# Supplementary material for: Charting organellar importomes by quantitative mass spectrometry
Source: Nat Commun. 2017 May 9;8:15272. doi: 10.1038/ncomms15272 (PMC5436138; doi:10.1038/ncomms15272)
Supplement: Supplementary Data 1 — SILAC-MS analysis of ATOM40 knockdown-induced changes in protein abundance in gradient-purified mitochondria of T. brucei. For protein identification and quantification, MS raw data of four independent replicates (including a label-switch) were processed using MaxQuant/Andromeda (version 1.5.2.8). Proteins listed were identified with at least one unique peptide and a false discovery rate of < 0.01. Relative protein quantification was based on ≥ 1 peptide pair across all replicates. Protein ratios, determined as tetracycline (Tet)-treated (+) versus untreated (-), were log2-transformed, mean log2 ratios across all replicates were calculated, and the p-value for each protein was determined using a two-sided Student's t-test. For details about criteria applied to determine the ATOM40-dependent importome, see Methods. [file ncomms15272-s2.xls]

## Sheet: Column Headers
	Supplementary Data 1: SILAC-MS analysis of ATOM40 knockdown-induced changes in protein abundance in gradient-purified mitochondria of T. brucei. For protein identification and quantification, MS raw data of four independent replicates (including a label-switch) were processed using MaxQuant/Andromeda (version 1.5.2.8). Proteins listed were identified with at least one unique peptide and a false d…
	Protein Group ID	Unique identifier given by MaxQuant for each entry in the "proteinGroups.txt" output file
	Protein IDs (TriTrypDB 8.1)	Protein ID(s) according to the TriTrypDB version 8.1
	Protein IDs (TriTrypDB < 8.1)	Protein ID(s) according to previous versions of the TriTrypDB (i.e. < version 8.1)
	Product Description	Description of the protein retrieved from the TriTrypDB (version 8.1)
	Gene Name	Corresponding gene name
	UniProt ID	UniProt accession number as provided by the TriTrypDB (version 8.1).
	Mol. Weight [kDa]	Theoretical molecular weight (in kDa) of the leading protein sequence contained in the protein group
	Sequence Coverage [%]	Percentage of the sequence that is covered by the identified peptides
	Q-Value	Local false discovery rate
	Peptides (Replicates 1 - 4)	Number of distinct peptide sequences identified across all replicates of this dataset that are assigned to the respective protein group
	Unique Peptides (Replicates 1 - 4)	Number of peptide sequences identified across all replicates of this dataset that are unique for the respective protein group
	Fold Change	Fold change in protein abundance in RNAi-induced samples compared to uninduced control samples
	Mean log2 Ratio +/- Tet	Mean of log2-transformed protein ratios across all three replicates
	Quantified in x/4 Replicates	Number of replicates in which the protein has been quantified
	p-Value	p-Value determined using a two-sided Student's t-test
	-log2 p-Value	Negative log2-value of the p-value
	Mean log2 Intensity	Mean of log2-transformed MS intensities across all three replicates
	Mitochondrial Proteome Reference Set (1)	Proteins present in the mitochondrial proteome reference set (1) as defined in this study (see Supplementary Data 2a)
	Mitochondrial Proteome Reference Set (2)	Proteins present in the mitochondrial proteome reference set (2) as defined in this study (see Supplementary Data 2a)
	Non-mitochondrial Proteome Reference Set	Proteins present in the non-mitochondrial proteome reference set as defined in this study (see Supplementary Data 2b)
	TargetP	Prediction of N-terminal mitochondrial targeting sequences using TargetP 1.1 (Emanuelsson et al., 2000; Supplementary Reference # 1)
	MitoFates	Prediction of N-terminal mitochondrial targeting sequences using MitoFates (Fukasawa et al., 2015; Supplementary Reference # 2)
	GOCC	Annotation according to gene ontology (GO) 'Cellular Component'
	GOBP	Annotation according to gene ontology (GO) 'Biological Process'
	GOMF	Annotation according to gene ontology (GO) 'Molecular Function'
	Peptides	Number of distinct peptide sequences identified that are assigned to the respective protein group per replicate
	Unique Peptides	Number of peptide sequences that are unique for the respective protein group per replicate
	Identification type	Indicates whether this protein was identified by MS/MS or only by matching between runs
	Ratio +/- Tet	Ratio between differentially SILAC-labeled corresponding peptide species. Ratios are given as tetracycline (Tet)-treated (+) versus untreated (-)
	log2 Ratio +/- Tet	Log2-transformed values of ratios
	Ratio Variability [%]	Coefficient of variability over all redundant quantifiable peptides of a replicate; calculated as standard deviation of the natural logarithm of the ratios multiplied with 100
	Ratio Count	Number of redundant SILAC peptide pairs per replicate used for quantification
	Intensity	Total MS1 intensity of all isotopic clusters associated with the identified amino acid sequence per replicate
	Intensity L	Total MS1 intensity of the isotopic clusters belonging to the light (L) labeled partner per replicate
	Intensity H	Total MS1 intensity of the isotopic clusters belonging to the heavy (H) labeled partner per replicate
	TriTrypDB	Proteins containing the term "mitochondri" in their protein description or annotation in the TriTrypDB (version 8.1)
	Mitochondrial Proteome	Proteins reported to be part of the mitochondrial proteome [Panigrahi et al. (2009) and Mach et al. (2013), Supplementary References # 3 and 4]
	Mitochondrial Membrane Proteome	Proteins reported to be part of the mitochondrial membrane proteome [Acestor et al. (2009), Supplementary Reference # 5]
	OM Proteins	Proteins of the mitochodrial outer membrane (OM) according to Niemann et al. (2013), Supplementary Reference # 6
	IM Proteins	Proteins reported to be part of a mitochodrial inner membrane (IM) protein cluster [Niemann et al. (2013), Supplementary Reference # 6]
	Respiratome	Proteins of the respiratome according to Acestor et al. (2011), Supplementary Reference # 7
	Mitocondrial Carrier Proteins	Mitochondrial carrier proteins acording to Colasante et al. (2009), Supplementary Reference # 8
	ATPase	Subunits of the ATPase according to Zikova et al. (2009), Supplementary Reference # 9
	Mitochondrial Ribosomes	Mitochondrial ribosomal proteins as reported by Zikova et al. (2008), Supplementary Reference # 10
	RNA-editing Proteins	RNA-editing proteins accordig to Göringer (2012), Supplementary Reference # 11
	MRB1 Complex	Proteins of the mitochondrial RNA-binding (MRB) complex 1 as reported by Aphasizhev and Aphasizheva (2011) and Ammerman et al. (2012), Supplementary References # 12 and 13
	Mitochondrially Encoded Proteins	http://dna.kdna.ucla.edu/trypanosome/seqs/index.html
	MitoCarta (Non-Mitochondrial Reference Proteins)	Proteins used as non-mitochondrial referece proteins to define the T. brucei MitoCarta [Zhang et al. (2010), Supplementary Reference # 14]
	Flagellar Proteome	Proteins reported to be part of the flagellar protein [Subota et al. (2014), Supplementary Reference # 15]
	Cytosolic Ribosomal Proteins	Cytosolic ribosomal proteins according to Hashem et al. (2013), Supplementary Reference # 16

## Sheet: Suppl. Data 1
												Data determined across Replicates 1 - 4														Replicate 1										Replicate 2										Replicate 3
	Protein Group ID	Protein IDs (TriTrypDB 8.1)	Protein IDs (TriTrypDB < 8.1)	Product Description	Gene Name	UniProt ID	Mol. Weight [kDa]	Sequence Coverage [%]	Q-Value	Peptides (Replicates 1 - 4)	Unique Peptides (Replicates 1 - 4)	Fold Change	Mean log2 Ratio +/- Tet	Quantified in x/4 replicates	p-Value	-log2 p-Value	Mean log2 Intensity	Mitochondrial Proteome Reference Set (1)	Mitochondrial Protein Reference Set (2)	Non-mitochondrial Protein Reference Set	TargetP	MitoFates	GOCC	GOBP	GOMF	Peptides	Unique Peptides	Identification type	Ratio +/- Tet	log2 Ratio +/- Tet	Ratio Variability [%]	Ratio Count	Intensity	Intensity L	Intensity H	Peptides	Unique Peptides	Identification type	Ratio +/- Tet	log2 Ratio +/- Tet	Ratio Variability [%]	Ratio Count	Intensity	Intensity L	Intensity H	Peptides	Unique Peptides	Identification type	Ratio +/- Tet
	Proteins of the ATOM40-dependent mitochondrial importome (mean log2 ratio +/- Tet ≤ -0.62, p-value < 0.05)*
	1452	Tb927.3.3660	Tb03.28C22.920	hypothetical protein, conserved		Q57WA2	29.594	33	0	8	8	0.0582135	-4.1025	4	0.00152943	9.35279	30.0061	X	X		X	X	intracellular organelle,intracellular,intracellular membrane-bounded organelle,cell,cytoplasmic part,cellular_component,intracellular part,membrane-bounded organelle,mitochondrion,organelle,cytoplasm,cell part			4	4	By MS/MS	0.046422	-4.42905	75.657	2	483770000	465410000	18364000	5	5	By MS/MS	0.031938	-4.96858	86.643	3	1472900000	1421500000	51463000	4	4	By MS/MS	0.0976276
	707	Tb927.10.8260	TRYPtp6k15-3d06.p1c_332, Tb10.6k15.2260	hypothetical protein, conserved		Q38AD8	21.424	11.2	0	2	2	0.0678268	-3.882	4	0.00169114	9.20779	24.2051									1	1	By MS/MS	0.050301	-4.31327		1	14276000	13776000	500030	2	2	By MS/MS	0.039781	-4.65178		1	59029000	57120000	1909100	1	1	By MS/MS	0.114282
	813	Tb927.11.11310	Tb11.01.3090, Tb11.01.3090:mRNA, Tb11.01.3090:pep	hypothetical protein, conserved		Q383E7	55.612	5.2	0	2	2	0.0752328	-3.73249	4	0.00202944	8.9447	26.7301									1	1	By MS/MS	0.11961	-3.06359		1	90436000	81647000	8789200	1	1	By MS/MS	0.083697	-3.57868		1	122750000	111500000	11245000	2	2	By MS/MS	0.0364033
	1076	Tb927.11.3620;Tb11.v5.1049;Tb927.11.3610;Tb11.v5.1044;Tb11.v5.1043;Tb11.v5.1051;Tb11.v5.1052;Tb11.v5.1054;Tb927.11.3630	Tb11.02.1105, Tb11.02.1105:mRNA, Tb11.02.1105:pep	nucleobase/nucleoside transporter 8.1 (NT8.1)	NT8.1	Q386F0	47.652	20.9	0	7	7	0.0754624	-3.7281	4	0.000153436	12.6701	28.6701			X			membrane part,integral component of membrane,membrane,cell,side of membrane,external side of plasma membrane,intrinsic component of membrane,plasma membrane part,cellular_component,cell surface,cell periphery,plasma membrane,cell part	organic substance transport,transport,nucleobase transport,establishment of localization,single-organism localization,localization,nitrogen compound transport,single-organism process,single-organism transport,biological_process	carbohydrate derivative transporter activity,transporter activity,nucleobase-containing compound transmembrane transporter activity,nucleoside transmembrane transporter activity,molecular_function,transmembrane transporter activity,substrate-specific transmembrane transporter activity,substrate-specific transporter activity,nucleobase transmembrane transporter activity	5	5	By MS/MS	0.08001	-3.64368	32.298	4	588210000	549390000	38820000	3	3	By MS/MS	0.068465	-3.86849	24.738	4	132580000	123050000	9533900	5	5	By MS/MS	0.0985416
	1828	Tb927.6.2070	Tb06.4M18.320	hypothetical protein, conserved		Q584U9	21.547	19	0	2	2	0.0802857	-3.63871	4	0.000673129	10.5368	25.1873	X	X		X		intracellular organelle,intracellular,intracellular membrane-bounded organelle,cell,cytoplasmic part,cellular_component,intracellular part,membrane-bounded organelle,mitochondrion,organelle,cytoplasm,cell part			1	1	By MS/MS	0.079662	-3.64996		1	58079000	53958000	4121100	2	2	By MS/MS	0.12951	-2.94886	10.2	2	29410000	26412000	2997600	1	1	By MS/MS	0.0590179
	1164	Tb927.11.5920	Tb11.02.3720, Tb11.02.3720:mRNA, Tb11.02.3720:pep, Tb11.212.0340	hypothetical protein, conserved		Q385H6	80.414	3	0	2	2	0.0916766	-3.4473	2	0.0383279	4.70546	22.2882	X	X				intracellular organelle,intracellular,intracellular membrane-bounded organelle,cell,cytoplasmic part,cellular_component,intracellular part,membrane-bounded organelle,mitochondrion,organelle,cytoplasm,cell part			1	1	By MS/MS				0	0	0	0	2	2	By MS/MS	0.079379	-3.6551		1	9448000	8972700	475360	0	0	By matching
	2671	Tb927.9.9660	Tb09.211.1240, Tb09.211.1240:mRNA, Tb09.211.1240:pep, chr9contig211.tmp0150c	hypothetical protein, conserved	ATOM40	Q38E31	38.295	72.6	0	22	22	0.0968565	-3.36801	4	0.000373527	11.3865	33.6981	X	X				intracellular organelle,intracellular,intracellular membrane-bounded organelle,cell,cytoplasmic part,cellular_component,intracellular part,membrane-bounded organelle,mitochondrion,organelle,cytoplasm,cell part			17	17	By MS/MS	0.10585	-3.23991	15.561	17	14562000000	9676800000	4884900000	21	21	By MS/MS	0.06877	-3.86208	45.573	15	16253000000	13935000000	2318400000	17	17	By MS/MS	0.12761
	526	Tb927.10.2590	TRYP_x-70a06.p2kb545_690, Tb10.70.5080	hypothetical protein, conserved		Q38BY6	91.396	2.6	0	2	2	0.0968918	-3.36748	3	0.00170258	9.19806	25.3667	X	X		X		intracellular organelle,intracellular,intracellular membrane-bounded organelle,cell,cytoplasmic part,cellular_component,intracellular part,membrane-bounded organelle,mitochondrion,organelle,cytoplasm,cell part			0	0	By matching				0	0	0	0	2	2	By MS/MS	0.088557	-3.49725	39.438	2	65090000	61493000	3596600	1	1	By matching	0.117487
	1805	Tb927.6.1410	Tb06.3A7.1244	hypothetical protein, conserved		Q585A6	27.154	36.7	0	8	8	0.099884	-3.3236	4	0.0103067	6.60028	28.9851	X	X		X	X	intracellular organelle,intracellular,intracellular membrane-bounded organelle,cell,cytoplasmic part,cellular_component,intracellular part,membrane-bounded organelle,mitochondrion,organelle,cytoplasm,cell part			4	4	By MS/MS	0.054075	-4.20889	113.16	5	649480000	568590000	80892000	5	5	By MS/MS	0.31543	-1.66461	111.91	7	543820000	468820000	75001000	5	5	By MS/MS	0.0914495
	1152	Tb927.11.5600	Tb11.02.3310, Tb11.02.3310:mRNA, Tb11.02.3310:pep, Tb11.212.0750	hypothetical protein, conserved	ATOM14	Q385K8	13.577	70.6	0	9	9	0.103045	-3.27865	4	0.000399851	11.2883	32.1168	X	X				intracellular organelle,intracellular,intracellular membrane-bounded organelle,cell,cytoplasmic part,cellular_component,intracellular part,membrane-bounded organelle,mitochondrion,organelle,cytoplasm,cell part			8	8	By MS/MS	0.11967	-3.06287	10.636	8	4684900000	4181500000	503420000	8	8	By MS/MS	0.076583	-3.70683	55.343	6	3249400000	2994200000	255140000	7	7	By MS/MS	0.135267
	2382	Tb927.8.7010	Tb08.10K10.810	chaperone protein DNAj, putative		Q57YQ8	22.469	56.9	0	13	13	0.104705	-3.2556	4	0.0223708	5.48224	29.6077				X	X		primary metabolic process,protein folding,protein metabolic process,cellular process,cellular metabolic process,metabolic process,cellular protein metabolic process,macromolecule metabolic process,biological_process,cellular macromolecule metabolic process,organic substance metabolic process	heat shock protein binding,molecular_function,unfolded protein binding,protein binding,binding	8	8	By MS/MS	0.080323	-3.63804	49.987	3	881270000	812910000	68362000	10	10	By MS/MS	0.050075	-4.31977	65.733	7	1093400000	1024900000	68502000	7	7	By MS/MS	0.48223
	582	Tb927.10.4130	TRYP_x-70a06.p2kb545_419, Tb10.70.3150	NDUFA5/B13 subunit, putative,NDUFA5/B13 subunit, putative		Q38BI7	31.032	31.3	0	7	7	0.106233	-3.2347	4	0.00142725	9.45255	29.747	X	X		X		intracellular organelle,intracellular,intracellular membrane-bounded organelle,cell,cytoplasmic part,cellular_component,intracellular part,membrane-bounded organelle,mitochondrion,organelle,cytoplasm,cell part			4	4	By MS/MS	0.072786	-3.7802	82.254	5	697430000	629970000	67460000	6	6	By MS/MS	0.082841	-3.59351	73.388	9	1188000000	1081800000	106200000	4	4	By MS/MS	0.122519
	241	Tb927.1.1610		hypothetical protein, conserved		Q4GZ58	30.678	15.2	0	3	3	0.107304	-3.22023	4	0.00198111	8.97947	25.8958	X	X				intracellular organelle,intracellular,intracellular membrane-bounded organelle,cell,cytoplasmic part,cellular_component,intracellular part,membrane-bounded organelle,mitochondrion,organelle,cytoplasm,cell part			1	1	By MS/MS	0.101	-3.30757		1	50654000	44860000	5794400	3	3	By MS/MS	0.096275	-3.37669	63.992	2	132300000	120750000	11549000	1	1	By MS/MS	0.19629
	2667	Tb927.9.9420	Tb09.211.1040, Tb09.211.1040:mRNA, Tb09.211.1040:pep, chr9contig211.tmp0127c	hypothetical protein, conserved		Q38E52	34.928	24	0	6	6	0.108034	-3.21045	4	0.000768854	10.345	28.176									5	5	By MS/MS	0.15192	-2.71862	31.586	3	439260000	393340000	45915000	3	3	By MS/MS	0.083689	-3.57882	44.924	5	250940000	229340000	21605000	4	4	By MS/MS	0.131258
	189	Tb927.11.15470;Tb11.v5.0544	Tb11.01.7110, Tb11.01.7110:mRNA, Tb11.01.7110:pep	methionyl-tRNA formyltransferase		Q381N8	71.337	6.3	0	3	3	0.111419	-3.16594	4	0.0241051	5.37452	24.9821	X	X			X	intracellular organelle,intracellular,intracellular membrane-bounded organelle,cell,cytoplasmic part,cellular_component,intracellular part,membrane-bounded organelle,mitochondrion,organelle,cytoplasm,cell part	gene expression,single-organism cellular process,nucleobase-containing compound metabolic process,nucleic acid metabolic process,translation,organic substance biosynthetic process,biosynthetic process,macromolecule biosynthetic process,primary metabolic process,cellular nitrogen compound metabolic process,cellular amino acid metabolic process,nitrogen compound metabolic process,organic acid metab…	methionyl-tRNA formyltransferase activity,transferase activity,hydroxymethyl-, formyl- and related transferase activity,transferase activity, transferring one-carbon groups,molecular_function,catalytic activity	1	1	By MS/MS	0.032218	-4.95599		1	6147700	5946100	201580	1	1	By MS/MS	0.094144	-3.40899		1	8226300	7922500	303840	1	1	By MS/MS	0.126794
	327	Tb927.10.11030	Tb10.26.1020	hypothetical protein, conserved	ATOM11	Q389N6	11.261	54	0	4	4	0.111596	-3.16365	4	0.000360056	11.4395	31.1658	X	X				intracellular organelle,intracellular,intracellular membrane-bounded organelle,cell,cytoplasmic part,cellular_component,intracellular part,membrane-bounded organelle,mitochondrion,organelle,cytoplasm,cell part			3	3	By MS/MS	0.12566	-2.9924	20.612	3	2329800000	2050000000	279740000	3	3	By MS/MS	0.084957	-3.55712	43.447	5	1835900000	1696900000	139030000	3	3	By MS/MS	0.145958
	1589	Tb927.4.2910	Tb04.2H8.1040	hypothetical protein, conserved		Q583W8	64.512	3.4	0.0081712	2	2	0.112851	-3.1475	3	0.00681535	7.197	26.153	X	X			X	intracellular organelle,intracellular,intracellular membrane-bounded organelle,cell,cytoplasmic part,cellular_component,intracellular part,membrane-bounded organelle,mitochondrion,organelle,cytoplasm,cell part			1	1	By MS/MS	0.13266	-2.91419		1	89345000	76189000	13157000	2	2	By MS/MS	0.078623	-3.6689	14.682	2	69347000	64270000	5077200	1	1	By matching	0.137794
	376	Tb927.10.12540	Tb10.389.1140	NADH-ubiquinone oxidoreductase complex I subunit, putative,ferredoxin, putative (NDUFS1)	NDUFS1	Q388Y9	33.754	38.9	0	8	8	0.116418	-3.10262	4	0.00128808	9.60056	29.2524	X	X		X		intracellular organelle,intracellular,intracellular membrane-bounded organelle,cell,cytoplasmic part,cellular_component,intracellular part,membrane-bounded organelle,mitochondrion,organelle,cytoplasm,cell part	oxidation-reduction process,single-organism metabolic process,metabolic process,single-organism process,biological_process	metal cluster binding,disulfide oxidoreductase activity,iron-sulfur cluster binding,molecular_function,oxidoreductase activity, acting on a sulfur group of donors,oxidoreductase activity,oxidoreductase activity, acting on a sulfur group of donors, NAD(P) as acceptor,peptide disulfide oxidoreductase activity,antioxidant activity,catalytic activity,electron carrier activity,glutathione-disulfide re…	4	4	By MS/MS	0.18025	-2.47193	188.41	3	554080000	510020000	44054000	7	7	By MS/MS	0.080545	-3.63406	118.28	14	720270000	680630000	39633000	5	5	By MS/MS	0.134745
	2436	Tb927.9.10630	Tb09.211.2010, Tb09.211.2010:mRNA, Tb09.211.2010:pep, chr9contig211.tmp0235c	hypothetical protein, conserved		Q38DV3	28.977	20.7	0	5	5	0.119153	-3.06911	4	0.00221742	8.8169	28.235				X	X				3	3	By MS/MS	0.087482	-3.51487	59.003	2	348610000	318050000	30563000	4	4	By MS/MS	0.092443	-3.43529	30.574	4	373710000	345620000	28092000	2	2	By matching	0.223269
	1809	Tb927.6.1510	Tb06.28P18.190	lysyl-tRNA synthetase, putative	LysRS-2	Q585Q9	72.145	3.2	0.0074627	2	2	0.120676	-3.05079	4	0.000135583	12.8485	26.6011	X	X		X	X	intracellular organelle,intracellular,intracellular membrane-bounded organelle,cell,cytoplasmic part,cellular_component,intracellular part,membrane-bounded organelle,mitochondrion,organelle,cytoplasm,cell part	gene expression,single-organism cellular process,nucleobase-containing compound metabolic process,nucleic acid metabolic process,translation,organic substance biosynthetic process,biosynthetic process,macromolecule biosynthetic process,primary metabolic process,cellular nitrogen compound metabolic process,cellular amino acid metabolic process,nitrogen compound metabolic process,organic acid metab…	nucleoside phosphate binding,nucleic acid binding,lysine-tRNA ligase activity,anion binding,nucleotide binding,ATP binding,purine ribonucleotide binding,purine ribonucleoside binding,ligase activity, forming carbon-oxygen bonds,purine nucleoside binding,molecular_function,ribonucleoside binding,small molecule binding,catalytic activity,ligase activity, forming aminoacyl-tRNA and related compounds…	1	1	By MS/MS	0.1294	-2.95009	39.404	3	103700000	91935000	11767000	1	1	By MS/MS	0.11383	-3.13505	56.802	3	96441000	89809000	6632600	1	1	By MS/MS	0.145732
	589	Tb927.10.4550	TRYP_x-70a06.p2kb545_358, Tb10.70.2670	hypothetical protein, conserved		Q38BE6	18.658	38.5	0	5	5	0.123523	-3.01715	4	2.40784e-05	15.3419	28.2927	X	X				intracellular organelle,intracellular,intracellular membrane-bounded organelle,cell,cytoplasmic part,cellular_component,intracellular part,membrane-bounded organelle,mitochondrion,organelle,cytoplasm,cell part			4	4	By MS/MS	0.12693	-2.9779	73.404	4	461600000	394390000	67210000	3	3	By MS/MS	0.10955	-3.19034	99.106	3	227850000	191430000	36419000	4	4	By MS/MS	0.136923
	2468	Tb927.9.11970	Tb09.211.3080, Tb09.211.3080:mRNA, Tb09.211.3080:pep, chr9contig211.tmp0349	hypothetical protein, conserved		Q38DJ7	64.951	8.8	0	4	4	0.125712	-2.9918	4	0.00105865	9.88356	25.4606	X	X		X	X	intracellular organelle,intracellular,intracellular membrane-bounded organelle,cell,cytoplasmic part,cellular_component,intracellular part,membrane-bounded organelle,mitochondrion,organelle,cytoplasm,cell part			1	1	By MS/MS	0.098434	-3.3447		1	34774000	31936000	2837700	2	2	By MS/MS	0.19416	-2.36468	169.26	2	63040000	48774000	14266000	1	1	By MS/MS	0.0969556
	2065	Tb927.7.5130	Tb07.27E10.360	hypothetical protein, conserved		Q57ZH6	26.377	20.6	0	5	5	0.126291	-2.98517	4	0.000874366	10.1595	29.7004	X	X				intracellular organelle,intracellular,intracellular membrane-bounded organelle,cell,cytoplasmic part,cellular_component,intracellular part,membrane-bounded organelle,mitochondrion,organelle,cytoplasm,cell part			3	3	By MS/MS	0.095893	-3.38243	102.4	3	632230000	564270000	67960000	5	5	By MS/MS	0.18338	-2.44709	86.016	5	1176100000	1043100000	133070000	3	3	By MS/MS	0.143273
	613	Tb927.10.5420	TRYP_x-70a06.p2kb545_222, Tb10.70.1620	hypothetical protein, conserved		Q38B62	152.79	3	0	3	3	0.126305	-2.98502	4	0.000465213	11.0698	25.4999				X					3	3	By MS/MS	0.096634	-3.37133	41.753	2	42464000	40897000	1566900	3	3	By MS/MS	0.16563	-2.59396		1	50196000	48850000	1346100	1	1	By MS/MS	0.109776
	1508	Tb927.3.590	Tb03.6N20.700	adenosine transporter, putative		Q57TQ7	50.753	2.6	0	1	1	0.128753	-2.95733	4	0.000865613	10.174	24.8312			X			membrane part,integral component of membrane,membrane,intrinsic component of membrane,cellular_component	organic substance transport,transport,establishment of localization,carbohydrate derivative transport,single-organism localization,localization,nitrogen compound transport,single-organism process,nucleobase-containing compound transport,single-organism transport,biological_process,nucleoside transport	carbohydrate derivative transporter activity,transporter activity,nucleobase-containing compound transmembrane transporter activity,nucleoside transmembrane transporter activity,molecular_function,transmembrane transporter activity,substrate-specific transmembrane transporter activity,substrate-specific transporter activity	1	1	By MS/MS	0.17046	-2.55249	12.793	3	24216000	20675000	3541500	1	1	By MS/MS	0.10599	-3.238	28.608	2	19718000	18570000	1147800	1	1	By MS/MS	0.162705
	1975	Tb927.7.2490	Tb07.22O10.540	hypothetical protein, conserved		Q57XM5	79.893	3.3	0	2	2	0.12986	-2.94497	3	0.00628113	7.31476	22.6067	X	X		X	X	intracellular organelle,intracellular,intracellular membrane-bounded organelle,cell,cytoplasmic part,cellular_component,intracellular part,membrane-bounded organelle,mitochondrion,organelle,cytoplasm,cell part			1	1	By MS/MS	0.16987	-2.5575		1	1988300	1812100	176270	1	1	By MS/MS	0.096886	-3.36757		1	4331700	3845500	486170	0	0	By matching
	1448	Tb927.3.3570	Tb03.25B21.10	hypothetical protein, conserved		Q57XK7	18.439	19.1	0	3	3	0.131746	-2.92417	4	0.00030051	11.7003	27.155									1	1	By matching	0.14487	-2.78717		1	52948000	45652000	7296300	3	3	By MS/MS	0.11208	-3.1574	35.039	3	267810000	234540000	33273000	2	2	By MS/MS	0.16919
	737	Tb927.10.9140	TRYPtp6k15-3d06.p1c_186, Tb10.6k15.1280	hypothetical protein, conserved		Q38A60	71.858	29.8	0	12	12	0.133733	-2.90258	4	0.0160731	5.95921	30.351	X					intracellular organelle,intracellular,intracellular membrane-bounded organelle,cell,cytoplasmic part,cellular_component,intracellular part,membrane-bounded organelle,mitochondrion,organelle,cytoplasm,cell part	oxidation-reduction process,single-organism metabolic process,metabolic process,single-organism process,biological_process	molecular_function,oxidoreductase activity,catalytic activity	7	7	By MS/MS	0.24302	-2.04085	62.064	3	825950000	651300000	174650000	11	11	By MS/MS	0.14853	-2.75117	54.428	9	1160500000	943810000	216710000	6	6	By MS/MS	0.216736
	223	Tb927.4.3010;Tb11.v5.0966	Tb04.2H8.850	hypothetical protein, conserved		Q583X8	24.33	21.6	0	4	4	0.134739	-2.89176	4	0.00264412	8.563	27.0664	X	X		X	X	intracellular organelle,intracellular,intracellular membrane-bounded organelle,cell,cytoplasmic part,cellular_component,intracellular part,membrane-bounded organelle,mitochondrion,organelle,cytoplasm,cell part			2	2	By MS/MS	0.23564	-2.08534	66.142	2	108370000	89315000	19059000	3	3	By MS/MS	0.096146	-3.37863	21.456	3	207090000	189830000	17261000	3	3	By MS/MS	0.152228
	2109	Tb927.7.6350	Tb07.33N13.230	NADH-ubiquinone oxidoreductase, mitochondrial, putative		Q582M4	30.925	30	0	8	8	0.137068	-2.86704	4	0.000385081	11.3426	30.9698	X	X		X		intracellular organelle,intracellular,intracellular membrane-bounded organelle,cell,cytoplasmic part,cellular_component,intracellular part,membrane-bounded organelle,mitochondrion,organelle,cytoplasm,cell part	oxidation-reduction process,single-organism metabolic process,metabolic process,single-organism process,biological_process	nucleoside phosphate binding,cofactor binding,nucleotide binding,molecular_function,oxidoreductase activity,NAD binding,coenzyme binding,small molecule binding,catalytic activity,heterocyclic compound binding,electron carrier activity,binding,organic cyclic compound binding	7	7	By MS/MS	0.14438	-2.79206	18.641	4	1936500000	1664800000	271660000	7	7	By MS/MS	0.10433	-3.26077	76.708	6	2308700000	2035200000	273570000	6	6	By MS/MS	0.178607
	841	Tb927.11.12370	Tb11.01.4190, Tb11.01.4190:mRNA, Tb11.01.4190:pep	hypothetical protein, conserved		Q382U4	27.689	3.3	0.0092308	1	1	0.137295	-2.86465	4	0.0117633	6.40956	26.9064				X	X				1	1	By MS/MS	0.31776	-1.65399	30.203	2	159470000	135750000	23715000	1	1	By MS/MS	0.19685	-2.34483		1	98175000	78235000	19940000	1	1	By MS/MS	0.0789702
	101	Tb11.02.5070b;Tb927.11.7212		hypothetical protein, conserved			32.082	16.2	0	6	6	0.142875	-2.80718	4	0.0017865	9.12865	29.5753								transferase activity,molecular_function,catalytic activity	4	4	By MS/MS	0.18947	-2.39996	107.95	4	867420000	643980000	223450000	4	4	By MS/MS	0.090977	-3.45835	68.348	4	776060000	687830000	88238000	5	5	By MS/MS	0.195626
	1692	Tb927.5.1530	Tb05.30H13.700	hypothetical protein, conserved		Q57VB0	59.943	11	0	5	5	0.143789	-2.79797	4	0.00175178	9.15696	28.9276	X	X				intracellular organelle,intracellular,intracellular membrane-bounded organelle,cell,cytoplasmic part,cellular_component,intracellular part,membrane-bounded organelle,mitochondrion,organelle,cytoplasm,cell part	oxidation-reduction process,single-organism metabolic process,metabolic process,single-organism process,biological_process	nucleoside phosphate binding,cofactor binding,N,N-dimethylaniline monooxygenase activity,oxidoreductase activity, acting on paired donors, with incorporation or reduction of molecular oxygen, NAD(P)H as one donor, and incorporation of one atom of oxygen,monooxygenase activity,anion binding,nucleotide binding,flavin adenine dinucleotide binding,molecular_function,oxidoreductase activity,NADP bindi…	5	5	By MS/MS	0.17336	-2.52816	50.994	4	437360000	365060000	72292000	5	5	By MS/MS	0.085265	-3.5519	22.045	4	583290000	533000000	50290000	4	4	By MS/MS	0.192556
	410	Tb927.10.13620	Tb10.05.0070	NADH-ubiquinone oxidoreductase complex I subunit,FT putative,NDUFA9 subunit, putative		Q388N6	54.791	25.8	0	12	12	0.144087	-2.79499	4	0.00119654	9.70692	28.7275	X	X		X		intracellular organelle,intracellular,intracellular membrane-bounded organelle,cell,cytoplasmic part,cellular_component,intracellular part,membrane-bounded organelle,mitochondrion,organelle,cytoplasm,cell part	single-organism biosynthetic process,single-organism cellular process,lipid biosynthetic process,organic substance biosynthetic process,biosynthetic process,primary metabolic process,steroid metabolic process,cellular amino acid metabolic process,nitrogen compound metabolic process,organic acid metabolic process,carboxylic acid metabolic process,oxidation-reduction process,small molecule metaboli…	oxidoreductase activity, acting on the aldehyde or oxo group of donors,nucleoside phosphate binding,cofactor binding,oxidoreductase activity, acting on CH-OH group of donors,nucleotide binding,steroid dehydrogenase activity,molecular_function,oxidoreductase activity,oxidoreductase activity, acting on the CH-OH group of donors, NAD or NADP as acceptor,NAD binding,coenzyme binding,3-beta-hydroxy-de…	4	4	By MS/MS	0.20081	-2.3161	79.09	3	250380000	227790000	22594000	12	12	By MS/MS	0.16657	-2.5858	90.175	8	753690000	715840000	37859000	3	3	By MS/MS	0.134891
	883	Tb927.11.13560	Tb11.01.5160, Tb11.01.5160:mRNA, Tb11.01.5160:pep	hypothetical protein, conserved		Q382I1	60.61	9.4	0	4	4	0.144135	-2.79451	4	0.000351077	11.4759	26.1794								molecular_function,protein binding,binding	1	1	By MS/MS	0.14268	-2.80914		1	31861000	28263000	3597900	3	3	By MS/MS	0.10897	-3.198	139.98	3	245310000	193500000	51814000	2	2	By MS/MS	0.180525
	735	Tb927.10.9110	TRYPtp6k15-3d06.p1c_190, Tb10.6k15.1310	hypothetical protein, conserved		Q38A63	36.946	7.2	0	2	2	0.145472	-2.78119	4	0.00260693	8.58343	24.6053	X	X		X	X	intracellular organelle,intracellular,intracellular membrane-bounded organelle,cell,cytoplasmic part,cellular_component,intracellular part,membrane-bounded organelle,mitochondrion,organelle,cytoplasm,cell part			1	1	By MS/MS	0.14081	-2.82818		1	19076000	16840000	2235600	1	1	By MS/MS	0.082949	-3.59163		1	34017000	32523000	1494100	1	1	By MS/MS	0.177607
	103	Tb11.02.5105b;Tb11.02.5105		hypothetical protein, conserved			14.971	38.5	0	7	7	0.148195	-2.75444	4	0.000789277	10.3072	30.5107									6	6	By MS/MS	0.14249	-2.81107	36.194	3	1287900000	1097600000	190270000	4	4	By MS/MS	0.11437	-3.12822	91.108	5	751810000	643760000	108050000	4	4	By MS/MS	0.21751
	221	Tb927.4.3080;Tb11.v5.0963	Tb04.2H8.660	hypothetical protein, conserved		Q583Y5	18.44	63	0	7	7	0.148463	-2.75183	4	0.0146603	6.09194	27.6528	X	X		X	X	intracellular organelle,intracellular,intracellular membrane-bounded organelle,cell,cytoplasmic part,cellular_component,intracellular part,membrane-bounded organelle,mitochondrion,organelle,cytoplasm,cell part			2	2	By MS/MS	0.29516	-1.76043	107.4	2	102350000	70862000	31488000	4	4	By MS/MS	0.056774	-4.13863	18.307	2	219890000	214390000	5507200	6	6	By MS/MS	0.242766
	679	Tb927.10.7620	TRYPtp6k15-3d06.p1c_437, Tb10.6k15.3030	mitochondrial ATP-dependent zinc metallopeptidase, putative,metallo-peptidase, Clan MA(E) Family M41		Q38AK2	71.088	34.4	0	17	17	0.149632	-2.74051	4	3.56515e-05	14.7757	30.4437	X	X		X		intracellular organelle,intracellular,membrane,intracellular membrane-bounded organelle,cell,cytoplasmic part,cellular_component,intracellular part,membrane-bounded organelle,mitochondrion,organelle,cytoplasm,cell part	protein catabolic process,single-organism cellular process,primary metabolic process,macromolecule catabolic process,proteolysis,protein metabolic process,catabolic process,cellular process,cell cycle,metabolic process,macromolecule metabolic process,single-organism process,organic substance catabolic process,biological_process,organic substance metabolic process	metalloendopeptidase activity,metallopeptidase activity,nucleoside phosphate binding,hydrolase activity,anion binding,nucleotide binding,ATP binding,purine ribonucleotide binding,nucleoside-triphosphatase activity,purine ribonucleoside binding,peptidase activity, acting on L-amino acid peptides,peptidase activity,purine nucleoside binding,molecular_function,ribonucleoside binding,hydrolase activi…	9	9	By MS/MS	0.12985	-2.94508	19.885	6	2651400000	1582400000	1069000000	12	12	By MS/MS	0.15641	-2.6766	98.557	14	962350000	836050000	126300000	9	9	By MS/MS	0.160483
	829	Tb927.11.11870	Tb11.01.3710, Tb11.01.3710:mRNA, Tb11.01.3710:pep	hypothetical protein, conserved		Q382Z4	38.266	17.8	0	5	5	0.151118	-2.72625	4	0.000175619	12.4753	28.4426	X	X				intracellular organelle,intracellular,intracellular membrane-bounded organelle,cell,cytoplasmic part,cellular_component,intracellular part,membrane-bounded organelle,mitochondrion,organelle,cytoplasm,cell part			3	3	By MS/MS	0.14264	-2.80955	66.219	3	377950000	331130000	46824000	3	3	By MS/MS	0.19022	-2.39426	47.481	3	454820000	404430000	50394000	3	3	By MS/MS	0.14799
	1529	Tb927.4.1130	Tb04.5E12.310	hypothetical protein, conserved		Q580E1	18.785	20.6	0	4	4	0.152203	-2.71593	4	0.00122326	9.67505	27.2871	X	X				intracellular organelle,intracellular,intracellular membrane-bounded organelle,cell,cytoplasmic part,cellular_component,intracellular part,membrane-bounded organelle,mitochondrion,organelle,cytoplasm,cell part			3	3	By MS/MS	0.16604	-2.5904	19.867	3	180570000	149570000	31009000	2	2	By MS/MS	0.10607	-3.23691	1.8391	2	139640000	126600000	13040000	4	4	By MS/MS	0.222158
	1753	Tb927.5.3550	Tb05.6E7.250	hypothetical protein, conserved		Q57UB1	47.983	19.8	0	5	5	0.153095	-2.7075	3	0.00231571	8.75433	27.0592				X					4	4	By MS/MS	0.18216	-2.45672	44.013	2	162210000	145090000	17126000	2	2	By MS/MS	0.14659	-2.77014	72.807	2	182750000	163660000	19093000	2	2	By MS/MS	0.134378
	1079	Tb927.11.3670	Tb11.02.1150, Tb11.02.1150:mRNA, Tb11.02.1150:pep	hypothetical protein, conserved		Q386E5	50.91	8.3	0	3	3	0.153498	-2.7037	3	0.00210249	8.89369	25.5748	X	X		X	X	intracellular organelle,intracellular,organelle lumen,membrane-enclosed lumen,intracellular organelle lumen,mitochondrial part,intracellular membrane-bounded organelle,cell,cytoplasmic part,cellular_component,intracellular part,membrane-bounded organelle,organelle part,mitochondrion,organelle,cytoplasm,intracellular organelle part,cell part,mitochondrial matrix			1	1	By MS/MS	0.13743	-2.86323		1	24918000	20135000	4782400	2	2	By MS/MS	0.14471	-2.78876	0.081531	2	90658000	76534000	14123000	0	0	By matching
	554	Tb927.10.3320	TRYP_x-70a06.p2kb545_553, Tb10.70.4120	hypothetical protein, conserved		Q38BR5	60.548	2.7	0.0074481	2	2	0.153926	-2.69969	4	0.0105969	6.56021	24.0166	X	X				intracellular organelle,intracellular,intracellular membrane-bounded organelle,cell,cytoplasmic part,cellular_component,intracellular part,membrane-bounded organelle,mitochondrion,organelle,cytoplasm,cell part	biosynthetic process,metabolic process,biological_process	cofactor binding,pyridoxal phosphate binding,anion binding,transferase activity,molecular_function,catalytic activity,heterocyclic compound binding,ion binding,binding,organic cyclic compound binding	1	1	By matching	0.10289	-3.28083		1	14904000	13314000	1589600	1	1	By MS/MS	0.075879	-3.72016		1	11704000	10636000	1067500	1	1	By matching	0.255154
	2175	Tb927.8.1520	Tb08.29O9.200	NUDIX family hydrolase, putative		Q580H1	44.054	5.4	0	2	2	0.155166	-2.68811	3	0.0394671	4.66321	25.169				X				hydrolase activity,molecular_function,catalytic activity	1	1	By MS/MS	0.15975	-2.64611		1	35522000	31124000	4397800	1	1	By MS/MS	0.079009	-3.66184		1	31626000	28633000	2992800	1	1	By MS/MS	0.295989
	2238	Tb927.8.3090	Tb08.28F14.600	hypothetical protein, conserved		Q57W64	16.292	45.9	0	8	8	0.155511	-2.68492	4	0.000956466	10.03	29.2139	X	X				intracellular organelle,intracellular,intracellular membrane-bounded organelle,cell,cytoplasmic part,cellular_component,intracellular part,membrane-bounded organelle,mitochondrion,organelle,cytoplasm,cell part			7	7	By MS/MS	0.14556	-2.78031	54.432	3	873210000	670890000	202320000	5	5	By MS/MS	0.14218	-2.81421	120.54	8	447690000	390230000	57459000	4	4	By MS/MS	0.233672
	2543	Tb927.9.2270	Tb09.160.1020, Tb09.160.1020:mRNA, Tb09.160.1020:pep, chr9contig160.tmp0102c	hypothetical protein, conserved		Q38FT5	78.354	32.5	0	16	16	0.156153	-2.67896	4	0.00145793	9.42186	31.3407	X	X		X	X	intracellular organelle,intracellular,intracellular membrane-bounded organelle,cell,cytoplasmic part,cellular_component,intracellular part,membrane-bounded organelle,mitochondrion,organelle,cytoplasm,cell part			14	14	By MS/MS	0.17245	-2.53575	29.246	9	3693400000	3105700000	587700000	13	13	By MS/MS	0.10829	-3.20703	40.696	7	2559300000	2287600000	271610000	14	14	By MS/MS	0.232569
	1943	Tb927.7.1370	Tb07.27M11.650	spliced leader RNA PSE-promoter transcription factor, putative (PPB1)	PPB1	Q57WR3	68.826	14.4	0	5	5	0.156826	-2.67276	4	0.00088457	10.1427	27.4036	X	X				intracellular organelle,intracellular,intracellular membrane-bounded organelle,cell,cytoplasmic part,cellular_component,intracellular part,membrane-bounded organelle,mitochondrion,organelle,cytoplasm,cell part			3	3	By MS/MS	0.2299	-2.12092	31.503	3	224250000	194610000	29633000	3	3	By MS/MS	0.12072	-3.05026	24.136	4	122070000	108920000	13155000	2	2	By MS/MS	0.155111
	740	Tb927.10.9210	TRYPtp6k15-3d06.p1c_175, Tb10.6k15.1200	hypothetical protein, conserved		Q38A53	58.723	8.6	0	3	3	0.157203	-2.6693	4	0.0023304	8.74521	26.4936				X	X				2	2	By MS/MS	0.14854	-2.75108	59.994	2	80035000	69094000	10941000	3	3	By MS/MS	0.1455	-2.78091	43.971	4	183300000	157170000	26134000	2	2	By MS/MS	0.265654
	834	Tb927.11.12200	237.t00951, Tb11.01.4025, Tb11.01.4025:mRNA, Tb11.01.4025:pep	hypothetical protein, conserved		Q382W1	10.796	42.4	0	3	3	0.157863	-2.66326	4	0.00186474	9.06681	29.3006				X					2	2	By MS/MS	0.19594	-2.35152	13.589	5	824330000	682130000	142200000	3	3	By MS/MS	0.097902	-3.35252	29.35	2	360100000	318780000	41320000	2	2	By MS/MS	0.215322
	1928	Tb927.7.1010	Tb07.29K4.100	hypothetical protein, conserved		Q57VU7	19.659	36.8	0	6	6	0.158025	-2.66178	4	0.00163206	9.25909	27.6988	X	X				intracellular organelle,intracellular,intracellular membrane-bounded organelle,cell,cytoplasmic part,cellular_component,intracellular part,membrane-bounded organelle,mitochondrion,organelle,cytoplasm,cell part			5	5	By MS/MS	0.13141	-2.92785	28.463	3	282680000	236300000	46385000	4	4	By MS/MS	0.11021	-3.18167	39.816	4	238500000	206920000	31580000	4	4	By MS/MS	0.233869
	600	Tb927.10.4910	TRYP_x-70a06.p2kb545_306, Tb10.70.2290	mitochondrial carrier protein (MCP4)	MCP4	Q38BB0	77.979	7.2	0	5	5	0.158167	-2.66048	3	0.0341622	4.87146	25.1082	X	X				organelle envelope,intracellular organelle,intracellular,organelle inner membrane,mitochondrial envelope,organelle membrane,mitochondrial part,membrane,intracellular membrane-bounded organelle,cell,mitochondrial inner membrane,cytoplasmic part,mitochondrial membrane,cellular_component,intracellular part,membrane-bounded organelle,organelle part,mitochondrion,organelle,cytoplasm,envelope,intracell…	transport,establishment of localization,localization,biological_process		3	3	By MS/MS	0.31225	-1.67923	79.411	3	36360000	22673000	13687000	3	3	By MS/MS	0.1298	-2.94564	39.056	2	18800000	17755000	1044700	0	0	By matching
	921	Tb927.11.14670	Tb11.01.6290, Tb11.01.6290:mRNA, Tb11.01.6290:pep	hypothetical protein, conserved		Q381W8	18.945	38.3	0	5	5	0.158734	-2.65532	4	0.00487661	7.6799	26.1625				X					3	3	By MS/MS	0.21168	-2.24004	39.251	2	69630000	60113000	9517100	2	2	By MS/MS	0.085947	-3.54041	70.855	2	76018000	69435000	6583200	4	4	By MS/MS	0.257672
	2298	Tb927.8.5100	Tb08.5H5.720	hypothetical protein, conserved		Q57UI2	313.77	18.6	0	40	40	0.159046	-2.65248	4	0.00028635	11.7699	30.1982	X	X		X	X	intracellular organelle,intracellular,intracellular membrane-bounded organelle,cell,cytoplasmic part,cellular_component,intracellular part,membrane-bounded organelle,mitochondrion,organelle,cytoplasm,cell part			16	16	By MS/MS	0.17086	-2.54911	12.809	11	1378700000	1033500000	345190000	30	30	By MS/MS	0.12492	-3.00092	43.568	14	1611300000	1225900000	385380000	20	20	By MS/MS	0.194379
	1568	Tb927.4.2250	Tb04.1H19.400	hypothetical protein, conserved		Q584G2	38.669	17.4	0	4	4	0.159403	-2.64925	4	0.0122234	6.35421	27.5456	X	X		X		intracellular organelle,intracellular,intracellular membrane-bounded organelle,cell,cytoplasmic part,cellular_component,intracellular part,membrane-bounded organelle,mitochondrion,organelle,cytoplasm,cell part			2	2	By MS/MS	0.27774	-1.84819		1	137910000	127540000	10368000	4	4	By MS/MS	0.061871	-4.01459	72.969	4	269590000	255550000	14044000	2	2	By MS/MS	0.239395
	1744	Tb927.5.3330;Tb11.v5.0868;Tb11.v5.0867	Tb05.27M3.474	hypothetical protein, conserved		Q57Z60	521.76	8.6	0	32	32	0.159629	-2.6472	4	0.00281076	8.47482	28.9864									15	15	By MS/MS	0.22601	-2.14554	72.741	7	466300000	365430000	100870000	26	26	By MS/MS	0.1143	-3.1291	63.057	13	752820000	600280000	152550000	22	22	By MS/MS	0.226752
	1812	Tb927.6.1570	Tb06.28P18.310	2-hydroxy-3-oxopropionate reductase, putative		Q585Q3	31.753	38.3	0	8	8	0.160871	-2.63602	4	0.000367337	11.4106	30.2704				X			nucleotide metabolic process,organophosphate metabolic process,single-organism cellular process,carbohydrate derivative catabolic process,ribose phosphate metabolic process,oxidoreduction coenzyme metabolic process,pentose-phosphate shunt,nucleobase-containing compound metabolic process,pyridine-containing compound metabolic process,coenzyme metabolic process,primary metabolic process,carbohydrat…	oxidoreductase activity, acting on CH-OH group of donors,molecular_function,oxidoreductase activity,oxidoreductase activity, acting on the CH-OH group of donors, NAD or NADP as acceptor,catalytic activity,phosphogluconate dehydrogenase (decarboxylating) activity	5	5	By MS/MS	0.15979	-2.64575	66.672	5	1296700000	1128000000	168720000	6	6	By MS/MS	0.15531	-2.68678	37.024	5	1128000000	985000000	143030000	6	6	By MS/MS	0.209877
	567	Tb927.10.3730	TRYP_x-70a06.p2kb545_488, Tb10.70.3640	hypothetical protein, conserved		Q38BM6	75.395	4.8	0	2	2	0.161979	-2.62612	4	0.000945612	10.0465	26.0366	X	X		X				molecular_function,protein binding,binding	1	1	By MS/MS	0.17061	-2.55123		1	40363000	35368000	4995400	2	2	By MS/MS	0.14211	-2.81492		1	82720000	73243000	9477100	2	2	By MS/MS	0.232315
	1499	Tb927.3.5410	Tb03.5L5.610	hypothetical protein, conserved		Q580T4	23.48	31	0	8	8	0.162614	-2.62047	4	0.00360722	8.1149	29.0057				X	X				7	7	By MS/MS	0.1777	-2.49248	57.048	7	528800000	427260000	101540000	8	8	By MS/MS	0.10147	-3.30087	57.376	10	732970000	628260000	104710000	4	4	By MS/MS	0.283374
	1781	Tb927.5.560	Tb05.29K2.760	hypothetical protein, conserved		Q57VV7	57.756	19.5	0	8	8	0.162934	-2.61764	4	0.000899734	10.1182	27.8049	X	X		X		intracellular organelle,intracellular,intracellular membrane-bounded organelle,cell,cytoplasmic part,cellular_component,intracellular part,membrane-bounded organelle,mitochondrion,organelle,cytoplasm,cell part			7	7	By MS/MS	0.12463	-3.00428	49.79	3	822170000	729230000	92946000	4	4	By MS/MS	0.14511	-2.78478	82.163	7	163530000	139160000	24370000	4	4	By MS/MS	0.235178
	1920	Tb927.6.5140	Tb06.30P15.260	ribosomal P protein AGP2beta-1, putative		Q586I6	24.983	23.6	0	4	4	0.163517	-2.61248	3	0.0363892	4.78034	26.4935									3	3	By MS/MS	0.15454	-2.69395	50.421	7	214660000	178480000	36179000	1	1	By MS/MS	0.091092	-3.45653		1	22629000	20720000	1908800	0	0	By matching
	259	Tb927.1.2990		hypothetical protein, conserved		Q4GYS4	115.95	18.6	0	14	14	0.163583	-2.61191	4	0.00243523	8.68173	29.2909	X	X		X	X	intracellular organelle,intracellular,intracellular membrane-bounded organelle,cell,cytoplasmic part,cellular_component,intracellular part,membrane-bounded organelle,mitochondrion,organelle,cytoplasm,cell part			8	8	By MS/MS	0.24117	-2.05188	28.926	4	708440000	528180000	180260000	9	9	By MS/MS	0.11212	-3.15688	45.425	4	705380000	615130000	90243000	7	7	By MS/MS	0.211578
	671	Tb927.10.7430	TRYPtp6k15-3d06.p1c_461, Tb10.6k15.3230	GTP-binding protein, putative		Q38AM0	51.559	16.1	0	5	5	0.164482	-2.604	4	0.00073809	10.4039	27.7068				X		intracellular,cell,cellular_component,cell part		guanyl nucleotide binding,nucleoside phosphate binding,GTPase activity,cation binding,hydrolase activity,anion binding,nucleotide binding,purine ribonucleotide binding,nucleoside-triphosphatase activity,purine ribonucleoside binding,metal ion binding,purine nucleoside binding,molecular_function,ribonucleoside binding,hydrolase activity, acting on acid anhydrides, in phosphorus-containing anhydrid…	2	2	By MS/MS	0.1875	-2.41504	37.5	2	111360000	93956000	17405000	4	4	By MS/MS	0.11639	-3.10296	22.5	5	239510000	217980000	21537000	4	4	By MS/MS	0.207336
	458	Tb927.10.1500	TRYP_x-70a06.p2kb545_885, Tb10.70.6470	methionyl-tRNA synthetase, putative (MetRS)	MetRS	Q38C91	86.91	30.4	0	16	16	0.165015	-2.59933	4	0.00142995	9.44982	29.8279				X		intracellular,cell,cellular_component,intracellular part,cytoplasm,cell part	gene expression,single-organism cellular process,nucleobase-containing compound metabolic process,nucleic acid metabolic process,translation,organic substance biosynthetic process,biosynthetic process,macromolecule biosynthetic process,primary metabolic process,cellular nitrogen compound metabolic process,cellular amino acid metabolic process,nitrogen compound metabolic process,organic acid metab…	nucleoside phosphate binding,methionine-tRNA ligase activity,anion binding,nucleotide binding,ATP binding,purine ribonucleotide binding,purine ribonucleoside binding,ligase activity, forming carbon-oxygen bonds,purine nucleoside binding,molecular_function,ribonucleoside binding,small molecule binding,catalytic activity,ligase activity, forming aminoacyl-tRNA and related compounds,ligase activity,…	9	9	By MS/MS	0.18404	-2.44191	49.349	6	936250000	762540000	173710000	13	13	By MS/MS	0.13539	-2.88481	43.276	6	1112300000	966670000	145590000	9	9	By MS/MS	0.244296
	1228	Tb927.11.7780	Tb11.02.5660, Tb11.02.5660:mRNA, Tb11.02.5660:pep	hypothetical protein, conserved	ATOM46	Q384P0	46.237	64.7	0	21	21	0.165293	-2.59691	4	0.000932681	10.0663	33.9768	X	X				organelle envelope,intracellular organelle,intracellular,organelle inner membrane,mitochondrial envelope,organelle membrane,mitochondrial part,membrane,intracellular membrane-bounded organelle,cell,mitochondrial inner membrane,cytoplasmic part,mitochondrial membrane,cellular_component,intracellular part,membrane-bounded organelle,organelle part,mitochondrion,organelle,cytoplasm,envelope,intracell…		molecular_function,binding	19	19	By MS/MS	0.18826	-2.4092	69.169	22	15897000000	13233000000	2663400000	20	20	By MS/MS	0.12347	-3.01777	58.633	17	16276000000	14015000000	2260900000	17	17	By MS/MS	0.225836
	2021	Tb927.7.3590	Tb07.28B13.420	hypothetical protein, conserved		Q57WH4	16.847	33.1	0	5	5	0.165831	-2.59222	4	0.00082187	10.2488	32.4546	X	X		X	X	intracellular organelle,intracellular,intracellular membrane-bounded organelle,cell,cytoplasmic part,cellular_component,intracellular part,membrane-bounded organelle,mitochondrion,organelle,cytoplasm,cell part			4	4	By MS/MS	0.16165	-2.62905	15.27	13	5564400000	4735800000	828630000	5	5	By MS/MS	0.11753	-3.0889	33.252	13	5909700000	5226200000	683500000	3	3	By MS/MS	0.217931
	425	Tb927.10.14000	Tb10.61.2880, embl.4	aconitase (ACO)	ACO	Q388J9	98.314	83.9	0	66	66	0.167193	-2.58041	4	0.00121883	9.68029	36.0798	X	X				intracellular organelle,intracellular,cytosol,intracellular membrane-bounded organelle,cell,cytoplasmic part,cellular_component,intracellular part,membrane-bounded organelle,mitochondrion,organelle,cytoplasm,cell part	single-organism cellular process,citrate metabolic process,generation of precursor metabolites and energy,primary metabolic process,energy derivation by oxidation of organic compounds,organic acid metabolic process,carboxylic acid metabolic process,tricarboxylic acid cycle,cellular respiration,oxidation-reduction process,small molecule metabolic process,single-organism metabolic process,cellular …	metal cluster binding,iron-sulfur cluster binding,hydro-lyase activity,lyase activity,molecular_function,carbon-oxygen lyase activity,catalytic activity,4 iron, 4 sulfur cluster binding,aconitate hydratase activity,binding	53	53	By MS/MS	0.1836	-2.44536	31.633	72	77893000000	64972000000	12921000000	64	64	By MS/MS	0.11394	-3.13365	73.394	73	68126000000	59406000000	8720400000	54	54	By MS/MS	0.231433
	2163	Tb927.8.1240	Tb08.29O4.390	electron transfer flavoprotein-ubiquinone oxidoreductase, putative		Q57VN1	62.374	42	0	18	18	0.167281	-2.57966	4	0.000959969	10.0247	30.1091	X	X				intracellular organelle,intracellular,intracellular membrane-bounded organelle,cell,cytoplasmic part,cellular_component,intracellular part,membrane-bounded organelle,mitochondrion,organelle,cytoplasm,cell part	oxidation-reduction process,single-organism metabolic process,metabolic process,single-organism process,biological_process	metal cluster binding,oxidoreductase activity, acting on the CH-NH group of donors, quinone or similar compound as acceptor,iron-sulfur cluster binding,molecular_function,oxidoreductase activity,oxidoreductase activity, acting on the CH-NH group of donors,electron-transferring-flavoprotein dehydrogenase activity,catalytic activity,binding	10	10	By MS/MS	0.16227	-2.62353	22.187	6	844060000	724430000	119630000	12	12	By MS/MS	0.11964	-3.06323	15.082	4	1497200000	1255200000	241990000	12	12	By MS/MS	0.232683
	147	Tb927.10.5320;Tb11.v5.0244	TRYP_x-70a06.p2kb545_236, Tb10.70.1750	RNA editing endoribonuclease,RNA-editing complex protein (KREN3)	KREN3	Q38B71	66.639	15.3	0	8	8	0.168026	-2.57324	4	0.000400766	11.285	27.6768	X	X				intracellular organelle,intracellular,mitochondrial mRNA editing complex,protein complex,mRNA editing complex,mitochondrial part,intracellular membrane-bounded organelle,cell,cytoplasmic part,cellular_component,intracellular part,membrane-bounded organelle,organelle part,mitochondrion,organelle,cytoplasm,macromolecular complex,intracellular organelle part,cell part	gene expression,nucleobase-containing compound metabolic process,nucleic acid metabolic process,primary metabolic process,RNA modification,cellular nitrogen compound metabolic process,nitrogen compound metabolic process,cellular aromatic compound metabolic process,mRNA modification,macromolecule modification,cellular process,heterocycle metabolic process,cellular metabolic process,RNA processing,…	heme-copper terminal oxidase activity,monovalent inorganic cation transmembrane transporter activity,nucleic acid binding,hydrolase activity,transporter activity,endoribonuclease activity,double-stranded RNA-specific ribonuclease activity,endoribonuclease activity, producing 5'-phosphomonoesters,ion transmembrane transporter activity,molecular_function,nuclease activity,oxidoreductase activity,RN…	3	3	By MS/MS	0.16146	-2.63075	4.5366	3	189280000	158100000	31187000	5	5	By MS/MS	0.12832	-2.96218	159.22	3	284740000	212740000	72004000	5	5	By MS/MS	0.191237
	2112	Tb927.7.6410	Tb07.33N13.330	hypothetical protein, conserved		Q582L8	159.31	15.4	0	16	16	0.16815	-2.57218	4	0.00166409	9.23105	27.5925	X	X		X	X	intracellular organelle,intracellular,intracellular membrane-bounded organelle,cell,cytoplasmic part,cellular_component,intracellular part,membrane-bounded organelle,mitochondrion,organelle,cytoplasm,cell part			6	6	By MS/MS	0.15302	-2.70821	19.761	4	122190000	108590000	13605000	10	10	By MS/MS	0.11366	-3.1372	17.311	7	203380000	181500000	21877000	8	8	By MS/MS	0.185401
	2159	Tb927.8.1060	Tb08.29O4.110	malonyl-CoA decarboxylase, mitochondrial precursor, putative		Q57VP8	82.379	6.5	0	4	4	0.16917	-2.56346	4	0.0134694	6.21417	26.8528	X	X		X	X	intracellular organelle,intracellular,intracellular membrane-bounded organelle,cell,cytoplasmic part,cellular_component,intracellular part,membrane-bounded organelle,mitochondrion,organelle,cytoplasm,cell part	monocarboxylic acid metabolic process,single-organism biosynthetic process,single-organism cellular process,fatty acid metabolic process,lipid biosynthetic process,organic substance biosynthetic process,biosynthetic process,organic acid biosynthetic process,primary metabolic process,monocarboxylic acid biosynthetic process,organic acid metabolic process,carboxylic acid metabolic process,small mol…	carboxy-lyase activity,lyase activity,carbon-carbon lyase activity,molecular_function,catalytic activity,malonyl-CoA decarboxylase activity	2	2	By MS/MS	0.16653	-2.58615	11.866	2	98894000	84319000	14576000	3	3	By MS/MS	0.19149	-2.38466	48.766	4	127400000	105430000	21966000	2	2	By MS/MS	0.364884
	1935	Tb927.7.1160	Tb07.27M11.310	hypothetical protein, conserved		Q57WT4	14.631	35.4	0	3	3	0.170529	-2.55191	4	0.00171612	9.18664	24.1481				X					3	3	By MS/MS	0.12602	-2.98828	9.2992	2	57122000	54217000	2905100	1	1	By MS/MS	0.13975	-2.83908		1	8177800	7369400	808380	2	2	By MS/MS	0.263269
	1900	Tb927.6.4450;Tb927.6.4400	Tb06.26G9.830	hypothetical protein, conserved		Q587B1	67.003	14.9	0	8	8	0.17306	-2.53066	4	0.000788453	10.3087	29.3888	X	X		X	X	intracellular organelle,intracellular,intracellular membrane-bounded organelle,cell,cytoplasmic part,cellular_component,intracellular part,membrane-bounded organelle,mitochondrion,organelle,cytoplasm,cell part			6	6	By MS/MS	0.20627	-2.27739	107.07	4	546070000	438550000	107520000	7	7	By MS/MS	0.12515	-2.99827	96.755	4	1161800000	683830000	478020000	6	6	By MS/MS	0.215234
	2361	Tb927.8.6560	Tb08.30K1.330	hypothetical protein, conserved		Q57TV7	40.167	33.2	0	6	6	0.174611	-2.51778	4	0.00545357	7.51858	28.3104	X	X		X	X	intracellular organelle,intracellular,intracellular membrane-bounded organelle,cell,cytoplasmic part,cellular_component,intracellular part,membrane-bounded organelle,mitochondrion,organelle,cytoplasm,cell part	gene expression,nucleobase-containing compound metabolic process,nucleic acid metabolic process,primary metabolic process,cellular nitrogen compound metabolic process,nitrogen compound metabolic process,cellular aromatic compound metabolic process,cellular process,heterocycle metabolic process,cellular metabolic process,RNA processing,metabolic process,organic cyclic compound metabolic process,ma…	nucleic acid binding,transferase activity,RNA methyltransferase activity,transferase activity, transferring one-carbon groups,molecular_function,RNA binding,catalytic activity,heterocyclic compound binding,methyltransferase activity,binding,organic cyclic compound binding	4	4	By MS/MS	0.23899	-2.06498	55.245	4	407310000	337790000	69517000	2	2	By MS/MS	0.087738	-3.51065	32.313	2	333030000	311300000	21723000	2	2	By MS/MS	0.249165
	2649	Tb927.9.8710	Tb09.211.0530, Tb09.211.0530:mRNA, Tb09.211.0530:pep, chr9contig211.tmp0066c	hypothetical protein, conserved		Q38EA5	19.729	27.2	0	4	4	0.17467	-2.5173	4	0.00862241	6.85769	27.7365	X	X		X	X	intracellular organelle,intracellular,intracellular membrane-bounded organelle,cell,cytoplasmic part,cellular_component,intracellular part,membrane-bounded organelle,mitochondrion,organelle,cytoplasm,cell part			4	4	By MS/MS	0.2573	-1.95848	45.127	5	229370000	177090000	52273000	1	1	By MS/MS	0.15022	-2.73485	30.153	2	205270000	177980000	27284000	4	4	By MS/MS	0.287811
	2226	Tb927.8.2700	Tb08.26A17.770	hypothetical protein, conserved		Q57XB9	27.299	14.6	0	3	3	0.174737	-2.51674	3	0.0275206	5.18334	23.3006	X	X		X	X	intracellular organelle,intracellular,intracellular membrane-bounded organelle,cell,cytoplasmic part,cellular_component,intracellular part,membrane-bounded organelle,mitochondrion,organelle,cytoplasm,cell part			0	0	By matching				0	0	0	0	1	1	By MS/MS	0.11688	-3.0969		1	13422000	11477000	1944600	2	2	By MS/MS	0.310907
	2288	Tb927.8.4860	Tb08.4A8.560	hypothetical protein, conserved		Q57UW6	76.539	18	0	8	8	0.175455	-2.51083	4	0.00747746	7.06324	29.2284	X	X		X	X	intracellular organelle,intracellular,intracellular membrane-bounded organelle,cell,cytoplasmic part,cellular_component,intracellular part,membrane-bounded organelle,mitochondrion,organelle,cytoplasm,cell part			4	4	By MS/MS	0.29682	-1.75234	121.62	4	542910000	363550000	179360000	6	6	By MS/MS	0.18782	-2.41258	194.66	6	964700000	546860000	417840000	4	4	By MS/MS	0.20501
	2225	Tb927.8.2680	Tb08.26A17.740	hypothetical protein, conserved		Q57XC1	73.78	3.1	0	2	2	0.175456	-2.51082	3	0.0265793	5.23356	27.7209									1	1	By MS/MS	0.16505	-2.59902	123.04	2	66408000	59244000	7163200	0	0	By matching				0	0	0	0	1	1	By MS/MS	0.109866
	472	Tb927.10.15510	TRYP_x-61h03.q2kb185_135, Tb10.61.0860	hypothetical protein, conserved		Q387W2	24.047	17.4	0	4	4	0.175796	-2.50803	4	0.00237643	8.71699	25.8705									3	3	By MS/MS	0.27715	-1.85126	32.402	4	71084000	51738000	19347000	4	4	By MS/MS	0.1293	-2.95121	38.238	3	117030000	102290000	14736000	2	2	By MS/MS	0.199013
	962	Tb927.11.15850	Tb11.01.7510, Tb11.01.7510:mRNA, Tb11.01.7510:pep	kinteoplast poly(A) polymerase complex 1 subunit		Q381K1	86.756	23.3	0	15	15	0.176147	-2.50514	4	0.00184256	9.08407	30.7643	X	X			X	intracellular organelle,intracellular,intracellular membrane-bounded organelle,cell,cytoplasmic part,cellular_component,intracellular part,membrane-bounded organelle,mitochondrion,organelle,cytoplasm,cell part	gene expression,regulation of mRNA stability,regulation of biological process,mRNA stabilization,nucleobase-containing compound metabolic process,nucleic acid metabolic process,regulation of RNA stability,primary metabolic process,regulation of gene expression,cellular nitrogen compound metabolic process,nitrogen compound metabolic process,cellular aromatic compound metabolic process,cellular pro…	nucleic acid binding,molecular_function,RNA binding,heterocyclic compound binding,binding,organic cyclic compound binding	8	8	By MS/MS	0.18295	-2.45048	17.434	5	1420700000	1168600000	252150000	13	13	By MS/MS	0.1246	-3.00462	89.389	11	2660300000	2210200000	450070000	9	9	By MS/MS	0.272472
	2560	Tb927.9.3350	Tb09.160.2000, Tb09.160.2000:mRNA, Tb09.160.2000:pep, chr9contig160.tmp0175	pseudouridylate synthase, putative		Q38FJ3	46.294	22.2	0	7	7	0.176475	-2.50247	4	0.00509065	7.61794	28.8085	X	X		X	X	intracellular organelle,intracellular,intracellular membrane-bounded organelle,cell,cytoplasmic part,cellular_component,intracellular part,membrane-bounded organelle,mitochondrion,organelle,cytoplasm,cell part	gene expression,nucleobase-containing compound metabolic process,nucleic acid metabolic process,primary metabolic process,RNA modification,cellular nitrogen compound metabolic process,nitrogen compound metabolic process,cellular aromatic compound metabolic process,macromolecule modification,cellular process,heterocycle metabolic process,cellular metabolic process,RNA processing,metabolic process,…	nucleic acid binding,intramolecular transferase activity,pseudouridine synthase activity,isomerase activity,molecular_function,RNA binding,catalytic activity,heterocyclic compound binding,binding,organic cyclic compound binding	6	6	By MS/MS	0.19276	-2.37512	58.572	3	444310000	336680000	107630000	5	5	By MS/MS	0.088824	-3.49291	37.117	4	506170000	453260000	52905000	5	5	By MS/MS	0.236793
	991	Tb927.11.16530	Tb11.01.8230, Tb11.01.8230:mRNA, Tb11.01.8230:pep	hypothetical protein, conserved		Q381D3	117.5	14.6	0	12	12	0.177638	-2.49299	4	0.0106668	6.55073	27.9105	X	X		X	X	intracellular organelle,intracellular,intracellular membrane-bounded organelle,cell,cytoplasmic part,cellular_component,intracellular part,membrane-bounded organelle,mitochondrion,organelle,cytoplasm,cell part			4	4	By MS/MS	0.40783	-1.29396	52.462	3	128580000	106160000	22420000	11	11	By MS/MS	0.10867	-3.20197	57.509	6	405270000	340370000	64900000	4	4	By MS/MS	0.189491
	2304	Tb927.8.5220	Tb08.5H5.450	hypothetical protein, conserved		Q57UJ4	114.05	19	0	17	17	0.177764	-2.49197	4	0.00402218	7.95781	29.8721	X	X		X	X	intracellular organelle,intracellular,intracellular membrane-bounded organelle,cell,cytoplasmic part,cellular_component,intracellular part,membrane-bounded organelle,mitochondrion,organelle,cytoplasm,cell part			8	8	By MS/MS	0.32377	-1.62696	112.49	6	1621300000	1046400000	574840000	13	13	By MS/MS	0.12789	-2.96702	111.68	8	1093300000	837610000	255730000	7	7	By MS/MS	0.181835
	2562	Tb927.9.3410	Tb09.160.2060, Tb09.160.2060:mRNA, chr9contig160.tmp0180	hypothetical protein, conserved		Q38FI7	13.824	29.4	0	4	4	0.178625	-2.48499	4	0.00159292	9.29411	28.7613	X	X				intracellular organelle,intracellular,intracellular membrane-bounded organelle,cell,cytoplasmic part,cellular_component,intracellular part,membrane-bounded organelle,mitochondrion,organelle,cytoplasm,cell part			4	4	By MS/MS	0.215	-2.21759	26.293	3	508760000	431170000	77586000	4	4	By MS/MS	0.12103	-3.04656	74.905	4	319180000	282030000	37148000	3	3	By MS/MS	0.243256
	1777	Tb927.5.510	Tb05.29K2.650	hypothetical protein, conserved		Q57VW2	14.154	45.7	0	5	5	0.178639	-2.48488	4	0.00070368	10.4728	31.0985	X	X		X	X	organelle envelope,intracellular organelle,intracellular,mitochondrial envelope,organelle membrane,mitochondrial part,membrane,intracellular membrane-bounded organelle,cell,cytoplasmic part,mitochondrial membrane,cellular_component,intracellular part,membrane-bounded organelle,organelle part,mitochondrion,organelle,cytoplasm,envelope,intracellular organelle part,cell part			5	5	By MS/MS	0.19076	-2.39017	77.582	8	2267500000	1941100000	326470000	5	5	By MS/MS	0.13204	-2.92095	92.862	8	1924800000	1665100000	259680000	5	5	By MS/MS	0.233399
	2249	Tb927.8.3380	Tb08.28L1.450	electron transfer protein, putative		Q57YX5	27.259	56.6	0	13	13	0.178749	-2.484	4	0.000591848	10.7225	33.9891	X	X		X	X		single-organism cellular process,citrate metabolic process,generation of precursor metabolites and energy,primary metabolic process,energy derivation by oxidation of organic compounds,organic acid metabolic process,carboxylic acid metabolic process,tricarboxylic acid cycle,cellular respiration,oxidation-reduction process,small molecule metabolic process,single-organism metabolic process,cellular …	metal cluster binding,iron-sulfur cluster binding,molecular_function,oxidoreductase activity,catalytic activity,electron carrier activity,binding	13	13	By MS/MS	0.16827	-2.57115	64.482	19	16814000000	14287000000	2526600000	13	13	By MS/MS	0.14634	-2.7726	54.024	17	15811000000	13671000000	2139600000	13	13	By MS/MS	0.246124
	1636	Tb927.4.4630	Tb04.3I12.380	hypothetical protein, conserved		Q583E8	18.467	26.7	0	5	5	0.179128	-2.48094	4	0.000708805	10.4623	28.5463									4	4	By MS/MS	0.19697	-2.34395	13.095	4	492460000	414310000	78158000	5	5	By MS/MS	0.13126	-2.9295	38.989	5	576970000	507630000	69342000	1	1	By matching	0.229621
	535	Tb927.10.2800	TRYP_x-70a06.p2kb545_659, Tb10.70.4850	hypothetical protein, conserved		Q38BW5	18.838	76.9	0	12	12	0.179202	-2.48034	4	0.00177028	9.14181	30.7586	X	X		X	X	intracellular organelle,intracellular,intracellular membrane-bounded organelle,cell,cytoplasmic part,cellular_component,intracellular part,membrane-bounded organelle,mitochondrion,organelle,cytoplasm,cell part			7	7	By MS/MS	0.2134	-2.22837	41.843	4	1412800000	1137600000	275190000	10	10	By MS/MS	0.12013	-3.05733	31.441	6	1947300000	1698500000	248780000	10	10	By MS/MS	0.249981
	1004	Tb927.11.16870	Tb11.01.8630, Tb11.01.8630:mRNA, Tb11.01.8630:pep	NADH dehydrogenase subunit NI8M, putative,NADH-ubiquinone oxidoreductase chain NI8M		Q380Z9	18.805	66.7	0	7	7	0.179335	-2.47927	4	0.00143311	9.44663	30.1497	X	X		X		intracellular organelle,intracellular,intracellular membrane-bounded organelle,cell,cytoplasmic part,cellular_component,intracellular part,membrane-bounded organelle,mitochondrion,organelle,cytoplasm,cell part	nucleotide metabolic process,ribonucleoside triphosphate metabolic process,purine nucleoside triphosphate metabolic process,organophosphate metabolic process,single-organism cellular process,ribonucleotide metabolic process,respiratory electron transport chain,ribose phosphate metabolic process,nucleobase-containing compound metabolic process,generation of precursor metabolites and energy,mitocho…		5	5	By MS/MS	0.22257	-2.16767	31.924	5	965490000	800540000	164950000	6	6	By MS/MS	0.12857	-2.95937	51.885	5	1358200000	1197800000	160380000	6	6	By MS/MS	0.239475
	1092	Tb927.11.3940	Tb11.02.1440, Tb11.02.1440:mRNA, Tb11.02.1440:pep	hypothetical protein, conserved		Q386C0	36.265	38.6	0	12	12	0.179691	-2.47641	4	0.00106942	9.86896	30.9684	X	X				intracellular organelle,intracellular,intracellular membrane-bounded organelle,cell,cytoplasmic part,cellular_component,intracellular part,membrane-bounded organelle,mitochondrion,organelle,cytoplasm,cell part	metabolic process,biological_process		10	10	By MS/MS	0.23826	-2.06939	29.136	6	2153600000	1690600000	463060000	8	8	By MS/MS	0.14106	-2.82562	26.718	6	2336900000	1993500000	343390000	5	5	By MS/MS	0.215796
	104	Tb927.11.7218;Tb11.02.5120b	Tb11.02.5120, Tb11.02.5120:mRNA, Tb11.02.5120:pep	mitochondrial edited mRNA stability factor 1 subunit		Q384U4	104.09	12.1	0	9	9	0.179917	-2.4746	4	0.000283404	11.7849	27.7114	X	X					gene expression,regulation of mRNA stability,regulation of biological process,mRNA stabilization,nucleobase-containing compound metabolic process,nucleic acid metabolic process,regulation of RNA stability,primary metabolic process,regulation of gene expression,cellular nitrogen compound metabolic process,nitrogen compound metabolic process,cellular aromatic compound metabolic process,cellular pro…	nucleic acid binding,molecular_function,RNA binding,heterocyclic compound binding,binding,organic cyclic compound binding	4	4	By MS/MS	0.22568	-2.14765	45.867	4	218150000	175730000	42422000	6	6	By MS/MS	0.16192	-2.62665	77.84	6	279880000	223090000	56791000	4	4	By MS/MS	0.187445
	2071	Tb927.7.5280	Tb07.27E10.570	hypothetical protein, conserved		Q57ZG1	220.21	23.2	0	30	30	0.180034	-2.47366	4	0.00360119	8.11731	29.3659	X	X		X		intracellular organelle,intracellular,intracellular membrane-bounded organelle,cell,cytoplasmic part,cellular_component,intracellular part,membrane-bounded organelle,mitochondrion,organelle,cytoplasm,cell part			15	15	By MS/MS	0.24965	-2.00202	50.031	5	556980000	436510000	120470000	21	21	By MS/MS	0.12344	-3.01812	43.522	9	859630000	763040000	96582000	14	14	By MS/MS	0.26395
	615	Tb927.10.5440	TRYP_x-70a06.p2kb545_216, Tb10.70.1580	RNA editing endoribonuclease,RNA-editing complex protein (KREN2)	KREN2	Q38B60	60.838	1.5	0.0081903	1	1	0.180572	-2.46935	4	0.0104999	6.57348	25.2284	X	X		X	X	intracellular organelle,intracellular,mitochondrial mRNA editing complex,protein complex,mRNA editing complex,mitochondrial part,intracellular membrane-bounded organelle,cell,cytoplasmic part,cellular_component,intracellular part,membrane-bounded organelle,organelle part,mitochondrion,organelle,cytoplasm,macromolecular complex,intracellular organelle part,cell part	gene expression,nucleobase-containing compound metabolic process,nucleic acid metabolic process,primary metabolic process,RNA modification,cellular nitrogen compound metabolic process,nitrogen compound metabolic process,cellular aromatic compound metabolic process,mRNA modification,macromolecule modification,cellular process,heterocycle metabolic process,cellular metabolic process,RNA processing,…	nucleic acid binding,hydrolase activity,endoribonuclease activity,double-stranded RNA-specific ribonuclease activity,endoribonuclease activity, producing 5'-phosphomonoesters,molecular_function,nuclease activity,RNA binding,catalytic activity,endonuclease activity, active with either ribo- or deoxyribonucleic acids and producing 5'-phosphomonoesters,heterocyclic compound binding,ribonuclease III …	1	1	By MS/MS	0.31896	-1.64855		1	37641000	29116000	8525000	1	1	By MS/MS	0.079873	-3.64615		1	37618000	35985000	1632700	1	1	By MS/MS	0.238322
	175	Tb927.10.10310;Tb11.v5.0446	Tb10.406.0620	hypothetical protein, conserved		Q389U6	53.184	2.5	0	1	1	0.18061	-2.46905	4	0.00361096	8.1134	26.2467	X	X		X		intracellular organelle,intracellular,intracellular membrane-bounded organelle,cell,cytoplasmic part,cellular_component,intracellular part,membrane-bounded organelle,mitochondrion,organelle,cytoplasm,cell part			1	1	By MS/MS	0.3035	-1.72023		1	63865000	45892000	17974000	1	1	By MS/MS	0.11138	-3.16644		1	89632000	79793000	9839100	1	1	By MS/MS	0.17287
	1553	Tb927.4.1760	Tb04.2L9.1300	hypothetical protein, conserved		Q581Q5	17.442	58	0	7	7	0.180737	-2.46804	4	0.00220632	8.82415	30.4966	X	X		X		intracellular organelle,intracellular,intracellular membrane-bounded organelle,cell,cytoplasmic part,cellular_component,intracellular part,membrane-bounded organelle,mitochondrion,organelle,cytoplasm,cell part			6	6	By MS/MS	0.22118	-2.17671	20.62	5	1389000000	1133600000	255420000	6	6	By MS/MS	0.12121	-3.04442	34.484	6	1723900000	1509200000	214660000	6	6	By MS/MS	0.259929
	505	Tb927.10.2070	TRYP_x-70a06.p2kb545_778, Tb10.70.5700	hypothetical protein, conserved		Q38C36	22.271	18.1	0	5	5	0.181418	-2.46261	4	0.00159808	9.28944	29.8942				X	X				5	5	By MS/MS	0.23108	-2.11354	84.526	3	1006600000	798810000	207780000	5	5	By MS/MS	0.12771	-2.96906	23.197	4	1153500000	1002300000	151240000	4	4	By MS/MS	0.239573
	2619	Tb927.9.6620	Tb09.160.4840, Tb09.160.4840:mRNA, chr9contig160.tmp0370	hypothetical protein, conserved		Q38ES3	25.522	51.2	0	12	12	0.181896	-2.45881	4	0.000540906	10.8523	31.2153	X	X				intracellular organelle,intracellular,intracellular membrane-bounded organelle,cell,cytoplasmic part,cellular_component,intracellular part,membrane-bounded organelle,mitochondrion,organelle,cytoplasm,cell part			10	10	By MS/MS	0.20072	-2.31674	29.73	8	2805500000	2209200000	596230000	9	9	By MS/MS	0.15313	-2.70717	38.8	7	2032100000	1706300000	325840000	9	9	By MS/MS	0.234902
	498	Tb927.10.1930	TRYP_x-70a06.p2kb545_804, Tb10.70.5900	hypothetical protein, conserved		Q38C50	74.392	21.9	0	13	13	0.182595	-2.45328	4	0.0027159	8.52436	29.3803	X	X		X	X	intracellular organelle,intracellular,intracellular membrane-bounded organelle,cell,cytoplasmic part,cellular_component,intracellular part,membrane-bounded organelle,mitochondrion,organelle,cytoplasm,cell part			7	7	By MS/MS	0.20944	-2.25539	23.345	5	756490000	587770000	168720000	10	10	By MS/MS	0.16938	-2.56166	13.646	5	960240000	746230000	214010000	9	9	By MS/MS	0.274288
	2066	Tb927.7.5160	Tb07.27E10.390	deoxyuridine triphosphatase, putative,dUTP diphosphatase		Q57ZH3	31.943	16.7	0	5	5	0.182799	-2.45167	4	0.00321854	8.27938	30.2113				X					4	4	By MS/MS	0.17729	-2.49582	2.9546	3	1521500000	1212600000	308930000	4	4	By MS/MS	0.11478	-3.12306	65.442	4	1669500000	1437000000	232440000	3	3	By MS/MS	0.299124
	302	Tb927.10.10130	TRYPtp6k15-3d06.p1c_25, Tb10.6k15.0150	mitochondrial RNA binding complex 1 subunit (MRB10130)	MRB10130	Q389W4	61.046	40.6	0	16	16	0.182859	-2.4512	4	0.00208901	8.90296	30.2086	X	X				intracellular organelle,intracellular,intracellular membrane-bounded organelle,cell,cytoplasmic part,cellular_component,intracellular part,membrane-bounded organelle,mitochondrion,organelle,cytoplasm,cell part	gene expression,regulation of mRNA stability,regulation of biological process,mRNA stabilization,nucleobase-containing compound metabolic process,nucleic acid metabolic process,regulation of RNA stability,primary metabolic process,RNA modification,regulation of gene expression,cellular nitrogen compound metabolic process,nitrogen compound metabolic process,cytidine to uridine editing,cellular aro…	nucleic acid binding,molecular_function,RNA binding,heterocyclic compound binding,binding,organic cyclic compound binding	10	10	By MS/MS	0.22889	-2.12727	18.466	3	1170700000	900260000	270420000	14	14	By MS/MS	0.13364	-2.90358	23.547	5	1458600000	1192900000	265730000	11	11	By MS/MS	0.260058
	988	Tb927.11.16480	Tb11.01.8200, Tb11.01.8200:mRNA, Tb11.01.8200:pep	enoyl-CoA hydratase/isomerase family protein, putative		Q381D8	40.234	74	0	25	25	0.183286	-2.44784	4	0.00123565	9.66052	34.1516	X	X		X		intracellular organelle,intracellular,intracellular membrane-bounded organelle,cell,cytoplasmic part,cellular_component,intracellular part,membrane-bounded organelle,mitochondrion,organelle,cytoplasm,cell part	metabolic process,biological_process	molecular_function,catalytic activity	22	22	By MS/MS	0.21599	-2.21096	20.277	25	21268000000	16551000000	4716400000	23	23	By MS/MS	0.13754	-2.86208	36.359	16	20521000000	16357000000	4163900000	21	21	By MS/MS	0.249439
	1471	Tb927.3.4480	Tb03.26J7.820	hypothetical protein, conserved		Q580J4	17.043	18.2	0	2	2	0.183589	-2.44545	4	0.00196496	8.99128	26.7689				X	X				2	2	By MS/MS	0.20661	-2.27502	18.604	2	132720000	110080000	22631000	2	2	By MS/MS	0.12704	-2.97665	15.645	2	105860000	92994000	12870000	2	2	By MS/MS	0.272502
	1958	Tb927.7.190	Tb07.8P12.250	thimet oligopeptidase, putative (THOP1)	THOP1	Q57U35	84.166	45	0	26	26	0.183909	-2.44294	4	0.00204771	8.93177	31.7786			X				regulation of biological process,single-organism cellular process,primary metabolic process,signaling,response to stimulus,proteolysis,intracellular signal transduction,protein metabolic process,cellular response to stimulus,cellular process,signal transduction,biological regulation,metabolic process,regulation of cellular process,macromolecule metabolic process,single-organism process,single org…	metalloendopeptidase activity,metallopeptidase activity,hydrolase activity,peptidase activity, acting on L-amino acid peptides,peptidase activity,molecular_function,endopeptidase activity,catalytic activity	14	14	By MS/MS	0.19084	-2.38956	11.667	7	3972400000	3269100000	703270000	20	20	By MS/MS	0.12922	-2.9521	35.809	12	3894500000	3204100000	690370000	15	15	By MS/MS	0.285608
	2251	Tb927.8.3450	Tb08.28L1.570	hypothetical protein, conserved		Q57YW8	16.536	56.4	0	6	6	0.184379	-2.43925	4	0.00353492	8.14411	29.3527									3	3	By MS/MS	0.26944	-1.89196	70.383	5	616360000	413880000	202480000	5	5	By MS/MS	0.10946	-3.19152	68.077	3	805610000	566290000	239320000	3	3	By MS/MS	0.235344
	580	Tb927.10.4080	TRYP_x-70a06.p2kb545_424, Tb10.70.3190	hypothetical protein, conserved		Q38BJ2	127.1	39.1	0	29	29	0.185668	-2.4292	4	0.00125895	9.63357	33.8821	X	X		X		intracellular organelle,intracellular,intracellular membrane-bounded organelle,cell,cytoplasmic part,cellular_component,intracellular part,membrane-bounded organelle,mitochondrion,organelle,cytoplasm,cell part	monocarboxylic acid metabolic process,single-organism cellular process,fatty acid metabolic process,primary metabolic process,organic acid metabolic process,carboxylic acid metabolic process,oxidation-reduction process,small molecule metabolic process,single-organism metabolic process,cellular process,cellular metabolic process,oxoacid metabolic process,metabolic process,single-organism process,b…	molecular_function,oxidoreductase activity,catalytic activity	21	21	By MS/MS	0.21129	-2.2427	92.586	22	15622000000	12890000000	2732400000	26	26	By MS/MS	0.14568	-2.77913	40.665	24	18326000000	16246000000	2080500000	21	21	By MS/MS	0.259814
	2499	Tb927.9.13530	Tb09.211.4370, Tb09.211.4370:mRNA, Tb09.211.4370:pep, chr9contig211.tmp0483c	hypothetical protein, conserved		Q38D74	18.484	31.7	0	5	5	0.185825	-2.42799	4	0.00263858	8.56602	29.0521	X	X		X		intracellular organelle,intracellular,intracellular membrane-bounded organelle,cell,cytoplasmic part,cellular_component,intracellular part,membrane-bounded organelle,mitochondrion,organelle,cytoplasm,cell part	regulation of biological process,homeostasis of number of cells in a free-living population,quorum sensing involved in interaction with host,development involved in symbiotic interaction,regulation of symbiosis, encompassing mutualism through parasitism,multi-organism process,interspecies quorum sensing,modulation of development of symbiont involved in interaction with host,cellular process,symbi…		3	3	By MS/MS	0.21012	-2.25071	80.066	4	541070000	458450000	82613000	4	4	By MS/MS	0.11201	-3.1583	59.306	4	483930000	435170000	48759000	4	4	By MS/MS	0.263158
	311	Tb927.10.10420	Tb10.406.0490	monothiol glutaredoxin, putative		Q389T5	14.888	46.6	0	6	6	0.185939	-2.4271	4	0.000909667	10.1024	30.1925	X	X		X	X	intracellular organelle,intracellular,intracellular membrane-bounded organelle,cell,cytoplasmic part,cellular_component,intracellular part,membrane-bounded organelle,mitochondrion,organelle,cytoplasm,cell part	regulation of biological process,single-organism cellular process,oxidation-reduction process,single-organism metabolic process,cellular process,biological regulation,cellular homeostasis,metabolic process,regulation of cellular process,regulation of biological quality,single-organism process,biological_process,cell redox homeostasis,homeostatic process	disulfide oxidoreductase activity,protein disulfide isomerase activity,isomerase activity,molecular_function,oxidoreductase activity, acting on a sulfur group of donors,oxidoreductase activity,catalytic activity,intramolecular oxidoreductase activity,intramolecular oxidoreductase activity, transposing S-S bonds,electron carrier activity,protein disulfide oxidoreductase activity	6	6	By MS/MS	0.22123	-2.17638	12.63	5	1356500000	1097500000	258960000	6	6	By MS/MS	0.14404	-2.79546	41.282	6	1004600000	897290000	107300000	4	4	By MS/MS	0.24001
	2371	Tb927.8.6800	Tb08.30K1.710	hypothetical protein, conserved		Q57TT3	64.661	16.6	0	6	6	0.186018	-2.42649	4	0.00100868	9.95331	26.8261	X	X				intracellular organelle,intracellular,intracellular membrane-bounded organelle,cell,cytoplasmic part,cellular_component,intracellular part,membrane-bounded organelle,mitochondrion,organelle,cytoplasm,cell part			2	2	By MS/MS	0.24539	-2.02685	22.167	2	158240000	126200000	32032000	1	1	By MS/MS	0.13543	-2.88438		1	64748000	57764000	6983500	2	2	By MS/MS	0.169305
	135	Tb927.7.5080;Tb11.v5.0188	Tb07.27E10.300	ATP-NAD kinase-like protein		Q57ZI1	79.822	18.1	0	8	8	0.18642	-2.42337	4	0.0147288	6.08521	26.8252				X			metabolic process,biological_process	NAD+ kinase activity,phosphotransferase activity, alcohol group as acceptor,transferase activity, transferring phosphorus-containing groups,transferase activity,molecular_function,catalytic activity,kinase activity	5	5	By MS/MS	0.20927	-2.25656	130.99	5	455170000	268400000	186770000	3	3	By MS/MS	0.15287	-2.70962	62.048	2	68098000	59359000	8738800	1	1	By matching	0.429092
	1494	Tb927.3.5240	Tb03.5L5.360	hypothetical protein, conserved		Q580V1	66.655	48.9	0	21	21	0.187979	-2.41136	4	0.0026913	8.53748	30.4938	X	X				intracellular organelle,intracellular,intracellular membrane-bounded organelle,cell,cytoplasmic part,cellular_component,intracellular part,membrane-bounded organelle,mitochondrion,organelle,cytoplasm,cell part			12	12	By MS/MS	0.2348	-2.0905	45.773	8	1824300000	1474900000	349420000	17	17	By MS/MS	0.12385	-3.01333	10.266	5	2015600000	1738300000	277290000	12	12	By MS/MS	0.272755
	687	Tb927.10.7870	TRYPtp6k15-3d06.p1c_394, Tb10.6k15.2680	hypothetical protein, conserved		Q38AH7	22.784	60.2	0	10	10	0.188439	-2.40783	4	0.000410405	11.2507	27.8687									3	3	By MS/MS	0.23843	-2.06836	61.159	5	227170000	180770000	46405000	9	9	By MS/MS	0.1729	-2.53199	40.344	9	499440000	415890000	83553000	3	3	By MS/MS	0.199964
	742	Tb927.10.9350	TRYPtp6k15-3d06.p1c_150, Tb10.6k15.1050	hypothetical protein, conserved		Q38A40	94.28	10.1	0	8	8	0.189059	-2.40309	4	0.00216411	8.85201	27.5317				X					3	3	By MS/MS	0.20346	-2.29718	60.91	2	94192000	75276000	18916000	6	6	By MS/MS	0.1238	-3.01392	37.334	4	256540000	233700000	22840000	4	4	By MS/MS	0.278715
	220	Tb927.4.2720;Tb11.v5.0842	Tb04.1H19.1490	ATP dependent DEAD-box helicase (RH)	RH	D6XFK8	83.637	7.4	0	4	4	0.18927	-2.40149	3	0.0152737	6.03281	27.1828	X	X		X		organellar ribosome,intracellular organelle,ribosome,intracellular,organelle lumen,membrane-enclosed lumen,intracellular organelle lumen,mitochondrial part,intracellular membrane-bounded organelle,cell,mitochondrial ribosome,non-membrane-bounded organelle,cytoplasmic part,cellular_component,intracellular part,membrane-bounded organelle,organelle part,mitochondrion,organelle,cytoplasm,macromolecul…		ATPase activity, coupled,nucleoside phosphate binding,nucleic acid binding,hydrolase activity,anion binding,nucleotide binding,macromolecular complex binding,ATP binding,purine ribonucleotide binding,nucleoside-triphosphatase activity,purine ribonucleoside binding,purine nucleoside binding,molecular_function,ribonucleoside binding,ATP-dependent helicase activity,hydrolase activity, acting on acid…	0	0	By matching				0	0	0	0	3	3	By MS/MS	0.28437	-1.81416	86.539	3	208380000	165750000	42628000	2	2	By MS/MS	0.166445
	1712	Tb927.5.2150	Tb05.3C6.60	hypothetical protein, conserved		Q582F0	60.078	31.4	0	15	15	0.189667	-2.39846	4	0.00107645	9.8595	30.4738	X	X		X		intracellular organelle,intracellular,intracellular membrane-bounded organelle,cell,cytoplasmic part,cellular_component,intracellular part,membrane-bounded organelle,mitochondrion,organelle,cytoplasm,cell part			11	11	By MS/MS	0.2261	-2.14497	44.776	6	1456300000	1085600000	370670000	13	13	By MS/MS	0.12807	-2.965	82.54	8	1726700000	1447400000	279260000	10	10	By MS/MS	0.210009
	1871	Tb927.6.3530	Tb06.2N9.200	hypothetical protein, conserved		Q584Z3	30.913	44.3	0	11	11	0.189719	-2.39807	4	0.00709947	7.13807	30.2934						membrane,cellular_component	transport,establishment of localization,localization,biological_process		9	9	By MS/MS	0.37704	-1.40721	59.146	6	1644900000	1045500000	599410000	10	10	By MS/MS	0.13687	-2.86912	93.184	7	2272100000	1303400000	968640000	7	7	By MS/MS	0.202286
	817	Tb927.11.11470	Tb11.01.3300, Tb11.01.3300:mRNA, Tb11.01.3300:pep	hypothetical protein, conserved		Q383D1	32.022	44.7	0	14	14	0.190366	-2.39315	4	0.00121339	9.68674	31.2977	X	X		X	X	intracellular organelle,intracellular,intracellular membrane-bounded organelle,cell,cytoplasmic part,cellular_component,intracellular part,membrane-bounded organelle,mitochondrion,organelle,cytoplasm,cell part	regulation of biological process,homeostasis of number of cells in a free-living population,quorum sensing involved in interaction with host,development involved in symbiotic interaction,regulation of symbiosis, encompassing mutualism through parasitism,multi-organism process,interspecies quorum sensing,modulation of development of symbiont involved in interaction with host,cellular process,symbi…		9	9	By MS/MS	0.21695	-2.20457	43.011	9	2706300000	1881900000	824350000	10	10	By MS/MS	0.1351	-2.8879	49.621	7	2781400000	2399700000	381620000	10	10	By MS/MS	0.254582
	1709	Tb927.5.2070	Tb05.1P6.140	hypothetical protein, conserved		Q57ZS6	68.756	25.6	0	11	11	0.190671	-2.39084	4	0.00213927	8.86867	29.1225	X	X				intracellular organelle,intracellular,intracellular membrane-bounded organelle,cell,cytoplasmic part,cellular_component,intracellular part,membrane-bounded organelle,mitochondrion,organelle,cytoplasm,cell part			3	3	By MS/MS	0.2093	-2.25636	93.713	3	285810000	226800000	59015000	8	8	By MS/MS	0.12485	-3.00173	31.407	3	788520000	583360000	205160000	5	5	By MS/MS	0.277454
	2550	Tb927.9.2620	Tb09.160.1280, Tb09.160.1280:mRNA, Tb09.160.1280:pep, chr9contig160.tmp0128c	hypothetical protein, conserved		Q38FQ8	76.723	10.2	0	6	6	0.191007	-2.3883	4	0.00619441	7.33482	28.2531	X	X		X		intracellular organelle,intracellular,intracellular membrane-bounded organelle,cell,cytoplasmic part,cellular_component,intracellular part,membrane-bounded organelle,mitochondrion,organelle,cytoplasm,cell part			3	3	By MS/MS	0.1369	-2.86881	76.233	3	338140000	276820000	61322000	2	2	By MS/MS	0.13429	-2.89658	17.662	2	248010000	216660000	31344000	3	3	By MS/MS	0.374181
	399	Tb927.10.13200;Tb11.v5.0897	Tb10.389.0260	hypothetical protein, conserved		Q388S7	102.15	7.1	0	5	5	0.191725	-2.38289	3	0.0150352	6.05552	25.746				X					1	1	By MS/MS				0	0	0	0	3	3	By MS/MS	0.28248	-1.82378	104.34	3	160010000	147160000	12844000	1	1	By MS/MS	0.140784
	1483	Tb927.3.4990	Tb03.48K5.760	oxidoreductase, putative		Q582N8	36.432	34.8	0	10	10	0.192722	-2.37541	4	0.00100246	9.96224	30.7012				X			oxidation-reduction process,single-organism metabolic process,metabolic process,single-organism process,biological_process	transferase activity, transferring acyl groups other than amino-acyl groups,cation binding,transition metal ion binding,transferase activity,metal ion binding,molecular_function,oxidoreductase activity,transferase activity, transferring acyl groups,zinc ion binding,catalytic activity,ion binding,binding	5	5	By MS/MS	0.21246	-2.23474	52.574	5	1802400000	1462200000	340170000	9	9	By MS/MS	0.1464	-2.77201	15.563	4	2293900000	1962700000	331180000	5	5	By MS/MS	0.261664
	1343	Tb927.2.4590;Tb927.2.4610;Tb11.v5.0820		branched-chain amino acid aminotransferase, putative		Q586R0	40.432	76.6	0	27	27	0.193538	-2.36931	4	0.00100304	9.96141	34.0802	X	X		X		intracellular organelle,intracellular,intracellular membrane-bounded organelle,cell,cytoplasmic part,cellular_component,intracellular part,membrane-bounded organelle,mitochondrion,organelle,cytoplasm,cell part	single-organism cellular process,branched-chain amino acid metabolic process,primary metabolic process,cellular amino acid metabolic process,nitrogen compound metabolic process,organic acid metabolic process,carboxylic acid metabolic process,small molecule metabolic process,single-organism metabolic process,cellular process,cellular metabolic process,oxoacid metabolic process,organonitrogen compo…	branched-chain-amino-acid transaminase activity,transferase activity, transferring nitrogenous groups,transferase activity,molecular_function,transaminase activity,catalytic activity	24	24	By MS/MS	0.22889	-2.12727	23.424	22	14829000000	11987000000	2842200000	24	24	By MS/MS	0.1378	-2.85935	36.296	21	16258000000	14094000000	2164900000	22	22	By MS/MS	0.241132
	1308	Tb927.2.2470		RNA-editing complex protein,KREPA1,RNA-editing complex protein (KREPA1)	KREPA1	Q586L9	81.293	27.6	0	16	16	0.193652	-2.36846	4	0.00129153	9.59671	29.7536	X	X		X		intracellular organelle,intracellular,mitochondrial mRNA editing complex,protein complex,mRNA editing complex,mitochondrial part,intracellular membrane-bounded organelle,cell,cytoplasmic part,cellular_component,intracellular part,membrane-bounded organelle,organelle part,mitochondrion,organelle,cytoplasm,macromolecular complex,intracellular organelle part,cell part	nucleobase-containing compound metabolic process,nucleic acid metabolic process,primary metabolic process,RNA modification,cellular nitrogen compound metabolic process,RNA nucleotide insertion,nitrogen compound metabolic process,RNA nucleotide deletion,cellular aromatic compound metabolic process,macromolecule modification,cellular process,heterocycle metabolic process,cellular metabolic process,…	cation binding,transition metal ion binding,alpha-catenin binding,metal ion binding,molecular_function,zinc ion binding,ion binding,protein binding,binding	11	11	By MS/MS	0.25688	-1.96083	49.434	7	1094600000	848250000	246310000	8	8	By MS/MS	0.15324	-2.70614	39.01	5	769410000	660090000	109320000	9	9	By MS/MS	0.234896
	2239	Tb927.8.3110;Tb11.v5.0685	Tb08.28F14.630	hypothetical protein, conserved		Q57W62	50.157	27.1	0	12	12	0.193983	-2.366	4	0.0012708	9.62005	29.7319	X	X		X	X	intracellular organelle,ribosome,intracellular,intracellular membrane-bounded organelle,cell,non-membrane-bounded organelle,cytoplasmic part,cellular_component,intracellular part,membrane-bounded organelle,mitochondrion,organelle,cytoplasm,macromolecular complex,intracellular non-membrane-bounded organelle,ribonucleoprotein complex,cell part	gene expression,translation,organic substance biosynthetic process,biosynthetic process,macromolecule biosynthetic process,primary metabolic process,protein metabolic process,cellular process,cellular metabolic process,metabolic process,cellular protein metabolic process,macromolecule metabolic process,biological_process,cellular macromolecule metabolic process,cellular biosynthetic process,organ…	structural molecule activity,structural constituent of ribosome,molecular_function	6	6	By MS/MS	0.22151	-2.17456	40.591	6	848640000	686720000	161920000	7	7	By MS/MS	0.15557	-2.68436	17.088	6	607910000	548750000	59156000	6	6	By MS/MS	0.268276
	543	Tb927.10.2970	TRYP_x-70a06.p2kb545_615, Tb10.70.4590	hypothetical protein, conserved		Q38BU8	13.79	52.2	0	9	9	0.19424	-2.36409	4	0.000440674	11.148	28.3171				X					4	4	By MS/MS	0.16426	-2.60595	44.816	3	210480000	178150000	32329000	8	8	By MS/MS	0.22368	-2.16049	31.445	10	516690000	455500000	61185000	5	5	By MS/MS	0.234951
	630	Tb927.10.5830	TRYP_x-70a06.p2kb545_155, Tb10.70.1110	hypothetical protein, conserved		Q38B21	59.941	8.4	0	4	4	0.194658	-2.36098	4	0.00292728	8.41622	27.4106				X	X	intracellular,cell,cellular_component,cell part		cation binding,transition metal ion binding,metal ion binding,molecular_function,zinc ion binding,ion binding,binding	2	2	By MS/MS	0.24679	-2.01864	9.1168	3	138920000	110460000	28462000	4	4	By MS/MS	0.13949	-2.84177	34.969	4	309500000	279300000	30195000	2	2	By MS/MS	0.286197
	2565	Tb927.9.3540	Tb09.160.2160, Tb09.160.2160:mRNA, Tb09.160.2160:pep, chr9contig160.tmp0187	hypothetical protein, conserved		Q38FH7	13.711	35.9	0	3	3	0.195773	-2.35275	4	0.00191805	9.02614	26.8101	X	X		X		intracellular organelle,intracellular,intracellular membrane-bounded organelle,cell,cytoplasmic part,cellular_component,intracellular part,membrane-bounded organelle,mitochondrion,organelle,cytoplasm,cell part			2	2	By MS/MS	0.2092	-2.25705		1	69460000	56290000	13171000	3	3	By MS/MS	0.12416	-3.00973	118.25	3	134000000	113810000	20193000	2	2	By MS/MS	0.255076
	329	Tb927.10.11060	Tb10.26.0990	hypothetical protein, conserved		Q389N3	8.8635	38.4	0	3	3	0.196241	-2.3493	4	0.00163039	9.26057	29.9903									2	2	By MS/MS	0.21108	-2.24414	19.227	2	940100000	752670000	187430000	3	3	By MS/MS	0.14115	-2.8247	14.222	3	801890000	711720000	90170000	2	2	By MS/MS	0.284608
	1457	Tb927.3.3780;Tb927.3.3760	Tb03.28C22.710	tryparedoxin 1a, putative (TXN1a)	TXN1a	Q57WB4	15.891	95.8	0	13	13	0.196345	-2.34854	4	0.00125805	9.63459	33.7959							single-organism cellular process,hydrogen peroxide metabolic process,reactive oxygen species metabolic process,hydrogen peroxide catabolic process,catabolic process,single-organism metabolic process,cellular process,cellular metabolic process,metabolic process,single-organism process,cellular catabolic process,biological_process,single-organism catabolic process		11	11	By MS/MS	0.23224	-2.10631	33.173	16	16091000000	13089000000	3002700000	9	9	By MS/MS	0.14138	-2.82235	60.326	11	12292000000	10795000000	1497700000	13	13	By MS/MS	0.257699
	337	Tb927.10.11340;Tb11.v5.0604	Tb10.26.0630	hypothetical protein, conserved		Q389K6	155.73	7.4	0	10	10	0.196429	-2.34792	4	0.000452821	11.1088	28.0384				X					6	6	By MS/MS	0.18493	-2.43495	12.598	4	419040000	330930000	88118000	4	4	By MS/MS	0.20505	-2.28595	50.776	4	125330000	93419000	31915000	7	7	By MS/MS	0.249414
	1392	Tb927.3.1710	Tb03.30P12.320	hypothetical protein, conserved		Q57ZE0	43.986	32.5	0	13	13	0.196711	-2.34585	4	0.000937895	10.0583	29.8055	X	X		X		intracellular organelle,ribosome,intracellular,intracellular membrane-bounded organelle,cell,non-membrane-bounded organelle,cytoplasmic part,cellular_component,intracellular part,membrane-bounded organelle,mitochondrion,organelle,cytoplasm,macromolecular complex,intracellular non-membrane-bounded organelle,ribonucleoprotein complex,cell part	gene expression,translation,organic substance biosynthetic process,biosynthetic process,macromolecule biosynthetic process,primary metabolic process,protein metabolic process,cellular process,cellular metabolic process,metabolic process,cellular protein metabolic process,macromolecule metabolic process,biological_process,cellular macromolecule metabolic process,cellular biosynthetic process,organ…	structural molecule activity,structural constituent of ribosome,molecular_function	9	9	By MS/MS	0.23106	-2.11366	11.351	3	1057400000	854390000	203030000	7	7	By MS/MS	0.14558	-2.78012	4.9965	3	941300000	805120000	136180000	7	7	By MS/MS	0.249252
	2586	Tb927.9.4660	Tb09.160.3260, Tb09.160.3260:mRNA, Tb09.160.3260:pep, chr9contig160.tmp0258	hypothetical protein, conserved		Q38F77	55.558	12.5	0	5	5	0.196769	-2.34542	4	0.00102678	9.92766	27.5425									4	4	By MS/MS	0.25135	-1.99223	28.196	3	265450000	210640000	54808000	4	4	By MS/MS	0.15775	-2.66429	127.55	5	186290000	171640000	14652000	3	3	By MS/MS	0.238738
	2362	Tb927.8.6580	Tb08.30K1.380	succinate dehydrogenase flavoprotein, putative		Q57TV5	66.88	74.1	0	46	46	0.197116	-2.34288	4	0.000836765	10.2229	35.6272	X	X		X	X	intracellular organelle,intracellular,intracellular membrane-bounded organelle,cell,cytoplasmic part,cellular_component,intracellular part,membrane-bounded organelle,mitochondrion,organelle,cytoplasm,cell part	single-organism cellular process,citrate metabolic process,generation of precursor metabolites and energy,primary metabolic process,energy derivation by oxidation of organic compounds,organic acid metabolic process,carboxylic acid metabolic process,tricarboxylic acid cycle,cellular respiration,oxidation-reduction process,small molecule metabolic process,single-organism metabolic process,cellular …	succinate dehydrogenase activity,nucleoside phosphate binding,cofactor binding,anion binding,nucleotide binding,flavin adenine dinucleotide binding,molecular_function,oxidoreductase activity,coenzyme binding,small molecule binding,catalytic activity,heterocyclic compound binding,electron carrier activity,oxidoreductase activity, acting on the CH-CH group of donors,ion binding,binding,organic cycl…	42	42	By MS/MS	0.2131	-2.2304	34.891	68	53330000000	43294000000	10036000000	44	44	By MS/MS	0.14287	-2.80723	73.974	67	53517000000	45690000000	7827100000	41	41	By MS/MS	0.250947
	544	Tb927.10.3040	TRYP_x-70a06.p2kb545_603, Tb10.70.4500	hypothetical protein, conserved		Q38BU1	15.505	73.3	0	15	15	0.197502	-2.34006	4	0.000673853	10.5353	32.972	X	X		X		organelle envelope,intracellular organelle,intracellular,organelle inner membrane,mitochondrial envelope,organelle membrane,mitochondrial part,membrane,intracellular membrane-bounded organelle,cell,mitochondrial inner membrane,cytoplasmic part,mitochondrial membrane,cellular_component,intracellular part,membrane-bounded organelle,organelle part,mitochondrion,organelle,cytoplasm,envelope,intracell…			13	13	By MS/MS	0.20393	-2.29385	18.786	12	7268500000	5974800000	1293700000	13	13	By MS/MS	0.14487	-2.78717	74.853	16	8163700000	7085800000	1077900000	13	13	By MS/MS	0.242795
	1889	Tb927.6.4130	Tb06.4F7.170	hypothetical protein, conserved		Q586B1	11.734	82.7	0	10	10	0.197969	-2.33666	4	0.000523644	10.8991	32.5422	X	X		X		intracellular organelle,intracellular,intracellular membrane-bounded organelle,cell,cytoplasmic part,cellular_component,intracellular part,membrane-bounded organelle,mitochondrion,organelle,cytoplasm,cell part			9	9	By MS/MS	0.20546	-2.28307	28.609	11	7508900000	6145000000	1363900000	9	9	By MS/MS	0.15235	-2.71454	67.655	9	5581900000	4752800000	829140000	9	9	By MS/MS	0.248583
	1844	Tb927.6.2470	Tb06.4M18.1040	hypothetical protein, conserved		Q584Q9	54.648	4.9	0	2	2	0.198372	-2.33372	3	0.00020472	12.2541	23.8714	X	X		X	X	intracellular organelle,intracellular,intracellular membrane-bounded organelle,cell,cytoplasmic part,cellular_component,intracellular part,membrane-bounded organelle,mitochondrion,organelle,cytoplasm,cell part			1	1	By MS/MS	0.19742	-2.34066		1	6885500	6096400	789160	2	2	By MS/MS	0.20694	-2.27272	22.17	3	68188000	54392000	13795000	1	1	By MS/MS	0.191077
	1956	Tb927.7.1800	Tb07.43M14.220	hypothetical protein, conserved		Q57V30	26.566	30.1	0	5	5	0.198389	-2.3336	4	0.00270653	8.52934	28.6007									3	3	By MS/MS	0.22634	-2.14344	49.039	5	230490000	184620000	45866000	5	5	By MS/MS	0.13065	-2.93622	59.439	5	650760000	554860000	95907000	1	1	By MS/MS	0.297442
	2231	Tb927.8.2850	Tb08.28F14.230	Poly(A)-specific ribonuclease PARN-1		Q57W87	65.146	48.6	0	17	17	0.19844	-2.33322	4	0.0019141	9.02912	30.6007						intracellular organelle,intracellular,intracellular membrane-bounded organelle,cell,cellular_component,intracellular part,membrane-bounded organelle,organelle,cytoplasm,nucleus,cell part		nucleic acid binding,hydrolase activity,molecular_function,nuclease activity,catalytic activity,heterocyclic compound binding,hydrolase activity, acting on ester bonds,binding,organic cyclic compound binding	11	11	By MS/MS	0.21646	-2.20783	13.088	3	2046200000	1407900000	638310000	11	11	By MS/MS	0.13242	-2.91681	39.392	6	1731900000	1288000000	443900000	8	8	By MS/MS	0.280568
	1985	Tb927.7.2760	Tb07.13M20.680	hypothetical protein, conserved		Q57Y86	31.986	34.5	0	12	12	0.198889	-2.32997	4	0.00472956	7.72408	30.0241	X	X		X	X	intracellular organelle,ribosome,intracellular,intracellular membrane-bounded organelle,cell,non-membrane-bounded organelle,cytoplasmic part,cellular_component,intracellular part,membrane-bounded organelle,mitochondrion,organelle,cytoplasm,macromolecular complex,intracellular non-membrane-bounded organelle,ribonucleoprotein complex,cell part	gene expression,translation,organic substance biosynthetic process,biosynthetic process,macromolecule biosynthetic process,primary metabolic process,protein metabolic process,cellular process,cellular metabolic process,metabolic process,cellular protein metabolic process,macromolecule metabolic process,biological_process,cellular macromolecule metabolic process,cellular biosynthetic process,organ…	structural molecule activity,structural constituent of ribosome,molecular_function	8	8	By MS/MS	0.28447	-1.81365	6.4991	4	1136800000	775370000	361450000	8	8	By MS/MS	0.12349	-3.01753	33.673	3	1118700000	882840000	235880000	8	8	By MS/MS	0.284843
	1702	Tb927.5.1790	Tb05.1P6.750	hypothetical protein, conserved		Q57ZP8	71.956	37.7	0	18	18	0.19948	-2.32569	4	0.000743593	10.3932	31.1125	X	X		X		intracellular organelle,intracellular,intracellular membrane-bounded organelle,cell,cytoplasmic part,cellular_component,intracellular part,membrane-bounded organelle,mitochondrion,organelle,cytoplasm,cell part			7	7	By MS/MS	0.21479	-2.219	17.137	6	1883400000	1445400000	438010000	12	12	By MS/MS	0.15705	-2.6707	25.122	7	2690800000	2239300000	451490000	10	10	By MS/MS	0.26347
	1096	Tb927.11.4020	Tb11.02.1520, Tb11.02.1520:mRNA, Tb11.02.1520:pep	hypothetical protein, conserved		Q386B2	19.159	18.4	0	3	3	0.199949	-2.32229	4	0.00052635	10.8917	26.9261	X	X		X		intracellular organelle,intracellular,intracellular membrane-bounded organelle,cell,cytoplasmic part,cellular_component,intracellular part,membrane-bounded organelle,mitochondrion,organelle,cytoplasm,cell part			1	1	By MS/MS	0.2274	-2.1367		1	44192000	35230000	8962000	2	2	By MS/MS	0.15185	-2.71928	4.7704	2	91053000	79276000	11778000	3	3	By MS/MS	0.236401
	375	Tb927.10.12520	Tb10.389.1160	hypothetical protein, conserved		Q388Z1	94.523	10.2	0	6	6	0.200302	-2.31975	4	0.00237726	8.71649	26.3151	X	X		X	X	intracellular organelle,intracellular,intracellular membrane-bounded organelle,cell,cytoplasmic part,cellular_component,intracellular part,membrane-bounded organelle,mitochondrion,organelle,cytoplasm,cell part			4	4	By MS/MS	0.22809	-2.13232	20.87	3	102860000	81510000	21353000	3	3	By MS/MS	0.13789	-2.85841	38.791	3	73594000	67341000	6253800	3	3	By MS/MS	0.297141
	2531	Tb927.9.1590	Tb09.160.0510, Tb09.160.0510:mRNA, Tb09.160.0510:pep, chr9contig160.tmp0051c	hypothetical protein, conserved		Q38FY8	15.734	57.1	0	12	12	0.200607	-2.31755	4	0.000705893	10.4683	30.6761									11	11	By MS/MS	0.23811	-2.0703	33.921	8	2246300000	1776900000	469380000	9	9	By MS/MS	0.15245	-2.71359	36.685	5	1535900000	1282900000	252990000	11	11	By MS/MS	0.241774
	695	Tb927.10.8020	TRYPtp6k15-3d06.p1c_371, Tb10.6k15.2520	prolyl oligopeptidase, putative,serine peptidase clan SC, family S9A, putative (POP)	POP	Q38AG2	77.624	41.1	0	24	24	0.200686	-2.31699	4	0.00126909	9.62199	31.286				X		intracellular organelle,intracellular,intracellular membrane-bounded organelle,cell,cellular_component,intracellular part,membrane-bounded organelle,organelle,cytoplasm,nucleus,cell part	primary metabolic process,proteolysis,protein metabolic process,metabolic process,macromolecule metabolic process,biological_process,organic substance metabolic process	serine-type peptidase activity,oligopeptidase activity,hydrolase activity,Atg8-specific protease activity,serine hydrolase activity,ubiquitin-like protein-specific protease activity,peptidase activity, acting on L-amino acid peptides,serine-type endopeptidase activity,cysteine-type peptidase activity,peptidase activity,molecular_function,endopeptidase activity,catalytic activity	16	16	By MS/MS	0.22554	-2.14854	38.644	11	2876900000	2299700000	577200000	17	17	By MS/MS	0.15906	-2.65236	50.23	12	2866000000	2416500000	449430000	15	15	By MS/MS	0.277924
	1417	Tb927.3.2370	Tb03.48O8.550	hypothetical protein, conserved		Q582V0	15.403	50.7	0	7	7	0.200789	-2.31625	4	0.00162158	9.26838	30.2872	X	X				intracellular organelle,intracellular,intracellular membrane-bounded organelle,cell,cytoplasmic part,cellular_component,intracellular part,membrane-bounded organelle,mitochondrion,organelle,cytoplasm,cell part			5	5	By MS/MS	0.22954	-2.12318	26.83	7	1318100000	974500000	343570000	6	6	By MS/MS	0.14576	-2.77833	13.287	6	1283800000	1096400000	187320000	4	4	By MS/MS	0.281334
	214	Tb927.11.15780;Tb11.v5.0771	Tb11.01.7430, Tb11.01.7430:mRNA, Tb11.01.7430:pep	hypothetical protein, conserved		Q381K8	10.98	45.9	0	4	4	0.200803	-2.31614	4	0.00304786	8.35799	28.3246									3	3	By MS/MS	0.23061	-2.11647	93.614	4	504510000	417330000	87185000	2	2	By MS/MS	0.11935	-3.06673	79.806	2	206800000	183780000	23020000	4	4	By MS/MS	0.276228
	2469	Tb927.9.12100	Tb09.211.3170, Tb09.211.3170:mRNA, Tb09.211.3170:pep, chr9contig211.tmp0359	hypothetical protein, conserved		Q38DI8	46.886	6.5	0	3	3	0.200916	-2.31533	4	0.00524516	7.5748	26.8142	X	X			X	intracellular organelle,intracellular,intracellular membrane-bounded organelle,cell,cytoplasmic part,cellular_component,intracellular part,membrane-bounded organelle,mitochondrion,organelle,cytoplasm,cell part	metabolic process,biological_process	transferase activity,transferase activity, transferring one-carbon groups,molecular_function,catalytic activity,methyltransferase activity	1	1	By MS/MS	0.26129	-1.93628	130.46	2	69359000	49813000	19546000	3	3	By MS/MS	0.11075	-3.17462	120.82	4	197110000	179110000	18004000	2	2	By MS/MS	0.29543
	2328	Tb927.8.5860	Tb08.11J15.1100	50S ribosomal protein L17, putative		Q57YI7	35.06	21.6	0	6	6	0.201107	-2.31397	4	0.00177406	9.13873	29.6005	X	X		X		organellar ribosome,intracellular organelle,ribosome,intracellular,intracellular membrane-bounded organelle,cell,non-membrane-bounded organelle,ribosomal subunit,cytoplasmic part,cellular_component,intracellular part,membrane-bounded organelle,organelle part,mitochondrion,organelle,cytoplasm,macromolecular complex,intracellular non-membrane-bounded organelle,large ribosomal subunit,organellar lar…	gene expression,translation,organic substance biosynthetic process,biosynthetic process,macromolecule biosynthetic process,primary metabolic process,protein metabolic process,cellular process,cellular metabolic process,metabolic process,cellular protein metabolic process,macromolecule metabolic process,biological_process,cellular macromolecule metabolic process,cellular biosynthetic process,organ…	structural molecule activity,structural constituent of ribosome,molecular_function	5	5	By MS/MS	0.24393	-2.03546	8.7572	3	1173600000	750890000	422750000	4	4	By MS/MS	0.15974	-2.6462	70.551	3	941850000	787890000	153950000	4	4	By MS/MS	0.276955
	2135	Tb927.7.7330	Tb07.30D13.460	hypothetical protein, conserved		Q57TX0	47.401	25.7	0	10	10	0.201615	-2.31033	4	0.00401645	7.95986	30.2643	X	X				intracellular organelle,intracellular,intracellular membrane-bounded organelle,cell,cytoplasmic part,cellular_component,intracellular part,membrane-bounded organelle,mitochondrion,organelle,cytoplasm,cell part			7	7	By MS/MS	0.15949	-2.64846	95.114	5	1237800000	778640000	459110000	7	7	By MS/MS	0.14959	-2.74091	96.978	5	1102400000	800120000	302290000	7	7	By MS/MS	0.193367
	1311	Tb927.2.2590		hypothetical protein, conserved		Q587H8	12.316	60	0	4	4	0.201984	-2.30768	4	0.00142431	9.45552	28.4821				X					2	2	By MS/MS	0.19989	-2.32272	53.817	4	399380000	336240000	63137000	2	2	By MS/MS	0.14746	-2.7616	3.2192	3	399460000	338550000	60912000	3	3	By MS/MS	0.290841
	1846	Tb927.6.2490	Tb06.4M18.1060	hypothetical protein, conserved		Q584Q7	28.031	50.4	0	15	15	0.202484	-2.30412	4	0.000470667	11.053	32.7521	X	X		X		intracellular organelle,intracellular,intracellular membrane-bounded organelle,cell,cytoplasmic part,cellular_component,intracellular part,membrane-bounded organelle,mitochondrion,organelle,cytoplasm,cell part			12	12	By MS/MS	0.19203	-2.3806	57.614	7	7747600000	6093200000	1654400000	14	14	By MS/MS	0.16733	-2.57923	58.923	8	5818100000	4695100000	1123000000	12	12	By MS/MS	0.26411
	2661	Tb927.9.9150	Tb09.211.0810, Tb09.211.0810:mRNA, Tb09.211.0810:pep, chr9contig211.tmp0099c	GTP-binding protein, putative		Q38E75	50.353	18.2	0	8	8	0.202856	-2.30147	4	0.000817067	10.2573	28.8718	X	X		X	X			guanyl nucleotide binding,nucleoside phosphate binding,anion binding,nucleotide binding,purine ribonucleotide binding,purine ribonucleoside binding,purine nucleoside binding,molecular_function,ribonucleoside binding,small molecule binding,heterocyclic compound binding,ribonucleotide binding,nucleoside binding,carbohydrate derivative binding,ion binding,purine nucleotide binding,guanyl ribonucleot…	4	4	By MS/MS	0.20958	-2.25443	16.563	5	280080000	232440000	47637000	5	5	By MS/MS	0.15586	-2.68168	43.208	5	370820000	327020000	43802000	4	4	By MS/MS	0.271643
	120	Tb11.1420;Tb11.1370;Tb927.11.1850		hypothetical protein,chrXI additional, unordered contigs			50.917	46.1	0	18	18	0.203037	-2.30018	4	0.00281165	8.47437	30.1758									8	8	By MS/MS	0.25126	-1.99275	21.584	6	949120000	719110000	230010000	11	11	By MS/MS	0.13376	-2.90228	18.002	8	1336200000	1093800000	242420000	12	12	By MS/MS	0.289771
	1026	Tb927.11.2220	Tb11.18.0007, Tb11.18.0007:mRNA, Tb11.18.0007:pep	hypothetical protein, conserved		Q386T7	50.086	4.9	0	3	3	0.20333	-2.2981	4	0.0203375	5.61971	25.5841				X	X				3	3	By MS/MS	0.29886	-1.74246	25.448	2	83706000	70036000	13669000	2	2	By MS/MS	0.12529	-2.99666	3.325	2	63230000	57148000	6082300	2	2	By MS/MS	0.449681
	1948	Tb927.7.1550	Tb07.27M11.900	KRET2,RNA-editing 3' terminal uridylyl transferase 2,RNA-editing complex protein (KRET2)	KRET2	Q57WP5	56.531	23.8	0	11	11	0.203375	-2.29778	4	0.000696986	10.4866	28.8793	X	X		X	X	intracellular organelle,intracellular,mitochondrial mRNA editing complex,protein complex,mRNA editing complex,mitochondrial part,intracellular membrane-bounded organelle,cell,cytoplasmic part,cellular_component,intracellular part,membrane-bounded organelle,organelle part,mitochondrion,organelle,cytoplasm,macromolecular complex,intracellular organelle part,cell part		transferase activity, transferring phosphorus-containing groups,transferase activity,molecular_function,catalytic activity,nucleotidyltransferase activity	5	5	By MS/MS	0.19908	-2.32858	91.547	4	191320000	153330000	37982000	9	9	By MS/MS	0.19599	-2.35115	75.506	9	916660000	715780000	200890000	7	7	By MS/MS	0.272636
	176	Tb927.10.15650;Tb11.v5.0465	TRYP_x-61h03.q2kb185_112, Tb10.61.0690	tRNA pseudouridine synthase A-like protein		Q387U9	64.812	21.2	0	9	9	0.204238	-2.29168	4	0.000722261	10.4352	28.0826	X	X		X		intracellular organelle,intracellular,intracellular membrane-bounded organelle,cell,cytoplasmic part,cellular_component,intracellular part,membrane-bounded organelle,mitochondrion,organelle,cytoplasm,cell part	tRNA processing,nucleobase-containing compound metabolic process,nucleic acid metabolic process,tRNA modification,primary metabolic process,RNA modification,cellular nitrogen compound metabolic process,nitrogen compound metabolic process,cellular aromatic compound metabolic process,macromolecule modification,cellular process,heterocycle metabolic process,cellular metabolic process,tRNA metabolic …	nucleic acid binding,intramolecular transferase activity,pseudouridine synthase activity,isomerase activity,molecular_function,RNA binding,catalytic activity,heterocyclic compound binding,binding,organic cyclic compound binding	5	5	By MS/MS	0.24926	-2.00428	34.7	6	315400000	252040000	63362000	6	6	By MS/MS	0.20427	-2.29145	32.813	6	387240000	332580000	54660000	5	5	By MS/MS	0.227448
	273	Tb927.1.3950		alanine aminotransferase (ALAT)	ALAT	Q4GYI2	55.704	58.5	0	23	23	0.204323	-2.29108	4	0.00222484	8.81209	33.1841			X			intracellular,cytosol,cell,cytoplasmic part,cellular_component,intracellular part,cytoplasm,cell part	pyruvate family amino acid metabolic process,pyruvate family amino acid catabolic process,alpha-amino acid catabolic process,alpha-amino acid metabolic process,single-organism cellular process,proline metabolic process,biosynthetic process,primary metabolic process,cellular amino acid metabolic process,nitrogen compound metabolic process,organic acid metabolic process,carboxylic acid metabolic pr…	transferase activity, transferring nitrogenous groups,L-alanine:2-oxoglutarate aminotransferase activity,carbon-sulfur lyase activity,cofactor binding,pyridoxal phosphate binding,anion binding,1-aminocyclopropane-1-carboxylate synthase activity,lyase activity,transferase activity,alanine-oxo-acid transaminase activity,molecular_function,transaminase activity,catalytic activity,heterocyclic compou…	19	19	By MS/MS	0.27114	-1.88289	36.068	12	9429800000	6578100000	2851700000	19	19	By MS/MS	0.14851	-2.75137	25.389	10	10192000000	7980600000	2211800000	20	20	By MS/MS	0.268312
	1950	Tb927.7.1600	Tb07.27M11.970	C-1-tetrahydrofolate synthase, cytoplasmic, putative		Q57WP0	31.931	28.5	0	5	5	0.204607	-2.28907	3	0.0187538	5.73667	27.6804							single-organism biosynthetic process,heterocycle biosynthetic process,alpha-amino acid metabolic process,single-organism cellular process,cellular amino acid biosynthetic process,folic acid-containing compound metabolic process,cellular nitrogen compound biosynthetic process,organic substance biosynthetic process,biosynthetic process,coenzyme metabolic process,alpha-amino acid biosynthetic proces…	oxidoreductase activity, acting on the CH-NH group of donors, NAD or NADP as acceptor,molecular_function,oxidoreductase activity,oxidoreductase activity, acting on the CH-NH group of donors,methylenetetrahydrofolate dehydrogenase (NADP+) activity,catalytic activity	0	0	By matching				0	0	0	0	2	2	By MS/MS	0.27684	-1.85288	128.86	2	166660000	140610000	26051000	3	3	By MS/MS	0.232223
	1135	Tb927.11.5090;Tb927.10.9240	Tb11.02.2740, Tb11.02.2740:mRNA, Tb11.02.2740:pep, Tb11.212.1340, embl.136	aspartate aminotransferase, mitochondrial		Q385Q9	45.993	46.8	0	16	16	0.204944	-2.2867	4	0.00485724	7.68565	31.2359	X	X				intracellular organelle,intracellular,intracellular membrane-bounded organelle,cell,cytoplasmic part,cellular_component,intracellular part,membrane-bounded organelle,mitochondrion,organelle,cytoplasm,cell part	single-organism biosynthetic process,alpha-amino acid metabolic process,sulfur compound biosynthetic process,single-organism cellular process,sulfur compound metabolic process,cellular amino acid biosynthetic process,aspartate family amino acid metabolic process,sulfur amino acid biosynthetic process,L-methionine biosynthetic process,organic substance biosynthetic process,biosynthetic process,alp…	transferase activity, transferring nitrogenous groups,L-alanine:2-oxoglutarate aminotransferase activity,cofactor binding,pyridoxal phosphate binding,anion binding,transferase activity,alanine-oxo-acid transaminase activity,molecular_function,transaminase activity,catalytic activity,heterocyclic compound binding,ion binding,binding,organic cyclic compound binding	11	11	By MS/MS	0.25215	-1.98765	28.613	6	2836800000	2242100000	594740000	12	12	By MS/MS	0.12606	-2.98782	36.599	3	2277100000	1949200000	327900000	8	8	By MS/MS	0.326723
	293	Tb927.1.740		phosphatidylinositol-4-phosphate 5-kinase related,MORN repeat-containing protein		Q4GZE4	48.865	30.3	0	10	10	0.206006	-2.27924	4	0.00115575	9.75696	29.5313	X	X		X	X	intracellular organelle,intracellular,intracellular membrane-bounded organelle,cell,cytoplasmic part,cellular_component,intracellular part,membrane-bounded organelle,mitochondrion,organelle,cytoplasm,cell part			6	6	By MS/MS	0.2788	-1.8427	5.5743	5	725650000	552790000	172860000	6	6	By MS/MS	0.15682	-2.67282	50.755	7	566420000	493310000	73104000	7	7	By MS/MS	0.230028
	1818	Tb927.6.1700	Tb06.28P18.570	hypothetical protein, conserved		Q585P1	22.082	23.2	0	5	5	0.206669	-2.27461	4	0.00274165	8.51074	27.009				X	X			cation binding,transition metal ion binding,metal ion binding,molecular_function,zinc ion binding,ion binding,binding	2	2	By MS/MS	0.25373	-1.97863	31.623	3	167880000	141480000	26393000	5	5	By MS/MS	0.13741	-2.86344	26.823	6	175330000	148770000	26562000	2	2	By MS/MS	0.293841
	456	Tb927.10.14860	TRYP_x-61h03.q2kb185_270, Tb10.61.1790	hypothetical protein, conserved		Q388C0	83.434	37.3	0	23	23	0.206748	-2.27406	4	0.00161142	9.27745	31.5657	X	X		X	X	intracellular organelle,intracellular,intracellular membrane-bounded organelle,cell,cytoplasmic part,cellular_component,intracellular part,membrane-bounded organelle,mitochondrion,organelle,cytoplasm,cell part			15	15	By MS/MS	0.24806	-2.01124	19.465	12	2674900000	2100700000	574250000	20	20	By MS/MS	0.15732	-2.66823	16.127	12	3590700000	2826400000	764390000	16	16	By MS/MS	0.280489
	1028	Tb927.11.2360	Tb11.22.0005, Tb11.22.0005:mRNA, Tb11.22.0005:pep	phenylalanyl-tRNA synthetase (beta subunit), putative	PheRS-beta	Q386S3	70.311	25.2	0	12	12	0.207826	-2.26656	4	0.00274202	8.51055	29.7909						intracellular,protein complex,cell,catalytic complex,cytoplasmic part,cellular_component,intracellular part,phenylalanine-tRNA ligase complex,cytoplasm,macromolecular complex,cell part	phenylalanyl-tRNA aminoacylation,gene expression,single-organism cellular process,nucleobase-containing compound metabolic process,nucleic acid metabolic process,translation,organic substance biosynthetic process,biosynthetic process,macromolecule biosynthetic process,primary metabolic process,cellular nitrogen compound metabolic process,cellular amino acid metabolic process,nitrogen compound met…	nucleoside phosphate binding,nucleic acid binding,cation binding,anion binding,nucleotide binding,ATP binding,purine ribonucleotide binding,purine ribonucleoside binding,phenylalanine-tRNA ligase activity,ligase activity, forming carbon-oxygen bonds,metal ion binding,purine nucleoside binding,molecular_function,ribonucleoside binding,RNA binding,small molecule binding,catalytic activity,ligase ac…	7	7	By MS/MS	0.24103	-2.05272	13.09	6	1096800000	882300000	214480000	10	10	By MS/MS	0.16208	-2.62522	25.373	6	1066000000	844190000	221840000	7	7	By MS/MS	0.31413
	2307	Tb927.8.5280	Tb08.5H5.370	hypothetical protein, conserved		Q57UK0	28.693	34.2	0	6	6	0.207879	-2.26618	4	0.000822053	10.2485	29.6082	X	X		X	X	intracellular organelle,intracellular,intracellular membrane-bounded organelle,cell,cytoplasmic part,cellular_component,intracellular part,membrane-bounded organelle,mitochondrion,organelle,cytoplasm,cell part			5	5	By MS/MS	0.25018	-1.99896	5.7965	4	997580000	798270000	199310000	4	4	By MS/MS	0.17174	-2.5417	26.322	5	486310000	409960000	76357000	5	5	By MS/MS	0.256049
	2374	Tb927.8.6890	Tb08.30K1.820	hypothetical protein, conserved		Q57TS4	10.088	64.8	0	5	5	0.207979	-2.26549	4	0.000730942	10.418	29.0809	X	X		X	X	intracellular organelle,intracellular,intracellular membrane-bounded organelle,cell,cytoplasmic part,cellular_component,intracellular part,membrane-bounded organelle,mitochondrion,organelle,cytoplasm,cell part			5	5	By MS/MS	0.20188	-2.30843	68.483	8	744840000	600220000	144620000	3	3	By MS/MS	0.16857	-2.56858	81.548	4	378220000	322800000	55425000	3	3	By MS/MS	0.282558
	2093	Tb927.7.590	Tb07.29K4.780	hypothetical protein, conserved		Q57VQ5	51.692	38.2	0	17	17	0.208633	-2.26096	4	0.000970791	10.0086	30.5105				X	X				10	10	By MS/MS	0.22457	-2.15476	53.739	7	1385300000	1007900000	377360000	8	8	By MS/MS	0.17396	-2.52317	79.925	6	1039700000	847200000	192480000	8	8	By MS/MS	0.283801
	2476	Tb927.9.12410	Tb09.211.3420, Tb09.211.3420:mRNA, chr9contig211.tmp0385	unspecified product		Q38DG4	19.573	17.9	0	2	2	0.208758	-2.26009	3	0.0153431	6.02626	25.1426				X			single-organism biosynthetic process,heterocycle biosynthetic process,single-organism cellular process,cellular nitrogen compound biosynthetic process,vitamin biosynthetic process,riboflavin metabolic process,organic substance biosynthetic process,biosynthetic process,water-soluble vitamin metabolic process,vitamin metabolic process,cellular nitrogen compound metabolic process,flavin-containing c…	phosphotransferase activity, alcohol group as acceptor,transferase activity, transferring phosphorus-containing groups,riboflavin kinase activity,transferase activity,molecular_function,catalytic activity,kinase activity	2	2	By MS/MS	0.30837	-1.69727		1	34937000	26980000	7956400	2	2	By MS/MS	0.1653	-2.59684		1	40118000	34012000	6105400	0	0	By matching
	2606	Tb927.9.5960	Tb09.160.4380, Tb09.160.4380:mRNA, Tb09.160.4380:pep, chr9contig160.tmp0327	succinate dehydrogenase, putative		Q38EW9	21.281	83.5	0	14	14	0.209041	-2.25815	4	0.00261015	8.58165	33.2209	X	X				intracellular organelle,intracellular,intracellular membrane-bounded organelle,cell,cytoplasmic part,cellular_component,intracellular part,membrane-bounded organelle,mitochondrion,organelle,cytoplasm,cell part		metal cluster binding,iron-sulfur cluster binding,molecular_function,oxidoreductase activity,catalytic activity,binding	14	14	By MS/MS	0.17409	-2.52209	38.095	15	10512000000	8919100000	1593200000	12	12	By MS/MS	0.14284	-2.80753	84.325	17	9033700000	7958600000	1075100000	12	12	By MS/MS	0.272309
	653	Tb927.10.6850	TRYPtp6k15-3d06.p1c_567, Tb10.6k15.3900	mitochondrial RNA binding complex 1 subunit,mitochondrial edited mRNA stability factor 1 subunit,kinteoplast poly(A) polymerase complex 1 subunit		Q38AS2	36.918	28.1	0	8	8	0.20905	-2.25808	4	0.00159583	9.29148	29.4894	X	X		X		intracellular organelle,ribosome,intracellular,intracellular membrane-bounded organelle,cell,non-membrane-bounded organelle,cytoplasmic part,cellular_component,intracellular part,membrane-bounded organelle,mitochondrion,organelle,cytoplasm,macromolecular complex,intracellular non-membrane-bounded organelle,ribonucleoprotein complex,cell part	gene expression,regulation of mRNA stability,regulation of biological process,mRNA stabilization,nucleobase-containing compound metabolic process,nucleic acid metabolic process,translation,organic substance biosynthetic process,biosynthetic process,macromolecule biosynthetic process,regulation of RNA stability,primary metabolic process,regulation of gene expression,cellular nitrogen compound meta…	structural molecule activity,nucleic acid binding,structural constituent of ribosome,molecular_function,RNA binding,heterocyclic compound binding,binding,organic cyclic compound binding	6	6	By MS/MS	0.2227	-2.16683	11.624	4	797540000	653120000	144420000	5	5	By MS/MS	0.13933	-2.84342	18.082	5	611370000	535860000	75511000	4	4	By MS/MS	0.270029
	1344	Tb927.2.4700		hypothetical protein, conserved		Q586R6	17.085	40.4	0	4	4	0.209307	-2.25631	4	0.0015258	9.35622	31.2339	X	X				organelle envelope,intracellular organelle,intracellular,organelle inner membrane,mitochondrial envelope,organelle membrane,mitochondrial part,membrane,intracellular membrane-bounded organelle,cell,mitochondrial inner membrane,cytoplasmic part,mitochondrial membrane,cellular_component,intracellular part,membrane-bounded organelle,organelle part,mitochondrion,organelle,cytoplasm,envelope,intracell…			2	2	By MS/MS	0.20172	-2.30957	13.333	6	3440300000	2838900000	601410000	3	3	By MS/MS	0.14862	-2.7503	22.957	4	1658100000	1390100000	268010000	3	3	By MS/MS	0.293195
	2001	Tb927.7.3240	Tb07.13M20.50	hypothetical protein, conserved		Q57YD4	19.285	46.6	0	7	7	0.209339	-2.25609	4	0.00395162	7.98334	29.6123	X	X				intracellular organelle,intracellular,intracellular membrane-bounded organelle,cell,cytoplasmic part,cellular_component,intracellular part,membrane-bounded organelle,mitochondrion,organelle,cytoplasm,cell part			6	6	By MS/MS	0.25299	-1.98285	18.305	4	850090000	676230000	173860000	7	7	By MS/MS	0.12188	-3.03647	194.22	4	642970000	559570000	83408000	6	6	By MS/MS	0.296121
	352	Tb927.10.11890	Tb10.389.1890	hypothetical protein, conserved		Q389F3	36.838	28.2	0	9	9	0.209457	-2.25527	4	0.00647111	7.27177	30.4708	X	X		X	X	intracellular organelle,intracellular,intracellular membrane-bounded organelle,cell,cytoplasmic part,cellular_component,intracellular part,membrane-bounded organelle,mitochondrion,organelle,cytoplasm,cell part			7	7	By MS/MS	0.24492	-2.02962	27.777	6	1340900000	1027400000	313430000	7	7	By MS/MS	0.11691	-3.09653	73.636	6	1584600000	1351200000	233320000	5	5	By MS/MS	0.348943
	1524	Tb927.3.970	Tb03.27F10.410	hypothetical protein, conserved		Q57WY0	39.639	26.8	0	7	7	0.209668	-2.25382	4	0.00204269	8.93531	30.1757	X	X		X		intracellular organelle,intracellular,intracellular membrane-bounded organelle,cell,cytoplasmic part,cellular_component,intracellular part,membrane-bounded organelle,mitochondrion,organelle,cytoplasm,cell part	nucleotide metabolic process,organophosphate metabolic process,single-organism cellular process,carbohydrate derivative catabolic process,ribose phosphate metabolic process,oxidoreduction coenzyme metabolic process,pentose-phosphate shunt,nucleobase-containing compound metabolic process,pyridine-containing compound metabolic process,coenzyme metabolic process,primary metabolic process,carbohydrat…	oxidoreductase activity, acting on CH-OH group of donors,molecular_function,oxidoreductase activity,oxidoreductase activity, acting on the CH-OH group of donors, NAD or NADP as acceptor,catalytic activity,phosphogluconate dehydrogenase (decarboxylating) activity	6	6	By MS/MS	0.23783	-2.072	15.438	5	1305300000	1040400000	264890000	6	6	By MS/MS	0.14398	-2.79606	14.796	4	1231100000	1044800000	186350000	5	5	By MS/MS	0.295893
	550	Tb927.10.3270	TRYP_x-70a06.p2kb545_558, Tb10.70.4170	hypothetical protein, conserved		Q38BS0	18.206	40.9	0	6	6	0.209963	-2.2518	4	4.27251e-05	14.5146	28.7178				X					3	3	By MS/MS	0.20994	-2.25195	19.144	4	350970000	289800000	61176000	5	5	By MS/MS	0.22457	-2.15476	113.9	5	544950000	403190000	141750000	4	4	By MS/MS	0.186543
	377	Tb927.10.12550	Tb10.389.1130	hypothetical protein, conserved		Q388Y8	33.804	30.4	0	8	8	0.211161	-2.24358	4	0.00457577	7.77177	29.3075	X	X		X		intracellular organelle,intracellular,intracellular membrane-bounded organelle,cell,cytoplasmic part,cellular_component,intracellular part,membrane-bounded organelle,mitochondrion,organelle,cytoplasm,cell part			4	4	By MS/MS	0.2983	-1.74516	33.661	5	563870000	431350000	132520000	7	7	By MS/MS	0.15564	-2.68372	13	7	814070000	688090000	125980000	7	7	By MS/MS	0.300436
	1423	Tb927.3.2670	Tb03.48O8.140	hypothetical protein, conserved		Q582X9	28.84	69.1	0	13	13	0.211233	-2.24309	4	0.00097903	9.99636	31.6389	X	X		X		intracellular organelle,intracellular,intracellular membrane-bounded organelle,cell,cytoplasmic part,cellular_component,intracellular part,membrane-bounded organelle,mitochondrion,organelle,cytoplasm,cell part			11	11	By MS/MS	0.23574	-2.08473	30.658	12	2949700000	2347600000	602130000	11	11	By MS/MS	0.16509	-2.59868	60.449	13	3341900000	2819500000	522330000	10	10	By MS/MS	0.279314
	2360	Tb927.8.6530	Tb08.30K1.300	hypothetical protein, conserved		Q57TW0	41.897	10.5	0	3	3	0.211882	-2.23867	4	0.00715065	7.12771	28.3326				X	X			molecular_function,protein binding,binding	2	2	By MS/MS	0.38982	-1.35912	127.98	2	340770000	220740000	120030000	3	3	By MS/MS	0.19133	-2.38586	150.31	2	497280000	379370000	117910000	2	2	By MS/MS	0.217543
	328	Tb927.10.11050	Tb10.26.1000	hypothetical protein, conserved		Q389N4	35.053	23.4	0	6	6	0.212077	-2.23734	4	0.0030565	8.35391	29.0883	X	X		X		intracellular organelle,intracellular,intracellular membrane-bounded organelle,cell,cytoplasmic part,cellular_component,intracellular part,membrane-bounded organelle,mitochondrion,organelle,cytoplasm,cell part			3	3	By MS/MS	0.19541	-2.35542	4.916	3	459940000	380950000	78983000	4	4	By MS/MS	0.13662	-2.87176	63.298	3	538670000	444070000	94597000	4	4	By MS/MS	0.313391
	2355	Tb927.8.6410	Tb08.11J15.140	short-chain dehydrogenase, putative		Q57YP2	52.913	25.9	0	9	9	0.212101	-2.23718	4	0.00283173	8.4641	30.6894	X	X		X	X	organelle envelope,intracellular organelle,intracellular,organelle inner membrane,mitochondrial envelope,organelle membrane,membrane part,integral component of membrane,mitochondrial part,membrane,intracellular membrane-bounded organelle,cell,mitochondrial inner membrane,cytoplasmic part,intrinsic component of membrane,mitochondrial membrane,cellular_component,intracellular part,membrane-bounded …	metabolic process,biological_process	molecular_function,oxidoreductase activity,catalytic activity	7	7	By MS/MS	0.27809	-1.84638	13.056	5	1676000000	1288300000	387640000	9	9	By MS/MS	0.15634	-2.67724	4.9064	3	2382000000	2009000000	372990000	7	7	By MS/MS	0.292158
	392	Tb927.10.12930	Tb10.389.0590	hypothetical protein, conserved		Q388V3	23.985	55.1	0	10	10	0.212172	-2.23669	4	0.00306619	8.34934	29.518	X	X				intracellular organelle,intracellular,intracellular membrane-bounded organelle,cell,cytoplasmic part,cellular_component,intracellular part,membrane-bounded organelle,mitochondrion,organelle,cytoplasm,cell part			8	8	By MS/MS	0.20858	-2.26133	29.407	6	968760000	777490000	191270000	5	5	By MS/MS	0.14525	-2.78339	35.476	5	410480000	359220000	51263000	6	6	By MS/MS	0.339501
	1685	Tb927.5.1310	Tb05.30H13.320	protoheme IX farnesyltransferase, putative		Q57VD2	40.298	6.7	0	2	2	0.212311	-2.23575	4	0.00405636	7.9456	27.7545	X	X		X	X	organelle envelope,intracellular organelle,intracellular,mitochondrial envelope,organelle membrane,membrane part,integral component of membrane,mitochondrial part,membrane,intracellular membrane-bounded organelle,cell,cytoplasmic part,intrinsic component of membrane,mitochondrial membrane,cellular_component,intracellular part,membrane-bounded organelle,organelle part,mitochondrion,organelle,cytop…	single-organism biosynthetic process,pigment biosynthetic process,heterocycle biosynthetic process,tetrapyrrole metabolic process,single-organism cellular process,cellular nitrogen compound biosynthetic process,heme metabolic process,tetrapyrrole biosynthetic process,organic substance biosynthetic process,biosynthetic process,heme biosynthetic process,porphyrin-containing compound biosynthetic pr…	transferase activity,transferase activity, transferring alkyl or aryl (other than methyl) groups,farnesyltranstransferase activity,molecular_function,protoheme IX farnesyltransferase activity,catalytic activity,prenyltransferase activity	2	2	By MS/MS	0.18937	-2.40072	50.813	3	93184000	76313000	16871000	1	1	By MS/MS	0.13836	-2.8535	36.89	3	259370000	228480000	30887000	1	1	By MS/MS	0.350238
	2483	Tb927.9.12720	Tb09.211.3670, Tb09.211.3670:mRNA, Tb09.211.3670:pep, chr9contig211.tmp0410	predicted zinc finger protein		Q38DE2	42.982	22.1	0	6	6	0.2124	-2.23514	3	0.00819009	6.9319	26.9506				X	X	intracellular,cell,cellular_component,cell part	nucleobase-containing compound metabolic process,primary metabolic process,cellular nitrogen compound metabolic process,nitrogen compound metabolic process,cellular aromatic compound metabolic process,cellular process,heterocycle metabolic process,cellular metabolic process,metabolic process,organic cyclic compound metabolic process,biological_process,organic substance metabolic process	nucleic acid binding,cation binding,transition metal ion binding,hydrolase activity,3'-5' exonuclease activity,metal ion binding,molecular_function,nuclease activity,exonuclease activity,zinc ion binding,catalytic activity,heterocyclic compound binding,hydrolase activity, acting on ester bonds,ion binding,binding,organic cyclic compound binding	0	0	By matching				0	0	0	0	5	5	By MS/MS	0.16967	-2.5592	64.454	4	218060000	195340000	22714000	2	2	By MS/MS	0.27552
	853	Tb927.11.12850	Tb11.52.0003, Tb11.52.0003:mRNA, Tb11.52.0003:pep	oligopeptidase b,serine peptidase, clan SC, family S9A-like protein (OPB)	OPB	Q382P7	80.572	24.5	0	13	13	0.212681	-2.23324	4	0.00248305	8.65367	29.6757			X				primary metabolic process,proteolysis,protein metabolic process,metabolic process,macromolecule metabolic process,biological_process,organic substance metabolic process	serine-type peptidase activity,hydrolase activity,serine hydrolase activity,peptidase activity, acting on L-amino acid peptides,serine-type endopeptidase activity,peptidase activity,molecular_function,endopeptidase activity,catalytic activity	5	5	By MS/MS	0.28673	-1.80224	34.263	5	802860000	632060000	170800000	10	10	By MS/MS	0.16408	-2.60753	46.079	12	1461600000	1166200000	295370000	4	4	By MS/MS	0.277239
	560	Tb927.10.3580	TRYP_x-70a06.p2kb545_513, Tb10.70.3840	hypothetical protein, conserved		Q38BP1	35.612	41.4	0	12	12	0.213773	-2.22585	4	0.00259911	8.58777	30.6088	X	X		X	X	intracellular organelle,intracellular,intracellular membrane-bounded organelle,cell,cytoplasmic part,cellular_component,intracellular part,membrane-bounded organelle,mitochondrion,organelle,cytoplasm,cell part			9	9	By MS/MS	0.2408	-2.05409	65.99	5	1770300000	1347900000	422410000	9	9	By MS/MS	0.14487	-2.78717	30.07	3	2079500000	1636500000	443070000	7	7	By MS/MS	0.314307
	1868	Tb927.6.3420	Tb06.2N9.480	hypothetical protein, conserved		Q584Y2	39.505	4.3	0	2	2	0.214144	-2.22335	4	0.00193355	9.01453	26.6437	X	X		X		intracellular organelle,intracellular,intracellular membrane-bounded organelle,cell,cytoplasmic part,cellular_component,intracellular part,membrane-bounded organelle,mitochondrion,organelle,cytoplasm,cell part			2	2	By MS/MS	0.27742	-1.84986	19.988	2	161670000	120910000	40760000	2	2	By MS/MS	0.27707	-1.85168	80.235	4	154780000	102530000	52250000	1	1	By MS/MS	0.163942
	503	Tb927.10.2030	TRYP_x-70a06.p2kb545_789, Tb10.70.5780	hypothetical protein, conserved		Q38C40	69.058	17.5	0	8	8	0.214151	-2.2233	4	0.000661337	10.5623	27.7871	X	X		X		intracellular organelle,intracellular,intracellular membrane-bounded organelle,cell,cytoplasmic part,cellular_component,intracellular part,membrane-bounded organelle,mitochondrion,organelle,cytoplasm,cell part			5	5	By MS/MS	0.19044	-2.39259	34.973	3	194640000	157050000	37593000	7	7	By MS/MS	0.17942	-2.47859	28.594	3	341310000	277610000	63694000	5	5	By MS/MS	0.286131
	865	Tb927.11.1310	Tb11.47.0018, Tb11.47.0018:mRNA, Tb11.47.0018:pep	NADH-cytochrome b5 reductase, putative (B5R)	B5R	Q387C1	37.14	6.2	0	2	2	0.214447	-2.22131	2	0.0325631	4.94062	26.4752	X	X		X		intracellular organelle,intracellular,intracellular membrane-bounded organelle,cell,cytoplasmic part,cellular_component,intracellular part,membrane-bounded organelle,mitochondrion,organelle,cytoplasm,cell part	oxidation-reduction process,single-organism metabolic process,metabolic process,single-organism process,biological_process	oxidoreductase activity, acting on NAD(P)H, heme protein as acceptor,cytochrome-b5 reductase activity, acting on NAD(P)H,molecular_function,oxidoreductase activity,catalytic activity,electron carrier activity,oxidoreductase activity, acting on NAD(P)H	0	0	By matching				0	0	0	0	0	0	By matching				0	0	0	0	1	1	By MS/MS	0.232035
	1050	Tb927.11.2800	Tb11.02.0355, Tb11.02.0355:mRNA, Tb11.02.0355:pep	hypothetical protein, conserved		Q386N0	31.635	12.9	0	4	4	0.214933	-2.21804	4	0.000775575	10.3324	28.2564	X	X		X	X	intracellular organelle,intracellular,intracellular membrane-bounded organelle,cell,cytoplasmic part,cellular_component,intracellular part,membrane-bounded organelle,mitochondrion,organelle,cytoplasm,cell part			3	3	By MS/MS	0.2326	-2.10408	7.7599	3	562430000	433960000	128470000	4	4	By MS/MS	0.15728	-2.66859	20.873	3	444510000	378330000	66178000	3	3	By MS/MS	0.223494
	2444	Tb927.9.11120	Tb09.211.2430, Tb09.211.2430:mRNA, Tb09.211.2430:pep, chr9contig211.tmp0281c	hypothetical protein, conserved		Q38DR3	72.949	32.1	0	21	21	0.214975	-2.21776	4	0.00264265	8.5638	31.2342	X	X		X		intracellular organelle,intracellular,intracellular membrane-bounded organelle,cell,cytoplasmic part,cellular_component,intracellular part,membrane-bounded organelle,mitochondrion,organelle,cytoplasm,cell part			15	15	By MS/MS	0.21529	-2.21565	16.73	10	3064500000	2426200000	638300000	16	16	By MS/MS	0.15689	-2.67217	19.114	8	2903500000	2519200000	384260000	12	12	By MS/MS	0.339559
	843	Tb927.11.1250	Tb11.47.0024, Tb11.47.0024:mRNA, Tb11.47.0024:pep	Mitochondrial SSU ribosomal protein, putative,mitochondrial edited mRNA stability factor 1 subunit, putative,kinteoplast poly(A) polymerase complex 1 subunit		Q387C7	98.264	44.4	0	37	37	0.215463	-2.21449	4	0.002083	8.90712	32.0813	X	X		X		intracellular organelle,intracellular,intracellular membrane-bounded organelle,cell,cytoplasmic part,cellular_component,intracellular part,membrane-bounded organelle,mitochondrion,organelle,cytoplasm,cell part	gene expression,regulation of mRNA stability,regulation of biological process,mRNA stabilization,nucleobase-containing compound metabolic process,nucleic acid metabolic process,regulation of RNA stability,primary metabolic process,regulation of gene expression,cellular nitrogen compound metabolic process,nitrogen compound metabolic process,cellular aromatic compound metabolic process,cellular pro…	nucleic acid binding,molecular_function,RNA binding,heterocyclic compound binding,binding,organic cyclic compound binding	25	25	By MS/MS	0.24554	-2.02597	34.258	17	4711900000	3763000000	948940000	28	28	By MS/MS	0.15108	-2.72662	49.615	12	4184400000	3544100000	640350000	23	23	By MS/MS	0.304859
	2012	Tb927.7.3430	Tb07.28B13.640	cyclophilin-type peptidyl-prolyl cis-trans isomerase, putative (PPIase)	PPIase	Q57WF8	25.548	52.8	0	9	9	0.215659	-2.21318	4	0.00152099	9.36077	31.561	X	X		X			primary metabolic process,protein folding,protein metabolic process,cellular process,cellular metabolic process,metabolic process,cellular protein metabolic process,macromolecule metabolic process,biological_process,cellular macromolecule metabolic process,organic substance metabolic process	peptidyl-prolyl cis-trans isomerase activity,isomerase activity,molecular_function,cis-trans isomerase activity,catalytic activity	7	7	By MS/MS	0.27321	-1.87192	50.346	5	2739300000	2128800000	610480000	7	7	By MS/MS	0.15586	-2.68168	68.913	4	2459900000	2093300000	366620000	8	8	By MS/MS	0.267752
	897	Tb927.11.13830	Tb11.01.5390, Tb11.01.5390:mRNA, Tb11.01.5390:pep	hypothetical protein, conserved		Q382F4	36.135	23.3	0	8	8	0.216138	-2.20997	4	0.00306228	8.35118	27.3558	X	X		X	X	organelle envelope,intracellular organelle,intracellular,mitochondrial envelope,organelle membrane,membrane part,integral component of membrane,mitochondrial part,membrane,intracellular membrane-bounded organelle,cell,cytoplasmic part,intrinsic component of membrane,mitochondrial membrane,cellular_component,intracellular part,membrane-bounded organelle,organelle part,mitochondrion,organelle,cytop…		heat shock protein binding,molecular_function,protein binding,binding	6	6	By MS/MS	0.24696	-2.01765	66.236	3	218750000	174510000	44245000	4	4	By MS/MS	0.12889	-2.95579	35.594	6	172750000	153310000	19442000	5	5	By MS/MS	0.271503
	1444	Tb927.3.3460		hypothetical protein, conserved		Q57XJ6	53.228	70.2	0	39	39	0.216375	-2.2084	4	0.00107285	9.86434	34.8652					X				28	28	By MS/MS	0.22701	-2.13917	19.901	34	25479000000	20741000000	4737800000	31	31	By MS/MS	0.16192	-2.62665	35.709	42	36550000000	31273000000	5276700000	34	34	By MS/MS	0.290765
	1415	Tb927.3.2300	Tb03.48O8.620	hypothetical protein, conserved		Q582U3	22.084	39.8	0	6	6	0.216595	-2.20693	4	0.00136469	9.51721	29.973	X	X		X	X	intracellular organelle,intracellular,intracellular membrane-bounded organelle,cell,cytoplasmic part,cellular_component,intracellular part,membrane-bounded organelle,mitochondrion,organelle,cytoplasm,cell part		cation binding,transition metal ion binding,metal ion binding,molecular_function,zinc ion binding,ion binding,binding	5	5	By MS/MS	0.24745	-2.01479	29.606	3	1123300000	907390000	215890000	5	5	By MS/MS	0.16348	-2.61281	43.811	3	1051400000	906820000	144590000	3	3	By MS/MS	0.291588
	2108	Tb927.7.630	Tb07.29K4.740	hypothetical protein, conserved		Q57VQ9	28.188	18.8	0	5	5	0.216628	-2.20671	4	0.00207367	8.9136	29.6645	X	X		X		intracellular organelle,intracellular,intracellular membrane-bounded organelle,cell,cytoplasmic part,cellular_component,intracellular part,membrane-bounded organelle,mitochondrion,organelle,cytoplasm,cell part			4	4	By MS/MS	0.26241	-1.93011	67.129	4	791310000	574530000	216780000	4	4	By MS/MS	0.15534	-2.6865	88.728	5	1053000000	893420000	159540000	5	5	By MS/MS	0.296498
	1923	Tb927.6.610	Tb06.3D8.320	hypothetical protein, conserved		Q583U2	64.961	16.6	0	6	6	0.216989	-2.2043	4	0.00128129	9.60818	28.265	X	X		X	X	intracellular organelle,intracellular,intracellular membrane-bounded organelle,cell,cytoplasmic part,cellular_component,intracellular part,membrane-bounded organelle,mitochondrion,organelle,cytoplasm,cell part			3	3	By MS/MS	0.24734	-2.01543	15.104	3	382540000	276400000	106130000	4	4	By MS/MS	0.15101	-2.72728	35.856	3	214010000	180580000	33436000	4	4	By MS/MS	0.271209
	1098	Tb927.11.410	239.t00105, Tb11.03.0725, Tb11.03.0725:mRNA, Tb11.03.0725:pep	hypothetical protein, conserved		Q387L0	14.836	20.3	0	2	2	0.217132	-2.20336	3	0.0276104	5.17865	25.1769									2	2	By MS/MS	0.33004	-1.59929	24.161	2	90783000	67811000	22972000	1	1	By MS/MS	0.13517	-2.88715	21.107	2	6021700	5331000	690690	0	0	By matching
	1274	Tb927.11.9450	237.t00932, Tb11.01.1215, Tb11.01.1215:mRNA, Tb11.01.1215:pep	cyclophilin type peptidyl-prolyl cis-trans isomerase, putative (PPIase)	PPIase	Q383Y4	20.52	61.1	0	8	8	0.217424	-2.20142	4	0.00157911	9.30667	30.8311	X	X					primary metabolic process,protein folding,protein metabolic process,cellular process,cellular metabolic process,metabolic process,cellular protein metabolic process,macromolecule metabolic process,biological_process,cellular macromolecule metabolic process,organic substance metabolic process	peptidyl-prolyl cis-trans isomerase activity,isomerase activity,molecular_function,cis-trans isomerase activity,catalytic activity	6	6	By MS/MS	0.2539	-1.97767	103.06	7	2016200000	1564400000	451850000	7	7	By MS/MS	0.15746	-2.66694	29.015	10	1756400000	1490100000	266290000	6	6	By MS/MS	0.290833
	1798	Tb927.5.980	Tb05.28F8.370	hypothetical protein, conserved		Q57W43	35.065	52.5	0	10	10	0.217566	-2.20047	4	0.00114065	9.77593	29.5837							oxidation-reduction process,single-organism metabolic process,metabolic process,single-organism process,biological_process	oxidoreductase activity, acting on paired donors, with incorporation or reduction of molecular oxygen, 2-oxoglutarate as one donor, and incorporation of one atom each of oxygen into both donors,molecular_function,oxidoreductase activity,dioxygenase activity,catalytic activity,oxidoreductase activity, acting on paired donors, with incorporation or reduction of molecular oxygen	6	6	By MS/MS	0.21073	-2.24653	52.866	7	999540000	802750000	196780000	8	8	By MS/MS	0.15925	-2.65063	112.29	8	1151200000	931650000	219600000	5	5	By MS/MS	0.289067
	423	Tb927.10.13990	TRYP_x-61h03.q2kb185_433, Tb10.61.2890	hypothetical protein, conserved		Q388K0	39.633	27.7	0	6	6	0.217777	-2.19908	4	0.00366919	8.09032	28.628				X	X				5	5	By MS/MS	0.24581	-2.02438	20.129	3	584180000	438290000	145880000	4	4	By MS/MS	0.13279	-2.91278	45.202	4	317110000	270830000	46273000	4	4	By MS/MS	0.318969
	2570	Tb927.9.3640	Tb09.160.2250, Tb09.160.2250:mRNA, Tb09.160.2250:pep, chr9contig160.tmp0195	hypothetical protein, conserved		Q38FG8	22.632	44.9	0	11	11	0.217807	-2.19888	4	0.00232906	8.74604	30.6983	X	X		X	X	intracellular organelle,intracellular,intracellular membrane-bounded organelle,cell,cytoplasmic part,cellular_component,intracellular part,membrane-bounded organelle,mitochondrion,organelle,cytoplasm,cell part			9	9	By MS/MS	0.26424	-1.92008	29.771	11	1653200000	1313600000	339590000	9	9	By MS/MS	0.14445	-2.79136	35.101	11	2026800000	1751200000	275640000	10	10	By MS/MS	0.29152
	2278	Tb927.8.4550	Tb08.4A8.150	hypothetical protein, conserved		Q57UZ6	21.585	37.7	0	8	8	0.217835	-2.19869	4	0.0027941	8.4834	29.5329	X	X		X		intracellular organelle,intracellular,intracellular membrane-bounded organelle,cell,cytoplasmic part,cellular_component,intracellular part,membrane-bounded organelle,mitochondrion,organelle,cytoplasm,cell part			5	5	By MS/MS	0.20819	-2.26403	18.485	4	816270000	656080000	160190000	5	5	By MS/MS	0.13806	-2.85663	22.728	5	687640000	607560000	80086000	7	7	By MS/MS	0.281357
	781	Tb927.11.10390	Tb11.01.2160, Tb11.01.2160:mRNA, Tb11.01.2160:pep	hypothetical protein, conserved		Q383P0	86.03	3.7	0	3	3	0.217922	-2.19811	4	0.000618516	10.6589	26.9282									2	2	By MS/MS	0.26406	-1.92106	4.8703	3	138660000	110310000	28351000	3	3	By MS/MS	0.188	-2.4112	105.98	5	239500000	175370000	64125000	2	2	By MS/MS	0.253788
	437	Tb927.10.14370	TRYP_x-61h03.q2kb185_369, Tb10.61.2400	hypothetical protein, conserved		Q388G5	13.337	48.3	0	6	6	0.218232	-2.19607	4	0.00076948	10.3438	29.3514									4	4	By MS/MS	0.23599	-2.0832	1.7373	4	922520000	755790000	166730000	3	3	By MS/MS	0.17673	-2.50038	62.37	4	370950000	310500000	60458000	4	4	By MS/MS	0.284852
	2027	Tb927.7.3770	Tb07.28B13.40	hypothetical protein, conserved		Q57WJ2	61.111	24.9	0	11	11	0.218251	-2.19594	4	0.00230107	8.76348	29.0626	X	X		X	X	intracellular organelle,intracellular,intracellular membrane-bounded organelle,cell,cytoplasmic part,cellular_component,intracellular part,membrane-bounded organelle,mitochondrion,organelle,cytoplasm,cell part			4	4	By MS/MS	0.26892	-1.89475	33.588	4	571550000	463130000	108410000	8	8	By MS/MS	0.14025	-2.83393	21.697	3	639960000	542060000	97903000	6	6	By MS/MS	0.275399
	169	Tb927.10.16170;Tb11.v5.0396	TRYP_x-61h03.q2kb185_14, Tb10.61.0090	potassium voltage-gated channel, putative		Q387P8	34.606	29.6	0	7	7	0.218301	-2.19561	4	0.00120093	9.70163	30.0774	X	X		X		intracellular organelle,intrinsic component of plasma membrane,intracellular,potassium channel complex,protein complex,membrane part,transmembrane transporter complex,integral component of membrane,integral component of plasma membrane,membrane,transporter complex,intracellular membrane-bounded organelle,cell,voltage-gated potassium channel complex,cytoplasmic part,intrinsic component of membrane…	potassium ion transport,protein complex subunit organization,macromolecular complex assembly,macromolecular complex subunit organization,transport,establishment of localization,cation transport,cellular component organization or biogenesis,protein complex biogenesis,protein complex assembly,ion transport,cellular component assembly,single-organism localization,cellular component organization,mono…	ligand-gated ion channel activity,monovalent inorganic cation transmembrane transporter activity,voltage-gated channel activity,gated channel activity,voltage-gated potassium channel activity,voltage-gated ion channel activity,transporter activity,potassium channel activity,ion transmembrane transporter activity,molecular_function,passive transmembrane transporter activity,substrate-specific chan…	3	3	By MS/MS	0.23413	-2.09462	14.871	2	631740000	503880000	127860000	6	6	By MS/MS	0.15144	-2.72318	80.463	7	1575800000	1202500000	373310000	5	5	By MS/MS	0.239584
	1929	Tb927.7.1030	Tb07.29K4.60	heat shock 70 kDa protein, putative (HSP70)	HSP70	Q57VU9	93.231	12.5	0	8	8	0.218511	-2.19422	4	0.00015206	12.6831	26.4337								nucleoside phosphate binding,anion binding,nucleotide binding,ATP binding,purine ribonucleotide binding,purine ribonucleoside binding,purine nucleoside binding,molecular_function,ribonucleoside binding,small molecule binding,heterocyclic compound binding,ribonucleotide binding,nucleoside binding,carbohydrate derivative binding,ion binding,purine nucleotide binding,binding,adenyl nucleotide bindin…	3	3	By MS/MS	0.23283	-2.10265	40.039	2	66739000	61982000	4757000	5	5	By MS/MS	0.2474	-2.01508	67.064	4	231430000	186900000	44532000	3	3	By MS/MS	0.185484
	678	Tb927.10.7610	TRYPtp6k15-3d06.p1c_438, Tb10.6k15.3040	hypothetical protein, conserved		Q38AK3	165.1	40.5	0	52	52	0.218585	-2.19374	4	0.00127164	9.61909	31.8091	X	X				intracellular organelle,intracellular,intracellular membrane-bounded organelle,cell,cytoplasmic part,cellular_component,intracellular part,membrane-bounded organelle,mitochondrion,organelle,cytoplasm,cell part			34	34	By MS/MS	0.25139	-1.992	33.105	21	4179000000	3283500000	895500000	44	44	By MS/MS	0.17367	-2.52558	43.812	37	3375600000	2859000000	516570000	34	34	By MS/MS	0.291817
	995	Tb927.11.16700	Tb11.01.8430, Tb11.01.8430:mRNA, Tb11.01.8430:pep	hypothetical protein, conserved		Q381B6	105.37	6.3	0	5	5	0.21889	-2.19172	4	0.00351408	8.15264	25.3172									3	3	By MS/MS	0.15309	-2.70755	38.237	2	64442000	54064000	10378000	3	3	By MS/MS	0.23594	-2.08351	34.53	3	52191000	42225000	9966300	2	2	By MS/MS	0.350508
	1337	Tb927.2.4380		hypothetical protein, conserved		Q586P3	45.971	7.1	0	3	3	0.219094	-2.19038	4	0.00316724	8.30256	26.8192	X	X		X	X	intracellular organelle,intracellular,intracellular membrane-bounded organelle,cell,cytoplasmic part,cellular_component,intracellular part,membrane-bounded organelle,mitochondrion,organelle,cytoplasm,cell part			2	2	By MS/MS	0.20728	-2.27035	21.452	2	117580000	100720000	16856000	1	1	By MS/MS	0.15203	-2.71757		1	66009000	57974000	8034500	1	1	By MS/MS	0.207939
	816	Tb927.11.11460	Tb11.01.3290, Tb11.01.3290:mRNA, Tb11.01.3290:pep	hypothetical protein, conserved	ATOM69	Q383D2	68.998	38.2	0	19	19	0.219142	-2.19006	4	0.0166434	5.90891	31.0959	X	X				intracellular organelle,intracellular,intracellular membrane-bounded organelle,cell,cytoplasmic part,cellular_component,intracellular part,membrane-bounded organelle,mitochondrion,organelle,cytoplasm,cell part			12	12	By MS/MS	0.41033	-1.28514	48.987	14	2236200000	1689000000	547190000	15	15	By MS/MS	0.11091	-3.17254	37.607	7	1898600000	1668600000	230000000	12	12	By MS/MS	0.334258
	635	Tb927.10.600	TRYP_x-70a06.p2kb545_1053, TRYP_x-70a06.p2kb545_1054, Tb10.70.7650, Tb10.70.7660	hypothetical protein, conserved		Q38CI0	62.775	52.1	0	24	24	0.219379	-2.1885	4	0.00203863	8.93818	32.3054	X	X		X	X	intracellular organelle,intracellular,intracellular membrane-bounded organelle,cell,cytoplasmic part,cellular_component,intracellular part,membrane-bounded organelle,mitochondrion,organelle,cytoplasm,cell part			17	17	By MS/MS	0.26407	-1.92101	45.411	18	5182500000	4006100000	1176400000	21	21	By MS/MS	0.15255	-2.71265	56.932	15	5679800000	4817100000	862740000	18	18	By MS/MS	0.29502
	429	Tb927.10.1410	TRYP_x-70a06.p2kb545_915, Tb10.70.6640	hypothetical protein, conserved		Q38C99	28.148	22.1	0	6	6	0.219913	-2.18499	4	0.00440964	7.82512	27.3399	X	X		X		intracellular organelle,intracellular,intracellular membrane-bounded organelle,cell,cytoplasmic part,cellular_component,intracellular part,membrane-bounded organelle,mitochondrion,organelle,cytoplasm,cell part			2	2	By MS/MS	0.20381	-2.2947	63.789	2	213470000	183560000	29911000	5	5	By MS/MS	0.13072	-2.93545	85.761	5	297930000	268090000	29846000	3	3	By MS/MS	0.296016
	1747	Tb927.5.3360	Tb05.27M3.500	50S ribosomal protein L2, putative		Q57Z57	46.727	29.4	0	10	10	0.220254	-2.18276	4	0.0029355	8.41218	29.2072	X	X		X	X	intracellular organelle,ribosome,intracellular,intracellular membrane-bounded organelle,cell,non-membrane-bounded organelle,cytoplasmic part,cellular_component,intracellular part,membrane-bounded organelle,mitochondrion,organelle,cytoplasm,macromolecular complex,intracellular non-membrane-bounded organelle,ribonucleoprotein complex,cell part	gene expression,translation,organic substance biosynthetic process,biosynthetic process,macromolecule biosynthetic process,primary metabolic process,protein metabolic process,cellular process,cellular metabolic process,metabolic process,cellular protein metabolic process,macromolecule metabolic process,biological_process,cellular macromolecule metabolic process,cellular biosynthetic process,organ…	structural molecule activity,structural constituent of ribosome,molecular_function	8	8	By MS/MS	0.30119	-1.73125	47.006	3	884760000	698380000	186390000	5	5	By MS/MS	0.16859	-2.56841	58.792	3	533690000	416740000	116950000	4	4	By MS/MS	0.288617
	234	Tb927.1.1200		SSU ribosomal protein, mitochondrial (MRPS15)	MRPS15	Q4GZ99	50.307	26.3	0	10	10	0.220455	-2.18144	4	0.00212048	8.8814	30.9893	X	X		X	X	organellar ribosome,intracellular organelle,ribosome,intracellular,organelle lumen,membrane-enclosed lumen,mitochondrial small ribosomal subunit,intracellular organelle lumen,mitochondrial part,intracellular membrane-bounded organelle,cell,mitochondrial ribosome,non-membrane-bounded organelle,ribosomal subunit,cytoplasmic part,cellular_component,intracellular part,membrane-bounded organelle,organ…			7	7	By MS/MS	0.29282	-1.77191	12.303	5	10269000000	9806100000	462790000	2	2	By MS/MS	0.15769	-2.66484	24.51	4	423830000	371760000	52062000	6	6	By MS/MS	0.276075
	511	Tb927.10.2230	TRYP_x-70a06.p2kb545_751, Tb10.70.5510	NADPH:adrenodoxin oxidoreductase, mitochondrial, putative,ferredoxin NADP+ reductase-like protein		Q38C21	65.601	12.8	0	4	4	0.220867	-2.17875	4	0.00837104	6.90038	26.7507	X	X		X	X	organelle envelope,intracellular organelle,mitochondrial respiratory chain,respiratory chain,intracellular,organelle inner membrane,protein complex,respiratory chain complex I,mitochondrial envelope,NADH dehydrogenase complex,organelle membrane,membrane part,mitochondrial part,membrane,intracellular membrane-bounded organelle,cell,catalytic complex,mitochondrial membrane part,mitochondrial inner …	oxidation-reduction process,single-organism metabolic process,metabolic process,single-organism process,biological_process	ferredoxin-NADP+ reductase activity,oxidoreductase activity, acting on iron-sulfur proteins as donors, NAD or NADP as acceptor,molecular_function,oxidoreductase activity,catalytic activity,electron carrier activity,oxidoreductase activity, acting on iron-sulfur proteins as donors	1	1	By MS/MS	0.14813	-2.75506		1	63216000	52701000	10515000	2	2	By MS/MS	0.1714	-2.54456	51.695	3	113180000	100640000	12537000	2	2	By MS/MS	0.212022
	1309	Tb927.2.2520;Tb927.2.2510		voltage-dependent anion-selective channel	VDAC_2		29.189	85.2	0	26	26	0.220926	-2.17836	4	0.00156443	9.32014	36.5578	X	X				organelle envelope,intrinsic component of mitochondrial outer membrane,intracellular organelle,intracellular,mitochondrial envelope,organelle membrane,integral component of organelle membrane,membrane part,organelle outer membrane,integral component of membrane,mitochondrial part,membrane,intrinsic component of organelle membrane,intracellular membrane-bounded organelle,cell,mitochondrial membran…	transport,mitochondrial transport,establishment of localization,single-organism localization,intracellular transport,localization,single-organism intracellular transport,single-organism process,single-organism transport,biological_process,cellular localization,establishment of localization in cell		23	23	By MS/MS	0.22927	-2.12488	39.625	100	108350000000	86095000000	22256000000	25	25	By MS/MS	0.15852	-2.65726	64.368	113	94460000000	79848000000	14612000000	22	22	By MS/MS	0.307361
	2555	Tb927.9.3000	Tb09.160.1680, Tb09.160.1680:mRNA, Tb09.160.1680:pep, chr9contig160.tmp0159c	cytidine deaminase, putative		Q38FM3	19.171	64.8	0	7	7	0.221911	-2.17195	4	0.00143125	9.44851	27.6318				X	X		pyrimidine-containing compound metabolic process,single-organism cellular process,nucleobase-containing compound metabolic process,primary metabolic process,carbohydrate derivative metabolic process,cellular nitrogen compound metabolic process,nitrogen compound metabolic process,cytidine metabolic process,cellular aromatic compound metabolic process,nucleobase-containing small molecule metabolic …	cation binding,transition metal ion binding,hydrolase activity,metal ion binding,hydrolase activity, acting on carbon-nitrogen (but not peptide) bonds,molecular_function,cytidine deaminase activity,zinc ion binding,catalytic activity,hydrolase activity, acting on carbon-nitrogen (but not peptide) bonds, in cyclic amidines,ion binding,deaminase activity,binding	6	6	By MS/MS	0.22293	-2.16534	33.874	5	311320000	257860000	53461000	6	6	By MS/MS	0.15285	-2.70981	34.25	5	300950000	247540000	53411000	4	4	By MS/MS	0.261534
	1212	Tb927.11.7260	238.t00590, Tb11.02.5165, Tb11.02.5165:mRNA, Tb11.02.5165:pep	hypothetical protein, conserved		Q384T9	8.932	44.9	0	5	5	0.222085	-2.17082	4	0.00285363	8.45299	29.8364									2	2	By MS/MS	0.25263	-1.9849	1.5021	3	740360000	600010000	140350000	4	4	By MS/MS	0.1684	-2.57004	1.4602	3	853120000	723630000	129480000	2	2	By MS/MS	0.335154
	102	Tb927.11.7214;Tb11.02.5100b	Tb11.02.5100, Tb11.02.5100:mRNA, Tb11.02.5100:pep	hypothetical protein, conserved		Q384U7	63.574	18.1	0	10	10	0.222143	-2.17044	4	0.00945126	6.72528	29.6089	X	X		X		intracellular organelle,intracellular,intracellular membrane-bounded organelle,cell,cytoplasmic part,cellular_component,intracellular part,membrane-bounded organelle,mitochondrion,organelle,cytoplasm,cell part			6	6	By MS/MS	0.3118	-1.68131	46.644	5	802240000	639760000	162480000	8	8	By MS/MS	0.11575	-3.11092	42.65	3	1037500000	885630000	151880000	4	4	By MS/MS	0.34943
	2626	Tb927.9.7170	Tb09.160.5240, Tb09.160.5240:mRNA, Tb09.160.5240:pep, chr9contig160.tmp0410	hypothetical protein, conserved		Q38EM7	53.98	51.2	0	18	18	0.222341	-2.16915	4	0.00157842	9.3073	31.0816	X	X				organellar ribosome,intracellular organelle,ribosome,intracellular,organelle lumen,membrane-enclosed lumen,intracellular organelle lumen,mitochondrial part,intracellular membrane-bounded organelle,cell,mitochondrial ribosome,non-membrane-bounded organelle,cytoplasmic part,cellular_component,intracellular part,membrane-bounded organelle,organelle part,mitochondrion,organelle,cytoplasm,macromolecul…	gene expression,translation,organic substance biosynthetic process,biosynthetic process,macromolecule biosynthetic process,primary metabolic process,protein metabolic process,cellular process,cellular metabolic process,metabolic process,cellular protein metabolic process,macromolecule metabolic process,biological_process,cellular macromolecule metabolic process,cellular biosynthetic process,organ…	structural molecule activity,structural constituent of ribosome,molecular_function	14	14	By MS/MS	0.26747	-1.90255	41.411	13	2256600000	1734700000	521860000	14	14	By MS/MS	0.15748	-2.66676	66.43	11	2158700000	1842600000	316090000	13	13	By MS/MS	0.284479
	1783	Tb927.5.680	Tb05.30F7.370	hypothetical protein, conserved		Q57VF6	65.263	17.8	0	6	6	0.222392	-2.16882	4	0.00169232	9.20678	27.8347	X	X			X	intracellular organelle,intracellular,intracellular membrane-bounded organelle,cell,cytoplasmic part,cellular_component,intracellular part,membrane-bounded organelle,mitochondrion,organelle,cytoplasm,cell part			3	3	By MS/MS	0.27281	-1.87403	10.671	3	373060000	281050000	92002000	3	3	By MS/MS	0.18551	-2.43043	7.8894	3	249230000	214620000	34614000	4	4	By MS/MS	0.29096
	2014	Tb927.7.3460	Tb07.28B13.610	hypothetical protein, conserved		Q57WG1	50.252	18.7	0	7	7	0.222396	-2.1688	4	0.000831452	10.2321	28.0594	X	X		X		intracellular organelle,intracellular,intracellular membrane-bounded organelle,cell,cytoplasmic part,cellular_component,intracellular part,membrane-bounded organelle,mitochondrion,organelle,cytoplasm,cell part			4	4	By MS/MS	0.20593	-2.27977	24.457	2	204310000	176700000	27603000	5	5	By MS/MS	0.29549	-1.75882	53.509	4	326720000	255520000	71201000	3	3	By MS/MS	0.228938
	1572	Tb927.4.2360	Tb04.1H19.710	hypothetical protein, conserved		Q584F1	35.65	40.3	0	9	9	0.222403	-2.16875	4	0.00092604	10.0766	30.8514	X	X		X	X	intracellular organelle,intracellular,intracellular membrane-bounded organelle,cell,cytoplasmic part,cellular_component,intracellular part,membrane-bounded organelle,mitochondrion,organelle,cytoplasm,cell part			7	7	By MS/MS	0.25818	-1.95355	37.902	8	1822100000	1385300000	436770000	9	9	By MS/MS	0.16775	-2.57562	54.693	4	2133900000	1753300000	380610000	6	6	By MS/MS	0.275459
	1586	Tb927.4.2790	Tb04.2H8.1250	hypothetical protein, conserved		Q583V6	62.809	19	0	10	10	0.222516	-2.16802	4	0.00348589	8.16426	27.6266	X	X		X		intracellular organelle,intracellular,intracellular membrane-bounded organelle,cell,cytoplasmic part,cellular_component,intracellular part,membrane-bounded organelle,mitochondrion,organelle,cytoplasm,cell part			3	3	By MS/MS	0.23202	-2.10768	55.234	4	202880000	147730000	55148000	6	6	By MS/MS	0.13895	-2.84736	66.772	5	131130000	117540000	13583000	6	6	By MS/MS	0.330022
	1099	Tb927.11.4140	TRYP_xi-1013a02.q1k_113, Tb11.02.1610, Tb11.02.1610:mRNA, Tb11.02.1610:pep	hypothetical protein, conserved		Q386A2	24.007	26.8	0	3	3	0.222574	-2.16764	3	0.00858535	6.86391	25.1716	X	X		X	X	intracellular organelle,intracellular,intracellular membrane-bounded organelle,cell,cytoplasmic part,cellular_component,intracellular part,membrane-bounded organelle,mitochondrion,organelle,cytoplasm,cell part			3	3	By MS/MS	0.18512	-2.43347	49.365	3	44232000	37793000	6439400	0	0	By matching				0	0	0	0	2	2	By MS/MS	0.293023
	1514	Tb927.3.770	Tb03.27F10.720	hypothetical protein, conserved		Q57WW0	21.212	47.5	0	9	9	0.222958	-2.16516	4	0.00312226	8.32319	29.2386	X	X		X		intracellular organelle,intracellular,intracellular membrane-bounded organelle,cell,cytoplasmic part,cellular_component,intracellular part,membrane-bounded organelle,mitochondrion,organelle,cytoplasm,cell part			5	5	By MS/MS	0.26844	-1.89733	3.9651	3	510410000	383790000	126620000	7	7	By MS/MS	0.15188	-2.719	91.791	5	647880000	550550000	97336000	5	5	By MS/MS	0.323719
	2235	Tb927.8.3040	Tb08.28F14.510	hypothetical protein, conserved		Q57W69	22.299	36.1	0	5	5	0.222982	-2.165	4	0.00145217	9.42758	28.2059	X	X			X	intracellular organelle,intracellular,intracellular membrane-bounded organelle,cell,cytoplasmic part,cellular_component,intracellular part,membrane-bounded organelle,mitochondrion,organelle,cytoplasm,cell part			1	1	By MS/MS	0.26956	-1.89132	0.66559	2	257020000	205030000	51992000	5	5	By MS/MS	0.17054	-2.55182	40.746	4	450340000	381710000	68627000	2	2	By MS/MS	0.289151
	1912	Tb927.6.4930	Tb06.30P15.560	thiosulfate sulfurtransferase, mitochondrial, putative		Q586G5	30.051	53	0	12	12	0.223211	-2.16352	4	0.00238517	8.71169	29.3455	X	X		X		organellar ribosome,intracellular organelle,ribosome,intracellular,organelle lumen,membrane-enclosed lumen,mitochondrial small ribosomal subunit,intracellular organelle lumen,mitochondrial part,intracellular membrane-bounded organelle,cell,mitochondrial ribosome,non-membrane-bounded organelle,ribosomal subunit,cytoplasmic part,cellular_component,intracellular part,membrane-bounded organelle,organ…			6	6	By MS/MS	0.21782	-2.19879	63.214	4	548650000	410770000	137880000	10	10	By MS/MS	0.15936	-2.64964	52.623	6	1500100000	1212800000	287310000	8	8	By MS/MS	0.338914
	807	Tb927.11.11130	Tb11.01.2920, Tb11.01.2920:mRNA, Tb11.01.2920:pep	hypothetical protein, conserved		Q383G5	20.053	50.3	0	12	12	0.223346	-2.16264	4	0.00247938	8.65581	28.8919	X	X			X	intracellular organelle,intracellular,intracellular membrane-bounded organelle,cell,cytoplasmic part,cellular_component,intracellular part,membrane-bounded organelle,mitochondrion,organelle,cytoplasm,cell part			5	5	By MS/MS	0.25251	-1.98559	12.357	3	571400000	453570000	117840000	9	9	By MS/MS	0.14833	-2.75312	15.951	3	892980000	681840000	211130000	4	4	By MS/MS	0.313097
	606	Tb927.10.5110	TRYP_x-70a06.p2kb545_284, Tb10.70.2100	KREPA4 (KREPA4)	KREPA4	Q38B91	23.697	28	0	4	4	0.223601	-2.161	4	0.00125936	9.63309	28.0562	X	X		X		intracellular organelle,intracellular,mitochondrial mRNA editing complex,protein complex,mRNA editing complex,mitochondrial part,intracellular membrane-bounded organelle,cell,cytoplasmic part,cellular_component,intracellular part,membrane-bounded organelle,organelle part,mitochondrion,organelle,cytoplasm,macromolecular complex,intracellular organelle part,cell part	nucleobase-containing compound metabolic process,nucleic acid metabolic process,primary metabolic process,RNA modification,cellular nitrogen compound metabolic process,nitrogen compound metabolic process,cellular aromatic compound metabolic process,macromolecule modification,cellular process,heterocycle metabolic process,cellular metabolic process,metabolic process,organic cyclic compound metabol…	nucleic acid binding,molecular_function,RNA binding,heterocyclic compound binding,binding,organic cyclic compound binding	3	3	By MS/MS	0.30269	-1.72409	19.107	3	265210000	206120000	59088000	3	3	By MS/MS	0.17379	-2.52458	25.406	3	227400000	190190000	37215000	4	4	By MS/MS	0.247341
	1768	Tb927.5.4120	Tb05.45E22.420	hypothetical protein, conserved		Q57Z37	22.32	42.9	0	9	9	0.223783	-2.15983	4	0.0020056	8.96175	30.7364	X	X				intracellular organelle,intracellular,intracellular membrane-bounded organelle,cell,cytoplasmic part,cellular_component,intracellular part,membrane-bounded organelle,mitochondrion,organelle,cytoplasm,cell part			4	4	By MS/MS	0.26093	-1.93827	27.079	5	2161100000	1689900000	471150000	9	9	By MS/MS	0.16773	-2.57579	31.596	3	2002000000	1618400000	383610000	4	4	By MS/MS	0.312607
	1671	Tb927.4.930	Tb04.5E12.640	50S ribosomal protein L14, putative		Q580C1	21.54	31.7	0	5	5	0.224388	-2.15593	4	0.00150691	9.37419	28.1836	X	X		X		intracellular organelle,ribosome,intracellular,cell,non-membrane-bounded organelle,ribosomal subunit,cytoplasmic part,cellular_component,intracellular part,organelle part,organelle,cytoplasm,macromolecular complex,intracellular non-membrane-bounded organelle,large ribosomal subunit,intracellular organelle part,ribonucleoprotein complex,cell part	gene expression,translation,organic substance biosynthetic process,biosynthetic process,macromolecule biosynthetic process,primary metabolic process,protein metabolic process,cellular process,cellular metabolic process,metabolic process,cellular protein metabolic process,macromolecule metabolic process,biological_process,cellular macromolecule metabolic process,cellular biosynthetic process,organ…	structural molecule activity,structural constituent of ribosome,molecular_function	3	3	By MS/MS	0.27431	-1.86612	14.748	4	405220000	322000000	83220000	4	4	By MS/MS	0.15796	-2.66237	29.485	4	356880000	303420000	53458000	5	5	By MS/MS	0.277116
	492	Tb927.10.1820	TRYP_x-70a06.p2kb545_823, Tb10.70.6030	hypothetical protein, conserved		Q38C60	29.432	9.8	0	2	2	0.224506	-2.15517	4	0.00214602	8.86412	26.7706	X	X		X	X	intracellular organelle,intracellular,organelle lumen,membrane-enclosed lumen,intracellular organelle lumen,mitochondrial part,intracellular membrane-bounded organelle,cell,cytoplasmic part,cellular_component,intracellular part,membrane-bounded organelle,organelle part,mitochondrion,organelle,cytoplasm,intracellular organelle part,cell part,mitochondrial matrix			2	2	By MS/MS	0.26129	-1.93628	2.0465	2	113850000	90633000	23222000	2	2	By MS/MS	0.1804	-2.47073	38.158	2	132810000	103120000	29699000	2	2	By MS/MS	0.317541
	1209	Tb927.11.7070	Tb11.02.4920, Tb11.02.4920:mRNA, Tb11.02.4920:pep	ATP-dependent DEAD/H RNA helicase, putative		Q384W4	60.825	17.1	0	8	8	0.224509	-2.15516	4	0.00132101	9.56414	28.3976				X	X		nucleobase-containing compound metabolic process,primary metabolic process,cellular nitrogen compound metabolic process,nitrogen compound metabolic process,cellular aromatic compound metabolic process,cellular process,heterocycle metabolic process,cellular metabolic process,metabolic process,organic cyclic compound metabolic process,biological_process,organic substance metabolic process	ATPase activity, coupled,nucleoside phosphate binding,nucleic acid binding,hydrolase activity,anion binding,nucleotide binding,ATP binding,purine ribonucleotide binding,nucleoside-triphosphatase activity,purine ribonucleoside binding,purine nucleoside binding,molecular_function,ribonucleoside binding,ATP-dependent helicase activity,hydrolase activity, acting on acid anhydrides, in phosphorus-cont…	6	6	By MS/MS	0.25394	-1.97744	25.187	7	347620000	267880000	79738000	6	6	By MS/MS	0.16291	-2.61785	79.329	6	344450000	292650000	51801000	7	7	By MS/MS	0.292972
	1249	Tb927.11.870	Tb11.03.0260, Tb11.03.0260:mRNA, Tb11.03.0260:pep	hypothetical protein, conserved		Q387G3	28.776	48	0	12	12	0.224782	-2.1534	4	0.00270869	8.52819	31.1062	X	X		X	X	intracellular organelle,ribosome,intracellular,intracellular membrane-bounded organelle,cell,non-membrane-bounded organelle,cytoplasmic part,cellular_component,intracellular part,membrane-bounded organelle,mitochondrion,organelle,cytoplasm,macromolecular complex,intracellular non-membrane-bounded organelle,ribonucleoprotein complex,cell part	gene expression,translation,organic substance biosynthetic process,biosynthetic process,macromolecule biosynthetic process,primary metabolic process,protein metabolic process,cellular process,cellular metabolic process,metabolic process,cellular protein metabolic process,macromolecule metabolic process,biological_process,cellular macromolecule metabolic process,cellular biosynthetic process,organ…	structural molecule activity,structural constituent of ribosome,molecular_function	6	6	By MS/MS	0.26169	-1.93407	51.679	5	2031800000	1596900000	434910000	8	8	By MS/MS	0.15354	-2.70331	68.318	4	2461700000	2078600000	383040000	10	10	By MS/MS	0.322238
	1115	Tb927.11.4650	TRYP_xi-1013a02.q1k_22, Tb11.02.2250, Tb11.02.2250:mRNA, Tb11.02.2250:pep	hypothetical protein, conserved		Q385V2	167.85	7.2	0	8	8	0.225006	-2.15197	4	0.00439094	7.83125	30.4517	X	X		X	X	intracellular organelle,intracellular,intracellular membrane-bounded organelle,cell,cytoplasmic part,cellular_component,intracellular part,membrane-bounded organelle,mitochondrion,organelle,cytoplasm,cell part			6	6	By MS/MS	0.31322	-1.67475	60.376	4	1374500000	1053700000	320800000	6	6	By MS/MS	0.14113	-2.8249	35.382	3	1349300000	1157700000	191650000	6	6	By MS/MS	0.302142
	151	Tb927.7.4480;Tb11.v5.0261	Tb07.26A24.920	adenosine 5'-monophosphoramidase, putative		Q57X64	15.55	40.4	0	5	5	0.22518	-2.15085	4	0.00225484	8.79276	28.3562			X					molecular_function,catalytic activity	3	3	By MS/MS	0.20422	-2.2918	25.679	4	379970000	311110000	68856000	3	3	By MS/MS	0.17361	-2.52608	34.908	3	322230000	276190000	46048000	3	3	By MS/MS	0.349601
	881	Tb927.11.13510	Tb11.01.5110, Tb11.01.5110:mRNA, Tb11.01.5110:pep	hypothetical protein, conserved		Q382I6	20.104	50.6	0	8	8	0.225522	-2.14866	4	0.00297834	8.39128	30.4332	X	X				intracellular organelle,intracellular,intracellular membrane-bounded organelle,cell,cytoplasmic part,cellular_component,intracellular part,membrane-bounded organelle,mitochondrion,organelle,cytoplasm,cell part			7	7	By MS/MS	0.28714	-1.80017	14.082	9	1510400000	1189700000	320650000	6	6	By MS/MS	0.15371	-2.70172	41.358	10	1253800000	1060100000	193710000	7	7	By MS/MS	0.309176
	1030	Tb927.11.240	Tb11.03.0900, Tb11.03.0900:mRNA, Tb11.03.0900:pep	hypothetical protein, conserved		Q387M7	114.06	17.2	0	16	16	0.22554	-2.14854	4	0.00851614	6.87558	29.8946	X	X		X	X	intracellular organelle,intracellular,intracellular membrane-bounded organelle,cell,cytoplasmic part,cellular_component,intracellular part,membrane-bounded organelle,mitochondrion,organelle,cytoplasm,cell part			10	10	By MS/MS	0.29001	-1.78583	45.716	10	1036000000	827550000	208480000	9	9	By MS/MS	0.1559	-2.68131	44.407	11	1039600000	891890000	147720000	6	6	By MS/MS	0.392341
	2538	Tb927.9.1950	Tb09.160.0760, Tb09.160.0760:mRNA, Tb09.160.0760:pep, chr9contig160.tmp0076c	hypothetical protein, conserved		Q38FW3	46.906	8.4	0.0027833	3	3	0.225573	-2.14833	4	0.00187052	9.06234	27.2593	X	X		X	X	intracellular organelle,intracellular,intracellular membrane-bounded organelle,cell,cytoplasmic part,cellular_component,intracellular part,membrane-bounded organelle,mitochondrion,organelle,cytoplasm,cell part			1	1	By MS/MS	0.23252	-2.10457		1	136150000	108050000	28103000	3	3	By MS/MS	0.1803	-2.47153	31.701	2	259610000	226380000	33230000	1	1	By MS/MS	0.333712
	494	Tb927.10.1870	TRYP_x-70a06.p2kb545_816, Tb10.70.5970	hypothetical protein, conserved		Q38C55	21.648	51.9	0	11	11	0.226219	-2.14421	4	0.00236494	8.72398	30.23	X	X				intracellular organelle,intracellular,intracellular membrane-bounded organelle,cell,cytoplasmic part,cellular_component,intracellular part,membrane-bounded organelle,mitochondrion,organelle,cytoplasm,cell part			10	10	By MS/MS	0.27678	-1.85319	66.468	9	1407400000	1057200000	350150000	10	10	By MS/MS	0.16522	-2.59754	78.366	7	1494400000	1203500000	290830000	8	8	By MS/MS	0.311526
	1280	Tb927.11.9600	Tb11.01.1360, Tb11.01.1360:mRNA, Tb11.01.1360:pep	hypothetical protein, conserved		Q383W9	34.241	17.3	0	4	4	0.226524	-2.14226	4	0.00384978	8.02101	28.6797	X	X		X	X	intracellular organelle,intracellular,organelle lumen,membrane-enclosed lumen,intracellular organelle lumen,mitochondrial part,intracellular membrane-bounded organelle,cell,cytoplasmic part,cellular_component,intracellular part,membrane-bounded organelle,organelle part,mitochondrion,organelle,cytoplasm,intracellular organelle part,cell part,mitochondrial matrix			3	3	By MS/MS	0.27913	-1.84099	4.1822	2	451470000	348030000	103440000	3	3	By MS/MS	0.14348	-2.80108	3.1869	2	448720000	387570000	61145000	4	4	By MS/MS	0.325733
	772	Tb927.11.10150	Tb11.01.1910, Tb11.01.1910:mRNA, Tb11.01.1910:pep	hypothetical protein, conserved		Q383R4	137.64	51.9	0	49	49	0.226766	-2.14072	4	0.00191801	9.02618	32.1238	X	X		X		intracellular organelle,intracellular,intracellular membrane-bounded organelle,cell,cytoplasmic part,cellular_component,intracellular part,membrane-bounded organelle,mitochondrion,organelle,cytoplasm,cell part	metabolic process,biological_process	molecular_function,catalytic activity	32	32	By MS/MS	0.26506	-1.91561	16.819	20	4837400000	3612100000	1225300000	44	44	By MS/MS	0.16417	-2.60674	14.861	26	4619000000	3863500000	755480000	33	33	By MS/MS	0.309473
	485	Tb927.10.16060	TRYP_x-61h03.q2kb185_30, Tb10.61.0220	hypothetical protein, conserved		Q387Q9	13.498	29.6	0	4	4	0.227261	-2.13758	4	0.00356165	8.13324	27.5788									3	3	By MS/MS	0.22106	-2.17749	50.657	3	356280000	281650000	74634000	3	3	By MS/MS	0.20558	-2.28223	72.583	3	180450000	140820000	39631000	2	2	By MS/MS	0.369426
	2320	Tb927.8.5680	Tb08.26E13.360	hypothetical protein, conserved		Q57X14	66.873	6.8	0	3	3	0.228075	-2.13242	3	0.028359	5.14005	27.1027					X		single-organism cellular process,organic acid metabolic process,carboxylic acid metabolic process,small molecule metabolic process,single-organism metabolic process,cellular process,cellular metabolic process,oxoacid metabolic process,metabolic process,single-organism process,biological_process,organic substance metabolic process	carboxy-lyase activity,cofactor binding,pyridoxal phosphate binding,anion binding,lyase activity,carbon-carbon lyase activity,molecular_function,catalytic activity,heterocyclic compound binding,ion binding,binding,organic cyclic compound binding	2	2	By MS/MS	0.19557	-2.35424	65.543	2	162580000	138390000	24189000	3	3	By MS/MS	0.16184	-2.62736	63.652	3	184780000	160500000	24272000	0	0	By matching
	773	Tb927.11.10170	Tb11.01.1930, Tb11.01.1930:mRNA, Tb11.01.1930:pep	hypothetical protein, conserved		Q383R2	24.353	35.7	0	8	8	0.228231	-2.13143	4	0.00360844	8.11441	29.961	X	X		X	X	intracellular organelle,intracellular,intracellular membrane-bounded organelle,cell,cytoplasmic part,cellular_component,intracellular part,membrane-bounded organelle,mitochondrion,organelle,cytoplasm,cell part			7	7	By MS/MS	0.27806	-1.84653	14.965	6	1007300000	789580000	217770000	5	5	By MS/MS	0.14599	-2.77606	21.731	4	1041400000	869770000	171590000	7	7	By MS/MS	0.325627
	2080	Tb927.7.5480	Tb07.10C21.550	dihydrofolate reductase-thymidylate synthase (DHFR-TS)	DHFR-TS	Q582G3	58.85	63	0	29	29	0.228253	-2.13129	4	0.00255146	8.61446	33.2607				X	X		nucleotide metabolic process,single-organism biosynthetic process,pyrimidine deoxyribonucleotide biosynthetic process,pyrimidine-containing compound metabolic process,heterocycle biosynthetic process,alpha-amino acid metabolic process,pyrimidine deoxyribonucleoside monophosphate biosynthetic process,organophosphate metabolic process,single-organism cellular process,deoxyribose phosphate metabolic…	dihydrofolate reductase activity,5,10-methylenetetrahydrofolate-dependent methyltransferase activity,transferase activity,oxidoreductase activity, acting on the CH-NH group of donors, NAD or NADP as acceptor,transferase activity, transferring one-carbon groups,molecular_function,oxidoreductase activity,oxidoreductase activity, acting on the CH-NH group of donors,catalytic activity,thymidylate syn…	23	23	By MS/MS	0.25865	-1.95093	27.661	26	10653000000	8468700000	2184500000	28	28	By MS/MS	0.15731	-2.66832	43.343	30	11260000000	9515900000	1744200000	25	25	By MS/MS	0.327139
	2645	Tb927.9.8290	Tb09.211.0230, Tb09.211.0230:mRNA, Tb09.211.0230:pep, chr9contig211.tmp0024c	hypothetical protein, conserved		Q38ED8	25.114	37.2	0	7	7	0.228667	-2.12868	4	0.00178894	9.12668	31.0812	X	X		X		intracellular organelle,ribosome,intracellular,intracellular membrane-bounded organelle,cell,non-membrane-bounded organelle,cytoplasmic part,cellular_component,intracellular part,membrane-bounded organelle,mitochondrion,organelle,cytoplasm,macromolecular complex,intracellular non-membrane-bounded organelle,ribonucleoprotein complex,cell part	gene expression,translation,organic substance biosynthetic process,biosynthetic process,macromolecule biosynthetic process,primary metabolic process,protein metabolic process,cellular process,cellular metabolic process,metabolic process,cellular protein metabolic process,macromolecule metabolic process,biological_process,cellular macromolecule metabolic process,cellular biosynthetic process,organ…	structural molecule activity,structural constituent of ribosome,molecular_function	7	7	By MS/MS	0.25878	-1.9502	21.041	5	2530900000	1977200000	553660000	6	6	By MS/MS	0.1643	-2.6056	50.522	4	2010600000	1734200000	276420000	6	6	By MS/MS	0.312051
	806	Tb927.11.11120	Tb11.01.2910, Tb11.01.2910:mRNA, Tb11.01.2910:pep	hypothetical protein, conserved		Q383G6	22.452	25.8	0	4	4	0.228708	-2.12842	4	0.000425142	11.1998	28.162	X	X		X	X	intracellular organelle,intracellular,intracellular membrane-bounded organelle,cell,cytoplasmic part,cellular_component,intracellular part,membrane-bounded organelle,mitochondrion,organelle,cytoplasm,cell part			2	2	By MS/MS	0.26347	-1.92429	3.9158	3	210320000	171210000	39103000	4	4	By MS/MS	0.1929	-2.37407	41.387	5	463800000	388970000	74821000	2	2	By MS/MS	0.266525
	2346	Tb927.8.620	Tb08.12O16.180	KREPA3,RNA-editing complex protein MP42 (KREPA3)	KREPA3	D6XMN0	42.267	28.2	0	9	9	0.228769	-2.12804	4	0.00399139	7.96889	29.4297	X	X		X	X	intracellular organelle,intracellular,mitochondrial mRNA editing complex,protein complex,mRNA editing complex,mitochondrial part,intracellular membrane-bounded organelle,cell,cytoplasmic part,cellular_component,intracellular part,membrane-bounded organelle,organelle part,mitochondrion,organelle,cytoplasm,macromolecular complex,intracellular organelle part,cell part	response to chemical,nucleobase-containing compound metabolic process,nucleic acid metabolic process,primary metabolic process,response to inorganic substance,response to stimulus,RNA modification,cellular nitrogen compound metabolic process,nitrogen compound metabolic process,cellular aromatic compound metabolic process,mRNA modification,macromolecule modification,cellular process,heterocycle me…	cation binding,transition metal ion binding,hydrolase activity,exoribonuclease activity, producing 5'-phosphomonoesters,exonuclease activity, active with either ribo- or deoxyribonucleic acids and producing 5'-phosphomonoesters,endoribonuclease activity,3'-5' exonuclease activity,metal ion binding,endoribonuclease activity, producing 5'-phosphomonoesters,molecular_function,nuclease activity,exonu…	3	3	By MS/MS	0.28244	-1.82398	27.516	4	647450000	503980000	143470000	7	7	By MS/MS	0.15028	-2.73428	72.725	4	887820000	668360000	219470000	3	3	By MS/MS	0.336802
	238	Tb927.1.1390		hypothetical protein, conserved		Q4GZ80	28.393	42.9	0	10	10	0.228925	-2.12706	4	0.000883238	10.1449	30.4356				X	X				8	8	By MS/MS	0.25233	-1.98662	63.89	5	1716000000	708050000	1008000000	9	9	By MS/MS	0.17594	-2.50684	63.576	8	1272000000	1006300000	265700000	9	9	By MS/MS	0.291817
	92	Tb06.3A7.270		hypothetical protein, conserved			123.84	6.7	0	7	7	0.229043	-2.12631	4	0.00311007	8.32884	28.057									4	4	By MS/MS	0.29247	-1.77364	15.598	7	306870000	230990000	75885000	6	6	By MS/MS	0.1585	-2.65745	26.839	7	306930000	267320000	39615000	5	5	By MS/MS	0.315956
	607	Tb927.10.5120	TRYP_x-70a06.p2kb545_282, Tb10.70.2090	KREPA6,RNA-editing complex protein (KREPA6)	KREPA6	Q38B90	18.09	45.1	0	7	7	0.229051	-2.12626	4	0.00209619	8.89802	31.11	X	X		X	X	intracellular organelle,intracellular,mitochondrial mRNA editing complex,protein complex,mRNA editing complex,mitochondrial part,intracellular membrane-bounded organelle,cell,cytoplasmic part,cellular_component,intracellular part,membrane-bounded organelle,organelle part,mitochondrion,organelle,cytoplasm,macromolecular complex,intracellular organelle part,cell part	nucleobase-containing compound metabolic process,nucleic acid metabolic process,primary metabolic process,RNA modification,cellular nitrogen compound metabolic process,nitrogen compound metabolic process,cellular aromatic compound metabolic process,macromolecule modification,cellular process,heterocycle metabolic process,cellular metabolic process,metabolic process,organic cyclic compound metabol…	structure-specific DNA binding,nucleic acid binding,hydrolase activity,molecular_function,nuclease activity,RNA binding,DNA binding,catalytic activity,heterocyclic compound binding,endonuclease activity,single-stranded DNA binding,hydrolase activity, acting on ester bonds,binding,organic cyclic compound binding	6	6	By MS/MS	0.2932	-1.77004	30.243	5	2104800000	1654500000	450250000	6	6	By MS/MS	0.16337	-2.61379	69.245	4	2223900000	1910200000	313640000	7	7	By MS/MS	0.292295
	1885	Tb927.6.4040	Tb06.4F7.280	hypothetical protein, conserved		Q586A2	28.009	36.1	0	7	7	0.2297	-2.12218	4	0.00166275	9.23221	30.0106	X	X			X	intracellular organelle,intracellular,intracellular membrane-bounded organelle,cell,cytoplasmic part,cellular_component,intracellular part,membrane-bounded organelle,mitochondrion,organelle,cytoplasm,cell part			6	6	By MS/MS	0.26962	-1.891	41.097	4	1171000000	892850000	278120000	6	6	By MS/MS	0.17181	-2.54111	26.716	4	838350000	720480000	117870000	7	7	By MS/MS	0.306909
	2128	Tb927.7.7010	Tb07.21H15.390	hypothetical protein, conserved		Q57XS1	18.121	61	0	8	8	0.229725	-2.12202	4	0.0021334	8.87263	30.83	X	X		X	X	intracellular organelle,intracellular,intracellular membrane-bounded organelle,cell,cytoplasmic part,cellular_component,intracellular part,membrane-bounded organelle,mitochondrion,organelle,cytoplasm,cell part			8	8	By MS/MS	0.2684	-1.89754	10.426	6	1623900000	1269100000	354770000	8	8	By MS/MS	0.15671	-2.67383	36.286	8	2112500000	1794700000	317770000	8	8	By MS/MS	0.307636
	1455	Tb927.3.3710	Tb03.28C22.860	hypothetical protein, conserved		Q57WA7	28.86	23.3	0	5	5	0.229924	-2.12077	4	9.47089e-05	13.3661	27.4104			X		X			molecular_function,catalytic activity	2	2	By MS/MS	0.19998	-2.32207	35.975	2	105480000	91603000	13878000	2	2	By MS/MS	0.22622	-2.1442	85.68	2	165130000	147610000	17518000	5	5	By MS/MS	0.247604
	1559	Tb927.4.1980	Tb04.29M18.620	hypothetical protein, conserved		Q583J5	91.11	3	0	2	2	0.230479	-2.11729	4	0.0130671	6.25791	24.9217									1	1	By MS/MS	0.51337	-0.961929	106.03	2	14179000	10574000	3605400	1	1	By MS/MS	0.20613	-2.27837	79.809	2	45811000	41739000	4072000	1	1	By MS/MS	0.183274
	1683	Tb927.5.1240	Tb05.30H13.210	hypothetical protein, conserved		Q57VD9	39.438	15.1	0	3	3	0.230591	-2.11659	4	0.0110346	6.50182	27.5985	X	X		X	X	intracellular organelle,intracellular,intracellular membrane-bounded organelle,cell,cytoplasmic part,cellular_component,intracellular part,membrane-bounded organelle,mitochondrion,organelle,cytoplasm,cell part			3	3	By MS/MS	0.29108	-1.78051	62.893	4	167710000	130470000	37233000	3	3	By MS/MS	0.22366	-2.16062	69.215	5	283860000	227530000	56331000	3	3	By MS/MS	0.382336
	782	Tb927.11.10400	Tb11.01.2170, Tb11.01.2170:mRNA, Tb11.01.2170:pep	hypothetical protein, conserved		Q383N9	21.238	16.2	0	3	3	0.230922	-2.11452	4	0.0013015	9.58561	29.1339	X	X		X	X	intracellular organelle,intracellular,intracellular membrane-bounded organelle,cell,cytoplasmic part,cellular_component,intracellular part,membrane-bounded organelle,mitochondrion,organelle,cytoplasm,cell part			3	3	By MS/MS	0.24182	-2.04799	38.667	5	697240000	556760000	140470000	3	3	By MS/MS	0.16445	-2.60428	46.228	5	682830000	579240000	103600000	3	3	By MS/MS	0.298418
	2061	Tb927.7.4800	Tb07.26A24.330	hypothetical protein, conserved		Q57X96	12.152	23.3	0	3	3	0.231024	-2.11389	4	0.000790216	10.3055	26.8361				X					1	1	By MS/MS	0.31149	-1.68274		1	38046000	29379000	8666800	3	3	By MS/MS	0.2268	-2.14051	64.16	3	320730000	251000000	69734000	1	1	By MS/MS	0.208177
	1447	Tb927.3.3550	Tb03.25B21.30	hypothetical protein, conserved		Q57XK5	128.86	13.1	0	13	13	0.231075	-2.11357	4	0.00309763	8.33462	29.4278				X					9	9	By MS/MS	0.29726	-1.7502	44.248	10	1830100000	1202000000	628100000	9	9	By MS/MS	0.14814	-2.75497	45.272	7	473500000	404240000	69252000	9	9	By MS/MS	0.299599
	2622	Tb927.9.6910	Tb09.160.5050, Tb09.160.5050:mRNA, Tb09.160.5050:pep, chr9contig160.tmp0391	hypothetical protein, conserved		Q38EP7	17.806	75.9	0	11	11	0.23117	-2.11297	4	0.00271562	8.5245	30.634	X	X		X		intracellular organelle,intracellular,intracellular membrane-bounded organelle,cell,cytoplasmic part,cellular_component,intracellular part,membrane-bounded organelle,mitochondrion,organelle,cytoplasm,cell part			8	8	By MS/MS	0.28435	-1.81426	21.551	6	1673300000	1290100000	383220000	11	11	By MS/MS	0.16062	-2.63828	13.289	8	1582600000	1336800000	245810000	10	10	By MS/MS	0.318248
	1269	Tb927.11.9390	Tb11.01.1160, Tb11.01.1160:mRNA, Tb11.01.1160:pep	lipoate-protein ligase, putative,lipoyltransferase, putative		Q383Z0	29.64	13.2	0	2	2	0.231271	-2.11235	4	0.000991181	9.97856	27.7018	X	X		X		intracellular organelle,intracellular,intracellular membrane-bounded organelle,cell,cytoplasmic part,cellular_component,intracellular part,membrane-bounded organelle,mitochondrion,organelle,cytoplasm,cell part	protein modification process,monocarboxylic acid metabolic process,single-organism biosynthetic process,heterocycle biosynthetic process,sulfur compound biosynthetic process,single-organism cellular process,lipoate metabolic process,fatty acid metabolic process,sulfur compound metabolic process,lipid biosynthetic process,organic substance biosynthetic process,biosynthetic process,coenzyme metabol…	transferase activity, transferring acyl groups other than amino-acyl groups,transferase activity,molecular_function,transferase activity, transferring acyl groups,catalytic activity,octanoyltransferase activity	1	1	By MS/MS	0.29168	-1.77754		1	227640000	179420000	48215000	2	2	By MS/MS	0.19821	-2.3349	64.561	3	282200000	237840000	44362000	1	1	By MS/MS	0.26907
	1300	Tb927.2.1860		mitochondrial RNA binding complex 1 subunit (MRB1860)	MRB1860	Q585T1	96.551	32.8	0	20	20	0.231762	-2.10929	4	0.00299306	8.38416	30.313	X	X				intracellular organelle,intracellular,intracellular membrane-bounded organelle,cell,cytoplasmic part,cellular_component,intracellular part,membrane-bounded organelle,mitochondrion,organelle,cytoplasm,cell part	gene expression,regulation of mRNA stability,regulation of biological process,mRNA stabilization,nucleobase-containing compound metabolic process,nucleic acid metabolic process,regulation of RNA stability,primary metabolic process,RNA modification,regulation of gene expression,cellular nitrogen compound metabolic process,nitrogen compound metabolic process,cytidine to uridine editing,cellular aro…	nucleic acid binding,molecular_function,RNA binding,heterocyclic compound binding,binding,organic cyclic compound binding	11	11	By MS/MS	0.28828	-1.79446	49.859	8	1483200000	1049600000	433620000	14	14	By MS/MS	0.16139	-2.63138	54.213	7	1337300000	1115300000	221960000	16	16	By MS/MS	0.322914
	1867	Tb927.6.3360	Tb06.2N9.610	hypothetical protein, conserved		Q584X9	18.308	41.1	0	7	7	0.231923	-2.10828	4	0.00118898	9.71606	28.5157	X	X		X	X	intracellular organelle,intracellular,intracellular membrane-bounded organelle,cell,cytoplasmic part,cellular_component,intracellular part,membrane-bounded organelle,mitochondrion,organelle,cytoplasm,cell part			5	5	By MS/MS	0.22723	-2.13777	9.0761	4	393620000	311100000	82519000	4	4	By MS/MS	0.19544	-2.3552	12.121	4	334820000	286140000	48683000	6	6	By MS/MS	0.327547
	800	Tb927.11.10880	Tb11.01.2650, Tb11.01.2650:mRNA, Tb11.01.2650:pep	hypothetical protein, conserved		Q383J1	48.493	29.9	0	9	9	0.232447	-2.10502	4	0.0036397	8.10196	30.2996				X	X			transferase activity,molecular_function,catalytic activity,protein binding,binding	4	4	By MS/MS	0.24342	-2.03848	10.36	3	728860000	574310000	154550000	7	7	By MS/MS	0.15069	-2.73034	27.976	4	1408900000	1224300000	184600000	8	8	By MS/MS	0.354421
	304	Tb927.10.10160	TRYPtp6k15-3d06.p1c_21, Tb10.6k15.0120	hypothetical protein, conserved		Q389W1	42.907	18.6	0	6	6	0.232658	-2.10372	4	0.00235521	8.72993	30.5433	X	X				intracellular organelle,intracellular,intracellular membrane-bounded organelle,cell,cytoplasmic part,cellular_component,intracellular part,membrane-bounded organelle,mitochondrion,organelle,cytoplasm,cell part			4	4	By MS/MS	0.27531	-1.86087	5.622	4	1505600000	1155800000	349730000	4	4	By MS/MS	0.15863	-2.65626	50.559	4	1580300000	1372000000	208270000	5	5	By MS/MS	0.314515
	1056	Tb927.11.2990	Tb11.02.0490, Tb11.02.0490:mRNA, Tb11.02.0490:pep	KREPB4,RNA-editing complex protein (KREPB4)	KREPB4	Q386L2	46.39	9.4	0	3	3	0.232673	-2.10363	4	0.0024883	8.65062	28.3571	X	X		X	X	intracellular organelle,intracellular,mitochondrial mRNA editing complex,protein complex,mRNA editing complex,mitochondrial part,intracellular membrane-bounded organelle,cell,cytoplasmic part,cellular_component,intracellular part,membrane-bounded organelle,organelle part,mitochondrion,organelle,cytoplasm,macromolecular complex,intracellular organelle part,cell part	nucleobase-containing compound metabolic process,nucleic acid metabolic process,primary metabolic process,RNA modification,cellular nitrogen compound metabolic process,nitrogen compound metabolic process,cellular aromatic compound metabolic process,macromolecule modification,cellular process,heterocycle metabolic process,cellular metabolic process,metabolic process,organic cyclic compound metabol…	nucleic acid binding,molecular_function,RNA binding,heterocyclic compound binding,binding,organic cyclic compound binding	3	3	By MS/MS	0.27777	-1.84804	12.799	4	370590000	276260000	94328000	3	3	By MS/MS	0.18729	-2.41665	21.099	3	567510000	464520000	102990000	3	3	By MS/MS	0.326819
	2064	Tb927.7.5110	Tb07.27E10.330	hypothetical protein, conserved		Q57ZH8	62.367	46.7	0	18	18	0.233288	-2.09981	4	0.00394837	7.98453	30.3745	X	X				intracellular organelle,intracellular,intracellular membrane-bounded organelle,cell,cytoplasmic part,cellular_component,intracellular part,membrane-bounded organelle,mitochondrion,organelle,cytoplasm,cell part			9	9	By MS/MS	0.2835	-1.81858	12.319	4	1131400000	818240000	313150000	11	11	By MS/MS	0.15542	-2.68576	5.2142	4	1921600000	1543500000	378090000	12	12	By MS/MS	0.345018
	739	Tb927.10.9190	TRYPtp6k15-3d06.p1c_178, Tb10.6k15.1220	isoleucyl-tRNA synthetase, putative (IleRS)	IleRS	Q38A55	130.6	42.1	0	40	40	0.233338	-2.09951	4	0.00277105	8.49535	31.2379	X	X			X	intracellular organelle,intracellular,intracellular membrane-bounded organelle,cell,cytoplasmic part,cellular_component,intracellular part,membrane-bounded organelle,mitochondrion,organelle,cytoplasm,cell part	gene expression,single-organism cellular process,nucleobase-containing compound metabolic process,nucleic acid metabolic process,translation,organic substance biosynthetic process,biosynthetic process,macromolecule biosynthetic process,primary metabolic process,cellular nitrogen compound metabolic process,cellular amino acid metabolic process,nitrogen compound metabolic process,organic acid metab…	nucleoside phosphate binding,isoleucine-tRNA ligase activity,cation binding,transition metal ion binding,hydrolase activity,anion binding,nucleotide binding,ATP binding,carboxylic ester hydrolase activity,purine ribonucleotide binding,purine ribonucleoside binding,ligase activity, forming carbon-oxygen bonds,metal ion binding,purine nucleoside binding,molecular_function,ribonucleoside binding,ami…	17	17	By MS/MS	0.2878	-1.79686	58.348	16	2323200000	1740600000	582550000	32	32	By MS/MS	0.17291	-2.53191	68.041	20	2364800000	1901000000	463840000	19	19	By MS/MS	0.325712
	339	Tb927.10.11370	235.t00302, Tb10.26.0585	hypothetical protein, conserved		Q389K3	17.772	65.8	0	10	10	0.233966	-2.09563	4	0.00301873	8.37184	30.1775	X	X		X	X	intracellular organelle,intracellular,intracellular membrane-bounded organelle,cell,cytoplasmic part,cellular_component,intracellular part,membrane-bounded organelle,mitochondrion,organelle,cytoplasm,cell part			7	7	By MS/MS	0.2999	-1.73745	16.404	5	1004300000	771940000	232380000	10	10	By MS/MS	0.16272	-2.61954	19.833	7	1440600000	1216200000	224350000	9	9	By MS/MS	0.317068
	796	Tb927.11.10780	Tb11.01.2550, Tb11.01.2550:mRNA, Tb11.01.2550:pep	hypothetical protein, conserved		Q383K1	30.902	45.5	0	11	11	0.234386	-2.09304	4	0.00236577	8.72347	31.5095	X	X							9	9	By MS/MS	0.30627	-1.70712	14.372	7	3396300000	2617200000	779100000	8	8	By MS/MS	0.17553	-2.51021	50.634	10	3547400000	2956800000	590610000	9	9	By MS/MS	0.301486
	1785	Tb927.5.740	Tb05.30F7.300	hypothetical protein, conserved		Q57VG2	23.911	29.2	0	7	7	0.234468	-2.09254	4	0.00428516	7.86644	28.5487	X	X		X		intracellular organelle,intracellular,intracellular membrane-bounded organelle,cell,cytoplasmic part,cellular_component,intracellular part,membrane-bounded organelle,mitochondrion,organelle,cytoplasm,cell part			4	4	By MS/MS	0.30917	-1.69353	22.174	4	517130000	301620000	215500000	5	5	By MS/MS	0.16987	-2.5575	44.887	4	531370000	441180000	90192000	3	3	By MS/MS	0.335965
	1010	Tb927.11.170	Tb11.03.0960, Tb11.03.0960:mRNA, Tb11.03.0960:pep	hypothetical protein, conserved		Q387N4	53.155	10.4	0	5	5	0.234567	-2.09193	4	0.000633211	10.625	28.3347	X	X		X		intracellular organelle,intracellular,intracellular membrane-bounded organelle,cell,cytoplasmic part,cellular_component,intracellular part,membrane-bounded organelle,mitochondrion,organelle,cytoplasm,cell part			5	5	By MS/MS	0.21507	-2.21712	23.485	3	295300000	242760000	52537000	4	4	By MS/MS	0.2179	-2.19826	103.49	5	595580000	408010000	187560000	2	2	By MS/MS	0.312402
	258	Tb927.1.2880		pteridine transporter, putative		Q4GYT6	70.809	23.6	0	15	1	0.23459	-2.09179	3	0.0112083	6.47929	23.5737			X				organic substance transport,transport,biopterin transport,establishment of localization,nitrogen compound metabolic process,cofactor transport,cellular aromatic compound metabolic process,single-organism localization,cellular process,heterocycle metabolic process,pteridine metabolic process,localization,cellular metabolic process,organonitrogen compound metabolic process,metabolic process,nitroge…	transporter activity,molecular_function,biopterin transporter activity,cofactor transporter activity	12	1	By MS/MS	0.18956	-2.39927	54.898	4	34410000	29606000	4803500	4	0	By matching				0	0	0	0	11	1	By MS/MS	0.214846
	1150	Tb927.11.5530	Tb11.02.3230, Tb11.02.3230:mRNA, Tb11.02.3230:pep, Tb11.212.0840	hypothetical protein, conserved		Q385L5	29.304	6.1	0	2	2	0.2346	-2.09172	4	0.00388037	8.00959	28.2453	X	X				intracellular organelle,intracellular,intracellular membrane-bounded organelle,cell,cytoplasmic part,cellular_component,intracellular part,membrane-bounded organelle,mitochondrion,organelle,cytoplasm,cell part			2	2	By MS/MS	0.22549	-2.14886	2.3185	2	310590000	251980000	58613000	2	2	By MS/MS	0.14501	-2.78578	19.01	2	313180000	274640000	38537000	2	2	By MS/MS	0.329272
	1688	Tb927.5.1370	Tb05.30H13.440	cyclophilin-type peptidyl-prolyl cis-trans isomerase, putative,PPIase, putative,rotamase, putative,cyclosporin A-binding protein, putative,peptidyl-prolyl cis-trans isomerase, putative (PPIase)	PPIase	Q57VC6	25.562	19	0	4	4	0.234651	-2.09141	4	0.0104542	6.57977	26.3115				X			primary metabolic process,protein folding,protein metabolic process,cellular process,cellular metabolic process,metabolic process,cellular protein metabolic process,macromolecule metabolic process,biological_process,cellular macromolecule metabolic process,organic substance metabolic process	peptidyl-prolyl cis-trans isomerase activity,isomerase activity,molecular_function,cis-trans isomerase activity,catalytic activity	3	3	By MS/MS	0.2815	-1.82879	10.505	3	203750000	162500000	41254000	2	2	By MS/MS	0.23043	-2.1176	25.405	2	62143000	54901000	7241700	1	1	By MS/MS	0.393283
	1147	Tb927.11.5500	Tb11.02.3180, Tb11.02.3180:mRNA, Tb11.02.3180:pep, Tb11.212.0890	Mitochondrial SSU ribosomal protein, putative,kinetoplast ribosomal PPR-repeat containing protein 1 (KRIPP1)	KRIPP1	Q385L8	94.96	38.8	0	31	31	0.234745	-2.09084	4	0.00544702	7.52032	31.3409	X	X		X	X	intracellular organelle,intracellular,intracellular membrane-bounded organelle,cell,cytoplasmic part,cellular_component,intracellular part,membrane-bounded organelle,mitochondrion,organelle,cytoplasm,cell part			15	15	By MS/MS	0.33695	-1.56939	109.42	8	2286800000	1550700000	736160000	24	24	By MS/MS	0.15446	-2.69469	48.555	14	3281900000	2585600000	696320000	16	16	By MS/MS	0.324444
	1728	Tb927.5.2810	Tb05.26K5.450	hypothetical protein, conserved		Q57ZV7	20.322	36.7	0	7	7	0.23494	-2.08963	4	0.00241406	8.69432	29.8212	X	X		X	X	intracellular organelle,intracellular,intracellular membrane-bounded organelle,cell,cytoplasmic part,cellular_component,intracellular part,membrane-bounded organelle,mitochondrion,organelle,cytoplasm,cell part			6	6	By MS/MS	0.28203	-1.82608	46.932	5	1064800000	831570000	233250000	6	6	By MS/MS	0.18122	-2.46419	29.573	4	764320000	639170000	125150000	6	6	By MS/MS	0.326979
	1992	Tb927.7.3030;Tb927.7.2990	Tb07.13M20.340	hypothetical protein, conserved			35.572	53.1	0	15	15	0.235205	-2.08801	4	0.00274837	8.50721	31.5119									12	12	By MS/MS	0.26847	-1.89717	12.083	9	3172100000	2487100000	684960000	13	13	By MS/MS	0.16684	-2.58346	45.615	11	3336100000	2848700000	487380000	13	13	By MS/MS	0.341099
	767	Tb927.11.1010	Tb11.03.0110, Tb11.03.0110:mRNA, Tb11.03.0110:pep	chaperone protein DNAj, putative		Q387E9	41.739	23.2	0	8	8	0.235397	-2.08683	4	0.00178714	9.12813	28.7849	X	X		X	X	organelle envelope,intracellular organelle,intracellular,organelle inner membrane,mitochondrial envelope,organelle membrane,membrane part,integral component of membrane,mitochondrial part,membrane,intracellular membrane-bounded organelle,cell,mitochondrial inner membrane,cytoplasmic part,intrinsic component of membrane,mitochondrial membrane,cellular_component,intracellular part,membrane-bounded …	primary metabolic process,protein folding,protein metabolic process,cellular process,cellular metabolic process,metabolic process,cellular protein metabolic process,macromolecule metabolic process,biological_process,cellular macromolecule metabolic process,organic substance metabolic process	heat shock protein binding,molecular_function,unfolded protein binding,protein binding,binding	4	4	By MS/MS	0.24148	-2.05002	28.868	6	445900000	357820000	88082000	5	5	By MS/MS	0.22737	-2.13689	21.348	6	529250000	447050000	82194000	5	5	By MS/MS	0.329728
	960	Tb927.11.15820	Tb11.01.7480, Tb11.01.7480:mRNA, Tb11.01.7480:pep	superoxide dismutase, putative		Q381K4	36.047	31.4	0	7	7	0.235785	-2.08445	4	0.00199467	8.96963	26.9373	X	X		X		intracellular organelle,intracellular,intracellular membrane-bounded organelle,cell,cytoplasmic part,cellular_component,intracellular part,membrane-bounded organelle,mitochondrion,organelle,cytoplasm,cell part	reactive oxygen species metabolic process,superoxide metabolic process,oxidation-reduction process,single-organism metabolic process,cellular process,cellular metabolic process,metabolic process,single-organism process,biological_process	cation binding,superoxide dismutase activity,metal ion binding,molecular_function,oxidoreductase activity,antioxidant activity,catalytic activity,oxidoreductase activity, acting on superoxide radicals as acceptor,ion binding,binding	2	2	By MS/MS	0.17596	-2.50668	14.934	3	278070000	238550000	39520000	6	6	By MS/MS	0.20095	-2.31509	58.872	6	358530000	291540000	66997000	2	2	By MS/MS	0.3314
	1402	Tb927.3.1890	Tb03.30P12.660	cytochrome c oxidase assembly protein, putative		Q57ZC2	33.231	23.9	0	6	6	0.23625	-2.08162	4	0.00117629	9.73154	28.7287	X	X				intracellular organelle,intracellular,protein complex,intracellular membrane-bounded organelle,cell,cytochrome complex,cytoplasmic part,cellular_component,intracellular part,membrane-bounded organelle,mitochondrion,organelle,cytoplasm,macromolecular complex,cell part	protein complex subunit organization,macromolecular complex assembly,macromolecular complex subunit organization,mitochondrial respiratory chain complex IV biogenesis,respiratory chain complex IV assembly,cellular component organization or biogenesis,protein complex biogenesis,protein complex assembly,cellular component assembly,mitochondrial respiratory chain complex IV assembly,cellular compone…		5	5	By MS/MS	0.23442	-2.09283	25.658	5	574250000	438750000	135500000	5	5	By MS/MS	0.1879	-2.41196	10.336	4	381430000	323280000	58154000	5	5	By MS/MS	0.327386
	548	Tb927.10.3250;Tb11.v5.0824	TRYP_x-70a06.p2kb545_567, Tb10.70.4220	hypothetical protein, conserved		Q38BS2	35.309	22.8	0	5	5	0.236565	-2.07969	4	0.00467152	7.74189	29.9502	X	X		X		intracellular organelle,intracellular,intracellular membrane-bounded organelle,cell,cytoplasmic part,cellular_component,intracellular part,membrane-bounded organelle,mitochondrion,organelle,cytoplasm,cell part			4	4	By MS/MS	0.28155	-1.82854	14.793	3	977060000	749650000	227410000	5	5	By MS/MS	0.15571	-2.68307	53.047	3	1085700000	917710000	167960000	4	4	By MS/MS	0.364697
	2482	Tb927.9.12710	Tb09.211.3660, Tb09.211.3660:mRNA, Tb09.211.3660:pep, chr9contig211.tmp0409	hypothetical protein, conserved		Q38DE3	44.783	27.9	0	9	9	0.236603	-2.07946	4	0.00497577	7.65086	29.4547				X					7	7	By MS/MS	0.3333	-1.58511	28.92	7	897030000	697960000	199070000	3	3	By MS/MS	0.15609	-2.67955	32.492	3	468630000	403470000	65158000	6	6	By MS/MS	0.323971
	2223	Tb927.8.2650	Tb08.26A17.700	metallo-beta-lactamase-like protein, putative		Q57XC4	40.315	14.7	0	4	4	0.236633	-2.07928	3	0.0291	5.10284	27.1467	X	X		X		intracellular organelle,intracellular,intracellular membrane-bounded organelle,cell,cytoplasmic part,cellular_component,intracellular part,membrane-bounded organelle,mitochondrion,organelle,cytoplasm,cell part	metabolic process,biological_process	hydrolase activity,molecular_function,catalytic activity	2	2	By MS/MS	0.32113	-1.63877	26.648	2	223760000	169930000	53823000	3	3	By MS/MS	0.14373	-2.79857	32.03	3	307370000	259600000	47773000	1	1	By MS/MS	0.287076
	765	Tb927.11.10080	Tb11.01.1840, Tb11.01.1840:mRNA, Tb11.01.1840:pep	hypothetical protein, conserved		Q383S1	21.564	51.3	0	6	6	0.236749	-2.07857	4	0.00188094	9.05433	29.3476	X	X		X	X	intracellular organelle,intracellular,intracellular membrane-bounded organelle,cell,cytoplasmic part,cellular_component,intracellular part,membrane-bounded organelle,mitochondrion,organelle,cytoplasm,cell part			3	3	By MS/MS	0.24592	-2.02374	9.8766	2	736440000	580400000	156040000	4	4	By MS/MS	0.17782	-2.49151	58.454	6	656460000	549230000	107230000	4	4	By MS/MS	0.340588
	1154	Tb927.11.570	Tb11.03.0510, Tb11.03.0510:mRNA, Tb11.03.0510:pep	hypothetical protein, conserved		Q387J4	21.079	37.4	0	5	5	0.236758	-2.07852	4	0.00184947	9.07867	31.385	X	X		X	X	intracellular organelle,intracellular,membrane part,integral component of membrane,membrane,intracellular membrane-bounded organelle,cell,cytoplasmic part,intrinsic component of membrane,cellular_component,intracellular part,membrane-bounded organelle,mitochondrion,organelle,cytoplasm,cell part		heat shock protein binding,molecular_function,protein binding,binding	4	4	By MS/MS	0.26538	-1.91387	22.676	6	3001600000	2358500000	643050000	5	5	By MS/MS	0.17904	-2.48165	52.821	4	2632200000	2203200000	429020000	4	4	By MS/MS	0.329056
	1583	Tb927.4.2700	Tb04.1H19.1420	Hydroxymethylglutaryl-CoA lyase, mitochondrial, putative,Hydroxymethylglutaryl-CoA synthase, putative		D6XFK6	47.272	29.5	0	10	10	0.236977	-2.07718	4	0.00024173	12.0143	30.3372	X	X		X		intracellular organelle,intracellular,intracellular membrane-bounded organelle,cell,cytoplasmic part,cellular_component,intracellular part,membrane-bounded organelle,mitochondrion,organelle,cytoplasm,cell part		transferase activity, transferring acyl groups, acyl groups converted into alkyl on transfer,cation binding,transferase activity,metal ion binding,molecular_function,calcium ion binding,transferase activity, transferring acyl groups,catalytic activity,ion binding,binding,hydroxymethylglutaryl-CoA synthase activity	7	7	By MS/MS	0.23162	-2.11017	54.081	3	1610500000	1206100000	404400000	7	7	By MS/MS	0.24658	-2.01987	22.092	6	1431700000	1192400000	239270000	6	6	By MS/MS	0.277393
	2208	Tb927.8.2300	Tb08.26A17.80	hypothetical protein, conserved		Q57XF9	25.468	60.2	0	11	11	0.237076	-2.07658	4	0.00266058	8.55404	31.4243	X	X				intracellular organelle,intracellular,intracellular membrane-bounded organelle,cell,cytoplasmic part,cellular_component,intracellular part,membrane-bounded organelle,mitochondrion,organelle,cytoplasm,cell part			6	6	By MS/MS	0.27803	-1.84669	35.557	5	2886000000	2249500000	636460000	7	7	By MS/MS	0.16576	-2.59283	40.483	6	2509500000	2145300000	364260000	8	8	By MS/MS	0.333267
	2318	Tb927.8.5640	Tb08.26E13.310	hypothetical protein, conserved		Q57X18	37.089	69.7	0	23	23	0.237082	-2.07654	4	0.00144486	9.43485	33.9532	X	X		X	X	intracellular organelle,intracellular,intracellular membrane-bounded organelle,cell,cytoplasmic part,cellular_component,intracellular part,membrane-bounded organelle,mitochondrion,organelle,cytoplasm,cell part		nucleic acid binding transcription factor activity,molecular_function,sequence-specific DNA binding transcription factor activity	18	18	By MS/MS	0.21896	-2.19126	58.908	26	16956000000	13864000000	3091800000	19	19	By MS/MS	0.17587	-2.50742	36.606	23	16785000000	14166000000	2619000000	19	19	By MS/MS	0.31956
	999	Tb927.11.16750	Tb11.01.8500, Tb11.01.8500:mRNA, Tb11.01.8500:pep	hypothetical protein, conserved		Q381B1	25.871	32.9	0	8	8	0.237758	-2.07243	4	0.00230549	8.76071	31.3246	X	X				intracellular organelle,intracellular,intracellular membrane-bounded organelle,cell,cytoplasmic part,cellular_component,intracellular part,membrane-bounded organelle,mitochondrion,organelle,cytoplasm,cell part			7	7	By MS/MS	0.25711	-1.95954	50.252	11	3290200000	2575100000	715120000	6	6	By MS/MS	0.16244	-2.62202	43.658	8	2164400000	1578800000	585540000	7	7	By MS/MS	0.331005
	2043	Tb927.7.4140	Tb07.5F10.440	hypothetical protein, conserved		Q57UP4	20.852	68.6	0	13	13	0.23785	-2.07188	4	0.00283447	8.46271	31.001	X	X				intracellular organelle,ribosome,intracellular,intracellular membrane-bounded organelle,cell,non-membrane-bounded organelle,cytoplasmic part,cellular_component,intracellular part,membrane-bounded organelle,mitochondrion,organelle,cytoplasm,macromolecular complex,intracellular non-membrane-bounded organelle,ribonucleoprotein complex,cell part	gene expression,translation,organic substance biosynthetic process,biosynthetic process,macromolecule biosynthetic process,primary metabolic process,protein metabolic process,cellular process,cellular metabolic process,metabolic process,cellular protein metabolic process,macromolecule metabolic process,biological_process,cellular macromolecule metabolic process,cellular biosynthetic process,organ…	structural molecule activity,nucleic acid binding,structural constituent of ribosome,molecular_function,RNA binding,heterocyclic compound binding,binding,organic cyclic compound binding	8	8	By MS/MS	0.26999	-1.88902	26.293	11	1952000000	1493600000	458350000	12	12	By MS/MS	0.16107	-2.63424	26.439	16	2234500000	1909100000	325450000	9	9	By MS/MS	0.338685
	1762	Tb927.5.3870	Tb05.6E7.850	hypothetical protein, conserved		Q57U79	82.035	6	0	4	4	0.238016	-2.07087	4	0.00692177	7.17464	28.2953	X	X		X		intracellular organelle,intracellular,intracellular membrane-bounded organelle,cell,cytoplasmic part,cellular_component,intracellular part,membrane-bounded organelle,mitochondrion,organelle,cytoplasm,cell part			3	3	By MS/MS	0.36869	-1.43952	24.411	3	417350000	332650000	84702000	3	3	By MS/MS	0.14175	-2.81858	2.3595	2	287090000	246790000	40305000	2	2	By MS/MS	0.308252
	1158	Tb927.11.5780	Tb11.02.3530, Tb11.02.3530:mRNA, Tb11.02.3530:pep, embl.123	mitochondrial DNA-directed RNA polymerase (MTRNAP)	MTRNAP	Q385J0	143.82	15.2	0	14	14	0.238324	-2.069	4	0.0015336	9.34886	27.5084	X	X		X		intracellular organelle,intracellular,intracellular membrane-bounded organelle,cell,cytoplasmic part,cellular_component,intracellular part,membrane-bounded organelle,mitochondrion,organelle,cytoplasm,cell part	gene expression,heterocycle biosynthetic process,transcription, DNA-templated,cellular nitrogen compound biosynthetic process,nucleobase-containing compound metabolic process,nucleic acid metabolic process,organic substance biosynthetic process,biosynthetic process,macromolecule biosynthetic process,primary metabolic process,cellular nitrogen compound metabolic process,nitrogen compound metabolic…	nucleic acid binding,transferase activity, transferring phosphorus-containing groups,RNA polymerase activity,transferase activity,DNA-directed RNA polymerase activity,molecular_function,DNA binding,catalytic activity,heterocyclic compound binding,nucleotidyltransferase activity,binding,organic cyclic compound binding	12	12	By MS/MS	0.24677	-2.01876	50.331	4	446560000	337130000	109420000	10	10	By MS/MS	0.17705	-2.49777	5.3949	3	94577000	82049000	12529000	6	6	By MS/MS	0.329142
	669	Tb927.10.7380	TRYPtp6k15-3d06.p1c_467, Tb10.6k15.3290	hypothetical protein, conserved		Q38AM5	39.706	38.7	0	10	10	0.238572	-2.0675	4	0.000613407	10.6709	30.0476	X	X		X	X	intracellular organelle,intracellular,intracellular membrane-bounded organelle,cell,cytoplasmic part,cellular_component,intracellular part,membrane-bounded organelle,mitochondrion,organelle,cytoplasm,cell part			6	6	By MS/MS	0.24763	-2.01374	17.349	3	1085200000	791180000	293990000	8	8	By MS/MS	0.20068	-2.31703	39.157	6	1204300000	967380000	236950000	5	5	By MS/MS	0.306007
	149	Tb927.11.7250;Tb11.v5.0257	Tb11.02.5160, Tb11.02.5160:mRNA, Tb11.02.5160:pep	hypothetical protein, conserved		Q384U0	53.363	24.2	0	8	8	0.238976	-2.06506	4	0.00493339	7.66321	30.749	X	X		X		intracellular organelle,intracellular,intracellular membrane-bounded organelle,cell,cytoplasmic part,cellular_component,intracellular part,membrane-bounded organelle,mitochondrion,organelle,cytoplasm,cell part			7	7	By MS/MS	0.34116	-1.55148	26.304	7	1809300000	1378900000	430410000	7	7	By MS/MS	0.15996	-2.64422	13.623	3	2196800000	1604600000	592140000	7	7	By MS/MS	0.321357
	1766	Tb927.5.4040	Tb05.45E22.300	hypothetical protein, conserved		Q57Z45	94.263	39.8	0	29	29	0.239152	-2.064	4	0.00188504	9.05119	32.0684	X	X		X		intracellular organelle,intracellular,intracellular membrane-bounded organelle,cell,cytoplasmic part,cellular_component,intracellular part,membrane-bounded organelle,mitochondrion,organelle,cytoplasm,cell part	cell wall macromolecule catabolic process,cell wall macromolecule metabolic process,catabolic process,cellular process,cellular metabolic process,metabolic process,macromolecule metabolic process,cell wall organization or biogenesis,cellular catabolic process,biological_process,cellular macromolecule metabolic process,organic substance metabolic process		22	22	By MS/MS	0.28848	-1.79346	20.161	12	5290900000	4059300000	1231600000	23	23	By MS/MS	0.17943	-2.47851	63.503	13	4622200000	3849300000	772830000	16	16	By MS/MS	0.315567
	1750	Tb927.5.3410	Tb05.6E7.50	hypothetical protein, conserved		Q57UC5	30.982	39.9	0	9	9	0.239556	-2.06156	4	0.00243447	8.68218	30.8251	X	X				intracellular organelle,intracellular,intracellular membrane-bounded organelle,cell,cytoplasmic part,cellular_component,intracellular part,membrane-bounded organelle,mitochondrion,organelle,cytoplasm,cell part			9	9	By MS/MS	0.30365	-1.71952	19.335	5	2725000000	2088300000	636680000	8	8	By MS/MS	0.16981	-2.55801	46.991	6	1655300000	1359300000	295950000	6	6	By MS/MS	0.311798
	200	Tb927.10.380;Tb11.v5.0637	TRYP_x-70a06.p2kb545_1093, Tb10.70.7960	mitochondrial RNA binding complex 1 subunit (PPR5)	PPR5	Q38CK0	39.683	42.1	0	11	11	0.239867	-2.05969	4	0.0034324	8.18657	30.2618	X	X		X	X	intracellular organelle,intracellular,intracellular membrane-bounded organelle,cell,cytoplasmic part,cellular_component,intracellular part,membrane-bounded organelle,mitochondrion,organelle,cytoplasm,cell part	gene expression,nucleobase-containing compound metabolic process,nucleic acid metabolic process,primary metabolic process,cellular nitrogen compound metabolic process,nitrogen compound metabolic process,cellular aromatic compound metabolic process,cellular process,heterocycle metabolic process,cellular metabolic process,RNA processing,metabolic process,organic cyclic compound metabolic process,ma…	nucleic acid binding,molecular_function,RNA binding,heterocyclic compound binding,binding,organic cyclic compound binding	9	9	By MS/MS	0.26965	-1.89084	52.024	7	1546700000	1220000000	326760000	7	7	By MS/MS	0.15963	-2.6472	72.802	6	1641600000	1216700000	424900000	5	5	By MS/MS	0.353482
	138	Tb11.v5.0201;Tb927.10.6090		tRNA pseudouridine synthase A, putative			69.188	21.3	0	8	8	0.239976	-2.05904	4	0.00285667	8.45145	27.3424							nucleobase-containing compound metabolic process,nucleic acid metabolic process,primary metabolic process,RNA modification,cellular nitrogen compound metabolic process,nitrogen compound metabolic process,cellular aromatic compound metabolic process,macromolecule modification,cellular process,heterocycle metabolic process,cellular metabolic process,metabolic process,organic cyclic compound metabol…	nucleic acid binding,intramolecular transferase activity,pseudouridine synthase activity,isomerase activity,molecular_function,RNA binding,catalytic activity,heterocyclic compound binding,binding,organic cyclic compound binding	5	5	By MS/MS	0.37301	-1.42271	83.632	3	286720000	195940000	90780000	7	7	By MS/MS	0.22441	-2.15579	79.775	6	280700000	226250000	54456000	1	1	By MS/MS	0.224977
	2567	Tb927.9.3590;Tb11.v5.0904	Tb09.160.2210, Tb09.160.2210:mRNA, Tb09.160.2210:pep, chr9contig160.tmp0191	monothiol glutaredoxin, putative		Q38FH2	20.43	73.9	0	15	15	0.240204	-2.05767	4	0.00144276	9.43695	31.7801	X	X		X	X	intracellular organelle,intracellular,intracellular membrane-bounded organelle,cell,cytoplasmic part,cellular_component,intracellular part,membrane-bounded organelle,mitochondrion,organelle,cytoplasm,cell part	regulation of biological process,single-organism cellular process,oxidation-reduction process,single-organism metabolic process,cellular process,biological regulation,cellular homeostasis,metabolic process,regulation of cellular process,regulation of biological quality,single-organism process,biological_process,cell redox homeostasis,homeostatic process	disulfide oxidoreductase activity,molecular_function,oxidoreductase activity, acting on a sulfur group of donors,oxidoreductase activity,oxidoreductase activity, acting on a sulfur group of donors, NAD(P) as acceptor,peptide disulfide oxidoreductase activity,antioxidant activity,catalytic activity,electron carrier activity,glutathione-disulfide reductase activity,glutathione disulfide oxidoreduct…	11	11	By MS/MS	0.2815	-1.82879	42.985	14	3724900000	2882200000	842710000	13	13	By MS/MS	0.17764	-2.49297	61.216	11	3759500000	3146300000	613180000	11	11	By MS/MS	0.30721
	1689	Tb927.5.1470	Tb05.30H13.600	NADH-cytochrome b5 reductase, putative (B5R)	B5R	Q57VB6	32.756	82.3	0	21	21	0.240268	-2.05728	4	0.00113936	9.77756	32.6778							oxidation-reduction process,single-organism metabolic process,metabolic process,single-organism process,biological_process	molecular_function,oxidoreductase activity,catalytic activity,electron carrier activity	18	18	By MS/MS	0.26717	-1.90417	47.896	20	8543200000	6668700000	1874500000	17	17	By MS/MS	0.18706	-2.41843	40.1	11	5092200000	4207200000	885020000	19	19	By MS/MS	0.313509
	1530	Tb927.4.1260	Tb04.2L9.370	hypothetical protein, conserved		Q581V5	37.67	3	0	1	1	0.240727	-2.05453	4	0.00219266	8.8331	24.8127	X	X		X		intracellular organelle,intracellular,intracellular membrane-bounded organelle,cell,cytoplasmic part,cellular_component,intracellular part,membrane-bounded organelle,mitochondrion,organelle,cytoplasm,cell part			1	1	By MS/MS	0.25719	-1.95909	16.647	2	27971000	21905000	6065600	1	1	By MS/MS	0.17471	-2.51697	4.1773	2	41848000	34199000	7649200	1	1	By matching	0.34522
	2218	Tb927.8.2550	Tb08.26A17.510	mitochondrial DNA primase (PRI1)	PRI1	Q57XD4	69.862	24.3	0	12	12	0.24115	-2.052	4	0.0237309	5.39709	29.0807	X	X		X	X	intracellular organelle,intracellular,organelle lumen,kinetoplast,membrane-enclosed lumen,intracellular organelle lumen,mitochondrial part,intracellular membrane-bounded organelle,cell,cytoplasmic part,cellular_component,intracellular part,membrane-bounded organelle,organelle part,mitochondrion,organelle,cytoplasm,intracellular organelle part,cell part,mitochondrial matrix	DNA metabolic process,nucleobase-containing compound metabolic process,mitochondrial DNA replication,nucleic acid metabolic process,organic substance biosynthetic process,biosynthetic process,macromolecule biosynthetic process,cellular component organization or biogenesis,primary metabolic process,cellular nitrogen compound metabolic process,nitrogen compound metabolic process,cellular aromatic c…	transferase activity, transferring phosphorus-containing groups,hydrolase activity,RNA polymerase activity,transferase activity,DNA-directed RNA polymerase activity,molecular_function,DNA primase activity,hydrolase activity, acting on acid anhydrides,catalytic activity,nucleotidyltransferase activity	7	7	By MS/MS	0.18116	-2.46466	45.958	4	737160000	628520000	108640000	9	9	By MS/MS	0.64142	-0.640659	168.48	7	850910000	444480000	406430000	6	6	By MS/MS	0.202762
	338	Tb927.10.11350	Tb10.26.0600	hypothetical protein, conserved		Q389K5	16.667	68.4	0	12	12	0.241257	-2.05136	4	0.00274748	8.50767	30.1158	X	X		X		intracellular organelle,intracellular,intracellular membrane-bounded organelle,cell,cytoplasmic part,cellular_component,intracellular part,membrane-bounded organelle,mitochondrion,organelle,cytoplasm,cell part			10	10	By MS/MS	0.27961	-1.83851	63.916	12	1224300000	927470000	296800000	11	11	By MS/MS	0.16405	-2.60779	48.988	10	1611700000	1260300000	351480000	10	10	By MS/MS	0.335999
	1882	Tb927.6.3930	Tb06.4F7.470	hypothetical protein, conserved		Q585Z1	49.246	42.3	0	14	14	0.241575	-2.04946	4	0.00288882	8.4353	30.6122	X	X		X	X	intracellular organelle,intracellular,intracellular membrane-bounded organelle,cell,cytoplasmic part,cellular_component,intracellular part,membrane-bounded organelle,mitochondrion,organelle,cytoplasm,cell part			9	9	By MS/MS	0.30462	-1.71492	57.504	9	1174900000	875210000	299680000	11	11	By MS/MS	0.16542	-2.59579	24.196	6	2289100000	1957100000	332050000	11	11	By MS/MS	0.321605
	952	Tb927.11.15550	Tb11.01.7190, Tb11.01.7190:mRNA, Tb11.01.7190:pep	NADH-cytochrome b5 reductase, putative (B5R)	B5R	Q381N0	33.885	37.7	0	7	7	0.242014	-2.04684	4	0.000541676	10.8503	32.8445							oxidation-reduction process,single-organism metabolic process,metabolic process,single-organism process,biological_process	oxidoreductase activity, acting on NAD(P)H, heme protein as acceptor,cytochrome-b5 reductase activity, acting on NAD(P)H,molecular_function,oxidoreductase activity,catalytic activity,electron carrier activity,oxidoreductase activity, acting on NAD(P)H	7	7	By MS/MS	0.23579	-2.08443	29.172	14	12694000000	10291000000	2403100000	5	5	By MS/MS	0.20816	-2.26424	45.146	8	4815400000	3938600000	876820000	6	6	By MS/MS	0.312823
	1686	Tb927.5.1350	Tb05.30H13.380	hypothetical protein, conserved		Q57VC8	38.233	7.7	0	2	2	0.242053	-2.04661	4	0.00862081	6.85796	25.5729				X					1	1	By MS/MS	0.34835	-1.52139		1	48563000	34980000	13583000	1	1	By MS/MS	0.19987	-2.32287		1	50671000	40065000	10606000	1	1	By MS/MS	0.35736
	1959	Tb927.7.1910;REV__Tb927.7.1910	Tb07.43M14.350	pyridoxal phosphate containing glycine decarboxylase, putative,glycine dehydrogenase, putative (GCVP)	GCVP	Q57V19	106.29	50	0	43	43	0.242842	-2.04191	4	0.00215809	8.85603	33.4489	X	X		X	X	intracellular organelle,intracellular,intracellular membrane-bounded organelle,cell,cytoplasmic part,cellular_component,intracellular part,membrane-bounded organelle,mitochondrion,organelle,cytoplasm,cell part	alpha-amino acid catabolic process,alpha-amino acid metabolic process,glycine catabolic process,single-organism cellular process,primary metabolic process,cellular amino acid metabolic process,nitrogen compound metabolic process,organic acid metabolic process,carboxylic acid metabolic process,organonitrogen compound catabolic process,oxidation-reduction process,small molecule metabolic process,ca…	glycine dehydrogenase (decarboxylating) activity,lyase activity,molecular_function,oxidoreductase activity,oxidoreductase activity, acting on the CH-NH2 group of donors,catalytic activity,oxidoreductase activity, acting on the CH-NH2 group of donors, disulfide as acceptor	33	33	By MS/MS	0.30486	-1.71378	18.526	31	13597000000	10350000000	3247400000	34	34	By MS/MS	0.18169	-2.46045	38.7	31	11690000000	9848500000	1841700000	29	29	By MS/MS	0.31503
	1894	Tb927.6.4200	Tb06.26G9.1150	hypothetical protein, conserved		Q586Y7	50.398	25	0	10	10	0.243606	-2.03738	4	0.00159694	9.29048	30.4646	X	X		X		intracellular organelle,intracellular,intracellular membrane-bounded organelle,cell,cytoplasmic part,cellular_component,intracellular part,membrane-bounded organelle,mitochondrion,organelle,cytoplasm,cell part			7	7	By MS/MS	0.28035	-1.8347	20.88	4	1254200000	944470000	309740000	8	8	By MS/MS	0.18843	-2.4079	19.217	5	1475400000	1226300000	249080000	7	7	By MS/MS	0.324444
	1952	Tb927.7.1640	Tb07.29D18.100	ras-like small GTPase, putative (TbEAR)	TbEAR	Q57TZ4	65.504	21.7	0	11	11	0.243706	-2.03679	4	0.00317879	8.29731	30.1544	X	X		X	X	intracellular organelle,intracellular,intracellular membrane-bounded organelle,cell,cytoplasmic part,cellular_component,intracellular part,membrane-bounded organelle,mitochondrion,organelle,cytoplasm,cell part		guanyl nucleotide binding,nucleoside phosphate binding,anion binding,nucleotide binding,purine ribonucleotide binding,purine ribonucleoside binding,purine nucleoside binding,molecular_function,ribonucleoside binding,small molecule binding,heterocyclic compound binding,ribonucleotide binding,nucleoside binding,carbohydrate derivative binding,ion binding,purine nucleotide binding,guanyl ribonucleot…	7	7	By MS/MS	0.30952	-1.6919	13.092	5	1402500000	958160000	444360000	7	7	By MS/MS	0.18183	-2.45934	69.113	8	1280300000	1071800000	208490000	8	8	By MS/MS	0.335222
	2276	Tb927.8.4440	Tb08.29H22.850	mitochondrial carrier protein (MCP19)	MCP19	Q57VZ1	40.269	10.4	0	4	4	0.243864	-2.03585	4	0.00229105	8.76978	27.8102	X	X				intracellular organelle,intracellular,membrane part,integral component of membrane,mitochondrial part,membrane,intracellular membrane-bounded organelle,cell,cytoplasmic part,intrinsic component of membrane,cellular_component,intracellular part,membrane-bounded organelle,organelle part,mitochondrion,organelle,cytoplasm,intracellular organelle part,cell part	transport,establishment of localization,localization,biological_process		2	2	By MS/MS	0.31008	-1.68929	19.557	3	247480000	185270000	62207000	4	4	By MS/MS	0.22721	-2.1379	33.989	3	232420000	194720000	37695000	3	3	By MS/MS	0.300969
	1677	Tb927.5.1030	Tb05.28F8.280	Iron-sulfur assembly protein 2 (Isa2)	Isa2	Q57W48	19.07	48.6	0	8	8	0.244273	-2.03343	4	0.00110338	9.82385	28.6843	X	X		X	X	intracellular organelle,intracellular,intracellular membrane-bounded organelle,cell,cytoplasmic part,cellular_component,intracellular part,membrane-bounded organelle,mitochondrion,organelle,cytoplasm,cell part	[4Fe-4S] cluster assembly,regulation of biological process,regulation of reactive oxygen species metabolic process,reactive oxygen species metabolic process,biosynthetic process,metallo-sulfur cluster assembly,cellular component organization or biogenesis,cellular component assembly,cellular component organization,cellular process,cellular component biogenesis,cellular metabolic process,iron-sulf…		6	6	By MS/MS	0.29077	-1.78205	23.164	6	370930000	282200000	88727000	8	8	By MS/MS	0.19998	-2.32207	21.372	6	722720000	600840000	121880000	4	4	By MS/MS	0.30292
	1872	Tb927.6.3570	Tb06.2N9.120	tubulin-tyrosine ligase-like protein, conserved		Q584Z7	71.692	23.1	0	11	11	0.244329	-2.0331	4	0.0021535	8.8591	28.5522							protein modification process,primary metabolic process,protein metabolic process,macromolecule modification,cellular process,cellular metabolic process,metabolic process,cellular protein metabolic process,macromolecule metabolic process,cellular protein modification process,biological_process,cellular macromolecule metabolic process,organic substance metabolic process	ligase activity, forming carbon-nitrogen bonds,molecular_function,acid-amino acid ligase activity,catalytic activity,ligase activity,tubulin-tyrosine ligase activity	3	3	By MS/MS	0.3235	-1.62816	11.668	3	247230000	182790000	64439000	7	7	By MS/MS	0.18222	-2.45625	66.326	5	402300000	339430000	62875000	6	6	By MS/MS	0.298543
	2102	Tb927.7.6200	Tb07.2F2.520	chaperone protein DNAj, putative		Q57VJ1	31.594	28.5	0	8	8	0.244426	-2.03253	4	0.0033201	8.23456	30.8789	X	X		X	X	organelle envelope,intracellular organelle,intracellular,organelle inner membrane,mitochondrial envelope,organelle membrane,membrane part,integral component of membrane,mitochondrial part,membrane,intracellular membrane-bounded organelle,cell,mitochondrial inner membrane,cytoplasmic part,intrinsic component of membrane,mitochondrial membrane,cellular_component,intracellular part,membrane-bounded …	primary metabolic process,protein folding,protein metabolic process,cellular process,cellular metabolic process,metabolic process,cellular protein metabolic process,macromolecule metabolic process,biological_process,cellular macromolecule metabolic process,organic substance metabolic process	heat shock protein binding,molecular_function,unfolded protein binding,protein binding,binding	6	6	By MS/MS	0.26669	-1.90676	25.754	6	1606000000	1267100000	338890000	8	8	By MS/MS	0.1698	-2.55809	42.264	6	1706400000	1450500000	255910000	7	7	By MS/MS	0.367269
	2167	Tb927.8.1310	Tb08.29O4.550	mitochondrial carrier protein,ADP/ATP mitochondrial translocase, putative,adenine nucleotide mitochondrial translocator, putative (MCP15)	MCP15	Q57VM4	36.85	13.2	0	5	5	0.245639	-2.02539	4	0.00493158	7.66373	27.8752	X	X				organelle envelope,intracellular organelle,intracellular,organelle inner membrane,mitochondrial envelope,organelle membrane,membrane part,integral component of membrane,mitochondrial part,membrane,intracellular membrane-bounded organelle,cell,mitochondrial inner membrane,cytoplasmic part,intrinsic component of membrane,mitochondrial membrane,cellular_component,intracellular part,membrane-bounded …	transport,establishment of localization,localization,biological_process	purine nucleotide transmembrane transporter activity,carbohydrate derivative transporter activity,organophosphate ester transmembrane transporter activity,antiporter activity,ATP transmembrane transporter activity,transporter activity,nucleobase-containing compound transmembrane transporter activity,secondary active transmembrane transporter activity,organic anion transmembrane transporter activi…	3	3	By MS/MS	0.26698	-1.9052	18.942	4	270510000	207180000	63329000	2	2	By MS/MS	0.15067	-2.73054	34.703	4	339380000	291200000	48174000	4	4	By MS/MS	0.373525
	788	Tb927.11.10570	Tb11.01.2340, Tb11.01.2340:mRNA, Tb11.01.2340:pep	hypothetical protein, conserved		Q383M2	39.513	48.9	0	14	14	0.245678	-2.02516	4	0.0028567	8.45143	31.6245	X	X		X	X	intracellular organelle,intracellular,intracellular membrane-bounded organelle,cell,cytoplasmic part,cellular_component,intracellular part,membrane-bounded organelle,mitochondrion,organelle,cytoplasm,cell part			10	10	By MS/MS	0.30477	-1.71421	19.672	11	3523300000	2712200000	811130000	8	8	By MS/MS	0.17072	-2.5503	17.272	6	3694300000	3143600000	550650000	12	12	By MS/MS	0.330633
	1036	Tb927.11.2530	Tb11.02.0130, Tb11.02.0130:mRNA, Tb11.02.0130:pep	mitochondrial RNA binding complex 1 subunit,kinteoplast poly(A) polymerase complex 1 subunit,mitochondrial edited mRNA stability factor 1 subunit		Q386Q7	84.864	39.9	0	28	28	0.245879	-2.02398	4	0.0015158	9.36571	31.8574	X	X		X		intracellular organelle,intracellular,intracellular membrane-bounded organelle,cell,cytoplasmic part,cellular_component,intracellular part,membrane-bounded organelle,mitochondrion,organelle,cytoplasm,cell part	gene expression,regulation of mRNA stability,regulation of biological process,mRNA stabilization,nucleobase-containing compound metabolic process,nucleic acid metabolic process,regulation of RNA stability,primary metabolic process,regulation of gene expression,cellular nitrogen compound metabolic process,nitrogen compound metabolic process,cellular aromatic compound metabolic process,cellular pro…	nucleic acid binding,molecular_function,RNA binding,heterocyclic compound binding,binding,organic cyclic compound binding	20	20	By MS/MS	0.27613	-1.85658	44.802	15	4359000000	3164200000	1194800000	24	24	By MS/MS	0.18039	-2.47081	63.888	15	4442300000	3584700000	857540000	17	17	By MS/MS	0.321781
	2627	Tb927.9.7190	Tb09.160.5260, Tb09.160.5260:mRNA, Tb09.160.5260:pep, chr9contig160.tmp0412	oxidoreductase, putative		Q38EM5	49.92	53.7	0	16	16	0.246037	-2.02305	4	0.00306348	8.35061	30.5646	X	X		X	X	intracellular organelle,intracellular,intracellular membrane-bounded organelle,cell,cytoplasmic part,cellular_component,intracellular part,membrane-bounded organelle,mitochondrion,organelle,cytoplasm,cell part	oxidation-reduction process,single-organism metabolic process,metabolic process,single-organism process,biological_process	cation binding,transition metal ion binding,oxidoreductase activity, acting on CH-OH group of donors,alcohol dehydrogenase (NAD) activity,metal ion binding,molecular_function,oxidoreductase activity,oxidoreductase activity, acting on the CH-OH group of donors, NAD or NADP as acceptor,zinc ion binding,catalytic activity,ion binding,alcohol dehydrogenase activity, zinc-dependent,binding	9	9	By MS/MS	0.33458	-1.57958	67.079	8	2202500000	1669200000	533260000	9	9	By MS/MS	0.18007	-2.47337	75.725	6	1837500000	1475000000	362510000	3	3	By MS/MS	0.31209
	1887	Tb927.6.4080	Tb06.4F7.230	hypothetical protein, conserved		Q586A6	24.735	43.9	0	6	6	0.246181	-2.02221	4	0.00412507	7.92137	29.8667	X	X		X		intracellular organelle,intracellular,intracellular membrane-bounded organelle,cell,cytoplasmic part,cellular_component,intracellular part,membrane-bounded organelle,mitochondrion,organelle,cytoplasm,cell part			4	4	By MS/MS	0.28065	-1.83316	9.5573	5	1101400000	840580000	260860000	5	5	By MS/MS	0.16121	-2.63299	60.853	6	822900000	708210000	114690000	4	4	By MS/MS	0.368487
	1949	Tb927.7.1570	Tb07.27M11.920	hypothetical protein, conserved		Q57WP3	155.69	14.2	0	14	14	0.246359	-2.02117	4	0.0178679	5.80648	27.8356									5	5	By MS/MS	0.52412	-0.932031	62.911	5	625680000	433130000	192550000	11	11	By MS/MS	0.17647	-2.50251	81.899	12	512160000	406330000	105830000	6	6	By MS/MS	0.290309
	2457	Tb927.9.11560	Tb09.211.2720, Tb09.211.2720:mRNA, Tb09.211.2720:pep, chr9contig211.tmp0311	hypothetical protein, conserved		Q38DN2	36.042	26.2	0	7	7	0.246585	-2.01984	4	0.00113205	9.78685	28.4898									5	5	By MS/MS	0.26931	-1.89266	16.408	6	189330000	147720000	41610000	6	6	By MS/MS	0.18574	-2.42864	92.554	6	450360000	384830000	65533000	6	6	By MS/MS	0.316406
	1216	Tb927.11.7390	Tb11.02.5290, Tb11.02.5290:mRNA, Tb11.02.5290:pep	hypothetical protein, conserved		Q384S6	34.924	31.5	0	6	6	0.247437	-2.01487	4	0.00398725	7.97039	28.7871	X	X				intracellular organelle,intracellular,intracellular membrane-bounded organelle,cell,cytoplasmic part,cellular_component,intracellular part,membrane-bounded organelle,mitochondrion,organelle,cytoplasm,cell part			4	4	By MS/MS	0.24478	-2.03044	97.264	5	809480000	527490000	281990000	4	4	By MS/MS	0.17319	-2.52957	26.733	5	275700000	249310000	26392000	4	4	By MS/MS	0.396369
	1739	Tb927.5.3110	Tb05.27M3.100	hypothetical protein, conserved		Q57Z82	24.469	56.9	0	11	11	0.247878	-2.0123	4	0.00287904	8.4402	31.1516	X	X		X	X	intracellular organelle,intracellular,intracellular membrane-bounded organelle,cell,cytoplasmic part,cellular_component,intracellular part,membrane-bounded organelle,mitochondrion,organelle,cytoplasm,cell part			10	10	By MS/MS	0.26895	-1.89459	56.832	7	2283700000	1585600000	698130000	7	7	By MS/MS	0.19088	-2.38926	10.427	6	2301800000	1717100000	584770000	9	9	By MS/MS	0.370865
	2666	Tb927.9.9310	Tb09.211.0950, Tb09.211.0950:mRNA, Tb09.211.0950:pep, chr9contig211.tmp0115c	hypothetical protein, conserved		Q38E61	106.49	17.1	0	13	13	0.248101	-2.011	4	0.00257955	8.59866	28.7956	X	X		X	X	intracellular organelle,intracellular,intracellular membrane-bounded organelle,cell,cytoplasmic part,cellular_component,intracellular part,membrane-bounded organelle,mitochondrion,organelle,cytoplasm,cell part			4	4	By MS/MS	0.31677	-1.65849	101.92	3	348780000	283850000	64922000	10	10	By MS/MS	0.16469	-2.60218	23.398	3	1000900000	605750000	395150000	5	5	By MS/MS	0.301114
	902	Tb927.11.13990	Tb11.01.5560, Tb11.01.5560:mRNA, Tb11.01.5560:pep	GDP-L-fucose synthetase, putative		Q382D8	40.659	5.3	0	2	2	0.248371	-2.00943	4	0.00509861	7.61568	26.2768			X				nucleotide metabolic process,single-organism biosynthetic process,heterocycle biosynthetic process,organophosphate metabolic process,single-organism cellular process,GDP-L-fucose metabolic process,cellular nitrogen compound biosynthetic process,nucleobase-containing compound metabolic process,organic substance biosynthetic process,biosynthetic process,primary metabolic process,carbohydrate deriva…	cofactor binding,oxidoreductase activity, acting on CH-OH group of donors,GDP-4-dehydro-D-rhamnose reductase activity,molecular_function,oxidoreductase activity,oxidoreductase activity, acting on the CH-OH group of donors, NAD or NADP as acceptor,coenzyme binding,catalytic activity,binding	1	1	By MS/MS	0.33783	-1.56563	5.0649	2	96040000	71924000	24117000	1	1	By MS/MS	0.16202	-2.62576		1	61763000	53228000	8535300	2	2	By MS/MS	0.343702
	2585	Tb927.9.4630	Tb09.160.3220, Tb09.160.3220:mRNA, Tb09.160.3220:pep, chr9contig160.tmp0255	hypothetical protein, conserved		Q38F80	147.14	21.5	0	19	19	0.248409	-2.00921	4	0.00472763	7.72467	27.9289				X					9	9	By MS/MS	0.31733	-1.65594	65.878	5	317860000	224300000	93559000	18	18	By MS/MS	0.16035	-2.6407	17.694	7	394380000	318800000	75578000	10	10	By MS/MS	0.35397
	1496	Tb927.3.5300	Tb03.5L5.460	hypothetical protein, conserved		Q580U5	20.578	17.4	0	4	4	0.248584	-2.00819	4	0.00238188	8.71369	27.4747				X	X				3	3	By MS/MS	0.28678	-1.80198	11.531	3	174300000	133170000	41139000	2	2	By MS/MS	0.19013	-2.39494	7.2076	3	170170000	143700000	26467000	4	4	By MS/MS	0.348311
	2489	Tb927.9.12850	Tb09.211.3800, Tb09.211.3800:mRNA, Tb09.211.3800:pep, chr9contig211.tmp0424	hypothetical protein, conserved		Q38DC9	66.991	11.1	0	5	5	0.248969	-2.00596	4	0.00071831	10.4431	28.2565	X	X		X		intracellular organelle,intracellular,intracellular membrane-bounded organelle,cell,cytoplasmic part,cellular_component,intracellular part,membrane-bounded organelle,mitochondrion,organelle,cytoplasm,cell part	gene expression,nucleobase-containing compound metabolic process,nucleic acid metabolic process,primary metabolic process,cellular nitrogen compound metabolic process,nitrogen compound metabolic process,cellular aromatic compound metabolic process,cellular process,heterocycle metabolic process,cellular metabolic process,RNA processing,metabolic process,organic cyclic compound metabolic process,ma…	nucleic acid binding,transferase activity,RNA methyltransferase activity,transferase activity, transferring one-carbon groups,molecular_function,RNA binding,catalytic activity,heterocyclic compound binding,methyltransferase activity,binding,organic cyclic compound binding	4	4	By MS/MS	0.3083	-1.69759	16.083	4	322950000	241370000	81577000	4	4	By MS/MS	0.21165	-2.24025	217.14	3	860820000	269380000	591440000	3	3	By MS/MS	0.278373
	1238	Tb927.11.8040	Tb11.01.0500, Tb11.01.0500:mRNA, Tb11.01.0500:pep	hypothetical protein, conserved		Q384L5	22.255	28.6	0	4	4	0.249024	-2.00564	4	0.00496927	7.65275	28.4021	X	X		X		intracellular organelle,intracellular,intracellular membrane-bounded organelle,cell,cytoplasmic part,cellular_component,intracellular part,membrane-bounded organelle,mitochondrion,organelle,cytoplasm,cell part			2	2	By MS/MS	0.25407	-1.9767	5.474	3	272360000	212610000	59746000	2	2	By MS/MS	0.15327	-2.70585	26.804	5	380330000	330110000	50219000	4	4	By MS/MS	0.379651
	390	Tb927.10.12900	Tb10.389.0620	hypothetical protein, conserved		Q388V6	18.063	17.9	0	3	3	0.249167	-2.00481	4	0.0043102	7.85803	27.2603				X					2	2	By MS/MS	0.39302	-1.34733	221.4	2	183860000	83804000	100060000	2	2	By MS/MS	0.16556	-2.59457	42.154	3	157770000	136330000	21439000	2	2	By MS/MS	0.239952
	760	Tb927.10.9960	TRYPtp6k15-3d06.p1c_54, Tb10.6k15.0320	hypothetical protein, conserved		Q389Y0	50.168	14.2	0	5	5	0.249225	-2.00448	4	0.00921757	6.7614	27.5556				X					3	3	By MS/MS	0.29597	-1.75648	33.724	3	180090000	148150000	31941000	2	2	By MS/MS	0.1472	-2.76415	4.637	2	168570000	146380000	22187000	3	3	By MS/MS	0.430015
	1134	Tb927.11.5060	Tb11.02.2710, Tb11.02.2710:mRNA, Tb11.02.2710:pep, Tb11.212.1370	hypothetical protein, conserved		Q385R2	119.59	23.4	0	20	20	0.249697	-2.00175	4	0.00249841	8.64478	30.2207	X	X		X	X	intracellular organelle,intracellular,intracellular membrane-bounded organelle,cell,cytoplasmic part,cellular_component,intracellular part,membrane-bounded organelle,mitochondrion,organelle,cytoplasm,cell part	gene expression,translation,organic substance biosynthetic process,biosynthetic process,macromolecule biosynthetic process,primary metabolic process,protein metabolic process,cellular process,cellular metabolic process,metabolic process,cellular protein metabolic process,macromolecule metabolic process,biological_process,cellular macromolecule metabolic process,cellular biosynthetic process,organ…	transferase activity,transferase activity, transferring one-carbon groups,molecular_function,catalytic activity,methyltransferase activity	9	9	By MS/MS	0.33521	-1.57686	25.714	6	1183500000	867430000	316100000	16	16	By MS/MS	0.16994	-2.5569	57.136	7	1408600000	1166400000	242120000	8	8	By MS/MS	0.287886
	1211	Tb927.11.7170	Tb11.02.5020, Tb11.02.5020:mRNA, Tb11.02.5020:pep	seryl-tRNA synthetase	SerRS	Q384V4	53.857	3.1	0	2	2	0.249723	-2.0016	4	0.00158955	9.29717	26.1599	X	X				intracellular organelle,intracellular,cytosol,intracellular membrane-bounded organelle,cell,cytoplasmic part,cellular_component,intracellular part,membrane-bounded organelle,mitochondrion,organelle,cytoplasm,cell part	gene expression,single-organism cellular process,seryl-tRNA aminoacylation,nucleobase-containing compound metabolic process,nucleic acid metabolic process,translation,organic substance biosynthetic process,biosynthetic process,macromolecule biosynthetic process,primary metabolic process,cellular nitrogen compound metabolic process,cellular amino acid metabolic process,nitrogen compound metabolic …	nucleoside phosphate binding,anion binding,nucleotide binding,ATP binding,purine ribonucleotide binding,purine ribonucleoside binding,ligase activity, forming carbon-oxygen bonds,purine nucleoside binding,molecular_function,ribonucleoside binding,small molecule binding,catalytic activity,ligase activity, forming aminoacyl-tRNA and related compounds,ligase activity,heterocyclic compound binding,ri…	2	2	By MS/MS	0.25015	-1.99913	81.275	2	97209000	70646000	26563000	2	2	By MS/MS	0.22395	-2.15875	40.897	2	69715000	53202000	16513000	2	2	By MS/MS	0.353182
	1764	Tb927.5.3980	Tb05.6E7.1030	hypothetical protein, conserved		Q57U68	43.71	39.6	0	11	11	0.250471	-1.99729	4	0.00499543	7.64517	31.4231	X	X		X	X	intracellular organelle,ribosome,intracellular,intracellular membrane-bounded organelle,cell,non-membrane-bounded organelle,ribosomal subunit,cytoplasmic part,cellular_component,intracellular part,membrane-bounded organelle,organelle part,mitochondrion,organelle,cytoplasm,macromolecular complex,intracellular non-membrane-bounded organelle,large ribosomal subunit,intracellular organelle part,ribon…	gene expression,translation,organic substance biosynthetic process,biosynthetic process,macromolecule biosynthetic process,primary metabolic process,protein metabolic process,cellular process,cellular metabolic process,metabolic process,cellular protein metabolic process,macromolecule metabolic process,biological_process,cellular macromolecule metabolic process,cellular biosynthetic process,organ…	structural molecule activity,structural constituent of ribosome,molecular_function	10	10	By MS/MS	0.32459	-1.62331	15.425	6	3391200000	2503500000	887690000	8	8	By MS/MS	0.17256	-2.53483	35.909	3	3123800000	2523700000	600120000	8	8	By MS/MS	0.364047
	2124	Tb927.7.6930	Tb07.21H15.520	ATPase, putative		Q57XR3	55.82	44.7	0	20	20	0.250793	-1.99543	4	0.00459018	7.76723	30.7927				X	X			nucleoside phosphate binding,anion binding,nucleotide binding,ATP binding,purine ribonucleotide binding,purine ribonucleoside binding,purine nucleoside binding,molecular_function,ribonucleoside binding,small molecule binding,heterocyclic compound binding,ribonucleotide binding,nucleoside binding,carbohydrate derivative binding,ion binding,purine nucleotide binding,binding,adenyl nucleotide bindin…	13	13	By MS/MS	0.25739	-1.95797	56.57	10	1813600000	1180300000	633250000	17	17	By MS/MS	0.1768	-2.49981	54.754	13	1799900000	1499300000	300640000	13	13	By MS/MS	0.408981
	529	Tb927.10.2680	TRYP_x-70a06.p2kb545_678, Tb10.70.4980	hypothetical protein, conserved		Q38BX7	64.611	18.4	0	9	9	0.250874	-1.99497	4	0.00690453	7.17824	28.1534	X	X		X		intracellular organelle,intracellular,intracellular membrane-bounded organelle,cell,cytoplasmic part,cellular_component,intracellular part,membrane-bounded organelle,mitochondrion,organelle,cytoplasm,cell part	oxidation-reduction process,single-organism metabolic process,metabolic process,single-organism process,biological_process	molecular_function,oxidoreductase activity,catalytic activity	3	3	By MS/MS	0.27515	-1.86171	65.406	5	317570000	188700000	128860000	6	6	By MS/MS	0.19412	-2.36498	136.72	3	533080000	335550000	197530000	4	4	By MS/MS	0.432919
	2054	Tb927.7.4430	Tb07.26A24.1030	hypothetical protein, conserved		Q57X59	25.549	6.6	0.00080548	2	2	0.251287	-1.99259	4	0.00256044	8.60939	27.441	X	X		X		intracellular organelle,intracellular,intracellular membrane-bounded organelle,cell,cytoplasmic part,cellular_component,intracellular part,membrane-bounded organelle,mitochondrion,organelle,cytoplasm,cell part			1	1	By MS/MS	0.31434	-1.6696		1	186760000	144970000	41797000	2	2	By MS/MS	0.16736	-2.57897	20.552	2	224480000	190020000	34453000	1	1	By matching	0.309722
	1779	Tb927.5.530	Tb05.29K2.720	hypothetical protein, conserved		Q57VW0	71.4	24.4	0	13	13	0.25138	-1.99206	4	0.001265	9.62665	29.4693	X	X		X		intracellular organelle,intracellular,intracellular membrane-bounded organelle,cell,cytoplasmic part,cellular_component,intracellular part,membrane-bounded organelle,mitochondrion,organelle,cytoplasm,cell part			7	7	By MS/MS	0.31593	-1.66232	20.695	4	709030000	507080000	201950000	7	7	By MS/MS	0.20946	-2.25525	12.682	3	603440000	450460000	152990000	6	6	By MS/MS	0.297761
	156	Tb927.10.6300;Tb11.v5.0276	TRYP_x-70a06.p2kb545_79, Tb10.70.0530	hypothetical protein, conserved		Q38AX6	50.038	32.4	0	16	16	0.251964	-1.98871	4	0.00456661	7.77466	30.49	X	X		X	X	intracellular organelle,ribosome,intracellular,intracellular membrane-bounded organelle,cell,non-membrane-bounded organelle,cytoplasmic part,cellular_component,intracellular part,membrane-bounded organelle,mitochondrion,organelle,cytoplasm,macromolecular complex,intracellular non-membrane-bounded organelle,ribonucleoprotein complex,cell part	gene expression,translation,organic substance biosynthetic process,biosynthetic process,macromolecule biosynthetic process,primary metabolic process,protein metabolic process,cellular process,cellular metabolic process,metabolic process,cellular protein metabolic process,macromolecule metabolic process,biological_process,cellular macromolecule metabolic process,cellular biosynthetic process,organ…	structural molecule activity,structural constituent of ribosome,molecular_function	10	10	By MS/MS	0.29363	-1.76793	40.459	11	1239800000	969640000	270150000	9	9	By MS/MS	0.15867	-2.6559	28.12	6	1547300000	1233800000	313540000	10	10	By MS/MS	0.367931
	719	Tb927.10.8730	TRYPtp6k15-3d06.p1c_266, Tb10.6k15.1800	hypothetical protein, conserved		Q38AA0	50.876	62.7	0	26	26	0.252076	-1.98807	4	0.00203241	8.94259	33.0815	X	X		X		organelle envelope,intracellular organelle,intracellular,organelle inner membrane,mitochondrial envelope,organelle membrane,mitochondrial part,membrane,intracellular membrane-bounded organelle,cell,mitochondrial inner membrane,cytoplasmic part,mitochondrial membrane,cellular_component,intracellular part,membrane-bounded organelle,organelle part,mitochondrion,organelle,cytoplasm,envelope,intracell…	protein modification process,primary metabolic process,phosphate-containing compound metabolic process,protein metabolic process,macromolecule modification,cellular process,phosphorylation,cellular metabolic process,phosphorus metabolic process,metabolic process,cellular protein metabolic process,macromolecule metabolic process,cellular protein modification process,biological_process,cellular mac…	nucleoside phosphate binding,phosphotransferase activity, alcohol group as acceptor,transferase activity, transferring phosphorus-containing groups,anion binding,nucleotide binding,ATP binding,purine ribonucleotide binding,transferase activity,purine ribonucleoside binding,purine nucleoside binding,molecular_function,ribonucleoside binding,small molecule binding,catalytic activity,heterocyclic co…	20	20	By MS/MS	0.29394	-1.76641	28.082	48	8056700000	6117100000	1939500000	19	19	By MS/MS	0.18622	-2.42492	57.701	44	8718000000	6760500000	1957500000	21	21	By MS/MS	0.337496
	2653	Tb927.9.8780	Tb09.211.0590, Tb09.211.0590:mRNA, Tb09.211.0590:pep, chr9contig211.tmp0074c	tRNA nucleotidyltransferase, putative		Q38E99	58.645	8.4	0	4	4	0.252537	-1.98543	4	0.00758825	7.04202	25.8494							gene expression,nucleobase-containing compound metabolic process,nucleic acid metabolic process,primary metabolic process,cellular nitrogen compound metabolic process,nitrogen compound metabolic process,cellular aromatic compound metabolic process,cellular process,heterocycle metabolic process,cellular metabolic process,RNA processing,metabolic process,organic cyclic compound metabolic process,ma…	nucleic acid binding,transferase activity, transferring phosphorus-containing groups,transferase activity,molecular_function,RNA binding,catalytic activity,heterocyclic compound binding,nucleotidyltransferase activity,binding,organic cyclic compound binding	3	3	By MS/MS	0.23399	-2.09548	80.312	3	97534000	64145000	33389000	2	2	By MS/MS	0.40879	-1.29057	114.29	2	63563000	37877000	25685000	1	1	By MS/MS	0.288992
	1978	Tb927.7.2620	Tb07.22O10.790	hypothetical protein, conserved		Q57XL2	34.549	7.8	0	2	2	0.252586	-1.98515	4	0.000755655	10.37	28.0903	X	X		X		intracellular organelle,intracellular,intracellular membrane-bounded organelle,cell,cytoplasmic part,cellular_component,intracellular part,membrane-bounded organelle,mitochondrion,organelle,cytoplasm,cell part			1	1	By MS/MS	0.3166	-1.65927		1	249020000	189930000	59092000	1	1	By MS/MS	0.19721	-2.3422		1	263140000	222330000	40809000	2	2	By MS/MS	0.256858
	2525	Tb927.9.15240	Tb09.244.2700, Tb09.244.2700:mRNA, Tb09.244.2700:pep, chr9contig244a01.tmp0270	hypothetical protein, conserved		Q38CY4	28.749	54	0	10	10	0.252988	-1.98286	4	0.00718584	7.12063	29.6031	X	X		X		intracellular organelle,intracellular,intracellular membrane-bounded organelle,cell,cytoplasmic part,cellular_component,intracellular part,membrane-bounded organelle,mitochondrion,organelle,cytoplasm,cell part	protein complex subunit organization,macromolecular complex assembly,macromolecular complex subunit organization,cellular component organization or biogenesis,protein complex biogenesis,protein complex assembly,cellular component assembly,cellular component organization,cellular component biogenesis,biological_process		6	6	By MS/MS	0.41136	-1.28153	17.351	4	886600000	624200000	262400000	7	7	By MS/MS	0.1717	-2.54204	47.881	4	1542900000	1172300000	370650000	6	6	By MS/MS	0.3121
	39	mito:COII			COII		24.22	27.6	0	4	4	0.25308	-1.98233	4	0.00921725	6.76145	28.7804	X	X							4	4	By MS/MS	0.33135	-1.59357	47.015	3	370880000	281290000	89591000	3	3	By MS/MS	0.13374	-2.9025	25.943	4	291010000	238160000	52850000	4	4	By MS/MS	0.371347
	210	Tb11.v5.0700;Tb927.4.680		hypothetical protein, conserved			42.288	12.4	0	5	5	0.253605	-1.97934	4	0.00344821	8.17994	28.7944				X	X				4	4	By MS/MS	0.37468	-1.41627	13.806	4	558540000	404240000	154300000	4	4	By MS/MS	0.21793	-2.19806	45.901	4	602720000	507960000	94764000	3	3	By MS/MS	0.284754
	2590	Tb927.9.5000	Tb09.160.3550, Tb09.160.3550:mRNA, Tb09.160.3550:pep, chr9contig160.tmp0279	hypothetical protein, conserved		Q38F50	31.326	29.9	0	5	5	0.253807	-1.9782	4	0.00584857	7.4177	28.2662									3	3	By MS/MS	0.24766	-2.01357	31.764	3	259260000	211990000	47277000	4	4	By MS/MS	0.15857	-2.65681	33.381	5	259130000	227130000	31997000	5	5	By MS/MS	0.410408
	1886	Tb927.6.4070	Tb06.4F7.240	hypothetical protein, conserved		Q586A5	29.319	46	0	11	11	0.253992	-1.97715	4	0.00361591	8.11143	31.7535	X	X		X		intracellular organelle,intracellular,intracellular membrane-bounded organelle,cell,cytoplasmic part,cellular_component,intracellular part,membrane-bounded organelle,mitochondrion,organelle,cytoplasm,cell part			9	9	By MS/MS	0.30621	-1.70741	32.527	13	3767400000	2902400000	865030000	10	10	By MS/MS	0.1766	-2.50144	25.325	9	3366400000	2780000000	586350000	11	11	By MS/MS	0.361978
	1804	Tb927.6.1250;Tb11.v5.0743	Tb06.3A7.780	hypothetical protein, conserved		Q585C2	56.918	39.6	0	15	15	0.25417	-1.97614	4	0.00301396	8.37413	29.9041	X	X				intracellular organelle,intracellular,intracellular membrane-bounded organelle,cell,cytoplasmic part,cellular_component,intracellular part,membrane-bounded organelle,mitochondrion,organelle,cytoplasm,cell part			9	9	By MS/MS	0.39466	-1.34132	27.563	4	927270000	745390000	181880000	9	9	By MS/MS	0.22762	-2.1353	59.713	4	936840000	788370000	148470000	10	10	By MS/MS	0.241336
	1045	Tb927.11.270	Tb11.03.0870, Tb11.03.0870:mRNA, Tb11.03.0870:pep	mitochondrial carrier protein (MCP10)	MCP10	Q387M4	33.969	31.6	0	5	5	0.254553	-1.97396	4	0.0043425	7.84726	28.1318	X	X				organelle envelope,intracellular organelle,intracellular,organelle inner membrane,mitochondrial envelope,organelle membrane,mitochondrial part,membrane,intracellular membrane-bounded organelle,cell,mitochondrial inner membrane,cytoplasmic part,mitochondrial membrane,cellular_component,intracellular part,membrane-bounded organelle,organelle part,mitochondrion,organelle,cytoplasm,envelope,intracell…	transport,establishment of localization,localization,biological_process	transporter activity,molecular_function	4	4	By MS/MS	0.31891	-1.64878	37.509	4	318300000	249950000	68358000	5	5	By MS/MS	0.15915	-2.65154	94.663	4	386170000	300220000	85951000	3	3	By MS/MS	0.344673
	1017	Tb927.11.1950	Tb11.46.0012, Tb11.46.0012:mRNA, Tb11.46.0012:pep	hypothetical protein, conserved		Q386W4	24.799	31.1	0	7	7	0.254825	-1.97242	4	0.00487249	7.68112	28.4328	X	X				intracellular organelle,intracellular,intracellular membrane-bounded organelle,cell,cytoplasmic part,cellular_component,intracellular part,membrane-bounded organelle,mitochondrion,organelle,cytoplasm,cell part	gene expression,nucleobase-containing compound metabolic process,nucleic acid metabolic process,primary metabolic process,cellular nitrogen compound metabolic process,nitrogen compound metabolic process,cellular aromatic compound metabolic process,cellular process,heterocycle metabolic process,cellular metabolic process,RNA processing,metabolic process,organic cyclic compound metabolic process,ma…	nucleic acid binding,hydrolase activity,endoribonuclease activity,double-stranded RNA-specific ribonuclease activity,endoribonuclease activity, producing 5'-phosphomonoesters,molecular_function,nuclease activity,RNA binding,catalytic activity,endonuclease activity, active with either ribo- or deoxyribonucleic acids and producing 5'-phosphomonoesters,heterocyclic compound binding,ribonuclease III …	7	7	By MS/MS	0.35564	-1.49151	16.381	5	480900000	363040000	117860000	3	3	By MS/MS	0.17422	-2.52102	21.536	3	231080000	194930000	36154000	6	6	By MS/MS	0.339812
	2629	Tb927.9.7210	Tb09.160.5280, Tb09.160.5280:mRNA, Tb09.160.5280:pep, chr9contig160.tmp0414	mitochondrial exoribonuclease DSS-1,exoribonuclease DSS-1 (EMBL:AY233297)		Q38EM3	83.345	9.8	0	6	6	0.254835	-1.97237	4	0.0045693	7.77381	27.2697	X	X		X		intracellular organelle,intracellular,intracellular membrane-bounded organelle,cell,cytoplasmic part,cellular_component,intracellular part,membrane-bounded organelle,mitochondrion,organelle,cytoplasm,cell part	gene expression,single-organism cellular process,mitochondrial RNA processing,nucleobase-containing compound metabolic process,nucleic acid metabolic process,cellular component organization or biogenesis,primary metabolic process,cellular nitrogen compound metabolic process,nitrogen compound metabolic process,cellular aromatic compound metabolic process,cellular component organization,single-orga…	nucleic acid binding,hydrolase activity,molecular_function,nuclease activity,RNA binding,exonuclease activity,catalytic activity,heterocyclic compound binding,ribonuclease activity,hydrolase activity, acting on ester bonds,exoribonuclease activity,binding,organic cyclic compound binding	4	4	By MS/MS	0.28036	-1.83465	60.845	4	300300000	249260000	51045000	5	5	By MS/MS	0.17789	-2.49094	36.377	4	221770000	191520000	30253000	3	3	By MS/MS	0.400866
	2370	Tb927.8.680	Tb08.12O16.250	KREPA5,RNA-editing complex protein (KREPA5)	KREPA5	Q57YG2	19.083	59.2	0	11	11	0.254888	-1.97206	4	0.00469476	7.73473	28.271	X	X		X	X	intracellular organelle,intracellular,mitochondrial mRNA editing complex,protein complex,mRNA editing complex,mitochondrial part,intracellular membrane-bounded organelle,cell,cytoplasmic part,cellular_component,intracellular part,membrane-bounded organelle,organelle part,mitochondrion,organelle,cytoplasm,macromolecular complex,intracellular organelle part,cell part			5	5	By MS/MS	0.33063	-1.59671	17.178	7	211940000	159330000	52604000	6	6	By MS/MS	0.17607	-2.50578	23.235	4	291190000	241190000	50000000	8	8	By MS/MS	0.362188
	705	Tb927.10.8210	TRYPtp6k15-3d06.p1c_337, Tb10.6k15.2310	KREPA2,RNA-editing complex protein (KREPA2)	KREPA2	Q38AE3	62.912	37.6	0	16	16	0.254977	-1.97156	4	0.00373716	8.06384	30.03	X	X		X	X	intracellular organelle,intracellular,mitochondrial mRNA editing complex,protein complex,mRNA editing complex,mitochondrial part,intracellular membrane-bounded organelle,cell,cytoplasmic part,cellular_component,intracellular part,membrane-bounded organelle,organelle part,mitochondrion,organelle,cytoplasm,macromolecular complex,intracellular organelle part,cell part	nucleobase-containing compound metabolic process,nucleic acid metabolic process,primary metabolic process,RNA modification,cellular nitrogen compound metabolic process,nitrogen compound metabolic process,cellular aromatic compound metabolic process,mRNA modification,macromolecule modification,cellular process,heterocycle metabolic process,cellular metabolic process,metabolic process,organic cycli…	cation binding,transition metal ion binding,metal ion binding,molecular_function,zinc ion binding,ion binding,binding	10	10	By MS/MS	0.26144	-1.93545	48.287	4	1049000000	735830000	313170000	13	13	By MS/MS	0.1676	-2.57691	80.695	7	1054200000	859570000	194630000	10	10	By MS/MS	0.37706
	1206	Tb927.11.6980	Tb11.02.4810, Tb11.02.4810:mRNA, Tb11.02.4810:pep	hypothetical protein, conserved		Q384X3	68.158	59.8	0	32	32	0.255022	-1.9713	4	0.00209853	8.89641	33.3699	X	X		X	X	intracellular organelle,intracellular,intracellular membrane-bounded organelle,cell,cytoplasmic part,cellular_component,intracellular part,membrane-bounded organelle,mitochondrion,organelle,cytoplasm,cell part	single-organism biosynthetic process,organic substance biosynthetic process,biosynthetic process,glucose metabolic process,carbohydrate metabolic process,primary metabolic process,hexose metabolic process,monosaccharide biosynthetic process,hexose biosynthetic process,monosaccharide metabolic process,single-organism metabolic process,gluconeogenesis,single-organism carbohydrate metabolic process,…	carboxy-lyase activity,nucleoside phosphate binding,nucleotide binding,lyase activity,carbon-carbon lyase activity,molecular_function,small molecule binding,catalytic activity,heterocyclic compound binding,phosphoenolpyruvate carboxykinase activity,purine nucleotide binding,binding,organic cyclic compound binding	26	26	By MS/MS	0.30995	-1.68989	38.226	26	11581000000	8623800000	2957600000	27	27	By MS/MS	0.18207	-2.45743	39.863	25	13242000000	9418900000	3822900000	27	27	By MS/MS	0.325659
	633	Tb927.10.5900	TRYP_x-70a06.p2kb545_142, Tb10.70.1000	hypothetical protein, conserved		Q38B14	51.739	5.6	0	2	2	0.255041	-1.9712	4	0.00228857	8.77133	27.0256	X	X		X		intracellular organelle,intracellular,intracellular membrane-bounded organelle,cell,cytoplasmic part,cellular_component,intracellular part,membrane-bounded organelle,mitochondrion,organelle,cytoplasm,cell part			2	2	By MS/MS	0.3095	-1.69199		1	103270000	76102000	27163000	1	1	By MS/MS	0.17926	-2.47987	11.432	2	114930000	99661000	15266000	1	1	By MS/MS	0.328839
	641	Tb927.10.6200	233.t00821, Tb10.70.0625	hypothetical protein, conserved		Q38AY6	12.255	50	0	6	6	0.25531	-1.96968	4	0.00228894	8.7711	32.5373	X	X		X	X	intracellular organelle,intracellular,intracellular membrane-bounded organelle,cell,cytoplasmic part,cellular_component,intracellular part,membrane-bounded organelle,mitochondrion,organelle,cytoplasm,cell part			6	6	By MS/MS	0.27658	-1.85423	23.318	14	6439300000	4990100000	1449200000	6	6	By MS/MS	0.18257	-2.45348	53.967	14	5855200000	4942700000	912470000	5	5	By MS/MS	0.355885
	2037	Tb927.7.3960	Tb07.5F10.790	50S ribosomal protein L16, putative		Q57UM6	19.13	58.7	0	10	10	0.25543	-1.969	4	0.00173625	9.16981	30.1765	X	X		X	X	intracellular organelle,ribosome,intracellular,intracellular membrane-bounded organelle,cell,non-membrane-bounded organelle,cytoplasmic part,cellular_component,intracellular part,membrane-bounded organelle,mitochondrion,organelle,cytoplasm,macromolecular complex,intracellular non-membrane-bounded organelle,ribonucleoprotein complex,cell part	gene expression,translation,organic substance biosynthetic process,biosynthetic process,macromolecule biosynthetic process,primary metabolic process,protein metabolic process,cellular process,cellular metabolic process,metabolic process,cellular protein metabolic process,macromolecule metabolic process,biological_process,cellular macromolecule metabolic process,cellular biosynthetic process,organ…	structural molecule activity,structural constituent of ribosome,molecular_function	7	7	By MS/MS	0.2979	-1.7471	49.029	5	1084000000	808510000	275480000	7	7	By MS/MS	0.18505	-2.43401	36.116	6	606420000	513440000	92976000	9	9	By MS/MS	0.326915
	1289	Tb927.11.9830	Tb11.01.1600, Tb11.01.1600:mRNA, Tb11.01.1600:pep	hypothetical protein, conserved		Q383U6	22.572	5.1	0.0092379	1	1	0.255835	-1.96671	4	0.00127808	9.61181	28.0149	X	X		X		intracellular organelle,intracellular,intracellular membrane-bounded organelle,cell,cytoplasmic part,cellular_component,intracellular part,membrane-bounded organelle,mitochondrion,organelle,cytoplasm,cell part			1	1	By MS/MS	0.24538	-2.02691		1	264310000	209990000	54318000	1	1	By MS/MS	0.22535	-2.14976		1	230980000	186500000	44478000	1	1	By MS/MS	0.357603
	2058	Tb927.7.4620	Tb07.26A24.630	hypothetical protein, conserved		Q57X78	32.677	30.9	0	10	10	0.256011	-1.96572	4	0.00375216	8.05806	29.5295				X	X				8	8	By MS/MS	0.32823	-1.60722	88.044	5	603080000	445550000	157530000	9	9	By MS/MS	0.17575	-2.5084	14.162	5	1033400000	869420000	164010000	8	8	By MS/MS	0.347669
	1993	Tb927.7.3050	Tb07.13M20.300	hypothetical protein, conserved		Q57YB5	131.58	51.6	0	50	50	0.25604	-1.96556	4	0.0028661	8.4467	32.7103	X	X		X	X	intracellular organelle,intracellular,intracellular membrane-bounded organelle,cell,cytoplasmic part,cellular_component,intracellular part,membrane-bounded organelle,mitochondrion,organelle,cytoplasm,cell part			33	33	By MS/MS	0.32188	-1.63541	26.786	30	7422400000	5527500000	1894900000	38	38	By MS/MS	0.18327	-2.44796	49.1	42	7235100000	5995100000	1240000000	35	35	By MS/MS	0.338788
	1250	Tb927.11.8700	Tb11.12.0004, Tb11.12.0004:mRNA, Tb11.12.0004:pep	hypothetical protein, conserved		Q384F9	65.26	21.9	0	8	8	0.256179	-1.96478	4	0.000814878	10.2611	28.1195									2	2	By MS/MS	0.2284	-2.13037	59.691	4	391270000	311850000	79423000	4	4	By MS/MS	0.22174	-2.17306	66.003	5	185740000	159950000	25791000	3	3	By MS/MS	0.340727
	2101	Tb927.7.620	Tb07.29K4.750	hypothetical protein, conserved		Q57VQ8	43.012	2.8	0	1	1	0.256207	-1.96462	4	0.00449665	7.79693	26.6701									1	1	By MS/MS	0.3089	-1.69479		1	98537000	72575000	25963000	1	1	By MS/MS	0.33282	-1.58719	98.613	2	88214000	73090000	15124000	1	1	By MS/MS	0.273568
	2618	Tb927.9.6510	Tb09.160.4750, Tb09.160.4750:mRNA, Tb09.160.4750:pep, chr9contig160.tmp0361	hypothetical protein, conserved		Q38ET1	75.135	33.5	0	20	20	0.256326	-1.96395	4	0.00329389	8.24599	31.5255	X	X				intracellular organelle,intracellular,intracellular membrane-bounded organelle,cell,cytoplasmic part,cellular_component,intracellular part,membrane-bounded organelle,mitochondrion,organelle,cytoplasm,cell part			12	12	By MS/MS	0.32946	-1.60182	20.142	11	3107600000	2275100000	832510000	18	18	By MS/MS	0.17173	-2.54179	26.55	12	3274200000	2757600000	516580000	12	12	By MS/MS	0.33095
	1555	Tb927.4.1810	Tb04.2L9.1360	hypothetical protein, conserved		Q581Q0	13.015	38.6	0	4	4	0.256555	-1.96266	4	0.00166284	9.23213	28.7249	X	X		X	X	intracellular organelle,ribosome,intracellular,intracellular membrane-bounded organelle,cell,non-membrane-bounded organelle,cytoplasmic part,cellular_component,intracellular part,membrane-bounded organelle,mitochondrion,organelle,cytoplasm,macromolecular complex,intracellular non-membrane-bounded organelle,ribonucleoprotein complex,cell part	gene expression,translation,organic substance biosynthetic process,biosynthetic process,macromolecule biosynthetic process,primary metabolic process,protein metabolic process,cellular process,cellular metabolic process,metabolic process,cellular protein metabolic process,macromolecule metabolic process,biological_process,cellular macromolecule metabolic process,cellular biosynthetic process,organ…	structural molecule activity,structural constituent of ribosome,molecular_function	2	2	By MS/MS	0.28627	-1.80455	6.5898	2	486880000	372000000	114890000	4	4	By MS/MS	0.19665	-2.3463	27.986	4	442130000	374320000	67802000	3	3	By MS/MS	0.34408
	2189	Tb927.8.1880	Tb08.26N11.330	hypothetical protein, conserved		Q581Z4	22.189	56.3	0	8	8	0.256673	-1.96199	4	0.00419745	7.89627	30.338	X	X		X		intracellular organelle,intracellular,intracellular membrane-bounded organelle,cell,cytoplasmic part,cellular_component,intracellular part,membrane-bounded organelle,mitochondrion,organelle,cytoplasm,cell part			6	6	By MS/MS	0.3243	-1.6246	43.636	6	1305600000	985740000	319820000	7	7	By MS/MS	0.16628	-2.58831	70.137	3	1286000000	1079900000	206110000	7	7	By MS/MS	0.351013
	1999	Tb927.7.3140	Tb07.13M20.170	hypothetical protein, conserved		Q57YC4	20.963	26.9	0	6	6	0.256828	-1.96113	4	0.00299766	8.38195	29.7937									4	4	By MS/MS	0.29776	-1.74778	23.418	6	1109100000	385590000	723510000	6	6	By MS/MS	0.17515	-2.51334	4.2258	6	1184300000	783020000	401290000	5	5	By MS/MS	0.354685
	1335	Tb927.2.4240		GTP binding protein, putative		Q586V0	40.685	59.9	0	16	16	0.257358	-1.95815	4	0.00274792	8.50745	31.4419				X	X	intracellular,cell,cellular_component,cell part		guanyl nucleotide binding,nucleoside phosphate binding,anion binding,nucleotide binding,purine ribonucleotide binding,purine ribonucleoside binding,purine nucleoside binding,molecular_function,ribonucleoside binding,small molecule binding,heterocyclic compound binding,ribonucleotide binding,nucleoside binding,carbohydrate derivative binding,ion binding,purine nucleotide binding,guanyl ribonucleot…	11	11	By MS/MS	0.33559	-1.57523	54.652	7	3572500000	2467500000	1104900000	11	11	By MS/MS	0.18813	-2.4102	61.351	9	2291100000	1881000000	410100000	14	14	By MS/MS	0.327225
	477	Tb927.10.15710	TRYP_x-61h03.q2kb185_99, Tb10.61.0610	mitochondrial carrier protein (MCP7)	MCP7	Q387U3	35.875	62.8	0	17	17	0.257694	-1.95627	4	0.00416541	7.90733	32.4115	X	X				organelle envelope,intracellular organelle,intracellular,organelle inner membrane,mitochondrial envelope,organelle membrane,mitochondrial part,membrane,intracellular membrane-bounded organelle,cell,mitochondrial inner membrane,cytoplasmic part,mitochondrial membrane,cellular_component,intracellular part,membrane-bounded organelle,organelle part,mitochondrion,organelle,cytoplasm,envelope,intracell…	transport,establishment of localization,localization,biological_process		11	11	By MS/MS	0.30311	-1.72209	38.217	14	5282800000	3999200000	1283600000	12	12	By MS/MS	0.17945	-2.47835	77.908	11	5480000000	4569000000	910990000	14	14	By MS/MS	0.382
	2636	Tb927.9.7830	Tb09.v1.0420, Tb09.v1.0420:mRNA, Tb09.v1.0420:pep	hypothetical protein, conserved		Q38EH2	22.986	49	0	14	14	0.25772	-1.95612	4	0.0024151	8.6937	32.798	X	X				organelle envelope,intracellular organelle,intracellular,mitochondrial envelope,organelle membrane,mitochondrial part,membrane,intracellular membrane-bounded organelle,cell,cytoplasmic part,mitochondrial membrane,cellular_component,intracellular part,membrane-bounded organelle,organelle part,mitochondrion,organelle,cytoplasm,envelope,intracellular organelle part,cell part			12	12	By MS/MS	0.28155	-1.82854	44.604	18	8618700000	6734900000	1883700000	12	12	By MS/MS	0.19151	-2.38451	52.208	14	7652600000	6397200000	1255400000	12	12	By MS/MS	0.366461
	2248	Tb927.8.3300	Tb08.28L1.320	hypothetical protein, conserved		Q57YY3	77.891	22	0	13	13	0.257772	-1.95583	4	0.00351096	8.15392	30.5505	X	X		X	X	intracellular organelle,intracellular,intracellular membrane-bounded organelle,cell,cytoplasmic part,cellular_component,intracellular part,membrane-bounded organelle,mitochondrion,organelle,cytoplasm,cell part			6	6	By MS/MS	0.37298	-1.42283	62.76	8	1974900000	956920000	1018000000	10	10	By MS/MS	0.20097	-2.31495	25.304	3	2623800000	1686400000	937400000	5	5	By MS/MS	0.305232
	888	Tb927.11.13620	Tb11.01.5200, Tb11.01.5200:mRNA, Tb11.01.5200:pep	hypothetical protein, conserved		Q382H5	15.326	25.2	0	3	3	0.258307	-1.95284	4	0.0113034	6.4671	27.2112	X	X		X		intracellular organelle,intracellular,intracellular membrane-bounded organelle,cell,cytoplasmic part,cellular_component,intracellular part,membrane-bounded organelle,mitochondrion,organelle,cytoplasm,cell part			1	1	By MS/MS	0.48222	-1.05224		1	113940000	77430000	36512000	3	3	By MS/MS	0.22772	-2.13467	83.282	4	198940000	156850000	42090000	2	2	By MS/MS	0.27038
	1223	Tb927.11.7530	Tb11.02.5520, Tb11.02.5520:mRNA, Tb11.02.5520:pep	long-chain-fatty-acid-CoA ligase, putative		Q384Q3	80.712	16	0	8	8	0.258308	-1.95284	4	0.00287017	8.44465	27.8978							metabolic process,biological_process	molecular_function,catalytic activity	3	3	By MS/MS	0.33504	-1.57759	8.8369	2	219300000	163740000	55559000	5	5	By MS/MS	0.16898	-2.56508	36.593	4	146550000	124940000	21615000	5	5	By MS/MS	0.299374
	1054	Tb927.11.2930	238.t00591, Tb11.02.0445, Tb11.02.0445:mRNA, Tb11.02.0445:pep	hypothetical protein, conserved		Q386L8	13.477	57.9	0	8	8	0.258373	-1.95247	4	0.00103758	9.91256	30.7282	X	X		X	X	intracellular organelle,intracellular,intracellular membrane-bounded organelle,cell,cytoplasmic part,cellular_component,intracellular part,membrane-bounded organelle,mitochondrion,organelle,cytoplasm,cell part			5	5	By MS/MS	0.29138	-1.77903	36.994	6	2344200000	1615300000	728930000	6	6	By MS/MS	0.20576	-2.28097	58.497	4	1609800000	1141900000	467870000	5	5	By MS/MS	0.32551
	112	Tb11.0400;Tb927.11.7700;Tb11.0300		P27 protein, putative (P27)	P27		27.701	75.1	0	17	17	0.258968	-1.94916	4	0.0019134	9.02965	35.1518	X	X				organelle envelope,intracellular organelle,intracellular,organelle inner membrane,protein complex,mitochondrial envelope,organelle membrane,mitochondrial part,membrane,intracellular membrane-bounded organelle,cell,cytochrome complex,mitochondrial inner membrane,cytoplasmic part,mitochondrial membrane,cellular_component,intracellular part,membrane-bounded organelle,organelle part,mitochondrion,org…	nucleotide metabolic process,ribonucleoside triphosphate metabolic process,regulation of nitrogen compound metabolic process,regulation of purine nucleotide metabolic process,regulation of biological process,purine nucleoside triphosphate metabolic process,organophosphate metabolic process,single-organism cellular process,ribonucleotide metabolic process,ribose phosphate metabolic process,nucleob…		16	16	By MS/MS	0.28367	-1.81771	37.373	33	42923000000	33060000000	9863400000	16	16	By MS/MS	0.19127	-2.38632	51.421	33	33203000000	27618000000	5585500000	17	17	By MS/MS	0.35215
	2520	Tb927.9.15010	Tb09.244.2840, Tb09.244.2840:mRNA, Tb09.244.2840:pep, chr9contig244a01.tmp0284	hypothetical protein, conserved		Q38CZ9	23.182	57.8	0	15	15	0.259207	-1.94783	4	0.00249665	8.64579	31.3259	X	X		X		intracellular organelle,intracellular,intracellular membrane-bounded organelle,cell,cytoplasmic part,cellular_component,intracellular part,membrane-bounded organelle,mitochondrion,organelle,cytoplasm,cell part			10	10	By MS/MS	0.28872	-1.79226	53.48	7	2592300000	1897600000	694750000	9	9	By MS/MS	0.19091	-2.38904	54.125	6	2083300000	1577100000	506270000	11	11	By MS/MS	0.36531
	1345	Tb927.2.4890;Tb927.2.4740		ribosomal protein L11, putative			40.186	22.5	0	8	8	0.259368	-1.94693	4	0.000760042	10.3616	29.3889	X	X		X	X	intracellular organelle,ribosome,intracellular,intracellular membrane-bounded organelle,cell,non-membrane-bounded organelle,cytoplasmic part,cellular_component,intracellular part,membrane-bounded organelle,mitochondrion,organelle,cytoplasm,macromolecular complex,intracellular non-membrane-bounded organelle,ribonucleoprotein complex,cell part	gene expression,translation,organic substance biosynthetic process,biosynthetic process,macromolecule biosynthetic process,primary metabolic process,protein metabolic process,cellular process,cellular metabolic process,metabolic process,cellular protein metabolic process,macromolecule metabolic process,biological_process,cellular macromolecule metabolic process,cellular biosynthetic process,organ…	structural molecule activity,structural constituent of ribosome,molecular_function	5	5	By MS/MS	0.29753	-1.74889	52.791	6	1013500000	753960000	259530000	5	5	By MS/MS	0.2127	-2.23311	69.928	5	557270000	445530000	111750000	4	4	By MS/MS	0.312549
	1507	Tb927.3.5610	Tb03.5L5.850	ribosomal protein L3 mitochondrial, putative		Q580R4	54.986	24.3	0	8	8	0.259839	-1.94431	4	0.00122429	9.67384	29.6018	X	X		X	X	intracellular organelle,ribosome,intracellular,intracellular membrane-bounded organelle,cell,non-membrane-bounded organelle,cytoplasmic part,cellular_component,intracellular part,membrane-bounded organelle,mitochondrion,organelle,cytoplasm,macromolecular complex,intracellular non-membrane-bounded organelle,ribonucleoprotein complex,cell part	gene expression,translation,organic substance biosynthetic process,biosynthetic process,macromolecule biosynthetic process,primary metabolic process,protein metabolic process,cellular process,cellular metabolic process,metabolic process,cellular protein metabolic process,macromolecule metabolic process,biological_process,cellular macromolecule metabolic process,cellular biosynthetic process,organ…	structural molecule activity,structural constituent of ribosome,molecular_function	4	4	By MS/MS	0.31376	-1.67227	14.549	4	516640000	408370000	108270000	6	6	By MS/MS	0.21365	-2.22668	117.73	7	1489100000	733890000	755240000	3	3	By MS/MS	0.316797
	2137	Tb927.7.740	Tb07.29K4.580	chaperone protein DNAj, putative		Q57VS0	61.973	23.8	0	9	9	0.259997	-1.94343	4	0.00307559	8.34492	28.8509	X	X		X	X	intracellular organelle,intracellular,membrane part,integral component of membrane,membrane,intracellular membrane-bounded organelle,cell,cytoplasmic part,intrinsic component of membrane,cellular_component,intracellular part,membrane-bounded organelle,mitochondrion,organelle,cytoplasm,cell part	primary metabolic process,protein folding,protein metabolic process,cellular process,cellular metabolic process,metabolic process,cellular protein metabolic process,macromolecule metabolic process,biological_process,cellular macromolecule metabolic process,organic substance metabolic process	heat shock protein binding,molecular_function,unfolded protein binding,protein binding,binding	7	7	By MS/MS	0.30135	-1.73049	11.831	9	601710000	361160000	240560000	7	7	By MS/MS	0.1783	-2.48762	32.856	7	397240000	320810000	76428000	6	6	By MS/MS	0.360438
	866	Tb927.11.13140	Tb11.01.4702, Tb11.01.4702:mRNA, Tb11.01.4702:pep	cytochrome oxidase subunit X (COXX)	COXX	Q382M2	13.672	48.3	0	7	7	0.260133	-1.94268	4	0.00151632	9.36521	33.4296	X	X		X		intracellular organelle,intracellular,intracellular membrane-bounded organelle,cell,cytoplasmic part,cellular_component,intracellular part,membrane-bounded organelle,mitochondrion,organelle,cytoplasm,cell part			7	7	By MS/MS	0.27448	-1.86523	14.889	12	11648000000	9197700000	2450100000	7	7	By MS/MS	0.19706	-2.34329	70.162	14	10079000000	8459900000	1618800000	7	7	By MS/MS	0.349711
	1690	Tb927.5.1510	Tb05.30H13.670	hypothetical protein, conserved		Q57VB2	35.464	29.2	0	9	9	0.260434	-1.94101	4	0.002814	8.47316	29.6084	X	X		X		intracellular organelle,intracellular,intracellular membrane-bounded organelle,cell,cytoplasmic part,cellular_component,intracellular part,membrane-bounded organelle,mitochondrion,organelle,cytoplasm,cell part			7	7	By MS/MS	0.27488	-1.86313	27.321	4	685800000	491300000	194500000	7	7	By MS/MS	0.18036	-2.47105	48.14	5	792660000	666900000	125760000	7	7	By MS/MS	0.370151
	2293	Tb927.8.4930	Tb08.4A8.640	hypothetical protein, conserved		Q57UV9	33.895	48.5	0	10	10	0.260484	-1.94073	4	0.00175513	9.1542	31.273	X	X		X		intracellular organelle,intracellular,intracellular membrane-bounded organelle,cell,cytoplasmic part,cellular_component,intracellular part,membrane-bounded organelle,mitochondrion,organelle,cytoplasm,cell part			7	7	By MS/MS	0.30079	-1.73317	18.791	7	2310700000	1747500000	563270000	10	10	By MS/MS	0.20011	-2.32113	35.664	6	2720700000	2245800000	474850000	8	8	By MS/MS	0.343124
	826	Tb927.11.11730	Tb11.01.3600, Tb11.01.3600:mRNA, Tb11.01.3600:pep	MRP protein, putative		Q383A7	30.668	16.9	0	4	4	0.260601	-1.94009	4	0.0399217	4.64668	27.6781								nucleoside phosphate binding,nucleotide binding,molecular_function,small molecule binding,heterocyclic compound binding,binding,organic cyclic compound binding	3	3	By MS/MS	0.68769	-0.54017	74.027	3	301060000	211280000	89784000	2	2	By MS/MS	0.11543	-3.11491	24.715	2	137560000	122880000	14674000	3	3	By MS/MS	0.322716
	1262	Tb927.11.9150	Tb11.01.0890, Tb11.01.0890:mRNA, Tb11.01.0890:pep	hypothetical protein, conserved		Q384B3	191.13	19.4	0	24	24	0.26074	-1.93931	4	0.00220218	8.82685	29.3376	X	X		X	X	intracellular organelle,intracellular,intracellular membrane-bounded organelle,cell,cytoplasmic part,cellular_component,intracellular part,membrane-bounded organelle,mitochondrion,organelle,cytoplasm,cell part			16	16	By MS/MS	0.24772	-2.01322	54.899	11	1615500000	1218100000	397420000	14	14	By MS/MS	0.20858	-2.26133	86.424	7	603390000	438750000	164640000	15	15	By MS/MS	0.386638
	2413	Tb927.8.8300	Tb08.28A12.320	amino acid transporter, putative		Q57WK0	50.17	28.2	0	11	11	0.260824	-1.93885	4	9.91773e-05	13.2996	32.7543			X			membrane part,integral component of membrane,membrane,intrinsic component of membrane,cellular_component	organic substance transport,anion transport,amino acid transport,transport,establishment of localization,ion transport,single-organism localization,organic anion transport,localization,nitrogen compound transport,single-organism process,organic acid transport,single-organism transport,biological_process,carboxylic acid transport	amine transmembrane transporter activity,transporter activity,active transmembrane transporter activity,molecular_function,transmembrane transporter activity,substrate-specific transmembrane transporter activity,substrate-specific transporter activity	11	11	By MS/MS	0.26759	-1.9019	20.128	49	17102000000	13245000000	3856900000	7	7	By MS/MS	0.2658	-1.91159	26.418	19	3239600000	2474300000	765300000	9	9	By MS/MS	0.285567
	2153	Tb927.7.910;Tb11.v5.0841	Tb07.29K4.330	hypothetical protein, conserved		Q57VT7	80.436	36.6	0	15	15	0.260857	-1.93867	4	0.00484252	7.69003	29.9953	X	X		X	X	intracellular organelle,intracellular,intracellular membrane-bounded organelle,cell,cytoplasmic part,cellular_component,intracellular part,membrane-bounded organelle,mitochondrion,organelle,cytoplasm,cell part			6	6	By MS/MS	0.28582	-1.80682	12.789	5	1307700000	970100000	337570000	11	11	By MS/MS	0.16291	-2.61785	22.652	4	1317600000	1095200000	222450000	6	6	By MS/MS	0.384941
	2085	Tb927.7.5630	Tb07.10C21.370	hypothetical protein, conserved		Q582H8	73.156	12	0	7	7	0.261136	-1.93713	4	0.0116136	6.42804	28.1584				X					4	4	By MS/MS	0.28455	-1.81325	4.7644	3	238700000	186690000	52016000	5	5	By MS/MS	0.14443	-2.79156	40.033	5	256320000	220760000	35565000	6	6	By MS/MS	0.468472
	490	Tb927.10.1730	TRYP_x-70a06.p2kb545_845, Tb10.70.6170	hypothetical protein, conserved		Q38C69	39.265	53.2	0	17	17	0.26154	-1.9349	4	0.00328558	8.24964	31.8464				X					13	13	By MS/MS	0.317	-1.65745	27.747	17	3706600000	2703900000	1002700000	16	16	By MS/MS	0.19	-2.39593	16.353	13	4470900000	3721200000	749630000	14	14	By MS/MS	0.364312
	224	Tb927.11.1780;Tb11.v5.0991	Tb11.55.0002, Tb11.55.0002:mRNA, Tb11.55.0002:pep	protein phosphatase 2C, putative		Q386X6	36.559	12	0	3	3	0.261597	-1.93458	3	0.00964014	6.69673	26.8493	X	X		X		intracellular organelle,intracellular,intracellular membrane-bounded organelle,cell,cytoplasmic part,cellular_component,intracellular part,membrane-bounded organelle,mitochondrion,organelle,cytoplasm,cell part		protein serine/threonine phosphatase activity,hydrolase activity,phosphoric ester hydrolase activity,phosphoprotein phosphatase activity,molecular_function,catalytic activity,hydrolase activity, acting on ester bonds,phosphatase activity	2	2	By MS/MS	0.32166	-1.63639	70.062	2	308820000	195190000	113630000	2	2	By MS/MS	0.27244	-1.87599	13.182	2	148880000	110910000	37963000	0	0	By matching
	1467	Tb927.3.4240	Tb03.26J7.410	thioredoxin, putative		Q580L8	21.78	53	0	8	8	0.261605	-1.93454	4	0.00365713	8.09507	29.2834				X	X		regulation of biological process,single-organism cellular process,cellular process,biological regulation,cellular homeostasis,regulation of cellular process,regulation of biological quality,single-organism process,biological_process,cell redox homeostasis,homeostatic process		4	4	By MS/MS	0.33967	-1.55779	86.804	3	743590000	527230000	216360000	5	5	By MS/MS	0.23249	-2.10476	41.184	4	641940000	506650000	135300000	7	7	By MS/MS	0.33942
	1121	Tb927.11.4780	Tb11.02.2390, Tb11.02.2390:mRNA, Tb11.02.2390:pep	pyruvate dehydrogenase (lipoamide) kinase, putative		Q385U0	51.187	41.1	0	15	15	0.261755	-1.93371	4	0.00271794	8.52327	30.7557	X	X		X		intracellular organelle,intracellular,intracellular membrane-bounded organelle,cell,cytoplasmic part,cellular_component,intracellular part,membrane-bounded organelle,mitochondrion,organelle,cytoplasm,cell part		nucleoside phosphate binding,phosphotransferase activity, alcohol group as acceptor,transferase activity, transferring phosphorus-containing groups,anion binding,nucleotide binding,ATP binding,purine ribonucleotide binding,transferase activity,purine ribonucleoside binding,purine nucleoside binding,molecular_function,ribonucleoside binding,pyruvate dehydrogenase (acetyl-transferring) kinase activ…	6	6	By MS/MS	0.37468	-1.41627	97.773	7	1901900000	839260000	1062600000	11	11	By MS/MS	0.20477	-2.28792	80.54	10	2763400000	1533000000	1230500000	10	10	By MS/MS	0.293927
	480	Tb927.10.15790	TRYP_x-61h03.q2kb185_79, Tb10.61.0510	hypothetical protein, conserved		Q387T5	16.775	31	0	4	4	0.262096	-1.93183	4	0.000949232	10.041	24.7623	X	X				intracellular organelle,intracellular,intracellular membrane-bounded organelle,cell,cytoplasmic part,cellular_component,intracellular part,membrane-bounded organelle,mitochondrion,organelle,cytoplasm,cell part			2	2	By MS/MS	0.208	-2.26534	73.746	2	41189000	32679000	8510100	2	2	By MS/MS	0.29263	-1.77285		1	14502000	11426000	3076000	2	2	By MS/MS	0.326883
	534	Tb927.10.280	Tb10.100.0160	cytochrome oxidase subunit VI (COXVI)	COXVI	Q38CL0	19.154	95.6	0	21	21	0.262199	-1.93127	4	0.00158197	9.30407	34.6652	X	X				intracellular organelle,intracellular,intracellular membrane-bounded organelle,cell,cytoplasmic part,cellular_component,intracellular part,membrane-bounded organelle,mitochondrion,organelle,cytoplasm,cell part	oxidation-reduction process,single-organism metabolic process,metabolic process,single-organism process,biological_process	heme-copper terminal oxidase activity,monovalent inorganic cation transmembrane transporter activity,transporter activity,ion transmembrane transporter activity,molecular_function,oxidoreductase activity,inorganic cation transmembrane transporter activity,oxidoreductase activity, acting on a heme group of donors,catalytic activity,cation transmembrane transporter activity,transmembrane transporte…	17	17	By MS/MS	0.28603	-1.80576	60.685	33	27215000000	21790000000	5424800000	19	19	By MS/MS	0.20196	-2.30786	68.832	30	28152000000	22922000000	5229800000	18	18	By MS/MS	0.351457
	1252	Tb927.11.8800	Tb11.12.0014, Tb11.12.0014:mRNA, Tb11.12.0014:pep	hypothetical protein, conserved		Q384E9	30.621	57.4	0	15	15	0.262275	-1.93085	4	0.0025018	8.64282	32.785	X	X		X	X	organelle envelope,intracellular organelle,intracellular,organelle inner membrane,mitochondrial envelope,organelle membrane,mitochondrial part,membrane,intracellular membrane-bounded organelle,cell,mitochondrial inner membrane,cytoplasmic part,mitochondrial membrane,cellular_component,intracellular part,membrane-bounded organelle,organelle part,mitochondrion,organelle,cytoplasm,envelope,intracell…			13	13	By MS/MS	0.29833	-1.74502	24.596	34	8124000000	6114900000	2009100000	14	14	By MS/MS	0.18581	-2.4281	42.719	35	6853500000	5653200000	1200300000	15	15	By MS/MS	0.357462
	2648	Tb927.9.8680	Tb09.211.0510, Tb09.211.0510:mRNA, Tb09.211.0510:pep, chr9contig211.tmp0064c	cytochrome c oxidase assembly factor, putative		Q38EA7	30.64	39.1	0	8	8	0.262335	-1.93052	4	0.00318498	8.2945	30.5748	X	X		X		organelle envelope,intracellular organelle,intracellular,organelle inner membrane,mitochondrial envelope,organelle membrane,mitochondrial part,membrane,intracellular membrane-bounded organelle,cell,mitochondrial inner membrane,cytoplasmic part,mitochondrial membrane,cellular_component,intracellular part,membrane-bounded organelle,organelle part,mitochondrion,organelle,cytoplasm,envelope,intracell…	cellular metal ion homeostasis,transition metal ion homeostasis,cellular transition metal ion homeostasis,single-organism cellular process,protein complex subunit organization,macromolecular complex assembly,macromolecular complex subunit organization,transport,copper ion homeostasis,chemical homeostasis,establishment of localization,cation transport,respiratory chain complex IV assembly,cellular…	cation binding,transition metal ion binding,metal ion binding,molecular_function,ion binding,binding,copper ion binding	6	6	By MS/MS	0.28533	-1.8093	24.565	7	2126300000	1611100000	515150000	7	7	By MS/MS	0.18253	-2.45379	29.009	3	1776600000	1289000000	487630000	5	5	By MS/MS	0.379521
	1254	Tb927.11.8910	Tb11.01.0640, Tb11.01.0640:mRNA, Tb11.01.0640:pep	NADH dehydrogenase subunit NB6M, putative,NB6M,Complex 1,NADH-ubiquinone oxidoreductase chain NB6M		Q384D7	20.705	33.5	0	8	8	0.262588	-1.92913	4	0.0358653	4.80127	28.8689	X	X		X	X	organelle envelope,intracellular organelle,intracellular,protein complex,mitochondrial envelope,NADH dehydrogenase complex,organelle membrane,membrane part,mitochondrial part,membrane,intracellular membrane-bounded organelle,cell,catalytic complex,cytoplasmic part,mitochondrial membrane,oxidoreductase complex,cellular_component,intracellular part,membrane-bounded organelle,organelle part,mitochon…	nucleotide metabolic process,NADH regeneration,NADH metabolic process,organophosphate metabolic process,single-organism cellular process,oxidoreduction coenzyme metabolic process,nucleobase-containing compound metabolic process,pyridine-containing compound metabolic process,coenzyme metabolic process,primary metabolic process,nucleoside phosphate metabolic process,pyridine nucleotide metabolic pr…	NADH dehydrogenase (quinone) activity,NADH dehydrogenase (ubiquinone) activity,oxidoreductase activity, acting on NAD(P)H, quinone or similar compound as acceptor,molecular_function,oxidoreductase activity,catalytic activity,oxidoreductase activity, acting on NAD(P)H,NADH dehydrogenase activity	3	3	By MS/MS	0.23071	-2.11585	80.532	3	417130000	323380000	93753000	6	6	By MS/MS	0.14395	-2.79636	112.38	3	372920000	309980000	62939000	4	4	By MS/MS	0.761615
	2017	Tb927.7.3510	Tb07.28B13.550	hypothetical protein, conserved		Q57WG6	56.445	5.2	0	2	2	0.263171	-1.92593	4	0.00617382	7.33962	26.3243	X	X		X	X	intracellular organelle,intracellular,intracellular membrane-bounded organelle,cell,cytoplasmic part,cellular_component,intracellular part,membrane-bounded organelle,mitochondrion,organelle,cytoplasm,cell part			1	1	By MS/MS	0.42683	-1.22827		1	69031000	45956000	23075000	1	1	By MS/MS	0.16923	-2.56294		1	85282000	74040000	11242000	2	2	By MS/MS	0.282008
	1170	Tb927.11.6000	Tb11.02.3810, Tb11.02.3810:mRNA, Tb11.02.3810:pep, Tb11.212.0250	hypothetical protein, conserved		Q385G8	40.82	29.9	0	10	10	0.263191	-1.92582	4	0.00461635	7.75903	30.4019	X	X				intracellular organelle,ribosome,intracellular,intracellular membrane-bounded organelle,cell,non-membrane-bounded organelle,cytoplasmic part,cellular_component,intracellular part,membrane-bounded organelle,mitochondrion,organelle,cytoplasm,macromolecular complex,intracellular non-membrane-bounded organelle,ribonucleoprotein complex,cell part	gene expression,translation,organic substance biosynthetic process,biosynthetic process,macromolecule biosynthetic process,primary metabolic process,protein metabolic process,cellular process,cellular metabolic process,metabolic process,cellular protein metabolic process,macromolecule metabolic process,biological_process,cellular macromolecule metabolic process,cellular biosynthetic process,organ…	structural molecule activity,structural constituent of ribosome,molecular_function	8	8	By MS/MS	0.35304	-1.5021	24.639	4	1124500000	835780000	288710000	9	9	By MS/MS	0.168	-2.57347	49.627	5	1901900000	1635200000	266680000	8	8	By MS/MS	0.340298
	1757	Tb927.5.3700	Tb05.6E7.530	hypothetical protein, conserved		Q57U96	32.239	14.4	0	3	3	0.263273	-1.92537	4	0.0406134	4.6219	28.5318								transferase activity,molecular_function,catalytic activity	2	2	By MS/MS	0.16072	-2.63738	13.511	3	594660000	502630000	92030000	3	3	By MS/MS	0.16409	-2.60744	14.227	4	627200000	541420000	85785000	3	3	By MS/MS	0.222356
	2359	Tb927.8.6520	Tb08.30K1.290	hypothetical protein, conserved		Q57TW1	48.547	33.9	0	10	10	0.263281	-1.92533	4	0.00185293	9.07598	28.5396									7	7	By MS/MS	0.29267	-1.77265	43.651	6	250340000	186290000	64047000	4	4	By MS/MS	0.2067	-2.27439	20.437	7	356640000	294810000	61830000	5	5	By MS/MS	0.358359
	2115	Tb927.7.6660	Tb07.15M23.340	chaperone protein DNAj, putative		Q57Y63	29.887	32.3	0	8	8	0.263293	-1.92526	4	0.00446813	7.80611	30.717	X	X		X	X	intracellular organelle,intracellular,membrane part,integral component of membrane,membrane,intracellular membrane-bounded organelle,cell,cytoplasmic part,intrinsic component of membrane,cellular_component,intracellular part,membrane-bounded organelle,mitochondrion,organelle,cytoplasm,cell part	primary metabolic process,protein folding,protein metabolic process,cellular process,cellular metabolic process,metabolic process,cellular protein metabolic process,macromolecule metabolic process,biological_process,cellular macromolecule metabolic process,organic substance metabolic process	heat shock protein binding,molecular_function,unfolded protein binding,protein binding,binding	7	7	By MS/MS	0.3074	-1.70181	98.858	10	1460000000	1117500000	342520000	8	8	By MS/MS	0.18104	-2.46562	104.73	10	1823200000	1502700000	320540000	8	8	By MS/MS	0.392449
	1484	Tb927.3.5000	Tb03.48K5.770	hypothetical protein, conserved		Q582N7	63.071	4.6	0	2	2	0.263358	-1.9249	2	0.024324	5.36148	24.1243	X	X		X	X	intracellular organelle,intracellular,intracellular membrane-bounded organelle,cell,cytoplasmic part,cellular_component,intracellular part,membrane-bounded organelle,mitochondrion,organelle,cytoplasm,cell part			1	1	By MS/MS				0	17260000	17260000	0	1	1	By MS/MS				0	15610000	15610000	0	2	2	By MS/MS	0.277139
	906	Tb927.11.14120	Tb11.01.5710, Tb11.01.5710:mRNA, Tb11.01.5710:pep	phenylalanyl-tRNA synthetase alpha chain, putative	PheRS-alpha	Q382C5	57.056	10.7	0	5	5	0.263591	-1.92363	4	0.00371146	8.0738	27.7392						intracellular,cell,cellular_component,intracellular part,cytoplasm,cell part	phenylalanyl-tRNA aminoacylation,gene expression,single-organism cellular process,nucleobase-containing compound metabolic process,nucleic acid metabolic process,translation,organic substance biosynthetic process,biosynthetic process,macromolecule biosynthetic process,primary metabolic process,cellular nitrogen compound metabolic process,cellular amino acid metabolic process,nitrogen compound met…	nucleoside phosphate binding,nucleic acid binding,anion binding,nucleotide binding,ATP binding,purine ribonucleotide binding,purine ribonucleoside binding,phenylalanine-tRNA ligase activity,ligase activity, forming carbon-oxygen bonds,purine nucleoside binding,molecular_function,ribonucleoside binding,RNA binding,small molecule binding,catalytic activity,ligase activity, forming aminoacyl-tRNA an…	2	2	By MS/MS	0.31979	-1.6448	53.893	2	170820000	124970000	45853000	3	3	By MS/MS	0.18635	-2.42391	41.597	2	308380000	259530000	48848000	4	4	By MS/MS	0.371885
	542	Tb927.10.2960	TRYP_x-70a06.p2kb545_617, Tb10.70.4600	Translation factor GUF1, mitochondrial, putative		Q38BU9	84.105	18.2	0	10	10	0.263622	-1.92346	4	0.0034169	8.1931	28.9993	X	X		X		intracellular organelle,intracellular,intracellular membrane-bounded organelle,cell,cytoplasmic part,cellular_component,intracellular part,membrane-bounded organelle,mitochondrion,organelle,cytoplasm,cell part		guanyl nucleotide binding,nucleoside phosphate binding,GTPase activity,hydrolase activity,anion binding,nucleotide binding,purine ribonucleotide binding,nucleoside-triphosphatase activity,purine ribonucleoside binding,purine nucleoside binding,molecular_function,ribonucleoside binding,hydrolase activity, acting on acid anhydrides, in phosphorus-containing anhydrides,pyrophosphatase activity,hydro…	4	4	By MS/MS	0.26569	-1.91218	33.542	4	323310000	235010000	88298000	5	5	By MS/MS	0.18237	-2.45506	61.747	5	522200000	416660000	105540000	6	6	By MS/MS	0.392234
	2422	Tb927.9.10070	Tb09.211.1600, Tb09.211.1600:mRNA, Tb09.211.1600:pep, chr9contig211.tmp0189c	hypothetical protein, conserved		Q38DZ6	32.855	26	0	5	5	0.263721	-1.92292	4	0.00274383	8.5096	27.404	X	X		X		intracellular organelle,intracellular,intracellular membrane-bounded organelle,cell,cytoplasmic part,cellular_component,intracellular part,membrane-bounded organelle,mitochondrion,organelle,cytoplasm,cell part			4	4	By MS/MS	0.31643	-1.66004	11.876	4	391240000	302720000	88514000	5	5	By MS/MS	0.20931	-2.25629	68.502	5	310590000	251000000	59593000	1	1	By MS/MS	0.360425
	2380	Tb927.8.6970	Tb08.10K10.840	3-methylcrotonyl-CoA carboxylase alpha subunit, putative		Q57YQ4	73.906	33.8	0	17	4	0.264248	-1.92003	4	0.00764446	7.03137	26.7626	X	X		X	X	intracellular organelle,intracellular,intracellular membrane-bounded organelle,cell,cytoplasmic part,cellular_component,intracellular part,membrane-bounded organelle,mitochondrion,organelle,cytoplasm,cell part	single-organism biosynthetic process,pyrimidine-containing compound metabolic process,heterocycle biosynthetic process,single-organism cellular process,pyrimidine-containing compound biosynthetic process,pyrimidine nucleobase metabolic process,cellular nitrogen compound biosynthetic process,nucleobase-containing compound metabolic process,organic substance biosynthetic process,biosynthetic proces…	sulfur compound binding,ligase activity, forming carbon-carbon bonds,nucleoside phosphate binding,ligase activity, forming carbon-nitrogen bonds,carboxylic acid binding,cation binding,anion binding,methylcrotonoyl-CoA carboxylase activity,nucleotide binding,ATP binding,purine ribonucleotide binding,biotin carboxylase activity,purine ribonucleoside binding,biotin binding,metal ion binding,organic …	4	1	By MS/MS	0.36474	-1.45506		1	24837000	19093000	5744100	13	3	By MS/MS	0.18829	-2.40897	26.972	2	212270000	179750000	32523000	8	2	By MS/MS	0.391497
	2572	Tb927.9.3670	Tb09.160.2280, Tb09.160.2280:mRNA, Tb09.160.2280:pep, chr9contig160.tmp0197	hypothetical protein, conserved		Q38FG5	59.886	10.5	0	5	5	0.264297	-1.91977	4	0.00315118	8.30989	28.1856	X	X				intracellular organelle,intracellular,intracellular membrane-bounded organelle,cell,cytoplasmic part,cellular_component,intracellular part,membrane-bounded organelle,mitochondrion,organelle,cytoplasm,cell part			2	2	By MS/MS	0.21379	-2.22573	32.363	2	265990000	223580000	42403000	4	4	By MS/MS	0.20718	-2.27104	41.1	4	686330000	563770000	122560000	2	2	By MS/MS	0.275285
	310	Tb927.10.10400	Tb10.406.0510	hypothetical protein, conserved		Q389T7	37.867	31.6	0	9	9	0.264332	-1.91958	4	0.00304108	8.3612	30.1691	X	X		X		intracellular organelle,intracellular,intracellular membrane-bounded organelle,cell,cytoplasmic part,cellular_component,intracellular part,membrane-bounded organelle,mitochondrion,organelle,cytoplasm,cell part			4	4	By MS/MS	0.33251	-1.58853	37.799	4	1182000000	883360000	298610000	5	5	By MS/MS	0.19708	-2.34315	53.754	4	1431500000	1192400000	239050000	6	6	By MS/MS	0.352324
	42	mito:MURF2			MURF2		44.159	2.2	0	1	1	0.264513	-1.91859	4	0.00140678	9.47338	26.413	X	X							1	1	By MS/MS	0.2985	-1.7442	53.917	2	241270000	180320000	60955000	1	1	By MS/MS	0.22638	-2.14318	20.405	4	125270000	104270000	21006000	1	1	By MS/MS	0.344092
	170	Tb927.10.16150;Tb11.v5.0397	TRYP_x-61h03.q2kb185_17, Tb10.61.0110	ATP-dependent zinc metallopeptidase, putative,metallo-peptidase, Clan MA(E) Family M41		Q387Q0	62.779	53	0	25	25	0.264731	-1.9174	4	0.00240845	8.69768	31.7689	X	X				intracellular organelle,intracellular,intracellular membrane-bounded organelle,cell,cytoplasmic part,cellular_component,intracellular part,membrane-bounded organelle,mitochondrion,organelle,cytoplasm,cell part	primary metabolic process,proteolysis,protein metabolic process,metabolic process,macromolecule metabolic process,biological_process,organic substance metabolic process	metalloendopeptidase activity,metallopeptidase activity,nucleoside phosphate binding,hydrolase activity,anion binding,nucleotide binding,ATP binding,purine ribonucleotide binding,nucleoside-triphosphatase activity,purine ribonucleoside binding,peptidase activity, acting on L-amino acid peptides,peptidase activity,purine nucleoside binding,molecular_function,ribonucleoside binding,hydrolase activi…	18	18	By MS/MS	0.31401	-1.67112	19.083	11	3169500000	2376500000	792950000	21	21	By MS/MS	0.18626	-2.42461	25.353	11	3941000000	3246900000	694130000	20	20	By MS/MS	0.345352
	1673	Tb927.4.970	Tb04.5E12.590	hypothetical protein, conserved		Q580C5	20.057	44.9	0	5	5	0.264859	-1.9167	4	0.00379626	8.0412	27.0209									1	1	By MS/MS	0.25497	-1.9716	41.742	2	58142000	43122000	15020000	2	2	By MS/MS	0.27102	-1.88353	12.682	2	112490000	96720000	15775000	5	5	By MS/MS	0.396354
	1794	Tb927.5.920	Tb05.28F8.480	hypothetical protein, conserved		Q57W37	50.734	13.8	0	5	5	0.264886	-1.91655	3	0.00473611	7.72208	28.2367				X	X				0	0	By matching				0	0	0	0	4	4	By MS/MS	0.31778	-1.6539	112.28	4	524740000	325010000	199730000	3	3	By MS/MS	0.246694
	2216	Tb927.8.2530	Tb08.26A17.490	hypothetical protein, conserved		Q57XD6	13.299	21.1	0	2	2	0.2649	-1.91648	4	0.0223533	5.48337	28.6346	X	X				organelle envelope,intracellular organelle,intracellular,membrane-enclosed lumen,mitochondrial envelope,mitochondrial part,intracellular membrane-bounded organelle,cell,organelle envelope lumen,cytoplasmic part,cellular_component,intracellular part,membrane-bounded organelle,mitochondrial intermembrane space,organelle part,mitochondrion,organelle,cytoplasm,envelope,intracellular organelle part,ce…	transport,establishment of localization,cation transport,ion transport,copper ion transport,single-organism localization,localization,metal ion transport,single-organism process,single-organism transport,biological_process,transition metal ion transport	cation binding,transition metal ion binding,metallochaperone activity,metal ion binding,molecular_function,ion binding,copper chaperone activity,binding,copper ion binding	2	2	By MS/MS	0.37385	-1.41947	1.076	2	471780000	346520000	125260000	2	2	By MS/MS	0.11082	-3.17371	98.813	2	339120000	314800000	24326000	2	2	By MS/MS	0.430645
	694	Tb927.10.8010	TRYPtp6k15-3d06.p1c_374, Tb10.6k15.2530	hypothetical protein, conserved		Q38AG3	28.355	57	0	11	11	0.264903	-1.91646	4	0.00349728	8.15955	30.0193	X	X				intracellular organelle,intracellular,intracellular membrane-bounded organelle,cell,cytoplasmic part,cellular_component,intracellular part,membrane-bounded organelle,mitochondrion,organelle,cytoplasm,cell part			9	9	By MS/MS	0.32408	-1.62558	59.853	7	1294400000	896330000	398070000	9	9	By MS/MS	0.18743	-2.41558	37.727	4	1151900000	838720000	313180000	8	8	By MS/MS	0.366287
	2582	Tb927.9.4360	Tb09.160.2970, Tb09.160.2970:mRNA, Tb09.160.2970:pep, chr9contig160.tmp0240	KREL1,RNA editing ligase,RNA-editing complex protein,mitochondrial RNA editing ligase 1 (KREL1)	KREL1	P86927	52.226	35	0	17	17	0.265402	-1.91375	4	0.00223619	8.80474	31.6622	X	X		X	X	intracellular organelle,intracellular,mitochondrial mRNA editing complex,protein complex,mRNA editing complex,mitochondrial part,intracellular membrane-bounded organelle,cell,cytoplasmic part,cellular_component,intracellular part,membrane-bounded organelle,organelle part,mitochondrion,organelle,cytoplasm,macromolecular complex,intracellular organelle part,cell part	nucleobase-containing compound metabolic process,nucleic acid metabolic process,primary metabolic process,RNA modification,cellular nitrogen compound metabolic process,nitrogen compound metabolic process,cellular aromatic compound metabolic process,macromolecule modification,cellular process,heterocycle metabolic process,cellular metabolic process,metabolic process,organic cyclic compound metabol…	ligase activity, forming phosphoric ester bonds,nucleoside phosphate binding,anion binding,nucleotide binding,ATP binding,purine ribonucleotide binding,purine ribonucleoside binding,purine nucleoside binding,molecular_function,ribonucleoside binding,small molecule binding,RNA ligase activity,catalytic activity,ligase activity,heterocyclic compound binding,ribonucleotide binding,nucleoside binding…	11	11	By MS/MS	0.32004	-1.64368	17.448	10	3159200000	1863400000	1295700000	14	14	By MS/MS	0.20876	-2.26008	54.718	7	3989600000	3185300000	804300000	10	10	By MS/MS	0.349675
	1453	Tb927.3.3680	Tb03.28C22.906	hypothetical protein, conserved		Q57WA4	16.08	40.9	0	7	7	0.265658	-1.91236	4	0.00323489	8.27207	29.5938	X	X				intracellular organelle,intracellular,intracellular membrane-bounded organelle,cell,cytoplasmic part,cellular_component,intracellular part,membrane-bounded organelle,mitochondrion,organelle,cytoplasm,cell part			6	6	By MS/MS	0.32775	-1.60933	11.504	9	1383400000	908440000	474960000	6	6	By MS/MS	0.19484	-2.35964	48.235	9	608850000	501820000	107030000	5	5	By MS/MS	0.362358
	2335	Tb927.8.6040	Tb08.11J15.790	hypothetical protein, conserved		Q57YK5	26.898	9.6	0	3	3	0.265764	-1.91178	3	0.0104071	6.58629	25.5571	X	X		X		intracellular organelle,intracellular,intracellular membrane-bounded organelle,cell,cytoplasmic part,cellular_component,intracellular part,membrane-bounded organelle,mitochondrion,organelle,cytoplasm,cell part			1	1	By MS/MS	0.20316	-2.29931		1	38692000	32157000	6534100	1	1	By MS/MS	0.31628	-1.66073		1	40753000	30450000	10303000	0	0	By matching
	2232	Tb927.8.2880	Tb08.28F14.260	hypothetical protein, conserved		Q57W84	125.11	14.9	0	10	10	0.266035	-1.91031	4	0.00179439	9.12229	28.0294	X	X		X	X	intracellular organelle,intracellular,intracellular membrane-bounded organelle,cell,cytoplasmic part,cellular_component,intracellular part,membrane-bounded organelle,mitochondrion,organelle,cytoplasm,cell part			7	7	By MS/MS	0.31691	-1.65785	32.643	4	453970000	347860000	106110000	6	6	By MS/MS	0.1994	-2.32626	39.476	7	330450000	268940000	61502000	5	5	By MS/MS	0.338146
	415	Tb927.10.13770	236.t00325, Tb10.61.3155	hypothetical protein, conserved		Q388M2	12.945	59.3	0	8	8	0.266143	-1.90972	4	0.000983317	9.99006	28.6272				X	X				5	5	By MS/MS	0.25821	-1.95338	24.835	3	537200000	311950000	225250000	7	7	By MS/MS	0.20723	-2.2707	82.887	8	596580000	462490000	134090000	4	4	By MS/MS	0.275976
	1340	Tb927.2.4460		hypothetical protein, conserved		Q586Q0	67.753	6.4	0	3	3	0.266414	-1.90826	3	0.00142483	9.45499	25.2326				X	X				0	0	By matching				0	0	0	0	3	3	By MS/MS	0.2635	-1.92413	46.549	4	87384000	72339000	15044000	1	1	By MS/MS	0.291954
	599	Tb927.10.4880	TRYP_x-70a06.p2kb545_311, Tb10.70.2320	hypothetical protein, conserved		Q38BB3	25.965	28.1	0	5	5	0.266439	-1.90812	4	0.00145812	9.42168	31.729	X	X		X	X	intracellular organelle,intracellular,intracellular membrane-bounded organelle,cell,cytoplasmic part,cellular_component,intracellular part,membrane-bounded organelle,mitochondrion,organelle,cytoplasm,cell part			4	4	By MS/MS	0.30254	-1.7248	35.799	7	3282900000	2544400000	738480000	5	5	By MS/MS	0.20377	-2.29499	44.793	9	3328400000	2762600000	565800000	5	5	By MS/MS	0.342044
	886	Tb927.11.13600	Tb11.01.5190, Tb11.01.5190:mRNA, Tb11.01.5190:pep	hypothetical protein, conserved		Q382H7	40.402	4.8	0	2	2	0.266645	-1.90701	4	0.00312886	8.32015	25.6636				X	X	membrane part,integral component of membrane,membrane,intrinsic component of membrane,cellular_component		heat shock protein binding,molecular_function,protein binding,binding	2	2	By MS/MS	0.34584	-1.53182	20.616	2	57047000	44093000	12954000	1	1	By MS/MS	0.24537	-2.02697	3.4638	2	30650000	24791000	5858500	2	2	By MS/MS	0.330229
	2353	Tb927.8.6390	Tb08.11J15.160	lysophospholipase, putative,alpha/beta hydrolase, putative (TbLysoPLA)	TbLysoPLA	D6XM23	30.092	62.9	0	13	13	0.266654	-1.90696	4	0.00201081	8.95801	31.7301			X				metabolic process,biological_process	hydrolase activity,molecular_function,catalytic activity,hydrolase activity, acting on ester bonds	12	12	By MS/MS	0.34457	-1.53713	38.965	11	3280500000	2459100000	821360000	13	13	By MS/MS	0.22626	-2.14395	51.203	8	3757500000	3004000000	753500000	12	12	By MS/MS	0.320143
	275	Tb927.1.4100		cytochrome oxidase subunit IV (COXIV)	COXIV	Q4GYG7	40.534	65.7	0	30	30	0.26725	-1.90374	4	0.00199983	8.96591	35.221	X	X		X	X	organelle envelope,intracellular organelle,mitochondrial respiratory chain,respiratory chain,intracellular,organelle inner membrane,protein complex,mitochondrial envelope,organelle membrane,membrane part,mitochondrial respiratory chain complex IV,mitochondrial part,membrane,respiratory chain complex IV,intracellular membrane-bounded organelle,cell,mitochondrial membrane part,cytochrome complex,mi…	oxidation-reduction process,single-organism metabolic process,metabolic process,single-organism process,biological_process	heme-copper terminal oxidase activity,monovalent inorganic cation transmembrane transporter activity,transporter activity,ion transmembrane transporter activity,molecular_function,oxidoreductase activity,inorganic cation transmembrane transporter activity,oxidoreductase activity, acting on a heme group of donors,catalytic activity,cation transmembrane transporter activity,transmembrane transporte…	26	26	By MS/MS	0.29225	-1.77473	44.974	49	40941000000	31399000000	9541900000	28	28	By MS/MS	0.202	-2.30757	52.53	55	42313000000	35032000000	7280100000	26	26	By MS/MS	0.365858
	2558	Tb927.9.3170	Tb09.160.1820, Tb09.160.1820:mRNA, Tb09.160.1820:pep, chr9contig160.tmp0167c	cytochrome oxidase subunit V (COXV)	COXV	Q38FK9	22.229	70.9	0	14	14	0.267257	-1.9037	4	0.00189368	9.04459	34.8067	X	X		X		intracellular organelle,intracellular,intracellular membrane-bounded organelle,cell,cytoplasmic part,cellular_component,intracellular part,membrane-bounded organelle,mitochondrion,organelle,cytoplasm,cell part			12	12	By MS/MS	0.29279	-1.77206	45.415	24	31382000000	24162000000	7219900000	14	14	By MS/MS	0.20324	-2.29874	50.512	24	27135000000	22623000000	4511300000	13	13	By MS/MS	0.363253
	1235	Tb927.11.7960	Tb11.02.5820, Tb11.02.5820:mRNA, Tb11.02.5820:pep	kinetoplast poly(A) polymerase 1,KPAP1		Q384M3	58.436	18.4	0	7	7	0.267688	-1.90138	4	0.00395997	7.98029	29.3711	X	X		X		intracellular organelle,intracellular,intracellular membrane-bounded organelle,cell,cytoplasmic part,cellular_component,intracellular part,membrane-bounded organelle,mitochondrion,organelle,cytoplasm,cell part	gene expression,mRNA processing,mRNA 3'-end processing,nucleobase-containing compound metabolic process,nucleic acid metabolic process,primary metabolic process,mRNA polyadenylation,cellular nitrogen compound metabolic process,nitrogen compound metabolic process,cellular aromatic compound metabolic process,cellular process,heterocycle metabolic process,cellular metabolic process,RNA processing,me…	transferase activity, transferring phosphorus-containing groups,adenylyltransferase activity,transferase activity,molecular_function,catalytic activity,polynucleotide adenylyltransferase activity,nucleotidyltransferase activity	6	6	By MS/MS	0.35654	-1.48786	54.816	7	842310000	629670000	212650000	7	7	By MS/MS	0.19698	-2.34388	59.634	7	755700000	608760000	146940000	6	6	By MS/MS	0.353207
	856	Tb927.11.1290	Tb11.47.0020, Tb11.47.0020:mRNA, Tb11.47.0020:pep	hypothetical protein, conserved		Q387C3	43.112	33.2	0	8	8	0.267804	-1.90075	4	0.00317	8.3013	30.7621	X	X		X	X	intracellular organelle,intracellular,intracellular membrane-bounded organelle,cell,cytoplasmic part,cellular_component,intracellular part,membrane-bounded organelle,mitochondrion,organelle,cytoplasm,cell part			6	6	By MS/MS	0.33881	-1.56145	18.051	7	1887300000	1433600000	453680000	6	6	By MS/MS	0.2038	-2.29477	29.708	8	2020200000	1681100000	339080000	6	6	By MS/MS	0.356608
	235	Tb927.1.1210		conserved protein, unknown function		Q4GZ98	16.902	62.5	0	9	9	0.267873	-1.90038	4	0.00158825	9.29835	29.7748	X	X		X	X	intracellular organelle,intracellular,intracellular membrane-bounded organelle,cell,cytoplasmic part,cellular_component,intracellular part,membrane-bounded organelle,mitochondrion,organelle,cytoplasm,cell part			3	3	By MS/MS	0.30238	-1.72557	51.06	3	641710000	496820000	144890000	5	5	By MS/MS	0.26051	-1.94059	65.845	6	949500000	767370000	182140000	7	7	By MS/MS	0.33644
	215	Tb927.8.2470;Tb11.v5.0799	Tb08.26A17.350	hypothetical protein, conserved		Q57XE2	11.223	60.6	0	11	11	0.268144	-1.89892	4	0.00117063	9.7385	30.5418	X	X		X		intracellular organelle,intracellular,intracellular membrane-bounded organelle,cell,cytoplasmic part,cellular_component,intracellular part,membrane-bounded organelle,mitochondrion,organelle,cytoplasm,cell part			8	8	By MS/MS	0.26973	-1.89041	40.492	6	3010500000	2335900000	674620000	8	8	By MS/MS	0.23299	-2.10166	12.044	3	1002400000	731650000	270710000	6	6	By MS/MS	0.362476
	1536	Tb927.4.1370	Tb04.2L9.550	hypothetical protein, conserved		Q581U4	17.643	49	0	7	7	0.26821	-1.89857	4	0.00202083	8.95084	28.9888									5	5	By MS/MS	0.32593	-1.61737	43.969	6	523340000	366420000	156920000	5	5	By MS/MS	0.21525	-2.21591	63.351	5	517680000	421950000	95729000	5	5	By MS/MS	0.344792
	1422	Tb927.3.2630	Tb03.48O8.180	hypothetical protein, conserved		Q582X5	85.246	13	0	6	6	0.268279	-1.89819	4	0.0111321	6.48913	26.7389	X	X		X		intracellular organelle,intracellular,intracellular membrane-bounded organelle,cell,cytoplasmic part,cellular_component,intracellular part,membrane-bounded organelle,mitochondrion,organelle,cytoplasm,cell part			3	3	By MS/MS	0.29848	-1.74429	48.402	3	112940000	84566000	28378000	3	3	By MS/MS	0.1947	-2.36068	10.739	3	116360000	102290000	14074000	2	2	By MS/MS	0.49724
	1383	Tb927.3.1410	Tb03.1J15.440	cytochrome oxidase subunit VII (COXVII)	COXVII	Q57XX4	19.264	92.7	0	19	19	0.268344	-1.89785	4	0.0019826	8.97839	34.5394	X	X		X		intracellular organelle,intracellular,intracellular membrane-bounded organelle,cell,cytoplasmic part,cellular_component,intracellular part,membrane-bounded organelle,mitochondrion,organelle,cytoplasm,cell part			17	17	By MS/MS	0.29361	-1.76803	53.836	31	22742000000	17352000000	5390100000	17	17	By MS/MS	0.20106	-2.3143	79.583	28	27876000000	22837000000	5039500000	17	17	By MS/MS	0.364964
	256	Tb927.1.2730		hypothetical protein, conserved		Q4GYU9	38.735	43.5	0	9	9	0.268391	-1.89759	4	0.00171352	9.18882	30.7159	X	X				intracellular organelle,intracellular,intracellular membrane-bounded organelle,cell,cytoplasmic part,cellular_component,intracellular part,membrane-bounded organelle,mitochondrion,organelle,cytoplasm,cell part			8	8	By MS/MS	0.26751	-1.90234	18.31	6	1859500000	1412600000	446970000	9	9	By MS/MS	0.20521	-2.28483	77.657	3	1918100000	1530100000	387990000	7	7	By MS/MS	0.370755
	734	Tb927.10.9080	TRYPtp6k15-3d06.p1c_196, Tb10.6k15.1350	pteridine transporter, putative		Q38A66	69.998	33.6	0	23	22	0.268543	-1.89678	4	0.000221972	12.1373	34.6693			X				organic substance transport,transport,biopterin transport,establishment of localization,cofactor transport,single-organism localization,localization,nitrogen compound transport,single-organism process,single-organism transport,biological_process	transporter activity,molecular_function,biopterin transporter activity,cofactor transporter activity	21	20	By MS/MS	0.27501	-1.86244	23.537	100	63357000000	49193000000	14164000000	20	19	By MS/MS	0.25736	-1.95814	31.922	59	11659000000	9119500000	2539300000	21	20	By MS/MS	0.313647
	2351	Tb927.8.6310	Tb08.11J15.400	hypothetical protein, conserved		Q57YN2	13.302	62.5	0	4	4	0.268664	-1.89612	4	0.0280056	5.15814	25.1461				X				heat shock protein binding,molecular_function,protein binding,binding	3	3	By MS/MS	0.28347	-1.81873	40.512	4	67588000	54998000	12590000	1	1	By MS/MS	0.13734	-2.86418		1	10858000	9345300	1512500	1	1	By MS/MS	0.647417
	1699	Tb927.5.1720	Tb05.1P6.850	hypothetical protein, conserved		Q57ZP1	69.485	13.2	0	5	5	0.268806	-1.89536	4	0.00894185	6.80521	26.8241	X	X		X		intracellular organelle,intracellular,intracellular membrane-bounded organelle,cell,cytoplasmic part,cellular_component,intracellular part,membrane-bounded organelle,mitochondrion,organelle,cytoplasm,cell part			3	3	By MS/MS	0.21211	-2.23712	130.38	3	172820000	133400000	39421000	5	5	By MS/MS	0.43628	-1.19667	212.17	4	683220000	159350000	523870000	2	2	By MS/MS	0.335717
	870	Tb927.11.1320	Tb11.47.0017, Tb11.47.0017:mRNA, Tb11.47.0017:pep	NADH-ubiquinone oxidoreductase 20 kDa subunit, mitochondrial precursor,NDUFS7 subunit (NDHK)	NDHK	Q387C0	23.077	20.3	0	2	2	0.26893	-1.8947	4	0.00141328	9.46673	25.8181	X	X		X	X	intracellular organelle,respiratory chain,intracellular,protein complex,respiratory chain complex I,NADH dehydrogenase complex,membrane part,membrane,intracellular membrane-bounded organelle,cell,catalytic complex,cytoplasmic part,oxidoreductase complex,cellular_component,intracellular part,membrane-bounded organelle,mitochondrion,organelle,cytoplasm,macromolecular complex,cell part	nucleotide metabolic process,ribonucleoside triphosphate metabolic process,purine nucleoside triphosphate metabolic process,organophosphate metabolic process,single-organism cellular process,ribonucleotide metabolic process,respiratory electron transport chain,ribose phosphate metabolic process,nucleobase-containing compound metabolic process,generation of precursor metabolites and energy,mitocho…	metal cluster binding,NADH dehydrogenase (quinone) activity,NADH dehydrogenase (ubiquinone) activity,cofactor binding,iron-sulfur cluster binding,oxidoreductase activity, acting on NAD(P)H, quinone or similar compound as acceptor,molecular_function,oxidoreductase activity,catalytic activity,4 iron, 4 sulfur cluster binding,oxidoreductase activity, acting on NAD(P)H,NADH dehydrogenase activity,bin…	1	1	By matching	0.20963	-2.25408		1	42020000	35284000	6736500	2	2	By MS/MS	0.24792	-2.01205	86.52	2	91493000	74560000	16933000	1	1	By MS/MS	0.360985
	489	Tb927.10.1660	TRYP_x-70a06.p2kb545_855, Tb10.70.6260	hypothetical protein, conserved		Q38C76	33.212	25.1	0	8	8	0.268948	-1.8946	4	0.00171587	9.18685	31.6389	X	X		X	X	intracellular organelle,intracellular,intracellular membrane-bounded organelle,cell,cytoplasmic part,cellular_component,intracellular part,membrane-bounded organelle,mitochondrion,organelle,cytoplasm,cell part			5	5	By MS/MS	0.32442	-1.62407	72.654	9	3448100000	2604300000	843830000	7	7	By MS/MS	0.20909	-2.2578	92.297	9	3465600000	2831000000	634680000	6	6	By MS/MS	0.338398
	2508	Tb927.9.14050	Tb09.211.4580, Tb09.211.4580:mRNA, Tb09.211.4580:pep, chr9contig211.tmp0506c	hypothetical protein, conserved		Q38D50	58.727	21.8	0	8	8	0.269708	-1.89053	4	0.00237092	8.72034	29.595	X	X				intracellular organelle,intracellular,intracellular membrane-bounded organelle,cell,cytoplasmic part,cellular_component,intracellular part,membrane-bounded organelle,mitochondrion,organelle,cytoplasm,cell part	primary metabolic process,single-organism metabolic process,metabolic process,single-organism process,biological_process,lipid metabolic process,organic substance metabolic process	triglyceride lipase activity,hydrolase activity,carboxylic ester hydrolase activity,lipase activity,molecular_function,catalytic activity,hydrolase activity, acting on ester bonds	4	4	By MS/MS	0.37709	-1.40702	25.319	4	795090000	567120000	227970000	4	4	By MS/MS	0.20158	-2.31058	178.79	3	894560000	752240000	142320000	4	4	By MS/MS	0.29423
	1531	Tb927.4.1280	Tb04.2L9.400	hypothetical protein, conserved		Q581V3	43.863	20.1	0	6	6	0.269992	-1.88901	4	0.0065857	7.24645	28.6543				X	X			molecular_function,protein binding,binding	4	4	By MS/MS	0.36791	-1.44258	73.527	4	373720000	259780000	113940000	5	5	By MS/MS	0.16128	-2.63236	144.29	7	916970000	600070000	316900000	5	5	By MS/MS	0.249389
	1196	Tb927.11.6660	Tb11.02.4500, Tb11.02.4500:mRNA, Tb11.02.4500:pep	hypothetical protein, conserved		Q385A3	103.55	7.2	0	6	6	0.270516	-1.88621	4	0.00177502	9.13795	27.763	X	X		X	X	intracellular organelle,intracellular,intracellular membrane-bounded organelle,cell,cytoplasmic part,cellular_component,intracellular part,membrane-bounded organelle,mitochondrion,organelle,cytoplasm,cell part	nucleobase-containing compound metabolic process,primary metabolic process,cellular nitrogen compound metabolic process,nitrogen compound metabolic process,cellular aromatic compound metabolic process,cellular process,heterocycle metabolic process,cellular metabolic process,metabolic process,organic cyclic compound metabolic process,biological_process,organic substance metabolic process	nucleic acid binding,hydrolase activity,molecular_function,catalytic activity,heterocyclic compound binding,hydrolase activity, acting on ester bonds,binding,organic cyclic compound binding	5	5	By MS/MS	0.32476	-1.62255	105.24	3	289280000	210230000	79056000	4	4	By MS/MS	0.26191	-1.93286	60.961	3	131260000	105210000	26048000	4	4	By MS/MS	0.32551
	381	Tb927.10.12690	Tb10.389.0900	hypothetical protein, conserved		Q388X4	39.9	10.6	0	3	3	0.270561	-1.88597	3	0.009241	6.75774	27.4962	X	X		X		intracellular organelle,intracellular,intracellular membrane-bounded organelle,cell,cytoplasmic part,cellular_component,intracellular part,membrane-bounded organelle,mitochondrion,organelle,cytoplasm,cell part			2	2	By MS/MS	0.28415	-1.81528	64.562	2	127310000	95744000	31571000	3	3	By MS/MS	0.32735	-1.61109	96.363	3	234480000	202750000	31725000	2	2	By MS/MS	0.212929
	832	Tb927.11.12040	Tb11.01.3860, Tb11.01.3860:mRNA, Tb11.01.3860:pep	hypothetical protein, conserved		Q382X7	12.331	87.9	0	9	9	0.270621	-1.88565	4	0.00164242	9.24996	32.2017	X	X				intracellular organelle,intracellular,intracellular membrane-bounded organelle,cell,cytoplasmic part,cellular_component,intracellular part,membrane-bounded organelle,mitochondrion,organelle,cytoplasm,cell part			9	9	By MS/MS	0.29337	-1.76921	33.574	13	5514500000	4043700000	1470800000	9	9	By MS/MS	0.19737	-2.34103	108.79	13	4115800000	3336200000	779570000	9	9	By MS/MS	0.349382
	1538	Tb927.4.1440	Tb04.2L9.650	hypothetical protein, conserved		Q581T7	23.261	46.8	0	6	6	0.270956	-1.88387	4	0.00544606	7.52057	28.8555	X	X		X	X	intracellular organelle,intracellular,intracellular membrane-bounded organelle,cell,cytoplasmic part,cellular_component,intracellular part,membrane-bounded organelle,mitochondrion,organelle,cytoplasm,cell part		cation binding,metal ion binding,molecular_function,ion binding,binding	5	5	By MS/MS	0.27993	-1.83686	10.022	4	537990000	401820000	136170000	6	6	By MS/MS	0.19023	-2.39418	20.523	3	470320000	386870000	83457000	4	4	By MS/MS	0.440975
	2015	Tb927.7.3470	Tb07.28B13.600	p22 protein precursor, putative		Q57WG2	30.144	27.3	0	6	6	0.271223	-1.88245	4	0.00062698	10.6393	28.5203	X	X		X	X	intracellular organelle,intracellular,organelle lumen,membrane-enclosed lumen,intracellular organelle lumen,mitochondrial part,intracellular membrane-bounded organelle,cell,cytoplasmic part,cellular_component,intracellular part,membrane-bounded organelle,organelle part,mitochondrion,organelle,cytoplasm,intracellular organelle part,cell part,mitochondrial matrix			2	2	By MS/MS	0.26588	-1.91115	11.66	2	291520000	232310000	59217000	5	5	By MS/MS	0.28654	-1.80319	67.428	3	860060000	635120000	224940000	3	3	By MS/MS	0.327622
	1736	Tb927.5.3040	Tb05.26K5.50	MIX protein		Q57ZY0	23.069	60.1	0	11	11	0.27149	-1.88103	4	0.00221099	8.82109	30.4997	X	X		X	X	organelle envelope,intracellular organelle,intracellular,organelle inner membrane,protein complex,mitochondrial envelope,organelle membrane,mitochondrial part,membrane,intracellular membrane-bounded organelle,cell,cytochrome complex,mitochondrial inner membrane,cytoplasmic part,mitochondrial membrane,cellular_component,intracellular part,membrane-bounded organelle,organelle part,mitochondrion,org…	single-organism cellular process,protein complex subunit organization,macromolecular complex assembly,macromolecular complex subunit organization,generation of precursor metabolites and energy,mitochondrial respiratory chain complex IV biogenesis,respiratory chain complex IV assembly,cellular component organization or biogenesis,protein complex biogenesis,protein complex assembly,cellular compone…		7	7	By MS/MS	0.2958	-1.75731	19.73	9	1507800000	1126700000	381070000	10	10	By MS/MS	0.20405	-2.29301	36.737	9	1772200000	1461400000	310820000	7	7	By MS/MS	0.375404
	1933	Tb927.7.1130	Tb07.27M11.280	trypanothione/tryparedoxin dependent peroxidase 2,glutathione peroxidase-like 2 (TDPX2)	TDPX2	D6XK31	18.873	49.7	0	8	2	0.271542	-1.88075	4	0.0168353	5.89236	29.1825			X				response to stress,response to stimulus,oxidation-reduction process,single-organism metabolic process,response to oxidative stress,metabolic process,single-organism process,biological_process	glutathione peroxidase activity,peroxidase activity,molecular_function,oxidoreductase activity,oxidoreductase activity, acting on peroxide as acceptor,antioxidant activity,catalytic activity	6	1	By MS/MS	0.13455	-2.89379	107.74	3	425430000	376650000	48774000	6	2	By MS/MS	0.40696	-1.29704	109.71	5	700960000	530460000	170500000	7	2	By MS/MS	0.421763
	1371	Tb927.3.1000	Tb03.27F10.370	frataxin-like, mitochondrial precursor, putative		Q57WY3	19.407	23.3	0	4	4	0.271644	-1.88021	4	0.00329755	8.24439	26.5842	X	X		X		intracellular organelle,intracellular,intracellular membrane-bounded organelle,cell,cytoplasmic part,cellular_component,intracellular part,membrane-bounded organelle,mitochondrion,organelle,cytoplasm,cell part	oxidation-reduction process,single-organism metabolic process,metabolic process,single-organism process,biological_process	oxidoreductase activity, oxidizing metal ions,molecular_function,oxidoreductase activity,catalytic activity,oxidoreductase activity, oxidizing metal ions, oxygen as acceptor,ferroxidase activity	2	2	By MS/MS	0.1991	-2.32843	14.286	2	139810000	118740000	21069000	3	3	By MS/MS	0.25712	-1.95949	54.632	3	210420000	176450000	33967000	3	3	By MS/MS	0.258304
	524	Tb927.10.2550	TRYP_x-70a06.p2kb545_695, Tb10.70.5120	malate dehydrogenase-related		Q38BZ0	38.998	38.7	0	11	11	0.27181	-1.87933	4	0.000616862	10.6628	31.2784	X	X		X		intracellular organelle,intracellular,intracellular membrane-bounded organelle,cell,cytoplasmic part,cellular_component,intracellular part,membrane-bounded organelle,mitochondrion,organelle,cytoplasm,cell part	glycolytic process,monocarboxylic acid metabolic process,single-organism cellular process,generation of precursor metabolites and energy,carbohydrate metabolic process,carbohydrate catabolic process,primary metabolic process,dicarboxylic acid metabolic process,organic acid metabolic process,carboxylic acid metabolic process,oxidation-reduction process,small molecule metabolic process,catabolic pr…	L-malate dehydrogenase activity,oxidoreductase activity, acting on CH-OH group of donors,molecular_function,oxidoreductase activity,oxidoreductase activity, acting on the CH-OH group of donors, NAD or NADP as acceptor,malate dehydrogenase activity,catalytic activity	8	8	By MS/MS	0.28983	-1.78672	28.906	6	2661900000	1921500000	740360000	9	9	By MS/MS	0.21219	-2.23657	47.458	6	2745400000	2271300000	474160000	7	7	By MS/MS	0.282382
	1814	Tb927.6.1630	Tb06.28P18.420	hypothetical protein, conserved		Q585P7	39.208	17.5	0	6	6	0.272094	-1.87782	4	0.00367837	8.08672	29.3377						membrane,cellular_component	transport,establishment of localization,localization,biological_process		4	4	By MS/MS	0.33109	-1.5947	8.0065	3	619500000	480910000	138590000	6	6	By MS/MS	0.18903	-2.40331	11.2	3	876550000	739640000	136910000	4	4	By MS/MS	0.374392
	2059	Tb927.7.4710	Tb07.26A24.460	hypothetical protein, conserved		Q57X87	33.994	22.6	0	6	6	0.272138	-1.87759	4	0.00351665	8.15158	29.0985	X	X		X	X	intracellular organelle,intracellular,intracellular membrane-bounded organelle,cell,cytoplasmic part,cellular_component,intracellular part,membrane-bounded organelle,mitochondrion,organelle,cytoplasm,cell part		hydrolase activity,molecular_function,catalytic activity	5	5	By MS/MS	0.32834	-1.60674	15.529	6	686640000	492750000	193890000	6	6	By MS/MS	0.20708	-2.27174	32.36	5	519960000	426220000	93741000	6	6	By MS/MS	0.381214
	2516	Tb927.9.14420	Tb09.211.4880, Tb09.211.4880:mRNA, Tb09.211.4880:pep, chr9contig211.tmp0536c	cyclophilin-like protein, putative (PPIase)	PPIase	Q38D22	42.65	32	0	11	11	0.272151	-1.87752	4	0.0035034	8.15703	30.9779	X	X		X	X	intracellular organelle,intracellular,membrane part,integral component of membrane,membrane,intracellular membrane-bounded organelle,cell,cytoplasmic part,intrinsic component of membrane,cellular_component,intracellular part,membrane-bounded organelle,mitochondrion,organelle,cytoplasm,cell part	primary metabolic process,protein folding,protein metabolic process,cellular process,cellular metabolic process,metabolic process,cellular protein metabolic process,macromolecule metabolic process,biological_process,cellular macromolecule metabolic process,organic substance metabolic process	peptidyl-prolyl cis-trans isomerase activity,isomerase activity,molecular_function,cis-trans isomerase activity,catalytic activity	6	6	By MS/MS	0.31506	-1.6663	12.525	7	1859000000	1416200000	442800000	9	9	By MS/MS	0.1916	-2.38383	21.452	6	1986100000	1637400000	348700000	9	9	By MS/MS	0.385327
	1326	Tb927.2.3920		hypothetical protein, conserved		Q586W8	18.392	50.3	0	7	7	0.272197	-1.87728	4	0.00173659	9.16953	26.796				X	X				1	1	By MS/MS	0.20028	-2.31991	1.734	2	86401000	72779000	13622000	6	6	By MS/MS	0.25499	-1.97149	86.364	6	191580000	162020000	29556000	3	3	By MS/MS	0.306307
	1767	Tb927.5.4080	Tb05.45E22.350	hypothetical protein, conserved		Q57Z41	58.167	11.6	0	5	5	0.272356	-1.87643	4	0.0136132	6.19885	28.6063	X	X		X		intracellular organelle,intracellular,intracellular membrane-bounded organelle,cell,cytoplasmic part,cellular_component,intracellular part,membrane-bounded organelle,mitochondrion,organelle,cytoplasm,cell part			4	4	By MS/MS	0.27609	-1.85679	71.476	5	388600000	312650000	75958000	4	4	By MS/MS	0.14646	-2.77142	16.655	3	411100000	347290000	63810000	4	4	By MS/MS	0.495246
	1641	Tb927.4.4730;Tb927.8.7740	Tb04.3I12.190	amino acid transporter, putative (AATP11)	AATP11	Q583F8	51.488	9.1	0	5	5	0.272421	-1.87609	4	0.000164526	12.5694	29.8741			X				organic substance transport,anion transport,amino acid transport,transport,establishment of localization,ion transport,single-organism localization,organic anion transport,localization,nitrogen compound transport,single-organism process,organic acid transport,single-organism transport,biological_process,carboxylic acid transport	amine transmembrane transporter activity,transporter activity,active transmembrane transporter activity,molecular_function,transmembrane transporter activity,substrate-specific transmembrane transporter activity,substrate-specific transporter activity	5	5	By MS/MS	0.25801	-1.9545	18.07	6	2139800000	1635900000	503960000	4	4	By MS/MS	0.24462	-2.03139	32.92	5	458450000	350230000	108230000	4	4	By MS/MS	0.276809
	2314	Tb927.8.5560	Tb08.26E13.170	hypothetical protein, conserved		Q57X26	59.988	39.6	0	17	17	0.272901	-1.87355	4	0.00235104	8.73248	30.3611	X	X		X		intracellular organelle,intracellular,intracellular membrane-bounded organelle,cell,cytoplasmic part,cellular_component,intracellular part,membrane-bounded organelle,mitochondrion,organelle,cytoplasm,cell part			13	13	By MS/MS	0.33099	-1.59514	25.441	10	1828900000	1350200000	478760000	12	12	By MS/MS	0.20476	-2.28799	30.95	6	999760000	818600000	181160000	10	10	By MS/MS	0.354673
	348	Tb927.10.11820	Tb10.26.0050	hypothetical protein, conserved		Q389F9	39.072	18.6	0	4	4	0.273155	-1.87221	3	0.0442623	4.49778	27.4739	X	X			X	intracellular organelle,intracellular,intracellular membrane-bounded organelle,cell,cytoplasmic part,cellular_component,intracellular part,membrane-bounded organelle,mitochondrion,organelle,cytoplasm,cell part			1	1	By MS/MS	0.44429	-1.17043		1	119210000	88164000	31048000	3	3	By MS/MS	0.2747	-1.86407	46.522	3	286920000	225220000	61694000	0	0	By matching
	2130	Tb927.7.7090	Tb07.21H15.300	hypothetical protein, conserved		Q57XS9	17.127	53.3	0	7	7	0.273301	-1.87143	4	0.00248294	8.65374	32.5174	X	X		X	X	intracellular organelle,intracellular,intracellular membrane-bounded organelle,cell,cytoplasmic part,cellular_component,intracellular part,membrane-bounded organelle,mitochondrion,organelle,cytoplasm,cell part			6	6	By MS/MS	0.28898	-1.79096	49.635	24	6764000000	5204400000	1559600000	6	6	By MS/MS	0.20161	-2.31036	76.498	23	6281000000	5200100000	1080800000	6	6	By MS/MS	0.386041
	361	Tb927.10.12220	Tb10.389.1520	hypothetical protein, conserved		Q389C1	41.133	14.6	0	4	4	0.273424	-1.87079	4	0.00664564	7.23338	27.422									2	2	By MS/MS	0.2959	-1.75682	39.962	2	124960000	94065000	30892000	3	3	By MS/MS	0.15566	-2.68353	16.601	2	243870000	213330000	30543000	3	3	By MS/MS	0.359984
	1201	Tb927.11.6830	Tb11.02.4660, Tb11.02.4660:mRNA, Tb11.02.4660:pep	hypothetical protein, conserved		Q384Y7	108.83	28.2	0	21	21	0.273448	-1.87066	4	0.00419416	7.8974	29.465	X	X				intracellular organelle,intracellular,intracellular membrane-bounded organelle,cell,cytoplasmic part,cellular_component,intracellular part,membrane-bounded organelle,mitochondrion,organelle,cytoplasm,cell part			14	14	By MS/MS	0.25652	-1.96286	26.189	6	1335300000	702150000	633200000	12	12	By MS/MS	0.18112	-2.46498	7.3777	3	1033200000	809700000	223530000	7	7	By MS/MS	0.395585
	1283	Tb927.11.9670	Tb11.01.1440, Tb11.01.1440:mRNA, Tb11.01.1440:pep	glycine synthase, putative (GCVT1)	GCVT1	Q383W2	41.142	43.7	0	14	14	0.273723	-1.86921	4	0.00327524	8.25418	31.4246	X	X		X	X	intracellular organelle,intracellular,intracellular membrane-bounded organelle,cell,cytoplasmic part,cellular_component,intracellular part,membrane-bounded organelle,mitochondrion,organelle,cytoplasm,cell part	alpha-amino acid catabolic process,alpha-amino acid metabolic process,glycine catabolic process,single-organism cellular process,primary metabolic process,cellular amino acid metabolic process,nitrogen compound metabolic process,organic acid metabolic process,carboxylic acid metabolic process,organonitrogen compound catabolic process,small molecule metabolic process,catabolic process,single-organ…	transferase activity,transferase activity, transferring one-carbon groups,aminomethyltransferase activity,molecular_function,catalytic activity,methyltransferase activity	10	10	By MS/MS	0.34217	-1.54721	24.925	7	2814000000	2039800000	774190000	9	9	By MS/MS	0.19556	-2.35432	33.625	4	3440500000	2839100000	601440000	9	9	By MS/MS	0.362779
	1540	Tb927.4.1500	Tb04.2L9.750	RNA editing associated helicase 2,mitochondrial RNA binding complex 1 subunit (REH2)	REH2	Q581T1	241.82	43.3	0	71	71	0.273738	-1.86913	4	0.00262111	8.57561	32.0456	X	X		X	X	intracellular organelle,intracellular,mitochondrial mRNA editing complex,protein complex,mRNA editing complex,mitochondrial part,intracellular membrane-bounded organelle,cell,cytoplasmic part,cellular_component,intracellular part,membrane-bounded organelle,organelle part,mitochondrion,organelle,cytoplasm,macromolecular complex,intracellular organelle part,cell part	gene expression,regulation of mRNA stability,regulation of biological process,mRNA stabilization,nucleobase-containing compound metabolic process,nucleic acid metabolic process,regulation of RNA stability,primary metabolic process,RNA modification,regulation of gene expression,cellular nitrogen compound metabolic process,nitrogen compound metabolic process,cytidine to uridine editing,cellular aro…	ATPase activity, coupled,nucleoside phosphate binding,nucleic acid binding,3'-5' RNA helicase activity,RNA helicase activity,hydrolase activity,anion binding,nucleotide binding,ATP binding,purine ribonucleotide binding,nucleoside-triphosphatase activity,purine ribonucleoside binding,double-stranded RNA binding,mRNA binding,purine nucleoside binding,molecular_function,ribonucleoside binding,RNA bi…	43	43	By MS/MS	0.34169	-1.54924	24.52	33	3969200000	2906500000	1062700000	61	61	By MS/MS	0.20517	-2.28511	35.385	36	5878300000	4753400000	1125000000	43	43	By MS/MS	0.35302
	1053	Tb927.11.2920	Tb11.02.0440, Tb11.02.0440:mRNA, Tb11.02.0440:pep	glycerolphosphate mutase, putative		Q386L9	33.71	16.8	0	5	5	0.274137	-1.86703	4	0.00114436	9.77124	28.8715	X	X		X		intracellular organelle,intracellular,intracellular membrane-bounded organelle,cell,cytoplasmic part,cellular_component,intracellular part,membrane-bounded organelle,mitochondrion,organelle,cytoplasm,cell part	metabolic process,biological_process	molecular_function,catalytic activity	3	3	By MS/MS	0.2915	-1.77843	55.871	3	338710000	247250000	91459000	3	3	By MS/MS	0.3257	-1.61838	191.39	3	1146600000	264130000	882440000	3	3	By MS/MS	0.294473
	1987	Tb927.7.280	Tb07.8P12.370	cyclophilin-type peptidyl-prolyl cis-trans isomerase, putative (PPIase)	PPIase	Q57U26	24.302	76	0	13	13	0.274373	-1.86579	4	0.0007778	10.3283	32.5785			X				primary metabolic process,protein folding,protein metabolic process,cellular process,cellular metabolic process,metabolic process,cellular protein metabolic process,macromolecule metabolic process,biological_process,cellular macromolecule metabolic process,organic substance metabolic process	peptidyl-prolyl cis-trans isomerase activity,isomerase activity,molecular_function,cis-trans isomerase activity,catalytic activity	12	12	By MS/MS	0.28469	-1.81254	36.774	21	7961300000	6079700000	1881600000	12	12	By MS/MS	0.23787	-2.07175	46.128	16	4861600000	3704900000	1156700000	12	12	By MS/MS	0.350668
	1270	Tb927.11.940	Tb11.03.0180, Tb11.03.0180:mRNA, Tb11.03.0180:pep	KREPB5,RNA-editing complex protein (KREPB5)	KREPB5	Q387F6	43.464	31.2	0	9	9	0.274475	-1.86525	4	0.00252714	8.62828	29.7289	X	X		X		intracellular organelle,intracellular,mitochondrial mRNA editing complex,protein complex,mRNA editing complex,mitochondrial part,intracellular membrane-bounded organelle,cell,cytoplasmic part,cellular_component,intracellular part,membrane-bounded organelle,organelle part,mitochondrion,organelle,cytoplasm,macromolecular complex,intracellular organelle part,cell part	nucleobase-containing compound metabolic process,nucleic acid metabolic process,primary metabolic process,RNA modification,cellular nitrogen compound metabolic process,nitrogen compound metabolic process,cellular aromatic compound metabolic process,macromolecule modification,cellular process,heterocycle metabolic process,cellular metabolic process,metabolic process,organic cyclic compound metabol…		6	6	By MS/MS	0.36194	-1.46618	60.281	5	1220200000	880850000	339340000	7	7	By MS/MS	0.20172	-2.30957	17.434	4	1322400000	1044900000	277550000	5	5	By MS/MS	0.328461
	409	Tb927.10.13600	Tb10.05.0050	hypothetical protein, conserved,hypothetical protein		Q388N8	18.522	43	0	9	9	0.27458	-1.8647	4	0.00146075	9.41908	31.3491	X	X		X	X	intracellular organelle,intracellular,intracellular membrane-bounded organelle,cell,cytoplasmic part,cellular_component,intracellular part,membrane-bounded organelle,mitochondrion,organelle,cytoplasm,cell part			7	7	By MS/MS	0.30824	-1.69787	24.288	13	2649900000	2004400000	645540000	9	9	By MS/MS	0.20857	-2.2614	48.552	14	3028700000	2441900000	586800000	7	7	By MS/MS	0.350177
	2029	Tb927.7.3810	Tb07.6C8.200	hypothetical protein, conserved		Q57UC8	41.685	15	0	6	6	0.274901	-1.86301	4	0.00117328	9.73524	30.0696	X	X		X		intracellular organelle,intracellular,intracellular membrane-bounded organelle,cell,cytoplasmic part,cellular_component,intracellular part,membrane-bounded organelle,mitochondrion,organelle,cytoplasm,cell part	regulation of cellular macromolecule biosynthetic process,regulation of nitrogen compound metabolic process,gene expression,regulation of biological process,heterocycle biosynthetic process,transcription, DNA-templated,regulation of transcription, DNA-templated,cellular nitrogen compound biosynthetic process,regulation of cellular biosynthetic process,nucleobase-containing compound metabolic proc…	nucleic acid binding,molecular_function,DNA binding,heterocyclic compound binding,binding,organic cyclic compound binding	5	5	By MS/MS	0.26692	-1.90552	25.948	5	1330300000	1034300000	296050000	4	4	By MS/MS	0.23278	-2.10296	18.506	5	862950000	712770000	150180000	4	4	By MS/MS	0.37294
	1901	Tb927.6.4480	Tb06.26G9.740	valyl-tRNA synthetase, putative (ValRS)	ValRS	Q587B4	110.92	23.3	0	18	18	0.275081	-1.86207	4	0.000492203	10.9885	28.6319			X			intracellular,cell,cellular_component,intracellular part,cytoplasm,cell part	gene expression,single-organism cellular process,nucleobase-containing compound metabolic process,nucleic acid metabolic process,translation,organic substance biosynthetic process,biosynthetic process,macromolecule biosynthetic process,primary metabolic process,cellular nitrogen compound metabolic process,cellular amino acid metabolic process,nitrogen compound metabolic process,organic acid metab…	nucleoside phosphate binding,hydrolase activity,valine-tRNA ligase activity,anion binding,nucleotide binding,ATP binding,carboxylic ester hydrolase activity,purine ribonucleotide binding,purine ribonucleoside binding,ligase activity, forming carbon-oxygen bonds,purine nucleoside binding,molecular_function,ribonucleoside binding,aminoacyl-tRNA editing activity,small molecule binding,catalytic acti…	11	11	By MS/MS	0.2918	-1.77695	48.173	8	476940000	368510000	108430000	11	11	By MS/MS	0.21818	-2.19641	41.294	5	568450000	450450000	118010000	7	7	By MS/MS	0.290326
	867	Tb927.11.13170	Tb11.01.4720, Tb11.01.4720:mRNA, Tb11.01.4720:pep	hypothetical protein, conserved		Q382L9	48.076	12.2	0	4	4	0.275142	-1.86175	4	0.00365524	8.09582	26.2308									4	4	By MS/MS	0.32965	-1.60099	42.624	4	97941000	72978000	24963000	3	3	By MS/MS	0.20365	-2.29584	47.258	3	91901000	78218000	13683000	3	3	By MS/MS	0.387402
	2595	Tb927.9.5280	Tb09.160.3800, Tb09.160.3800:mRNA, chr9contig160.tmp0294	unspecified product		Q38F25	31.896	48.5	0	10	10	0.275197	-1.86146	4	0.0032484	8.26605	29.6605	X	X		X	X				6	6	By MS/MS	0.31523	-1.66552	17.575	3	972670000	652860000	319810000	7	7	By MS/MS	0.18613	-2.42562	28.741	5	847640000	701300000	146340000	8	8	By MS/MS	0.373357
	482	Tb927.10.15830	TRYP_x-61h03.q2kb185_71, Tb10.61.0460	hypothetical protein, conserved		Q387T1	29.207	30.8	0	6	6	0.275692	-1.85887	4	0.000465894	11.0677	29.7403	X	X				intracellular organelle,intracellular,intracellular membrane-bounded organelle,cell,cytoplasmic part,cellular_component,intracellular part,membrane-bounded organelle,mitochondrion,organelle,cytoplasm,cell part			6	6	By MS/MS	0.3034	-1.72071	76.154	6	1104700000	806100000	298590000	5	5	By MS/MS	0.2225	-2.16812	79.086	5	847500000	684860000	162640000	4	4	By MS/MS	0.312969
	1116	Tb927.11.4680	TRYP_xi-1013a02.q1k_19, Tb11.02.2280, Tb11.02.2280:mRNA, Tb11.02.2280:pep	hypothetical protein, conserved		Q385U9	40.02	21.1	0	8	8	0.276022	-1.85714	4	0.00216093	8.85413	31.1365	X	X		X		intracellular organelle,intracellular,membrane,intracellular membrane-bounded organelle,cell,cytoplasmic part,cellular_component,intracellular part,membrane-bounded organelle,mitochondrion,organelle,cytoplasm,cell part			8	8	By MS/MS	0.3104	-1.6878	18.364	8	2561000000	1834800000	726120000	7	7	By MS/MS	0.1948	-2.35993	35.43	7	2342900000	1925900000	416940000	7	7	By MS/MS	0.356252
	1776	Tb927.5.4370	Tb05.45E22.694	hypothetical protein, conserved		Q57Z12	14.523	54	0	7	7	0.276251	-1.85595	4	0.000869088	10.1682	28.2407				X					4	4	By MS/MS	0.3379	-1.56533	40.361	4	301210000	227150000	74059000	6	6	By MS/MS	0.24126	-2.05134	59.032	8	316030000	258520000	57509000	4	4	By MS/MS	0.311585
	922	Tb927.11.14700	Tb11.01.6320, Tb11.01.6320:mRNA, Tb11.01.6320:pep	hypothetical protein, conserved		Q381W5	61.94	41.5	0	14	14	0.276446	-1.85493	4	0.00335366	8.22005	30.1251	X	X		X		intracellular organelle,intracellular,intracellular membrane-bounded organelle,cell,cytoplasmic part,cellular_component,intracellular part,membrane-bounded organelle,mitochondrion,organelle,cytoplasm,cell part			6	6	By MS/MS	0.35505	-1.49391	60.39	11	842160000	571180000	270980000	13	13	By MS/MS	0.20214	-2.30657	15.562	6	1456400000	1187700000	268710000	9	9	By MS/MS	0.36001
	1052	Tb927.11.2910	Tb11.02.0430, Tb11.02.0430:mRNA, Tb11.02.0430:pep	phosphoglycerate mutase, putative (iPGAM)	iPGAM	Q386M0	43.738	21.7	0	6	6	0.276723	-1.85348	4	0.00128575	9.60318	28.5755	X	X		X		intracellular organelle,intracellular,intracellular membrane-bounded organelle,cell,cytoplasmic part,cellular_component,intracellular part,membrane-bounded organelle,mitochondrion,organelle,cytoplasm,cell part	glycolytic process,monocarboxylic acid metabolic process,single-organism cellular process,generation of precursor metabolites and energy,carbohydrate metabolic process,carbohydrate catabolic process,primary metabolic process,organic acid metabolic process,carboxylic acid metabolic process,small molecule metabolic process,catabolic process,single-organism metabolic process,cellular process,single-…	intramolecular transferase activity, phosphotransferases,cation binding,transition metal ion binding,intramolecular transferase activity,metal ion binding,isomerase activity,molecular_function,phosphoglycerate mutase activity,catalytic activity,cobalt ion binding,ion binding,binding	4	4	By MS/MS	0.29532	-1.75965	22.486	3	566320000	435720000	130600000	5	5	By MS/MS	0.24293	-2.04139	73.434	5	393300000	302290000	91009000	4	4	By MS/MS	0.364219
	2625	Tb927.9.7150	Tb09.160.5220, Tb09.160.5220:mRNA, Tb09.160.5220:pep, chr9contig160.tmp0408	RNA pseudouridylate synthase protein, putative		Q38EM9	140.81	29.4	0	30	30	0.276771	-1.85323	4	0.00393641	7.9889	29.5627							gene expression,nucleobase-containing compound metabolic process,nucleic acid metabolic process,primary metabolic process,RNA modification,cellular nitrogen compound metabolic process,nitrogen compound metabolic process,cellular aromatic compound metabolic process,macromolecule modification,cellular process,heterocycle metabolic process,cellular metabolic process,RNA processing,metabolic process,…	nucleic acid binding,intramolecular transferase activity,pseudouridine synthase activity,isomerase activity,molecular_function,RNA binding,catalytic activity,heterocyclic compound binding,binding,organic cyclic compound binding	12	12	By MS/MS	0.35273	-1.50336	24.476	10	738200000	518420000	219780000	22	22	By MS/MS	0.18562	-2.42958	67.509	11	978280000	715710000	262570000	16	16	By MS/MS	0.361572
	107	Tb11.02.5400b;Tb11.02.5400		cystathionine beta-synthase, putative			39.464	7.2	0	2	2	0.277122	-1.85141	2	0.0497385	4.32949	28.9767							single-organism biosynthetic process,alpha-amino acid metabolic process,sulfur compound biosynthetic process,single-organism cellular process,sulfur compound metabolic process,cellular amino acid biosynthetic process,serine family amino acid biosynthetic process,sulfur amino acid biosynthetic process,organic substance biosynthetic process,biosynthetic process,alpha-amino acid biosynthetic process…	cofactor binding,pyridoxal phosphate binding,anion binding,hydro-lyase activity,lyase activity,molecular_function,cystathionine beta-synthase activity,carbon-oxygen lyase activity,catalytic activity,heterocyclic compound binding,ion binding,binding,organic cyclic compound binding	2	2	By MS/MS	0.30641	-1.70646		1	519890000	393860000	126030000	1	1	By MS/MS				0	0	0	0	0	0	By matching
	1463	Tb927.3.4130	Tb03.26J7.200	hypothetical protein, conserved		Q580M9	23.04	20.7	0	4	4	0.277582	-1.84902	4	0.00325551	8.2629	28.1012	X	X		X		intracellular organelle,intracellular,intracellular membrane-bounded organelle,cell,cytoplasmic part,cellular_component,intracellular part,membrane-bounded organelle,mitochondrion,organelle,cytoplasm,cell part			4	4	By MS/MS	0.3124	-1.67853	38.788	6	262110000	199950000	62159000	4	4	By MS/MS	0.19126	-2.38639	24.727	6	327390000	264380000	63011000	4	4	By MS/MS	0.384379
	929	Tb927.11.14980	Tb11.01.6620, Tb11.01.6620:mRNA, Tb11.01.6620:pep	hypothetical protein, conserved		Q381T7	58.419	32.1	0	13	13	0.277997	-1.84686	4	0.00465566	7.7468	31.2124	X	X		X		intracellular organelle,intracellular,intracellular membrane-bounded organelle,cell,cytoplasmic part,cellular_component,intracellular part,membrane-bounded organelle,mitochondrion,organelle,cytoplasm,cell part			11	11	By MS/MS	0.29184	-1.77675	29.47	10	2553800000	1929400000	624390000	11	11	By MS/MS	0.17991	-2.47465	21.82	8	2427000000	2028000000	399070000	12	12	By MS/MS	0.406901
	959	Tb927.11.15810	Tb11.01.7460, Tb11.01.7460:mRNA, Tb11.01.7460:pep	NADH dehydrogenase subunit NI2M, putative,Complex 1,NADH-ubiquinone oxidoreductase chain NI2M		Q381K5	36.29	8.9	0	2	2	0.278904	-1.84216	4	0.00530362	7.55881	24.7881	X	X				organelle envelope,intracellular organelle,intracellular,protein complex,mitochondrial envelope,NADH dehydrogenase complex,organelle membrane,membrane part,mitochondrial part,membrane,intracellular membrane-bounded organelle,cell,catalytic complex,cytoplasmic part,mitochondrial membrane,oxidoreductase complex,cellular_component,intracellular part,membrane-bounded organelle,organelle part,mitochon…	nucleotide metabolic process,NADH regeneration,NADH metabolic process,organophosphate metabolic process,single-organism cellular process,oxidoreduction coenzyme metabolic process,nucleobase-containing compound metabolic process,pyridine-containing compound metabolic process,coenzyme metabolic process,primary metabolic process,nucleoside phosphate metabolic process,pyridine nucleotide metabolic pr…	NADH dehydrogenase (quinone) activity,NADH dehydrogenase (ubiquinone) activity,oxidoreductase activity, acting on NAD(P)H, quinone or similar compound as acceptor,molecular_function,oxidoreductase activity,catalytic activity,oxidoreductase activity, acting on NAD(P)H,NADH dehydrogenase activity	1	1	By MS/MS	0.3465	-1.52907		1	33277000	25219000	8057600	2	2	By MS/MS	0.18963	-2.39874		1	21630000	18459000	3171700	1	1	By MS/MS	0.40151
	743	Tb927.10.9360	TRYPtp6k15-3d06.p1c_147, Tb10.6k15.1040	hypothetical protein, conserved		Q38A39	57.475	37.3	0	16	16	0.279005	-1.84164	4	0.002545	8.61812	30.5076				X			oxidation-reduction process,single-organism metabolic process,metabolic process,single-organism process,biological_process	molecular_function,oxidoreductase activity,catalytic activity	9	9	By MS/MS	0.27201	-1.87827	38.701	8	1606800000	1132800000	473980000	9	9	By MS/MS	0.2201	-2.18377	15.691	5	1195300000	936660000	258630000	12	12	By MS/MS	0.410374
	1784	Tb927.5.690	Tb05.30F7.360	hypothetical protein, conserved		Q57VF7	16.361	58.9	0	6	6	0.279071	-1.8413	4	0.00274741	8.50771	29.6331									6	6	By MS/MS	0.2944	-1.76415	25.692	6	1072000000	767600000	304380000	6	6	By MS/MS	0.20907	-2.25794	30.089	6	634660000	489570000	145080000	5	5	By MS/MS	0.400561
	1560	Tb927.4.1990	Tb04.29M18.630	RNA helicase, putative,mitochondrial, putative		Q583J4	70.543	4	0	3	3	0.279159	-1.84084	3	0.0434689	4.52387	26.3039				X				nucleoside phosphate binding,nucleic acid binding,hydrolase activity,anion binding,nucleotide binding,ATP binding,purine ribonucleotide binding,nucleoside-triphosphatase activity,purine ribonucleoside binding,purine nucleoside binding,molecular_function,ribonucleoside binding,hydrolase activity, acting on acid anhydrides, in phosphorus-containing anhydrides,pyrophosphatase activity,hydrolase acti…	1	1	By MS/MS	0.33496	-1.57794		1	82235000	62073000	20162000	3	3	By MS/MS	0.16257	-2.62087		1	76813000	61669000	15144000	1	1	By MS/MS	0.399505
	1019	Tb927.11.1990	Tb11.46.0008, Tb11.46.0008:mRNA, Tb11.46.0008:pep	arginyl-tRNA synthetase, putative	ArgRS	Q386W0	78.432	12.7	0	6	6	0.279408	-1.83956	4	0.0045892	7.76754	27.2298			X			intracellular,cell,cellular_component,intracellular part,cytoplasm,cell part	gene expression,single-organism cellular process,arginyl-tRNA aminoacylation,nucleobase-containing compound metabolic process,nucleic acid metabolic process,translation,organic substance biosynthetic process,biosynthetic process,macromolecule biosynthetic process,primary metabolic process,cellular nitrogen compound metabolic process,cellular amino acid metabolic process,nitrogen compound metaboli…	nucleoside phosphate binding,anion binding,nucleotide binding,ATP binding,purine ribonucleotide binding,purine ribonucleoside binding,arginine-tRNA ligase activity,ligase activity, forming carbon-oxygen bonds,purine nucleoside binding,molecular_function,ribonucleoside binding,small molecule binding,catalytic activity,ligase activity, forming aminoacyl-tRNA and related compounds,ligase activity,he…	3	3	By MS/MS	0.31076	-1.68613	3.3102	3	105840000	81196000	24640000	4	4	By MS/MS	0.17908	-2.48132	50.657	4	192180000	164390000	27789000	2	2	By MS/MS	0.395993
	240	Tb927.1.1600;Tb11.v5.0688		pseudouridine synthase TruD, putative		Q4GZ59	168.32	4	0	4	4	0.279544	-1.83885	4	0.000217037	12.1698	24.1746				X	X		nucleobase-containing compound metabolic process,nucleic acid metabolic process,primary metabolic process,RNA modification,cellular nitrogen compound metabolic process,nitrogen compound metabolic process,cellular aromatic compound metabolic process,macromolecule modification,cellular process,heterocycle metabolic process,cellular metabolic process,tRNA metabolic process,ncRNA metabolic process,me…	nucleic acid binding,intramolecular transferase activity,pseudouridine synthase activity,isomerase activity,molecular_function,RNA binding,catalytic activity,heterocyclic compound binding,binding,organic cyclic compound binding	1	1	By MS/MS	0.29276	-1.77221	1.8703	2	13564000	10905000	2659600	3	3	By MS/MS	0.31876	-1.64946	125.97	3	57205000	30267000	26937000	1	1	By MS/MS	0.270995
	709	Tb927.10.8320	TRYPtp6k15-3d06.p1c_324, Tb10.6k15.2180	cytochrome oxidase subunit IX (COXIX)	COXIX	Q38AD2	13.786	46.8	0	6	6	0.279684	-1.83813	4	0.00221314	8.81969	33.0313	X	X		X	X	intracellular organelle,intracellular,intracellular membrane-bounded organelle,cell,cytoplasmic part,cellular_component,intracellular part,membrane-bounded organelle,mitochondrion,organelle,cytoplasm,cell part			6	6	By MS/MS	0.30463	-1.71487	27.136	8	9047500000	6978800000	2068700000	6	6	By MS/MS	0.20872	-2.26036	72.076	7	7438600000	6124100000	1314600000	6	6	By MS/MS	0.381534
	167	Tb927.1.1130;Tb11.v5.0384		glycerol-3-phosphate dehydrogenase (FAD-dependent), putative		Q4GZA5	66.174	21.4	0	9	9	0.279998	-1.83651	4	0.00698675	7.16116	29.128	X	X		X	X	intracellular organelle,intracellular,protein complex,intracellular membrane-bounded organelle,cell,catalytic complex,cytoplasmic part,oxidoreductase complex,cellular_component,intracellular part,glycerol-3-phosphate dehydrogenase complex,membrane-bounded organelle,mitochondrion,organelle,cytoplasm,macromolecular complex,cell part	organophosphate metabolic process,carbohydrate derivative metabolic process,phosphate-containing compound metabolic process,oxidation-reduction process,single-organism metabolic process,cellular process,cellular metabolic process,phosphorus metabolic process,metabolic process,alditol phosphate metabolic process,single-organism process,glycerol-3-phosphate metabolic process,biological_process,orga…	oxidoreductase activity, acting on the CH-OH group of donors, quinone or similar compound as acceptor,oxidoreductase activity, acting on CH-OH group of donors,glycerol-3-phosphate dehydrogenase activity,molecular_function,oxidoreductase activity,catalytic activity	7	7	By MS/MS	0.38401	-1.38078	46.986	7	940010000	683140000	256880000	4	4	By MS/MS	0.17325	-2.52907	36.688	3	220330000	185320000	35017000	5	5	By MS/MS	0.379492
	334	Tb927.10.11260	Tb10.26.0750	hypothetical protein, conserved		Q389L3	22.384	48.7	0	8	8	0.280611	-1.83336	4	0.0166946	5.90448	29.9461	X	X				intracellular organelle,intracellular,intracellular membrane-bounded organelle,cell,cytoplasmic part,cellular_component,intracellular part,membrane-bounded organelle,mitochondrion,organelle,cytoplasm,cell part			7	7	By MS/MS	0.2413	-2.0511	73.71	7	1613500000	1173000000	440440000	4	4	By MS/MS	0.14966	-2.74024	20.702	5	423460000	366750000	56712000	6	6	By MS/MS	0.518672
	1261	Tb927.11.9140	Tb11.01.0880, Tb11.01.0880:mRNA, Tb11.01.0880:pep	mitochondrial RNA binding complex 1 subunit (MRB0880)	MRB0880	Q384B4	18.647	20.1	0	4	4	0.280988	-1.83142	4	0.00275448	8.504	29.7371	X	X		X		intracellular organelle,intracellular,intracellular membrane-bounded organelle,cell,cytoplasmic part,cellular_component,intracellular part,membrane-bounded organelle,mitochondrion,organelle,cytoplasm,cell part	gene expression,regulation of mRNA stability,regulation of biological process,mRNA stabilization,nucleobase-containing compound metabolic process,nucleic acid metabolic process,regulation of RNA stability,primary metabolic process,RNA modification,regulation of gene expression,cellular nitrogen compound metabolic process,nitrogen compound metabolic process,cytidine to uridine editing,cellular aro…	nucleic acid binding,molecular_function,RNA binding,heterocyclic compound binding,binding,organic cyclic compound binding	4	4	By MS/MS	0.34947	-1.51676	35.214	5	880300000	652980000	227310000	4	4	By MS/MS	0.22189	-2.17208	73.673	3	887610000	727050000	160550000	4	4	By MS/MS	0.364857
	715	Tb927.10.8620	TRYPtp6k15-3d06.p1c_285, Tb10.6k15.1920	hypothetical protein, conserved		Q38AB0	21.046	31.7	0	7	7	0.281128	-1.8307	4	0.0022099	8.82181	29.036	X	X		X	X	intracellular organelle,intracellular,intracellular membrane-bounded organelle,cell,cytoplasmic part,cellular_component,intracellular part,membrane-bounded organelle,mitochondrion,organelle,cytoplasm,cell part			7	7	By MS/MS	0.32143	-1.63742	19.827	3	984690000	616400000	368300000	4	4	By MS/MS	0.1949	-2.35919	36.135	3	388800000	317420000	71386000	6	6	By MS/MS	0.348189
	2266	Tb927.8.4000	Tb08.10J17.190	hypothetical protein, conserved		Q581C0	71.405	8.3	0	6	6	0.281258	-1.83003	4	0.00260729	8.58323	27.2709	X	X		X		intracellular organelle,intracellular,intracellular membrane-bounded organelle,cell,cytoplasmic part,cellular_component,intracellular part,membrane-bounded organelle,mitochondrion,organelle,cytoplasm,cell part		transferase activity, transferring phosphorus-containing groups,transferase activity,molecular_function,catalytic activity	2	2	By MS/MS	0.38163	-1.38975	22.693	4	112320000	83068000	29256000	4	4	By MS/MS	0.2351	-2.08865	20.574	5	104440000	81836000	22605000	3	3	By MS/MS	0.325977
	2190	Tb927.8.1890	Tb08.26N11.340	cytochrome c1, heme protein, mitochondrial precursor		D6XKS6	30.071	55.8	0	12	12	0.281285	-1.82989	4	0.00244937	8.67337	33.9746	X	X				organelle envelope,intracellular organelle,mitochondrial respiratory chain,respiratory chain,intracellular,organelle inner membrane,mitochondrial envelope,organelle membrane,membrane part,mitochondrial part,membrane,intracellular membrane-bounded organelle,cell,mitochondrial membrane part,mitochondrial inner membrane,cytoplasmic part,mitochondrial membrane,cellular_component,intracellular part,me…	oxidation-reduction process,single-organism metabolic process,metabolic process,single-organism process,biological_process	cation binding,transition metal ion binding,heme binding,metal ion binding,molecular_function,heterocyclic compound binding,electron carrier activity,ion binding,binding,organic cyclic compound binding,tetrapyrrole binding,iron ion binding	11	11	By MS/MS	0.30956	-1.69171	26.617	40	16938000000	12797000000	4140600000	11	11	By MS/MS	0.20516	-2.28518	48.258	37	16300000000	13343000000	2956900000	12	12	By MS/MS	0.383274
	1839	Tb927.6.2230	Tb06.4M18.600	RGG protein		Q584T3	86.64	48	0	32	32	0.281591	-1.82832	4	0.00326241	8.25985	33.6581	X	X		X		intracellular organelle,intracellular,intracellular membrane-bounded organelle,cell,cytoplasmic part,cellular_component,intracellular part,membrane-bounded organelle,mitochondrion,organelle,cytoplasm,cell part	heterocycle biosynthetic process,cellular nitrogen compound biosynthetic process,nucleobase-containing compound metabolic process,nucleic acid metabolic process,organic substance biosynthetic process,biosynthetic process,macromolecule biosynthetic process,primary metabolic process,cellular nitrogen compound metabolic process,nitrogen compound metabolic process,aromatic compound biosynthetic proce…	nucleic acid binding,molecular_function,RNA binding,heterocyclic compound binding,binding,organic cyclic compound binding	24	24	By MS/MS	0.35195	-1.50656	27.996	34	14928000000	10874000000	4053700000	28	28	By MS/MS	0.20896	-2.2587	37.943	40	13128000000	10818000000	2309400000	23	23	By MS/MS	0.372273
	2527	Tb927.9.1530	Tb09.160.0470, Tb09.160.0470:mRNA, Tb09.160.0470:pep, chr9contig160.tmp0047c	hypothetical protein, conserved		Q38FZ3	81.612	6.5	0	4	4	0.281932	-1.82658	4	0.0117512	6.41104	27.4962	X	X		X	X	intracellular organelle,intracellular,intracellular membrane-bounded organelle,cell,cytoplasmic part,cellular_component,intracellular part,membrane-bounded organelle,mitochondrion,organelle,cytoplasm,cell part			1	1	By MS/MS	0.2529	-1.98336		1	100990000	84776000	16213000	2	2	By MS/MS	0.15663	-2.67457	10.617	2	95687000	79616000	16071000	3	3	By MS/MS	0.454153
	243	Tb927.1.1690		RNA editing endoribonuclease,RNA-editing complex protein (KREN1)	KREN1	Q4GZ50	89.886	15.1	0	11	11	0.282143	-1.8255	4	0.00987264	6.66235	28.2297	X	X		X		intracellular organelle,intracellular,protein complex,mRNA editing complex,intracellular membrane-bounded organelle,cell,cytoplasmic part,cellular_component,intracellular part,membrane-bounded organelle,mitochondrion,organelle,cytoplasm,macromolecular complex,cell part	gene expression,nucleobase-containing compound metabolic process,nucleic acid metabolic process,primary metabolic process,RNA modification,cellular nitrogen compound metabolic process,nitrogen compound metabolic process,cellular aromatic compound metabolic process,mRNA modification,macromolecule modification,cellular process,heterocycle metabolic process,cellular metabolic process,RNA processing,…	nucleic acid binding,cation binding,transition metal ion binding,hydrolase activity,endoribonuclease activity,double-stranded RNA-specific ribonuclease activity,metal ion binding,endoribonuclease activity, producing 5'-phosphomonoesters,molecular_function,nuclease activity,RNA binding,zinc ion binding,catalytic activity,endonuclease activity, active with either ribo- or deoxyribonucleic acids and…	6	6	By MS/MS	0.29719	-1.75054	8.1189	6	343610000	250800000	92803000	9	9	By MS/MS	0.16148	-2.63057	45.05	7	566190000	349360000	216830000	5	5	By MS/MS	0.462278
	1077	Tb927.11.3640	Tb11.02.1110, Tb11.02.1110:mRNA, Tb11.02.1110:pep	hypothetical protein, conserved		Q386E8	21.781	30.3	0	5	5	0.282153	-1.82545	4	0.00262815	8.57174	29.1382	X	X				intracellular organelle,intracellular,intracellular membrane-bounded organelle,cell,cytoplasmic part,cellular_component,intracellular part,membrane-bounded organelle,mitochondrion,organelle,cytoplasm,cell part			4	4	By MS/MS	0.41296	-1.27593	53.728	3	863400000	554370000	309040000	3	3	By MS/MS	0.23621	-2.08186	52.073	5	544660000	430370000	114290000	3	3	By MS/MS	0.284803
	2038	Tb927.7.3990	Tb07.5F10.670	mitochondrial DNA polymerase I protein C (POL1C)	POL1C	Q57UM9	182.03	26.5	0	37	37	0.282798	-1.82216	4	0.00085676	10.1888	30.6829	X	X		X	X	intracellular organelle,intracellular,intracellular membrane-bounded organelle,cell,cytoplasmic part,cellular_component,intracellular part,membrane-bounded organelle,mitochondrion,organelle,cytoplasm,cell part	DNA metabolic process,nucleobase-containing compound metabolic process,nucleic acid metabolic process,organic substance biosynthetic process,biosynthetic process,macromolecule biosynthetic process,primary metabolic process,cellular nitrogen compound metabolic process,nitrogen compound metabolic process,cellular aromatic compound metabolic process,cellular process,heterocycle metabolic process,cel…	nucleic acid binding,transferase activity, transferring phosphorus-containing groups,DNA polymerase activity,transferase activity,molecular_function,DNA-directed DNA polymerase activity,DNA binding,catalytic activity,heterocyclic compound binding,nucleotidyltransferase activity,binding,organic cyclic compound binding	24	24	By MS/MS	0.30867	-1.69586	27.916	15	2158300000	1513400000	644930000	27	27	By MS/MS	0.23796	-2.07121	78.354	19	1569500000	1194800000	374740000	21	21	By MS/MS	0.351976
	1833	Tb927.6.2170	Tb06.4M18.480	co-chaperone GrpE, putative		Q584T9	23.877	57.7	0	18	18	0.282807	-1.82211	4	0.00361964	8.10994	35.439	X	X		X	X	intracellular organelle,intracellular,intracellular membrane-bounded organelle,cell,cytoplasmic part,cellular_component,intracellular part,membrane-bounded organelle,mitochondrion,organelle,cytoplasm,cell part	organic substance transport,single-organism cellular process,intracellular protein transmembrane transport,transport,protein localization,mitochondrial transport,establishment of localization,protein localization to mitochondrion,macromolecule localization,cellular component organization or biogenesis,cytoplasmic transport,primary metabolic process,protein localization to organelle,protein import…	protein homodimerization activity,nucleoside phosphate binding,enzyme regulator activity,nucleotide binding,nucleoside-triphosphatase regulator activity,protein dimerization activity,molecular_function,ATPase regulator activity,adenyl-nucleotide exchange factor activity,small molecule binding,heterocyclic compound binding,purine nucleotide binding,protein binding,identical protein binding,binding…	17	17	By MS/MS	0.36825	-1.44124	42.547	27	47898000000	34898000000	13000000000	16	16	By MS/MS	0.20982	-2.25278	51.77	27	44075000000	36462000000	7612500000	17	17	By MS/MS	0.366126
	2455	Tb927.9.11510	Tb09.211.2670, Tb09.211.2670:mRNA, Tb09.211.2670:pep, chr9contig211.tmp0306	hypothetical protein, conserved		Q38DN7	42.363	7.7	0	3	3	0.282846	-1.82191	4	0.0152099	6.03885	27.7697	X	X		X		intracellular organelle,intracellular,intracellular membrane-bounded organelle,cell,cytoplasmic part,cellular_component,intracellular part,membrane-bounded organelle,mitochondrion,organelle,cytoplasm,cell part			1	1	By matching	0.21056	-2.2477		1	134430000	110120000	24310000	2	2	By MS/MS	0.1665	-2.58641	7.0145	2	330380000	280080000	50309000	2	2	By MS/MS	0.364431
	40	mito:COIII			COIII		34.689	6.9	0	2	2	0.283012	-1.82107	4	0.00136735	9.5144	27.653	X	X							2	2	By MS/MS	0.31441	-1.66928	11.156	5	147790000	110950000	36836000	2	2	By MS/MS	0.22626	-2.14395	7.7864	5	235920000	191950000	43967000	2	2	By MS/MS	0.363663
	1906	Tb927.6.4560	Tb06.26G9.580	hypothetical protein, conserved		Q587C2	47.192	36.1	0	12	12	0.283064	-1.8208	4	0.00178	9.1339	30.8571	X	X		X		intracellular organelle,intracellular,intracellular membrane-bounded organelle,cell,cytoplasmic part,cellular_component,intracellular part,membrane-bounded organelle,mitochondrion,organelle,cytoplasm,cell part			9	9	By MS/MS	0.33971	-1.55762	5.1266	6	2146000000	1580400000	565530000	6	6	By MS/MS	0.21503	-2.21739	55.477	4	2039400000	1647900000	391560000	9	9	By MS/MS	0.350508
	1835	Tb927.6.2190	Tb06.4M18.550	hypothetical protein, conserved		Q584T7	31.531	27.2	0	6	6	0.283197	-1.82012	4	0.00188311	9.05266	28.7569				X					3	3	By MS/MS	0.27947	-1.83923	6.4732	4	712650000	564080000	148570000	3	3	By MS/MS	0.23184	-2.1088	1.3217	2	295610000	244660000	50951000	4	4	By MS/MS	0.399505
	561	Tb927.10.3590	TRYP_x-70a06.p2kb545_511, Tb10.70.3820	hypothetical protein, conserved		Q38BP0	62.825	29.9	0	14	14	0.283239	-1.81991	4	0.0035559	8.13557	31.6108	X	X				intracellular organelle,intracellular,intracellular membrane-bounded organelle,cell,cytoplasmic part,cellular_component,intracellular part,membrane-bounded organelle,mitochondrion,organelle,cytoplasm,cell part			12	12	By MS/MS	0.36053	-1.47181	17.749	10	3978200000	2840900000	1137300000	11	11	By MS/MS	0.22155	-2.1743	22.417	7	3222700000	2631600000	591100000	10	10	By MS/MS	0.37428
	2205	Tb927.8.2240	Tb08.26N11.840	Tryptophanyl-tRNA synthetase 2	TrpRS-2	Q581V8	52.902	24.7	0	9	9	0.2834	-1.81909	4	0.0145156	6.10626	29.6334	X	X		X	X	intracellular organelle,intracellular,mitochondrial part,intracellular membrane-bounded organelle,cell,cytoplasmic part,cellular_component,intracellular part,membrane-bounded organelle,organelle part,mitochondrion,organelle,cytoplasm,intracellular organelle part,cell part	gene expression,single-organism cellular process,nucleobase-containing compound metabolic process,nucleic acid metabolic process,translation,organic substance biosynthetic process,biosynthetic process,macromolecule biosynthetic process,primary metabolic process,cellular nitrogen compound metabolic process,cellular amino acid metabolic process,nitrogen compound metabolic process,organic acid metab…	nucleoside phosphate binding,anion binding,nucleotide binding,ATP binding,purine ribonucleotide binding,purine ribonucleoside binding,ligase activity, forming carbon-oxygen bonds,purine nucleoside binding,molecular_function,ribonucleoside binding,tryptophan-tRNA ligase activity,small molecule binding,catalytic activity,ligase activity, forming aminoacyl-tRNA and related compounds,ligase activity,…	4	4	By MS/MS	0.57529	-0.797639	39.595	4	420030000	297740000	122290000	9	9	By MS/MS	0.21328	-2.22918	49.804	3	987330000	700200000	287120000	4	4	By MS/MS	0.27239
	1662	Tb927.4.650	Tb04.5E12.1090	chaperone protein DNAj, putative		Q57ZZ3	28.571	10.2	0	2	2	0.283877	-1.81666	4	0.0374106	4.74041	26.9572	X	X				intracellular organelle,intracellular,membrane part,integral component of membrane,membrane,intracellular membrane-bounded organelle,cell,cytoplasmic part,intrinsic component of membrane,cellular_component,intracellular part,membrane-bounded organelle,mitochondrion,organelle,cytoplasm,cell part	primary metabolic process,protein folding,protein metabolic process,cellular process,cellular metabolic process,metabolic process,cellular protein metabolic process,macromolecule metabolic process,biological_process,cellular macromolecule metabolic process,organic substance metabolic process	heat shock protein binding,molecular_function,unfolded protein binding,protein binding,binding	1	1	By MS/MS	0.54161	-0.884674		1	50037000	27252000	22785000	1	1	By MS/MS	0.1122	-3.15586		1	83347000	74976000	8370400	2	2	By MS/MS	0.437445
	419	Tb927.10.13850	TRYP_x-61h03.q2kb185_458, Tb10.61.3070	hypothetical protein, conserved		Q388L4	43.008	25.5	0	8	8	0.283931	-1.81639	4	0.00530156	7.55937	30.4207	X	X		X		intracellular organelle,intracellular,intracellular membrane-bounded organelle,cell,cytoplasmic part,cellular_component,intracellular part,membrane-bounded organelle,mitochondrion,organelle,cytoplasm,cell part	protein complex subunit organization,macromolecular complex assembly,macromolecular complex subunit organization,cellular component organization or biogenesis,protein complex biogenesis,protein complex assembly,cellular component assembly,cellular component organization,cellular protein complex assembly,cellular component biogenesis,proton-transporting ATP synthase complex biogenesis,cellular mac…		5	5	By MS/MS	0.37822	-1.4027	17.262	5	1186200000	850180000	335990000	5	5	By MS/MS	0.22657	-2.14197	33.525	4	1487100000	1160500000	326580000	6	6	By MS/MS	0.384172
	1829	Tb927.6.2080	Tb06.4M18.330	hypothetical protein, conserved		Q584U8	45.886	27.3	0	8	8	0.284198	-1.81503	4	0.00583021	7.42224	29.9338	X	X		X		intracellular organelle,intracellular,intracellular membrane-bounded organelle,cell,cytoplasmic part,cellular_component,intracellular part,membrane-bounded organelle,mitochondrion,organelle,cytoplasm,cell part			4	4	By MS/MS	0.37039	-1.43288	28.462	5	971420000	597300000	374120000	5	5	By MS/MS	0.18705	-2.4185	14.052	3	1112800000	915900000	196920000	5	5	By MS/MS	0.393468
	2264	Tb927.8.3960	Tb08.10J17.230	hypothetical protein, conserved		Q581B6	45.018	18.6	0	5	5	0.284202	-1.81501	4	0.00245209	8.67177	29.063	X	X		X	X	intracellular organelle,intracellular,intracellular membrane-bounded organelle,cell,cytoplasmic part,cellular_component,intracellular part,membrane-bounded organelle,mitochondrion,organelle,cytoplasm,cell part			4	4	By MS/MS	0.32844	-1.6063	12.011	3	613520000	437820000	175700000	4	4	By MS/MS	0.20503	-2.28609	35.147	4	495990000	404090000	91902000	5	5	By MS/MS	0.372814
	731	Tb927.10.9000	TRYPtp6k15-3d06.p1c_208, Tb10.6k15.1430	hypothetical protein, conserved		Q38A74	181.55	28.3	0	36	35	0.284303	-1.8145	4	0.00111325	9.81101	29.847	X	X		X		intracellular organelle,intracellular,intracellular membrane-bounded organelle,cell,cytoplasmic part,cellular_component,intracellular part,membrane-bounded organelle,mitochondrion,organelle,cytoplasm,cell part			24	23	By MS/MS	0.28307	-1.82077	32.055	18	1659800000	1239600000	420200000	27	26	By MS/MS	0.24369	-2.03688	15.847	12	736090000	589460000	146630000	18	17	By MS/MS	0.378601
	1427	Tb927.3.2810	Tb03.27C5.160	hypothetical protein, conserved		Q57ZN1	181.77	23.4	0	26	26	0.284307	-1.81448	4	0.00148013	9.40006	29.615				X	X				16	16	By MS/MS	0.31331	-1.67434	14.729	8	995620000	673630000	322000000	19	19	By MS/MS	0.24024	-2.05745	17.693	9	673000000	466320000	206680000	18	18	By MS/MS	0.37165
	1517	Tb927.3.820	Tb03.27F10.650	hypothetical protein, conserved		Q57WW5	22.174	28.7	0	4	4	0.284533	-1.81333	4	0.00501321	7.64005	28.9786	X	X		X	X	intracellular organelle,intracellular,intracellular membrane-bounded organelle,cell,cytoplasmic part,cellular_component,intracellular part,membrane-bounded organelle,mitochondrion,organelle,cytoplasm,cell part			4	4	By MS/MS	0.24878	-2.00706	64.475	3	507960000	430010000	77947000	3	3	By MS/MS	0.43241	-1.20953	85.217	3	609830000	432610000	177210000	4	4	By MS/MS	0.311507
	803	Tb927.11.10960	Tb11.01.2740, Tb11.01.2740:mRNA, Tb11.01.2740:pep	hypothetical protein, conserved		Q383I2	71.772	41.2	0	20	20	0.284696	-1.81251	4	0.00296615	8.39719	31.7479	X	X				intracellular organelle,intracellular,intracellular membrane-bounded organelle,cell,cytoplasmic part,cellular_component,intracellular part,membrane-bounded organelle,mitochondrion,organelle,cytoplasm,cell part	oxidation-reduction process,single-organism metabolic process,metabolic process,single-organism process,biological_process	oxidoreductase activity, acting on paired donors, with incorporation or reduction of molecular oxygen, 2-oxoglutarate as one donor, and incorporation of one atom each of oxygen into both donors,molecular_function,oxidoreductase activity,dioxygenase activity,catalytic activity,oxidoreductase activity, acting on paired donors, with incorporation or reduction of molecular oxygen	14	14	By MS/MS	0.33445	-1.58014	33.413	14	5426500000	3987100000	1439400000	13	13	By MS/MS	0.22004	-2.18416	21.866	14	3337800000	2747300000	590460000	13	13	By MS/MS	0.389545
	1936	Tb927.7.1200	Tb07.27M11.380	hypothetical protein, conserved		Q57WT0	48.808	10	0	6	6	0.284711	-1.81243	4	0.00212818	8.87616	28.5166				X					5	5	By MS/MS	0.34223	-1.54696	30.749	4	601420000	432520000	168900000	3	3	By MS/MS	0.22354	-2.1614	51.003	4	379480000	288060000	91417000	4	4	By MS/MS	0.364578
	1156	Tb927.11.5740	Tb11.02.3470, Tb11.02.3470:mRNA, Tb11.02.3470:pep, Tb11.212.0590	formin, putative,formin-like protein		Q385J4	110.7	3.3	0.0074364	3	3	0.284834	-1.8118	3	0.00973701	6.68231	26.7211	X	X		X		intracellular organelle,intracellular,intracellular membrane-bounded organelle,cell,cytoplasmic part,cellular_component,intracellular part,membrane-bounded organelle,mitochondrion,organelle,cytoplasm,cell part	single-organism cellular process,actin cytoskeleton organization,cellular component organization or biogenesis,cellular component organization,cellular process,single-organism organelle organization,single-organism process,cytoskeleton organization,biological_process,actin filament-based process,organelle organization	actin binding,molecular_function,cytoskeletal protein binding,protein binding,binding	1	1	By MS/MS	0.24404	-2.03481	0	2	32282000	24832000	7450300	0	0	By matching				0	0	0	0	2	2	By MS/MS	0.364671
	2245	Tb927.8.3260	Tb08.28L1.270	hypothetical protein, conserved		Q57YY7	22.139	56.9	0	8	8	0.28485	-1.81173	4	0.000324887	11.5878	29.7636									5	5	By MS/MS	0.28981	-1.78682	9.832	5	832440000	651780000	180660000	5	5	By MS/MS	0.2701	-1.88843	111.92	5	559340000	497810000	61533000	4	4	By MS/MS	0.339351
	771	Tb927.11.10140	Tb11.01.1900, Tb11.01.1900:mRNA, Tb11.01.1900:pep	hypothetical protein, conserved		Q383R5	30.3	59.9	0	16	16	0.285685	-1.8075	4	0.00281368	8.47332	32.7578	X	X		X		organelle envelope,intracellular organelle,intracellular,organelle inner membrane,mitochondrial envelope,organelle membrane,mitochondrial part,membrane,intracellular membrane-bounded organelle,cell,mitochondrial inner membrane,cytoplasmic part,mitochondrial membrane,cellular_component,intracellular part,membrane-bounded organelle,organelle part,mitochondrion,organelle,cytoplasm,envelope,intracell…			13	13	By MS/MS	0.31807	-1.65258	30.011	19	7314500000	5234400000	2080100000	13	13	By MS/MS	0.21241	-2.23508	23.049	12	6146300000	4941000000	1205300000	13	13	By MS/MS	0.397314
	805	Tb927.11.11050	Tb11.01.2840, Tb11.01.2840:mRNA, Tb11.01.2840:pep	hypothetical protein, conserved		Q383H3	37.475	6.9	0	2	2	0.286038	-1.80572	4	0.000970281	10.0093	26.4419									1	1	By MS/MS	0.33951	-1.55847	6.4009	2	151650000	116930000	34721000	2	2	By MS/MS	0.23284	-2.10259	76.071	2	169050000	137560000	31487000	1	1	By MS/MS	0.33399
	1842	Tb927.6.2380	Tb06.4M18.830	hypothetical protein, conserved		Q584R8	81.636	30.8	0	16	16	0.286138	-1.80522	4	0.0152095	6.03889	29.6569	X	X		X		intracellular organelle,intracellular,intracellular membrane-bounded organelle,cell,cytoplasmic part,cellular_component,intracellular part,membrane-bounded organelle,mitochondrion,organelle,cytoplasm,cell part			9	9	By MS/MS	0.25311	-1.98216	67.298	4	1079200000	715980000	363240000	9	9	By MS/MS	0.16471	-2.602	85.148	3	653870000	497000000	156870000	8	8	By MS/MS	0.548908
	1293	Tb927.11.9930	Tb11.01.1690, Tb11.01.1690:mRNA, Tb11.01.1690:pep	NADH-ubiquinone oxidoreductase complex I subunit, putative		Q383T6	30.327	13.7	0	3	3	0.286631	-1.80273	4	0.00111303	9.81129	27.1261	X					organelle envelope,intracellular organelle,mitochondrial respiratory chain,respiratory chain,intracellular,organelle inner membrane,protein complex,respiratory chain complex I,mitochondrial envelope,NADH dehydrogenase complex,organelle membrane,membrane part,mitochondrial part,membrane,intracellular membrane-bounded organelle,cell,catalytic complex,mitochondrial membrane part,mitochondrial inner …	nucleotide metabolic process,ribonucleoside triphosphate metabolic process,purine nucleoside triphosphate metabolic process,organophosphate metabolic process,single-organism cellular process,ribonucleotide metabolic process,respiratory electron transport chain,ribose phosphate metabolic process,nucleobase-containing compound metabolic process,generation of precursor metabolites and energy,mitocho…	NADH dehydrogenase (quinone) activity,NADH dehydrogenase (ubiquinone) activity,oxidoreductase activity, acting on NAD(P)H, quinone or similar compound as acceptor,molecular_function,oxidoreductase activity,catalytic activity,oxidoreductase activity, acting on NAD(P)H,NADH dehydrogenase activity	2	2	By MS/MS	0.2925	-1.77349	26.67	3	221100000	171550000	49553000	3	3	By MS/MS	0.21475	-2.21927	71.193	3	240030000	183280000	56750000	1	1	By MS/MS	0.321306
	1253	Tb927.11.8870	Tb11.01.0610, Tb11.01.0610:mRNA, Tb11.01.0610:pep	mitochondrial DEAD box protein,KREH1 (KREH1)	KREH1	Q384E1	60.659	59	0	31	31	0.286884	-1.80146	4	0.0042344	7.88363	33.1579	X	X		X	X	intracellular organelle,intracellular,intracellular membrane-bounded organelle,cell,cytoplasmic part,cellular_component,intracellular part,membrane-bounded organelle,mitochondrion,organelle,cytoplasm,cell part	nucleobase-containing compound metabolic process,primary metabolic process,cellular nitrogen compound metabolic process,nitrogen compound metabolic process,cellular aromatic compound metabolic process,cellular process,heterocycle metabolic process,cellular metabolic process,metabolic process,organic cyclic compound metabolic process,biological_process,organic substance metabolic process	ATPase activity, coupled,nucleoside phosphate binding,nucleic acid binding,hydrolase activity,anion binding,nucleotide binding,ATP binding,purine ribonucleotide binding,nucleoside-triphosphatase activity,purine ribonucleoside binding,purine nucleoside binding,molecular_function,ribonucleoside binding,ATP-dependent helicase activity,hydrolase activity, acting on acid anhydrides, in phosphorus-cont…	26	26	By MS/MS	0.36471	-1.45518	20.785	33	8295900000	5973700000	2322200000	27	27	By MS/MS	0.21036	-2.24907	40.35	24	10943000000	8643300000	2299900000	25	25	By MS/MS	0.388515
	2079	Tb927.7.5440	Tb07.10C21.590	hypothetical protein, conserved		Q582F9	217.49	9.3	0	15	15	0.287031	-1.80072	4	0.000523253	10.9002	27.2015	X	X		X	X	intracellular organelle,intracellular,intracellular membrane-bounded organelle,cell,cytoplasmic part,cellular_component,intracellular part,membrane-bounded organelle,mitochondrion,organelle,cytoplasm,cell part			8	8	By MS/MS	0.25935	-1.94703	64.817	4	163460000	102420000	61044000	12	12	By MS/MS	0.30299	-1.72266	57.622	7	257010000	200610000	56403000	5	5	By MS/MS	0.348456
	1644	Tb927.4.4990;Tb927.8.7430	Tb04.3M17.340	ubiquinol-cytochrome c reductase, putative		Q584K6	8.3125	90.1	0	8	8	0.2871	-1.80037	4	0.00253526	8.62365	32.6595									8	8	By MS/MS	0.31475	-1.66772	7.0563	12	7462500000	5636000000	1826500000	7	7	By MS/MS	0.21572	-2.21277	63.604	8	5785800000	4747400000	1038400000	8	8	By MS/MS	0.396322
	2174	Tb927.8.1490	Tb08.29O9.130	hypothetical protein, conserved		Q580H4	11.249	53.4	0	3	3	0.287249	-1.79963	4	0.000715812	10.4481	27.7087	X	X		X		intracellular organelle,intracellular,intracellular membrane-bounded organelle,cell,cytoplasmic part,cellular_component,intracellular part,membrane-bounded organelle,mitochondrion,organelle,cytoplasm,cell part			3	3	By MS/MS	0.32221	-1.63393	8.4855	3	256530000	193920000	62609000	3	3	By MS/MS	0.27818	-1.84591	39.457	2	136140000	110410000	25734000	2	2	By MS/MS	0.332989
	153	Tb927.7.4550;Tb11.v5.0268	Tb07.26A24.780	60S ribosomal protein-like		Q57X71	19.423	59.6	0	10	9	0.287618	-1.79777	4	0.00366787	8.09084	31.9729	X	X		X		intracellular organelle,ribosome,intracellular,cell,non-membrane-bounded organelle,cytoplasmic part,cellular_component,intracellular part,organelle,cytoplasm,macromolecular complex,intracellular non-membrane-bounded organelle,ribonucleoprotein complex,cell part	gene expression,translation,organic substance biosynthetic process,biosynthetic process,macromolecule biosynthetic process,primary metabolic process,protein metabolic process,cellular process,cellular metabolic process,metabolic process,cellular protein metabolic process,macromolecule metabolic process,biological_process,cellular macromolecule metabolic process,cellular biosynthetic process,organ…	structural molecule activity,structural constituent of ribosome,molecular_function	6	5	By MS/MS	0.31943	-1.64643	40.649	6	5275600000	3963700000	1311900000	9	8	By MS/MS	0.2005	-2.31833	58.707	12	3923600000	3220500000	703070000	9	8	By MS/MS	0.407282
	1547	Tb927.4.1660	Tb04.2L9.1150	mitochondrial carrier protein, putative (MCP6)	MCP6	Q581R5	42.163	39.7	0	13	13	0.287673	-1.7975	4	0.00462467	7.75643	31.6541	X	X				organelle envelope,intracellular organelle,intracellular,organelle inner membrane,glycosome,mitochondrial envelope,organelle membrane,mitochondrial part,membrane,intracellular membrane-bounded organelle,cell,mitochondrial inner membrane,cytoplasmic part,mitochondrial membrane,cellular_component,intracellular part,membrane-bounded organelle,microbody,organelle part,mitochondrion,organelle,cytoplas…	transport,establishment of localization,localization,biological_process		8	8	By MS/MS	0.38601	-1.37329	9.9856	9	3154900000	2293700000	861230000	10	10	By MS/MS	0.20476	-2.28799	37.357	13	3773400000	3014800000	758610000	10	10	By MS/MS	0.373944
	244	Tb927.1.1730		conserved protein, unknown function		Q4GZ46	75.065	40	0	16	16	0.287982	-1.79595	4	0.0020326	8.94246	30.5503	X	X		X	X	intracellular organelle,intracellular,intracellular membrane-bounded organelle,cell,cytoplasmic part,cellular_component,intracellular part,membrane-bounded organelle,mitochondrion,organelle,cytoplasm,cell part			11	11	By MS/MS	0.34788	-1.52334	65.098	7	2020000000	1471500000	548440000	9	9	By MS/MS	0.29138	-1.77903	88.642	5	1071600000	880370000	191270000	12	12	By MS/MS	0.334213
	1627	Tb927.4.4320	Tb04.1D20.140	divalent cation tolerance protein, putative		Q57Y36	12.973	32.8	0	2	2	0.288188	-1.79492	4	0.0280956	5.15351	26.6058							response to chemical,response to inorganic substance,response to stimulus,response to metal ion,biological_process		1	1	By matching	0.3277	-1.60955		1	77634000	57009000	20624000	1	1	By MS/MS	0.64961	-0.622354		1	59360000	40293000	19067000	2	2	By MS/MS	0.208655
	41	mito:Cyb			Cyb		44.501	13.5	0	6	6	0.288419	-1.79376	4	0.0022737	8.78074	30.2833	X	X							5	5	By MS/MS	0.32576	-1.61812	28.68	7	980810000	738590000	242220000	5	5	By MS/MS	0.21881	-2.19225	49.481	6	1353300000	1110400000	242880000	5	5	By MS/MS	0.385669
	1003	Tb927.11.16860	Tb11.01.8620, Tb11.01.8620:mRNA, Tb11.01.8620:pep	mitochondrial RNA binding protein (MRB8620)	MRB8620	Q381A0	53.077	39	0	15	15	0.288549	-1.79311	4	0.00410676	7.92778	30.9302	X	X				intracellular organelle,intracellular,intracellular membrane-bounded organelle,cell,cytoplasmic part,cellular_component,intracellular part,membrane-bounded organelle,mitochondrion,organelle,cytoplasm,cell part	nucleobase-containing compound metabolic process,nucleic acid metabolic process,primary metabolic process,cellular nitrogen compound metabolic process,nitrogen compound metabolic process,cellular aromatic compound metabolic process,cellular process,heterocycle metabolic process,cellular metabolic process,metabolic process,organic cyclic compound metabolic process,macromolecule metabolic process,R…	nucleic acid binding,molecular_function,RNA binding,heterocyclic compound binding,binding,organic cyclic compound binding	10	10	By MS/MS	0.34929	-1.5175	18.468	6	1760300000	1259200000	501060000	12	12	By MS/MS	0.2069	-2.27299	36.674	6	2043300000	1639900000	403460000	12	12	By MS/MS	0.401204
	2032	Tb927.7.3910	Tb07.5F10.860	hypothetical protein, conserved		Q57UM1	57.602	23	0	8	8	0.288877	-1.79147	4	0.0114997	6.44226	28.1794	X	X		X	X	intracellular organelle,intracellular,intracellular membrane-bounded organelle,cell,cytoplasmic part,cellular_component,intracellular part,membrane-bounded organelle,mitochondrion,organelle,cytoplasm,cell part			2	2	By MS/MS	0.34977	-1.51552	16.434	3	294270000	222940000	71336000	5	5	By MS/MS	0.16752	-2.57759	24.971	3	232230000	193820000	38407000	5	5	By MS/MS	0.474226
	2263	Tb927.8.3830	Tb08.10J17.450	ATP-dependent DEAD/H RNA helicase, putative,mitochondrial		Q581A3	81.806	3.5	0	2	2	0.289244	-1.78964	4	0.00438269	7.83397	26.4741	X	X		X		intracellular organelle,intracellular,intracellular membrane-bounded organelle,cell,cytoplasmic part,cellular_component,intracellular part,membrane-bounded organelle,mitochondrion,organelle,cytoplasm,cell part	nucleobase-containing compound metabolic process,primary metabolic process,cellular nitrogen compound metabolic process,nitrogen compound metabolic process,cellular aromatic compound metabolic process,cellular process,heterocycle metabolic process,cellular metabolic process,metabolic process,organic cyclic compound metabolic process,biological_process,organic substance metabolic process	ATPase activity, coupled,nucleoside phosphate binding,nucleic acid binding,hydrolase activity,anion binding,nucleotide binding,ATP binding,purine ribonucleotide binding,nucleoside-triphosphatase activity,purine ribonucleoside binding,purine nucleoside binding,molecular_function,ribonucleoside binding,ATP-dependent helicase activity,hydrolase activity, acting on acid anhydrides, in phosphorus-cont…	2	2	By MS/MS	0.29859	-1.74376	38.577	2	745690000	550260000	195430000	1	1	By matching	0.25237	-1.98639		1	46393000	36525000	9868000	1	1	By MS/MS	0.442556
	1197	Tb927.11.6700	238.t00588, Tb11.02.4535, Tb11.02.4535:mRNA, Tb11.02.4535:pep	hypothetical protein, conserved		Q384Z9	15.205	11.4	0	1	1	0.289258	-1.78957	4	0.00202267	8.94952	27.3509	X	X		X		intracellular organelle,intracellular,intracellular membrane-bounded organelle,cell,cytoplasmic part,cellular_component,intracellular part,membrane-bounded organelle,mitochondrion,organelle,cytoplasm,cell part			1	1	By MS/MS	0.29254	-1.77329		1	132000000	103850000	28148000	1	1	By MS/MS	0.22785	-2.13384		1	182380000	152520000	29860000	1	1	By MS/MS	0.403193
	239	Tb927.1.1580		cytochrome c oxidase assembly factor, putative,electron transport protein SCO1/2, putative		Q4GZ61	33.578	34.6	0	10	10	0.289491	-1.78841	4	0.00341693	8.19308	30.0691	X	X		X	X	intracellular organelle,intracellular,intracellular membrane-bounded organelle,cell,cytoplasmic part,cellular_component,intracellular part,membrane-bounded organelle,mitochondrion,organelle,cytoplasm,cell part	protein complex subunit organization,macromolecular complex assembly,macromolecular complex subunit organization,respiratory chain complex IV assembly,cellular component organization or biogenesis,protein complex biogenesis,protein complex assembly,cellular component assembly,cellular component organization,cellular protein complex assembly,cellular component biogenesis,cellular macromolecular co…	cation binding,transition metal ion binding,metal ion binding,molecular_function,ion binding,binding,copper ion binding	6	6	By MS/MS	0.33813	-1.56435	11.699	5	1582200000	1169000000	413230000	3	3	By MS/MS	0.19593	-2.35159	40.047	4	711700000	588260000	123440000	8	8	By MS/MS	0.381942
	2173	Tb927.8.1440	Tb08.29O9.70	maoC-like dehydratase, putative		Q580H9	17.815	83.3	0	13	13	0.289532	-1.78821	4	0.0101135	6.62757	31.0857	X	X		X		intracellular organelle,intracellular,intracellular membrane-bounded organelle,cell,cytoplasmic part,cellular_component,intracellular part,membrane-bounded organelle,mitochondrion,organelle,cytoplasm,cell part	monocarboxylic acid metabolic process,single-organism biosynthetic process,single-organism cellular process,fatty acid metabolic process,lipid biosynthetic process,organic substance biosynthetic process,biosynthetic process,organic acid biosynthetic process,primary metabolic process,monocarboxylic acid biosynthetic process,organic acid metabolic process,carboxylic acid metabolic process,small mol…	transferase activity, transferring acyl groups other than amino-acyl groups,transferase activity,molecular_function,oxidoreductase activity,transferase activity, transferring acyl groups,catalytic activity,fatty acid synthase activity	8	8	By MS/MS	0.26137	-1.93583	63.908	7	2005000000	1527500000	477580000	10	10	By MS/MS	0.1755	-2.51046	97.684	5	2079300000	1718800000	360510000	8	8	By MS/MS	0.312324
	1275	Tb927.11.9560	Tb11.01.1320, Tb11.01.1320:mRNA, Tb11.01.1320:pep	oxidoreductase, putative		Q383X3	58.621	36.4	0	14	14	0.28997	-1.78602	4	0.0034244	8.18993	30.5579	X	X				intracellular organelle,intracellular,intracellular membrane-bounded organelle,cell,cytoplasmic part,cellular_component,intracellular part,membrane-bounded organelle,mitochondrion,organelle,cytoplasm,cell part	oxidation-reduction process,small molecule metabolic process,organic hydroxy compound metabolic process,single-organism metabolic process,alcohol metabolic process,metabolic process,single-organism process,biological_process,organic substance metabolic process	nucleoside phosphate binding,cofactor binding,choline dehydrogenase activity,oxidoreductase activity, acting on CH-OH group of donors,anion binding,nucleotide binding,flavin adenine dinucleotide binding,molecular_function,oxidoreductase activity,coenzyme binding,small molecule binding,catalytic activity,heterocyclic compound binding,ion binding,binding,organic cyclic compound binding	9	9	By MS/MS	0.36522	-1.45316	15.988	4	1531700000	1133400000	398210000	13	13	By MS/MS	0.22409	-2.15785	7.5767	7	1972800000	1612000000	360800000	12	12	By MS/MS	0.381025
	1983	Tb927.7.2710	Tb07.13M20.750	NADH-cytochrome b5 reductase, putative		Q57Y81	31.885	58.5	0	15	15	0.291001	-1.7809	4	0.0010306	9.92229	32.1188							oxidation-reduction process,single-organism metabolic process,metabolic process,single-organism process,biological_process	molecular_function,oxidoreductase activity,catalytic activity,electron carrier activity	15	15	By MS/MS	0.31918	-1.64756	65.893	17	7733300000	5949300000	1784000000	10	10	By MS/MS	0.2712	-1.88257	46.232	8	1956700000	1543000000	413700000	13	13	By MS/MS	0.359131
	2301	Tb927.8.5150	Tb08.5H5.560	hypothetical protein, conserved		Q57UI7	11.354	31.6	0	4	4	0.291536	-1.77825	3	0.0302384	5.04747	26.828									3	3	By MS/MS	0.35193	-1.50664	4.2384	3	172950000	127050000	45893000	1	1	By MS/MS				0	41131000	41131000	0	4	4	By MS/MS	0.373972
	568	Tb927.10.3770	TRYP_x-70a06.p2kb545_479, Tb10.70.3590	predicted TPR repeat protein		Q38BM2	78.604	34	0	18	18	0.291623	-1.77782	4	0.00479822	7.70328	30.7876	X	X			X	intracellular organelle,intracellular,intracellular membrane-bounded organelle,cell,cytoplasmic part,cellular_component,intracellular part,membrane-bounded organelle,mitochondrion,organelle,cytoplasm,cell part		molecular_function,protein binding,binding	11	11	By MS/MS	0.37612	-1.41074	7.2859	7	1359300000	992420000	366850000	13	13	By MS/MS	0.20068	-2.31703	14.358	8	1907000000	1562000000	345060000	16	16	By MS/MS	0.390198
	1469	Tb927.3.4380	Tb03.26J7.640	Tob55, putative	SAM50	Q580K4	53.558	16.9	0	6	6	0.291645	-1.77772	4	0.00874822	6.83679	29.7374	X	X				organelle envelope,intracellular organelle,intracellular,mitochondrial envelope,organelle membrane,organelle outer membrane,mitochondrial part,membrane,intracellular membrane-bounded organelle,cell,cytoplasmic part,mitochondrial membrane,cellular_component,intracellular part,outer membrane,membrane-bounded organelle,organelle part,mitochondrial outer membrane,mitochondrion,bounding membrane of or…	protein complex subunit organization,macromolecular complex assembly,macromolecular complex subunit organization,cellular component organization or biogenesis,protein complex biogenesis,protein complex assembly,cellular component assembly,cellular component organization,cellular protein complex assembly,cellular component biogenesis,cellular macromolecular complex assembly,biological_process		4	4	By MS/MS	0.3587	-1.47915	14.036	3	763230000	571610000	191620000	5	5	By MS/MS	0.18647	-2.42298	15.421	3	812450000	692020000	120430000	6	6	By MS/MS	0.4561
	1966	Tb927.7.2220	Tb07.22O10.150	hypothetical protein, conserved		Q57XQ2	74.361	7.5	0	5	5	0.292016	-1.77588	4	0.00452022	7.78939	28.3252	X	X		X		intracellular organelle,intracellular,intracellular membrane-bounded organelle,cell,cytoplasmic part,cellular_component,intracellular part,membrane-bounded organelle,mitochondrion,organelle,cytoplasm,cell part			2	2	By MS/MS	0.35742	-1.48431	12.883	3	317420000	218950000	98470000	4	4	By MS/MS	0.20912	-2.2576	6.0878	3	430710000	345770000	84949000	2	2	By MS/MS	0.407963
	402	Tb927.10.13300	Tb10.389.0130	30S ribosomal protein S8, putative		Q388R7	32.681	39.7	0	9	9	0.292459	-1.77369	4	0.00382243	8.0313	31.0147	X	X		X	X	organellar ribosome,intracellular organelle,ribosome,intracellular,intracellular membrane-bounded organelle,cell,non-membrane-bounded organelle,ribosomal subunit,cytoplasmic part,cellular_component,intracellular part,membrane-bounded organelle,organelle part,mitochondrion,organellar small ribosomal subunit,small ribosomal subunit,organelle,cytoplasm,macromolecular complex,intracellular non-membra…	gene expression,translation,organic substance biosynthetic process,biosynthetic process,macromolecule biosynthetic process,primary metabolic process,protein metabolic process,cellular process,cellular metabolic process,metabolic process,cellular protein metabolic process,macromolecule metabolic process,biological_process,cellular macromolecule metabolic process,cellular biosynthetic process,organ…	structural molecule activity,structural constituent of ribosome,molecular_function	9	9	By MS/MS	0.39045	-1.35679	78.93	6	2170100000	1685500000	484570000	8	8	By MS/MS	0.25331	-1.98102	66.847	7	1410800000	1169100000	241780000	8	8	By MS/MS	0.359712
	1803	Tb927.6.1200	Tb06.3A7.700	hypothetical protein, conserved		Q585C7	52.96	41.5	0	15	15	0.293246	-1.76981	4	0.00318518	8.29441	31.2004	X	X			X	intracellular organelle,intracellular,intracellular membrane-bounded organelle,cell,cytoplasmic part,cellular_component,intracellular part,membrane-bounded organelle,mitochondrion,organelle,cytoplasm,cell part			9	9	By MS/MS	0.3829	-1.38496	22.087	9	2455600000	1808600000	646930000	12	12	By MS/MS	0.22409	-2.15785	34.265	7	2481900000	2039700000	442190000	11	11	By MS/MS	0.364857
	2659	Tb927.9.9080	Tb09.211.0760, Tb09.211.0760:mRNA, Tb09.211.0760:pep, chr9contig211.tmp0093c	hypothetical protein, conserved		Q38E81	28.704	56.1	0	11	11	0.293252	-1.76979	4	0.00222257	8.81356	29.7116	X			X		intracellular organelle,intracellular,intracellular membrane-bounded organelle,cell,cytoplasmic part,cellular_component,intracellular part,membrane-bounded organelle,mitochondrion,organelle,cytoplasm,cell part			8	8	By MS/MS	0.32683	-1.61339	38.851	6	989520000	748210000	241310000	5	5	By MS/MS	0.22798	-2.13302	74.73	6	534790000	435090000	99705000	7	7	By MS/MS	0.394244
	1478	Tb927.3.4850	Tb03.48K5.550	enoyl-CoA hydratase, mitochondrial precursor, putative		Q582Q0	28.605	56.9	0	15	15	0.293975	-1.76623	4	0.00318875	8.29279	31.522				X	X		metabolic process,biological_process	molecular_function,catalytic activity	12	12	By MS/MS	0.37978	-1.39676	30.411	9	3592700000	2704900000	887820000	10	10	By MS/MS	0.21991	-2.18501	18.524	6	2147500000	1691100000	456320000	12	12	By MS/MS	0.368311
	823	Tb927.11.11630	Tb11.01.3500, Tb11.01.3500:mRNA, Tb11.01.3500:pep	hypothetical protein, conserved		Q383B7	28.476	36	0	7	7	0.293992	-1.76615	4	0.00861106	6.85959	29.3127	X	X		X	X	intracellular organelle,intracellular,intracellular membrane-bounded organelle,cell,cytoplasmic part,cellular_component,intracellular part,membrane-bounded organelle,mitochondrion,organelle,cytoplasm,cell part			5	5	By MS/MS	0.26739	-1.90298	18.47	4	567070000	407600000	159470000	4	4	By MS/MS	0.17551	-2.51037	101.15	4	903020000	720370000	182650000	3	3	By MS/MS	0.431686
	1315	Tb927.2.2940		hypothetical protein, conserved		Q587G7	32.208	26.1	0	7	7	0.294438	-1.76396	4	0.00511069	7.61227	29.9746	X	X				intracellular organelle,intracellular,intracellular membrane-bounded organelle,cell,cytoplasmic part,cellular_component,intracellular part,membrane-bounded organelle,mitochondrion,organelle,cytoplasm,cell part			7	7	By MS/MS	0.34695	-1.5272	44.125	10	1451300000	1081700000	369600000	6	6	By MS/MS	0.19396	-2.36617	65.191	7	890190000	725560000	164630000	5	5	By MS/MS	0.415403
	552	Tb927.10.3290	TRYP_x-70a06.p2kb545_556, Tb10.70.4150	hypothetical protein, conserved		Q38BR8	30.83	15	0	2	2	0.294837	-1.76201	4	0.00581987	7.4248	24.348				X					1	1	By MS/MS	0.47438	-1.07588		1	6799300	4323500	2475800	2	2	By MS/MS	0.20757	-2.26833		1	20176000	16530000	3645600	1	1	By MS/MS	0.283479
	1981	Tb927.7.2690	Tb07.13M20.770	hypothetical protein, conserved		Q57Y79	14.017	16.7	0.0035714	2	2	0.295116	-1.76065	3	0.0245381	5.34883	26.0863	X	X		X		intracellular organelle,intracellular,intracellular membrane-bounded organelle,cell,cytoplasmic part,cellular_component,intracellular part,membrane-bounded organelle,mitochondrion,organelle,cytoplasm,cell part			0	0	By matching				0	0	0	0	1	1	By MS/MS	0.28393	-1.81639	44.569	2	54125000	43251000	10873000	2	2	By MS/MS	0.420893
	598	Tb927.10.4850	TRYP_x-70a06.p2kb545_317, Tb10.70.2350	hypothetical protein, conserved		Q38BB6	51.34	66.1	0	20	20	0.295765	-1.75748	4	0.00283782	8.461	32.4305	X	X		X	X	intracellular organelle,intracellular,intracellular membrane-bounded organelle,cell,cytoplasmic part,cellular_component,intracellular part,membrane-bounded organelle,mitochondrion,organelle,cytoplasm,cell part			18	18	By MS/MS	0.36446	-1.45617	43.575	18	6253200000	4508400000	1744800000	16	16	By MS/MS	0.24253	-2.04376	32.061	11	5335600000	4223100000	1112500000	18	18	By MS/MS	0.381069
	1481	Tb927.3.4950	Tb03.48K5.720	hypothetical protein, conserved		Q582P1	52.553	15.4	0	5	5	0.296533	-1.75374	4	0.00437834	7.8354	25.3785	X	X		X		intracellular organelle,intracellular,intracellular membrane-bounded organelle,cell,cytoplasmic part,cellular_component,intracellular part,membrane-bounded organelle,mitochondrion,organelle,cytoplasm,cell part			2	2	By MS/MS	0.32521	-1.62056	11.022	2	35808000	26025000	9782900	3	3	By MS/MS	0.20517	-2.28511	92.933	2	48165000	39926000	8239200	1	1	By MS/MS	0.429849
	1292	Tb927.11.9900	Tb11.01.1660, Tb11.01.1660:mRNA, Tb11.01.1660:pep	phytoene synthase, putative		Q383T9	61.763	11.9	0	5	5	0.296795	-1.75246	4	0.0193079	5.69467	26.0215	X	X		X	X	intracellular organelle,intracellular,intracellular membrane-bounded organelle,cell,cytoplasmic part,cellular_component,intracellular part,membrane-bounded organelle,mitochondrion,organelle,cytoplasm,cell part	biosynthetic process,metabolic process,biological_process	transferase activity,molecular_function,catalytic activity	1	1	By MS/MS	0.20629	-2.27725		1	116240000	94535000	21701000	4	4	By MS/MS	0.17528	-2.51227	50.735	3	190070000	159420000	30654000	2	2	By MS/MS	0.524164
	1125	Tb927.11.4850	Tb11.02.2460, Tb11.02.2460:mRNA, Tb11.02.2460:pep	hypothetical protein, conserved		Q385T3	50.425	23.5	0	8	8	0.296918	-1.75186	4	0.00396254	7.97936	28.9657	X	X		X		intracellular organelle,intracellular,membrane part,integral component of membrane,membrane,intracellular membrane-bounded organelle,cell,cytoplasmic part,intrinsic component of membrane,cellular_component,intracellular part,membrane-bounded organelle,mitochondrion,organelle,cytoplasm,cell part		heat shock protein binding,molecular_function,protein binding,binding	3	3	By MS/MS	0.32776	-1.60929	73.766	4	610600000	398050000	212550000	6	6	By MS/MS	0.21882	-2.19218	33.592	3	888350000	695670000	192680000	4	4	By MS/MS	0.431667
	585	Tb927.10.4240	TRYP_x-70a06.p2kb545_400, Tb10.70.3010	hypothetical protein, conserved		Q38BH6	14.753	57.5	0	13	13	0.297036	-1.75129	4	0.0037176	8.07141	32.9704	X	X		X	X	organelle envelope,intracellular organelle,intracellular,organelle inner membrane,mitochondrial envelope,organelle membrane,mitochondrial part,membrane,intracellular membrane-bounded organelle,cell,mitochondrial inner membrane,cytoplasmic part,mitochondrial membrane,cellular_component,intracellular part,membrane-bounded organelle,organelle part,mitochondrion,organelle,cytoplasm,envelope,intracell…			11	11	By MS/MS	0.34577	-1.53212	24.249	16	8461700000	6215800000	2245900000	11	11	By MS/MS	0.21656	-2.20716	66.032	13	7781900000	6027900000	1754000000	11	11	By MS/MS	0.413121
	1884	Tb927.6.4030	Tb06.4F7.290	superoxide dismutase, putative		Q586A1	29.652	22.1	0	5	5	0.297598	-1.74856	4	0.000341325	11.5166	29.4066	X	X		X		intracellular organelle,intracellular,intracellular membrane-bounded organelle,cell,cytoplasmic part,cellular_component,intracellular part,membrane-bounded organelle,mitochondrion,organelle,cytoplasm,cell part	reactive oxygen species metabolic process,superoxide metabolic process,oxidation-reduction process,single-organism metabolic process,cellular process,cellular metabolic process,metabolic process,single-organism process,biological_process	cation binding,superoxide dismutase activity,metal ion binding,molecular_function,oxidoreductase activity,antioxidant activity,catalytic activity,oxidoreductase activity, acting on superoxide radicals as acceptor,ion binding,binding	5	5	By MS/MS	0.31059	-1.68692	47.819	5	911470000	692010000	219460000	2	2	By MS/MS	0.331	-1.5951	52.118	2	483390000	369200000	114190000	4	4	By MS/MS	0.310193
[truncated: 2,029 more rows]
[truncated: 31 more columns]
