# Supplementary material for: Charting organellar importomes by quantitative mass spectrometry
Source: Nat Commun. 2017 May 9;8:15272. doi: 10.1038/ncomms15272 (PMC5436138; doi:10.1038/ncomms15272)
Supplement: Supplementary Data 2 — Mitochondrial (a) and non-mitochondrial (b) protein reference sets. Reference sets are based on literature and entries in the TriTrypDB (version 8.1 as of September 2014). [file ncomms15272-s3.xls]

## Sheet: Column Headers
	Supplementary Data 2: Mitochondrial (a) and non-mitochondrial (b) protein reference sets. Reference sets are based on literature and entries in the TriTrypDB (version 8.1 as of September 2014).
	Protein IDs (TriTrypDB 8.1)	Protein ID(s) according to the TriTrypDB version 8.1
	Protein IDs (TriTrypDB < 8.1)	Protein ID(s) according to previous versions of the TriTrypDB (i.e. < version 8.1)
	Product Description	Description of the protein retrieved from the TriTrypDB (version 8.1)
	Gene Name	Corresponding gene name
	Supplementary Data 2a - Mitochondrial Protein Reference Set
	Mitochondrial Protein Reference Set (1)	Mitochondrial protein reference set defined based on literature and entries in the TriTrypDB; this set was used to compare the data obtained in this study with the set of so far known and published mitochondrial proteins
	Mitochondrial Protein Reference Set (2)	Contains proteins of mitochondrial protein reference set (1) excluding proteins of the outer membrane (except for b-barrel proteins and components of the ATOM complex); this reference set was used to determine the significance threshold for the definition of the ATOM40-dependent mitochondrial importome
	Beta Barrel Proteins	Beta barrel proteins of T. brucei known to date
	ATOM Complex	Subunits of the ATOM complex as described by Mani et al. (2015) and Desy et al. (2016), Supplementary References # 17 and 19
	TriTrypDB	Proteins containing the term "mitochondri" in their protein description or annotation in the TriTrypDB (version 8.1)
	Mitochondrial Proteome	Panigrahi et al. (2009) and Mach et al. (2013), References # 3 and 4
	Mitochondrial Membrane Proteome	Acestor et al. (2009), Supplementary Reference # 5
	OM Proteins	Niemann et al. (2013), Supplementary Reference # 6; OM, outer membrane
	Respiratome	Acestor et al. (2011), Supplementary Reference # 7
	Mitocondrial Carrier Proteins	Colasante et al. (2009), Supplementary Reference # 8
	ATPase	Zikova et al. (2009), Supplementary Reference # 9
	Mitochondrial Ribosomes	Zikova et al. (2008), Supplementary Reference # 10
	RNA-editing Proteins	Göringer (2012), Supplementary Reference # 11
	MRB1 Complex	Aphasizhev and Aphasizheva (2011) and Ammerman et al. (2012), Supplementary References # 12 and 13; MRB1, mitochondrial RNA-binding complex 1
	Mitochondrially Encoded Proteins	http://dna.kdna.ucla.edu/trypanosome/seqs/index.html
	TargetP	Prediction of N-terminal mitochondrial targeting sequences using TargetP 1.1 (Emanuelsson et al., 2007; Supplementary Reference # 1)
	MitoFates	Prediction of N-terminal mitochondrial targeting sequences using MitoFates (Fukasawa et al., 2015; Supplementary Reference # 2)
	Supplementary Data 2b - Non-Mitochondrial Protein Reference Set
	Non-Mitochondrial Reference Set	Includes proteins used as non-mitochondrial reference proteins to define the T. brucei MitoCarta, proteins of the flagellar proteome, and cytosolic ribosomal proteins exluding proteins with a predicted mitochondrial targeting sequence as determined by TargetP and proteins present in the mitochondrial reference set (contains 1542 proteins)
	MitoCarta (Non-Mitochondrial Reference Proteins)	Zhang et al. (2010), Supplementary Reference # 14
	Flagellar Proteome	Subota et al. (2014), Supplementary Reference # 15
	Cytosolic Ribosomal Proteins	Hashem et al. (2013), Supplementary Reference # 16

## Sheet: Suppl. Data 2a 
	Mitochondrial Protein Reference Set (1)												References
	Protein IDs (TriTrypDB 8.1)	Protein IDs (TriTrypDB < 8.1)	Product Description	Gene Name	Mitochondrial Protein Reference Set (2)	Beta Barrel Proteins	ATOM Complex	TrypTrypDB	Mitochondrial Proteome	Mitochondrial Membrane Proteome	OM Proteins	Respiratome	Mitochondrial Carrier Proteins	ATPase	Mitochondrial Ribosomes	RNA-editing Proteins	MRB1 Complex	Mitochondrially Encoded Proteins	TargetP	MitoFates
	mito:A6(MURF4)			A6(MURF4)	X													X
	mito:COI			COI	X													X
	mito:COII			COII	X													X
	mito:COIII			COIII	X													X
	mito:CR3			CR3	X													X
	mito:Cyb			Cyb	X													X
	mito:G4(CR4)			G4(CR4)	X													X
	mito:MURF1			MURF1	X													X
	mito:MURF2			MURF2	X													X
	mito:MURF5			MURF5	X													X
	mito:ND1			ND1	X													X
	mito:ND3(G5,CR5)			ND3(G5,CR5)	X													X
	mito:ND4			ND4	X													X
	mito:ND5			ND5	X													X
	mito:ND7			ND7	X													X
	mito:ND8(G1,CR1)			ND8(G1,CR1)	X													X
	mito:ND9(G2,CR2)			ND9(G2,CR2)	X													X
	mito:RPS12(G6,CR6)			RPS12(G6,CR6)	X													X	X
	Tb04.24M18.150		hypothetical protein, conserved		X			X	X										X
	Tb09.v4.0018		expression site-associated gene (ESAG) protein, putative,expression site-associated gene 3 (ESAG3) protein, putative,chrIX additional, unordered contigs		X			X
	Tb10.v4.0045		prohibitin, putative,chrX additional, unordered contigs		X			X		X		X
	Tb11.02.5100b		hypothetical protein, conserved		X			X											X
	Tb11.02.5105		hypothetical protein, conserved								X
	Tb11.02.5380		exosome complex exonuclease RRP44p homologue (RRP44)	RRP44	X			X											X	X
	Tb11.02.5380b		exosome complex exonuclease RRP44p homologue, putative		X			X											X	X
	Tb11.02.5390		mRNA processing protein, putative		X			X	X								X		X	X
	Tb11.02.5390b		mRNA processing protein, putative		X			X											X	X
	Tb11.0400		P27 protein, putative (P27)	P27	X			X		X		X
	Tb927.1.1000		developmentally regulated phosphoprotein		X			X											X
	Tb927.1.1130		glycerol-3-phosphate dehydrogenase (FAD-dependent), putative		X			X											X	X
	Tb927.1.1160		kinetoplast ribosomal PPR-repeat containing protein 3,LSU ribosomal protein, mitochondrial, putative (KRIPP3)	KRIPP3	X			X	X						X				X	X
	Tb927.1.1200		SSU ribosomal protein, mitochondrial (MRPS15)	MRPS15	X			X	X						X				X	X
	Tb927.1.1210		conserved protein, unknown function		X			X											X	X
	Tb927.1.1330		Mitochondrial Editosome-like Complex TUTase (MEAT1)	MEAT1	X			X	X
	Tb927.1.1580		cytochrome c oxidase assembly factor, putative,electron transport protein SCO1/2, putative		X			X	X										X	X
	Tb927.1.1610		hypothetical protein, conserved		X			X	X
	Tb927.1.1690		RNA editing endoribonuclease,RNA-editing complex protein (KREN1)	KREN1	X			X	X							X			X
	Tb927.1.1730		conserved protein, unknown function		X			X	X										X	X
	Tb927.1.2320		hypothetical protein, conserved		X			X											X	X
	Tb927.1.2730		hypothetical protein, conserved		X			X
	Tb927.1.2990		hypothetical protein, conserved		X			X	X						X				X	X
	Tb927.1.3010		mRNA processing protein, putative		X			X	X										X
	Tb927.1.3030		KREL2,RNA-editing complex protein,RNA editing ligase (KREL2)	KREL2	X			X	X							X			X	X
	Tb927.1.3040		hypothetical protein, conserved		X			X											X
	Tb927.1.3800		hypothetical protein, conserved					X	X		X								X
	Tb927.1.4010		primase 2		X			X												X
	Tb927.1.4100		cytochrome oxidase subunit IV (COXIV)	COXIV	X			X	X			X							X	X
	Tb927.1.4230		hypothetical protein, conserved		X			X	X
	Tb927.1.4420		ABC transporter, putative								X
	Tb927.1.4650		cyclin-like F-box protein 2 (CFB2)	CFB2	X			X
	Tb927.1.4970		hypothetical protein		X			X											X
	Tb927.1.5000		hypothetical protein, conserved		X			X	X
	Tb927.1.730		NADH-ubiquinone oxidoreductase complex I subunit, putative		X			X	X										X	X
	Tb927.1.740		phosphatidylinositol-4-phosphate 5-kinase related,MORN repeat-containing protein		X			X	X										X	X
	Tb927.1.790		hypothetical transmembrane protein, conserved		X			X	X										X	X
	Tb927.1.840		transmembrane protein, putative		X			X	X										X
	Tb927.10.10110	TRYPtp6k15-3d06.p1c_28, Tb10.6k15.0170	hypothetical protein, conserved		X			X
	Tb927.10.10120	TRYPtp6k15-3d06.p1c_26, Tb10.6k15.0160	hypothetical protein, conserved		X			X	X										X
	Tb927.10.10130	TRYPtp6k15-3d06.p1c_25, Tb10.6k15.0150	mitochondrial RNA binding complex 1 subunit (MRB10130)	MRB10130	X			X	X								X
	Tb927.10.10160	TRYPtp6k15-3d06.p1c_21, Tb10.6k15.0120	hypothetical protein, conserved		X			X	X
	Tb927.10.10300	Tb10.406.0630	hypothetical protein, conserved		X			X											X
	Tb927.10.10310	Tb10.406.0620	hypothetical protein, conserved		X			X											X
	Tb927.10.10400	Tb10.406.0510	hypothetical protein, conserved		X			X	X						X				X
	Tb927.10.10420	Tb10.406.0490	monothiol glutaredoxin, putative		X			X	X										X	X
	Tb927.10.10440	Tb10.406.0470	mitochondrial carrier protein (MCP8)	MCP8	X			X					X						X
	Tb927.10.10610	Tb10.406.0290	protein tyrosine phosphatase, putative		X			X		X
	Tb927.10.10680	Tb10.406.0230	hypothetical protein, conserved		X			X											X	X
	Tb927.10.1070	.265, Tb10.70.7040	cdc2-related kinase 1, putative,cell division protein kinase 2 homolog 1 (CRK1)	CRK1							X								X
	Tb927.10.10740	Tb10.406.0140	hypothetical protein, conserved		X			X
	Tb927.10.10780	Tb10.406.0100	hypothetical protein, conserved		X			X	X										X	X
	Tb927.10.10830	Tb10.406.0050	RGG-containing protein 2,MRB1-associated protein,RGGm (RGG2)	RGG2	X			X	X								X		X
	Tb927.10.11030	Tb10.26.1020	hypothetical protein, conserved	ATOM11	X		X	X	X		X
	Tb927.10.11050	Tb10.26.1000	hypothetical protein, conserved		X			X	X						X				X
	Tb927.10.11160	Tb10.26.0860	HIRA-interacting protein 5, putative		X			X	X
	Tb927.10.11260	Tb10.26.0750	hypothetical protein, conserved		X			X	X						X
	Tb927.10.11280	Tb10.26.0700	hypothetical protein		X			X											X
	Tb927.10.11350	Tb10.26.0600	hypothetical protein, conserved		X			X	X						X				X
	Tb927.10.11370	235.t00302, Tb10.26.0585	hypothetical protein, conserved		X			X											X	X
	Tb927.10.11420	Tb10.26.0530	hypothetical protein, conserved		X			X											X	X
	Tb927.10.11500	Tb10.26.0410	hypothetical protein, conserved		X			X											X	X
	Tb927.10.11520	Tb10.26.0390	hypothetical protein, conserved		X			X	X
	Tb927.10.1160	TRYP_x-70a06.p2kb545_956, Tb10.70.6930	hypothetical protein, conserved		X			X	X			X							X
	Tb927.10.11770	Tb10.26.0100	hypothetical protein, conserved		X			X	X	X									X	X
	Tb927.10.11820	Tb10.26.0050	hypothetical protein, conserved		X			X	X						X					X
	Tb927.10.11870	Tb10.389.1910	mitochondrial RNA binding protein (MRB11870)	MRB11870	X			X	X								X		X	X
	Tb927.10.11890	Tb10.389.1890	hypothetical protein, conserved		X			X											X	X
	Tb927.10.11900	Tb10.389.1880	hypothetical protein, conserved		X			X	X
	Tb927.10.11930	Tb10.389.1850	beta-D-hydroxybutyrate dehydrogenase		X			X
	Tb927.10.11940	Tb10.389.1840	ABC1 protein, putative		X			X											X	X
	Tb927.10.12000	235.t00299, Tb10.389.1785	iron-sulfur cluster assembly protein, putative		X			X	X										X	X
	Tb927.10.12050	Tb10.389.1710	hypothetical protein, conserved		X			X	X						X				X
	Tb927.10.12080	Tb10.389.1670	hypothetical protein, conserved		X			X											X
	Tb927.10.12250	Tb10.389.1490	hypothetical protein, conserved		X			X												X
	Tb927.10.12300	Tb10.389.1440	hypothetical protein, conserved		X			X											X
	Tb927.10.1240	TRYP_x-70a06.p2kb545_940, Tb10.70.6820	hypothetical protein, conserved		X			X											X
	Tb927.10.12520	Tb10.389.1160	hypothetical protein, conserved		X			X											X	X
	Tb927.10.12540	Tb10.389.1140	NADH-ubiquinone oxidoreductase complex I subunit, putative,ferredoxin, putative (NDUFS1)	NDUFS1	X			X	X			X							X
	Tb927.10.12550	Tb10.389.1130	hypothetical protein, conserved		X			X											X
	Tb927.10.12560	Tb10.389.1110	hypothetical protein		X			X											X
	Tb927.10.1260	TRYP_x-70a06.p2kb545_938, Tb10.70.6800	aspartyl-tRNA synthetase, putative	AspRS-2	X			X											X
	Tb927.10.12690	Tb10.389.0900	hypothetical protein, conserved		X			X											X
	Tb927.10.12700	Tb10.389.0890	pyruvate dehydrogenase E1 alpha subunit, putative		X			X	X										X	X
	Tb927.10.12840	Tb10.389.0690	mitochondrial carrier protein (MCP12)	MCP12	X			X	X	X			X
	Tb927.10.12880	Tb10.389.0650	hypothetical protein, conserved		X			X											X	X
	Tb927.10.12890	Tb10.389.0630	bifunctional aminoacyl-tRNA synthetase, putative	ProRS	X			X											X	X
	Tb927.10.12910	Tb10.389.0610	hypothetical protein, conserved		X			X											X
	Tb927.10.12930	Tb10.389.0590	hypothetical protein, conserved		X			X
	Tb927.10.12980	Tb10.389.0530	Multisite-specific tRNA:(cytosine-C(5))-methyltransferase, putative,NCL1(Yeast)-related NOL1/NOP2/FMU(SUN) domain-containing protein		X			X											X
	Tb927.10.13120	Tb10.389.0340	mitochondrial carrier protein (MCP14)	MCP14	X			X	X				X						X
	Tb927.10.13300	Tb10.389.0130	30S ribosomal protein S8, putative		X			X	X						X				X	X
	Tb927.10.13360	Tb10.389.0070	Elongation factor Tu, mitochondrial (EF-Tu)	EF-Tu	X			X				X							X	X
	Tb927.10.13430	Tb10.05.0150	citrate synthase, putative		X			X											X	X
	Tb927.10.13480	Tb10.05.0200	protein kinase, putative		X			X
	Tb927.10.13600	Tb10.05.0050	hypothetical protein, conserved,hypothetical protein		X			X	X			X							X	X
	Tb927.10.13620	Tb10.05.0070	NADH-ubiquinone oxidoreductase complex I subunit,FT putative,NDUFA9 subunit, putative		X			X	X										X
	Tb927.10.1370	TRYP_x-70a06.p2kb545_922, Tb10.70.6690	hypothetical protein, conserved		X			X												X
	Tb927.10.13700	Tb10.389.0020	phosphatidic acid phosphatase alpha, putative		X			X											X
	Tb927.10.13810	236.t00326, Tb10.61.3115	hypothetical protein, conserved		X			X											X	X
	Tb927.10.13820	TRYP_x-61h03.q2kb185_464, Tb10.61.3110	hypothetical protein, conserved		X			X	X						X				X	X
	Tb927.10.13830	TRYP_x-61h03.q2kb185_462, Tb10.61.3100	chaperone protein DNAj, putative		X			X		X									X	X
	Tb927.10.13850	TRYP_x-61h03.q2kb185_458, Tb10.61.3070	hypothetical protein, conserved		X			X	X										X
	Tb927.10.13910	TRYP_x-61h03.q2kb185_447, Tb10.61.3000	hypothetical protein, conserved		X			X											X
	Tb927.10.13920	TRYP_x-61h03.q2kb185_445, Tb10.61.2990	hypothetical protein, conserved		X			X											X	X
	Tb927.10.14000	Tb10.61.2880, embl.4	aconitase (ACO)	ACO	X			X
	Tb927.10.14050	TRYP_x-61h03.q2kb185_424, Tb10.61.2830	hypothetical protein		X			X											X	X
	Tb927.10.1410	TRYP_x-70a06.p2kb545_915, Tb10.70.6640	hypothetical protein, conserved		X			X											X
	Tb927.10.14210	TRYP_x-61h03.q2kb185_396, Tb10.61.2600	TFIIH basal transcription factor subunit (TFB5)	TFB5	X			X
	Tb927.10.14250	TRYP_x-61h03.q2kb185_388, Tb10.61.2540	hypothetical protein, conserved		X			X
	Tb927.10.14280	TRYP_x-61h03.q2kb185_382, Tb10.61.2510	mitochondrial carrier protein (MCP20)	MCP20	X			X	X				X						X	X
	Tb927.10.14350	TRYP_x-61h03.q2kb185_373, Tb10.61.2420	hypothetical protein, conserved		X			X											X
	Tb927.10.14550	TRYP_x-61h03.q2kb185_319, Tb10.61.2130	ATP-dependent DEAD/H RNA helicase, putative		X							X
	Tb927.10.14820	TRYP_x-61h03.q2kb185_274, Tb10.61.1830	Mitochondrial ADP/ATP carrier protein 5c (MCP5c)	MCP5c	X			X					X
	Tb927.10.14830	TRYP_x-61h03.q2kb185_273, Tb10.61.1820	Mitochondrial ADP/ATP carrier protein 5b, putative (MCP5b)	MCP5b	X			X	X	X			X
	Tb927.10.14840	TRYP_x-61h03.q2kb185_272, Tb10.61.1810	Mitochondrial ADP/ATP carrier protein 5a, putative (MCP5a)	MCP5a	X			X					X
	Tb927.10.14860	TRYP_x-61h03.q2kb185_270, Tb10.61.1790	hypothetical protein, conserved		X			X	X			X							X	X
	Tb927.10.15010	TRYP_x-61h03.q2kb185_231, Tb10.61.1530	lipoic acid synthetase, mitochondrial precursor, putative		X			X	X										X
	Tb927.10.15210	TRYP_x-61h03.q2kb185_196, Tb10.61.1300	nuclear cap binding complex subunit CBP30 (CBP30)	CBP30	X			X											X
	Tb927.10.15250	TRYP_x-61h03.q2kb185_192, Tb10.61.1260	paraflagellar rod component, putative (PFC15)	PFC15	X			X
	Tb927.10.15410	Tb10.61.0980, embl.34	glycosomal malate dehydrogenase (gMDH)	gMDH	X			X											X
	Tb927.10.1560	TRYP_x-70a06.p2kb545_868, Tb10.70.6350	hypothetical protein, conserved		X			X											X
	Tb927.10.15650	TRYP_x-61h03.q2kb185_112, Tb10.61.0690	tRNA pseudouridine synthase A-like protein		X			X							X				X
	Tb927.10.1570	TRYP_x-70a06.p2kb545_866, Tb10.70.6340	ATPase subunit 9, putative		X			X						X					X	X
	Tb927.10.15710	TRYP_x-61h03.q2kb185_99, Tb10.61.0610	mitochondrial carrier protein (MCP7)	MCP7	X			X	X				X
	Tb927.10.15790	TRYP_x-61h03.q2kb185_79, Tb10.61.0510	hypothetical protein, conserved		X			X
	Tb927.10.15830	TRYP_x-61h03.q2kb185_71, Tb10.61.0460	hypothetical protein, conserved		X			X
	Tb927.10.15900	236.t00328, Tb10.61.0395	hypothetical protein, conserved		X			X											X	X
	Tb927.10.15940	TRYP_x-61h03.q2kb185_50, Tb10.61.0340	cation transporter, putative		X			X											X
	Tb927.10.160	Tb10.100.0050	RNA polymerase II,KPAP2		X			X											X	X
	Tb927.10.16000	TRYP_x-61h03.q2kb185_40, Tb10.61.0280	receptor-type adenylate cyclase GRESAG 4, putative,expression site-associated gene 4 (ESAG4) protein, putative,expression site-associated gene 4 (ESAG4) protein, putative		X			X
	Tb927.10.16010	TRYP_x-61h03.q2kb185_36, Tb10.61.0270	hypothetical protein		X			X											X	X
	Tb927.10.16080	TRYP_x-61h03.q2kb185_27, Tb10.61.0200	hypothetical protein, conserved		X			X											X	X
	Tb927.10.16090	TRYP_x-61h03.q2kb185_26, Tb10.61.0190	hypothetical protein, conserved		X			X	X						X				X
	Tb927.10.16150	TRYP_x-61h03.q2kb185_17, Tb10.61.0110	ATP-dependent zinc metallopeptidase, putative,metallo-peptidase, Clan MA(E) Family M41		X			X
	Tb927.10.16170	TRYP_x-61h03.q2kb185_14, Tb10.61.0090	potassium voltage-gated channel, putative		X			X	X										X
	Tb927.10.1660	TRYP_x-70a06.p2kb545_855, Tb10.70.6260	hypothetical protein, conserved		X			X	X										X	X
	Tb927.10.1750	TRYP_x-70a06.p2kb545_840, Tb10.70.6150	hypothetical protein, conserved		X			X											X
	Tb927.10.180	Tb10.100.0070	ATP synthase F1 subunit gamma protein, putative		X			X	X			X		X					X
	Tb927.10.1820	TRYP_x-70a06.p2kb545_823, Tb10.70.6030	hypothetical protein, conserved		X			X											X	X
	Tb927.10.1870	TRYP_x-70a06.p2kb545_816, Tb10.70.5970	hypothetical protein, conserved		X			X	X						X
	Tb927.10.1880	TRYP_x-70a06.p2kb545_814, Tb10.70.5960	hypothetical protein, conserved		X			X
	Tb927.10.1930	TRYP_x-70a06.p2kb545_804, Tb10.70.5900	hypothetical protein, conserved		X			X	X										X	X
	Tb927.10.1950	TRYP_x-70a06.p2kb545_802, Tb10.70.5880	leucine-rich repeat protein (LRRP), putative		X			X	X										X
	Tb927.10.2000	TRYP_x-70a06.p2kb545_795, Tb10.70.5830	actin-like protein, putative		X			X											X
	Tb927.10.2030	TRYP_x-70a06.p2kb545_789, Tb10.70.5780	hypothetical protein, conserved		X			X											X
	Tb927.10.2050	TRYP_x-70a06.p2kb545_781, Tb10.70.5720	hypothetical protein, conserved		X			X											X
	Tb927.10.2060	TRYP_x-70a06.p2kb545_779, Tb10.70.5710	hypothetical protein, conserved		X			X											X
	Tb927.10.2230	TRYP_x-70a06.p2kb545_751, Tb10.70.5510	NADPH:adrenodoxin oxidoreductase, mitochondrial, putative,ferredoxin NADP+ reductase-like protein		X			X	X										X	X
	Tb927.10.2300	TRYP_x-70a06.p2kb545_739, Tb10.70.5430	hypothetical protein, conserved		X			X	X											X
	Tb927.10.2350	TRYP_x-70a06.p2kb545_730, Tb10.70.5380	pyruvate dehydrogenase complex E3 binding protein, putative		X			X	X
	Tb927.10.2540	TRYP_x-70a06.p2kb545_696, Tb10.70.5130	adenylate kinase, putative		X			X
	Tb927.10.2550	TRYP_x-70a06.p2kb545_695, Tb10.70.5120	malate dehydrogenase-related		X			X				X							X
	Tb927.10.2560	Tb10.70.5110, embl.41	mitochondrial malate dehydrogenase (mMDH)	mMDH	X			X	X	X
	Tb927.10.2590	TRYP_x-70a06.p2kb545_690, Tb10.70.5080	hypothetical protein, conserved		X			X											X
	Tb927.10.2680	TRYP_x-70a06.p2kb545_678, Tb10.70.4980	hypothetical protein, conserved		X			X	X										X
	Tb927.10.280	Tb10.100.0160	cytochrome oxidase subunit VI (COXVI)	COXVI	X			X	X
	Tb927.10.2800	TRYP_x-70a06.p2kb545_659, Tb10.70.4850	hypothetical protein, conserved		X			X	X						X				X	X
	Tb927.10.2960	TRYP_x-70a06.p2kb545_617, Tb10.70.4600	Translation factor GUF1, mitochondrial, putative		X			X											X
	Tb927.10.3040	TRYP_x-70a06.p2kb545_603, Tb10.70.4500	hypothetical protein, conserved		X			X	X	X		X							X
	Tb927.10.3080	TRYP_x-70a06.p2kb545_592, Tb10.70.4420	methionine biosynthetic protein, putative		X			X		X									X
	Tb927.10.3120	TRYP_x-70a06.p2kb545_587, Tb10.70.4380	cytochrome c oxidase assembly protein, putative		X			X	X
	Tb927.10.3210	TRYP_x-70a06.p2kb545_574, Tb10.70.4280	delta-1-pyrroline-5-carboxylate dehydrogenase, putative		X			X	X			X							X
	Tb927.10.3250	TRYP_x-70a06.p2kb545_567, Tb10.70.4220	hypothetical protein, conserved		X			X	X						X				X
	Tb927.10.3320	TRYP_x-70a06.p2kb545_553, Tb10.70.4120	hypothetical protein, conserved		X			X	X
	Tb927.10.340	Tb10.100.0220	mitochondrial structure specific endonuclease I (SSE-1), putative		X			X	X										X
	Tb927.10.3570	TRYP_x-70a06.p2kb545_514, Tb10.70.3850	RNA editing exonuclease 2,RNA editing 3' exouridylylase,RNA-editing complex protein (KREX2)	KREX2	X			X	X							X			X
	Tb927.10.3580	TRYP_x-70a06.p2kb545_513, Tb10.70.3840	hypothetical protein, conserved		X			X	X						X				X	X
	Tb927.10.3590	TRYP_x-70a06.p2kb545_511, Tb10.70.3820	hypothetical protein, conserved		X			X	X
	Tb927.10.3610	TRYP_x-70a06.p2kb545_507, Tb10.70.3790	hypothetical protein, conserved		X			X											X	X
	Tb927.10.3690	TRYP_x-70a06.p2kb545_493, Tb10.70.3680	rRNA dimethyltransferase, putative		X			X	X										X	X
	Tb927.10.3730	TRYP_x-70a06.p2kb545_488, Tb10.70.3640	hypothetical protein, conserved		X							X							X
	Tb927.10.3770	TRYP_x-70a06.p2kb545_479, Tb10.70.3590	predicted TPR repeat protein		X			X	X											X
	Tb927.10.380	TRYP_x-70a06.p2kb545_1093, Tb10.70.7960	mitochondrial RNA binding complex 1 subunit (PPR5)	PPR5	X			X	X						X		X		X	X
	Tb927.10.4000	TRYP_x-70a06.p2kb545_439, Tb10.70.3280	methylglutaconyl-CoA hydratase, mitochondrial precursor, putative		X			X	X										X
	Tb927.10.4020	TRYP_x-70a06.p2kb545_436, Tb10.70.3260	hypothetical protein, conserved		X			X
	Tb927.10.4080	TRYP_x-70a06.p2kb545_424, Tb10.70.3190	hypothetical protein, conserved		X			X	X										X
	Tb927.10.4130	TRYP_x-70a06.p2kb545_419, Tb10.70.3150	NDUFA5/B13 subunit, putative,NDUFA5/B13 subunit, putative		X			X	X										X
	Tb927.10.4240	TRYP_x-70a06.p2kb545_400, Tb10.70.3010	hypothetical protein, conserved		X			X	X	X									X	X
	Tb927.10.4280	TRYP_x-70a06.p2kb545_395, Tb10.70.2970	hypothetical protein, conserved		X			X	X										X
	Tb927.10.430	TRYP_x-70a06.p2kb545_1085, Tb10.70.7900	hypothetical protein, conserved		X			X	X										X
	Tb927.10.4310	TRYP_x-70a06.p2kb545_389, Tb10.70.2920	prohibitin 2, putative (PHB2)	PHB2	X			X
	Tb927.10.4330	TRYP_x-70a06.p2kb545_387, Tb10.70.2900	2-oxoisovalerate dehydrogenase beta subunit, mitochondrial precursor, putative		X			X											X
	Tb927.10.4550	TRYP_x-70a06.p2kb545_358, Tb10.70.2670	hypothetical protein, conserved		X			X	X
	Tb927.10.4590	TRYP_x-70a06.p2kb545_353, Tb10.70.2630	mitochondrial inner membrane signal peptidase, putative,serine peptidase clan SF, family S26B, putative		X			X	X
	Tb927.10.470	TRYP_x-70a06.p2kb545_1079, Tb10.70.7840	choline dehydrogenase, putative		X			X	X										X
	Tb927.10.4850	TRYP_x-70a06.p2kb545_317, Tb10.70.2350	hypothetical protein, conserved		X			X	X										X	X
	Tb927.10.4880	TRYP_x-70a06.p2kb545_311, Tb10.70.2320	hypothetical protein, conserved		X			X	X			X							X	X
	Tb927.10.4910	TRYP_x-70a06.p2kb545_306, Tb10.70.2290	mitochondrial carrier protein (MCP4)	MCP4	X			X	X				X
	Tb927.10.4940	TRYP_x-70a06.p2kb545_303, Tb10.70.2260, embl.140	Nuclear Dbf2-related kinase (PK50)	PK50	X			X
	Tb927.10.4990	Tb10.70.2210, embl.233	cell division related protein kinase 2, putative,CDC2-related protein kinase (CRK3)	CRK3	X			X											X
	Tb927.10.5010	TRYP_x-70a06.p2kb545_296, Tb10.70.2190	Elongation factor G1, mitochondrial, putative (EF-G1)	EF-G1	X			X	X										X	X
	Tb927.10.5050	233.t00819, Tb10.70.2155	hypothetical protein, conserved		X			X	X					X					X
	Tb927.10.5060	TRYP_x-70a06.p2kb545_291, Tb10.70.2150	hypothetical protein, conserved		X			X
	Tb927.10.510	TRYP_x-70a06.p2kb545_1072, Tb10.70.7770	hypothetical protein, conserved								X
	Tb927.10.5110	TRYP_x-70a06.p2kb545_284, Tb10.70.2100	KREPA4 (KREPA4)	KREPA4	X			X								X			X
	Tb927.10.5120	TRYP_x-70a06.p2kb545_282, Tb10.70.2090	KREPA6,RNA-editing complex protein (KREPA6)	KREPA6	X			X	X							X			X	X
	Tb927.10.5130	TRYP_x-70a06.p2kb545_279, Tb10.70.2080	Protein C21orf2 homolog, putative		X			X
	Tb927.10.520	TRYP_x-70a06.p2kb545_1071, Tb10.70.7760	hypothetical protein, conserved		X			X	X	X		X		X
	Tb927.10.5220	TRYP_x-70a06.p2kb545_256, Tb10.70.1890	hypothetical protein, conserved		X			X	X										X
	Tb927.10.5290	TRYP_x-70a06.p2kb545_239, Tb10.70.1780	HIRA-interacting protein 5, putative,predicted NifU-like protein		X			X											X
	Tb927.10.5320	TRYP_x-70a06.p2kb545_236, Tb10.70.1750	RNA editing endoribonuclease,RNA-editing complex protein (KREN3)	KREN3	X			X	X							X
	Tb927.10.5400	TRYP_x-70a06.p2kb545_225, Tb10.70.1640	hypothetical protein, conserved		X			X	X
	Tb927.10.5440	TRYP_x-70a06.p2kb545_216, Tb10.70.1580	RNA editing endoribonuclease,RNA-editing complex protein (KREN2)	KREN2	X			X	X							X			X	X
	Tb927.10.5500	TRYP_x-70a06.p2kb545_209, Tb10.70.1520	hypothetical protein, conserved		X			X	X			X							X
	Tb927.10.5540	TRYP_x-70a06.p2kb545_203, Tb10.70.1460	hypothetical protein, conserved		X			X	X										X	X
	Tb927.10.5570	TRYP_x-70a06.p2kb545_198, Tb10.70.1430	hypothetical protein, conserved		X			X
	Tb927.10.5590	TRYP_x-70a06.p2kb545_196, Tb10.70.1410	protein phosphatase 2C, putative		X			X	X										X
	Tb927.10.5660	TRYP_x-70a06.p2kb545_184, Tb10.70.1330	heat shock protein, putative		X			X											X	X
	Tb927.10.5820	TRYP_x-70a06.p2kb545_156, Tb10.70.1120	predicted RanGDP binding protein		X			X	X										X	X
	Tb927.10.5900	TRYP_x-70a06.p2kb545_142, Tb10.70.1000	hypothetical protein, conserved		X			X											X
	Tb927.10.600	TRYP_x-70a06.p2kb545_1053, TRYP_x-70a06.p2kb545_1054, Tb10.70.7650, Tb10.70.7660	hypothetical protein, conserved		X			X	X						X				X	X
	Tb927.10.6030	TRYP_x-70a06.p2kb545_124, Tb10.70.0850	proteasome alpha 1 subunit, putative,20S proteasome subunit alpha-6, (putative) (TbPSA6)	TbPSA6	X			X
	Tb927.10.6090	TRYP_x-70a06.p2kb545_114, Tb10.70.0780	tRNA pseudouridine synthase A, putative		X										X				X
	Tb927.10.610	TRYP_x-70a06.p2kb545_1052, Tb10.70.7640	hypothetical protein, conserved		X			X
	Tb927.10.6170	TRYP_x-70a06.p2kb545_100, Tb10.70.0660	hypothetical protein, conserved		X			X	X										X	X
	Tb927.10.6200	233.t00821, Tb10.70.0625	hypothetical protein, conserved		X			X	X										X	X
	Tb927.10.6300	TRYP_x-70a06.p2kb545_79, Tb10.70.0530	hypothetical protein, conserved		X			X	X						X				X	X
	Tb927.10.6400	TRYP_x-70a06.p2kb545_64, Tb10.70.0430	chaperonin HSP60, mitochondrial precursor (HSP60)	HSP60	X			X	X										X	X
	Tb927.10.6430	TRYP_x-70a06.p2kb545_56, Tb10.70.0380	hypothetical protein		X			X											X
	Tb927.10.6510	TRYP_x-70a06.p2kb545_40, Tb10.70.0280	chaperonin HSP60, mitochondrial precursor (HSP60)	HSP60	X			X											X	X
	Tb927.10.660	TRYP_x-70a06.p2kb545_1039, Tb10.70.7550	2-oxoisovalerate dehydrogenase alpha subunit, putative		X			X	X										X	X
	Tb927.10.670	TRYP_x-70a06.p2kb545_1038, Tb10.70.7540	hypothetical protein, conserved		X			X											X
	Tb927.10.680	TRYP_x-70a06.p2kb545_1036, Tb10.70.7530	hypothetical protein, conserved		X			X											X	X
	Tb927.10.6850	TRYPtp6k15-3d06.p1c_567, Tb10.6k15.3900	mitochondrial RNA binding complex 1 subunit,mitochondrial edited mRNA stability factor 1 subunit,kinteoplast poly(A) polymerase complex 1 subunit		X			X	X						X		X		X
	Tb927.10.7040	TRYPtp6k15-3d06.p1c_533, Tb10.6k15.3700	hypothetical protein, conserved		X			X											X	X
	Tb927.10.7090	TRYPtp6k15-3d06.p1c_525, Tb10.6k15.3640, embl.209	alternative oxidase (AOX)	AOX	X			X	X	X									X	X
	Tb927.10.710	TRYP_x-70a06.p2kb545_1033, Tb10.70.7500	hypothetical protein, conserved		X			X
	Tb927.10.7100	TRYPtp6k15-3d06.p1c_521, Tb10.6k15.3610	delta-4 fatty acid desaturase		X							X
	Tb927.10.7310	TRYPtp6k15-3d06.p1c_479, Tb10.6k15.3370	terminal uridylyltransferase 3, putative (TUT3)	TUT3	X			X											X	X
	Tb927.10.7380	TRYPtp6k15-3d06.p1c_467, Tb10.6k15.3290	hypothetical protein, conserved		X			X	X						X				X	X
	Tb927.10.7410	TRYPtp6k15-3d06.p1c_463, Tb10.6k15.3250	succinyl-CoA ligase [GDP-forming] beta-chain, putative		X			X	X	X									X	X
	Tb927.10.7520	TRYPtp6k15-3d06.p1c_451, Tb10.6k15.3140	folylpolyglutamate synthase, putative (FPGS)	FPGS	X			X											X	X
	Tb927.10.7570	TRYPtp6k15-3d06.p1c_444, Tb10.6k15.3080	dihydrolipoamide acetyltransferase E2 subunit, putative		X			X	X										X	X
	Tb927.10.760	TRYP_x-70a06.p2kb545_1027, Tb10.70.7450	hypothetical protein, conserved		X			X	X
	Tb927.10.7610	TRYPtp6k15-3d06.p1c_438, Tb10.6k15.3040	hypothetical protein, conserved		X			X	X			X
	Tb927.10.7620	TRYPtp6k15-3d06.p1c_437, Tb10.6k15.3030	mitochondrial ATP-dependent zinc metallopeptidase, putative,metallo-peptidase, Clan MA(E) Family M41		X			X	X										X
	Tb927.10.770	TRYP_x-70a06.p2kb545_1026, Tb10.70.7440	hypothetical protein, conserved		X			X	X										X	X
	Tb927.10.7720	234.t00481, Tb10.6k15.2875	hypothetical protein, conserved		X			X											X
	Tb927.10.7770	TRYPtp6k15-3d06.p1c_408, Tb10.6k15.2800	hypothetical protein		X			X
	Tb927.10.7910	TRYPtp6k15-3d06.p1c_388, Tb10.6k15.2640	hypothetical protein, conserved		X			X	X										X
	Tb927.10.8010	TRYPtp6k15-3d06.p1c_374, Tb10.6k15.2530	hypothetical protein, conserved		X			X
	Tb927.10.8030	TRYPtp6k15-3d06.p1c_368, Tb10.6k15.2510	hypothetical protein, conserved		X			X	X			X		X					X	X
	Tb927.10.8050	TRYPtp6k15-3d06.p1c_364, Tb10.6k15.2490	TFIIF-stimulated CTD phosphatase, putative		X			X											X
	Tb927.10.8110	TRYPtp6k15-3d06.p1c_352, Tb10.6k15.2410	hypothetical protein, conserved		X			X											X	X
	Tb927.10.8160	TRYPtp6k15-3d06.p1c_344, Tb10.6k15.2360	hypothetical protein, conserved		X			X											X	X
	Tb927.10.8210	TRYPtp6k15-3d06.p1c_337, Tb10.6k15.2310	KREPA2,RNA-editing complex protein (KREPA2)	KREPA2	X			X	X							X			X	X
	Tb927.10.8320	TRYPtp6k15-3d06.p1c_324, Tb10.6k15.2180	cytochrome oxidase subunit IX (COXIX)	COXIX	X			X	X										X	X
	Tb927.10.8610	TRYPtp6k15-3d06.p1c_287, Tb10.6k15.1930	hypothetical protein, conserved		X			X	X										X	X
	Tb927.10.8620	TRYPtp6k15-3d06.p1c_285, Tb10.6k15.1920	hypothetical protein, conserved		X			X											X	X
	Tb927.10.8630	TRYPtp6k15-3d06.p1c_284, Tb10.6k15.1910	hypothetical protein, conserved		X			X	X
	Tb927.10.8730	TRYPtp6k15-3d06.p1c_266, Tb10.6k15.1800	hypothetical protein, conserved		X			X	X	X									X
	Tb927.10.880	TRYP_x-70a06.p2kb545_1000, Tb10.70.7270	thymidine kinase, putative		X			X
	Tb927.10.8890	TRYPtp6k15-3d06.p1c_236, Tb10.6k15.1600	kinetoplast DNA-associated protein, putative		X			X	X										X
	Tb927.10.8900	TRYPtp6k15-3d06.p1c_230, Tb10.6k15.1570	choline/ethanolamine phosphotransferase (CEPT)		X			X
	Tb927.10.8950	TRYPtp6k15-3d06.p1c_217, Tb10.6k15.1480	kinetoplast DNA-associated protein, putative		X			X											X	X
	Tb927.10.8970	TRYPtp6k15-3d06.p1c_214, Tb10.6k15.1460	kinetoplast DNA-associated protein, putative		X			X	X										X	X
	Tb927.10.8980	TRYPtp6k15-3d06.p1c_211, Tb10.6k15.1450	hypothetical protein, conserved		X			X	X										X	X
	Tb927.10.900	TRYP_x-70a06.p2kb545_998, Tb10.70.7250	hypothetical protein, conserved		X			X											X	X
	Tb927.10.9000	TRYPtp6k15-3d06.p1c_208, Tb10.6k15.1430	hypothetical protein, conserved		X			X	X										X
	Tb927.10.9110	TRYPtp6k15-3d06.p1c_190, Tb10.6k15.1310	hypothetical protein, conserved		X			X											X	X
	Tb927.10.9120	TRYPtp6k15-3d06.p1c_189, Tb10.6k15.1300	hypothetical protein, conserved		X			X	X			X
	Tb927.10.9140	TRYPtp6k15-3d06.p1c_186, Tb10.6k15.1280	hypothetical protein, conserved					X	X		X
	Tb927.10.9190	TRYPtp6k15-3d06.p1c_178, Tb10.6k15.1220	isoleucyl-tRNA synthetase, putative (IleRS)	IleRS	X			X												X
	Tb927.10.9270	TRYPtp6k15-3d06.p1c_165, Tb10.6k15.1130	hypothetical protein, conserved		X			X
	Tb927.10.9280	TRYPtp6k15-3d06.p1c_162, Tb10.6k15.1120	hypothetical protein, conserved		X			X	X											X
	Tb927.10.9420	TRYPtp6k15-3d06.p1c_140, Tb10.6k15.0980	ATP-dependent chaperone, putative,mitochondrial chaperone BCS1, putative		X			X											X
	Tb927.10.9440	TRYPtp6k15-3d06.p1c_138, Tb10.6k15.0960	NADH dehydrogenase (54 NDH2)	54 NDH2	X			X	X										X
	Tb927.10.9720	TRYPtp6k15-3d06.p1c_89, Tb10.6k15.0620, embl.3	RNA-editing-associated protein 1,RNA-binding protein,oligo (U) binding protein,RNA editing complex protein (REAP-1)	REAP-1	X			X
	Tb927.10.9760	TRYPtp6k15-3d06.p1c_80, Tb10.6k15.0550	alternative oxidase		X			X											X	X
	Tb927.10.9790	TRYPtp6k15-3d06.p1c_77, Tb10.6k15.0520	hypothetical protein, conserved		X			X											X
	Tb927.10.9810	TRYPtp6k15-3d06.p1c_75, Tb10.6k15.0500	hypothetical protein, conserved		X			X	X
	Tb927.10.9820	TRYPtp6k15-3d06.p1c_74, Tb10.6k15.0490	mitochondrial intermediate peptidase, putative,metallo-peptidase, Clan MA(E) Family M3		X			X	X										X	X
	Tb927.10.9830	TRYPtp6k15-3d06.p1c_73, Tb10.6k15.0480	hypothetical protein, conserved		X			X	X			X		X
	Tb927.10.9860	TRYPtp6k15-3d06.p1c_68, Tb10.6k15.0440	Mitochondrial N(5)-glutamine methyltransferase MTQ1, putative		X			X											X	X
	Tb927.10.9940	TRYPtp6k15-3d06.p1c_57, Tb10.6k15.0340	hypothetical protein, conserved		X			X											X	X
	Tb927.10.9970	TRYPtp6k15-3d06.p1c_52, Tb10.6k15.0310	hypothetical protein, conserved		X			X	X											X
	Tb927.11.10020	Tb11.01.1780, Tb11.01.1780:mRNA, Tb11.01.1780:pep	short-chain dehydrogenase, putative								X								X	X
	Tb927.11.10050	Tb11.01.1810, Tb11.01.1810:mRNA, Tb11.01.1810:pep	hypothetical protein, conserved		X			X	X						X				X	X
	Tb927.11.10080	Tb11.01.1840, Tb11.01.1840:mRNA, Tb11.01.1840:pep	hypothetical protein, conserved		X			X	X						X				X	X
	Tb927.11.1010	Tb11.03.0110, Tb11.03.0110:mRNA, Tb11.03.0110:pep	chaperone protein DNAj, putative		X			X		X									X	X
	Tb927.11.10140	Tb11.01.1900, Tb11.01.1900:mRNA, Tb11.01.1900:pep	hypothetical protein, conserved		X			X	X	X		X							X
	Tb927.11.10150	Tb11.01.1910, Tb11.01.1910:mRNA, Tb11.01.1910:pep	hypothetical protein, conserved		X			X	X						X				X
	Tb927.11.10170	Tb11.01.1930, Tb11.01.1930:mRNA, Tb11.01.1930:pep	hypothetical protein, conserved		X			X	X						X				X	X
	Tb927.11.10240	Tb11.01.2000, Tb11.01.2000:mRNA, Tb11.01.2000:pep	hslVU complex proteolytic subunit, putative,hslVU complex proteolytic subunit, threonine peptidase, Clan T(1), family T1B		X			X	X										X	X
	Tb927.11.10340	Tb11.01.2110, Tb11.01.2110:mRNA, Tb11.01.2110:pep	Serine/threonine-protein phosphatase PGAM5, mitochondrial, putative,phosphoglycerate mutase family member 5, putative (pgam5)	pgam5	X			X
	Tb927.11.10400	Tb11.01.2170, Tb11.01.2170:mRNA, Tb11.01.2170:pep	hypothetical protein, conserved		X			X	X						X				X	X
	Tb927.11.10510	Tb11.01.2280, Tb11.01.2280:mRNA, Tb11.01.2280:pep	ubiquinone biosynthesis methyltransferase, putative		X			X
	Tb927.11.10570	Tb11.01.2340, Tb11.01.2340:mRNA, Tb11.01.2340:pep	hypothetical protein, conserved		X			X	X						X				X	X
	Tb927.11.10590	Tb11.01.2360, Tb11.01.2360:mRNA, Tb11.01.2360:pep	hypothetical protein, conserved		X			X											X	X
	Tb927.11.10600	Tb11.01.2370, Tb11.01.2370:mRNA, Tb11.01.2370:pep	hypothetical protein, conserved		X			X											X	X
	Tb927.11.10720	Tb11.01.2490, Tb11.01.2490:mRNA, Tb11.01.2490:pep	hypothetical protein, conserved		X			X	X										X
	Tb927.11.10780	Tb11.01.2550, Tb11.01.2550:mRNA, Tb11.01.2550:pep	hypothetical protein, conserved		X	X					X
	Tb927.11.10960	Tb11.01.2740, Tb11.01.2740:mRNA, Tb11.01.2740:pep	hypothetical protein, conserved		X			X	X
	Tb927.11.11120	Tb11.01.2910, Tb11.01.2910:mRNA, Tb11.01.2910:pep	hypothetical protein, conserved		X			X											X	X
	Tb927.11.11130	Tb11.01.2920, Tb11.01.2920:mRNA, Tb11.01.2920:pep	hypothetical protein, conserved		X			X												X
	Tb927.11.11280	Tb11.01.3070, Tb11.01.3070:mRNA, Tb11.01.3070:pep	hypothetical protein, conserved		X			X
	Tb927.11.11380	Tb11.01.3190, Tb11.01.3190:mRNA, Tb11.01.3190:pep	hypothetical protein, conserved		X			X	X										X	X
	Tb927.11.11390	Tb11.01.3200, Tb11.01.3200:mRNA, Tb11.01.3200:pep	hypothetical protein, conserved		X			X											X	X
	Tb927.11.11440	Tb11.01.3270, Tb11.01.3270:mRNA, Tb11.01.3270:pep	A/G-specific adenine glycosylase, putative		X			X
	Tb927.11.11460	Tb11.01.3290, Tb11.01.3290:mRNA, Tb11.01.3290:pep	hypothetical protein, conserved	ATOM69	X		X	X	X		X
	Tb927.11.11470	Tb11.01.3300, Tb11.01.3300:mRNA, Tb11.01.3300:pep	hypothetical protein, conserved		X			X	X						X				X	X
	Tb927.11.11490	Tb11.01.3340, Tb11.01.3340:mRNA, Tb11.01.3340:pep	2,3-bisphosphoglycerate-independent phosphoglycerate mutase-like protein, putative		X			X
	Tb927.11.11620	Tb11.01.3490, Tb11.01.3490:mRNA, Tb11.01.3490:pep	hypothetical protein, conserved		X			X	X
	Tb927.11.11630	Tb11.01.3500, Tb11.01.3500:mRNA, Tb11.01.3500:pep	hypothetical protein, conserved		X			X	X						X				X	X
	Tb927.11.11680	Tb11.01.3550, Tb11.01.3550:mRNA, Tb11.01.3550:pep	2-oxoglutarate dehydrogenase E2 component, putative		X			X	X			X							X	X
	Tb927.11.11870	Tb11.01.3710, Tb11.01.3710:mRNA, Tb11.01.3710:pep	hypothetical protein, conserved		X			X	X						X
	Tb927.11.11930.1		hypothetical protein, conserved		X			X
	Tb927.11.11930.2		hypothetical protein, conserved		X			X											X
	Tb927.11.11950	Tb11.01.3780, Tb11.01.3780:mRNA, Tb11.01.3780:pep	cytochrome oxidase assembly protein, putative		X			X		X									X	X
	Tb927.11.12040	Tb11.01.3860, Tb11.01.3860:mRNA, Tb11.01.3860:pep	hypothetical protein, conserved		X			X	X
	Tb927.11.12160	Tb11.01.3970, Tb11.01.3970:mRNA, Tb11.01.3970:pep	hypothetical protein, conserved		X			X	X										X
	Tb927.11.12240	Tb11.01.4060, Tb11.01.4060:mRNA, Tb11.01.4060:pep	ubiquitin carboxyl-terminal hydrolase, putative,cysteine peptidase, Clan CA, family C19, putative								X
	Tb927.11.12350	Tb11.01.4170, Tb11.01.4170:mRNA, Tb11.01.4170:pep	DNA photolyase, putative		X			X											X	X
	Tb927.11.1250	Tb11.47.0024, Tb11.47.0024:mRNA, Tb11.47.0024:pep	Mitochondrial SSU ribosomal protein, putative,mitochondrial edited mRNA stability factor 1 subunit, putative,kinteoplast poly(A) polymerase complex 1 subunit		X			X	X						X		X		X
	Tb927.11.1270	Tb11.47.0022, Tb11.47.0022:mRNA, Tb11.47.0022:pep	hypothetical protein, conserved		X			X	X	X		X		X
	Tb927.11.12740.1		hypothetical protein, conserved		X			X											X	X
	Tb927.11.12740.2		hypothetical protein, conserved		X			X											X
	Tb927.11.1290	Tb11.47.0020, Tb11.47.0020:mRNA, Tb11.47.0020:pep	hypothetical protein, conserved		X			X	X										X	X
	Tb927.11.1310	Tb11.47.0018, Tb11.47.0018:mRNA, Tb11.47.0018:pep	NADH-cytochrome b5 reductase, putative (B5R)	B5R	X			X											X
	Tb927.11.13140	Tb11.01.4702, Tb11.01.4702:mRNA, Tb11.01.4702:pep	cytochrome oxidase subunit X (COXX)	COXX	X			X	X			X							X
	Tb927.11.13180	Tb11.01.4740, Tb11.01.4740:mRNA, Tb11.01.4740:pep	hypothetical protein conserved					X	X	X	X	X							X
	Tb927.11.1320	Tb11.47.0017, Tb11.47.0017:mRNA, Tb11.47.0017:pep	NADH-ubiquinone oxidoreductase 20 kDa subunit, mitochondrial precursor,NDUFS7 subunit (NDHK)	NDHK	X			X	X										X	X
	Tb927.11.13280	Tb11.01.4860, Tb11.01.4860:mRNA, Tb11.01.4860:pep	mitochondrial RNA binding protein 2 (GBP25)	GBP25	X			X	X							X			X	X
	Tb927.11.13290	Tb11.01.4870, Tb11.01.4870:mRNA, Tb11.01.4870:pep	mitochondrial import inner membrane translocase subunit tim17 (Tim17)	Tim17	X			X	X	X
	Tb927.11.13440	Tb11.01.5040, Tb11.01.5040:mRNA, Tb11.01.5040:pep	mitochondrial carrier protein (MCP21)	MCP21	X			X	X				X
	Tb927.11.1350	Tb11.47.0014, Tb11.47.0014:mRNA, Tb11.47.0014:pep	calcium uniporter protein, mitochondrial (MCU)	MCU	X			X											X	X
	Tb927.11.13510	Tb11.01.5110, Tb11.01.5110:mRNA, Tb11.01.5110:pep	hypothetical protein, conserved		X			X	X
	Tb927.11.13580	Tb11.01.5180, Tb11.01.5180:mRNA, Tb11.01.5180:pep	ubiquinone biosynthesis protein-like protein		X			X	X
	Tb927.11.13590	237.t00907, Tb11.01.5185, Tb11.01.5185:mRNA, Tb11.01.5185:pep	hypothetical protein, conserved		X			X
	Tb927.11.13620	Tb11.01.5200, Tb11.01.5200:mRNA, Tb11.01.5200:pep	hypothetical protein, conserved		X			X											X
	Tb927.11.13650	237.t00909, Tb11.01.5225, Tb11.01.5225:mRNA, Tb11.01.5225:pep	cytochrome b5, putative (CYB5)	CYB5							X
	Tb927.11.1370	Tb11.47.0012, Tb11.47.0012:mRNA, Tb11.47.0012:pep	glutaredoxin, putative		X			X	X
	Tb927.11.13710	Tb11.01.5280, Tb11.01.5280:mRNA, Tb11.01.5280:pep	hypothetical protein, conserved		X			X	X
	Tb927.11.13760	Tb11.01.5330, Tb11.01.5330:mRNA, Tb11.01.5330:pep	hypothetical protein, conserved		X			X											X	X
	Tb927.11.13830	Tb11.01.5390, Tb11.01.5390:mRNA, Tb11.01.5390:pep	hypothetical protein, conserved		X			X	X	X									X	X
	Tb927.11.13840	Tb11.01.5400, Tb11.01.5400:mRNA, Tb11.01.5400:pep	hypothetical protein, conserved		X			X
	Tb927.11.13890	Tb11.01.5460, Tb11.01.5460:mRNA, Tb11.01.5460:pep	hypothetical protein, conserved		X			X	X										X
	Tb927.11.13910	Tb11.01.5480, Tb11.01.5480:mRNA, Tb11.01.5480:pep	hypothetical protein, conserved		X			X	X										X
	Tb927.11.1400	Tb11.47.0009, Tb11.47.0009:mRNA, Tb11.47.0009:pep	hypothetical protein, conserved		X			X	X										X	X
	Tb927.11.14080	Tb11.01.5660, Tb11.01.5660:mRNA, Tb11.01.5660:pep	cyclin 2,G1 cyclin (CYC2)	CYC2							X
	Tb927.11.14350	Tb11.01.5950, Tb11.01.5950:mRNA, Tb11.01.5950:pep	mitochondrial carrier protein (MCP22)	MCP22	X			X					X
	Tb927.11.14360	Tb11.01.5960, Tb11.01.5960:mRNA, Tb11.01.5960:pep	mitochondrial carrier protein (MCP2)	MCP2	X			X	X				X
	Tb927.11.14380	Tb11.01.5980, Tb11.01.5980:mRNA, Tb11.01.5980:pep	kinetoplast polyadenylation/uridylation factor 2 (KPAF2)	KPAF2	X			X											X	X
	Tb927.11.14480	Tb11.01.6080, Tb11.01.6080:mRNA, Tb11.01.6080:pep	ubiquitin carboxyl-terminal hydrolase, putative		X			X
	Tb927.11.1450	Tb11.47.0004, Tb11.47.0004:mRNA, Tb11.47.0004:pep	2-oxoglutarate dehydrogenase E1 component, putative		X			X	X			X							X	X
	Tb927.11.14570	Tb11.01.6180, Tb11.01.6180:mRNA, Tb11.01.6180:pep	hypothetical protein, conserved		X			X											X
	Tb927.11.14700	Tb11.01.6320, Tb11.01.6320:mRNA, Tb11.01.6320:pep	hypothetical protein, conserved		X			X	X										X
	Tb927.11.14730	Tb11.01.6360, Tb11.01.6360:mRNA, Tb11.01.6360:pep	metalloprotease, putative,cell division protein FtsH homologue, putative		X			X		X
	Tb927.11.14790	Tb11.01.6420, Tb11.01.6420:mRNA, Tb11.01.6420:pep	DNA repair and recombination helicase protein PIF4 (TbPIF4)	TbPIF4	X			X											X	X
	Tb927.11.14940	Tb11.01.6580, Tb11.01.6580:mRNA, Tb11.01.6580:pep	hypothetical protein, conserved		X			X											X	X
	Tb927.11.14980	Tb11.01.6620, Tb11.01.6620:mRNA, Tb11.01.6620:pep	hypothetical protein, conserved		X			X	X						X				X
	Tb927.11.15040	Tb11.01.6680, Tb11.01.6680:mRNA, Tb11.01.6680:pep	chaperonin HSP60, mitochondrial precursor, putative,heat shock protein 60 (Cpn60)	Cpn60	X			X	X											X
	Tb927.11.15070	Tb11.01.6710, Tb11.01.6710:mRNA, Tb11.01.6710:pep	hypothetical protein, conserved		X			X	X										X	X
	Tb927.11.15240	Tb11.01.6890, Tb11.01.6890:mRNA, Tb11.01.6890:pep	Ras-related protein Rab2 (RAB2)	RAB2							X
	Tb927.11.15300	Tb11.01.6950, Tb11.01.6950:mRNA, Tb11.01.6950:pep	hypothetical protein, conserved		X			X
	Tb927.11.1540	Tb11.55.0026, Tb11.55.0026:mRNA, Tb11.55.0026:pep	isovaleryl-coA dehydrogenase, putative		X			X	X										X	X
	Tb927.11.15440	Tb11.01.7090, Tb11.01.7090:mRNA, Tb11.01.7090:pep	hypothetical protein, conserved		X			X	X			X							X	X
	Tb927.11.15470	Tb11.01.7110, Tb11.01.7110:mRNA, Tb11.01.7110:pep	methionyl-tRNA formyltransferase		X			X	X											X
	Tb927.11.15500	Tb11.01.7140, Tb11.01.7140:mRNA, Tb11.01.7140:pep	hypothetical protein, conserved		X			X	X						X				X
	Tb927.11.15620	Tb11.01.7260, Tb11.01.7260:mRNA, Tb11.01.7260:pep, Tb11.01.7270	hypothetical protein, conserved		X			X											X
	Tb927.11.15640	Tb11.01.7290, Tb11.01.7290:mRNA, Tb11.01.7290:pep	mitochondrial RNA binding complex 1 subunit,NUDIX hydrolase, putative (MERS1)	MERS1	X			X	X								X		X
	Tb927.11.15650	Tb11.01.7300, Tb11.01.7300:mRNA, Tb11.01.7300:pep	poly(A) polymerase, putative		X			X	X
	Tb927.11.15700	Tb11.01.7340, Tb11.01.7340:mRNA, Tb11.01.7340:pep	hypothetical protein, conserved		X			X
	Tb927.11.15730	Tb11.01.7370, Tb11.01.7370:mRNA, Tb11.01.7370:pep	hypothetical protein, conserved		X			X											X
	Tb927.11.15810	Tb11.01.7460, Tb11.01.7460:mRNA, Tb11.01.7460:pep	NADH dehydrogenase subunit NI2M, putative,Complex 1,NADH-ubiquinone oxidoreductase chain NI2M		X			X				X
	Tb927.11.15820	Tb11.01.7480, Tb11.01.7480:mRNA, Tb11.01.7480:pep	superoxide dismutase, putative		X			X	X			X							X
	Tb927.11.15840	Tb11.01.7500, Tb11.01.7500:mRNA, Tb11.01.7500:pep	L-Lysine transport protein, putative		X			X
	Tb927.11.15850	Tb11.01.7510, Tb11.01.7510:mRNA, Tb11.01.7510:pep	kinteoplast poly(A) polymerase complex 1 subunit		X			X	X						X		X			X
	Tb927.11.15860	Tb11.01.7520, Tb11.01.7520:mRNA, Tb11.01.7520:pep	L-Lysine transport protein, putative		X			X
	Tb927.11.1620	Tb11.55.0017, Tb11.55.0017:mRNA, Tb11.55.0017:pep	hypothetical protein, conserved		X			X	X
	Tb927.11.16220	Tb11.01.7900, Tb11.01.7900:mRNA, Tb11.01.7900:pep	hypothetical protein, conserved		X			X	X			X
	Tb927.11.1630	Tb11.55.0016, Tb11.55.0016:mRNA, Tb11.55.0016:pep	hypothetical protein, conserved		X			X	X						X				X	X
	Tb927.11.16360	Tb11.01.8050, Tb11.01.8050:mRNA, Tb11.01.8050:pep	hypothetical protein, conserved		X			X
	Tb927.11.16380	Tb11.01.8070, Tb11.01.8070:mRNA, Tb11.01.8070:pep	hypothetical protein, conserved		X			X											X
	Tb927.11.16400	Tb11.01.8090, Tb11.01.8090:mRNA, Tb11.01.8090:pep	kinetoplast-associated protein 3, putative (KAP3)	KAP3	X			X	X										X	X
	Tb927.11.16420	Tb11.01.8110, Tb11.01.8110:mRNA, Tb11.01.8110:pep	hypothetical protein, conserved		X			X											X
	Tb927.11.16430	Tb11.01.8120, Tb11.01.8120:mRNA, Tb11.01.8120:pep	18 kDa ER-associated protein (ERAP18)	ERAP18	X			X											X
	Tb927.11.16480	Tb11.01.8200, Tb11.01.8200:mRNA, Tb11.01.8200:pep	enoyl-CoA hydratase/isomerase family protein, putative		X			X	X										X
	Tb927.11.1650	291.t00029, Tb11.55.0030, Tb11.55.0030:mRNA, Tb11.55.0030:pep	hypothetical protein, conserved		X			X											X
	Tb927.11.16510	237.t00927, Tb11.01.8225, Tb11.01.8225:mRNA, Tb11.01.8225:pep	hypothetical protein, conserved		X			X	X
	Tb927.11.16530	Tb11.01.8230, Tb11.01.8230:mRNA, Tb11.01.8230:pep	hypothetical protein, conserved		X			X	X										X	X
	Tb927.11.1670	Tb11.55.0013, Tb11.55.0013:mRNA, Tb11.55.0013:pep	cysteine desulfurase		X			X
	Tb927.11.16730	Tb11.01.8470, Tb11.01.8470:mRNA, Tb11.01.8470:pep	dihydrolipoyl dehydrogenase (GCVL-2)	GCVL-2	X			X	X	X
	Tb927.11.16750	Tb11.01.8500, Tb11.01.8500:mRNA, Tb11.01.8500:pep	hypothetical protein, conserved		X			X	X
	Tb927.11.16860	Tb11.01.8620, Tb11.01.8620:mRNA, Tb11.01.8620:pep	mitochondrial RNA binding protein (MRB8620)	MRB8620	X			X	X								X
	Tb927.11.16870	Tb11.01.8630, Tb11.01.8630:mRNA, Tb11.01.8630:pep	NADH dehydrogenase subunit NI8M, putative,NADH-ubiquinone oxidoreductase chain NI8M		X			X	X										X
	Tb927.11.16930	Tb11.01.8700, Tb11.01.8700:mRNA, Tb11.01.8700:pep	ABC transporter of the mitochondrion, putative,Iron-sulfur clusters transporter, putative (ABCB7)	ABCB7	X			X											X	X
	Tb927.11.16940	Tb11.01.8710, Tb11.01.8710:mRNA, Tb11.01.8710:pep	hypothetical protein, conserved		X			X
	Tb927.11.16990	Tb11.01.8760, Tb11.01.8760:mRNA, Tb11.01.8760:pep	hypothetical protein, conserved		X										X				X
	Tb927.11.170	Tb11.03.0960, Tb11.03.0960:mRNA, Tb11.03.0960:pep	hypothetical protein, conserved		X			X											X
	Tb927.11.1700	Tb11.55.0010, Tb11.55.0010:mRNA, Tb11.55.0010:pep	hypothetical protein, conserved		X			X	X										X
	Tb927.11.1710	Tb11.55.0009, Tb11.55.0009:mRNA, Tb11.55.0009:pep	mitochondrial RNA binding protein 1,gBP21, MRP1 (GBP21)	GBP21	X			X	X							X			X	X
	Tb927.11.1780	Tb11.55.0002, Tb11.55.0002:mRNA, Tb11.55.0002:pep	protein phosphatase 2C, putative		X			X											X
	Tb927.11.180	Tb11.03.0950, Tb11.03.0950:mRNA, Tb11.03.0950:pep	electron transfer flavoprotein, putative		X			X	X										X	X
	Tb927.11.1950	Tb11.46.0012, Tb11.46.0012:mRNA, Tb11.46.0012:pep	hypothetical protein, conserved		X			X	X
	Tb927.11.2000	Tb11.46.0007, Tb11.46.0007:mRNA, Tb11.46.0007:pep	hypothetical protein, conserved		X			X											X
	Tb927.11.2010	Tb11.46.0006, Tb11.46.0006:mRNA, Tb11.46.0006:pep	hypothetical protein, conserved		X			X	X			X
	Tb927.11.2160	254.t00024, Tb11.57.0002, Tb11.57.0002:mRNA, Tb11.57.0002:pep	hypothetical protein, conserved		X			X											X	X
	Tb927.11.240	Tb11.03.0900, Tb11.03.0900:mRNA, Tb11.03.0900:pep	hypothetical protein, conserved		X			X	X										X	X
	Tb927.11.2440	Tb11.02.0040, Tb11.02.0040:mRNA, Tb11.02.0040:pep	Tubulin cofactor C domain-containing protein 1 (tbccd1)	tbccd1	X			X
	Tb927.11.2530	Tb11.02.0130, Tb11.02.0130:mRNA, Tb11.02.0130:pep	mitochondrial RNA binding complex 1 subunit,kinteoplast poly(A) polymerase complex 1 subunit,mitochondrial edited mRNA stability factor 1 subunit		X			X	X						X		X		X
	Tb927.11.2580	Tb11.02.0180, Tb11.02.0180:mRNA, Tb11.02.0180:pep	hypothetical protein, conserved					X	X		X
	Tb927.11.2650	Tb11.02.0250, Tb11.02.0250:mRNA, Tb11.02.0250:pep	heat shock protein 84, putative		X			X	X										X	X
	Tb927.11.2690	Tb11.02.0290, Tb11.02.0290:mRNA, Tb11.02.0290:pep	succinyl-coA:3-ketoacid-coenzyme A transferase, mitochondrial precursor, putative		X			X	X			X
	Tb927.11.270	Tb11.03.0870, Tb11.03.0870:mRNA, Tb11.03.0870:pep	mitochondrial carrier protein (MCP10)	MCP10	X			X	X				X
	Tb927.11.2720	Tb11.02.0320, Tb11.02.0320:mRNA, Tb11.02.0320:pep	hypothetical protein, conserved		X			X											X
	Tb927.11.2750	Tb11.02.0350, Tb11.02.0350:mRNA, Tb11.02.0350:pep	hypothetical protein, conserved								X
	Tb927.11.2800	Tb11.02.0355, Tb11.02.0355:mRNA, Tb11.02.0355:pep	hypothetical protein, conserved		X			X											X	X
	Tb927.11.2910	Tb11.02.0430, Tb11.02.0430:mRNA, Tb11.02.0430:pep	phosphoglycerate mutase, putative (iPGAM)	iPGAM	X			X	X										X
	Tb927.11.2920	Tb11.02.0440, Tb11.02.0440:mRNA, Tb11.02.0440:pep	glycerolphosphate mutase, putative		X			X	X										X
	Tb927.11.2930	238.t00591, Tb11.02.0445, Tb11.02.0445:mRNA, Tb11.02.0445:pep	hypothetical protein, conserved		X			X											X	X
	Tb927.11.2990	Tb11.02.0490, Tb11.02.0490:mRNA, Tb11.02.0490:pep	KREPB4,RNA-editing complex protein (KREPB4)	KREPB4	X			X	X							X			X	X
	Tb927.11.3010	Tb11.02.0510, Tb11.02.0510:mRNA, Tb11.02.0510:pep	hypothetical protein, conserved		X			X											X	X
	Tb927.11.3040	Tb11.02.0540, Tb11.02.0540:mRNA, Tb11.02.0540:pep	hypothetical protein		X			X											X
	Tb927.11.3100	Tb11.02.0600, Tb11.02.0600:mRNA, Tb11.02.0600:pep	hypothetical protein, conserved								X
	Tb927.11.3220	Tb11.02.0730, Tb11.02.0730:mRNA, Tb11.02.0730:pep	metacaspase,cysteine peptidase, Clan CD, family C13 (mca1)	mca1	X			X
	Tb927.11.3260	Tb11.02.0770, Tb11.02.0770:mRNA, Tb11.02.0770:pep	mitochondrial DNA polymerase I protein D, putative (POLID)	POLID	X			X	X										X	X
	Tb927.11.3290	Tb11.02.0800, Tb11.02.0800:mRNA, Tb11.02.0800:pep	hypothetical protein, conserved (p166)	p166	X			X											X	X
	Tb927.11.3300	Tb11.02.0810, Tb11.02.0810:mRNA, Tb11.02.0810:pep	hypothetical protein, conserved		X			X
	Tb927.11.3640	Tb11.02.1110, Tb11.02.1110:mRNA, Tb11.02.1110:pep	hypothetical protein, conserved		X			X	X						X
	Tb927.11.3670	Tb11.02.1150, Tb11.02.1150:mRNA, Tb11.02.1150:pep	hypothetical protein, conserved		X			X											X	X
	Tb927.11.3700	Tb11.02.1180, Tb11.02.1180:mRNA, Tb11.02.1180:pep	hypothetical protein, conserved		X			X
	Tb927.11.3860	Tb11.02.1350, Tb11.02.1350:mRNA, Tb11.02.1350:pep	hypothetical protein, conserved		X			X											X
	Tb927.11.3940	Tb11.02.1440, Tb11.02.1440:mRNA, Tb11.02.1440:pep	hypothetical protein, conserved		X			X	X
	Tb927.11.3980	Tb11.02.1480, Tb11.02.1480:mRNA, Tb11.02.1480:pep	mitochondrial processing peptidase alpha subunit, putative,metallo-peptidase, Clan ME, Family M16		X			X	X			X							X
	Tb927.11.4020	Tb11.02.1520, Tb11.02.1520:mRNA, Tb11.02.1520:pep	hypothetical protein, conserved		X			X											X
	Tb927.11.4140	TRYP_xi-1013a02.q1k_113, Tb11.02.1610, Tb11.02.1610:mRNA, Tb11.02.1610:pep	hypothetical protein, conserved		X			X											X	X
	Tb927.11.4320	TRYP_xi-1013a02.q1k_72, Tb11.02.1860, Tb11.02.1860:mRNA, Tb11.02.1860:pep	hypothetical protein, conserved		X			X	X
	Tb927.11.4330	TRYP_xi-1013a02.q1k_70, Tb11.02.1880, Tb11.02.1880:mRNA, Tb11.02.1880:pep	hypothetical protein, conserved		X			X	X
	Tb927.11.4490	TRYP_xi-1013a02.q1k_46, Tb11.02.2070, Tb11.02.2070:mRNA, Tb11.02.2070:pep	long-chain-fatty-acid-CoA ligase, putative,acyl-CoA synthetase, putative,fatty acid thiokinase (long chain), putative		X			X	X			X							X	X
	Tb927.11.4650	TRYP_xi-1013a02.q1k_22, Tb11.02.2250, Tb11.02.2250:mRNA, Tb11.02.2250:pep	hypothetical protein, conserved		X			X	X						X				X	X
	Tb927.11.4680	TRYP_xi-1013a02.q1k_19, Tb11.02.2280, Tb11.02.2280:mRNA, Tb11.02.2280:pep	hypothetical protein, conserved		X			X	X			X							X
	Tb927.11.4690	TRYP_xi-1013a02.q1k_17, Tb11.02.2300, Tb11.02.2300:mRNA, Tb11.02.2300:pep	mitochondrial DNA polymerase I protein B (POLIB)	POLIB	X			X	X										X	X
	Tb927.11.4780	Tb11.02.2390, Tb11.02.2390:mRNA, Tb11.02.2390:pep	pyruvate dehydrogenase (lipoamide) kinase, putative		X			X	X										X
	Tb927.11.480	Tb11.03.0660, Tb11.03.0660:mRNA, Tb11.03.0660:pep	hypothetical protein, conserved		X			X											X	X
	Tb927.11.4810	Tb11.02.2420, Tb11.02.2420:mRNA, Tb11.02.2420:pep	hypothetical protein, conserved		X			X	X										X	X
	Tb927.11.4850	Tb11.02.2460, Tb11.02.2460:mRNA, Tb11.02.2460:pep	hypothetical protein, conserved		X			X	X			X							X
	Tb927.11.4870	Tb11.02.2480, Tb11.02.2480:mRNA, Tb11.02.2480:pep	hypothetical protein, conserved		X			X	X										X
	Tb927.11.5030	Tb11.02.2680, Tb11.02.2680:mRNA, Tb11.02.2680:pep	hypothetical protein, conserved		X			X											X
	Tb927.11.5050	Tb11.02.2700, Tb11.02.2700:mRNA, Tb11.02.2700:pep	fumarate hydratase, class I (FHm)	FHm	X			X	X										X
	Tb927.11.5060	Tb11.02.2710, Tb11.02.2710:mRNA, Tb11.02.2710:pep, Tb11.212.1370	hypothetical protein, conserved		X			X	X						X				X	X
	Tb927.11.5090	Tb11.02.2740, Tb11.02.2740:mRNA, Tb11.02.2740:pep, Tb11.212.1340, embl.136	aspartate aminotransferase, mitochondrial		X			X	X
	Tb927.11.5240	Tb11.02.2910, Tb11.02.2910:mRNA, Tb11.02.2910:pep, Tb11.212.1170	hypothetical protein, conserved		X			X											X
	Tb927.11.5280	Tb11.02.2950, Tb11.02.2950:mRNA, Tb11.02.2950:pep, embl.17	ATPase subunit 9, putative		X			X											X	X
	Tb927.11.5290	Tb11.02.2960, Tb11.02.2960:mRNA, Tb11.02.2960:pep, Tb11.212.1110	mitochondrial carrier protein (MCP9)	MCP9	X			X	X	X			X
	Tb927.11.5380	Tb11.02.3060, Tb11.02.3060:mRNA, Tb11.02.3060:pep, Tb11.212.1010	hypothetical protein, conserved		X			X											X
	Tb927.11.5390	238.t00598, Tb11.02.3065, Tb11.02.3065:mRNA, Tb11.02.3065:pep	hypothetical protein, conserved		X			X
	Tb927.11.540	Tb11.03.0540, Tb11.03.0540:mRNA, Tb11.03.0540:pep	ABC transporter, putative (ABCB10)	ABCB10				X		X	X									X
	Tb927.11.5450	Tb11.02.3130, Tb11.02.3130:mRNA, Tb11.02.3130:pep, Tb11.212.0940	malic enzyme		X			X	X										X	X
	Tb927.11.5500	Tb11.02.3180, Tb11.02.3180:mRNA, Tb11.02.3180:pep, Tb11.212.0890	Mitochondrial SSU ribosomal protein, putative,kinetoplast ribosomal PPR-repeat containing protein 1 (KRIPP1)	KRIPP1	X			X	X						X		X		X	X
	Tb927.11.5530	Tb11.02.3230, Tb11.02.3230:mRNA, Tb11.02.3230:pep, Tb11.212.0840	hypothetical protein, conserved		X			X							X
	Tb927.11.5600	Tb11.02.3310, Tb11.02.3310:mRNA, Tb11.02.3310:pep, Tb11.212.0750	hypothetical protein, conserved	ATOM14	X		X	X	X		X
	Tb927.11.570	Tb11.03.0510, Tb11.03.0510:mRNA, Tb11.03.0510:pep	hypothetical protein, conserved		X			X	X										X	X
	Tb927.11.5740	Tb11.02.3470, Tb11.02.3470:mRNA, Tb11.02.3470:pep, Tb11.212.0590	formin, putative,formin-like protein		X			X											X
	Tb927.11.5760	Tb11.02.3510, Tb11.02.3510:mRNA, Tb11.02.3510:pep, Tb11.212.0550	hypothetical protein, conserved		X			X											X	X
	Tb927.11.5780	Tb11.02.3530, Tb11.02.3530:mRNA, Tb11.02.3530:pep, embl.123	mitochondrial DNA-directed RNA polymerase (MTRNAP)	MTRNAP	X			X	X										X
	Tb927.11.5820	Tb11.02.3570, Tb11.02.3570:mRNA, Tb11.02.3570:pep, Tb11.212.0490	hypothetical protein, conserved		X			X	X										X	X
	Tb927.11.5880	Tb11.02.3670, Tb11.02.3670:mRNA, Tb11.02.3670:pep, Tb11.212.0390	hypothetical protein, conserved		X			X	X						X				X
	Tb927.11.590	Tb11.03.0490, Tb11.03.0490:mRNA, Tb11.03.0490:pep	hypothetical protein, conserved		X			X											X
	Tb927.11.5920	Tb11.02.3720, Tb11.02.3720:mRNA, Tb11.02.3720:pep, Tb11.212.0340	hypothetical protein, conserved		X			X	X
	Tb927.11.5990	Tb11.02.3800, Tb11.02.3800:mRNA, Tb11.02.3800:pep, Tb11.212.0260	hypothetical protein, conserved		X			X	X						X				X
	Tb927.11.600	239.t00104, Tb11.03.0475, Tb11.03.0475:mRNA, Tb11.03.0475:pep	hypothetical protein, conserved		X			X	X			X		X					X	X
	Tb927.11.6000	Tb11.02.3810, Tb11.02.3810:mRNA, Tb11.02.3810:pep, Tb11.212.0250	hypothetical protein, conserved		X			X	X						X
	Tb927.11.6010	Tb11.02.3830, Tb11.02.3830:mRNA, Tb11.02.3830:pep, Tb11.212.0230	conserved protein, unknown function		X			X												X
	Tb927.11.6100	Tb11.02.3930, Tb11.02.3930:mRNA, Tb11.02.3930:pep, Tb11.212.0130	hypothetical protein, conserved		X			X											X	X
	Tb927.11.6150	Tb11.02.4020, Tb11.02.4020:mRNA, Tb11.02.4020:pep, Tb11.212.0040	hypothetical protein, conserved		X			X											X	X
	Tb927.11.6250	Tb11.02.4120, Tb11.02.4120:mRNA, Tb11.02.4120:pep	hypothetical protein, conserved		X			X	X	X		X		X
	Tb927.11.640	Tb11.03.0440, Tb11.03.0440:mRNA, Tb11.03.0440:pep	hypothetical protein, conserved		X			X
	Tb927.11.6470	Tb11.02.4330, Tb11.02.4330:mRNA, Tb11.02.4330:pep	hypothetical protein, conserved		X			X	X
	Tb927.11.6550	Tb11.02.4400, Tb11.02.4400:mRNA, Tb11.02.4400:pep	PUF nine target 1 (PNT1)	PNT1	X			X											X	X
	Tb927.11.6630	Tb11.02.4480, Tb11.02.4480:mRNA, Tb11.02.4480:pep	3-methylcrotonoyl-CoA carboxylase beta subunit, putative		X			X	X										X
	Tb927.11.6640	238.t00586, Tb11.02.4485, Tb11.02.4485:mRNA, Tb11.02.4485:pep	cytochrome b5, putative (CYB5)	CYB5	X			X		X
	Tb927.11.6660	Tb11.02.4500, Tb11.02.4500:mRNA, Tb11.02.4500:pep	hypothetical protein, conserved		X			X	X										X	X
	Tb927.11.6700	238.t00588, Tb11.02.4535, Tb11.02.4535:mRNA, Tb11.02.4535:pep	hypothetical protein, conserved		X			X											X
	Tb927.11.6770	Tb11.02.4600, Tb11.02.4600:mRNA, Tb11.02.4600:pep	hypothetical protein, conserved		X			X											X	X
	Tb927.11.6830	Tb11.02.4660, Tb11.02.4660:mRNA, Tb11.02.4660:pep	hypothetical protein, conserved		X			X	X
	Tb927.11.6890	Tb11.02.4730, Tb11.02.4730:mRNA, Tb11.02.4730:pep	DNA repair and recombination helicase protein PIF1 (PIF1)	PIF1	X			X											X	X
	Tb927.11.6900	Tb11.02.4740, Tb11.02.4740:mRNA, Tb11.02.4740:pep	DNA repair and recombination helicase protein PIF2 (PIF2)	PIF2	X			X
	Tb927.11.6970	Tb11.02.4800, Tb11.02.4800:mRNA, Tb11.02.4800:pep	NADH-cytochrome b5 reductase-like protein		X			X	X
	Tb927.11.6980	Tb11.02.4810, Tb11.02.4810:mRNA, Tb11.02.4810:pep	hypothetical protein, conserved		X			X	X			X							X	X
	Tb927.11.7040	Tb11.02.4890, Tb11.02.4890:mRNA, Tb11.02.4890:pep	pterin-4-alpha-carbinolamine dehydratase, putative		X			X	X										X
	Tb927.11.7170	Tb11.02.5020, Tb11.02.5020:mRNA, Tb11.02.5020:pep	seryl-tRNA synthetase	SerRS	X			X
	Tb927.11.7214	Tb11.02.5100, Tb11.02.5100:mRNA, Tb11.02.5100:pep	hypothetical protein, conserved		X			X	X										X
	Tb927.11.7218	Tb11.02.5120, Tb11.02.5120:mRNA, Tb11.02.5120:pep	mitochondrial edited mRNA stability factor 1 subunit		X												X
	Tb927.11.7250	Tb11.02.5160, Tb11.02.5160:mRNA, Tb11.02.5160:pep	hypothetical protein, conserved		X			X	X			X							X
	Tb927.11.7380	Tb11.02.5280, Tb11.02.5280:mRNA, Tb11.02.5280:pep	glycerol-3-phosphate dehydrogenase (FAD-dependent), mitochondrial		X			X	X
	Tb927.11.7390	Tb11.02.5290, Tb11.02.5290:mRNA, Tb11.02.5290:pep	hypothetical protein, conserved		X			X
	Tb927.11.7540	Tb11.02.5530, Tb11.02.5530:mRNA, Tb11.02.5530:pep	electron-transfer-flavoprotein, alpha polypeptide, putative		X			X	X
	Tb927.11.7590	Tb11.02.5580, Tb11.02.5580:mRNA, Tb11.02.5580:pep	hypothetical protein, conserved		X			X											X
	Tb927.11.7780	Tb11.02.5660, Tb11.02.5660:mRNA, Tb11.02.5660:pep	hypothetical protein, conserved	ATOM46	X		X	X	X	X	X
	Tb927.11.7790	Tb11.02.5670, Tb11.02.5670:mRNA, Tb11.02.5670:pep	hypothetical protein, conserved		X			X	X						X				X
	Tb927.11.7900	Tb11.02.5770, Tb11.02.5770:mRNA, Tb11.02.5770:pep	mitochondrial RNA binding protein 16 (RBP16)	RBP16	X			X	X							X			X
	Tb927.11.7920	Tb11.02.5780, Tb11.02.5780:mRNA, Tb11.02.5780:pep	hypothetical protein, conserved		X			X											X	X
	Tb927.11.7960	Tb11.02.5820, Tb11.02.5820:mRNA, Tb11.02.5820:pep	kinetoplast poly(A) polymerase 1,KPAP1		X			X	X								X		X
	Tb927.11.8040	Tb11.01.0500, Tb11.01.0500:mRNA, Tb11.01.0500:pep	hypothetical protein, conserved		X			X							X				X
	Tb927.11.8110	Tb11.01.0430, Tb11.01.0430:mRNA, Tb11.01.0430:pep	hypothetical protein, conserved		X			X											X
	Tb927.11.8400	Tb11.01.0150, Tb11.01.0150:mRNA, Tb11.01.0150:pep	Mitochondrial RNA processing endonuclease 1 (mRPN1)		X			X											X	X
	Tb927.11.870	Tb11.03.0260, Tb11.03.0260:mRNA, Tb11.03.0260:pep	hypothetical protein, conserved		X			X	X						X				X	X
	Tb927.11.8800	Tb11.12.0014, Tb11.12.0014:mRNA, Tb11.12.0014:pep	hypothetical protein, conserved		X			X	X	X									X	X
	Tb927.11.8870	Tb11.01.0610, Tb11.01.0610:mRNA, Tb11.01.0610:pep	mitochondrial DEAD box protein,KREH1 (KREH1)	KREH1	X			X	X							X			X	X
	Tb927.11.8910	Tb11.01.0640, Tb11.01.0640:mRNA, Tb11.01.0640:pep	NADH dehydrogenase subunit NB6M, putative,NB6M,Complex 1,NADH-ubiquinone oxidoreductase chain NB6M		X			X	X			X							X	X
	Tb927.11.8980	Tb11.01.0710, Tb11.01.0710:mRNA, Tb11.01.0710:pep	Elongation factor G 2, mitochondrial, putative (EF-G2)	EF-G2	X			X											X	X
	Tb927.11.8990	Tb11.01.0720, Tb11.01.0720:mRNA, Tb11.01.0720:pep	cation transporter, putative		X			X		X
	Tb927.11.9140	Tb11.01.0880, Tb11.01.0880:mRNA, Tb11.01.0880:pep	mitochondrial RNA binding complex 1 subunit (MRB0880)	MRB0880	X			X	X								X		X
	Tb927.11.9150	Tb11.01.0890, Tb11.01.0890:mRNA, Tb11.01.0890:pep	hypothetical protein, conserved		X			X	X										X	X
	Tb927.11.9280	Tb11.01.1040, Tb11.01.1040:mRNA, Tb11.01.1040:pep	hypothetical protein, conserved		X			X											X	X
	Tb927.11.9310	Tb11.01.1080, Tb11.01.1080:mRNA, Tb11.01.1080:pep	tRNA pseudouridine synthase, putative		X			X											X
	Tb927.11.9330	Tb11.01.1100, Tb11.01.1100:mRNA, Tb11.01.1100:pep	helicase-like protein		X			X											X	X
	Tb927.11.9360	Tb11.01.1130, Tb11.01.1130:mRNA, Tb11.01.1130:pep	prenyltransferase, putative		X			X	X										X	X
	Tb927.11.9390	Tb11.01.1160, Tb11.01.1160:mRNA, Tb11.01.1160:pep	lipoate-protein ligase, putative,lipoyltransferase, putative		X			X	X										X
	Tb927.11.940	Tb11.03.0180, Tb11.03.0180:mRNA, Tb11.03.0180:pep	KREPB5,RNA-editing complex protein (KREPB5)	KREPB5	X			X	X							X			X
	Tb927.11.9450	237.t00932, Tb11.01.1215, Tb11.01.1215:mRNA, Tb11.01.1215:pep	cyclophilin type peptidyl-prolyl cis-trans isomerase, putative (PPIase)	PPIase	X										X
	Tb927.11.9560	Tb11.01.1320, Tb11.01.1320:mRNA, Tb11.01.1320:pep	oxidoreductase, putative		X			X
	Tb927.11.9600	Tb11.01.1360, Tb11.01.1360:mRNA, Tb11.01.1360:pep	hypothetical protein, conserved		X			X											X	X
	Tb927.11.9670	Tb11.01.1440, Tb11.01.1440:mRNA, Tb11.01.1440:pep	glycine synthase, putative (GCVT1)	GCVT1	X			X	X										X	X
	Tb927.11.9750	Tb11.01.1500, Tb11.01.1500:mRNA, Tb11.01.1500:pep	hypothetical protein, conserved		X			X	X										X	X
	Tb927.11.9830	Tb11.01.1600, Tb11.01.1600:mRNA, Tb11.01.1600:pep	hypothetical protein, conserved		X			X	X						X				X
	Tb927.11.9900	Tb11.01.1660, Tb11.01.1660:mRNA, Tb11.01.1660:pep	phytoene synthase, putative		X			X											X	X
	Tb927.11.9930	Tb11.01.1690, Tb11.01.1690:mRNA, Tb11.01.1690:pep	NADH-ubiquinone oxidoreductase complex I subunit, putative					X	X		X	X
	Tb927.11.9980	Tb11.01.1740, Tb11.01.1740:mRNA, Tb11.01.1740:pep	2-oxoglutarate dehydrogenase E1 component, putative		X			X	X			X							X
	Tb927.2.1860		mitochondrial RNA binding complex 1 subunit (MRB1860)	MRB1860	X			X	X								X
	Tb927.2.2210		hypothetical protein, conserved		X			X	X										X
	Tb927.2.2220		hypothetical protein, conserved		X			X											X	X
	Tb927.2.2400		hypothetical protein, conserved		X			X											X	X
	Tb927.2.2470		RNA-editing complex protein,KREPA1,RNA-editing complex protein (KREPA1)	KREPA1	X			X	X							X			X
	Tb927.2.2510		voltage-dependent anion-selective channel (VDAC)	VDAC	X	X		X	X		X	X
	Tb927.2.2520		voltage-dependent anion-selective channel	VDAC_2	X	X		X
	Tb927.2.2940		hypothetical protein, conserved		X			X	X
	Tb927.2.2970		mitochondrial carrier protein (MCP13)	MCP13	X			X	X	X			X
	Tb927.2.3030		ATP-dependent Clp protease subunit, heat shock protein 78 (HSP78), putative		X			X	X										X	X
	Tb927.2.3180		kinetoplast polyadenylation/uridylation factor 1,mitochondrial RNA binding protein 1 (KPAF1)	KPAF1	X			X	X								X		X	X
	Tb927.2.3330		hypothetical protein		X			X
	Tb927.2.3420		hypothetical protein, conserved		X			X
	Tb927.2.3610		hypothetical protein, conserved		X			X	X			X		X
	Tb927.2.3800		guide RNA associated protein, GAP1,MRB1-associated protein		X			X	X								X		X	X
	Tb927.2.4090		hypothetical protein, conserved		X			X		X
	Tb927.2.4110		mitochondrial processing peptidase alpha subunit, putative,metallo-peptidase, Clan ME, Family M16		X			X	X											X
	Tb927.2.4130		enoyl-CoA hydratase/Enoyl-CoA isomerase/3-hydroxyacyl-CoA dehydrogenase, putative		X			X											X
	Tb927.2.4380		hypothetical protein, conserved		X			X	X			X							X	X
	Tb927.2.4400		hypothetical protein, conserved		X			X	X			X			X				X	X
	Tb927.2.4590		branched-chain amino acid aminotransferase, putative		X			X	X										X
	Tb927.2.4610		branched-chain amino acid aminotransferase, putative		X			X	X										X
	Tb927.2.4700		hypothetical protein, conserved		X			X	X	X
	Tb927.2.4740		ribosomal protein L11, putative		X			X											X	X
	Tb927.2.4830		TFIIF-stimulated CTD phosphatase, putative		X			X	X										X	X
	Tb927.2.4890		ribosomal protein L11, putative		X			X	X						X				X	X
	Tb927.2.4990		hypothetical protein, conserved		X			X											X	X
	Tb927.2.5020		acyl-CoA oxidase, putative		X			X											X
	Tb927.2.5140		hypothetical protein, conserved		X			X											X	X
	Tb927.2.5180		aldo-keto reductase, putative					X			X								X
	Tb927.2.5210		3-oxoacyl-ACP reductase, putative		X			X											X
	Tb927.2.5410		ABC transporter, putative,multidrug resistance protein								X
	Tb927.2.5530		hypothetical protein, conserved								X
	Tb927.2.5720		hypothetical protein		X			X											X	X
	Tb927.2.5900		hypothetical protein, conserved		X			X
	Tb927.2.5930		hypothetical protein, conserved		X			X	X			X							X
	Tb927.2.6070		mitochondrial RNA binding complex 1 subunit (MRB6070)	MRB6070	X			X	X								X		X	X
	Tb927.3.1000	Tb03.27F10.370	frataxin-like, mitochondrial precursor, putative		X			X	X										X
	Tb927.3.1070	Tb03.27F10.190	Peptide chain release factor 1, mitochondrial, putative (RF1)	RF1	X			X											X
	Tb927.3.1080	Tb03.27F10.180	hypothetical protein, conserved								X
	Tb927.3.1100	Tb03.27F10.130	hypothetical protein, conserved		X			X											X
	Tb927.3.1160	Tb03.27F10.30	hypothetical protein, conserved		X			X											X	X
	Tb927.3.1180	Tb03.1J15.780	hypothetical protein, conserved		X			X											X
	Tb927.3.1380	Tb03.1J15.500	ATP synthase beta chain, mitochondrial precursor,ATP synthase F1, beta subunit		X			X	X	X		X		X					X	X
	Tb927.3.1410	Tb03.1J15.440	cytochrome oxidase subunit VII (COXVII)	COXVII	X			X	X										X
	Tb927.3.1590	Tb03.30P12.70	mitochondrial RNA binding complex 1 subunit (MRB1590)	MRB1590	X			X	X								X		X
	Tb927.3.1600	Tb03.30P12.80	hypothetical protein, conserved		X			X											X
	Tb927.3.1690	Tb03.30P12.300	hypothetical protein, conserved		X			X	X			X		X					X
	Tb927.3.1710	Tb03.30P12.320	hypothetical protein, conserved		X			X	X						X				X
	Tb927.3.1720	Tb03.30P12.330	hypothetical protein, conserved		X			X	X
	Tb927.3.1730	Tb03.30P12.340	hypothetical protein, conserved		X			X	X										X	X
	Tb927.3.1760	Tb03.30P12.380	chaperone protein DNAj, putative		X			X											X	X
	Tb927.3.1790	Tb03.30P12.440	pyruvate dehydrogenase E1 beta subunit, putative		X			X	X	X									X	X
	Tb927.3.1810	Tb03.30P12.470	hypothetical protein, conserved		X			X											X	X
	Tb927.3.1820	Tb03.30P12.500	mitochondrial RNA binding complex 1 subunit (MRB1820)	MRB1820	X			X	X								X		X
	Tb927.3.1840	Tb03.30P12.550	3-oxo-5-alpha-steroid 4-dehydrogenase, putative,polyprenol reductase					X		X	X
	Tb927.3.1890	Tb03.30P12.660	cytochrome c oxidase assembly protein, putative		X			X	X			X
	Tb927.3.1940	Tb03.30P12.840	hypothetical protein, conserved		X			X	X										X
	Tb927.3.2010	Tb03.30P12.960	hypothetical protein, conserved		X			X	X											X
	Tb927.3.2080	Tb03.30P12.1100	hypothetical protein, conserved		X			X	X
	Tb927.3.2130	Tb03.30P12.1220	hypothetical protein, conserved		X			X	X										X	X
	Tb927.3.2180	Tb03.48O8.780	hypothetical protein, conserved		X			X	X					X					X
	Tb927.3.2230	Tb03.48O8.710	succinyl-CoA synthetase alpha subunit, putative		X			X	X										X	X
	Tb927.3.2260	Tb03.48O8.680	hypothetical protein, conserved		X			X	X						X				X
	Tb927.3.2300	Tb03.48O8.620	hypothetical protein, conserved		X			X	X										X	X
	Tb927.3.2370	Tb03.48O8.550	hypothetical protein, conserved		X			X	X
	Tb927.3.2390	Tb03.48O8.530	hypothetical protein, conserved		X			X											X
	Tb927.3.2600	Tb03.48O8.220	ATP-dependent DEAD/H RNA helicase, putative		X							X
	Tb927.3.2630	Tb03.48O8.180	hypothetical protein, conserved		X			X											X
	Tb927.3.2650	Tb03.48O8.160	cytochrome c oxidase copper chaperone, putative		X			X
	Tb927.3.2670	Tb03.48O8.140	hypothetical protein, conserved		X			X	X										X
	Tb927.3.2860	Tb03.27C5.230	hypothetical protein, conserved		X			X											X	X
	Tb927.3.2880	Tb03.27C5.274	hypothetical protein, conserved		X			X	X					X
	Tb927.3.2920	Tb03.27C5.340	hypothetical protein, conserved		X			X
	Tb927.3.2970	Tb03.27C5.430	hypothetical protein, conserved		X			X
	Tb927.3.2980	Tb03.27C5.440	mitochondrial carrier protein (MCP17)	MCP17	X			X	X	X			X
	Tb927.3.3050	Tb03.27C5.550	hypothetical protein, conserved		X			X											X	X
	Tb927.3.3130	Tb03.27C5.750	hypothetical protein, conserved								X
	Tb927.3.3330	Tb03.3K10.400	heat shock protein 20, putative		X			X
	Tb927.3.3520	Tb03.25B21.60	hypothetical protein, conserved								X								X
	Tb927.3.3620	Tb03.28C22.990	hypothetical protein, conserved		X			X											X
	Tb927.3.3630	Tb03.28C22.970	Elongation factor Ts, mitochondrial, putative (EF-Ts)	EF-Ts	X			X											X	X
	Tb927.3.3660	Tb03.28C22.920	hypothetical protein, conserved		X			X	X			X							X	X
	Tb927.3.3680	Tb03.28C22.906	hypothetical protein, conserved		X			X	X
	Tb927.3.3890	Tb03.28C22.530	hypothetical protein, conserved		X			X	X										X	X
	Tb927.3.3990	Tb03.28C22.180	KREPB6,RNA-editing complex protein (KREPB6)	KREPB6	X			X								X			X	X
	Tb927.3.4030	Tb03.28C22.80	hypothetical protein, conserved		X			X	X										X
	Tb927.3.4130	Tb03.26J7.200	hypothetical protein, conserved		X			X											X
	Tb927.3.4140	Tb03.26J7.210	hypothetical protein, conserved		X			X
	Tb927.3.4210	Tb03.26J7.370	hypothetical protein, conserved		X			X	X										X	X
	Tb927.3.4260	Tb03.26J7.470	hypothetical protein, conserved		X			X	X										X	X
	Tb927.3.4380	Tb03.26J7.640	Tob55, putative	SAM50	X	X		X			X	X
	Tb927.3.4420	Tb03.26J7.730	hypothetical protein, conserved		X			X	X
	Tb927.3.4530	Tb03.26J7.900	hypothetical protein, conserved		X			X											X
	Tb927.3.4640	Tb03.48K5.120	hypothetical protein, conserved								X
	Tb927.3.4700	Tb03.48K5.200	hypothetical protein, conserved		X			X											X	X
	Tb927.3.4740	Tb03.48K5.310	hypothetical protein, conserved		X			X
	Tb927.3.4780	Tb03.48K5.380	hypothetical protein, conserved		X			X
	Tb927.3.4890	Tb03.48K5.620	ubiquinone biosynthesis protein COQ7 homolog, putative		X			X											X	X
	Tb927.3.4920	Tb03.48K5.660	LETM1 and EF-hand domain-containing protein 1, putative		X			X	X			X
	Tb927.3.4950	Tb03.48K5.720	hypothetical protein, conserved		X			X											X
	Tb927.3.5000	Tb03.48K5.770	hypothetical protein, conserved		X			X											X	X
	Tb927.3.5240	Tb03.5L5.360	hypothetical protein, conserved		X			X	X						X
	Tb927.3.5360	Tb03.5L5.550	hypothetical protein, conserved		X			X											X
	Tb927.3.5600	Tb03.5L5.840	hypothetical protein, conserved		X			X											X	X
	Tb927.3.5610	Tb03.5L5.850	ribosomal protein L3 mitochondrial, putative		X			X	X						X				X	X
	Tb927.3.5630	Tb03.5L5.870	3,2-trans-enoyl-CoA isomerase, mitochondrial precursor, putative		X			X	X										X	X
	Tb927.3.750	Tb03.27F10.740	hypothetical protein, conserved		X			X	X	X									X	X
	Tb927.3.770	Tb03.27F10.720	hypothetical protein, conserved		X			X	X						X				X
	Tb927.3.820	Tb03.27F10.650	hypothetical protein, conserved		X			X	X						X				X	X
	Tb927.3.860	Tb03.27F10.580	acyl carrier protein,acyl carrier protein, mitochondrial precursor, putative (ACP)	ACP	X			X	X			X							X	X
	Tb927.3.940	Tb03.27F10.470	hypothetical protein, conserved		X			X	X
	Tb927.3.950	Tb03.27F10.440	hypothetical protein, conserved		X			X	X										X
	Tb927.3.970	Tb03.27F10.410	hypothetical protein, conserved		X			X	X						X				X
	Tb927.4.1070	Tb04.5E12.380	50S ribosomal protein L13, putative		X			X	X						X				X
	Tb927.4.1130	Tb04.5E12.310	hypothetical protein, conserved		X			X	X
	Tb927.4.1260	Tb04.2L9.370	hypothetical protein, conserved		X			X											X
	Tb927.4.1440	Tb04.2L9.650	hypothetical protein, conserved		X			X	X										X	X
	Tb927.4.1470	Tb04.2L9.680	hypothetical protein, conserved		X			X												X
	Tb927.4.1500	Tb04.2L9.750	RNA editing associated helicase 2,mitochondrial RNA binding complex 1 subunit (REH2)	REH2	X			X	X								X		X	X
	Tb927.4.1540	Tb04.2L9.850	hypothetical protein, conserved					X	X		X	X
	Tb927.4.1610	Tb04.2L9.1000	hypothetical protein, conserved		X	X					X
	Tb927.4.1660	Tb04.2L9.1150	mitochondrial carrier protein, putative (MCP6)	MCP6	X			X	X	X			X
	Tb927.4.1670	Tb04.2L9.1160	hypothetical protein, conserved								X
	Tb927.4.1750	Tb04.2L9.1280	hypothetical protein, conserved		X			X
	Tb927.4.1760	Tb04.2L9.1300	hypothetical protein, conserved		X			X	X										X
	Tb927.4.1810	Tb04.2L9.1360	hypothetical protein, conserved		X			X	X						X				X	X
	Tb927.4.2030	Tb04.29M18.690	ALBA-Domain Protein (ALBA4)	ALBA4	X							X
	Tb927.4.2150	Tb04.1H19.70	hypothetical protein, conserved		X			X											X	X
	Tb927.4.2250	Tb04.1H19.400	hypothetical protein, conserved		X			X											X
	Tb927.4.2260	Tb04.1H19.410	centrin, putative (centrin1)	centrin1	X			X
	Tb927.4.2310	Tb04.1H19.630	asparaginyl-tRNA synthetase, putative	AsnRS	X			X
	Tb927.4.2360	Tb04.1H19.710	hypothetical protein, conserved		X			X	X										X	X
	Tb927.4.2440	Tb04.1H19.850	hypothetical protein, conserved		X			X	X										X
	Tb927.4.2480	Tb04.1H19.930	8-oxoguanine DNA glycosylase, putative		X			X											X
	Tb927.4.2550	Tb04.1H19.1120	hypothetical protein, conserved		X			X
	Tb927.4.2560	Tb04.1H19.1130	cardiolipin synthetase (cls)	cls	X			X											X	X
	Tb927.4.2580	Tb04.1H19.1160	hypothetical protein, conserved		X			X	X										X	X
	Tb927.4.2700	Tb04.1H19.1420	Hydroxymethylglutaryl-CoA lyase, mitochondrial, putative,Hydroxymethylglutaryl-CoA synthase, putative		X			X											X
	Tb927.4.2720	Tb04.1H19.1490	ATP dependent DEAD-box helicase (RH)	RH	X			X	X						X				X
	Tb927.4.2790	Tb04.2H8.1250	hypothetical protein, conserved		X			X											X
	Tb927.4.2900	Tb04.2H8.1060	hypothetical protein, conserved		X			X											X
	Tb927.4.2910	Tb04.2H8.1040	hypothetical protein, conserved		X			X												X
	Tb927.4.2940	Tb04.2H8.950	hypothetical protein, conserved		X			X
	Tb927.4.3010	Tb04.2H8.850	hypothetical protein, conserved		X			X											X	X
	Tb927.4.3040	Tb04.2H8.810	hypothetical protein, conserved		X			X
	Tb927.4.3070	Tb04.2H8.690	hypothetical protein, conserved		X			X											X	X
	Tb927.4.3080	Tb04.2H8.660	hypothetical protein, conserved		X			X											X	X
	Tb927.4.3150	Tb04.2H8.560	hypothetical protein, conserved		X			X											X
	Tb927.4.330	Tb04.5D20.390	hypothetical protein, conserved		X			X	X										X	X
	Tb927.4.3300	Tb04.2H8.240	mitochondrial ATP-dependent zinc metallopeptidase, putative,metallo-peptidase, Clan MA(E) Family M41		X			X	X	X									X
	Tb927.4.3390	Tb04.26G5.90	tuzin, putative		X			X											X	X
	Tb927.4.340	Tb04.5D20.400	hypothetical protein, conserved		X			X
	Tb927.4.3450	Tb04.26G5.190	hypothetical protein, conserved		X			X	X					X					X	X
	Tb927.4.3660	Tb04.26G5.580	hypothetical protein, conserved		X			X	X										X	X
	Tb927.4.3680	Tb04.26G5.600	protein phosphatase 2C, putative		X			X											X	X
	Tb927.4.3690	Tb04.26G5.610	hypothetical protein, conserved		X			X	X						X				X	X
	Tb927.4.3960	Tb04.1D20.730	hypothetical protein, conserved		X			X
	Tb927.4.4140	Tb04.1D20.390	hypothetical protein, conserved		X			X
	Tb927.4.4150	Tb04.1D20.380	mitochondrial RNA binding complex 1 subunit (MRB4150)	MRB4150	X			X											X	X
	Tb927.4.4160	Tb04.1D20.370	mitochondrial RNA binding protein (MRB4160)	MRB4160	X			X	X								X
	Tb927.4.420	Tb04.5D20.520	phosphatidylinositol 3-kinase (tor2) (TOR2)	TOR2	X			X
	Tb927.4.4210	Tb04.1D20.320	ATP-dependent zinc metallopeptidase, putative,metallo-peptidase, Clan MA(E) Family M41		X			X		X									X
	Tb927.4.4300	Tb04.1D20.170	hypothetical protein, conserved		X			X	X			X
	Tb927.4.440	Tb04.5D20.550	hypothetical protein, conserved		X			X	X			X							X
	Tb927.4.4600	Tb04.3I12.430	hypothetical protein, conserved		X			X	X						X
	Tb927.4.4610	Tb04.3I12.420	hypothetical protein, conserved		X			X	X						X				X	X
	Tb927.4.4620	Tb04.3I12.400	cytochrome oxidase subunit VIII (COXVIII)	COXVIII	X			X	X			X							X	X
	Tb927.4.4680	Tb04.3I12.250	DNA replication complex GINS protein PSF3 (psf3)	psf3	X			X
	Tb927.4.480	Tb04.5D20.630	hypothetical protein, conserved		X			X
	Tb927.4.4910	Tb04.3M17.150	3,2-trans-enoyl-CoA isomerase, mitochondrial precursor, putative		X			X	X										X	X
	Tb927.4.4980	Tb04.3M17.330	adrenodoxin precursor, putative		X			X											X
	Tb927.4.600	Tb04.5E12.1160	hypothetical protein, conserved		X			X	X										X	X
	Tb927.4.630	Tb04.5E12.1110	hypothetical protein, conserved		X			X	X										X
	Tb927.4.650	Tb04.5E12.1090	chaperone protein DNAj, putative		X			X
	Tb927.4.700	Tb04.5E12.1030	hypothetical protein, conserved		X			X											X
	Tb927.4.720	Tb04.5E12.970	hypothetical protein, conserved		X			X	X										X	X
	Tb927.4.830	Tb04.5E12.760	hypothetical protein, conserved		X			X	X
	Tb927.4.930	Tb04.5E12.640	50S ribosomal protein L14, putative		X										X				X
	Tb927.4.940	Tb04.5E12.630	hypothetical protein, conserved		X			X											X
	Tb927.4.950	Tb04.5E12.610	hypothetical protein, conserved		X			X											X
	Tb927.5.1030	Tb05.28F8.280	Iron-sulfur assembly protein 2 (Isa2)	Isa2	X			X											X	X
	Tb927.5.1060	Tb05.28F8.230	mitochondrial processing peptidase, beta subunit, putative,metallo-peptidase, Clan ME, Family M16		X			X	X			X							X
	Tb927.5.1130	Tb05.28F8.50	hypothetical protein, conserved		X			X	X
	Tb927.5.1210	Tb05.30H13.140	short-chain dehydrogenase, putative		X			X		X
	Tb927.5.1240	Tb05.30H13.210	hypothetical protein, conserved		X			X											X	X
	Tb927.5.1310	Tb05.30H13.320	protoheme IX farnesyltransferase, putative		X			X											X	X
	Tb927.5.1510	Tb05.30H13.670	hypothetical protein, conserved		X			X	X						X				X
	Tb927.5.1520	Tb05.30H13.690	heat shock protein HslVU, ATPase subunit HslU, putative		X			X											X	X
	Tb927.5.1530	Tb05.30H13.700	hypothetical protein, conserved		X			X
	Tb927.5.1550	Tb05.30H13.730	mitochondrial carrier protein (MCP23)	MCP23	X			X	X				X						X
	Tb927.5.1710	Tb05.1P6.870	ribonucleoprotein p18, mitochondrial precursor, putative		X			X	X			X		X						X
	Tb927.5.1720	Tb05.1P6.850	hypothetical protein, conserved		X			X											X
	Tb927.5.1790	Tb05.1P6.750	hypothetical protein, conserved		X			X	X						X				X
	Tb927.5.1940	Tb05.1P6.510	hypothetical protein, conserved		X			X
	Tb927.5.2000	Tb05.1P6.310	hypothetical protein		X			X											X
	Tb927.5.2070	Tb05.1P6.140	hypothetical protein, conserved		X			X	X						X
	Tb927.5.2100	Tb05.1P6.80	RNA-binding protein, putative (RBP30)	RBP30	X			X											X	X
	Tb927.5.2150	Tb05.3C6.60	hypothetical protein, conserved		X			X	X										X
	Tb927.5.2380	Tb05.3C6.470	hydrolase, alpha/beta fold family, putative								X
	Tb927.5.2550	Tb05.3C6.760	hypothetical protein, conserved		X			X											X	X
	Tb927.5.2580	Tb05.26K5.1000	hypothetical protein, conserved		X			X	X			X							X
	Tb927.5.2780	Tb05.26K5.520	mitochondrial DNA polymerase beta		X			X	X										X	X
	Tb927.5.2790	Tb05.26K5.490	mitochondrial DNA polymerase beta-PAK (Pol beta-PAK)	Pol beta-PAK	X			X											X	X
	Tb927.5.2810	Tb05.26K5.450	hypothetical protein, conserved		X			X	X										X	X
	Tb927.5.2830	Tb05.26K5.420	hypothetical protein, conserved		X			X											X	X
	Tb927.5.2930	Tb05.26K5.220	hypothetical protein, conserved		X			X	X			X		X					X
	Tb927.5.3000	Tb05.26K5.130	hypothetical protein, conserved		X			X
	Tb927.5.3010	Tb05.26K5.120	MRB1-associated protein, putative,guide RNA binding protein, putative (mrb3010)	mrb3010	X			X	X								X		X	X
	Tb927.5.3040	Tb05.26K5.50	MIX protein		X			X	X			X							X	X
	Tb927.5.3060	Tb05.26K5.20	hypothetical protein, conserved		X			X
	Tb927.5.3090	Tb05.27M3.50	hypothetical protein, conserved		X			X	X					X
	Tb927.5.3110	Tb05.27M3.100	hypothetical protein, conserved		X			X	X						X				X	X
	Tb927.5.3140	Tb05.27M3.150	hypothetical protein, conserved		X			X											X	X
	Tb927.5.3300	Tb05.27M3.440	hypothetical protein, conserved		X			X	X			X
	Tb927.5.3340	Tb05.27M3.484	hypothetical protein, conserved		X			X	X
	Tb927.5.3350	Tb05.27M3.490	iron superoxide dismutase, putative		X			X	X										X
	Tb927.5.3360	Tb05.27M3.500	50S ribosomal protein L2, putative		X			X	X						X				X	X
	Tb927.5.3400	Tb05.27M3.570	calcium-translocating P-type ATPase,calcium pump		X			X		X
	Tb927.5.3410	Tb05.6E7.50	hypothetical protein, conserved		X			X	X						X
	Tb927.5.3420	Tb05.6E7.60	hypothetical protein, conserved		X			X											X	X
	Tb927.5.3440	Tb05.6E7.80	hypothetical protein, conserved		X			X											X	X
	Tb927.5.3640	Tb05.6E7.450	hypothetical protein, conserved		X			X	X						X				X
	Tb927.5.3690	Tb05.6E7.520	hypothetical protein, conserved		X			X											X	X
	Tb927.5.3770	Tb05.6E7.680	hypothetical protein, conserved		X			X											X	X
	Tb927.5.3870	Tb05.6E7.850	hypothetical protein, conserved		X			X	X						X				X
	Tb927.5.3910	Tb05.6E7.920	small nuclear RNA-activating protein (SNAP2)	SNAP2	X			X											X	X
	Tb927.5.3980	Tb05.6E7.1030	hypothetical protein, conserved		X			X	X						X				X	X
	Tb927.5.4040	Tb05.45E22.300	hypothetical protein, conserved		X			X	X						X				X
	Tb927.5.4070	Tb05.45E22.330	PrimPol-like protein 1 (ppl1)	ppl1	X			X
	Tb927.5.4080	Tb05.45E22.350	hypothetical protein, conserved		X			X	X										X
	Tb927.5.4120	Tb05.45E22.420	hypothetical protein, conserved		X			X	X						X
	Tb927.5.4130	Tb05.45E22.430	hypothetical protein, conserved		X			X
	Tb927.5.4330	Tb05.45E22.630	dihydrolipoamide branched chain transacylase, putative		X			X											X
	Tb927.5.450	Tb05.29K2.470	NADH-ubiquinone oxidoreductase, mitochondrial, putative (NUBM)	NUBM	X			X	X										X
	Tb927.5.500	Tb05.29K2.610	hypothetical protein, conserved		X			X											X
	Tb927.5.510	Tb05.29K2.650	hypothetical protein, conserved		X			X	X	X									X	X
	Tb927.5.520	Tb05.29K2.700	stomatin-like protein, putative		X							X							X	X
	Tb927.5.530	Tb05.29K2.720	hypothetical protein, conserved		X			X	X										X
	Tb927.5.560	Tb05.29K2.760	hypothetical protein, conserved		X			X											X
	Tb927.5.680	Tb05.30F7.370	hypothetical protein, conserved		X			X												X
	Tb927.5.740	Tb05.30F7.300	hypothetical protein, conserved		X			X	X										X
	Tb927.5.960	Tb05.28F8.390	hypothetical protein, conserved								X								X
	Tb927.6.1200	Tb06.3A7.700	hypothetical protein, conserved		X			X	X											X
	Tb927.6.1250	Tb06.3A7.780	hypothetical protein, conserved		X			X	X						X
	Tb927.6.1410	Tb06.3A7.1244	hypothetical protein, conserved		X			X	X										X	X
	Tb927.6.1440	Tb06.3A7.1270	hypothetical protein, conserved		X			X	X						X				X
	Tb927.6.1510	Tb06.28P18.190	lysyl-tRNA synthetase, putative	LysRS-2	X			X											X	X
	Tb927.6.1550	Tb06.28P18.280	leucine-rich repeat protein (LRRP), putative								X
	Tb927.6.1590	Tb06.28P18.330	hypothetical protein, conserved		X			X	X
	Tb927.6.1680	Tb06.28P18.530	mitochondrial RNA binding protein 1 (MRB1680)	MRB1680	X			X	X								X		X	X
	Tb927.6.1710	Tb06.28P18.600	hypothetical protein, conserved		X			X											X	X
	Tb927.6.1840	Tb06.28P18.840	hypothetical protein, conserved		X			X											X	X
	Tb927.6.1860	Tb06.28P18.1000	conserved protein		X			X	X										X	X
	Tb927.6.1890	Tb06.28P18.1040	hypothetical protein, conserved		X			X	X										X	X
	Tb927.6.2010	Tb06.4M18.120	hypothetical protein, conserved		X			X	X			X							X	X
	Tb927.6.2070	Tb06.4M18.320	hypothetical protein, conserved		X			X											X
	Tb927.6.2080	Tb06.4M18.330	hypothetical protein, conserved		X			X	X						X				X
	Tb927.6.2140	Tb06.4M18.390	hypothetical protein, conserved		X			X	X								X		X
	Tb927.6.2160	Tb06.4M18.470	hypothetical protein, conserved		X			X											X	X
	Tb927.6.2170	Tb06.4M18.480	co-chaperone GrpE, putative		X			X											X	X
	Tb927.6.2180	Tb06.4M18.520	hypothetical protein, conserved		X			X	X						X				X	X
	Tb927.6.2230	Tb06.4M18.600	RGG protein		X			X	X							X	X		X
	Tb927.6.2290	Tb06.4M18.690	hypothetical protein, conserved		X			X											X
	Tb927.6.2350	Tb06.4M18.770	hypothetical protein, conserved		X			X											X
	Tb927.6.2380	Tb06.4M18.830	hypothetical protein, conserved		X			X	X										X
	Tb927.6.2420	Tb06.4M18.910	p22 protein precursor		X			X	X
	Tb927.6.2470	Tb06.4M18.1040	hypothetical protein, conserved		X			X											X	X
	Tb927.6.2480	Tb06.4M18.1050	chaperone protein DNAj, putative		X			X							X				X
	Tb927.6.2490	Tb06.4M18.1060	hypothetical protein, conserved		X			X	X										X
	Tb927.6.2510	Tb06.4M18.1100	hypothetical protein, conserved		X			X	X										X	X
	Tb927.6.2540	Tb06.4M18.1160	DREV methyltransferase, putative					X			X
	Tb927.6.2590	Tb06.4M18.1320	hypothetical protein, conserved		X			X											X	X
	Tb927.6.2610	Tb06.4M18.1370	hypothetical protein, conserved		X			X											X	X
	Tb927.6.2630	Tb06.5F5.20	hypothetical protein, conserved		X			X	X
	Tb927.6.2790	Tb06.5F5.290	L-threonine 3-dehydrogenase, putative		X			X	X			X
	Tb927.6.3050	Tb06.5F5.780	aldehyde dehydrogenase family, putative								X
	Tb927.6.3350	Tb06.2N9.620	hypothetical protein, conserved (YCF45)	YCF45	X			X											X	X
	Tb927.6.3360	Tb06.2N9.610	hypothetical protein, conserved		X			X	X										X	X
	Tb927.6.3420	Tb06.2N9.480	hypothetical protein, conserved		X			X											X
	Tb927.6.3510	Tb06.2N9.220	tRNA modification enzyme, putative								X
	Tb927.6.3600	Tb06.2N9.90	hypothetical protein, conserved		X			X	X						X				X	X
	Tb927.6.3610	Tb06.4F7.970	hypothetical protein, conserved		X			X											X	X
	Tb927.6.3630	Tb06.4F7.930	sphingosine 1-phosphate lyase, putative,sphingosine phosphate lyase-like protein, putative (SPL)	SPL							X								X
	Tb927.6.3680	Tb06.4F7.830	hypothetical protein, conserved								X
	Tb927.6.3730	Tb06.4F7.760	chaperone protein DNAj, putative		X			X											X
	Tb927.6.3740	Tb06.4F7.750	heat shock 70 kDa protein, mitochondrial precursor, putative		X			X	X										X	X
	Tb927.6.3850	Tb06.4F7.610	chaperone protein DNAj, putative		X			X											X	X
	Tb927.6.3930	Tb06.4F7.470	hypothetical protein, conserved		X			X	X						X				X	X
	Tb927.6.4030	Tb06.4F7.290	superoxide dismutase, putative		X			X											X
	Tb927.6.4040	Tb06.4F7.280	hypothetical protein, conserved		X			X	X						X					X
	Tb927.6.4070	Tb06.4F7.240	hypothetical protein, conserved		X			X	X										X
	Tb927.6.4080	Tb06.4F7.230	hypothetical protein, conserved		X			X	X						X				X
	Tb927.6.4130	Tb06.4F7.170	hypothetical protein, conserved		X			X	X			X							X
	Tb927.6.4150	Tb06.4F7.120	hypothetical protein, conserved		X			X
	Tb927.6.4180	Tb06.4F7.90	hypothetical protein, conserved								X
	Tb927.6.4200	Tb06.26G9.1150	hypothetical protein, conserved		X			X	X						X				X
	Tb927.6.4210	Tb06.26G9.1140	aldehyde dehydrogenase, putative (ALDH)	ALDH	X			X		X
	Tb927.6.4270	Tb06.26G9.1060	hypothetical protein, conserved		X			X
	Tb927.6.4400	Tb06.26G9.920	hypothetical protein, conserved		X			X											X	X
	Tb927.6.4450	Tb06.26G9.830	hypothetical protein, conserved		X			X											X	X
	Tb927.6.4540	Tb06.26G9.610	3-hydroxy-3-methylglutaryl-CoA reductase, putative		X			X	X	X									X
	Tb927.6.4560	Tb06.26G9.580	hypothetical protein, conserved		X			X	X						X				X
	Tb927.6.4580	Tb06.26G9.560	hypothetical protein, conserved		X			X	X						X				X
	Tb927.6.4700	Tb06.26G9.290	hypothetical protein, conserved		X			X
	Tb927.6.4790	Tb06.26G9.60	hypothetical protein, conserved		X			X											X
	Tb927.6.4930	Tb06.30P15.560	thiosulfate sulfurtransferase, mitochondrial, putative		X			X	X						X				X
	Tb927.6.4990	Tb06.30P15.500	ATP synthase, epsilon chain, putative		X			X	X			X		X					X	X
	Tb927.6.590	Tb06.3D8.274	hypothetical protein, conserved		X			X	X
	Tb927.6.610	Tb06.3D8.320	hypothetical protein, conserved		X			X											X	X
	Tb927.6.680	Tb06.3D8.520	hypothetical protein, conserved		X			X											X	X
	Tb927.6.710	Tb06.3D8.620	dephospho-CoA kinase, putative								X
	Tb927.7.1000	Tb07.29K4.120	DNA repair and recombination helicase protein PIF1, putative (TbPIF8)	TbPIF8	X			X											X	X
	Tb927.7.1010	Tb07.29K4.100	hypothetical protein, conserved		X			X
	Tb927.7.1070	Tb07.27M11.120	KREX1,RNA-editing complex protein,exonuclease (KREX1)	KREX1	X			X	X							X			X
	Tb927.7.1080	Tb07.27M11.140	hypothetical protein, conserved		X			X	X										X	X
	Tb927.7.1250	Tb07.27M11.450	hypothetical protein, conserved		X			X											X	X
	Tb927.7.1270	Tb07.27M11.500	hypothetical protein, conserved		X			X											X
	Tb927.7.1320	Tb07.27M11.580	10 kDa heat shock protein, putative (HSP10)	HSP10	X			X											X	X
	Tb927.7.1340	Tb07.27M11.610	10 kDa heat shock protein, putative (HSP10)	HSP10	X			X	X	X									X	X
	Tb927.7.1350	Tb07.27M11.620	hypothetical protein, conserved		X			X											X	X
	Tb927.7.1370	Tb07.27M11.650	spliced leader RNA PSE-promoter transcription factor, putative (PPB1)	PPB1	X			X
	Tb927.7.1440	Tb07.27M11.760	non-canonical poly (A) polymerase (ncPAP2)	ncPAP2	X			X											X
	Tb927.7.1490	Tb07.27M11.830	hypothetical protein, conserved		X			X
	Tb927.7.1550	Tb07.27M11.900	KRET2,RNA-editing 3' terminal uridylyl transferase 2,RNA-editing complex protein (KRET2)	KRET2	X			X	X							X			X	X
	Tb927.7.1640	Tb07.29D18.100	ras-like small GTPase, putative (TbEAR)	TbEAR	X			X							X				X	X
	Tb927.7.1720	Tb07.43M14.100	HIRA-interacting protein 5, putative (HIRIP5)	HIRIP5	X			X											X	X
	Tb927.7.1790	Tb07.43M14.200	Adenine phosphoribosyltransferase, putative		X							X
	Tb927.7.1900	Tb07.43M14.340	protein kinase, putative,cdc2-related related kinase, putative (CRK7)	CRK7	X			X
	Tb927.7.1910	Tb07.43M14.350	pyridoxal phosphate containing glycine decarboxylase, putative,glycine dehydrogenase, putative (GCVP)	GCVP	X			X											X	X
	Tb927.7.2090	Tb07.43M14.540	hypothetical protein, conserved		X			X
	Tb927.7.2200	Tb07.22O10.130	hypothetical protein, conserved		X			X	X										X
	Tb927.7.2210	Tb07.22O10.140	hypothetical protein, conserved		X			X											X
	Tb927.7.2220	Tb07.22O10.150	hypothetical protein, conserved		X			X											X
	Tb927.7.2280	Tb07.22O10.230	hypothetical protein, conserved		X			X
	Tb927.7.2390	Tb07.22O10.380	hypothetical protein, conserved		X			X	X										X
	Tb927.7.2410	Tb07.22O10.400	hypothetical protein, conserved		X			X	X
	Tb927.7.2490	Tb07.22O10.540	hypothetical protein, conserved		X			X											X	X
	Tb927.7.2560	Tb07.22O10.670	hypothetical protein, conserved		X			X											X	X
	Tb927.7.2570	Tb07.22O10.680	guide RNA associated protein, GAP2,mitochondrial RNA binding protein 1		X			X	X								X		X	X
	Tb927.7.2620	Tb07.22O10.790	hypothetical protein, conserved		X			X	X						X				X
	Tb927.7.2630	Tb07.22O10.800	hypothetical protein, conserved		X										X				X
	Tb927.7.2690	Tb07.13M20.770	hypothetical protein, conserved		X			X	X										X
	Tb927.7.2700	Tb07.13M20.760	NADH-cytochrome b5 reductase, putative (B5R)	B5R	X			X
	Tb927.7.2760	Tb07.13M20.680	hypothetical protein, conserved		X			X	X						X				X	X
	Tb927.7.2960	Tb07.13M20.490	hypothetical protein, conserved					X			X
	Tb927.7.2990	Tb07.13M20.420	hypothetical protein, conserved		X			X	X						X
	Tb927.7.3050	Tb07.13M20.300	hypothetical protein, conserved		X			X	X			X			X				X	X
	Tb927.7.3100	Tb07.13M20.220	hypothetical protein, conserved		X			X	X										X
	Tb927.7.3240	Tb07.13M20.50	hypothetical protein, conserved		X			X	X						X
	Tb927.7.3270	Tb07.28B13.860	hypothetical protein, conserved		X			X											X
	Tb927.7.340	Tb07.8P12.530	hypothetical protein, conserved		X			X
	Tb927.7.3430	Tb07.28B13.640	cyclophilin-type peptidyl-prolyl cis-trans isomerase, putative (PPIase)	PPIase	X										X				X
	Tb927.7.3460	Tb07.28B13.610	hypothetical protein, conserved		X			X	X						X				X
	Tb927.7.3470	Tb07.28B13.600	p22 protein precursor, putative		X			X	X										X	X
	Tb927.7.3510	Tb07.28B13.550	hypothetical protein, conserved		X			X	X						X				X	X
	Tb927.7.3520	Tb07.28B13.540	mitochondrial pyruvate carrier protein 2, putative		X			X	X
	Tb927.7.3590	Tb07.28B13.420	hypothetical protein, conserved		X			X	X										X	X
	Tb927.7.3750	Tb07.28B13.70	TFIIF-stimulated CTD phosphatase, putative		X			X	X										X
	Tb927.7.3770	Tb07.28B13.40	hypothetical protein, conserved		X			X	X										X	X
	Tb927.7.3800	Tb07.6C8.220	hypothetical protein, conserved		X			X
	Tb927.7.3810	Tb07.6C8.200	hypothetical protein, conserved		X			X	X										X
	Tb927.7.3910	Tb07.5F10.860	hypothetical protein, conserved		X			X	X			X							X	X
	Tb927.7.3940	Tb07.5F10.810	mitochondrial carrier protein,ADP/ATP mitochondrial translocase, putative,adenine nucleotide mitochondrial translocator, putative (MCP16)	MCP16				X	X		X		X
	Tb927.7.3950	Tb07.5F10.800	RNA-editing complex protein,RNA-editing 3' terminal uridylyl transferase 1,KRET1 (KRET1)	KRET1	X			X	X							X
	Tb927.7.3960	Tb07.5F10.790	50S ribosomal protein L16, putative		X			X	X						X				X	X
	Tb927.7.3970	Tb07.5F10.780	hypothetical protein, conserved		X			X
	Tb927.7.3990	Tb07.5F10.670	mitochondrial DNA polymerase I protein C (POL1C)	POL1C	X			X	X										X	X
	Tb927.7.4050	Tb07.5F10.570	hypothetical protein, conserved		X			X												X
	Tb927.7.4140	Tb07.5F10.440	hypothetical protein, conserved		X			X	X						X
	Tb927.7.4200	Tb07.5F10.330	hypothetical protein, conserved		X			X											X
	Tb927.7.4210	Tb07.5F10.320	hypothetical protein, conserved		X			X											X	X
	Tb927.7.4430	Tb07.26A24.1030	hypothetical protein, conserved		X			X											X
	Tb927.7.4440	Tb07.26A24.1020	hypothetical protein, conserved		X			X	X										X	X
	Tb927.7.4550	Tb07.26A24.780	60S ribosomal protein-like		X										X				X
	Tb927.7.4710	Tb07.26A24.460	hypothetical protein, conserved		X			X	X						X				X	X
	Tb927.7.4730	Tb07.26A24.410	pumilio/PUF RNA binding protein 5		X			X											X
	Tb927.7.4890	Tb07.26A24.190	hypothetical protein, conserved								X
	Tb927.7.4940	Tb07.26A24.30	oligopeptidase B protein, putative,serine peptidase, clan SC, family S9A-like protein		X			X											X	X
	Tb927.7.4970	Tb07.27E10.120	glutamine synthetase, putative (GS)	GS	X			X											X
	Tb927.7.4980	Tb07.27E10.130	zinc finger protein family member, putative (ZC3H23)	ZC3H23							X
	Tb927.7.5110	Tb07.27E10.330	hypothetical protein, conserved		X			X	X
	Tb927.7.5120	Tb07.27E10.340	hypothetical protein, conserved		X			X
	Tb927.7.5130	Tb07.27E10.360	hypothetical protein, conserved		X			X
	Tb927.7.5260	Tb07.27E10.540	hypothetical protein, conserved		X			X	X
	Tb927.7.5280	Tb07.27E10.570	hypothetical protein, conserved		X			X	X										X
	Tb927.7.540	Tb07.8P12.820	chaperone protein DNAj, putative								X
	Tb927.7.5440	Tb07.10C21.590	hypothetical protein, conserved		X			X	X										X	X
	Tb927.7.5470	Tb07.10C21.560	hypothetical protein, conserved								X
	Tb927.7.5510	Tb07.10C21.520	hypothetical protein, conserved		X			X
	Tb927.7.5550	Tb07.10C21.480	hypothetical protein, conserved		X			X											X
	Tb927.7.560	Tb07.8P12.850	hypothetical protein, conserved		X			X											X	X
	Tb927.7.5680	Tb07.10C21.320	deoxyribose-phosphate aldolase, putative		X			X		X
	Tb927.7.5700	Tb07.10C21.290	hypothetical protein, conserved								X
	Tb927.7.5720	Tb07.10C21.260	hypothetical protein, conserved		X			X											X	X
	Tb927.7.5820	Tb07.10C21.130	Monooxygenase, putative		X			X		X									X
	Tb927.7.600	Tb07.29K4.770	mitochondrial DNA ligase homolog, LIG k-beta		X			X											X
	Tb927.7.610	Tb07.29K4.760	mitochondrial DNA ligase homolog, LIG k-alpha		X			X											X	X
	Tb927.7.6100	Tb07.2F2.350	hypothetical protein		X			X
	Tb927.7.6200	Tb07.2F2.520	chaperone protein DNAj, putative		X			X		X									X	X
	Tb927.7.630	Tb07.29K4.740	hypothetical protein, conserved		X			X											X
	Tb927.7.6350	Tb07.33N13.230	NADH-ubiquinone oxidoreductase, mitochondrial, putative		X			X	X										X
	Tb927.7.640	Tb07.29K4.730	hypothetical protein, conserved		X			X	X	X									X
	Tb927.7.6410	Tb07.33N13.330	hypothetical protein, conserved		X			X											X	X
	Tb927.7.6660	Tb07.15M23.340	chaperone protein DNAj, putative		X			X											X	X
	Tb927.7.6800	Tb07.15M23.630	hypothetical protein, conserved		X			X	X						X
	Tb927.7.6940	Tb07.21H15.500	glutaminyl cyclase, putative		X			X											X
	Tb927.7.6990	Tb07.21H15.440	hypothetical protein, conserved		X			X	X	X		X								X
	Tb927.7.7010	Tb07.21H15.390	hypothetical protein, conserved		X			X	X						X				X	X
	Tb927.7.7080	Tb07.21H15.310	mitochondrial glycoprotein-like protein		X			X	X										X	X
	Tb927.7.7090	Tb07.21H15.300	hypothetical protein, conserved		X			X											X	X
	Tb927.7.7170	Tb07.21H15.170	CYC2-like cyclin, putative (CYC4)	CYC4							X
	Tb927.7.7210	Tb07.21H15.120	hypothetical protein, conserved								X
	Tb927.7.7230	Tb07.21H15.90	nitroreductase,NADH dehydrogenase, putative (NTR)	NTR	X			X											X	X
	Tb927.7.7330	Tb07.30D13.460	hypothetical protein, conserved		X			X	X			X
	Tb927.7.7360	Tb07.30D13.430	cdc2-related kinase 2,cell division control protein 2 homolog 2 (CRK2)	CRK2	X			X
	Tb927.7.740	Tb07.29K4.580	chaperone protein DNAj, putative		X			X											X	X
	Tb927.7.7410	Tb07.30D13.370	oxidoreductase, putative		X			X	X			X							X
	Tb927.7.7420	Tb07.30D13.360	ATP synthase alpha chain, mitochondrial precursor,ATP synthase F1, alpha subunit		X			X	X	X		X							X	X
	Tb927.7.7430	Tb07.30D13.350	ATP synthase alpha chain, mitochondrial precursor,ATP synthase F1, alpha subunit		X			X											X	X
	Tb927.7.7440	Tb07.30D13.340	hypothetical protein, conserved		X			X	X
	Tb927.7.800	Tb07.29K4.480	mitochondrial RNA binding complex 1 subunit (MRB800)	MRB800	X			X	X								X		X
	Tb927.7.840	Tb07.29K4.425	hypothetical protein, conserved		X			X	X	X				X					X	X
	Tb927.7.870	Tb07.29K4.380	hypothetical protein, conserved		X			X											X	X
	Tb927.7.890	Tb07.29K4.350	electron transfer protein, putative		X			X											X	X
	Tb927.7.910	Tb07.29K4.330	hypothetical protein, conserved		X			X	X										X	X
	Tb927.7.990	Tb07.29K4.130	chaperone protein DNAj, putative								X
	Tb927.8.1010	Tb08.29O4.50	chaperone protein DNAj, putative		X			X											X
	Tb927.8.1030	Tb08.29O4.70	chaperone protein DNAj, putative		X			X											X	X
	Tb927.8.1060	Tb08.29O4.110	malonyl-CoA decarboxylase, mitochondrial precursor, putative		X			X	X										X	X
	Tb927.8.1240	Tb08.29O4.390	electron transfer flavoprotein-ubiquinone oxidoreductase, putative		X			X	X
	Tb927.8.1310	Tb08.29O4.550	mitochondrial carrier protein,ADP/ATP mitochondrial translocase, putative,adenine nucleotide mitochondrial translocator, putative (MCP15)	MCP15	X			X					X
	Tb927.8.1420	Tb08.29O9.60	acyl-CoA dehydrogenase, mitochondrial precursor, putative		X			X	X	X									X	X
	Tb927.8.1430	Tb08.29O9.64	hypothetical protein, conserved		X			X	X						X				X	X
	Tb927.8.1440	Tb08.29O9.70	maoC-like dehydratase, putative		X			X											X
	Tb927.8.1470	Tb08.29O9.110	hypothetical protein, conserved								X
	Tb927.8.1490	Tb08.29O9.130	hypothetical protein, conserved		X			X	X										X
	Tb927.8.1590	Tb08.29O9.320	ubiquitin-protein ligase, putative (upl3)	upl3	X			X											X
	Tb927.8.1700	Tb08.29O9.480	hypothetical protein, conserved		X			X											X
	Tb927.8.1720	Tb08.26N11.70	phosphatidylglycerolphosphate synthase, mitochondrial (pgps)	pgps	X			X
	Tb927.8.1740	Tb08.26N11.110	hypothetical protein, conserved		X			X	X										X
	Tb927.8.1770	Tb08.26N11.140	hypothetical protein, conserved		X			X	X										X
	Tb927.8.1850	Tb08.26N11.270	mitochondrial calcium uptake 1					X			X								X	X
	Tb927.8.1860	Tb08.26N11.280	pitrilysin-like metalloprotease,metallo-peptidase, Clan ME, Family M16C		X			X	X										X	X
	Tb927.8.1880	Tb08.26N11.330	hypothetical protein, conserved		X			X	X						X				X
	Tb927.8.1890	Tb08.26N11.340	cytochrome c1, heme protein, mitochondrial precursor		X			X	X			X
	Tb927.8.1990	Tb08.26N11.460	peroxidoxin,tryparedoxin peroxidase (TRYP2)	TRYP2	X			X	X			X							X	X
	Tb927.8.2070	Tb08.26N11.570	hypothetical protein, conserved								X
	Tb927.8.2110	Tb08.26N11.650	hypothetical protein, conserved		X			X
	Tb927.8.2170	Tb08.26N11.740	hypothetical protein, conserved		X			X											X	X
	Tb927.8.2180	Tb08.26N11.750	hypothetical protein, conserved		X			X											X	X
	Tb927.8.2190	Tb08.26N11.760	hypothetical protein, conserved		X			X											X	X
	Tb927.8.2240	Tb08.26N11.840	Tryptophanyl-tRNA synthetase 2	TrpRS-2	X			X											X	X
	Tb927.8.2300	Tb08.26A17.80	hypothetical protein, conserved		X			X
	Tb927.8.2340	Tb08.26A17.130	hypothetical protein, conserved		X			X											X	X
	Tb927.8.2470	Tb08.26A17.350	hypothetical protein, conserved		X			X	X										X
	Tb927.8.2500	Tb08.26A17.400	ribosomal RNA methyltransferase, putative		X			X											X
	Tb927.8.2530	Tb08.26A17.490	hypothetical protein, conserved		X			X	X			X
	Tb927.8.2540	Tb08.26A17.500	3-ketoacyl-CoA thiolase, putative,ERG10		X			X	X										X	X
	Tb927.8.2550	Tb08.26A17.510	mitochondrial DNA primase (PRI1)	PRI1	X			X											X	X
	Tb927.8.2650	Tb08.26A17.700	metallo-beta-lactamase-like protein, putative		X			X											X
	Tb927.8.2670	Tb08.26A17.730	hypothetical protein, conserved		X			X	X										X	X
	Tb927.8.2700	Tb08.26A17.770	hypothetical protein, conserved		X			X											X	X
	Tb927.8.2740	Tb08.26A17.830	mitochondrial RNA binding protein (TbRBP38)	TbRBP38	X			X	X										X	X
	Tb927.8.2750	Tb08.26A17.860	hypothetical protein, conserved		X			X											X
	Tb927.8.2760	Tb08.26A17.870	hypothetical protein, conserved		X			X	X						X				X	X
	Tb927.8.2880	Tb08.28F14.260	hypothetical protein, conserved		X			X	X										X	X
	Tb927.8.2970	Tb08.28F14.360	hypothetical protein, conserved		X			X
	Tb927.8.2990	Tb08.28F14.390	hypothetical protein, conserved		X			X											X
	Tb927.8.3040	Tb08.28F14.510	hypothetical protein, conserved		X			X												X
	Tb927.8.3070	Tb08.28F14.580	hypothetical protein, conserved		X			X											X
	Tb927.8.3090	Tb08.28F14.600	hypothetical protein, conserved		X			X	X
	Tb927.8.3110	Tb08.28F14.630	hypothetical protein, conserved		X			X	X						X				X	X
	Tb927.8.3130	Tb08.28F14.650	S-adenosyl-methyltransferase mraW-like protein, putative		X			X											X
	Tb927.8.3160	Tb08.28L1.120	hypothetical protein, conserved		X			X											X
	Tb927.8.3170	Tb08.28L1.130	hypothetical protein, conserved		X			X	X						X				X
	Tb927.8.3230	Tb08.28L1.230	hypothetical protein, conserved		X			X											X	X
	Tb927.8.3300	Tb08.28L1.320	hypothetical protein, conserved		X			X	X						X				X	X
	Tb927.8.3320	Tb08.28L1.340	hypothetical protein, conserved		X			X	X					X					X	X
	Tb927.8.3330	Tb08.28L1.350	mitochondrial carrier protein (MCP18)	MCP18	X			X	X				X
	Tb927.8.3380	Tb08.28L1.450	electron transfer protein, putative		X			X				X							X	X
	Tb927.8.3560	Tb08.10J17.920	DNA repair and recombination helicase protein PIF5 (PIF5)	PIF5	X			X											X	X
	Tb927.8.3580	Tb08.10J17.870	ATP-dependent chaperone, putative,mitochondrial chaperone BCS1, putative		X			X	X
	Tb927.8.3690	Tb08.10J17.710	isocitrate dehydrogenase [NADP], mitochondrial precursor, putative (IDH)	IDH	X			X	X										X	X
	Tb927.8.3740	Tb08.10J17.620	hypothetical protein, conserved		X			X											X
	Tb927.8.3810	Tb08.10J17.490	hypothetical protein, conserved		X			X
	Tb927.8.3830	Tb08.10J17.450	ATP-dependent DEAD/H RNA helicase, putative,mitochondrial		X			X	X										X
	Tb927.8.3960	Tb08.10J17.230	hypothetical protein, conserved		X			X											X	X
	Tb927.8.4000	Tb08.10J17.190	hypothetical protein, conserved		X			X	X										X
	Tb927.8.4040	Tb08.10J17.140	endonuclease G, putative		X			X	X
	Tb927.8.4090	Tb08.10J17.90	endonuclease G, putative		X			X
	Tb927.8.4150	Tb08.10J17.30	hypothetical protein, conserved		X			X											X	X
	Tb927.8.4240	Tb08.29H22.390	hypothetical protein, conserved		X			X	X										X
	Tb927.8.4250	Tb08.29H22.400	hypothetical protein, conserved		X			X	X
	Tb927.8.4380	Tb08.29H22.760	hypothetical protein, conserved	ATOM12	X		X	X	X		X
	Tb927.8.4440	Tb08.29H22.850	mitochondrial carrier protein (MCP19)	MCP19	X			X	X				X
	Tb927.8.4470	Tb08.29H22.880	chaperone protein DNAj, putative		X			X											X	X
	Tb927.8.4550	Tb08.4A8.150	hypothetical protein, conserved		X			X	X						X				X
	Tb927.8.4610	Tb08.4A8.220	Ras-related protein RabX1 (RABX1)	RABX1							X
	Tb927.8.4810	Tb08.4A8.510	prohibitin 1 (PHB1)	PHB1	X			X	X											X
	Tb927.8.4860	Tb08.4A8.560	hypothetical protein, conserved		X			X	X						X				X	X
	Tb927.8.4920	Tb08.4A8.630	hypothetical protein, conserved		X			X											X
	Tb927.8.4930	Tb08.4A8.640	hypothetical protein, conserved		X			X	X										X
	Tb927.8.4960	Tb08.5H5.930	hypothetical protein, conserved		X			X											X	X
	Tb927.8.5100	Tb08.5H5.720	hypothetical protein, conserved		X			X	X										X	X
	Tb927.8.5120	Tb08.5H5.620	cytochrome c		X			X	X
	Tb927.8.5130	Tb08.5H5.580	hypothetical protein, conserved					X			X
	Tb927.8.5140	Tb08.5H5.570	diacylglycerol kinase, putative		X			X
	Tb927.8.5200	Tb08.5H5.480	hypothetical protein, conserved		X			X	X						X				X
	Tb927.8.5220	Tb08.5H5.450	hypothetical protein, conserved		X			X	X										X	X
	Tb927.8.5280	Tb08.5H5.370	hypothetical protein, conserved		X			X	X						X				X	X
	Tb927.8.5380	Tb08.5H5.140	ubiquitin fold modifier protein, putative (UFM1)	UFM1	X			X
	Tb927.8.5420	Tb08.5H5.90	hypothetical protein, conserved		X			X	X
	Tb927.8.5480	Tb08.26E13.50	hypothetical protein, conserved		X			X
	Tb927.8.5540	Tb08.26E13.150	Iron-sulfur assembly protein 1 (Isa1)	Isa1	X			X											X
	Tb927.8.5560	Tb08.26E13.170	hypothetical protein, conserved		X			X	X			X							X
	Tb927.8.560	Tb08.12O16.120	hypothetical protein, conserved								X
	Tb927.8.5640	Tb08.26E13.310	hypothetical protein, conserved		X			X	X			X							X	X
	Tb927.8.5660	Tb08.26E13.340	hypothetical protein, conserved		X			X	X	X									X	X
	Tb927.8.5690	Tb08.26E13.370	KREPB8 (KREPB8)	KREPB8	X			X	X							X				X
	Tb927.8.5790	Tb08.11J15.1180	hypothetical protein		X			X											X
	Tb927.8.580	Tb08.12O16.140	hypothetical protein, conserved		X			X	X	X
	Tb927.8.5810	Tb08.11J15.1150	mitochondrial carrier protein,mitochondrial carnitine/acylcarnitine carrier protein (MCP24)	MCP24	X			X					X
	Tb927.8.5860	Tb08.11J15.1100	50S ribosomal protein L17, putative		X			X	X						X				X
	Tb927.8.590	Tb08.12O16.150	carnitine O-palmitoyltransferase, putative		X			X											X
	Tb927.8.6040	Tb08.11J15.790	hypothetical protein, conserved		X			X											X
	Tb927.8.6060	Tb08.11J15.760	2-amino-3-ketobutyrate coenzyme A ligase, putative,glycine acetyltransferase, putative		X			X	X			X							X	X
	Tb927.8.6080	Tb08.11J15.720	hypothetical protein, conserved					X	X		X								X	X
	Tb927.8.6110	Tb08.11J15.640	3-hydroxy-3-methylglutaryl-CoA synthase, putative (HMGS)	HMGS	X				X			X							X
	Tb927.8.620	Tb08.12O16.180	KREPA3,RNA-editing complex protein MP42 (KREPA3)	KREPA3	X			X	X							X			X	X
	Tb927.8.630	Tb08.12O16.190	lipoate-protein ligase, putative,lipoyl ligase, putative,lipoyltransferase, putative,lipoate biosynthesis protein, putative		X			X	X										X	X
	Tb927.8.6400	Tb08.11J15.150	hypothetical protein, conserved		X			X											X	X
	Tb927.8.6410	Tb08.11J15.140	short-chain dehydrogenase, putative		X			X		X									X	X
	Tb927.8.6420	Tb08.11J15.120	beta-ketoacyl-ACP reductase 2 (KAR2)	KAR2	X			X											X	X
	Tb927.8.6560	Tb08.30K1.330	hypothetical protein, conserved		X			X	X										X	X
	Tb927.8.6580	Tb08.30K1.380	succinate dehydrogenase flavoprotein, putative		X			X	X			X							X	X
	Tb927.8.6590	Tb08.30K1.400	hypothetical protein, conserved		X			X
	Tb927.8.6600	Tb08.30K1.420	hypothetical protein, conserved	SAM35, putative							X
	Tb927.8.6620	Tb08.30K1.440	hypothetical protein, conserved		X			X											X
	Tb927.8.6640	Tb08.30K1.500	hypothetical protein, conserved		X			X	X
	Tb927.8.6750	Tb08.30K1.660	translationally controlled tumor protein (TCTP), putative		X			X
	Tb927.8.680	Tb08.12O16.250	KREPA5,RNA-editing complex protein (KREPA5)	KREPA5	X			X	X							X			X	X
	Tb927.8.6800	Tb08.30K1.710	hypothetical protein, conserved		X			X	X
	Tb927.8.6820	Tb08.30K1.730	hypothetical protein, conserved		X			X											X
	Tb927.8.6890	Tb08.30K1.820	hypothetical protein, conserved		X			X											X	X
	Tb927.8.6960	Tb08.10K10.850	hypothetical protein, conserved		X			X	X			X							X
	Tb927.8.6970	Tb08.10K10.840	3-methylcrotonyl-CoA carboxylase alpha subunit, putative		X			X	X										X	X
	Tb927.8.700	Tb08.12O16.270	DNA repair and recombination helicase protein PIF7 (TbPIF7)	TbPIF7	X			X											X	X
	Tb927.8.7040	Tb08.10K10.780	hypothetical protein, conserved		X			X	X										X
	Tb927.8.7100	Tb08.10K10.720	acetyl-CoA carboxylase		X			X
	Tb927.8.7120	Tb08.10K10.670	squalene synthase, putative					X			X
	Tb927.8.7170	Tb08.10K10.600	inositol polyphosphate 1-phosphatase, putative		X			X	X
	Tb927.8.7260	Tb08.10K10.440	kinetoplast-associated protein, putative		X			X	X										X
	Tb927.8.7290	Tb08.10K10.390	hypothetical protein, conserved		X			X											X	X
	Tb927.8.7380	Tb08.10K10.200	dihydrolipoamide dehydrogenase, point mutation,acetoin dehydrogenase e3 component, putative		X			X											X
	Tb927.8.7430	Tb08.10K10.130	ubiquinol-cytochrome c reductase, putative		X			X
	Tb927.8.7530	Tb08.30P3.50	3,2-trans-enoyl-CoA isomerase, mitochondrial precursor, putative		X			X	X										X
	Tb927.8.7600	Tb08.30P3.120	amino acid transporter, putative		X			X		X										X
	Tb927.8.7770	Tb08.6H23.40	hypothetical protein, conserved		X			X											X	X
	Tb927.8.8170	Tb08.28A12.190	mitochondrial RNA binding protein 1, putative (MRB8170)	MRB8170	X			X	X								X		X	X
	Tb927.8.8180	Tb08.28A12.200	mitochondrial RNA binding complex 1 subunit (MRB8180)	MRB8180	X			X	X								X		X	X
	Tb927.8.8190	Tb08.28A12.210	hypothetical protein, conserved		X			X
	Tb927.8.8360	Tb08.28A12.380	receptor-type adenylate cyclase GRESAG 4, putative		X			X
	Tb927.9.10010	Tb09.211.1550, Tb09.211.1550:mRNA, Tb09.211.1550:pep, chr9contig211.tmp0183c	chaperone protein DNAj, putative		X			X		X
	Tb927.9.10070	Tb09.211.1600, Tb09.211.1600:mRNA, Tb09.211.1600:pep, chr9contig211.tmp0189c	hypothetical protein, conserved		X			X	X			X							X
	Tb927.9.10080	Tb09.211.1610, Tb09.211.1610:mRNA, Tb09.211.1610:pep, chr9contig211.tmp0190c	phosphatidylserine decarboxylase, putative		X			X											X	X
	Tb927.9.10310	Tb09.211.1750, Tb09.211.1750:mRNA, Tb09.211.1750:pep, chr9contig211.tmp0206c	mitochondrial carrier protein,mitochondrial carrier protein (MCP11)	MCP11	X			X	X	X			X
	Tb927.9.10500	Tb09.211.1880, Tb09.211.1880:mRNA, Tb09.211.1880:pep, chr9contig211.tmp0221c	hypothetical protein, conserved		X			X	X										X
	Tb927.9.10520	Tb09.211.1900, Tb09.211.1900:mRNA, Tb09.211.1900:pep, chr9contig211.tmp0224c	hypothetical protein, conserved		X			X	X			X							X	X
	Tb927.9.10560	Tb09.211.1940, Tb09.211.1940:mRNA, Tb09.211.1940:pep, chr9contig211.tmp0228c	hypothetical protein, conserved	ATOM19			X	X	X		X
	Tb927.9.10580	Tb09.211.1960, Tb09.211.1960:mRNA, Tb09.211.1960:pep, chr9contig211.tmp0230c	3-demethylubiquinone-9 3-methyltransferase, putative		X			X		X									X
	Tb927.9.11000	Tb09.211.2330, Tb09.211.2330:mRNA, Tb09.211.2330:pep, chr9contig211.tmp0269c	small GTPase, putative,GTP-binding protein, putative (RAB7)	RAB7							X
	Tb927.9.11040	Tb09.211.2370, Tb09.211.2370:mRNA, Tb09.211.2370:pep, chr9contig211.tmp0273c	mitochondrial carrier protein (MCP3)	MCP3	X			X	X	X			X
	Tb927.9.11120	Tb09.211.2430, Tb09.211.2430:mRNA, Tb09.211.2430:pep, chr9contig211.tmp0281c	hypothetical protein, conserved		X			X	X						X				X
	Tb927.9.11220	Tb09.211.2530, Tb09.211.2530:mRNA, Tb09.211.2530:pep, chr9contig211.tmp0291	hypothetical protein, conserved		X			X	X
	Tb927.9.11280	Tb09.211.2580, Tb09.211.2580:mRNA, chr9contig211.tmp0296	unspecified product		X				X						X				X
	Tb927.9.11350	Tb09.211.2600, Tb09.211.2600:mRNA, Tb09.211.2600:pep, chr9contig211.tmp0298	hypothetical protein, conserved		X			X	X										X
	Tb927.9.11370	Tb09.211.2620, Tb09.211.2620:mRNA, Tb09.211.2620:pep, chr9contig211.tmp0300	hypothetical protein, conserved		X			X											X	X
	Tb927.9.11510	Tb09.211.2670, Tb09.211.2670:mRNA, Tb09.211.2670:pep, chr9contig211.tmp0306	hypothetical protein, conserved		X			X											X
	Tb927.9.11660	Tb09.211.2780, Tb09.211.2780:mRNA, Tb09.211.2780:pep, chr9contig211.tmp0317	hypothetical protein, conserved		X			X				X
	Tb927.9.11720	Tb09.211.2830, Tb09.211.2830:mRNA, Tb09.211.2830:pep, chr9contig211.tmp0322	Iron-sulfur cluster assembly protein		X			X
	Tb927.9.11880	Tb09.211.3000, Tb09.211.3000:mRNA, Tb09.211.3000:pep, chr9contig211.tmp0340	hypothetical protein, conserved		X			X	X						X				X
	Tb927.9.11910	Tb09.211.3030, Tb09.211.3030:mRNA, Tb09.211.3030:pep, chr9contig211.tmp0343	hypothetical protein, conserved		X			X											X	X
	Tb927.9.11940	Tb09.211.3050, Tb09.211.3050:mRNA, Tb09.211.3050:pep, chr9contig211.tmp0346	hypothetical protein, conserved		X			X											X
	Tb927.9.11970	Tb09.211.3080, Tb09.211.3080:mRNA, Tb09.211.3080:pep, chr9contig211.tmp0349	hypothetical protein, conserved		X			X											X	X
	Tb927.9.12100	Tb09.211.3170, Tb09.211.3170:mRNA, Tb09.211.3170:pep, chr9contig211.tmp0359	hypothetical protein, conserved		X			X												X
	Tb927.9.12120	Tb09.211.3200, Tb09.211.3200:mRNA, chr9contig211.tmp0362	unspecified product		X				X				X
	Tb927.9.12160	Tb09.211.3230, Tb09.211.3230:mRNA, Tb09.211.3230:pep, chr9contig211.tmp0366	hypothetical protein, conserved		X			X											X
	Tb927.9.12480	Tb09.211.3470, Tb09.211.3470:mRNA, Tb09.211.3470:pep, chr9contig211.tmp0390	hypothetical protein, conserved		X			X
	Tb927.9.12500	Tb09.211.3500, Tb09.211.3500:mRNA, Tb09.211.3500:pep, chr9contig211.tmp0393	hypothetical protein, conserved					X			X								X
	Tb927.9.12530	Tb09.211.3530, Tb09.211.3530:mRNA, Tb09.211.3530:pep, chr9contig211.tmp0396	hypothetical protein, conserved		X			X
	Tb927.9.12650	Tb09.211.3610, Tb09.211.3610:mRNA, Tb09.211.3610:pep, chr9contig211.tmp0404	ubiquitin-activating enzyme E1, putative (UBA2)	UBA2	X			X											X
	Tb927.9.12680	Tb09.211.3630, Tb09.211.3630:mRNA, Tb09.211.3630:pep, chr9contig211.tmp0406	hypothetical protein, conserved		X			X
	Tb927.9.12730	Tb09.211.3680, Tb09.211.3680:mRNA, Tb09.211.3680:pep, chr9contig211.tmp0411	chaperone protein DNAj, putative		X			X				X							X	X
	Tb927.9.12770	Tb09.211.3720, Tb09.211.3720:mRNA, Tb09.211.3720:pep, chr9contig211.tmp0415	hypothetical protein, conserved		X			X	X										X	X
	Tb927.9.12850	Tb09.211.3800, Tb09.211.3800:mRNA, Tb09.211.3800:pep, chr9contig211.tmp0424	hypothetical protein, conserved		X			X	X						X				X
	Tb927.9.13010	Tb09.211.3900, Tb09.211.3900:mRNA, Tb09.211.3900:pep, chr9contig211.tmp0434	hypothetical protein, conserved		X			X												X
	Tb927.9.13120	Tb09.211.3990, Tb09.211.3990:mRNA, Tb09.211.3990:pep, chr9contig211.tmp0443	hypothetical protein, conserved								X
	Tb927.9.13250	Tb09.211.4110, Tb09.211.4110:mRNA, Tb09.211.4110:pep, chr9contig211.tmp0457c	NADPH--cytochrome p450 reductase, putative (CPR)	CPR							X								X	X
	Tb927.9.13530	Tb09.211.4370, Tb09.211.4370:mRNA, Tb09.211.4370:pep, chr9contig211.tmp0483c	hypothetical protein, conserved		X			X											X
	Tb927.9.13540	Tb09.211.4380, Tb09.211.4380:mRNA, Tb09.211.4380:pep, chr9contig211.tmp0484c	hypothetical protein, conserved		X			X											X
	Tb927.9.13580	Tb09.211.4400, Tb09.211.4400:mRNA, Tb09.211.4400:pep, chr9contig211.tmp0486c	hypothetical protein, conserved		X			X	X
	Tb927.9.1360	Tb09.160.0360, Tb09.160.0360:mRNA, Tb09.160.0360:pep, chr9contig160.tmp0036c	hypothetical protein, conserved		X			X
	Tb927.9.13780	Tb09.211.4510, Tb09.211.4510:mRNA, Tb09.211.4510:pep, chr9contig211.tmp0499c	hypothetical protein, conserved		X			X	X						X				X	X
	Tb927.9.1380	Tb09.160.0370, Tb09.160.0370:mRNA, Tb09.160.0370:pep, chr9contig160.tmp0037c	hypothetical protein, conserved		X			X	X										X	X
	Tb927.9.13820	229.t01439, Tb09.211.4511, Tb09.211.4511:mRNA, Tb09.211.4511:pep	kinetoplastid membrane protein KMP-11		X			X	X
	Tb927.9.13920	229.t01441, Tb09.211.4513, Tb09.211.4513:mRNA, Tb09.211.4513:pep	kinetoplastid membrane protein KMP-11 (KMP-11)	KMP-11	X			X
	Tb927.9.1400	Tb09.160.0390, Tb09.160.0390:mRNA, Tb09.160.0390:pep, chr9contig160.tmp0039c	Monooxygenase, putative		X							X							X
	Tb927.9.14050	Tb09.211.4580, Tb09.211.4580:mRNA, Tb09.211.4580:pep, chr9contig211.tmp0506c	hypothetical protein, conserved		X			X	X						X
	Tb927.9.14070	Tb09.211.4600, Tb09.211.4600:mRNA, Tb09.211.4600:pep, chr9contig211.tmp0508c	short-chain dehydrogenase, putative								X
	Tb927.9.14160	Tb09.211.4700, Tb09.211.4700:mRNA, Tb09.211.4700:pep, chr9contig211.tmp0518c	rieske iron-sulfur protein, mitochondrial precursor (RISP)	RISP	X			X	X	X		X							X
	Tb927.9.1420	Tb09.160.0410, Tb09.160.0410:mRNA, Tb09.160.0410:pep, chr9contig160.tmp0041c	hypothetical protein, conserved		X			X											X	X
	Tb927.9.14200	Tb09.211.4740, Tb09.211.4740:mRNA, Tb09.211.4740:pep, chr9contig211.tmp0522c	hypothetical protein, conserved		X			X	X	X		X							X	X
	Tb927.9.14420	Tb09.211.4880, Tb09.211.4880:mRNA, Tb09.211.4880:pep, chr9contig211.tmp0536c	cyclophilin-like protein, putative (PPIase)	PPIase	X			X				X							X	X
	Tb927.9.14990	Tb09.244.2860, Tb09.244.2860:mRNA, Tb09.244.2860:pep, chr9contig244a01.tmp0286	hypothetical protein, conserved		X			X											X
	Tb927.9.15010	Tb09.244.2840, Tb09.244.2840:mRNA, Tb09.244.2840:pep, chr9contig244a01.tmp0284	hypothetical protein, conserved		X			X	X			X							X
	Tb927.9.15240	Tb09.244.2700, Tb09.244.2700:mRNA, Tb09.244.2700:pep, chr9contig244a01.tmp0270	hypothetical protein, conserved		X			X											X
	Tb927.9.15270	Tb09.244.2670, Tb09.244.2670:mRNA, Tb09.244.2670:pep, chr9contig244a01.tmp0267	hypothetical protein, conserved		X			X	X			X
	Tb927.9.1530	Tb09.160.0470, Tb09.160.0470:mRNA, Tb09.160.0470:pep, chr9contig160.tmp0047c	hypothetical protein, conserved		X			X											X	X
	Tb927.9.15350	Tb09.244.2640, Tb09.244.2640:mRNA, Tb09.244.2640:pep, chr9contig244a01.tmp0264	hypothetical protein, conserved		X			X
	Tb927.9.15380	Tb09.244.2620, Tb09.244.2620:mRNA, Tb09.244.2620:pep, chr9contig244a01.tmp0262	NADH-ubiquinone oxidoreductase complex I subunit, putative,NDUFA9 subunit, putative		X			X	X										X	X
	Tb927.9.1640	Tb09.160.0540, Tb09.160.0540:mRNA, Tb09.160.0540:pep, chr9contig160.tmp0054c	hypothetical protein, conserved		X			X											X	X
	Tb927.9.1650	Tb09.160.0550, Tb09.160.0550:mRNA, Tb09.160.0550:pep, chr9contig160.tmp0055c	hypothetical protein, conserved		X			X											X	X
	Tb927.9.1780	Tb09.160.0680, Tb09.160.0680:mRNA, Tb09.160.0680:pep, chr9contig160.tmp0068c	sec1 family transport protein, putative (SLY1)	SLY1	X			X											X
	Tb927.9.1950	Tb09.160.0760, Tb09.160.0760:mRNA, Tb09.160.0760:pep, chr9contig160.tmp0076c	hypothetical protein, conserved		X			X	X										X	X
	Tb927.9.2100	Tb09.160.0890, Tb09.160.0890:mRNA, Tb09.160.0890:pep, chr9contig160.tmp0089c	hypothetical protein, conserved		X			X
	Tb927.9.2270	Tb09.160.1020, Tb09.160.1020:mRNA, Tb09.160.1020:pep, chr9contig160.tmp0102c	hypothetical protein, conserved		X			X	X										X	X
	Tb927.9.2320	Tb09.160.1070, Tb09.160.1070:mRNA, Tb09.160.1070:pep, chr9contig160.tmp0107c	hypothetical protein, conserved								X
	Tb927.9.2450	Tb09.160.1140, Tb09.160.1140:mRNA, Tb09.160.1140:pep, chr9contig160.tmp0114c	electon transport protein SCO1/SCO2, putative		X			X		X		X								X
	Tb927.9.2620	Tb09.160.1280, Tb09.160.1280:mRNA, Tb09.160.1280:pep, chr9contig160.tmp0128c	hypothetical protein, conserved		X			X											X
	Tb927.9.2650	Tb09.160.1310, Tb09.160.1310:mRNA, Tb09.160.1310:pep, chr9contig160.tmp0131c	hypothetical protein, conserved								X
	Tb927.9.2670	Tb09.160.1330, Tb09.160.1330:mRNA, Tb09.160.1330:pep, chr9contig160.tmp0133c	engulfment and cell motility domain 2, putative								X
	Tb927.9.2700	Tb09.160.1370, Tb09.160.1370:mRNA, Tb09.160.1370:pep, chr9contig160.tmp0135c	hypothetical protein, conserved		X			X											X	X
	Tb927.9.3100	Tb09.160.1760, Tb09.160.1760:mRNA, Tb09.160.1760:pep, chr9contig160.tmp0164c	hypothetical protein, conserved		X			X											X	X
	Tb927.9.3170	Tb09.160.1820, Tb09.160.1820:mRNA, Tb09.160.1820:pep, chr9contig160.tmp0167c	cytochrome oxidase subunit V (COXV)	COXV	X			X	X			X							X
	Tb927.9.3350	Tb09.160.2000, Tb09.160.2000:mRNA, Tb09.160.2000:pep, chr9contig160.tmp0175	pseudouridylate synthase, putative		X			X							X				X	X
	Tb927.9.3410	Tb09.160.2060, Tb09.160.2060:mRNA, chr9contig160.tmp0180	hypothetical protein, conserved		X			X	X
	Tb927.9.3470	Tb09.160.2100, Tb09.160.2100:mRNA, Tb09.160.2100:pep, chr9contig160.tmp0184	low molecular weight protein tyrosine phosphatase, putative		X			X											X	X
	Tb927.9.3540	Tb09.160.2160, Tb09.160.2160:mRNA, Tb09.160.2160:pep, chr9contig160.tmp0187	hypothetical protein, conserved		X			X	X										X
	Tb927.9.3590	Tb09.160.2210, Tb09.160.2210:mRNA, Tb09.160.2210:pep, chr9contig160.tmp0191	monothiol glutaredoxin, putative		X			X											X	X
	Tb927.9.3600	Tb09.160.2220, Tb09.160.2220:mRNA, Tb09.160.2220:pep, chr9contig160.tmp0192	hypothetical protein, conserved		X			X	X										X
	Tb927.9.3640	Tb09.160.2250, Tb09.160.2250:mRNA, Tb09.160.2250:pep, chr9contig160.tmp0195	hypothetical protein, conserved		X			X	X						X				X	X
	Tb927.9.3670	Tb09.160.2280, Tb09.160.2280:mRNA, Tb09.160.2280:pep, chr9contig160.tmp0197	hypothetical protein, conserved		X			X
	Tb927.9.3780	Tb09.160.2380, Tb09.160.2380:mRNA, Tb09.160.2380:pep, chr9contig160.tmp0454	hypothetical protein, conserved		X			X	X										X
	Tb927.9.4190	Tb09.160.2770, Tb09.160.2770:mRNA, Tb09.160.2770:pep, chr9contig160.tmp0228	fatty acyl CoA syntetase 1 (ACS1)	ACS1							X
	Tb927.9.4230	Tb09.160.2840, Tb09.160.2840:mRNA, Tb09.160.2840:pep, chr9contig160.tmp0233	fatty acyl CoA synthetase 4 (ACS4)	ACS4							X
	Tb927.9.4310	Tb09.160.2910, Tb09.160.2910:mRNA, Tb09.160.2910:pep, chr9contig160.tmp0237	tricarboxylate carrier, putative		X			X		X
	Tb927.9.4360	Tb09.160.2970, Tb09.160.2970:mRNA, Tb09.160.2970:pep, chr9contig160.tmp0240	KREL1,RNA editing ligase,RNA-editing complex protein,mitochondrial RNA editing ligase 1 (KREL1)	KREL1	X			X	X							X			X	X
	Tb927.9.4440	Tb09.160.3050, Tb09.160.3050:mRNA, Tb09.160.3050:pep, chr9contig160.tmp0245	hypothetical protein, conserved		X			X											X	X
	Tb927.9.4500	Tb09.160.3090, Tb09.160.3090:mRNA, Tb09.160.3090:pep, chr9contig160.tmp0248	heat shock protein, putative,HSP70-like protein		X			X		X
	Tb927.9.4520	Tb09.160.3110, Tb09.160.3110:mRNA, Tb09.160.3110:pep, chr9contig160.tmp0249	mitochondrial processing peptide beta subunit, putative,metallo-peptidase, Clan ME, Family M16		X			X	X
	Tb927.9.4620	Tb09.160.3210, Tb09.160.3210:mRNA, Tb09.160.3210:pep, chr9contig160.tmp0254	ubiquitin-activating enzyme E1, putative		X			X											X
	Tb927.9.4810	Tb09.160.3370, Tb09.160.3370:mRNA, Tb09.160.3370:pep, chr9contig160.tmp0264	hypothetical protein, conserved		X			X											X	X
	Tb927.9.4950	Tb09.160.3520, Tb09.160.3520:mRNA, Tb09.160.3520:pep, chr9contig160.tmp0277	radical SAM domain protein, putative		X			X											X
	Tb927.9.5280	Tb09.160.3800, Tb09.160.3800:mRNA, chr9contig160.tmp0294	unspecified product		X				X						X				X	X
	Tb927.9.5370	Tb09.160.3880, Tb09.160.3880:mRNA, Tb09.160.3880:pep, chr9contig160.tmp0300	hypothetical protein, conserved		X			X											X
	Tb927.9.5590	Tb09.160.4090, Tb09.160.4090:mRNA, Tb09.160.4090:pep, chr9contig160.tmp0310	DNA topoisomerase ii (TOP2)	TOP2	X			X	X
	Tb927.9.5630	Tb09.160.4130, Tb09.160.4130:mRNA, Tb09.160.4130:pep, chr9contig160.tmp0313	KREPB7 (KREPB7)	KREPB7	X			X	X							X			X	X
	Tb927.9.5650	Tb09.160.4150, Tb09.160.4150:mRNA, Tb09.160.4150:pep, chr9contig160.tmp0314	E2-like ubiquitin-conjugation enzyme, putative (UFC1)	UFC1	X			X
	Tb927.9.5890	Tb09.160.4300, Tb09.160.4300:mRNA, Tb09.160.4300:pep, chr9contig160.tmp0325	solanesyl-diphosphate synthase, putative,trans-octaprenyltranstransferase		X			X	X										X	X
	Tb927.9.5900	Tb09.160.4310, Tb09.160.4310:mRNA, Tb09.160.4310:pep, chr9contig160.tmp0326	glutamate dehydrogenase (GDH)	GDH	X			X	X										X	X
	Tb927.9.5960	Tb09.160.4380, Tb09.160.4380:mRNA, Tb09.160.4380:pep, chr9contig160.tmp0327	succinate dehydrogenase, putative		X			X	X			X
	Tb927.9.6040	Tb09.160.4430, Tb09.160.4430:mRNA, Tb09.160.4430:pep, chr9contig160.tmp0329	E1-like ubiquitin-activating enzyme, putative (UBA5)	UBA5	X			X
	Tb927.9.6060	Tb09.160.4440, Tb09.160.4440:mRNA, Tb09.160.4440:pep, chr9contig160.tmp0330	2Fe-2S iron-sulfur cluster binding domain containing protein, putative					X			X
	Tb927.9.6090	Tb09.160.4460, Tb09.160.4460:mRNA, Tb09.160.4460:pep, chr9contig160.tmp0332	PTP1-interacting protein, 39 kDa		X			X											X	X
	Tb927.9.6100	Tb09.160.4480, Tb09.160.4480:mRNA, Tb09.160.4480:pep, chr9contig160.tmp0334	TFIIF-stimulated CTD phosphatase, putative		X			X											X	X
	Tb927.9.6170	Tb09.160.4560, Tb09.160.4560:mRNA, Tb09.160.4560:pep, chr9contig160.tmp0342	unspecified product	AK							X
	Tb927.9.6410	Tb09.160.4660, Tb09.160.4660:mRNA, Tb09.160.4660:pep, chr9contig160.tmp0352	hypothetical protein, conserved		X			X											X	X
	Tb927.9.6420	Tb09.160.4670, Tb09.160.4670:mRNA, Tb09.160.4670:pep, chr9contig160.tmp0353	hypothetical protein, conserved		X			X											X
	Tb927.9.6510	Tb09.160.4750, Tb09.160.4750:mRNA, Tb09.160.4750:pep, chr9contig160.tmp0361	hypothetical protein, conserved		X			X	X						X
	Tb927.9.6620	Tb09.160.4840, Tb09.160.4840:mRNA, chr9contig160.tmp0370	hypothetical protein, conserved		X			X	X
	Tb927.9.6700	Tb09.160.4900, Tb09.160.4900:mRNA, Tb09.160.4900:pep, chr9contig160.tmp0376	hypothetical protein, unlikely		X			X											X
	Tb927.9.6710	Tb09.160.4910, Tb09.160.4910:mRNA, Tb09.160.4910:pep, chr9contig160.tmp0377	flavoprotein monooxygenase, putative		X			X				X							X	X
	Tb927.9.6820	Tb09.160.5000, Tb09.160.5000:mRNA, Tb09.160.5000:pep, chr9contig160.tmp0386	hypothetical protein, unlikely		X			X											X
	Tb927.9.6910	Tb09.160.5050, Tb09.160.5050:mRNA, Tb09.160.5050:pep, chr9contig160.tmp0391	hypothetical protein, conserved		X			X	X										X
	Tb927.9.6980	Tb09.v1.0280, Tb09.v1.0280:mRNA, Tb09.v1.0280:pep	hypothetical protein, unlikely		X			X
	Tb927.9.7020	Tb09.160.5110, Tb09.160.5110:mRNA, Tb09.160.5110:pep, chr9contig160.tmp0397	hypothetical protein, conserved		X			X	X										X
	Tb927.9.7170	Tb09.160.5240, Tb09.160.5240:mRNA, Tb09.160.5240:pep, chr9contig160.tmp0410	hypothetical protein, conserved		X			X	X						X
	Tb927.9.7190	Tb09.160.5260, Tb09.160.5260:mRNA, Tb09.160.5260:pep, chr9contig160.tmp0412	oxidoreductase, putative		X			X	X			X							X	X
	Tb927.9.7200	Tb09.160.5270, Tb09.160.5270:mRNA, Tb09.160.5270:pep, chr9contig160.tmp0413	hypothetical protein, conserved		X			X											X	X
	Tb927.9.7210	Tb09.160.5280, Tb09.160.5280:mRNA, Tb09.160.5280:pep, chr9contig160.tmp0414	mitochondrial exoribonuclease DSS-1,exoribonuclease DSS-1 (EMBL:AY233297)		X			X	X										X
	Tb927.9.7260	Tb09.160.5320, Tb09.160.5320:mRNA, Tb09.160.5320:pep, chr9contig160.tmp0418	hypothetical protein, conserved		X			X											X	X
	Tb927.9.7830	Tb09.v1.0420, Tb09.v1.0420:mRNA, Tb09.v1.0420:pep	hypothetical protein, conserved		X			X	X	X		X
	Tb927.9.7980	Tb09.211.0040, Tb09.211.0040:mRNA, Tb09.211.0040:pep, chr9contig211.tmp0004c	hypothetical protein, conserved		X			X											X
	Tb927.9.8030	Tb09.211.0070, Tb09.211.0070:mRNA, Tb09.211.0070:pep, chr9contig211.tmp0007c	hypothetical protein, conserved		X			X											X
	Tb927.9.8210	Tb09.211.0190, Tb09.211.0190:mRNA, Tb09.211.0190:pep, chr9contig211.tmp0019c	Peptide deformylase 2		X			X											X
	Tb927.9.8260	Tb09.211.0220, Tb09.211.0220:mRNA, Tb09.211.0220:pep, chr9contig211.tmp0023c	rhomboid-like protein,serine peptidase, Clan S- , family S54, putative		X			X		X									X	X
	Tb927.9.8290	Tb09.211.0230, Tb09.211.0230:mRNA, Tb09.211.0230:pep, chr9contig211.tmp0024c	hypothetical protein, conserved		X			X	X						X				X
	Tb927.9.8410	Tb09.211.0330, Tb09.211.0330:mRNA, Tb09.211.0330:pep, chr9contig211.tmp0040c	chaperone protein DNAj, putative		X			X	X
	Tb927.9.8680	Tb09.211.0510, Tb09.211.0510:mRNA, Tb09.211.0510:pep, chr9contig211.tmp0064c	cytochrome c oxidase assembly factor, putative		X			X											X
	Tb927.9.8710	Tb09.211.0530, Tb09.211.0530:mRNA, Tb09.211.0530:pep, chr9contig211.tmp0066c	hypothetical protein, conserved		X			X											X	X
	Tb927.9.8950	Tb09.211.0680, Tb09.211.0680:mRNA, Tb09.211.0680:pep, chr9contig211.tmp0084c	CAAX prenyl protease 1, putative,metallo- peptidase, Clan M- Family M48					X		X	X								X
	Tb927.9.9080	Tb09.211.0760, Tb09.211.0760:mRNA, Tb09.211.0760:pep, chr9contig211.tmp0093c	hypothetical protein, conserved					X	X		X								X
	Tb927.9.9150	Tb09.211.0810, Tb09.211.0810:mRNA, Tb09.211.0810:pep, chr9contig211.tmp0099c	GTP-binding protein, putative		X										X				X	X
	Tb927.9.9310	Tb09.211.0950, Tb09.211.0950:mRNA, Tb09.211.0950:pep, chr9contig211.tmp0115c	hypothetical protein, conserved		X			X	X										X	X
	Tb927.9.9660	Tb09.211.1240, Tb09.211.1240:mRNA, Tb09.211.1240:pep, chr9contig211.tmp0150c	hypothetical protein, conserved	ATOM40	X	X	X	X	X		X
	Tb927.9.9700	Tb09.211.1280, Tb09.211.1280:mRNA, Tb09.211.1280:pep, chr9contig211.tmp0154c	hypothetical protein, conserved		X			X											X	X
	Tb927.9.9740	Tb09.211.1320, Tb09.211.1320:mRNA, Tb09.211.1320:pep, chr9contig211.tmp0158c	AMP deaminase, putative		X			X											X
	Tb927.9.9840	Tb09.211.1380, Tb09.211.1380:mRNA, Tb09.211.1380:pep, chr9contig211.tmp0165c	lipoic acid containing carrier protein, putative (GCVH)	GCVH	X			X	X										X	X

## Sheet: Suppl. Data 2b 
	Non-Mitochondrial Protein Reference Set					References
	Protein IDs (TriTrypDB 8.1)	Protein IDs (TriTrypDB < 8.1)	Product Description	Gene name	MitoCarta (Non-Mitochondrial Reference Proteins)	Flagellar Proteome	Cytosolic Ribosomal Proteins
	Tb05.5K5.130		paraflagellar rod component par4, putative,BAC from homologous region on chr5			X
	Tb05.5K5.30		serine/threonine protein phosphatase, putative,BAC from homologous region on chr5			X
	Tb11.01.6240		expression site-associated gene 2 (ESAG2) protein, putative		X
	Tb11.01.6250		expression site-associated gene 11 (ESAG11) protein, putative		X
	Tb11.02.5400		cystathionine beta-synthase, putative			X
	Tb11.02.5410		ubiquitin activating enzyme, putative		X
	Tb11.0845		dynein light chain LC8, putative,chrXI additional, unordered contigs (DYNLL2)	DYNLL2		X
	Tb927.1.05		variant surface glycoprotein (VSG), putative		X
	Tb927.1.120		retrotransposon hot spot protein 4 (RHS4), putative		X	X
	Tb927.1.1240		cytidine triphosphate synthase, putative		X	X
	Tb927.1.1270		homocysteine S-methyltransferase, putative		X
	Tb927.1.1370		rRNA biogenesis protein, putative		X
	Tb927.1.1380		serine/threonine protein phosphatase 2A regulatory subunit, putative		X
	Tb927.1.1540		Tubulin/FtsZ family, putative		X
	Tb927.1.1670		ARM-like helical domain-containing protein		X
	Tb927.1.180		retrotransposon hot spot protein 1 (RHS1), putative		X
	Tb927.1.2100		cysteine peptidase, Clan CA, family C2, putative,calpain-like cysteine peptidase, putative		X	X
	Tb927.1.2120		calpain, putative,cysteine peptidase, Clan CA, family C2, putative		X	X
	Tb927.1.2150		calpain-like protein fragment, putative,calpain-like cysteine peptidase, Clan CA, family C2		X
	Tb927.1.2160		calpain-like protein fragment, putative		X
	Tb927.1.2210		hypothetical protein, conserved		X
	Tb927.1.2230		calpain-like protein fragment, putative			X
	Tb927.1.2260		calpain-like protein fragment, putative		X
	Tb927.1.2330		beta tubulin			X
	Tb927.1.2340		alpha tubulin			X
	Tb927.1.2430		histone H3, putative		X
	Tb927.1.2450		histone H3, putative		X
	Tb927.1.2470		histone H3, putative		X
	Tb927.1.2490		histone H3, putative		X
	Tb927.1.2510		histone H3, putative		X
	Tb927.1.2550		histone H3, putative		X
	Tb927.1.2600		pumilio/PUF RNA binding protein 9 (PUF9)	PUF9	X
	Tb927.1.2670		flagellar protein PF16,axoneme central apparatus protein			X
	Tb927.1.2820		pteridine transporter, putative		X
	Tb927.1.2850		pteridine transporter, putative		X
	Tb927.1.2880		pteridine transporter, putative		X
	Tb927.1.290		leucine-rich repeat protein (LRRP), putative		X
	Tb927.1.3070		hypothetical protein, conserved		X
	Tb927.1.3110		soluble N-ethylmaleimide sensitive factor (NSF) attachment protein, putative		X
	Tb927.1.3120		separase, putative,cysteine peptidase, Clan CD, family C50, putative		X
	Tb927.1.3180		40S ribosomal protein S11, putative		X	X
	Tb927.1.3200		Suppressor of G2 allele of SKP1, putative		X
	Tb927.1.3220		TBC1 domain family member 20/GTPase, putative,TBC1 domain family member 20/GTPase, putative		X
	Tb927.1.3310		hypothetical protein, conserved			X
	Tb927.1.3320		leucine-rich repeat protein (LRRP), putative		X
	Tb927.1.3820		ATP synthase subunit, putative		X
	Tb927.1.3950		alanine aminotransferase (ALAT)	ALAT		X
	Tb927.1.4050		protein phosphatase with EF-Hand domains (PPEF),ser/thr protein phosphatase, putative			X
	Tb927.1.4180		leucine-rich repeat protein (LRRP), putative			X
	Tb927.1.420		retrotransposon hot spot protein 5 (RHS5), putative		X
	Tb927.1.4340		hypothetical protein, conserved			X
	Tb927.1.480		leucine-rich repeat protein (LRRP), putative		X
	Tb927.1.4870		expression site-associated gene (ESAG) protein, putative,expression site-associated gene 1 (ESAG1) protein, putative		X
	Tb927.1.4900		expression site-associated gene 11 (ESAG11) protein, putative		X
	Tb927.1.5030		leucine-rich repeat protein (LRRP), putative		X
	Tb927.1.5080		expression site-associated gene (ESAG) protein, putative,expression site-associated gene 9 (ESAG9) protein, putative		X
	Tb927.1.5110		expression site-associated gene 11 (ESAG11) protein, putative		X
	Tb927.1.5120		expression site-associated gene (ESAG) protein, putative,expression site-associated gene 1 (ESAG1) protein, putative		X
	Tb927.1.5170		variant surface glycoprotein (VSG)-related, putative		X
	Tb927.1.5200		expression site-associated gene (ESAG) protein, putative,expression site-associated gene 1 (ESAG1) protein, putative		X
	Tb927.1.5220		expression site-associated gene 9 (ESAG9) protein, putative		X
	Tb927.1.5240		expression site-associated gene 1 (ESAG1) protein, putative		X
	Tb927.1.5330		variant surface glycoprotein (VSG, atypical), putative		X
	Tb927.1.630		anti-silencing protein ASF 1 like protein, putative		X
	Tb927.1.700		phosphoglycerate kinase (PGKC)	PGKC	X
	Tb927.1.710		phosphoglycerate kinase (PGKB)	PGKB		X
	Tb927.1.870		deoxyhypusine synthase, putative		X
	Tb927.1.990		Enkuring domain-containig protein			X
	Tb927.10.10010	TRYPtp6k15-3d06.p1c_46, Tb10.6k15.0270	60S acidic ribosomal protein, putative		X
	Tb927.10.10030	234.t00482, Tb10.6k15.0255	hypothetical protein, conserved		X
	Tb927.10.10140	TRYPtp6k15-3d06.p1c_24, Tb10.6k15.0140	paraflagellar rod component, putative (PFC19)	PFC19	X	X
	Tb927.10.10210	TRYPtp6k15-3d06.p1c_12, Tb10.6k15.0070	procyclin-associated gene 4 (PAG4) protein (PAG4)	PAG4	X
	Tb927.10.10220	TRYPtp6k15-3d06.p1c_11, Tb10.6k15.0060	procyclin-associated gene 2 (PAG2) protein (PAG2)	PAG2	X
	Tb927.10.10230	TRYPtp6k15-3d06.p1c_9, Tb10.6k15.0050	procyclin-associated gene 5 (PAG5) protein (PAG5)	PAG5	X
	Tb927.10.10240	TRYPtp6k15-3d06.p1c_8, Tb10.6k15.0040	procyclin-associated gene 1 (PAG1) protein (PAG1)	PAG1	X
	Tb927.10.10250	TRYPtp6k15-3d06.p1c_6, Tb10.6k15.0030	EP2 procyclin (EP2)	EP2	X
	Tb927.10.10260	TRYPtp6k15-3d06.p1c_4, Tb10.6k15.0020	EP1 procyclin (EP1)	EP1	X
	Tb927.10.10280	Tb10.406.0650	microtubule-associated protein, putative			X
	Tb927.10.10320	234.t00483, Tb10.406.0615	Dynein light chain Tctex-type, putative		X
	Tb927.10.10360	Tb10.406.0560	microtubule-associated protein, putative			X
	Tb927.10.10370	Tb10.406.0550	hypothetical protein, conserved		X
	Tb927.10.10410	Tb10.406.0500	DNA replication licensing factor MCM8, putative		X
	Tb927.10.10460	Tb10.406.0460	histone H2B, putative		X	X
	Tb927.10.10470	Tb10.406.0450	histone H2B, putative		X
	Tb927.10.10480	Tb10.406.0440	histone H2B, putative		X
	Tb927.10.10490	Tb10.406.0430	histone H2B, putative		X
	Tb927.10.10500	Tb10.406.0420	histone H2B, putative		X
	Tb927.10.10510	Tb10.406.0410	histone H2B, putative		X
	Tb927.10.10520	Tb10.406.0400	histone H2B, putative		X
	Tb927.10.10530	Tb10.406.0390	histone H2B, putative		X
	Tb927.10.10540	Tb10.406.0380	histone H2B, putative		X
	Tb927.10.10550	Tb10.406.0370	histone H2B, putative		X
	Tb927.10.10560	Tb10.406.0360	histone H2B, putative		X
	Tb927.10.10580	Tb10.406.0340	histone H2B, putative		X
	Tb927.10.10590	Tb10.406.0330	histone H2B, putative		X
	Tb927.10.1060	TRYP_x-70a06.p2kb545_973, Tb10.70.7050	T-complex protein 1, delta subunit, putative (TCP-1-delta)	TCP-1-delta		X
	Tb927.10.10600	Tb10.406.0320	ARP2/3 complex 16kDa subunit, putative,ARP2/3 complex subunit 5, putative		X
	Tb927.10.10650	Tb10.406.0260	iron-containing hydrogenase, putative		X
	Tb927.10.10670	Tb10.406.0240	kinetoplastid-specific dual specificity phosphatase, putative		X
	Tb927.10.10890	Tb10.329.0050	heat shock protein, putative			X
	Tb927.10.1100	TRYP_x-70a06.p2kb545_969, Tb10.70.7010	60S ribosomal protein L9, putative			X	X
	Tb927.10.11080	Tb10.26.0960	paraflagellar rod protein			X
	Tb927.10.11150	Tb10.26.0880	hypothetical protein, conserved		X
	Tb927.10.11210	Tb10.26.0800	hypothetical protein, conserved		X
	Tb927.10.11220	Tb10.26.0790	procyclic form surface phosphoprotein (PSSA-2)	PSSA-2		X
	Tb927.10.11250	Tb10.26.0760	hypothetical protein, conserved			X
	Tb927.10.11300	Tb10.26.0680	paraflagellar rod component, putative (PFC16)	PFC16		X
	Tb927.10.11310	Tb10.26.0670	intraflagellar transport protein IFT55/IFT57, putative (IFT57/55)	IFT57/55	X	X
	Tb927.10.11330	Tb10.26.0640	hypothetical protein, conserved			X
	Tb927.10.11390	Tb10.26.0560	60S ribosomal protein L6, putative			X	X
	Tb927.10.11440	Tb10.26.0510, embl.453	G1 cyclin CycE4, putative,Cyclin 5, putative (CYC5)	CYC5	X
	Tb927.10.11540	Tb10.26.0370	40S ribosomal protein S3, putative (RPS3)	RPS3	X
	Tb927.10.11580	Tb10.26.0330	predicted WD40 repeat protein			X
	Tb927.10.11590	Tb10.26.0320	nicotinate phosphoribosyltransferase, putative		X
	Tb927.10.11780	Tb10.26.0090	hypothetical protein, conserved			X
	Tb927.10.11800	Tb10.26.0070	Axonemal inner arm dynein light chain, putative		X	X
	Tb927.10.11970	Tb10.389.1810	glutamine aminotransferase (GlnAT) (GlnAT)	GlnAT		X
	Tb927.10.12170	Tb10.389.1570	RAB-interacting protein, putative		X
	Tb927.10.12190	Tb10.389.1550	RAB-interacting protein, putative		X
	Tb927.10.12260	Tb10.389.1480	cytosolic nonspecific dipeptidase, putative,peptidase (M20/M25/M40 family), putative			X
	Tb927.10.12290	Tb10.389.1450	UDP-Gal or UDP-GlcNAc-dependent glycosyltransferase, putative		X
	Tb927.10.12370	Tb10.389.1360, embl.401	gamma-glutamylcysteine synthetase (GCS)	GCS	X
	Tb927.10.12390	Tb10.389.1340	hypothetical protein, conserved		X
	Tb927.10.12400	Tb10.389.1330	membrane transporter protein, putative		X
	Tb927.10.12410	Tb10.389.1320	hypothetical protein, conserved		X	X
	Tb927.10.12430	Tb10.389.1290	hypothetical protein, conserved		X
	Tb927.10.12500	Tb10.389.1180	P-type H+-ATPase, putative			X
	Tb927.10.12510	Tb10.389.1170	P-type H+-ATPase, putative			X
	Tb927.10.12620	Tb10.389.1040	hypothetical protein, conserved		X
	Tb927.10.12710	Tb10.389.0880	heat shock protein 110, putative			X
	Tb927.10.12740	Tb10.389.0830	Zinc finger CCCH domain-containing protein 35 (ZC3H35)	ZC3H35	X
	Tb927.10.12810	Tb10.389.0730	cholinephosphate cytidylyltransferase A, putative		X
	Tb927.10.12830	Tb10.389.0710	acetyltransferase, putative		X
	Tb927.10.12850	Tb10.389.0680	ttaggg binding factor		X
	Tb927.10.13030	Tb10.389.0470	cysteine peptidase, Clan CA, family C2, putative,calpain-like cysteine peptidase, putative		X
	Tb927.10.13040	Tb10.389.0430	receptor-type adenylate cyclase GRESAG 4, putative,gene related to ESAG4, putative (GRESAG4)	GRESAG4		X
	Tb927.10.13110	Tb10.389.0350	Dynein light chain roadblock-type protein, putative		X	X
	Tb927.10.13130	Tb10.389.0330	UTP-glucose-1-phosphate uridylyltransferase		X
	Tb927.10.13190	Tb10.389.0270	Actin-related protein 2/3 complex subunit 1, putative,ARP2/3 complex subunit 1 (ARPC1)	ARPC1	X
	Tb927.10.13310	Tb10.389.0120	DNA-directed RNA polymerase I subunit RPB5z, putative (RPB5z)	RPB5z	X
	Tb927.10.13320	Tb10.389.0110	DNA-directed RNA polymerase II/III subunit, putative (RPB5)	RPB5	X
	Tb927.10.13370	Tb10.389.0060	Dynein light chain Tctex-type, putative		X
	Tb927.10.13450	Tb10.05.0170	hypothetical protein, conserved		X
	Tb927.10.13500	Tb10.05.0220	60S ribosomal protein L10a		X
	Tb927.10.13560	Tb10.05.0010, Tb10.61.2770	mevalonate-diphosphate decarboxylase		X
	Tb927.10.13570	Tb10.05.0020, Tb10.61.2760	RNA-binding protein, putative (RBP27)	RBP27	X
	Tb927.10.13580	TRYP_x-61h03.q2kb185_414, Tb10.61.2750	major facilitator superfamily protein (MFS), putative		X
	Tb927.10.13680	Tb10.05.0120	lipase domain protein, putative		X
	Tb927.10.13730	TRYP_x-61h03.q2kb185_477, Tb10.61.3190	60S ribosomal protein L7, putative		X
	Tb927.10.13780	TRYP_x-61h03.q2kb185_468, Tb10.61.3140	glycogen synthase kinase 3 (GSK3)	GSK3		X
	Tb927.10.1400	TRYP_x-70a06.p2kb545_916, Tb10.70.6650	hypoxanthine-guanine phosphoribosyltransferase (HGPRT)	HGPRT	X	X
	Tb927.10.14010	TRYP_x-61h03.q2kb185_429, Tb10.61.2870	tubulin cofactor C domain-containing protein RP2 (rp2)	rp2	X	X
	Tb927.10.14070	Tb10.61.2745	mevalonate diphosphate decarboxylase		X
	Tb927.10.14110	TRYP_x-61h03.q2kb185_410, Tb10.61.2720	sjogren s syndrome nuclear autoantigen 1, putative			X
	Tb927.10.14140	Tb10.61.2680, embl.295	pyruvate kinase 1 (PYK1)	PYK1		X
	Tb927.10.14160	TRYP_x-61h03.q2kb185_403, Tb10.61.2650	Aquaglyceroporin 3 (AQP3)	AQP3	X
	Tb927.10.14170	TRYP_x-61h03.q2kb185_402, Tb10.61.2640	aquaglyceroporin 2 (AQP2)	AQP2	X
	Tb927.10.14200	TRYP_x-61h03.q2kb185_397, Tb10.61.2610, embl.161	syntaxin 5		X
	Tb927.10.1430	TRYP_x-70a06.p2kb545_910, Tb10.70.6610	hypothetical protein, conserved			X
	Tb927.10.14330	TRYP_x-61h03.q2kb185_375, Tb10.61.2440	hypothetical protein, conserved		X
	Tb927.10.14340	TRYP_x-61h03.q2kb185_374, Tb10.61.2430	hypothetical protein, conserved		X	X
	Tb927.10.14390	TRYP_x-61h03.q2kb185_364, Tb10.61.2370	hypothetical protein, conserved		X
	Tb927.10.14460	TRYP_x-61h03.q2kb185_346, Tb10.61.2270	leucine-rich repeat protein (LRRP), putative			X
	Tb927.10.14490	TRYP_x-61h03.q2kb185_337, Tb10.61.2220	hypothetical protein, conserved			X
	Tb927.10.1450	TRYP_x-70a06.p2kb545_904, Tb10.70.6570	hypothetical protein, conserved		X
	Tb927.10.14520	TRYP_x-61h03.q2kb185_332, Tb10.61.2190	hypothetical protein, conserved			X
	Tb927.10.14530	Tb10.61.2180, embl.156	19S proteasome non-atpase subunit 8,26s proteasome non-atpase regulatory subunit 8 (Rpn8)	Rpn8	X
	Tb927.10.14560	TRYP_x-61h03.q2kb185_317, Tb10.61.2110	hypothetical protein, conserved			X
	Tb927.10.14570	TRYP_x-61h03.q2kb185_316, Tb10.61.2100	hypothetical protein, conserved			X
	Tb927.10.14580	TRYP_x-61h03.q2kb185_314, Tb10.61.2090	60S ribosomal protein L17, putative		X		X
	Tb927.10.14600	TRYP_x-61h03.q2kb185_310, Tb10.61.2070	40S ribosomal protein S2, putative (RPS2)	RPS2		X
	Tb927.10.14610	TRYP_x-61h03.q2kb185_308, Tb10.61.2060	leucine-rich repeat protein (LRRP), putative			X
	Tb927.10.14630	TRYP_x-61h03.q2kb185_306, Tb10.61.2040	fibrillarin, putative		X
	Tb927.10.14690	TRYP_x-61h03.q2kb185_298, Tb10.61.1980	syntaxin, putative		X
	Tb927.10.14710	TRYP_x-61h03.q2kb185_295, Tb10.61.1960	40S ribosomal protein S2, putative (RPS2)	RPS2			X
	Tb927.10.14720	TRYP_x-61h03.q2kb185_294, Tb10.61.1950	peroxin 13,SH3 domain protein, conserved (PEX13)	PEX13	X
	Tb927.10.14790	TRYP_x-61h03.q2kb185_281, Tb10.61.1870	metallo-peptidase, Clan MG, Family M24,aminopeptidase, putative			X
	Tb927.10.14950	TRYP_x-61h03.q2kb185_245, Tb10.61.1630	Zinc finger CCCH domain-containing protein 40,RNA binding protein, putative (ZC3H40)	ZC3H40	X
	Tb927.10.14980	TRYP_x-61h03.q2kb185_239, Tb10.61.1590	intraflagellar transport protein IFT52, putative (IFT52)	IFT52	X	X
	Tb927.10.14990	TRYP_x-61h03.q2kb185_234, Tb10.61.1560	intraflagellar transport protein IFT80/CHE2, putative (IFT80)	IFT80	X	X
	Tb927.10.15000	TRYP_x-61h03.q2kb185_233, Tb10.61.1550	hypothetical protein, conserved			X
	Tb927.10.15130	TRYP_x-61h03.q2kb185_207, Tb10.61.1380	Vesicle-trafficking protein SEC22, putative,Vesicle-trafficking protein SEC22, putative (SEC22)	SEC22	X
	Tb927.10.15150	TRYP_x-61h03.q2kb185_204, Tb10.61.1360	DNA-directed RNA polymerase III subunit C11, putative (RPC11)	RPC11	X
	Tb927.10.15180	TRYP_x-61h03.q2kb185_200, Tb10.61.1330	nucleosome assembly protein, putative		X	X
	Tb927.10.15350	TRYP_x-61h03.q2kb185_167, Tb10.61.1090	histone H3 variant,H3V (h3vaR)	h3vaR	X
	Tb927.10.15380	TRYP_x-61h03.q2kb185_158, Tb10.61.1030	U3 snoRNA-associated protein UTP11, putative		X
	Tb927.10.15480	TRYP_x-61h03.q2kb185_138, Tb10.61.0890	transporter, putative		X
	Tb927.10.1550	TRYP_x-70a06.p2kb545_869, Tb10.70.6360, embl.162	proteasome regulatory non-ATP-ase subunit 5,19S proteasome regulatory subunit 5 (RPN5)	RPN5	X
	Tb927.10.15580	TRYP_x-61h03.q2kb185_121, Tb10.61.0770	dynein light chain, putative		X
	Tb927.10.15600	TRYP_x-61h03.q2kb185_118, Tb10.61.0740	FKBP-type peptidylprolyl cis-trans isomerase, putative		X
	Tb927.10.15720	TRYP_x-61h03.q2kb185_98, Tb10.61.0600, embl.157	proteasome regulatory non-ATP-ase subunit 9,19S proteasome regulatory subunit 9 (RPN9)	RPN9	X
	Tb927.10.15750	TRYP_x-61h03.q2kb185_88, TRYP_x-61h03.q2kb185_89, Tb10.61.0550, Tb10.61.0560	hypothetical protein, conserved			X
	Tb927.10.15760	TRYP_x-61h03.q2kb185_87, Tb10.61.0540	hypothetical protein, conserved			X
	Tb927.10.15870	TRYP_x-61h03.q2kb185_63, Tb10.61.0420	RNA binding protein, putative		X
	Tb927.10.1590	233.t00826, Tb10.70.6325	ribosomal protein L36, putative		X
	Tb927.10.15950	TRYP_x-61h03.q2kb185_48, Tb10.61.0330	TFIID-like protein, putative (TRF4)	TRF4	X
	Tb927.10.16070	TRYP_x-61h03.q2kb185_29, Tb10.61.0210	eukaryotic translation initiation factor 4e, putative		X
	Tb927.10.16100	TRYP_x-61h03.q2kb185_24, Tb10.61.0180	FK506-binding protein (FKBP)-type peptidyl-prolyl isomerase, putative			X
	Tb927.10.16190	TRYP_x-61h03.q2kb185_10, Tb10.61.0060	expression site-associated gene 4 (ESAG4) protein, putative,receptor-type adenylate cyclase, putative		X
	Tb927.10.1620	TRYP_x-70a06.p2kb545_860, Tb10.70.6300	phosphoserine/threonine/tyrosine-binding protein, putative		X
	Tb927.10.1830	TRYP_x-70a06.p2kb545_821, Tb10.70.6010	syntaxin, putative		X
	Tb927.10.1890	TRYP_x-70a06.p2kb545_813, Tb10.70.5950	cysteine peptidase, Clan CA, family C2, putative,calpain, putative			X
	Tb927.10.190	Tb10.100.0080	40S ribosomal protein S6, putative		X	X	X
	Tb927.10.1960	TRYP_x-70a06.p2kb545_801, Tb10.70.5870	hypothetical protein, conserved		X
	Tb927.10.1970	TRYP_x-70a06.p2kb545_800, Tb10.70.5860	hypothetical protein, conserved			X
	Tb927.10.1990	TRYP_x-70a06.p2kb545_797, Tb10.70.5840	major vault protein, putative (MVP)	MVP	X
	Tb927.10.2010	Tb10.70.5820	hexokinase (HK1)	HK1		X
	Tb927.10.2020	Tb10.70.5800	hexokinase (HK2)	HK2		X
	Tb927.10.210	Tb10.100.0100	GPI transamidase component GAA1 (TbGAA1)	TbGAA1	X
	Tb927.10.2100	Tb10.70.5670, embl.193	elongation factor 1-alpha,EF-1-alpha (TEF1)	TEF1		X
	Tb927.10.2190	TRYP_x-70a06.p2kb545_758, Tb10.70.5560	hypothetical protein, conserved			X
	Tb927.10.2220	TRYP_x-70a06.p2kb545_753, Tb10.70.5520	piwi-like protein 1		X
	Tb927.10.2250	TRYP_x-70a06.p2kb545_747, Tb10.70.5480	ubiquitin-conjugating enzyme variant Kua homologue, putative		X
	Tb927.10.2270	TRYP_x-70a06.p2kb545_744, Tb10.70.5460	vacuolar protein sorting-associated protein 35, putative		X
	Tb927.10.2290	TRYP_x-70a06.p2kb545_740, Tb10.70.5440	chaperone protein DNAj, putative			X
	Tb927.10.230	Tb10.100.0120	proteasome subunit alpha type-5, putative,20S proteasome subunit alpha 5, putative			X
	Tb927.10.2370	TRYP_x-70a06.p2kb545_728, Tb10.70.5360	RNA-binding protein, putative (LA)	LA	X
	Tb927.10.2380	TRYP_x-70a06.p2kb545_727, Tb10.70.5350	hypothetical protein, conserved		X	X
	Tb927.10.2430	TRYP_x-70a06.p2kb545_717, Tb10.70.5260	receptor-type adenylate cyclase GRESAG 4, putative		X
	Tb927.10.2440	Tb10.70.5250, embl.368	Metacaspase-4 (MCA4)	MCA4	X	X
	Tb927.10.2510	TRYP_x-70a06.p2kb545_704, Tb10.70.5170	hypothetical protein, conserved		X
	Tb927.10.2530	TRYP_x-70a06.p2kb545_701, Tb10.70.5150	adenylate kinase, putative			X
	Tb927.10.260	Tb10.100.0150	hypothetical protein, conserved		X
	Tb927.10.2610	TRYP_x-70a06.p2kb545_687, Tb10.70.5060	hypothetical protein, conserved		X
	Tb927.10.2620	TRYP_x-70a06.p2kb545_686, Tb10.70.5050	hypothetical protein, conserved		X	X
	Tb927.10.2630	TRYP_x-70a06.p2kb545_683, Tb10.70.5030	hypothetical protein, conserved		X
	Tb927.10.2640	TRYP_x-70a06.p2kb545_682, Tb10.70.5020	intraflagellar transport protein IFT81, putative			X
	Tb927.10.2650	TRYP_x-70a06.p2kb545_681, Tb10.70.5010	hypothetical protein, conserved		X
	Tb927.10.270	233.t00825, Tb10.100.0155	60S ribosomal protein L32, putative		X		X
	Tb927.10.2770	TRYP_x-70a06.p2kb545_663, Tb10.70.4880	eukaryotic translation initiation factor 5, putative		X
	Tb927.10.2810	TRYP_x-70a06.p2kb545_658, Tb10.70.4840	hypothetical protein, conserved		X	X
	Tb927.10.2840	TRYP_x-70a06.p2kb545_652, Tb10.70.4800	ribosomal protein S25, putative				X
	Tb927.10.2880	TRYP_x-70a06.p2kb545_643, Tb10.70.4750	calcium channel protein, putative		X
	Tb927.10.2890	Tb10.70.4740, embl.29	enolase			X
	Tb927.10.2910	TRYP_x-70a06.p2kb545_633, Tb10.70.4700, embl.375	splicing factor PTSR1 interacting protein (TSR1IP)	TSR1IP	X
	Tb927.10.2950	TRYP_x-70a06.p2kb545_619, Tb10.70.4610	hypothetical protein, conserved			X
	Tb927.10.2980	TRYP_x-70a06.p2kb545_613, Tb10.70.4570	proteasome regulatory non-ATPase subunit 11,Metallo-peptidase, Clan MP, Family M67,19S proteasome regulatory subunit 11 (RPN11)	RPN11	X
	Tb927.10.3010	TRYP_x-70a06.p2kb545_609, Tb10.70.4540	hypothetical protein, conserved		X
	Tb927.10.3030	TRYP_x-70a06.p2kb545_604, Tb10.70.4510	proteasome regulatory non-ATPase subunit 11,Metallo-peptidase, Clan MP, Family M67,19S proteasome regulatory subunit 11 (RPN11)	RPN11	X
	Tb927.10.3100	TRYP_x-70a06.p2kb545_589, Tb10.70.4400	glycerol-3-phosphate acyltransferase, putative		X
	Tb927.10.3150	TRYP_x-70a06.p2kb545_583, Tb10.70.4350	N-acetyltransferase, putative		X
	Tb927.10.3200	TRYP_x-70a06.p2kb545_577, Tb10.70.4300	U2 splicing auxiliary factor, putative (U2AF35)	U2AF35	X
	Tb927.10.3260	TRYP_x-70a06.p2kb545_563, Tb10.70.4200	Long-chain-fatty-acid--CoA ligase 5 (EC 6.2.1.3) (Long-chain acyl-CoA synthetase 5) (LACS 5), putative			X
	Tb927.10.3280	233.t00829, Tb10.70.4155	60S ribosomal proteins L38, putative		X
	Tb927.10.3310	TRYP_x-70a06.p2kb545_554, Tb10.70.4130	hypothetical protein, conserved			X
	Tb927.10.3370	TRYP_x-70a06.p2kb545_545, Tb10.70.4070	60S acidic ribosomal protein P2, putative		X	X
	Tb927.10.3380	TRYP_x-70a06.p2kb545_544, Tb10.70.4060	60S acidic ribosomal protein P2, putative		X
	Tb927.10.3500	TRYP_x-70a06.p2kb545_527, Tb10.70.3950	RNA-binding protein, putative (RBSR4)	RBSR4	X
	Tb927.10.3660	TRYP_x-70a06.p2kb545_497, Tb10.70.3710, embl.135	aspartate aminotransferase			X
	Tb927.10.3700	TRYP_x-70a06.p2kb545_492, Tb10.70.3670	predicted CBS domain protein		X
	Tb927.10.3710	TRYP_x-70a06.p2kb545_490, Tb10.70.3660, embl.219	proteasome activator protein PA26 (pa26)	pa26	X	X
	Tb927.10.3840	TRYP_x-70a06.p2kb545_470, Tb10.70.3510	60S ribosomal protein L18a, putative		X
	Tb927.10.3860	TRYP_x-70a06.p2kb545_467, Tb10.70.3480	SNF-7-like protein, putative		X
	Tb927.10.3890	TRYP_x-70a06.p2kb545_462, Tb10.70.3440	phosphatidylinositol-4-phosphate 5-kinase, putative (PIP5KII-alpha)	PIP5KII-alpha	X
	Tb927.10.3920	TRYP_x-70a06.p2kb545_455, Tb10.70.3380	hypothetical protein, conserved			X
	Tb927.10.3930	TRYP_x-70a06.p2kb545_454, Tb10.70.3370	40S ribosomal protein S3A, putative		X
	Tb927.10.3940	TRYP_x-70a06.p2kb545_452, Tb10.70.3360	40S ribosomal protein S3A, putative		X	X	X
	Tb927.10.4110	TRYP_x-70a06.p2kb545_1097, Tb10.70.3170, embl.384	60S ribosomal protein L30 (RPL30)	RPL30		X
	Tb927.10.4120	TRYP_x-70a06.p2kb545_421, Tb10.70.3160, embl.383	60S ribosomal protein L30 (RPL30)	RPL30	X
	Tb927.10.4430	TRYP_x-70a06.p2kb545_374, Tb10.70.2800, embl.178	pumillo RNA binding protein PUF1 (PUF1)	PUF1	X
	Tb927.10.4470	TRYP_x-70a06.p2kb545_369, Tb10.70.2750	hypothetical protein, conserved		X
	Tb927.10.4490	TRYP_x-70a06.p2kb545_367, Tb10.70.2730	hypothetical protein, conserved			X
	Tb927.10.450	TRYP_x-70a06.p2kb545_1083, Tb10.70.7880	hypothetical protein, conserved			X
	Tb927.10.4500	TRYP_x-70a06.p2kb545_366, Tb10.70.2720	mRNA capping methyltransferase, putative		X
	Tb927.10.4520	TRYP_x-70a06.p2kb545_363, Tb10.70.2700	6-phosphofructo-2-kinase/fructose-2,6-bisphosphatas, putative		X
	Tb927.10.4540	TRYP_x-70a06.p2kb545_360, Tb10.70.2680	ARP2/3 complex subunit, putative		X
	Tb927.10.4560	TRYP_x-70a06.p2kb545_357, Tb10.70.2660	elongation factor 2			X
	Tb927.10.4600	TRYP_x-70a06.p2kb545_352, Tb10.70.2620	predicted SET domain protein		X
	Tb927.10.4610	TRYP_x-70a06.p2kb545_350, Tb10.70.2610	dolicholphosphate-mannose synthase, putative (DPMS)	DPMS	X
	Tb927.10.4690	TRYP_x-70a06.p2kb545_337, Tb10.70.2520	dynein light chain, putative		X	X
	Tb927.10.4710	Tb10.70.2490, embl.93	proteasome beta 2 subunit, putative,20S proteasome subunit		X
	Tb927.10.4740	233.t00818, Tb10.70.2465	nucleolar RNA-binding protein, putative		X
	Tb927.10.4780	TRYP_x-70a06.p2kb545_326, Tb10.70.2420, embl.356	GPI inositol deacylase precursor (GPIdeAc)	GPIdeAc	X
	Tb927.10.4980	TRYP_x-70a06.p2kb545_299, Tb10.70.2220	ubiquitin-like protein DSK2, putative (DSK2)	DSK2		X
	Tb927.10.5030	TRYP_x-70a06.p2kb545_294, Tb10.70.2170	ubiquitin/ribosomal protein S27a, putative		X
	Tb927.10.5070	TRYP_x-70a06.p2kb545_290, Tb10.70.2140	ribonuclease H, putative		X
	Tb927.10.5230	TRYP_x-70a06.p2kb545_255, Tb10.70.1880	ADP-ribosylation factor, putative		X	X
	Tb927.10.5260	TRYP_x-70a06.p2kb545_242, Tb10.70.1810	hypothetical protein, conserved			X
	Tb927.10.5300	TRYP_x-70a06.p2kb545_238, Tb10.70.1770	eukaryotic translation initiation factor 6 (eIF-6), putative		X
	Tb927.10.5330	TRYP_x-70a06.p2kb545_235, Tb10.70.1740	40S ribosomal protein S18, putative			X
	Tb927.10.5340	TRYP_x-70a06.p2kb545_234, Tb10.70.1730	40S ribosomal protein S18, putative (RPS18)	RPS18			X
	Tb927.10.5360	TRYP_x-70a06.p2kb545_230, Tb10.70.1690	40S ribosomal protein S10, putative		X	X
	Tb927.10.5370	TRYP_x-70a06.p2kb545_228, Tb10.70.1670	40S ribosomal protein S10, putative				X
	Tb927.10.5450	TRYP_x-70a06.p2kb545_215, Tb10.70.1570	nucleoplasmin-like protein (NLP) (nlp)	nlp	X
	Tb927.10.5460	TRYP_x-70a06.p2kb545_214, Tb10.70.1560	60S ribosomal protein L24, putative		X
	Tb927.10.5480	TRYP_x-70a06.p2kb545_212, Tb10.70.1540	60S ribosomal protein L24, putative		X		X
	Tb927.10.5560	TRYP_x-70a06.p2kb545_199, Tb10.70.1440, embl.35	GPI alpha-mannosyltransferase III,GPI10 (GPI10)	GPI10	X
	Tb927.10.560	233.t00830, Tb10.70.7695	40S ribosomal proteins S11, putative				X
	Tb927.10.5610	TRYP_x-70a06.p2kb545_190, Tb10.70.1380, embl.241	40S ribosomal protein S9, putative		X	X	X
	Tb927.10.5620	Tb10.70.1370, embl.242	fructose-bisphosphate aldolase, glycosomal (ALD)	ALD		X
	Tb927.10.5680	TRYP_x-70a06.p2kb545_182, Tb10.70.1310	procyclin-associated gene 1 (PAG1) protein, putative		X
	Tb927.10.5770	TRYP_x-70a06.p2kb545_164, Tb10.70.1190	valosin-containing protein homolog,Transitional endoplasmic reticulum ATPase, putative (VCP)	VCP		X
	Tb927.10.5780	TRYP_x-70a06.p2kb545_162, Tb10.70.1170	amino acid tansporter, putative		X
	Tb927.10.5790	TRYP_x-70a06.p2kb545_159, Tb10.70.1150	hypothetical protein, conserved			X
	Tb927.10.5810	TRYP_x-70a06.p2kb545_157, Tb10.70.1130	hypothetical protein, conserved		X	X
	Tb927.10.5840	TRYP_x-70a06.p2kb545_154, Tb10.70.1100	translation elongation factor 1-beta, putative		X	X
	Tb927.10.5860	TRYP_x-70a06.p2kb545_152, Tb10.70.1080	hypothetical protein, conserved		X	X
	Tb927.10.5880	TRYP_x-70a06.p2kb545_145, Tb10.70.1030	Proteophosphoglycan, putative		X
	Tb927.10.5920	TRYP_x-70a06.p2kb545_140, Tb10.70.0980	hypothetical protein, conserved		X
	Tb927.10.5940	TRYP_x-70a06.p2kb545_138, Tb10.70.0970	protein kinase, putative,(OTHER) NEK family, HsNEK1-like			X
	Tb927.10.6050	TRYP_x-70a06.p2kb545_120, Tb10.70.0830, embl.373	clathrin heavy chain (CHC)	CHC	X
	Tb927.10.6060	TRYP_x-70a06.p2kb545_119, Tb10.70.0820	universal minicircle sequence binding protein (UMSBP), putative,DNA-binding protein HEXBP, putative,zinc finger protein		X
	Tb927.10.6070	TRYP_x-70a06.p2kb545_117, Tb10.70.0800	universal minicircle sequence binding protein (UMSBP), putative,predicted zinc finger protein		X
	Tb927.10.6080	TRYP_x-70a06.p2kb545_116, Tb10.70.0790	proteasome beta 5 subunit, putative,proteasome beta 5 subunit (PRCE)	PRCE	X	X
	Tb927.10.6140	TRYP_x-70a06.p2kb545_106, Tb10.70.0720	phosphatidylinositolN- acetylglucosaminyltransferase subunit c, putative		X
	Tb927.10.6180	TRYP_x-70a06.p2kb545_97, Tb10.70.0640	hypothetical protein, conserved		X
	Tb927.10.6310	TRYP_x-70a06.p2kb545_78, Tb10.70.0520	major vault protein, putative (MVP)	MVP	X
	Tb927.10.6350	TRYP_x-70a06.p2kb545_70, Tb10.70.0480, embl.60	trypanin (trypanin)	trypanin	X	X
	Tb927.10.640	TRYP_x-70a06.p2kb545_1043, Tb10.70.7570	arginine N-methyltransferase, type II (PRMT5)	PRMT5	X
	Tb927.10.650	TRYP_x-70a06.p2kb545_1041, Tb10.70.7560	TAX-2			X
	Tb927.10.6500	TRYP_x-70a06.p2kb545_44, Tb10.70.0300	amino acid transporter, putative,amino acid permease, putative		X
	Tb927.10.6670	TRYP_x-70a06.p2kb545_12, Tb10.70.0090	dynein light chain, putative		X	X
	Tb927.10.6730	TRYP_x-70a06.p2kb545_2, Tb10.70.0010	hypothetical protein, conserved			X
	Tb927.10.6910	Tb10.6k15.3840	Sterol methyltransferase, putative			X
	Tb927.10.6920	Tb10.6k15.3835	hypothetical protein			X
	Tb927.10.6960	TRYPtp6k15-3d06.p1c_551, Tb10.6k15.3810	hypothetical protein, conserved		X
	Tb927.10.6970	TRYPtp6k15-3d06.p1c_550, Tb10.6k15.3800	dipeptidyl-peptidase 8-like serine peptidase,serine peptidase, Clan SC, Family S9B		X
	Tb927.10.6980	TRYPtp6k15-3d06.p1c_546, Tb10.6k15.3780	caltractin, putative		X
	Tb927.10.7110	TRYPtp6k15-3d06.p1c_519, Tb10.6k15.3600	inositol-3-phosphate synthase, putative		X
	Tb927.10.7160	TRYPtp6k15-3d06.p1c_508, Tb10.6k15.3540	procyclin-associated gene 1 (PAG1) protein, putative		X
	Tb927.10.7180	TRYPtp6k15-3d06.p1c_500, Tb10.6k15.3510, embl.14, embl.432	cysteine-rich, acidic integral membrane protein precursor (CRAM)	CRAM	X
	Tb927.10.7190	TRYPtp6k15-3d06.p1c_498, Tb10.6k15.3500	D-tyrosyl-tRNA deacylase, putative		X
	Tb927.10.7230	TRYPtp6k15-3d06.p1c_490, Tb10.6k15.3460	hypothetical protein, conserved		X	X
	Tb927.10.7290	TRYPtp6k15-3d06.p1c_484, Tb10.6k15.3400	hypothetical protein, conserved			X
	Tb927.10.730	TRYP_x-70a06.p2kb545_1030, Tb10.70.7480	ATP synthase, putative		X
	Tb927.10.7330	TRYPtp6k15-3d06.p1c_476, Tb10.6k15.3350	40S ribosomal protein S24E, putative		X	X
	Tb927.10.7340	TRYPtp6k15-3d06.p1c_475, Tb10.6k15.3340	40S ribosomal protein S24E, putative		X		X
	Tb927.10.7350	TRYPtp6k15-3d06.p1c_474, Tb10.6k15.3330	hypothetical protein, conserved			X
	Tb927.10.7470	TRYPtp6k15-3d06.p1c_457, Tb10.6k15.3190	RNA-binding protein, putative (RBP15)	RBP15	X
	Tb927.10.7490	TRYPtp6k15-3d06.p1c_455, Tb10.6k15.3170	cullin, putative		X
	Tb927.10.7680	TRYPtp6k15-3d06.p1c_424, Tb10.6k15.2930	GTPase activating protein, putative		X
	Tb927.10.7690	TRYPtp6k15-3d06.p1c_423, Tb10.6k15.2920	rib72 protein- like protein			X
	Tb927.10.7700	TRYPtp6k15-3d06.p1c_421, Tb10.6k15.2900	ABC transporter, putative			X
	Tb927.10.7710	TRYPtp6k15-3d06.p1c_419, Tb10.6k15.2890	40S ribosomal protein S8, putative		X
	Tb927.10.7800	TRYPtp6k15-3d06.p1c_405, Tb10.6k15.2770	cop9 signalosome complex subunit, putative,predicted PCI domain protein		X
	Tb927.10.7880	TRYPtp6k15-3d06.p1c_393, Tb10.6k15.2670	hypothetical protein, conserved			X
	Tb927.10.7920	TRYPtp6k15-3d06.p1c_387, Tb10.6k15.2630	hypothetical protein, conserved		X
	Tb927.10.7940	TRYPtp6k15-3d06.p1c_384, Tb10.6k15.2610	methyltransferase, putative		X
	Tb927.10.8000	TRYPtp6k15-3d06.p1c_375, Tb10.6k15.2540	hypothetical protein, conserved			X
	Tb927.10.8080	TRYPtp6k15-3d06.p1c_359, Tb10.6k15.2450	hypothetical protein, conserved		X
	Tb927.10.8170	TRYPtp6k15-3d06.p1c_343, Tb10.6k15.2350	nuclear pore complex protein (NUP155), putative,nucleoporin, putative		X
	Tb927.10.8190	TRYPtp6k15-3d06.p1c_341, Tb10.6k15.2330	T-complex protein 1, theta subunit, putative,CCT-theta, putative (TCP-1-theta)	TCP-1-theta		X
	Tb927.10.820	TRYP_x-70a06.p2kb545_1011, Tb10.70.7350	hypothetical protein, conserved		X
	Tb927.10.8230	TRYPtp6k15-3d06.p1c_335, Tb10.6k15.2290	protein disulfide isomerase,bloodstream- specific protein 2 precursor			X
	Tb927.10.830	TRYP_x-70a06.p2kb545_1008, Tb10.70.7330	adenylate kinase, putative			X
	Tb927.10.8310	TRYPtp6k15-3d06.p1c_325, Tb10.6k15.2190	acetyltransferase, putative		X
	Tb927.10.8400	Tb10.20.0130	legume-like lectin, putative		X
	Tb927.10.8420	TRYPtp6k15-3d06.p1c_306, Tb10.6k15.2060	target of rapamycin (TOR) kinase 1 (TOR1)	TOR1	X
	Tb927.10.8430	TRYPtp6k15-3d06.p1c_305, Tb10.6k15.2050	40S ribosomal protein S12, putative		X	X
	Tb927.10.8490	Tb10.6k15.2026	glucose transporter, putative			X
	Tb927.10.8590	TRYPtp6k15-3d06.p1c_293, Tb10.6k15.1950, embl.104	flagellum transition zone component (FTZC)	FTZC	X
	Tb927.10.8720	TRYPtp6k15-3d06.p1c_269, Tb10.6k15.1820	CCR4-NOT transcription complex subunit 10, putative		X
	Tb927.10.8750	TRYPtp6k15-3d06.p1c_264, Tb10.6k15.1790	GTPase activating protein, putative		X
	Tb927.10.8770	TRYPtp6k15-3d06.p1c_260, Tb10.6k15.1770	disgorgin, putative		X
	Tb927.10.8780	TRYPtp6k15-3d06.p1c_258, Tb10.6k15.1760	hypothetical protein, conserved			X
	Tb927.10.8930	TRYPtp6k15-3d06.p1c_222, Tb10.6k15.1510	paraflagellar rod component, putative (PFC18)	PFC18		X
	Tb927.10.8940	TRYPtp6k15-3d06.p1c_221, Tb10.6k15.1500	flagellum targeting protein kharon1, putative (KH1)	KH1		X
	Tb927.10.9020	TRYPtp6k15-3d06.p1c_203, Tb10.6k15.1410	hypothetical protein, conserved		X
	Tb927.10.9080	TRYPtp6k15-3d06.p1c_196, Tb10.6k15.1350	pteridine transporter, putative			X
	Tb927.10.920	TRYP_x-70a06.p2kb545_996, Tb10.70.7230	hypothetical protein, conserved		X
	Tb927.10.9230	TRYPtp6k15-3d06.p1c_172, Tb10.6k15.1180	adaptin complex 4 subunit, putative,beta-adaptin 4 protein, putative		X
	Tb927.10.9250	TRYPtp6k15-3d06.p1c_168, Tb10.6k15.1160	G-actin binding protein, putative,CAP/Srv2p, putative		X	X
	Tb927.10.9300	TRYPtp6k15-3d06.p1c_159, Tb10.6k15.1100	adiponectin receptor protein 1		X
	Tb927.10.9410	TRYPtp6k15-3d06.p1c_141, Tb10.6k15.0990	selenophosphate synthetase, putative (SPS2)	SPS2	X
	Tb927.10.9500	TRYPtp6k15-3d06.p1c_130, Tb10.6k15.0890	expression site-associated gene (ESAG) protein, putative,expression site-associated gene 3 (ESAG3) protein, putative		X
	Tb927.10.9570	TRYPtp6k15-3d06.p1c_119, Tb10.6k15.0810	paraflagellar rod component, putative (PFC14)	PFC14		X
	Tb927.10.9640	TRYPtp6k15-3d06.p1c_102, Tb10.6k15.0710	hypothetical protein, conserved		X	X
	Tb927.10.9770	TRYPtp6k15-3d06.p1c_79, Tb10.6k15.0540	gamma-tubulin complex subunit, putative,spindle pole body protein, putative (GCP2)	GCP2	X
	Tb927.10.9850	TRYPtp6k15-3d06.p1c_69, Tb10.6k15.0450	amino acid transporter, putative		X
	Tb927.10.9880	TRYPtp6k15-3d06.p1c_64, Tb10.6k15.0410	60S ribosomal protein L18, putative (TbL18LP)	TbL18LP	X		X
	Tb927.10.9910	TRYPtp6k15-3d06.p1c_61, Tb10.6k15.0380	hypothetical protein, conserved		X
	Tb927.11.100	Tb11.51.0005, Tb11.51.0005:mRNA, Tb11.51.0005:pep	variant surface glycoprotein (VSG), putative		X
	Tb927.11.10000	Tb11.01.1760, Tb11.01.1760:mRNA, Tb11.01.1760:pep	class-E vacuolar protein-sorting protein 24 (Vps24p), putative,SNF7-like protein, putative		X
	Tb927.11.10010	Tb11.01.1770, Tb11.01.1770:mRNA, Tb11.01.1770:pep	vacuolar sorting-associated protein-like, putative		X
	Tb927.11.10030	Tb11.01.1790, Tb11.01.1790:mRNA, Tb11.01.1790:pep	60S ribosomal protein L29, putative		X		X
	Tb927.11.10060	Tb11.01.1820, Tb11.01.1820:mRNA, Tb11.01.1820:pep	Biotin--acetyl-CoA-carboxylase ligase, putative,biotin--protein ligase, putative			X
	Tb927.11.10090	Tb11.01.1850, Tb11.01.1850:mRNA, Tb11.01.1850:pep	hypothetical protein, conserved			X
	Tb927.11.10110	Tb11.01.1870, Tb11.01.1870:mRNA, Tb11.01.1870:pep	actin-like protein, putative			X
	Tb927.11.10120	Tb11.01.1880, Tb11.01.1880:mRNA, Tb11.01.1880:pep	hypothetical protein, conserved		X
	Tb927.11.1020	Tb11.03.0090, Tb11.03.0090:mRNA, Tb11.03.0090:pep	ribokinase, putative			X
	Tb927.11.10200	Tb11.01.1960, Tb11.01.1960:mRNA, Tb11.01.1960:pep	hypothetical protein, conserved			X
	Tb927.11.10260	Tb11.01.2020, Tb11.01.2020:mRNA, Tb11.01.2020:pep	hypothetical protein, conserved		X
	Tb927.11.10380	Tb11.01.2150, Tb11.01.2150:mRNA, Tb11.01.2150:pep	hypothetical protein, conserved			X
	Tb927.11.10430	Tb11.01.2200, Tb11.01.2200:mRNA, Tb11.01.2200:pep	hypothetical protein, conserved			X
	Tb927.11.10450	Tb11.01.2220, Tb11.01.2220:mRNA, Tb11.01.2220:pep	UDP-N-acetylglucosamine-dolichyl-phosphate N-acetylglucosaminephosphotransferase, putative		X
	Tb927.11.10540	Tb11.01.2310, Tb11.01.2310:mRNA, Tb11.01.2310:pep	hypothetical protein, conserved		X	X
	Tb927.11.10620	Tb11.01.2390, Tb11.01.2390:mRNA, Tb11.01.2390:pep	hypothetical protein, conserved		X
	Tb927.11.10650	Tb11.01.2420, Tb11.01.2420:mRNA, Tb11.01.2420:pep	beta-adaptin 3, putative,adaptin complex 3 subunit, putative		X
	Tb927.11.10670	Tb11.01.2440, Tb11.01.2440:mRNA, Tb11.01.2440:pep	glycosyl hydrolase, putative		X
	Tb927.11.10740	Tb11.01.2510, Tb11.01.2510:mRNA, Tb11.01.2510:pep	vacuolar sorting-associated protein-like, putative		X
	Tb927.11.10760	Tb11.01.2530, Tb11.01.2530:mRNA, Tb11.01.2530:pep	kinesin-like protein, putative			X
	Tb927.11.10770	Tb11.01.2540, Tb11.01.2540:mRNA, Tb11.01.2540:pep	hypothetical protein, conserved			X
	Tb927.11.10800	Tb11.01.2570, Tb11.01.2570:mRNA, Tb11.01.2570:pep	hypothetical protein, conserved		X	X
	Tb927.11.1090	Tb11.57.0008, Tb11.57.0008:mRNA, Tb11.57.0008:pep	calpain-like protein, putative,cytoskeleton assocociated protein, putative		X	X
	Tb927.11.10910	Tb11.01.2680, Tb11.01.2680:mRNA, Tb11.01.2680:pep	40S ribosomal protein SA, putative			X
	Tb927.11.10990	Tb11.01.2780, Tb11.01.2780:mRNA, Tb11.01.2780:pep	translation initiation factor 2 subunit, putative		X
	Tb927.11.11010	Tb11.01.2800, Tb11.01.2800:mRNA, Tb11.01.2800:pep	hypothetical protein, conserved			X
	Tb927.11.11100	237.t00941, Tb11.01.2886, Tb11.01.2886:mRNA, Tb11.01.2886:pep	glucosamine 6-phosphate n-acetyltransferase (GNA1)	GNA1	X
	Tb927.11.11210	Tb11.01.3000, Tb11.01.3000:mRNA, Tb11.01.3000:pep	paraflagellar rod component, putative (PFC17)	PFC17		X
	Tb927.11.11220	Tb11.01.3010, Tb11.01.3010:mRNA, Tb11.01.3010:pep	dynein heavy chain, putative			X
	Tb927.11.11330	Tb11.01.3110, Tb11.01.3110:mRNA, Tb11.01.3110:pep	heat shock protein 70			X
	Tb927.11.11370	Tb11.01.3180, Tb11.01.3180:mRNA, Tb11.01.3180:pep	receptor for activated C kinase 1 (RACK1)	RACK1		X	X
	Tb927.11.11430	Tb11.01.3260, Tb11.01.3260:mRNA, Tb11.01.3260:pep	cullin 1, putative		X
	Tb927.11.1150	Tb11.47.0034, Tb11.47.0034:mRNA, Tb11.47.0034:pep	radial spoke protein RSP3, putative			X
	Tb927.11.11500	Tb11.01.3350, Tb11.01.3350:mRNA, Tb11.01.3350:pep	cyclin dependent kinase-binding protein, putative		X
	Tb927.11.11520	Tb11.01.3370, Tb11.01.3370:mRNA, Tb11.01.3370:pep	glycosomal membrane protein (PEX11)	PEX11		X
	Tb927.11.11530	Tb11.01.3380, Tb11.01.3380:mRNA, Tb11.01.3380:pep	histone acetyltransferase, putative (HAT2)	HAT2	X
	Tb927.11.11590	Tb11.01.3420, Tb11.01.3420:mRNA, Tb11.01.3420:pep	eukaryotic translation initiation factor, putative		X
	Tb927.11.11820	237.t00946, Tb11.01.3675, Tb11.01.3675:mRNA, Tb11.01.3675:pep	40S ribosomal protein S17, putative		X
	Tb927.11.11830	237.t00947, Tb11.01.3676, Tb11.01.3676:mRNA, Tb11.01.3676:pep	40S ribosomal protein S17, putative		X		X
	Tb927.11.12030	Tb11.01.3850, Tb11.01.3850:mRNA, Tb11.01.3850:pep	hypothetical protein, conserved		X
	Tb927.11.12080	Tb11.01.3900, Tb11.01.3900:mRNA, Tb11.01.3900:pep	N-acetyl-D-glucosaminylphosphatidylinositol de-N-acetylase,N-Acetylglucosaminylphosphatidylinositol deacetylase,GlcNAc-PI de-N-acetylase (GPI12)	GPI12	X
	Tb927.11.12150	Tb11.01.3960, Tb11.01.3960:mRNA, Tb11.01.3960:pep	flagellar protein essential for flagellar pocket biogenesis (BILBO1)	BILBO1	X	X
	Tb927.11.12210	Tb11.01.4030, Tb11.01.4030:mRNA, Tb11.01.4030:pep	hypothetical protein, conserved		X	X
	Tb927.11.12250	Tb11.01.4070, Tb11.01.4070:mRNA, Tb11.01.4070:pep	DNA replication licensing factor MCM4, putative (MCM4)	MCM4	X
	Tb927.11.12440	Tb11.01.4280, Tb11.01.4280:mRNA, Tb11.01.4280:pep	hypothetical protein, conserved		X
	Tb927.11.12530	Tb11.01.4370, Tb11.01.4370:mRNA, Tb11.01.4370:pep	hypothetical protein, conserved		X
	Tb927.11.12540	Tb11.01.4380, Tb11.01.4380:mRNA, Tb11.01.4380:pep, Tb11.01.4390, Tb11.01.4390:exon:1, Tb11.01.4390:mRNA, Tb11.01.4390:pep, Tb927.11.12550, Tb927.11.12550:mRNA, Tb927.11.12550:pep	leucine-rich repeat protein (LRRP), putative		X	X
	Tb927.11.12560	Tb11.01.4400, Tb11.01.4400:mRNA, Tb11.01.4400:pep	hypothetical protein			X
	Tb927.11.12680	Tb11.01.4520, Tb11.01.4520:mRNA, Tb11.01.4520:pep	prefoldin subunit 2, putative		X
	Tb927.11.12750	Tb11.01.4600, Tb11.01.4600:mRNA, Tb11.01.4600:pep	cleavage and polyadenylation specificity factor 30 kDa subunit,CPSF 30 kDa subunit,NS1 effector domain- binding protein 1 (CPSF30)	CPSF30	X
	Tb927.11.12770	Tb11.01.4620, Tb11.01.4620:mRNA, Tb11.01.4620:pep	ubiquitin ligase, putative		X
	Tb927.11.12800	Tb11.v4.0005, Tb11.v4.0005:mRNA, Tb11.v4.0005:pep	ribonucleoside-diphosphate reductase small chain (RNR2)	RNR2	X
	Tb927.11.12840	Tb11.52.0002, Tb11.52.0002:mRNA, Tb11.52.0002:pep	hypothetical protein, conserved			X
	Tb927.11.12850	Tb11.52.0003, Tb11.52.0003:mRNA, Tb11.52.0003:pep	oligopeptidase b,serine peptidase, clan SC, family S9A-like protein (OPB)	OPB		X
	Tb927.11.13020	Tb11.01.4621, Tb11.01.4621:mRNA, Tb11.01.4621:pep	calmodulin			X
	Tb927.11.13250	Tb11.01.4830, Tb11.01.4830:mRNA, Tb11.01.4830:pep	eukaryotic translation initiation factor 2 gamma, putative (eIF-2-gamma)	eIF-2-gamma		X
	Tb927.11.13270	Tb11.01.4850, Tb11.01.4850:mRNA, Tb11.01.4850:pep	hypothetical protein, conserved		X
	Tb927.11.13300	Tb11.01.4880, Tb11.01.4880:mRNA, Tb11.01.4880:pep	hypothetical protein, conserved			X
	Tb927.11.13340	Tb11.01.4920, Tb11.01.4920:mRNA, Tb11.01.4920:pep	hypothetical protein, conserved		X
	Tb927.11.13460	Tb11.01.5060, Tb11.01.5060:mRNA, Tb11.01.5060:pep	hypothetical protein, conserved			X
	Tb927.11.13500	Tb11.01.5100, Tb11.01.5100:mRNA, Tb11.01.5100:pep	par1			X
	Tb927.11.13670	Tb11.01.5240, Tb11.01.5240:mRNA, Tb11.01.5240:pep	hypothetical protein, conserved			X
	Tb927.11.13730	Tb11.01.5300, Tb11.01.5300:mRNA, Tb11.01.5300:pep	ornithine decarboxylase (ODC)	ODC	X
	Tb927.11.13740	Tb11.01.5310, Tb11.01.5310:mRNA, Tb11.01.5310:pep	receptor-type adenylate cyclase GRESAG 4, putative			X
	Tb927.11.13780	Tb11.01.5350, Tb11.01.5350:mRNA, Tb11.01.5350:pep	profilin		X	X
	Tb927.11.13870	Tb11.01.5440, Tb11.01.5440:mRNA, Tb11.01.5440:pep	hypothetical protein, conserved			X
	Tb927.11.13880	Tb11.01.5450, Tb11.01.5450:mRNA, Tb11.01.5450:pep	kinetoplastid-specific protein tyrosine phosphatase, putative		X
	Tb927.11.13930	Tb11.01.5500, Tb11.01.5500:mRNA, Tb11.01.5500:pep	U3 small nucleolar ribonucleoprotein protein IMP3, putative		X
	Tb927.11.13940	Tb11.01.5510, Tb11.01.5510:mRNA, Tb11.01.5510:pep	ubiquitin-conjugating enzyme E2, putative,ubiquitin carrier protein, putative,ubiquitin-protein ligase, putative		X
	Tb927.11.13960	237.t00913, Tb11.01.5535, Tb11.01.5535:mRNA, Tb11.01.5535:pep	U6 snRNA-associated Sm-like protein LSm4p (TbLSm4)	TbLSm4	X
	Tb927.11.13990	Tb11.01.5560, Tb11.01.5560:mRNA, Tb11.01.5560:pep	GDP-L-fucose synthetase, putative		X
	Tb927.11.14000	Tb11.01.5570, Tb11.01.5570:mRNA, Tb11.01.5570:pep	NRBD1,p34 (NRBD1)	NRBD1	X
	Tb927.11.14020	Tb11.01.5590, Tb11.01.5590:mRNA, Tb11.01.5590:pep	RNA-binding protein (NRBD2)	NRBD2	X	X
	Tb927.11.14030	Tb11.01.5600, Tb11.01.5600:mRNA, Tb11.01.5600:pep	cyclin 9,cyclin C-like, putative (pers. comm. J. Mottram, Univ. of Glasgow) (CYC9)	CYC9	X
	Tb927.11.1410	Tb11.47.0008, Tb11.47.0008:mRNA, Tb11.47.0008:pep	class I transcription factor A, subunit 3 (CITFA-3)	CITFA-3	X
	Tb927.11.14130	Tb11.01.5720, Tb11.01.5720:mRNA, Tb11.01.5720:pep	ribosomal protein L18, putative		X	X	X
	Tb927.11.14140	Tb11.01.5730, Tb11.01.5730:mRNA, Tb11.01.5730:pep	ethanolamine-phosphate cytidylyltransferase (TbECT)	TbECT	X
	Tb927.11.14190	Tb11.01.5780, Tb11.01.5780:mRNA, Tb11.01.5780:pep	hypothetical protein, conserved		X
	Tb927.11.1420	Tb11.47.0007, Tb11.47.0007:mRNA, Tb11.47.0007:pep	hypothetical protein, conserved			X
	Tb927.11.14200	Tb11.01.5790, Tb11.01.5790:mRNA, Tb11.01.5790:pep	ubiquitin-conjugating enzyme E2, putative,ubiquitin carrier protein, putative,ubiquitin-protein ligase, putative		X
	Tb927.11.14210	Tb11.01.5800, Tb11.01.5800:mRNA, Tb11.01.5800:pep	conserved protein			X
	Tb927.11.14220	Tb11.01.5820, Tb11.01.5820:mRNA, Tb11.01.5820:pep	hypothetical protein, conserved		X
	Tb927.11.14250	Tb11.01.5860, Tb11.01.5860:mRNA, Tb11.01.5860:pep	T-complex protein 1, epsilon subunit, putative (TCP-1-epsilon)	TCP-1-epsilon		X
	Tb927.11.14280	Tb11.01.5890, Tb11.01.5890:mRNA, Tb11.01.5890:pep	septum formation protein MAF homologue, putative		X
	Tb927.11.14300	Tb11.01.5910, Tb11.01.5910:mRNA, Tb11.01.5910:pep	dynein intermediate chain IC70, putative			X
	Tb927.11.14310	Tb11.01.5915, Tb11.01.5915:mRNA, Tb11.01.5915:pep	small nuclear ribonucleoprotein Sm-G (Sm-G)	Sm-G	X
	Tb927.11.14340	Tb11.01.5940, Tb11.01.5940:mRNA, Tb11.01.5940:pep	exportin 1 (XPO1)	XPO1	X
	Tb927.11.14430	Tb11.01.6030, Tb11.01.6030:mRNA, Tb11.01.6030:pep	proteasome regulatory non-ATP-ase subunit		X
	Tb927.11.14460	Tb11.01.6060, Tb11.01.6060:mRNA, Tb11.01.6060:pep	ADP-ribosylation factor GTPase activating protein 1, putative		X
	Tb927.11.14490	Tb11.01.6090, Tb11.01.6090:mRNA, Tb11.01.6090:pep	RNA polymerase subunit, putative (RPB7)	RPB7	X
	Tb927.11.14590	Tb11.01.6200, Tb11.01.6200:mRNA, Tb11.01.6200:pep	G5-interacting protein (G5-IP)	G5-IP	X
	Tb927.11.14600	Tb11.01.6210, Tb11.01.6210:mRNA, Tb11.01.6210:pep	procyclin-associated gene 2-like protein, putative		X
	Tb927.11.14610	Tb11.01.6220, Tb11.01.6220:mRNA, Tb11.01.6220:pep	procyclin-associated gene 4 (PAG4) protein, putative		X
	Tb927.11.14620	Tb11.01.6230, Tb11.01.6230:pep	expression site-associated gene 2 (ESAG2) protein, putative		X
	Tb927.11.1470	Tb11.47.0001, Tb11.47.0001:mRNA, Tb11.47.0001:pep	65 kDa invariant surface glycoprotein-like protein		X
	Tb927.11.14880	Tb11.01.6510, Tb11.01.6510:mRNA, Tb11.01.6510:pep	paraflagellar rod component, putative (PFC9)	PFC9		X
	Tb927.11.14900	Tb11.01.6530, Tb11.01.6530:mRNA, Tb11.01.6530:pep	coatomer epsilon subunit, putative,cytosolic coat protein, putative		X
	Tb927.11.14970	Tb11.01.6610, Tb11.01.6610:mRNA, Tb11.01.6610:pep	hypothetical protein, conserved			X
	Tb927.11.150	Tb11.03.0970, Tb11.03.0970:mRNA, Tb11.03.0970:pep	receptor-type adenylate cyclase GRESAG 4, putative		X
	Tb927.11.15020	Tb11.01.6660, Tb11.01.6660:mRNA, Tb11.01.6660:pep	iron superoxide dismutase (TbSODB)	TbSODB		X
	Tb927.11.15050	Tb11.01.6690, Tb11.01.6690:mRNA, Tb11.01.6690:pep	hypothetical protein, conserved		X
	Tb927.11.15100	Tb11.01.6740, Tb11.01.6740:mRNA, Tb11.01.6740:pep	Tb5.20			X
	Tb927.11.15120	Tb11.01.6770, Tb11.01.6770:mRNA, Tb11.01.6770:pep	hypothetical protein, conserved		X	X
	Tb927.11.15130	Tb11.01.6780, Tb11.01.6780:mRNA, Tb11.01.6780:pep	chaperone protein DNAj, putative,heat shock protein-like protein, putative			X
	Tb927.11.15150	Tb11.01.6800, Tb11.01.6800:mRNA, Tb11.01.6800:pep	1-acyl-sn-glycerol-3-phosphate acyltransferase, putative		X
	Tb927.11.15190	Tb11.01.6840, Tb11.01.6840:mRNA, Tb11.01.6840:pep	hypothetical protein, conserved			X
	Tb927.11.15220	Tb11.01.6870, Tb11.01.6870:mRNA, Tb11.01.6870:pep	hypothetical protein, conserved		X
	Tb927.11.15280	Tb11.01.6930, Tb11.01.6930:mRNA, Tb11.01.6930:pep	tRNA-sepcific adenosine deaminase (ADAT3)	ADAT3	X
	Tb927.11.15330	Tb11.01.6980, Tb11.01.6980:mRNA, Tb11.01.6980:pep	phosphatidylinositol 3-kinase catalytic subunit, putative		X
	Tb927.11.15370	Tb11.01.7010, Tb11.01.7010:mRNA, Tb11.01.7010:pep	hypothetical protein, conserved (TbKap123)	TbKap123	X	X
	Tb927.11.15420	Tb11.01.7070, Tb11.01.7070:mRNA, Tb11.01.7070:pep	hypothetical protein, conserved		X	X
	Tb927.11.15480	Tb11.01.7120, Tb11.01.7120:mRNA, Tb11.01.7120:pep	heat shock protein Hsp20, putative		X
	Tb927.11.15530	Tb11.01.7170, Tb11.01.7170:mRNA, Tb11.01.7170:pep	C-14 sterol reductase, putative		X
	Tb927.11.1560	Tb11.55.0024, Tb11.55.0024:mRNA, Tb11.55.0024:pep	1,2-Dihydroxy-3-keto-5-methylthiopentene dioxygenase, putative		X	X
	Tb927.11.15750	Tb11.01.7390, Tb11.01.7390:mRNA, Tb11.01.7390:pep	AMP deaminase, putative		X
	Tb927.11.15800	Tb11.01.7450, Tb11.01.7450:mRNA, Tb11.01.7450:pep	hypothetical protein, conserved			X
	Tb927.11.15880	Tb11.01.7535, Tb11.01.7535:mRNA, Tb11.01.7535:pep	60S ribosomal protein L27, putative		X
	Tb927.11.15900	Tb11.01.7545, Tb11.01.7545:mRNA, Tb11.01.7545:pep	60S ribosomal protein L27, putative		X		X
	Tb927.11.15910	Tb11.01.7550, Tb11.01.7550:mRNA, Tb11.01.7550:pep	iron superoxide dismutase			X
	Tb927.11.1600	Tb11.55.0020, Tb11.55.0020:mRNA, Tb11.55.0020:pep	tatD related deoxyribonuclease, putative		X
	Tb927.11.16010	Tb11.01.7670, Tb11.01.7670:mRNA, Tb11.01.7670:pep	hypothetical protein, conserved		X
	Tb927.11.16030	Tb11.01.7690, Tb11.01.7690:mRNA, Tb11.01.7690:pep	proteasome regulatory non-ATP-ase subunit 7 (RPN7)	RPN7	X
	Tb927.11.16080	Tb11.01.7740, Tb11.01.7740:mRNA, Tb11.01.7740:pep	hypothetical protein, conserved		X
	Tb927.11.16090	Tb11.01.7750, Tb11.01.7750:mRNA, Tb11.01.7750:pep	outer dynein arm docking complex, putative (DC2)	DC2	X	X
	Tb927.11.16130	Tb11.01.7800, Tb11.01.7800:mRNA, Tb11.01.7800:pep	nucleoside diphosphate kinase (NDPK)	NDPK		X
	Tb927.11.16150	237.t00925, Tb11.01.7825, Tb11.01.7825:mRNA, Tb11.01.7825:pep	tubulin binding cofactor A, putative		X
	Tb927.11.16200	Tb11.01.7880, Tb11.01.7880:mRNA, Tb11.01.7880:pep	microtubule-associated protein,corset-associated protein 17 (CAP17)	CAP17	X
	Tb927.11.16270	Tb11.01.7950, Tb11.01.7950:mRNA, Tb11.01.7950:pep	DNA repair helicase and transcription factor protein, putative,DNA repair helicase, putative,transcription factor II H complex, XPB subunit, putative		X
	Tb927.11.16290	Tb11.01.7970, Tb11.01.7970:mRNA, Tb11.01.7970:pep	AUT2/APG4/ATG4 cysteine peptidase, putative (ATG4.1)	ATG4.1	X
	Tb927.11.16390	237.t00926, Tb11.01.8085, Tb11.01.8085:mRNA, Tb11.01.8085:pep	cyclin dependent kinases regulatory subunit, putative (CKS1)	CKS1	X
	Tb927.11.16600	Tb11.01.8320, Tb11.01.8320:mRNA, Tb11.01.8320:pep	exosome-associated protein 2 (EAP2)	EAP2	X
	Tb927.11.16670	Tb11.01.8400, Tb11.01.8400:mRNA, Tb11.01.8400:pep	hypothetical protein, conserved		X
	Tb927.11.16690	Tb11.01.8420, Tb11.01.8420:mRNA, Tb11.01.8420:pep	chloride channel protein, putative		X
	Tb927.11.16720	Tb11.01.8460, Tb11.01.8460:mRNA, Tb11.01.8460:pep	mitotic cyclin 6,cyclin 6 (CYC6)	CYC6	X
	Tb927.11.16760	Tb11.01.8510, Tb11.01.8510:mRNA, Tb11.01.8510:pep	T-complex protein 1, alpha subunit, putative (TCP-1-alpha)	TCP-1-alpha		X
	Tb927.11.16770	Tb11.01.8520, Tb11.01.8520:mRNA, Tb11.01.8520:pep	glucosamine-6-phosphate isomerase, putative		X
	Tb927.11.16830	Tb11.01.8590, Tb11.01.8590:mRNA, Tb11.01.8590:pep	Rab-like 5, small G protein (RABL5)	RABL5		X
	Tb927.11.16880	Tb11.01.8640, Tb11.01.8640:mRNA, Tb11.01.8640:pep	leucine-rich repeat protein (LRRP), putative			X
	Tb927.11.16890	Tb11.01.8650, Tb11.01.8650:mRNA, Tb11.01.8650:pep	hypothetical protein, conserved			X
	Tb927.11.16970	Tb11.01.8740, Tb11.01.8740:mRNA, Tb11.01.8740:pep	protein phosphatase 4, putative			X
	Tb927.11.17040	Tb11.01.8820, Tb11.01.8820:mRNA, Tb11.01.8820:pep	expression site-associated gene (ESAG) protein, putative,expression site-associated gene 4 (ESAG4) protein, putative,receptor-type adenylate cyclase, putative			X
	Tb927.11.17190	Tb11.57.0035, Tb11.57.0035:mRNA, Tb11.57.0035:pep	variant surface glycoprotein (VSG), putative		X
	Tb927.11.17320	Tb11.57.0024, Tb11.57.0024:mRNA, Tb11.57.0024:pep	variant surface glycoprotein (VSG), putative		X
	Tb927.11.17370	Tb11.57.0019, Tb11.57.0019:mRNA, Tb11.57.0019:pep	variant surface glycoprotein (VSG), putative		X
	Tb927.11.1740	Tb11.55.0006, Tb11.55.0006:mRNA, Tb11.55.0006:pep	intraflagellar transport protein IFT88 (IFT88)	IFT88		X
	Tb927.11.17720	Tb11.24.0007, Tb11.24.0007:mRNA, Tb11.24.0007:pep	variant surface glycoprotein (VSG, atypical), putative		X
	Tb927.11.17760	Tb11.24.0011, Tb11.24.0011:mRNA, Tb11.24.0011:pep	variant surface glycoprotein (VSG, atypical), putative		X
	Tb927.11.17770	Tb11.24.0012, Tb11.24.0012:mRNA, Tb11.24.0012:pep	variant surface glycoprotein (VSG, atypical), putative		X
	Tb927.11.17890	Tb11.17.0002, Tb11.17.0002:mRNA, Tb11.17.0002:pep	expression site-associated gene (ESAG) protein, putative,expression site-associated gene 1 (ESAG1) protein, putative		X
	Tb927.11.1820	Tb11.39.0006, Tb11.39.0006:mRNA, Tb11.39.0006:pep	translation initiation factor eIF2B delta subunit, putative,eIF-2B GDP-GTP exchange factor,guanine nucleotide exchange factor subunit GCD2		X
	Tb927.11.1840	Tb11.39.0004, Tb11.39.0004:mRNA, Tb11.39.0004:pep	hypothetical protein, conserved		X	X
	Tb927.11.1900	Tb11.42.0003, Tb11.42.0003:mRNA, Tb11.42.0003:pep	T-complex protein 1, beta subunit, putative			X
	Tb927.11.19540	Tb11.57.0052, Tb11.57.0052:mRNA, Tb11.57.0052:pep	variant surface glycoprotein (VSG, atypical), putative		X
	Tb927.11.1960	Tb11.46.0011, Tb11.46.0011:mRNA, Tb11.46.0011:pep	leucine-rich repeat protein (LRRP), putative			X
	Tb927.11.1980	Tb11.46.0009, Tb11.46.0009:mRNA, Tb11.46.0009:pep	zinc finger protein family member, putative (ZC3H41)	ZC3H41		X
	Tb927.11.1990	Tb11.46.0008, Tb11.46.0008:mRNA, Tb11.46.0008:pep	arginyl-tRNA synthetase, putative	ArgRS		X
	Tb927.11.200	239.t00107, Tb11.03.0935, Tb11.03.0935:mRNA, Tb11.03.0935:pep	DNA-directed RNA polymerase I subunit, putative (RPB6z)	RPB6z	X
	Tb927.11.20100	Tb11.14.0008, Tb11.14.0008:mRNA, Tb11.14.0008:pep	variant surface glycoprotein (VSG, atypical), putative		X
	Tb927.11.20190	Tb11.14.0015, Tb11.14.0015:mRNA, Tb11.14.0015:pep	variant surface glycoprotein (VSG), putative		X
	Tb927.11.20240	Tb11.14.0019, Tb11.14.0019:mRNA, Tb11.14.0019:pep	variant surface glycoprotein (VSG, atypical), putative		X
	Tb927.11.2050	Tb11.46.0002, Tb11.46.0002:mRNA, Tb11.46.0002:pep	60S acidic ribosomal subunit protein, putative		X
	Tb927.11.20550	Tb11.09.0003, Tb11.09.0003:mRNA, Tb11.09.0003:pep	variant surface glycoprotein (VSG), putative		X
	Tb927.11.2060	Tb11.46.0001, Tb11.46.0001:mRNA, Tb11.46.0001:pep	60S acidic ribosomal subunit protein, putative		X
	Tb927.11.2090	Tb11.18.0017, Tb11.18.0017:mRNA, Tb11.18.0017:pep	choline kinase (EK1)	EK1	X
	Tb927.11.2120	Tb11.18.0014, Tb11.18.0014:mRNA, Tb11.18.0014:pep	hypothetical protein, conserved		X
	Tb927.11.2130	Tb11.18.0013, Tb11.18.0013:mRNA, Tb11.18.0013:pep	proteasome regulatory non-ATP-ase subunit 3 (RPN3)	RPN3	X
	Tb927.11.2140	Tb11.18.0012, Tb11.18.0012:mRNA, Tb11.18.0012:pep	hypothetical protein, conserved			X
	Tb927.11.2200	254.t00022, Tb11.57.0004, Tb11.57.0004:mRNA, Tb11.57.0004:pep	DNA-directed RNA polymerase II, putative,RNA polymerase subunit, putative (RPB11)	RPB11	X
	Tb927.11.2260	Tb11.18.0004, Tb11.18.0004:mRNA, Tb11.18.0004:pep	eukaryotic translation initiation factor 4e, putative (eIF4E)	eIF4E	X
	Tb927.11.2270	Tb11.18.0003, Tb11.18.0003:mRNA, Tb11.18.0003:pep	dynein intermediate chain IC140 (IDA7), putative			X
	Tb927.11.2300	Tb11.22.0012, Tb11.22.0012:mRNA, Tb11.22.0012:pep	eukaryotic peptide chain release factor subunit 1, putative (ERF1)	ERF1	X	X
	Tb927.11.2370	Tb11.22.0004, Tb11.22.0004:mRNA, Tb11.22.0004:pep	hypothetical protein, conserved		X
	Tb927.11.2410	Tb11.22.0001, Tb11.22.0001:mRNA, Tb11.22.0001:pep	hypothetical protein, conserved			X
	Tb927.11.2430	Tb11.02.0030, Tb11.02.0030:mRNA, Tb11.02.0030:pep	Cytoplasmic dynein 2 heavy chain (DYNC2H1), putative,Cytoplasmic dynein 2 heavy chain (DYNC2H2), putative (DHC1b)	DHC1b		X
	Tb927.11.250	Tb11.03.0890, Tb11.03.0890:mRNA, Tb11.03.0890:pep	ubiquitin carboxyl-terminal hydrolase, putative,cysteine peptidase, Clan CA, family C12, putative		X
	Tb927.11.2500	Tb11.02.0100, Tb11.02.0100:mRNA, Tb11.02.0100:pep	carboxypeptidase, putative,metallo-peptidase, Clan MA(E) Family M32			X
	Tb927.11.2540	Tb11.02.0140, Tb11.02.0140:mRNA, Tb11.02.0140:pep	hypothetical protein, conserved			X
	Tb927.11.2570	Tb11.02.0170, Tb11.02.0170:mRNA, Tb11.02.0170:pep	hypothetical protein, conserved			X
	Tb927.11.260	Tb11.03.0880, Tb11.03.0880:mRNA, Tb11.03.0880:pep	predicted WD40 repeat protein (PIFTF6)	PIFTF6		X
	Tb927.11.2630	Tb11.02.0230, Tb11.02.0230:mRNA, Tb11.02.0230:pep	hypothetical protein, conserved		X
	Tb927.11.2740	Tb11.02.0340, Tb11.02.0340:mRNA, Tb11.02.0340:pep	hypothetical protein, conserved		X
	Tb927.11.2830	238.t00587, Tb11.02.0358, Tb11.02.0358:mRNA, Tb11.02.0358:pep	hypothetical protein, conserved			X
	Tb927.11.2950	Tb11.02.0460, Tb11.02.0460:mRNA, Tb11.02.0460:pep	Nucleoporin (TbNup89)	TbNup89	X
	Tb927.11.3030	Tb11.02.0530, Tb11.02.0530:mRNA, Tb11.02.0530:pep	phosphoribosylpyrophosphate synthetase, putative (PRS)	PRS	X	X
	Tb927.11.3120	Tb11.02.0620, Tb11.02.0620:mRNA, Tb11.02.0620:pep	nucleolar GTP-binding protein 1 (NOG1)	NOG1		X
	Tb927.11.320	239.t00106, Tb11.03.0815, Tb11.03.0815:mRNA, Tb11.03.0815:pep	dynein light chain 1, putative		X
	Tb927.11.3230	Tb11.02.0740, Tb11.02.0740:mRNA, Tb11.02.0740:pep	60S ribosomal protein L44		X		X
	Tb927.11.3250	Tb11.02.0760, Tb11.02.0760:mRNA, Tb11.02.0760:pep	dynein heavy chain, putative			X
	Tb927.11.330	Tb11.03.0810, Tb11.03.0810:mRNA, Tb11.03.0810:pep	Nucleoporin,Myosin-like protein (TbMlp-1)	TbMlp-1	X
	Tb927.11.3310	238.t00594, Tb11.02.0815, Tb11.02.0815:mRNA, Tb11.02.0815:pep	ubiquitin-conjugating enzyme, putative,ubiquitin-conjugating enzyme-like protein, putative		X	X
	Tb927.11.3320	Tb11.02.0820, Tb11.02.0820:mRNA, Tb11.02.0820:pep	ras-like small GTPase, putative (TbGTR)	TbGTR	X
	Tb927.11.3360	Tb11.02.0860, Tb11.02.0860:mRNA, Tb11.02.0860:pep	hypothetical protein, conserved			X
	Tb927.11.3380	Tb11.02.0870, Tb11.02.0870:mRNA, Tb11.02.0870:pep	Ran-binding protein 1, putative		X
	Tb927.11.3500	Tb11.02.0990, Tb11.02.0990:mRNA, Tb11.02.0990:pep	hypothetical protein, conserved		X	X
	Tb927.11.3510	Tb11.02.1000, Tb11.02.1000:mRNA, Tb11.02.1000:pep	hypothetical protein, conserved		X
	Tb927.11.3550	Tb11.02.1040, Tb11.02.1040:mRNA, Tb11.02.1040:pep	XPA-interacting protein, putative		X
	Tb927.11.3570	Tb11.02.1070, Tb11.02.1070:mRNA, Tb11.02.1070:pep	aminopeptidase, putative,metallo-peptidase, Clan MA(E) Family M1			X
	Tb927.11.3620	Tb11.02.1105, Tb11.02.1105:mRNA, Tb11.02.1105:pep	nucleobase/nucleoside transporter 8.1 (NT8.1)	NT8.1	X
	Tb927.11.3630	Tb11.02.1106, Tb11.02.1106:mRNA, Tb11.02.1106:pep	nucleobase/nucleoside transporter 8.1		X
	Tb927.11.3650	Tb11.02.1120, Tb11.02.1120:mRNA, Tb11.02.1120:pep	adenylosuccinate synthetase, putative		X	X
	Tb927.11.3660	238.t00596, Tb11.02.1135, Tb11.02.1135:mRNA, Tb11.02.1135:pep	Dynein light chain Tctex-type, putative		X	X
	Tb927.11.3710	Tb11.02.1190, Tb11.02.1190:mRNA, Tb11.02.1190:pep	hypothetical protein, conserved		X	X
	Tb927.11.3730	Tb11.02.1210, Tb11.02.1210:mRNA, Tb11.02.1210:pep	leucyl-tRNA synthetase, putative (LeuRS)	LeuRS		X
	Tb927.11.3780	Tb11.02.1280, Tb11.02.1280:mRNA, Tb11.02.1280:pep	subtilisin-like serine peptidase,serine peptidase, clan SB, family S8-like protein		X
	Tb927.11.3830	Tb11.02.1320, Tb11.02.1320:mRNA, Tb11.02.1320:pep	hypothetical protein, conserved		X
	Tb927.11.3920	Tb11.02.1420, Tb11.02.1420:mRNA, Tb11.02.1420:pep	hypothetical protein, conserved			X
	Tb927.11.4000	Tb11.02.1500, Tb11.02.1500:mRNA, Tb11.02.1500:pep	hypothetical protein, conserved		X	X
	Tb927.11.4130	TRYP_xi-1013a02.q1k_114, Tb11.02.1600, Tb11.02.1600:mRNA, Tb11.02.1600:pep	ubiquitin-like protein, putative		X
	Tb927.11.4200	TRYP_xi-1013a02.q1k_97, Tb11.02.1680, Tb11.02.1680:mRNA, Tb11.02.1680:pep	lectin, putative,mannose-specific lectin, putative		X
	Tb927.11.4230	TRYP_xi-1013a02.q1k_93, Tb11.02.1720, Tb11.02.1720:mRNA, Tb11.02.1720:pep	hypothetical protein, conserved		X
	Tb927.11.4280	TRYP_xi-1013a02.q1k_80, Tb11.02.1810, Tb11.02.1810:mRNA, Tb11.02.1810:pep	hypothetical protein, conserved		X
	Tb927.11.4290	TRYP_xi-1013a02.q1k_76, Tb11.02.1830, Tb11.02.1830:mRNA, Tb11.02.1830:pep	40S ribosomal protein S12 (RPS12)	RPS12	X		X
	Tb927.11.4300	TRYP_xi-1013a02.q1k_74, Tb11.02.1840, Tb11.02.1840:mRNA, Tb11.02.1840:pep	60S ribosomal protein L18, putative (RPL18)	RPL18	X
	Tb927.11.4360	TRYP_xi-1013a02.q1k_65, Tb11.02.1910, Tb11.02.1910:mRNA, Tb11.02.1910:pep	hypothetical protein, conserved		X
	Tb927.11.440	Tb11.03.0700, Tb11.03.0700:mRNA, Tb11.03.0700:pep	conserved protein		X
	Tb927.11.4420	TRYP_xi-1013a02.q1k_58, Tb11.02.1980, Tb11.02.1980:mRNA, Tb11.02.1980:pep	hypothetical protein, conserved			X
	Tb927.11.4450	TRYP_xi-1013a02.q1k_52, Tb11.02.2030, Tb11.02.2030:mRNA, Tb11.02.2030:pep	ALBA-Domain Protein (ALBA2)	ALBA2	X
	Tb927.11.4460	TRYP_xi-1013a02.q1k_50, Tb11.02.2040, Tb11.02.2040:mRNA, Tb11.02.2040:pep	ALBA-Domain Protein (ALBA1)	ALBA1	X
	Tb927.11.4480	TRYP_xi-1013a02.q1k_47, Tb11.02.2060, Tb11.02.2060:mRNA, Tb11.02.2060:pep	radial spoke protein RSP4/6, putative			X
	Tb927.11.450	Tb11.03.0690, Tb11.03.0690:mRNA, Tb11.03.0690:pep	hypothetical protein, conserved		X
	Tb927.11.4530	TRYP_xi-1013a02.q1k_41, Tb11.02.2110, Tb11.02.2110:mRNA, Tb11.02.2110:pep	N-acetyltransferase subunit ARD1 (ARD1)	ARD1	X
	Tb927.11.4550	TRYP_xi-1013a02.q1k_39, Tb11.02.2130, Tb11.02.2130:mRNA, Tb11.02.2130:pep	hypothetical protein, conserved		X	X
	Tb927.11.4610	TRYP_xi-1013a02.q1k_27, Tb11.02.2210, Tb11.02.2210:mRNA, Tb11.02.2210:pep	protein kinase A regulatory subunit (PKA-R)	PKA-R		X
	Tb927.11.4640	TRYP_xi-1013a02.q1k_23, Tb11.02.2240, Tb11.02.2240:mRNA, Tb11.02.2240:pep	calpain-like protein, putative		X
	Tb927.11.470	Tb11.03.0670, Tb11.03.0670:mRNA, Tb11.03.0670:pep	transcription factor, putative,transcription factor IIIb, putative		X
	Tb927.11.4700	TRYP_xi-1013a02.q1k_15, Tb11.02.2310, Tb11.02.2310:mRNA, Tb11.02.2310:pep	prostaglandin f synthase			X
	Tb927.11.4800	Tb11.02.2410, Tb11.02.2410:mRNA, Tb11.02.2410:pep	clathrin coat assembly protein, putative		X
	Tb927.11.4820	Tb11.02.2430, Tb11.02.2430:mRNA, Tb11.02.2430:pep	60S ribosomal protein L17, putative		X	X
	Tb927.11.4880	Tb11.02.2490, Tb11.02.2490:mRNA, Tb11.02.2490:pep	hypothetical protein, conserved			X
	Tb927.11.4920	Tb11.02.2530, Tb11.02.2530:mRNA, Tb11.02.2530:pep	hypothetical protein, conserved			X
	Tb927.11.4960	Tb11.02.2600, Tb11.02.2600:mRNA, Tb11.02.2600:pep	transcription elongation factor s-II, putative (TFIIS1)	TFIIS1	X
	Tb927.11.5000	Tb11.02.2640, Tb11.02.2640:mRNA, Tb11.02.2640:pep	dynein intermediate chain IC78, putative		X	X
	Tb927.11.5140	Tb11.02.2800, Tb11.02.2800:mRNA, Tb11.02.2800:pep, Tb11.212.1280	ubiquitin carboxyl-terminal hydrolase, putative,cysteine peptidase, Clan CA, family C12, putative		X
	Tb927.11.5170	Tb11.02.2830, Tb11.02.2830:mRNA, Tb11.02.2830:pep, Tb11.212.1250	ubiquitin activating enzyme, putative		X
	Tb927.11.5180	Tb11.02.2840, Tb11.02.2840:mRNA, Tb11.02.2840:pep, Tb11.212.1240	hypothetical protein, conserved		X
	Tb927.11.5260	Tb11.02.2930, Tb11.02.2930:mRNA, Tb11.02.2930:pep, Tb11.212.1140	SNF2 DNA repair protein, putative,SNF2 family protein		X
	Tb927.11.5270	Tb11.02.2940, Tb11.02.2940:mRNA, Tb11.02.2940:pep, Tb11.212.1130	ubiquitin carboxyl-terminal hydrolase, putative,cysteine peptidase, Clan CA, family C19, putative		X
	Tb927.11.5440	Tb11.02.3120, Tb11.02.3120:mRNA, Tb11.02.3120:pep, Tb11.212.0950	malic enzyme			X
	Tb927.11.550	Tb11.03.0530, Tb11.03.0530:mRNA, Tb11.03.0530:pep	hypothetical protein SCD6.10		X
	Tb927.11.5510	Tb11.02.3200, Tb11.02.3200:mRNA, Tb11.02.3200:pep, Tb11.212.0870	dynein light chain p28, axonemal, putative		X	X
	Tb927.11.5520	Tb11.02.3210, Tb11.02.3210:mRNA, Tb11.02.3210:pep, embl.397	triosephosphate isomerase (TIM)	TIM		X
	Tb927.11.5570	Tb11.02.3270, Tb11.02.3270:mRNA, Tb11.02.3270:pep, Tb11.212.0790	DNA replication licensing factor MCM5, putative		X
	Tb927.11.5680	Tb11.02.3390, Tb11.02.3390:mRNA, Tb11.02.3390:pep, Tb11.212.0670	dynein light chain, putative		X	X
	Tb927.11.5690	Tb11.02.3400, Tb11.02.3400:mRNA, Tb11.02.3400:pep, Tb11.212.0660	SNF2 DNA repair protein, putative,SNF2 family protein		X
	Tb927.11.5700	Tb11.02.3410, Tb11.02.3410:mRNA, Tb11.02.3410:pep, Tb11.212.0650	hypothetical protein, conserved		X
	Tb927.11.580	Tb11.03.0500, Tb11.03.0500:mRNA, Tb11.03.0500:pep	lipid-like atypical dual specificity phosphatase, putative		X
	Tb927.11.5840	238.t00599, Tb11.02.3595, Tb11.02.3595:mRNA, Tb11.02.3595:pep	Protein translation factor SUI1 homolog, putative		X
	Tb927.11.5850	Tb11.02.3610, Tb11.02.3610:mRNA, Tb11.02.3610:pep, Tb11.212.0450	RNA-binding protein, putative (RBP38)	RBP38	X
	Tb927.11.5960	Tb11.02.3770, Tb11.02.3770:mRNA, Tb11.02.3770:pep, Tb11.212.0290	hypothetical protein, conserved			X
	Tb927.11.6040	Tb11.02.3860, Tb11.02.3860:mRNA, Tb11.02.3860:pep, Tb11.212.0200	hypothetical protein, conserved			X
	Tb927.11.6050	Tb11.02.3880, Tb11.02.3880:mRNA, Tb11.02.3880:pep, Tb11.212.0180	hypothetical protein, conserved			X
	Tb927.11.6070	Tb11.02.3900, Tb11.02.3900:mRNA, Tb11.02.3900:pep, Tb11.212.0160	hypothetical protein, conserved			X
	Tb927.11.6090	Tb11.02.3920, Tb11.02.3920:mRNA, Tb11.02.3920:pep, Tb11.212.0140	tatD related deoxyribonuclease, putative		X
	Tb927.11.610	Tb11.03.0470, Tb11.03.0470:mRNA, Tb11.03.0470:pep	hypothetical protein, conserved			X
	Tb927.11.6130	Tb11.02.3990, Tb11.02.3990:mRNA, Tb11.02.3990:pep, Tb11.212.0070	SKP1-like protein		X
	Tb927.11.6160	Tb11.02.4030, Tb11.02.4030:mRNA, Tb11.02.4030:pep, Tb11.212.0030	eukaryotic release factor 3, putative (ERF3)	ERF3		X
	Tb927.11.6170	Tb11.02.4040, Tb11.02.4040:mRNA, Tb11.02.4040:pep, Tb11.212.0010	protein transport protein SEC31, putative,cytosolic coat protein, putative		X
	Tb927.11.6210	Tb11.02.4080, Tb11.02.4080:mRNA, Tb11.02.4080:pep	sterol 14-alpha-demethylase,cytochrome P450 51A1,lanosterol 14-alpha-demethylase (CYP51)	CYP51		X
	Tb927.11.6230	Tb11.02.4100, Tb11.02.4100:mRNA, Tb11.02.4100:pep	pretranslocation protein, alpha subunit, putative,SEC61-like (pretranslocation process) protein, putative	Sec61alpha	X
	Tb927.11.6280	Tb11.02.4150, Tb11.02.4150:mRNA, Tb11.02.4150:pep	pyruvate phosphate dikinase (PPDK)	PPDK		X
	Tb927.11.6300	Tb11.02.4170, Tb11.02.4170:mRNA, Tb11.02.4170:pep	40S ribosomal protein S5, putative				X
	Tb927.11.6330	Tb11.02.4200, Tb11.02.4200:mRNA, Tb11.02.4200:pep	6-phosphogluconolactonase (6PGL)	6PGL	X
	Tb927.11.6360	Tb11.02.4220, Tb11.02.4220:mRNA, Tb11.02.4220:pep	60S ribosomal protein L24, putative		X
	Tb927.11.6370	Tb11.02.4230, Tb11.02.4230:mRNA, Tb11.02.4230:pep	leucine-rich repeat protein (LRRP), putative		X	X
	Tb927.11.6440	Tb11.02.4300, Tb11.02.4300:mRNA, Tb11.02.4300:pep	hypothetical protein, conserved		X
	Tb927.11.6500	Tb11.02.4350, Tb11.02.4350:mRNA, Tb11.02.4350:pep	40S ribosomal protein S21, putative		X
	Tb927.11.6510	Tb11.02.4360, Tb11.02.4360:mRNA, Tb11.02.4360:pep	40S ribosomal protein S21, putative		X		X
	Tb927.11.6530	Tb11.02.4380, Tb11.02.4380:mRNA, Tb11.02.4380:pep	hypothetical protein, conserved			X
	Tb927.11.6540	Tb11.02.4390, Tb11.02.4390:mRNA, Tb11.02.4390:pep	hypothetical protein, conserved		X
	Tb927.11.6590	Tb11.02.4440, Tb11.02.4440:mRNA, Tb11.02.4440:pep	aminopeptidase, putative,metallo-peptidase, Clan MF, Family M17			X
	Tb927.11.6610	Tb11.02.4460, Tb11.02.4460:mRNA, Tb11.02.4460:pep	hypothetical protein, conserved		X
	Tb927.11.6620	Tb11.02.4470, Tb11.02.4470:mRNA, Tb11.02.4470:pep	nucleic acid binding protein, putative		X
	Tb927.11.6680	Tb11.02.4520, Tb11.02.4520:mRNA, Tb11.02.4520:pep	amino acid permease/transporter, putative		X
	Tb927.11.670	Tb11.50.0006, Tb11.50.0006:mRNA, Tb11.50.0006:pep	epsinR		X
	Tb927.11.6710	Tb11.02.4540, Tb11.02.4540:mRNA, Tb11.02.4540:pep	predicted tetratricopeptide repeat (TPR) protein		X	X
	Tb927.11.6740	Tb11.02.4570, Tb11.02.4570:mRNA, Tb11.02.4570:pep	pumilio/PUF RNA binding protein 10, putative		X
	Tb927.11.680	Tb11.50.0005, Tb11.50.0005:mRNA, Tb11.50.0005:pep	ribosomal protein L21E (60S), putative		X	X	X
	Tb927.11.6820	Tb11.02.4650, Tb11.02.4650:mRNA, Tb11.02.4650:pep	hypothetical protein, conserved		X
	Tb927.11.6870	Tb11.02.4700, Tb11.02.4700:mRNA, Tb11.02.4700:pep	14-3-3 protein			X
	Tb927.11.6920	Tb11.02.4760, Tb11.02.4760:mRNA, Tb11.02.4760:pep	hypothetical protein, conserved			X
	Tb927.11.7060	Tb11.02.4910, Tb11.02.4910:mRNA, Tb11.02.4910:pep	acidocalcisomal pyrophosphatase			X
	Tb927.11.7100	Tb11.02.4950, Tb11.02.4950:mRNA, Tb11.02.4950:pep	cytoplasmic translation machinery associated protein, putative		X
	Tb927.11.7240	Tb11.02.5150, Tb11.02.5150:mRNA, Tb11.02.5150:pep	dynein regulatory complex subunit (CMF70)	CMF70		X
	Tb927.11.7270	Tb11.02.5170, Tb11.02.5170:mRNA, Tb11.02.5170:pep	proteasome beta 3 subunit, putative (PSB3)	PSB3		X
	Tb927.11.7280	Tb11.02.5180, Tb11.02.5180:mRNA, Tb11.02.5180:pep	DNA-direcetd RNA polymerase II, subunit 9, putative (RPB9)	RPB9	X
	Tb927.11.7310	Tb11.02.5210, Tb11.02.5210:mRNA, Tb11.02.5210:pep	RNA binding protein, putative		X
	Tb927.11.7350	Tb11.02.5250, Tb11.02.5250:mRNA, Tb11.02.5250:pep	histone H2B variant, putative (H2BVAR)	H2BVAR	X
	Tb927.11.7370	Tb11.02.5270, Tb11.02.5270:mRNA, Tb11.02.5270:pep	haloacid dehalogenase hydrolase, putative		X
	Tb927.11.740	Tb11.03.0410, Tb11.03.0410:mRNA, Tb11.03.0410:pep	eukaryotic translation initiation factor 5A, putative (eIF-5A)	eIF-5A	X	X
	Tb927.11.7410	Tb11.02.5310, Tb11.02.5310:mRNA, Tb11.02.5310:pep	MSP-A, putative		X
	Tb927.11.7420	Tb11.02.5320, Tb11.02.5320:mRNA, Tb11.02.5320:pep	phosphoadenosine phosphosulfate reductase-like protein		X
	Tb927.11.7470	Tb11.02.5460, Tb11.02.5460:mRNA, Tb11.02.5460:pep	hypothetical protein, conserved			X
	Tb927.11.7510	Tb11.02.5500, Tb11.02.5500:mRNA, Tb11.02.5500:pep	glucose-regulated protein 78, putative,luminal binding protein 1 (BiP), putative			X
	Tb927.11.7560	Tb11.02.5550, Tb11.02.5550:mRNA, Tb11.02.5550:pep	predicted WD40 repeat protein			X
	Tb927.11.760	Tb11.03.0390, Tb11.03.0390:mRNA, Tb11.03.0390:pep	protein phosphatase 2C, putative			X
	Tb927.11.7620	Tb11.02.5610, Tb11.02.5610:mRNA, Tb11.02.5610:pep	MSP-A, putative		X
	Tb927.11.7740	Tb11.02.5620, Tb11.02.5620:mRNA, Tb11.02.5620:pep	dynein light chain, putative,dynein Tctex2 family, putative		X	X
	Tb927.11.7760	Tb11.02.5640, Tb11.02.5640:mRNA, Tb11.02.5640:pep	MSP-A, putative		X
	Tb927.11.7930	Tb11.02.5790, Tb11.02.5790:mRNA, Tb11.02.5790:pep	RNA polymerase B subunit RPB8, putative (RPB8)	RPB8	X
	Tb927.11.7940	Tb11.02.5800, Tb11.02.5800:mRNA, Tb11.02.5800:pep	calmodulin, putative			X
	Tb927.11.7950	Tb11.02.5810, Tb11.02.5810:mRNA, Tb11.02.5810:pep	kinetoplastid-specific dual specificity phosphatase, putative		X
	Tb927.11.8030	Tb11.01.0510, Tb11.01.0510:mRNA, Tb11.01.0510:pep	hypothetical protein, conserved		X	X
	Tb927.11.8120	Tb11.01.0420, Tb11.01.0420:mRNA, Tb11.01.0420:pep	protein transport protein SEC13, putative		X
	Tb927.11.8160	Tb11.01.0390, Tb11.01.0390:mRNA, Tb11.01.0390:pep	dynein heavy chain, putative			X
	Tb927.11.8200	237.t00945, Tb11.01.0355, Tb11.01.0355:mRNA, Tb11.01.0355:pep	ribosomal protein S26, putative				X
	Tb927.11.8230	Tb11.01.0320, Tb11.01.0320:mRNA, Tb11.01.0320:pep	hypothetical protein, conserved		X
	Tb927.11.8390	Tb11.01.0160, Tb11.01.0160:mRNA, Tb11.01.0160:pep	hypothetical protein, conserved		X
	Tb927.11.840.2		hypothetical protein, conserved			X
	Tb927.11.850	Tb11.03.0290, Tb11.03.0290:mRNA, Tb11.03.0290:pep	protein kinase, putative		X
	Tb927.11.8720	Tb11.12.0006, Tb11.12.0006:mRNA, Tb11.12.0006:pep	major surface protease gp63, putative,surface protease homologue		X
	Tb927.11.880	Tb11.03.0250, Tb11.03.0250:mRNA, Tb11.03.0250:pep	cyclophilin a,cyclophilin type peptidyl-prolyl cis-trans isomerase (CYPA)	CYPA		X
	Tb927.11.8820	Tb11.12.0016, Tb11.12.0016:mRNA, Tb11.12.0016:pep	glutathionylspermidine synthetase, putative		X
	Tb927.11.8880	Tb11.01.0620, Tb11.01.0620:mRNA, Tb11.01.0620:pep	hypothetical protein, conserved		X
	Tb927.11.8890	237.t00917, Tb11.01.0625, Tb11.01.0625:mRNA, Tb11.01.0625:pep	DNA-dependent RNA polymerases, putative (RPC19)	RPC19	X
	Tb927.11.8970	Tb11.01.0700, Tb11.01.0700:mRNA, Tb11.01.0700:pep	ribose 5-phosphate isomerase, putative		X	X
	Tb927.11.900	Tb11.03.0230, Tb11.03.0230:mRNA, Tb11.03.0230:pep	isocitrate dehydrogenase, putative (IDH)	IDH		X
	Tb927.11.9000	Tb11.01.0725, Tb11.01.0725:mRNA, Tb11.01.0725:pep	cation transporter, putative		X
	Tb927.11.9010	Tb11.01.0730, Tb11.01.0730:mRNA, Tb11.01.0730:pep	cation transporter, putative		X
	Tb927.11.9020	Tb11.01.0760, Tb11.01.0760:mRNA, Tb11.01.0760:pep	cation transporter, putative		X
	Tb927.11.9050	Tb11.01.0790, Tb11.01.0790:mRNA, Tb11.01.0790:pep	hypothetical protein, conserved		X
	Tb927.11.9100	Tb11.01.0840, Tb11.01.0840:mRNA, Tb11.01.0840:pep	hypothetical protein, conserved			X
	Tb927.11.9130	Tb11.01.0870, Tb11.01.0870:mRNA, Tb11.01.0870:pep	replication factor A, 51kDa subunit, putative		X
	Tb927.11.9180	Tb11.01.0920, Tb11.01.0920:mRNA, Tb11.01.0920:pep	ADP-ribosylation factor GTPase activating protein, putative,ADP-ribosylation factor GTPase activating protein, putative (Cnt-b5)	Cnt-b5	X
	Tb927.11.9320	Tb11.01.1090, Tb11.01.1090:mRNA, Tb11.01.1090:pep	hypothetical protein, conserved		X
	Tb927.11.9400	Tb11.01.1170, Tb11.01.1170:mRNA, Tb11.01.1170:pep	hypothetical protein, conserved			X
	Tb927.11.9440	Tb11.01.1210, Tb11.01.1210:mRNA, Tb11.01.1210:pep	hypothetical protein, conserved			X
	Tb927.11.9470	Tb11.01.1230, Tb11.01.1230:mRNA, Tb11.01.1230:pep	ADP-ribosylation factor GTPase activating protein, putative		X
	Tb927.11.9490	Tb11.01.1250, Tb11.01.1250:mRNA, Tb11.01.1250:pep	hypothetical protein, conserved		X
	Tb927.11.950	Tb11.03.0170, Tb11.03.0170:mRNA, Tb11.03.0170:pep	RNA-binding protein, putative (DRBD14)	DRBD14	X
	Tb927.11.9520	Tb11.01.1280, Tb11.01.1280:mRNA, Tb11.01.1280:pep	DNA topoisomerase III, putative		X
	Tb927.11.9530	Tb11.01.1290, Tb11.01.1290:mRNA, Tb11.01.1290:pep	14-3-3-I protein			X
	Tb927.11.9540	Tb11.01.1300, Tb11.01.1300:mRNA, Tb11.01.1300:pep	hypothetical protein, conserved		X
	Tb927.11.9590	Tb11.01.1350, Tb11.01.1350:mRNA, Tb11.01.1350:pep	S-adenosylhomocysteine hydrolase, putative		X	X
	Tb927.11.9640	Tb11.01.1400, Tb11.01.1400:mRNA, Tb11.01.1400:pep	glycyl-tRNA synthetase, putative	GlyRS		X
	Tb927.11.9680	Tb11.01.1450, Tb11.01.1450:mRNA, Tb11.01.1450:pep	hypothetical protein, conserved		X
	Tb927.11.9710	Tb11.01.1470, Tb11.01.1470:mRNA, Tb11.01.1470:pep	60S ribosomal protein L10a, putative (RPL10A)	RPL10A	X	X	X
	Tb927.11.9720	237.t00934, Tb11.01.1475, Tb11.01.1475:mRNA, Tb11.01.1475:pep	40S ribosomal protein S27, putative		X		X
	Tb927.11.980	Tb11.03.0140, Tb11.03.0140:mRNA, Tb11.03.0140:pep	Nucleoporin,serine peptidase, Clan SP, family S59, putative (TbNup158)	TbNup158	X
	Tb927.11.9860	237.t00936, Tb11.01.1625, Tb11.01.1625:mRNA, Tb11.01.1625:pep	hypothetical protein, conserved			X
	Tb927.11.9880	Tb11.01.1640, Tb11.01.1640:mRNA, Tb11.01.1640:pep	hypothetical protein, conserved		X
	Tb927.11.9890	Tb11.01.1650, Tb11.01.1650:mRNA, Tb11.01.1650:pep	signal recognition particle receptor alpha subunit, putative		X
	Tb927.11.9920	Tb11.01.1680, Tb11.01.1680:mRNA, Tb11.01.1680:pep	polyubiquitin, putative			X
	Tb927.11.9970	Tb11.01.1730, Tb11.01.1730:mRNA, Tb11.01.1730:pep	hypothetical protein, conserved		X
	Tb927.2.1080		retrotransposon hot spot protein 5 (RHS5), putative		X
	Tb927.2.1170		retrotransposon hot spot protein 5 (RHS5), putative		X
	Tb927.2.1180		retrotransposon hot spot protein 3 (RHS3), putative		X
	Tb927.2.1380		leucine-rich repeat protein (LRRP), putative		X
	Tb927.2.170		leucine-rich repeat protein (LRRP), putative,leucine-rich repeat protein 1 (LRRP1), putative		X
	Tb927.2.1780		UDP-GlcNAc:PI a1-6 GlcNAc-transferase (TbGPI3)	TbGPI3	X
	Tb927.2.1850		hypothetical protein, conserved			X
	Tb927.2.1890		E2-like ubiquitin-conjugation enzyme (ATG3)	ATG3	X
	Tb927.2.1920		expression site-associated gene (ESAG) protein, putative,expression site-associated gene 5 (ESAG5) protein, putative		X
	Tb927.2.2020		expression site-associated gene (ESAG) protein, putative,expression site-associated gene 3 (ESAG3) protein, putative		X
	Tb927.2.2060		variant surface glycoprotein (VSG)-related, putative		X
	Tb927.2.2160		paraflagellar rod component, putative (PFC11)	PFC11		X
	Tb927.2.2180		ribosomal RNA processing protein 41B,RNase PH-like protein, putative,exosome complex exonuclease 1, putative (RRP41B)	RRP41B	X
	Tb927.2.2190		histone deacetylase 3 (HDAC3)	HDAC3	X
	Tb927.2.2240		tRNA exportin, putative,exportin-T, putative		X
	Tb927.2.240		retrotransposon hot spot protein 5 (RHS5), putative		X
	Tb927.2.2440		proteasome regulatory non-ATPase subunit 6 (RPN6)	RPN6	X	X
	Tb927.2.2670		histone H4 variant		X
	Tb927.2.2900		ARP2/3 complex subunit, putative		X
	Tb927.2.3020		hypothetical protein, conserved		X
	Tb927.2.3080		fatty acid desaturase, putative,oleate desaturase, putative		X
	Tb927.2.340		retrotransposon hot spot protein 4 (RHS4), putative		X
	Tb927.2.3460		D-alanyl-glycyl endopeptidase-like protein,cysteine peptidase, Clan CA, family C51, putative		X
	Tb927.2.3580		transcription elongation factor s-II, putative (TFIIS2-1)	TFIIS2-1	X
	Tb927.2.370		retrotransposon hot spot protein 1 (RHS1), putative		X
	Tb927.2.3720		ubiquitin-conjugating enzyme, putative		X
	Tb927.2.3930		DNA replication licensing factor MCM3, putative		X
	Tb927.2.3990		hypothetical protein, conserved		X
	Tb927.2.4020		ubiquitin activating enzyme, putative		X
	Tb927.2.4050		hypothetical protein, conserved			X
	Tb927.2.4060		dynein intermediate chain IC 138, putative		X
	Tb927.2.4210		glycosomal phosphoenolpyruvate carboxykinase (PEPCK)	PEPCK		X
	Tb927.2.4280		kinetoplastid-specific dual specificity phosphatase, putative		X
	Tb927.2.4330		PFR5			X
	Tb927.2.4370		trypanothione synthetase (TRYS)	TRYS	X	X
	Tb927.2.4390		endo/exonuclease Mre11 (MRE11)	MRE11	X
	Tb927.2.450		retrotransposon hot spot protein 4 (RHS4), putative			X
	Tb927.2.4530		hypothetical protein, conserved			X
	Tb927.2.4580		UNC119 (unc119)	unc119		X
	Tb927.2.470		retrotransposon hot spot protein 4 (RHS4), putative		X	X
	Tb927.2.4810		hypothetical protein, conserved			X
	Tb927.2.4930		esterase, putative		X
	Tb927.2.4980		hypothetical protein, conserved		X
	Tb927.2.5060		GTP binding protein, putative		X	X
	Tb927.2.510		retrotransposon hot spot protein 4 (RHS4), putative		X
	Tb927.2.5130		hypothetical protein, conserved		X
	Tb927.2.5160		chaperone protein DNAj, putative			X
	Tb927.2.5250		tubulin-tyrosine ligase, putative		X
	Tb927.2.5270		dynein heavy chain, putative			X
	Tb927.2.560		retrotransposon hot spot protein 4 (RHS4), putative		X
	Tb927.2.5660		adenylate kinase, putative (ADKA)	ADKA		X
	Tb927.2.5750		tyrosyl-DNA Phosphodiesterase (Tdp1), putative		X
	Tb927.2.5760		hypothetical protein, conserved			X
	Tb927.2.5810		hypothetical protein, conserved		X
	Tb927.2.5850		small nuclear ribonucleoprotein SmD2 (Sm-D2)	Sm-D2	X
	Tb927.2.6000		glycosylphosphatidylinositol-specific phospholipase C,VSG lipase (GPI-PLC)	GPI-PLC	X
	Tb927.2.6090		60S ribosomal protein L44,ribosomal protein L36a.e (RPL44)	RPL44	X
	Tb927.2.6150		adenosine transporter 2 (TbNT2/927)	TbNT2/927	X
	Tb927.2.6200		adenosine transporter 2, putative (TbNT3)	TbNT3	X
	Tb927.2.6220		adenosine transporter 2, putative (TbNT4)	TbNT4	X
	Tb927.2.6240		adenosine transporter 2 (TbNT5)	TbNT5	X
	Tb927.2.6280		adenosine transporter 2, putative (TbNT7)	TbNT7	X
	Tb927.2.6320		adenosine transporter 2, putative (TbNT6)	TbNT6	X
	Tb927.2.6410		variant surface glycoprotein (VSG, atypical), putative		X
	Tb927.2.690		leucine-rich repeat protein (LRRP), putative,leucine-rich repeat protein 1 (LRRP1), putative		X
	Tb927.3.1010	Tb03.27F10.360	hypothetical protein, conserved			X
	Tb927.3.1030	Tb03.27F10.290	RNA-binding protein (RPB28)	RPB28	X	X
	Tb927.3.1060	Tb03.27F10.200	cAMP response protein, putative (CARP4)	CARP4		X
	Tb927.3.1120	Tb03.27F10.90	GTP-binding nuclear protein rtb2, putative (rtb2)	rtb2		X
	Tb927.3.1150	Tb03.27F10.40	hypothetical protein, conserved		X
	Tb927.3.1200	Tb03.1J15.750	hypothetical protein, conserved		X	X
	Tb927.3.1290	Tb03.1J15.620	cullin 4B, putative		X
	Tb927.3.150	Tb03.6N20.50	variant surface glycoprotein (VSG), putative		X
	Tb927.3.1500	Tb03.1J15.250	variant surface glycoprotein (VSG)-related, putative		X
	Tb927.3.1510	Tb03.1J15.200	variant surface glycoprotein (VSG)-related, putative		X
	Tb927.3.1550	Tb03.1J15.100	hypothetical protein, conserved		X
	Tb927.3.1670	Tb03.30P12.250	hypothetical protein, conserved			X
	Tb927.3.1680	Tb03.30P12.280	hypothetical protein, conserved		X
	Tb927.3.1740	Tb03.30P12.360	hypothetical protein, conserved		X
	Tb927.3.180	Tb03.6N20.80	variant surface glycoprotein (VSG, atypical), putative		X
	Tb927.3.1850	Tb03.30P12.590	hypothetical protein, conserved			X
	Tb927.3.190	Tb03.6N20.90	variant surface glycoprotein (VSG), putative		X
	Tb927.3.1900	Tb03.30P12.690	hypothetical protein, conserved			X
	Tb927.3.1920	Tb03.30P12.810	NOT5 protein (NOT5)	NOT5	X
	Tb927.3.1990	Tb03.30P12.930	hypothetical protein, conserved			X
	Tb927.3.210	Tb03.6N20.110	variant surface glycoprotein (VSG, atypical), putative		X
	Tb927.3.2100	Tb03.30P12.1130	hypothetical protein, conserved		X	X
	Tb927.3.2190	Tb03.48O8.770	RNA triphosphatase (TbCET1)	TbCET1	X
	Tb927.3.2220	Tb03.48O8.730	hypothetical protein, conserved		X
	Tb927.3.2310	Tb03.48O8.610	PACRGA,flagellar component			X
	Tb927.3.2340	Tb03.48O8.580	peroxin-2,glycosome import protein (gim1) (PEX2)	PEX2	X
	Tb927.3.2350	Tb03.48O8.570	hypothetical protein, conserved		X
	Tb927.3.2490	Tb03.48O8.360	hypothetical protein, conserved		X	X
	Tb927.3.2680	Tb03.48O8.130	hypothetical protein, conserved		X
	Tb927.3.2750	Tb03.27C5.70	hypothetical protein, conserved		X
	Tb927.3.2890	Tb03.27C5.280	radial spoke protein RSP10, putative			X
	Tb927.3.2960	Tb03.27C5.420	inosine-adenosine-guanosine-nucleosidehydrolase,IAG-nucleoside hydrolase (IAGNH)	IAGNH	X	X
	Tb927.3.3040	Tb03.27C5.540	hypothetical protein, conserved			X
	Tb927.3.3190	Tb03.3K10.210	serine/threonine-protein kinase, putative,protein kinase, putative			X
	Tb927.3.3200	Tb03.3K10.230	hypothetical protein, conserved		X	X
	Tb927.3.3310	Tb03.3K10.380	60S ribosomal protein L13, putative		X	X
	Tb927.3.3320	Tb03.3K10.390	60S ribosomal protein L13, putative		X		X
	Tb927.3.340	Tb03.6N20.250	variant surface glycoprotein (VSG), putative		X
	Tb927.3.3410	Tb03.3K10.500	aspartyl aminopeptidase, putative,metallo-peptidase, Clan MH, Family M20			X
	Tb927.3.3440	Tb03.25B21.130	hypothetical protein, conserved		X
	Tb927.3.3480	Tb03.25B21.100	U2 small nuclear ribonucleoprotein B, putative (RBP36 U2SNRNPB)	RBP36 U2SNRNPB	X
	Tb927.3.3560	Tb03.25B21.20	hypothetical protein, conserved		X	X
	Tb927.3.3580	Tb03.28C22.1060	heat shock protein 90, putative,lipophosphoglycan biosynthetic protein, putative,glucose regulated protein 94, putative (LPG3)	LPG3		X
	Tb927.3.3690	Tb03.28C22.890	flagellar radial spoke protein-like, putative			X
	Tb927.3.370	Tb03.6N20.300	variant surface glycoprotein (VSG, atypical), putative		X
	Tb927.3.3710	Tb03.28C22.860	hypothetical protein, conserved		X
	Tb927.3.3750	Tb03.28C22.770	paraflagellar rod component, putative (PFC7)	PFC7		X
	Tb927.3.3760	Tb03.28C22.740	tryparedoxin 1b, putative (TXN1b)	TXN1b		X
	Tb927.3.3770	Tb03.28C22.730	paraflagellar rod component, putative (PFC6)	PFC6		X
	Tb927.3.4160	Tb03.26J7.270	hypothetical protein, conserved		X
	Tb927.3.4220	Tb03.26J7.380	Zn-finger domain protein, putative		X
	Tb927.3.4270	Tb03.26J7.480	hypothetical protein, conserved			X
	Tb927.3.4290	Tb03.26J7.510	PFR1 (PFR1)	PFR1	X	X
	Tb927.3.4310	Tb03.26J7.550	73 kDa paraflagellar rod protein,PFR1 (PFR1)	PFR1	X
	Tb927.3.4320	Tb03.26J7.570	73 kDa paraflagellar rod protein,PFR1 (PFR1)	PFR1	X
	Tb927.3.4330	Tb03.26J7.590	73 kDa paraflagellar rod protein,PFR1 (PFR1)	PFR1	X
	Tb927.3.4490	Tb03.26J7.830	protein farnesyltransferase alpha subunit, putative		X
	Tb927.3.4500	Tb03.26J7.860	fumarate hydratase, class I (FHc)	FHc		X
	Tb927.3.4680	Tb03.48K5.180	RAB GDP dissociation inhibitor alpha, putative		X	X
	Tb927.3.4750	Tb03.48K5.320	aminopeptidase, putative,metallo-peptidase, Clan MA(E) Family M1		X	X
	Tb927.3.4760	Tb03.48K5.360	dynamin, putative,vacuolar sortin protein 1, putative			X
	Tb927.3.4880	Tb03.48K5.610	hypothetical protein, conserved		X
	Tb927.3.4970	Tb03.48K5.740	hypothetical protein, conserved			X
	Tb927.3.4980	Tb03.48K5.750	hypothetical protein, conserved (pseudogene),hypothetical protein, conserved, frameshift			X
	Tb927.3.5010	Tb03.48K5.780	hypothetical protein, conserved		X	X
	Tb927.3.5020	Tb03.48K5.800	hypothetical protein, conserved			X
	Tb927.3.5030	Tb03.48K5.810, embl.330	KU70 protein (KU70)	KU70	X
	Tb927.3.5050	Tb03.48K5.830	60S ribosomal protein L4			X	X
	Tb927.3.5060	Tb03.48K5.840	hypothetical protein, conserved		X	X
	Tb927.3.5180	Tb03.5L5.210	cofilin/actin depolymerizing factor, putative,cofilin-like protein		X	X
	Tb927.3.5280	Tb03.5L5.430	spliceosome-associated protein 49, putative (DRBD1)	DRBD1	X
	Tb927.3.5310	Tb03.5L5.480	paraflagellar rod protein,I2 antigen			X
	Tb927.3.5340	Tb03.5L5.520	Hsc70-interacting protein (Hip), putative		X	X
	Tb927.3.5420	Tb03.5L5.630	protein transport protein Sec24 (SEC24.2)	SEC24.2	X
	Tb927.3.5430	Tb03.5L5.640	hypothetical protein, conserved		X
	Tb927.3.5490	Tb03.5L5.700	flagellar transport protein, putative (PIFTB2)	PIFTB2		X
	Tb927.3.5520	Tb03.5L5.730	26S proteasome regulatory non-ATPase subunit (RPN1)	RPN1	X
	Tb927.3.5530	Tb03.5L5.760	Tb-292 membrane associated protein (Tb-292)	Tb-292	X
	Tb927.3.5540	Tb03.5L5.770	dynein intermediate chain WDRD34, putative		X
	Tb927.3.5620	Tb03.5L5.860	hypothetical protein, conserved		X
	Tb927.3.580	Tb03.6N20.570	leucine-rich repeat protein (LRRP), putative		X
	Tb927.3.590	Tb03.6N20.700	adenosine transporter, putative		X
	Tb927.3.780	Tb03.27F10.710, embl.2	proteasome alpha 7 subunit (TbPSA7)	TbPSA7		X
	Tb927.3.800	Tb03.27F10.670	hypothetical protein, conserved		X
	Tb927.3.880	Tb03.27F10.540	hypothetical protein, conserved			X
	Tb927.4.1220	Tb04.5E12.40	leucine-rich repeat protein (LRRP), putative		X	X
	Tb927.4.1270	Tb04.2L9.390	ruvB-like DNA helicase, putative		X
	Tb927.4.1300	Tb04.2L9.440	amidinotransferase, putative			X
	Tb927.4.1310	Tb04.2L9.450	ZFP family member, putative (ZC3H9)	ZC3H9	X
	Tb927.4.1680	Tb04.2L9.1180	ZFP family member, putative (ZC3H10)	ZC3H10	X	X
	Tb927.4.1720	Tb04.2L9.1240	nucleoside diphosphate kinase, putative			X
	Tb927.4.1790	Tb04.2L9.1330	ribosomal protein L3, putative			X
	Tb927.4.1860	Tb04.29M18.160	ribosomal protein S19, putative				X
	Tb927.4.1890	Tb04.29M18.310	hypothetical protein, conserved		X	X
	Tb927.4.1930	Tb04.29M18.550	RNA-binding protein, putative (EIF3D)	EIF3D	X
	Tb927.4.2000	Tb04.29M18.640	ruvB-like DNA helicase, putative,ATP-dependent DNA helicase, putative		X
	Tb927.4.2040	Tb04.29M18.710	ALBA-Domain Protein (ALBA3)	ALBA3	X	X
	Tb927.4.2070	Tb04.29M18.750	antigenic protein, putative			X
	Tb927.4.2180	Tb04.1H19.150	60S ribosomal protein L35a, putative		X	X	X
	Tb927.4.2240	Tb04.1H19.380	hypothetical protein, conserved		X
	Tb927.4.2300	Tb04.1H19.600	hypothetical protein, conserved			X
	Tb927.4.2400	Tb04.1H19.750	hypothetical protein, conserved			X
	Tb927.4.2410	Tb04.1H19.760	hypothetical protein, conserved		X
	Tb927.4.2600	Tb04.1H19.1210	hypothetical protein, conserved			X
	Tb927.4.2710	Tb04.1H19.1460	ubiquitin-conjugating enzyme E2, putative,ubiquitin carrier protein, putative,ubiquitin-protein ligase, putative		X
	Tb927.4.2740	Tb04.2H8.1370	hypothetical protein, conserved			X
	Tb927.4.2770	Tb04.2H8.1270	hypothetical protein, conserved		X
	Tb927.4.2840	Tb04.2H8.1170	hypothetical protein, conserved			X
	Tb927.4.2920	Tb04.2H8.1000	hypothetical protein, conserved			X
	Tb927.4.2990	Tb04.2H8.880	hypothetical protein, conserved		X
	Tb927.4.3130	Tb04.2H8.580	Spef1,flagellar component		X
	Tb927.4.3190	Tb04.2H8.480	ubiquitin-conjugating enzyme E2, putative,ubiquitin carrier protein, putative,ubiquitin-protein ligase, putative		X
	Tb927.4.3320	Tb04.2H8.180	uracil phosphoribosyltransferase, putative		X	X
	Tb927.4.3350	Tb04.2H8.70	hypothetical protein, conserved		X
	Tb927.4.3500	Tb04.26G5.270	hypothetical protein, conserved			X
	Tb927.4.3510	Tb04.26G5.280	DNA-directed RNA polymerase subunit, putative		X
	Tb927.4.3550	Tb04.26G5.360	60S ribosomal protein L13a, putative		X	X	X
	Tb927.4.3590	Tb04.26G5.430	translation elongation factor 1-beta, putative		X	X
	Tb927.4.360	Tb04.5D20.430	1,2-Dihydroxy-3-keto-5-methylthiopentene dioxygenase, putative		X	X
	Tb927.4.3620	Tb04.26G5.500	serine threonine-protein phosphatase PP1, putative (PP1-6)	PP1-6		X
	Tb927.4.3790	Tb04.30O21.180	ubiquitin carboxyl-terminal hydrolase, putative,cysteine peptidase, Clan CA, family C19, putative		X
	Tb927.4.3810	Tb04.30O21.140	DNA-directed RNA polymerase II subunit 2, putative,RNA polymerase subunit, putative (RPB2)	RPB2	X
	Tb927.4.3930	Tb04.1D20.780	amino acid transporter, putative		X
	Tb927.4.3950	Tb04.1D20.740	cytoskeleton-associated protein CAP5.5, putative,cysteine peptidase, Clan CA, family C2, putative (CAP5.5)	CAP5.5		X
	Tb927.4.3990	Tb04.1D20.650	amino acid transporter, putative		X
	Tb927.4.4000	Tb04.1D20.620	amino acid transporter, putative		X
	Tb927.4.4010	Tb04.1D20.590	amino acid transporter, putative		X
	Tb927.4.4020	Tb04.1D20.560	amino acid transporter, putative		X
	Tb927.4.4040	Tb04.1D20.520	hypothetical protein, conserved		X	X
	Tb927.4.430	Tb04.5D20.530, embl.122	proteasome beta 7 subunit		X
	Tb927.4.4330	Tb04.1D20.130	kinetoplastid-specific phospho-protein phosphatase, putative		X
	Tb927.4.4350	Tb04.1D20.110	hypothetical protein, conserved		X
	Tb927.4.4360	Tb04.1D20.80	monoglyceride lipase, putative			X
	Tb927.4.4370	Tb04.1D20.50	hypothetical protein, conserved			X
	Tb927.4.4380	Tb04.1D20.30, embl.183	vacuolar-type proton translocating pyrophosphatase 1, putative (PPase1)	PPase1		X
	Tb927.4.4470	Tb04.3I12.1040	adenylyl cyclase (GRESAG 4.4)	GRESAG 4.4	X
	Tb927.4.4660	Tb04.3I12.350	hypothetical protein, conserved		X
	Tb927.4.4690	Tb04.3I12.240	hypothetical protein, conserved			X
	Tb927.4.470	Tb04.5D20.620	snoRNP protein GAR1, putative		X
	Tb927.4.4700	Tb04.3I12.230	hypothetical protein, conserved		X	X
	Tb927.4.4730	Tb04.3I12.190	amino acid transporter, putative (AATP11)	AATP11	X
	Tb927.4.4760	Tb04.3I12.140	hypothetical protein, conserved		X
	Tb927.4.4830	Tb04.3I12.20	amino acid transporter, putative		X
	Tb927.4.4850	Tb04.3M17.40	amino acid transporter, putative		X
	Tb927.4.4860	Tb04.3M17.50	amino acid transporter 8, putative (AATP8)	AATP8	X
	Tb927.4.4870	Tb04.3M17.60	amino acid transporter, putative		X
	Tb927.4.5300	Tb04.24M18.30	UDP-Gal or UDP-GlcNAc-dependent glycosyltransferase, putative		X
	Tb927.4.5340	Tb04.24M18.120	hypothetical protein, conserved		X
	Tb927.4.5380	Tb04.24M18.180	hypothetical protein, conserved			X
	Tb927.4.5400	Tb04.24M18.330	variant surface glycoprotein (VSG, atypical), putative		X
	Tb927.4.5410	Tb04.24M18.350	variant surface glycoprotein (VSG, atypical), putative		X
	Tb927.4.5420	Tb04.24M18.370	variant surface glycoprotein (VSG, atypical), putative		X
	Tb927.4.5430	Tb04.24M18.390	variant surface glycoprotein (VSG, atypical), putative		X
	Tb927.4.5460	Tb04.24M18.460	variant surface glycoprotein (VSG), putative		X
	Tb927.4.5530	Tb04.24M18.570	variant surface glycoprotein (VSG), putative		X
	Tb927.4.5560	Tb04.24M18.640	variant surface glycoprotein (VSG), putative		X
	Tb927.4.5580	Tb04.24M18.680	variant surface glycoprotein (VSG, atypical), putative		X
	Tb927.4.560	Tb04.5D20.720	Cytoplasmic dynein 2 heavy chain (DYNC2H1), putative			X
	Tb927.4.5700	Tb04.24M18.960	variant surface glycoprotein (VSG, atypical), putative		X
	Tb927.4.660	Tb04.5E12.1080	hypothetical protein, conserved			X
	Tb927.4.870	Tb04.5E12.710	dynein heavy chain, putative			X
	Tb927.4.890	Tb04.5E12.680	small nuclear ribonucleoprotein SmD3, putative (SmD3)	SmD3	X
	Tb927.4.920	Tb04.5E12.650	hypothetical protein, conserved		X
	Tb927.5.1000	Tb05.28F8.340	ubiquitin-conjugating enzyme E2, putative,ubiquitin carrier protein, putative,ubiquitin-protein ligase, putative		X	X
	Tb927.5.1020	Tb05.28F8.290	disulfide isomerase, putative		X
	Tb927.5.1090	Tb05.28F8.150	threonyl-tRNA synthetase, putative	ThrRS		X
	Tb927.5.1250	Tb05.30H13.220	hypothetical protein, conserved		X
	Tb927.5.1270	Tb05.30H13.270	hypothetical protein, conserved		X
	Tb927.5.1280	Tb05.30H13.280	alanine racemase, putative		X
	Tb927.5.1300	Tb05.30H13.310	vacuolar proton translocating ATPase subunit A, putative		X
	Tb927.5.1340	Tb05.30H13.360	hypothetical protein, conserved		X
	Tb927.5.1460	Tb05.30H13.580	hypothetical protein, conserved		X
	Tb927.5.1610	Tb05.30H13.890	60S ribosomal protein L13a, putative		X
	Tb927.5.1680	Tb05.30H13.1040	hypothetical protein, conserved		X	X
	Tb927.5.1690	Tb05.1P6.910	hypothetical protein, conserved			X
	Tb927.5.1700	Tb05.1P6.900	replication Factor A 28 kDa subunit, putative		X
	Tb927.5.1780	Tb05.1P6.770	hypothetical protein, conserved			X
	Tb927.5.1820	Tb05.1P6.710	60S acidic ribosomal protein, putative		X
	Tb927.5.1830	Tb05.1P6.700	lysosomal/endosomal membrane protein p67,lysosomal membrane glycoprotein			X
	Tb927.5.1880	Tb05.1P6.610	ecotin family (I11), putative,inhibitor of serine peptidase (ISP), putative (ISP2)	ISP2	X	X
	Tb927.5.1900	Tb05.1P6.560	hypothetical protein, conserved		X	X
	Tb927.5.2130	Tb05.1P6.20	hypothetical protein, conserved		X
	Tb927.5.2260	Tb05.3C6.250	conserved protein		X	X
	Tb927.5.230	Tb05.25N21.120	variant surface glycoprotein (VSG, atypical), putative		X
	Tb927.5.2530	Tb05.3C6.740	hypothetical protein, conserved		X
	Tb927.5.2620	Tb05.26K5.910	hypothetical protein, conserved		X
	Tb927.5.2820	Tb05.26K5.430	protein kinase, putative			X
	Tb927.5.2850	Tb05.26K5.370	radial spoke protein RSP2, putative		X	X
	Tb927.5.2900	Tb05.26K5.290	histone deacetylase 4,histone deacetylase-like protein HDO4 (HDAC4)	HDAC4	X
	Tb927.5.2950	Tb05.26K5.190	hypothetical protein, conserved			X
	Tb927.5.3030	Tb05.26K5.80	intraflagellar transport protein IFT122, putative (IFT122B)	IFT122B	X	X
	Tb927.5.320	Tb05.29K2.90	receptor-type adenylate cyclase GRESAG 4, putative,adenylyl cyclase, putative		X	X
	Tb927.5.3210	Tb05.27M3.260	small ubiquitin-related modifier (SUMO)	SUMO	X
	Tb927.5.3260	Tb05.27M3.360	hypothetical protein, conserved		X
	Tb927.5.3450	Tb05.6E7.90	hypothetical protein, conserved		X
	Tb927.5.350	Tb05.29K2.240	75 kDa invariant surface glycoprotein, putative (ISG75)	ISG75	X
	Tb927.5.360	Tb05.29K2.250	75 kDa invariant surface glycoprotein (ISG75)	ISG75	X
	Tb927.5.370	Tb05.29K2.270	75 kDa invariant surface glycoprotein, putative (ISG75)	ISG75	X
	Tb927.5.380	Tb05.29K2.280	75 kDa invariant surface glycoprotein, putative (ISG75)	ISG75	X
	Tb927.5.3820	Tb05.6E7.770	aspartate carbamoyltransferase, putative			X
	Tb927.5.3860	Tb05.6E7.820	tubulin tyrosine ligase, putative		X
	Tb927.5.390	Tb05.29K2.330	75 kDa invariant surface glycoprotein, putative		X
	Tb927.5.3970	Tb05.6E7.1020	adenylate kinase, putative (ADKE)	ADKE		X
	Tb927.5.400	Tb05.29K2.340	75 kDa invariant surface glycoprotein, putative (ISG75)	ISG75	X
	Tb927.5.4020	Tb05.45E22.280	hypothetical protein			X
	Tb927.5.4030	Tb05.45E22.290	U6 snRNA-associated Sm-like protein LSm7p (TbLSm7)	TbLSm7	X
	Tb927.5.4090	Tb05.45E22.370	hypothetical protein, conserved			X
	Tb927.5.4170	Tb05.45E22.470	histone H4, putative		X	X
	Tb927.5.4470	Tb05.45E22.820	hypothetical protein, conserved			X
	Tb927.5.4500	Tb05.26C7.80	ras-like small GTPase, putative (TbSAR1)	TbSAR1		X
	Tb927.5.4670	Tb05.26C7.310	variant surface glycoprotein (VSG, atypical), putative		X
	Tb927.5.4690	Tb05.26C7.330	variant surface glycoprotein (VSG, atypical), putative		X
	Tb927.5.4730	Tb05.26C7.380	variant surface glycoprotein (VSG, atypical), putative		X
	Tb927.5.4810	Tb05.26C7.450	variant surface glycoprotein (VSG, atypical), putative		X
	Tb927.5.4840	Tb05.26C7.490	variant surface glycoprotein (VSG, atypical), putative		X
	Tb927.5.4950	Tb05.25P15.230	variant surface glycoprotein (VSG, atypical), putative		X
	Tb927.5.5240	Tb05.5M21.180	variant surface glycoprotein (VSG), putative		X
	Tb927.5.650	Tb05.30F7.530	receptor-type adenylate cyclase GRESAG 4, putative		X
	Tb927.5.760	Tb05.30F7.270	cell cycle sequence binding phosphoprotein (RBP33), putative		X
	Tb927.5.840	Tb05.28F8.600	hypothetical protein, conserved		X
	Tb927.5.890	Tb05.28F8.510	oligosaccharyl transferase subunit, putative		X
	Tb927.5.900	Tb05.28F8.500	oligosaccharyl transferase subunit, putative		X
	Tb927.5.930	Tb05.28F8.460	NADH-dependent fumarate reductase (FRDg)	FRDg		X
	Tb927.6.1190	Tb06.3A7.690	hypothetical protein, conserved		X
	Tb927.6.1290	Tb06.3A7.840	hypothetical protein, conserved		X
	Tb927.6.1400	Tb06.3A7.1230	cyclophilin-type peptidyl-prolyl cis-trans isomerase, putative (PPIase)	PPIase		X
	Tb927.6.1430	Tb06.3A7.1260	hypothetical protein, conserved		X
	Tb927.6.1460	Tb06.3A7.1310	cyclin 3,mitotic cyclin, putative (CYC3)	CYC3	X
	Tb927.6.1470	Tb06.28P18.110	hypothetical protein, conserved		X
	Tb927.6.1520	Tb06.28P18.240	Aquaglyceroporin 1 (AQP1)	AQP1		X
	Tb927.6.1530	Tb06.28P18.250	hypothetical protein, conserved		X
	Tb927.6.160	Tb06.26F19.70	retrotransposon hot spot protein 1 (RHS1), putative		X
	Tb927.6.1660	Tb06.28P18.470	hypothetical protein, conserved			X
	Tb927.6.1800	Tb06.28P18.780	protein phosphatase 2C, putative			X
	Tb927.6.1870	Tb06.28P18.1010	eukaryotic translation initiation factor 4e, putative		X
	Tb927.6.1880	Tb06.28P18.1030	aspartyl-tRNA synthetase, putative	AspRS-1		X
	Tb927.6.190	Tb06.26F19.120	receptor-type adenylate cyclase GRESAG 4, putative		X
	Tb927.6.1900	Tb06.28P18.1050	Essential nuclear protein 1, putative (enp1)	enp1	X
	Tb927.6.2090	Tb06.4M18.340	hypothetical protein, conserved			X
	Tb927.6.2110	Tb06.4M18.360	40S ribosomal protein S30, putative				X
	Tb927.6.220	Tb06.28F21.780	purine nucleoside transporter (TbNT9)	TbNT9	X
	Tb927.6.2210	Tb06.4M18.580	hypothetical protein, conserved		X
	Tb927.6.2220	Tb06.4M18.590	hypothetical protein, conserved		X	X
	Tb927.6.2270	Tb06.4M18.660	hypothetical protein, conserved		X
	Tb927.6.2340	Tb06.4M18.744	hypothetical protein, conserved		X
	Tb927.6.2360	Tb06.4M18.780	adenosine kinase, putative			X
	Tb927.6.2700	Tb06.5F5.160	small nuclear ribonucleoprotein Sm-E (Sm-E)	Sm-E	X
	Tb927.6.2720	Tb06.5F5.200	calcium-binding protein, putative			X
	Tb927.6.2740	Tb06.5F5.240	pyridoxal kinase (pdxK)	pdxK		X
	Tb927.6.2850	Tb06.5F5.370	ESAG8-associated protein, putative (PIE8)	PIE8	X
	Tb927.6.2940	Tb06.5F5.610	phosphopantothenoylcysteine decarboxylase, putative (PPCDC)	PPCDC	X
	Tb927.6.300	Tb06.28F21.630	receptor-type adenylate cyclase GRESAG 4, putative		X
	Tb927.6.3000	Tb06.5F5.690	fatty acid desaturase, putative,sphingolipid delta 4 desaturase, putative		X
	Tb927.6.3090	Tb06.5F5.840	cytoskeleton-associated protein, putative			X
	Tb927.6.3140	Tb06.5F5.920	hypothetical protein, conserved		X	X
	Tb927.6.3150	Tb06.5F5.940	Hydin,flagellar component			X
	Tb927.6.3220	Tb06.2N9.820	hypothetical protein, conserved		X	X
	Tb927.6.3290	Tb06.2N9.700	intraflagellar transport protein 20, putative (IFT20)	IFT20	X
	Tb927.6.330	Tb06.28F21.520	receptor-type adenylate cyclase GRESAG 4, putative		X
	Tb927.6.3490	Tb06.2N9.250	zinc finger protein 1 (ZFP1)	ZFP1	X
	Tb927.6.3540	Tb06.2N9.190	zinc-finger protein, conserved		X
	Tb927.6.3650	Tb06.4F7.880	ADP-ribosylation factor, putative		X	X
	Tb927.6.3670	Tb06.4F7.840	paraflagellar rod component, putative (PFC8)	PFC8		X
	Tb927.6.3820	Tb06.4F7.640	hypothetical protein, conserved			X
	Tb927.6.400	Tb06.28F21.350	peptidase M20/M25/M40, putative		X
	Tb927.6.4000	Tb06.4F7.320	small glutamine-rich tetratricopeptide repeat protein, putative,small glutamine-rich tetratricopeptide repeat protein, putative (SGT)	SGT		X
	Tb927.6.410	Tb06.28F21.280	hypothetical protein, conserved			X
	Tb927.6.4120	Tb06.4F7.180	GTPase activating protein, putative		X
	Tb927.6.4140	Tb06.4F7.140	paraflagellar rod component, putative (PFC4)	PFC4		X
	Tb927.6.4280	Tb06.26G9.1050	glyceraldehyde 3-phosphate dehydrogenase, glycosomal (GAPDH)	GAPDH		X
	Tb927.6.4320	Tb06.26G9.1010	hypothetical protein, conserved		X
	Tb927.6.4340	Tb06.26G9.990	U6 snRNA-associated Sm-like protein LSm5p (TbLSm5)	TbLSm5	X
	Tb927.6.4370	Tb06.26G9.950	eukaryotic translation initiation factor 3 subunit 7-like protein		X	X
	Tb927.6.4440	Tb06.26G9.840	RNA-binding protein 42 (RNA-binding motif protein 42) (RBP42)	RBP42	X	X
	Tb927.6.4480	Tb06.26G9.740	valyl-tRNA synthetase, putative (ValRS)	ValRS		X
	Tb927.6.450	Tb06.28F21.200	EP3-2 procyclin,PARP,procyclin PARP A,procyclin B1- alpha,procyclic acidic repetitive protein A.beta,procyclic form specific polypeptide B1-alpha precursor		X
	Tb927.6.4500	Tb06.26G9.690	hypothetical protein, conserved		X
	Tb927.6.4520	Tb06.26G9.660	hypothetical protein, conserved		X	X
	Tb927.6.4590	Tb06.26G9.450	glutamyl-tRNA synthetase, putative	GluRS		X
	Tb927.6.460	Tb06.28F21.190	procyclin associated gene 3 (PAG3) protein,procyclin PARP A,procyclic acidic repetitive protein A (PAG3)	PAG3	X
	Tb927.6.4650	Tb06.26G9.360	UV excision repair RAD23 protein, putative			X
	Tb927.6.4710	Tb06.26G9.270	calmodulin, putative			X
	Tb927.6.4750	Tb06.26G9.180	hypothetical protein, conserved		X
	Tb927.6.480	Tb06.28F21.140	EP3-2 procyclin,PARP A-beta,surface protein EP3-2,surface protein EP3-2 procyclin precursor,procyclic form specific polypeptide A-beta precursor		X
	Tb927.6.4840	Tb06.30P15.650	S-adenosylmethionine synthetase, putative (METK1)	METK1		X
	Tb927.6.4850	Tb06.30P15.640	S-adenosylmethionine synthetase, putative (METK1)	METK1	X
	Tb927.6.490	Tb06.28F21.130	procyclin associated gene 3 (PAG3) protein,procyclin PARP A,procyclic acidic repetitive protein A (PAG3)	PAG3	X
	Tb927.6.4960	Tb06.30P15.530	Zinc finger CCCH domain-containing protein 47 (zc3h47)	zc3h47	X
	Tb927.6.4980	Tb06.30P15.510	40S ribosomal protein S14 (RPS14)	RPS14	X		X
	Tb927.6.5030	Tb06.30P15.410	leucine-rich repeat protein (LRRP), putative		X	X
	Tb927.6.5070	Tb06.30P15.360	hypothetical protein, conserved		X	X
	Tb927.6.5080	Tb06.30P15.340	hypothetical protein, conserved		X
	Tb927.6.510	Tb06.28F21.90	GPEET2 procyclin precursor,PARP A-alpha,procyclin A-alpha,procyclic form specific polypeptide A-alpha precursor		X
	Tb927.6.5120	Tb06.30P15.280	60S acidic ribosomal protein P2, putative			X
	Tb927.6.5130	Tb06.30P15.270	60S acidic ribosomal protein P2, putative		X
	Tb927.6.520	Tb06.28F21.70	EP3-2 procyclin,PARP A-beta,surface protein EP3-3 procyclin precursor,procyclic form specific polypeptide A-beta precursor		X
	Tb927.6.5260	Tb06.1I18.30	variant surface glycoprotein (VSG), putative		X
	Tb927.6.530	Tb06.28F21.60	procyclin associated gene 3 (PAG3) protein,procyclin PARP A,procyclic acidic repetitive protein A (PAG3)	PAG3	X
	Tb927.6.5370	Tb06.1I18.140	variant surface glycoprotein (VSG), putative		X
	Tb927.6.5450	Tb06.1I18.270	variant surface glycoprotein (VSG, atypical), putative		X
	Tb927.6.5550	Tb06.1I18.410	variant surface glycoprotein (VSG, atypical), putative		X
	Tb927.6.5740	Tb06.1I18.610	variant surface glycoprotein (VSG, atypical), putative		X
	Tb927.6.620	Tb06.3D8.330	hypothetical protein, conserved		X	X
	Tb927.6.630	Tb06.3D8.360	hypothetical protein, conserved		X
	Tb927.6.640	Tb06.3D8.430	kinetoplastid-specific phospho-protein phosphatase, putative		X
	Tb927.6.950	Tb06.3A7.350	cysteinyl-tRNA synthetase, putative	CysRS		X
	Tb927.7.100	Tb07.8P12.10	variant surface glycoprotein (VSG), putative		X
	Tb927.7.1050	Tb07.29K4.40	40S ribosomal protein S16, putative				X
	Tb927.7.1110	Tb07.27M11.260	asparagine synthetase a, putative			X
	Tb927.7.1130	Tb07.27M11.280	trypanothione/tryparedoxin dependent peroxidase 2,glutathione peroxidase-like 2 (TDPX2)	TDPX2		X
	Tb927.7.1300	Tb07.27M11.560	protein disulfide isomerase, putative			X
	Tb927.7.1590	Tb07.27M11.950	mitotic cyclin,cyclin CycB3 (CYC8)	CYC8	X
	Tb927.7.1670	Tb07.43M14.20	Eukaryotic translation initiation factor 4E type 6 (eif4e6)	eif4e6	X
	Tb927.7.1730	Tb07.43M14.120	60S ribosomal protein L7, putative		X
	Tb927.7.1740	Tb07.43M14.130	60S ribosomal protein L7, putative		X
	Tb927.7.1750	Tb07.43M14.140	60S ribosomal protein L7, putative		X		X
	Tb927.7.1780	Tb07.43M14.180	Adenine phosphoribosyltransferase, putative		X	X
	Tb927.7.1820	Tb07.43M14.240	hypothetical protein, conserved		X
	Tb927.7.1830	Tb07.43M14.260	hypothetical protein, conserved			X
	Tb927.7.190	Tb07.8P12.250	thimet oligopeptidase, putative (THOP1)	THOP1		X
	Tb927.7.2100	Tb07.43M14.550	GMP synthase, putative,glutamine amidotransferase, putative			X
	Tb927.7.2120	Tb07.43M14.580	hypothetical protein, conserved		X	X
	Tb927.7.2170	Tb07.22O10.90	hypothetical protein, conserved		X
	Tb927.7.2190	Tb07.22O10.120	hypothetical protein, conserved		X
	Tb927.7.2240	Tb07.22O10.180	hypothetical protein, conserved		X
	Tb927.7.230	Tb07.8P12.310	40S ribosomal protein S33, putative		X
	Tb927.7.2320	Tb07.22O10.280	hypothetical protein, conserved			X
	Tb927.7.2340	Tb07.22O10.320	40S ribosomal protein S15, putative				X
	Tb927.7.2380	Tb07.22O10.370	hypothetical protein, conserved		X
	Tb927.7.240	Tb07.8P12.320	40S ribosomal protein S33, putative		X		X
	Tb927.7.2400	Tb07.22O10.390	tyrosyl-tRNA synthetase, putative		X
	Tb927.7.2540	Tb07.22O10.640	ubiquitin-conjugating enzyme E2, putative,ubiquitin carrier protein, putative,ubiquitin-protein ligase, putative		X
	Tb927.7.2640	Tb07.22O10.840	hypothetical protein, conserved		X	X
	Tb927.7.2680	Tb07.13M20.790	zinc finger protein family member, putative (ZC3H22)	ZC3H22	X
	Tb927.7.2720	Tb07.13M20.740	hypothetical protein, conserved		X
	Tb927.7.2740	Tb07.13M20.700	hypothetical protein, conserved			X
	Tb927.7.2780	Tb07.13M20.666	hypothetical protein, conserved		X
	Tb927.7.2790	Tb07.13M20.660	hypothetical protein, conserved			X
	Tb927.7.280	Tb07.8P12.370	cyclophilin-type peptidyl-prolyl cis-trans isomerase, putative (PPIase)	PPIase		X
	Tb927.7.2820	Tb07.13M20.630	histone H2A, putative			X
	Tb927.7.290	Tb07.8P12.380	leucine-rich repeat protein (LRRP), putative,leucine-rich repeat protein 1 (LRRP1), putative		X
	Tb927.7.2980	Tb07.13M20.460	hypothetical protein, conserved			X
	Tb927.7.3120	Tb07.13M20.190	small nuclear ribonucleoprotein SmD1,SmD-1 like small nuclear ribonucleoprotein (Sm-D1)	Sm-D1	X
	Tb927.7.3170	Tb07.13M20.130	hypothetical protein, conserved		X
	Tb927.7.3310	Tb07.28B13.810	hypothetical protein, conserved		X	X
	Tb927.7.3330	Tb07.28B13.760	hypothetical protein, conserved		X
	Tb927.7.3370	Tb07.28B13.700	hypothetical protein, conserved		X	X
	Tb927.7.3410	Tb07.28B13.660	centrin, putative			X
	Tb927.7.3420	Tb07.28B13.650	peptidyl-prolyl cis-trans isomerase, putative (PPIase)	PPIase		X
	Tb927.7.3440	Tb07.28B13.630	I/6 autoantigen			X
	Tb927.7.3450	Tb07.28B13.620	I/6 autoantigen		X
	Tb927.7.3490	Tb07.28B13.570	synaptojanin (N-terminal domain), putative		X
	Tb927.7.3550	Tb07.28B13.500	hypothetical protein, conserved			X
	Tb927.7.3560	Tb07.28B13.480	hypothetical protein, conserved			X
	Tb927.7.3620	Tb07.28B13.380	tyrosyl-tRNA synthetase, putative	TyrRS		X
	Tb927.7.3680	Tb07.28B13.250	ubiquitin/ribosomal protein S27a, putative				X
	Tb927.7.3740	Tb07.28B13.90	hypothetical protein, conserved			X
	Tb927.7.3760	Tb07.28B13.50	phosphatidylserine synthase, putative		X
	Tb927.7.3860	Tb07.6C8.150	hypothetical protein, conserved		X
	Tb927.7.3920	Tb07.5F10.850	hypothetical protein, conserved			X
	Tb927.7.4020	Tb07.5F10.630	protein phosphatase 2C, putative			X
	Tb927.7.4060	Tb07.5F10.560	calpain-like cysteine peptidase, putative,cysteine peptidase, Clan CA, family C2, putative		X	X
	Tb927.7.4070	Tb07.5F10.550	calpain-like cysteine peptidase, putative,cysteine peptidase, Clan CA, family C2, putative		X	X
	Tb927.7.4100	Tb07.5F10.500	hypothetical protein, conserved			X
	Tb927.7.4110	Tb07.5F10.480	kinesin, putative			X
	Tb927.7.4160	Tb07.5F10.400	fatty acid elongase, putative,fatty acid elongase, putative		X
	Tb927.7.4170	Tb07.5F10.380	fatty acid elongase, putative		X
	Tb927.7.4180	Tb07.5F10.370	fatty acid elongase, putative		X
	Tb927.7.4390	Tb07.26A24.1130	threonine synthase, putative			X
	Tb927.7.4460	Tb07.26A24.970	hypothetical protein, conserved		X	X
	Tb927.7.4480	Tb07.26A24.920	adenosine 5'-monophosphoramidase, putative			X
	Tb927.7.4500	Tb07.26A24.860	hypothetical protein, conserved		X
	Tb927.7.4520	Tb07.26A24.810	hypothetical protein, conserved		X	X
	Tb927.7.4570	Tb07.26A24.720	inosine-guanine nucleoside hydrolase (IG-NH)	IG-NH		X
	Tb927.7.4670	Tb07.26A24.580	ribosomal RNA processing protein 4,exosome complex exonuclease (RRP4)	RRP4	X
	Tb927.7.4680	Tb07.26A24.540	hypothetical protein, conserved		X
	Tb927.7.4700	Tb07.26A24.470	hypothetical protein, conserved			X
	Tb927.7.4740	Tb07.26A24.400	hypothetical protein, conserved			X
	Tb927.7.4790	Tb07.26A24.340	proteasome beta 6 subunit,20S proteasome beta 6 subunit, putative (BETA6)	BETA6	X
	Tb927.7.4820	Tb07.26A24.310	hypothetical protein, conserved		X
	Tb927.7.4840	Tb07.26A24.280	hypothetical protein, conserved			X
	Tb927.7.4910	Tb07.26A24.90	hypothetical protein, conserved			X
	Tb927.7.5180	Tb07.27E10.420	60S ribosomal protein L23a, putative			X	X
	Tb927.7.5210	Tb07.27E10.470	hypothetical protein, conserved			X
	Tb927.7.5340	Tb07.27E10.660	hypothetical protein, conserved		X	X
	Tb927.7.5580	Tb07.10C21.430	cell cycle associated protein MOB1-B (MOB1B)	MOB1B	X
	Tb927.7.5660	Tb07.10C21.340	hypothetical protein, conserved		X	X
	Tb927.7.570	Tb07.8P12.860	prefoldin, putative		X
	Tb927.7.5760	Tb07.10C21.220	nuclear transport factor 2 protein, putative (NFT2)	NFT2	X
	Tb927.7.5910	Tb07.10C21.40	ATG8/AUT7/APG8/PAZ2, putative,ubiquitin-like protein (ATG8B)	ATG8B	X
	Tb927.7.5940	Tb07.10C21.10	Protein Associated with Differentiation (PAD2)	PAD2		X
	Tb927.7.5990	Tb07.2F2.140	protein associated with differentiation 7, putative (PAD7)	PAD7	X
	Tb927.7.6090	Tb07.2F2.320	hypothetical protein, conserved		X
	Tb927.7.6260	Tb07.2F2.580	hypothetical protein, conserved		X
	Tb927.7.6290	Tb07.2F2.620	kinesin, putative (TbKIF9A)	TbKIF9A		X
	Tb927.7.6340	Tb07.33N13.210	hypothetical protein, conserved			X
	Tb927.7.6360	Tb07.33N13.260	histone H2A variant,H2Az (h2aZ)	h2aZ	X
	Tb927.7.6500	Tb07.15M23.60	variant surface glycoprotein (VSG), putative		X
	Tb927.7.6540	Tb07.15M23.100	variant surface glycoprotein (VSG, atypical), putative		X
	Tb927.7.6610	Tb07.15M23.200	hypothetical protein, conserved		X
	Tb927.7.6620	Tb07.15M23.210	hypothetical protein, conserved		X
	Tb927.7.6640	Tb07.15M23.280	hypothetical protein, conserved		X	X
	Tb927.7.6770	Tb07.15M23.600	hypothetical protein, conserved			X
	Tb927.7.6850	Tb07.25D22.110	trans-sialidase (TS)	TS		X
	Tb927.7.6890	Tb07.21H15.580	hypothetical protein, conserved			X
	Tb927.7.6910	Tb07.21H15.560	hypothetical protein, conserved		X	X
	Tb927.7.6950	Tb07.21H15.490	hypothetical protein, conserved			X
	Tb927.7.6960	Tb07.21H15.480	ubiquitin-conjugating enzyme, putative,non-canonical ubiquiting-conjugating enzyme 1, putative		X
	Tb927.7.6970	Tb07.21H15.470	paraflagellar rod protein, putative			X
	Tb927.7.7050	Tb07.21H15.350	hypothetical protein, conserved		X
	Tb927.7.7070	Tb07.21H15.320	hypothetical protein, conserved		X
	Tb927.7.710	Tb07.29K4.620	heat shock 70 kDa protein, putative (HSP70)	HSP70		X
	Tb927.7.7130	Tb07.21H15.230	hypothetical protein, conserved		X
	Tb927.7.7240	Tb07.21H15.70	leucine-rich repeat protein (LRRP), putative			X
	Tb927.7.7250	Tb07.21H15.60	hypothetical protein, conserved			X
	Tb927.7.7380	Tb07.30D13.410	U6 snRNA-associated Sm-like protein LSm3p (TbLSm3)	TbLSm3	X
	Tb927.7.7460	Tb07.30D13.320	hypothetical protein, conserved		X
	Tb927.7.7520	Tb07.30D13.150	receptor-type adenylate cyclase GRESAG 4, putative		X
	Tb927.7.7530	Tb07.30D13.100	receptor-type adenylate cyclase GRESAG 4, putative		X
	Tb927.7.880	Tb07.29K4.370	RNA-binding protein, putative (RPB25)	RPB25	X
	Tb927.7.920	Tb07.29K4.310	dynein heavy chain, putative			X
	Tb927.8.1020	Tb08.29O4.60	6-phosphofructo-2-kinase/fructose-2,6-biphosphatase, putative		X
	Tb927.8.1050	Tb08.29O4.100	hypothetical protein, conserved			X
	Tb927.8.1110	Tb08.29O4.180	40S ribosomal protein S9, putative		X
	Tb927.8.1190	Tb08.29O4.330	hypothetical protein, conserved		X
	Tb927.8.1270	Tb08.29O4.460	conserved protein		X
	Tb927.8.130	Tb08.25E9.50	variant surface glycoprotein (VSG, atypical), putative		X
	Tb927.8.1330	Tb08.29O4.580	60S ribosomal protein L7a, putative		X	X	X
	Tb927.8.1340	Tb08.29O4.590	60S ribosomal protein L7a, putative		X
	Tb927.8.1500	Tb08.29O9.140	hypothetical protein, conserved		X
	Tb927.8.1540	Tb08.29O9.250	hypothetical protein, conserved			X
	Tb927.8.1550	Tb08.29O9.260	paraflagellar rod component, putative (PFC3)	PFC3		X
	Tb927.8.1560	Tb08.29O9.270	hypothetical protein, conserved			X
	Tb927.8.1610	Tb08.29O9.350	MSP-B, putative		X
	Tb927.8.1620	Tb08.29O9.360	MSP-B, putative		X	X
	Tb927.8.1630	Tb08.29O9.370	MSP-B, putative		X
	Tb927.8.1640	Tb08.29O9.380	MSP-B, putative		X
	Tb927.8.170	Tb08.25E9.140	variant surface glycoprotein (VSG, atypical), putative		X
	Tb927.8.1710	Tb08.29O9.490	protein phosphatase 2A, regulatory subunit B, putative,phosphotyrosyl phosphate activator protein, putative		X
	Tb927.8.1810	Tb08.26N11.210	rhomboid-like protein,serine peptidase, Clan S-, family S54, putative		X
	Tb927.8.1840	Tb08.26N11.250	hypothetical protein, conserved		X
	Tb927.8.1870	Tb08.26N11.310	Golgi/lysosome glycoprotein 1 (tGLP1)	tGLP1		X
	Tb927.8.1940	Tb08.26N11.400	endosomal integral membrane protein, putative		X
	Tb927.8.1950	Tb08.26N11.420	hypothetical protein, conserved			X
	Tb927.8.1960	Tb08.26N11.430	hypothetical protein, conserved		X
	Tb927.8.2030	Tb08.26N11.500	hypothetical protein, conserved		X	X
	Tb927.8.2100	Tb08.26N11.630	vacuolar ATP synthase 16 kDa proteolipid subunit, putative		X
	Tb927.8.2120	Tb08.26N11.670	hypothetical protein, conserved			X
	Tb927.8.2160	Tb08.26N11.730	multidrug resistance protein A,p-glycoprotein (PGPA)	PGPA		X
	Tb927.8.2200	Tb08.26N11.770	terbinafine resistance locus protein (yip1), putative		X
	Tb927.8.2330	Tb08.26A17.120	hypothetical protein, conserved		X
	Tb927.8.2410	Tb08.26A17.230	amidase, putative		X
	Tb927.8.2460	Tb08.26A17.330	hypothetical protein, conserved		X
	Tb927.8.2480	Tb08.26A17.360	3-oxo-5-alpha-steroid 4-dehydrogenase-like, putative		X
	Tb927.8.2560	Tb08.26A17.540	spliceosomal U5 snRNP-specific protein, putative		X
	Tb927.8.2620	Tb08.26A17.620	hypothetical protein, conserved			X
	Tb927.8.2630	Tb08.26A17.630	kinesin, putative			X
	Tb927.8.2640	Tb08.26A17.680	ubiquitin-activating enzyme E1, putative (UBA1)	UBA1	X
	Tb927.8.2770	Tb08.26A17.880	inositol 1,4,5-trisphosphate receptor (IP3R)	IP3R	X
	Tb927.8.2860	Tb08.28F14.240	hypothetical protein, conserved		X
	Tb927.8.2910	Tb08.28F14.300	mannosyl-oligosaccharide 1,2-alpha-mannosidase IB, putative		X
	Tb927.8.2920	Tb08.28F14.310	mannosyl-oligosaccharide 1,2-alpha-mannosidase IB, putative		X
	Tb927.8.2930	Tb08.28F14.320	mannosyl-oligosaccharide 1,2-alpha-mannosidase IB, putative		X
	Tb927.8.2940	Tb08.28F14.330	mannosyl-oligosaccharide 1,2-alpha-mannosidase IB, putative		X
	Tb927.8.3020	Tb08.28F14.440	hypothetical protein, conserved		X
	Tb927.8.3050	Tb08.28F14.530	hypothetical protein, conserved			X
	Tb927.8.3150	Tb08.28L1.90	T-complex protein 1, gamma subunit, putative (TCP-1-gamma)	TCP-1-gamma		X
	Tb927.8.3250	Tb08.28L1.260	dynein heavy chain, putative			X
	Tb927.8.3310	Tb08.28L1.330	Elongator-like Protein 3b (ELP3b)	ELP3b	X
	Tb927.8.3370	Tb08.28L1.430	Ran-binding protein, putative		X
	Tb927.8.3410	Tb08.28L1.520	hypothetical protein, conserved		X
	Tb927.8.3620	Tb08.10J17.820	folate transporter, putative,expression site-associated gene 10 (ESAG10) protein, putative		X
	Tb927.8.3630	Tb08.10J17.810	folate transporter, putative,expression site-associated gene 10 (ESAG10) protein, putative			X
	Tb927.8.3650	Tb08.10J17.790	folate transporter, putative,expression site-associated gene 10 (ESAG10) protein, putative		X
	Tb927.8.3750	Tb08.10J17.600	Nucleolar protein 56, putative (NOP56)	NOP56	X
	Tb927.8.3790	Tb08.10J17.530	paraflagellar rod component, putative (PFC2)	PFC2		X
	Tb927.8.3800	Tb08.10J17.520	nucleoside phosphatase, putative,guanosine diphosphatase, putative		X
	Tb927.8.4010	Tb08.10J17.170	flagellum-adhesion glycoprotein (fla1)	fla1	X
	Tb927.8.4050	Tb08.10J17.130	hypothetical protein, conserved			X
	Tb927.8.4060	Tb08.10J17.120	flagellum-adhesion glycoprotein, putative		X
	Tb927.8.4080	Tb08.10J17.100	hypothetical protein, conserved		X
	Tb927.8.4110	Tb08.10J17.70	flagellum-adhesion glycoprotein, putative		X
	Tb927.8.4180	Tb08.29H22.100	tRNA-specific adenosine deaminase (ADAT2)	ADAT2	X
	Tb927.8.4210	Tb08.29H22.320	hypothetical protein, conserved			X
	Tb927.8.4220	Tb08.29H22.350	hypothetical protein, conserved		X
	Tb927.8.4270	Tb08.29H22.450	hypothetical protein, conserved		X
	Tb927.8.4280	Tb08.29H22.480	nuclear transport factor 2, putative		X	X
	Tb927.8.4400	Tb08.29H22.780	hypothetical protein, conserved			X
	Tb927.8.4410	Tb08.29H22.800	ARP2/3 complex subunit, putative		X
	Tb927.8.4430	Tb08.29H22.830	uridine phosphorylase		X
	Tb927.8.4460	Tb08.29H22.870	hypothetical protein, conserved			X
	Tb927.8.4480	Tb08.29H22.890	hypothetical protein, conserved		X
	Tb927.8.4500	Tb08.29H22.940	Eukaryotic translation initiation factor 4 gamma type 5 (eif4g5)	eif4g5	X
	Tb927.8.460	Tb08.25E9.600	variant surface glycoprotein (VSG, atypical), putative		X
	Tb927.8.4640	Tb08.4A8.250	flagellar protofilament ribbon protein, putative			X
	Tb927.8.4700	Tb08.4A8.350	amino acid transporter, putative (AATP6)	AATP6	X
	Tb927.8.4710	Tb08.4A8.356	amino acid transporter, putative		X
	Tb927.8.4720	Tb08.4A8.362	amino acid transporter, putative		X
	Tb927.8.4730	Tb08.4A8.368	amino acid transporter, putative		X
	Tb927.8.4740	Tb08.4A8.374	amino acid transporter, putative		X
	Tb927.8.4780	Tb08.4A8.470	hypothetical protein, conserved			X
	Tb927.8.480	Tb08.25E9.660	phosphatidic acid phosphatase protein, putative		X
	Tb927.8.4870	Tb08.4A8.570	DIGIT,flagellar component			X
	Tb927.8.4890	Tb08.4A8.590	endoplasmic reticulum oxidoreductin, putative,pol-associated gene 1		X
	Tb927.8.4970	Tb08.5H5.920	Paraflagellar rod protein 2,Paraflagellar rod protein A (PFR2)	PFR2		X
	Tb927.8.5030	Tb08.5H5.860	trafficking protein particle complex subunit 3, putative,TRAPP, putative,transport protein particle (TRAPP) component, Bet3, putative		X
	Tb927.8.5090	Tb08.5H5.740	DNA-directed RNA polymerase I largest subunit (RPA190)	RPA190	X
	Tb927.8.5210	Tb08.5H5.470	cullin, putative		X
	Tb927.8.5230	Tb08.5H5.440	cyclophilin-type peptidyl-prolyl cis-trans isomerase, putative,PPIase, putative,rotamase, putative,cyclophilin, putative (PPIase)	PPIase		X
	Tb927.8.5300	Tb08.5H5.330	hypothetical protein, conserved			X
	Tb927.8.540	Tb08.12O16.100	hypothetical protein, conserved		X
	Tb927.8.5450	Tb08.5H5.40	amino acid permease 24 (AAT6)	AAT6	X
	Tb927.8.5460	Tb08.5H5.30	flagellar calcium-binding protein,44 kDa calflagin,44 kDa calcimedin (Tb-44)	Tb-44		X
	Tb927.8.5580	Tb08.26E13.190	hypothetical protein, conserved		X
	Tb927.8.5600	Tb08.26E13.220	transaldolase, putative		X	X
	Tb927.8.5630	Tb08.26E13.290	dihydroorotase, putative		X
	Tb927.8.570	Tb08.12O16.130	proteasome regulatory non-ATP-ase subunit 10		X
	Tb927.8.5710	Tb08.26E13.400	recombination initiation protein NBS1, putative		X
	Tb927.8.5740	Tb08.26E13.470	proteasome 26S non-ATPase subunit 9, putative		X
	Tb927.8.5830	Tb08.11J15.1130	hypothetical protein, conserved		X
	Tb927.8.5880	Tb08.11J15.1060	eukaryotic translation initiation factor 1A, putative		X
	Tb927.8.5970	Tb08.11J15.900	cullin, putative		X
	Tb927.8.5980	Tb08.11J15.890	TFIIH basal transcription factor complex helicase subunit, putative,DNA excision repair protein, Transcription factor II H complex, XPD subunit, putative		X
	Tb927.8.6030	Tb08.11J15.820	60S ribosomal protein L12, putative		X		X
	Tb927.8.6050	Tb08.11J15.770	hypothetical protein, conserved		X
	Tb927.8.6090	Tb08.11J15.680	ubiquitin-conjugating enzyme E2, putative,ubiquitin-protein ligase, putative,ubiquitin carrier protein, putative		X
	Tb927.8.6170	Tb08.11J15.550	transketolase, putative (TK)	TK		X
	Tb927.8.6200	Tb08.11J15.520	tubulin folding cofactor D, putative		X
	Tb927.8.6210	Tb08.11J15.510	phosphatidylinositol 3-kinase, putative,PI3-kinase, putative (PI3K)	PI3K	X
	Tb927.8.6240	Tb08.11J15.480	STOP axonemal protein		X	X
	Tb927.8.6270	Tb08.11J15.440	hypothetical protein, conserved			X
	Tb927.8.6390	Tb08.11J15.160	lysophospholipase, putative,alpha/beta hydrolase, putative (TbLysoPLA)	TbLysoPLA		X
	Tb927.8.6430	Tb08.11J15.110	hypothetical protein, conserved			X
	Tb927.8.6450	Tb08.11J15.50	inhibitor of cysteine peptidase (ICP)	ICP	X
	Tb927.8.6460	Tb08.11J15.30	hypothetical protein, conserved		X
	Tb927.8.6510	Tb08.30K1.280	ubiquitin-conjugating enzyme E2, putative,ubiquitin-protein ligase, putative,ubiquitin carrier protein, putative		X
	Tb927.8.6540	Tb08.30K1.310	TFIIH basal transcription factor subunit,DNA repair and transcription factor protein, putative (p44)	p44	X
	Tb927.8.6680	Tb08.30K1.560	clathrin assembly sigma-adaptin protein 3, putative		X
	Tb927.8.6920	Tb08.30K1.850	hypothetical protein, conserved			X
	Tb927.8.6940	Tb08.10K10.870	hypothetical protein, conserved		X
	Tb927.8.6950	Tb08.10K10.860	dynein light chain 2B, cytoplasmic, putative,predicted dynein modulator,roadblock/LC7 family member		X
	Tb927.8.7020	Tb08.10K10.800	peptidase, putative,metallo-peptidase, Clan ME, Family M16			X
	Tb927.8.7090	Tb08.10K10.730	hypothetical protein, conserved		X
	Tb927.8.7140	Tb08.10K10.640	UDP-Gal or UDP-GlcNAc-dependent glycosyltransferase, putative		X
	Tb927.8.730	Tb08.12O16.300	nucleolar RNA-binding protein, putative		X
	Tb927.8.7350	Tb08.10K10.270	trans-sialidase, putative,neuraminidase, putative		X
	Tb927.8.740	Tb08.12O16.310	nucleolar RNA-binding protein, truncated		X
	Tb927.8.7450	Tb08.10K10.110	myosin heavy chain kinase A, putative		X
	Tb927.8.7490	Tb08.30P3.10	hypothetical protein, conserved		X
	Tb927.8.750	Tb08.12O16.320	nucleolar RNA-binding protein, putative		X
	Tb927.8.7570	Tb08.30P3.90	tRNA-dihydrouridine synthase 1, putative		X
	Tb927.8.760	Tb08.12O16.330	nucleolar RNA-binding protein (Nopp44/46)	Nopp44/46	X
	Tb927.8.7610	Tb08.30P3.130	amino acid transporter 1, putative (AATP1)	AATP1	X	X
	Tb927.8.7620	Tb08.30P3.140	amino acid transporter 1, putative (AATP1)	AATP1	X
	Tb927.8.7630	Tb08.30P3.150	amino acid transporter 1, putative (AATP1)	AATP1	X
	Tb927.8.7640	Tb08.30P3.160	amino acid transporter 1, putative (AATP1)	AATP1	X
	Tb927.8.7650	Tb08.30P3.170	amino acid transporter, putative		X
	Tb927.8.7670	Tb08.30P3.190	amino acid transporter, putative		X
	Tb927.8.7680	Tb08.30P3.210	amino acid transporter, putative		X
	Tb927.8.7700	Tb08.30P3.230	amino acid transporter, putative		X	X
	Tb927.8.7740	Tb08.30P3.270	amino acid transporter, putative		X
	Tb927.8.7840	Tb08.6H23.110	dynein heavy chain, cytosolic, putative		X
	Tb927.8.7900	Tb08.6H23.170	receptor-type adenylate cyclase GRESAG 4, putative		X
	Tb927.8.7920	Tb08.6H23.190	receptor-type adenylate cyclase GRESAG 4, putative		X
	Tb927.8.7930	Tb08.6H23.200	receptor-type adenylate cyclase GRESAG 4, putative		X
	Tb927.8.7940	Tb08.6H23.210	receptor-type adenylate cyclase GRESAG 4, putative		X
	Tb927.8.7950	Tb08.6H23.220	hypothetical protein, conserved			X
	Tb927.8.8020	Tb08.6H23.290	monoglyceride lipase, putative		X
	Tb927.8.8040	Tb08.6H23.310	kinetoplastid-specific phospho-protein phosphatase, putative		X
	Tb927.8.810	Tb08.12O16.380	radial spoke protein RSP9, putative			X
	Tb927.8.8200	Tb08.28A12.220	hypothetical protein, conserved			X
	Tb927.8.8220	Tb08.28A12.240	amino acid transporter, putative		X
	Tb927.8.8230	Tb08.28A12.250	amino acid transporter, putative		X
	Tb927.8.8240	Tb08.28A12.260	amino acid transporter, putative		X
	Tb927.8.8250	Tb08.28A12.270	amino acid transporter, putative		X
	Tb927.8.8260	Tb08.28A12.280	amino acid transporter, putative		X
	Tb927.8.8280	Tb08.28A12.300	hypothetical protein, conserved		X
	Tb927.8.8300	Tb08.28A12.320	amino acid transporter, putative		X	X
	Tb927.8.8330	Tb08.28A12.350	calpain, putative,cysteine peptidase, putative		X
	Tb927.8.880	Tb08.12O16.500	hypothetical protein			X
	Tb927.8.890	Tb08.12O16.530	Ras-related protein Rab1A (Rab1A)	Rab1A		X
	Tb927.8.900	Tb08.12O16.540	splicing factor TSR1 (TSR1)	TSR1	X
	Tb927.8.910	Tb08.12O16.600	hypothetical protein, conserved		X
	Tb927.8.980	Tb08.25L8.80	phosphoacetylglucosamine mutase, putative,acetylglucosaminephosphomutase, putative,N-acetylglucosamine-phosphate mutase, putative		X	X
	Tb927.9.10230	Tb09.211.1690, Tb09.211.1690:mRNA, Tb09.211.1690:pep, chr9contig211.tmp0200c	hypothetical protein, conserved		X
	Tb927.9.10250	229.t01427, Tb09.211.1695, Tb09.211.1695:mRNA, Tb09.211.1695:pep	small nuclear ribonucleoprotein Sm-F (Sm-F)	Sm-F	X
	Tb927.9.10340	Tb09.211.1760, Tb09.211.1760:mRNA, Tb09.211.1760:pep, chr9contig211.tmp0207c	amino acid transporter, putative		X
	Tb927.9.10370	Tb09.211.1790, Tb09.211.1790:mRNA, Tb09.211.1790:pep, chr9contig211.tmp0210c	TAX-1			X
	Tb927.9.10400	Tb09.211.1800, Tb09.211.1800:mRNA, Tb09.211.1800:pep, chr9contig211.tmp0211c	hypothetical protein, conserved			X
	Tb927.9.10440	Tb09.211.1820, Tb09.211.1820:mRNA, Tb09.211.1820:pep, chr9contig211.tmp0214c	DNA polymerase epsilon catalytic subunit, putative		X
	Tb927.9.1050	Tb09.160.0110, Tb09.160.0110:mRNA, Tb09.160.0110:pep, chr9contig160.tmp0011	variant surface glycoprotein (VSG), putative		X
	Tb927.9.10770	Tb09.211.2150, Tb09.211.2150:mRNA, Tb09.211.2150:pep, chr9contig211.tmp0251c	Polyadenylate-binding protein 2 (Poly(A)-binding protein 2) (Poly(A)-binding protein II) (PABII) (Polyadenylate-binding nuclear protein 1) (Nuclear poly(A)-binding protein 1) (PABP2), putative (PABP2)	PABP2		X
	Tb927.9.10970	Tb09.211.2310, Tb09.211.2310:mRNA, Tb09.211.2310:pep, chr9contig211.tmp0267c	Bem46-like serine peptidase,Serine peptidase, Clan SC, Family S09X		X
	Tb927.9.11030	Tb09.211.2360, Tb09.211.2360:mRNA, Tb09.211.2360:pep, chr9contig211.tmp0272c	cAMP-dependent protein kinase catalytic subunit 2 (PKAC2)	PKAC2		X
	Tb927.9.1110	Tb09.160.0160, Tb09.160.0160:mRNA, Tb09.160.0160:pep, chr9contig160.tmp0016	variant surface glycoprotein (VSG, atypical), putative		X
	Tb927.9.11140	Tb09.211.2450, Tb09.211.2450:mRNA, Tb09.211.2450:pep, chr9contig211.tmp0283c	hypothetical protein, conserved		X	X
	Tb927.9.11230	Tb09.211.2540, Tb09.211.2540:mRNA, Tb09.211.2540:pep, chr9contig211.tmp0292	calmodulin-like protein, putative,EF hand containing protein			X
	Tb927.9.11260	Tb09.211.2560, Tb09.211.2560:mRNA, Tb09.211.2560:pep, chr9contig211.tmp0294	nucleoside diphosphate kinase, putative			X
	Tb927.9.11270	Tb09.211.2570, Tb09.211.2570:mRNA, Tb09.211.2570:pep, chr9contig211.tmp0295	T-complex protein 1, eta subunit, putative,t- complex protein 1 (eta subunit), putative (TCP-1-eta)	TCP-1-eta		X
	Tb927.9.11310	Tb09.211.2590, Tb09.211.2590:mRNA, chr9contig211.tmp0297	unspecified product		X
	Tb927.9.11380	Tb09.211.2630, Tb09.211.2630:mRNA, chr9contig211.tmp0301	unspecified product			X
	Tb927.9.11410	Tb09.211.2640, Tb09.211.2640:mRNA, chr9contig211.tmp0302	unspecified product				X
	Tb927.9.11540	Tb09.211.2700, Tb09.211.2700:mRNA, Tb09.211.2700:pep, chr9contig211.tmp0309	hypothetical protein, conserved		X	X
	Tb927.9.11580	Tb09.211.2730, Tb09.211.2730:mRNA, Tb09.211.2730:pep, chr9contig211.tmp0312	Gim5A protein,glycosomal membrane protein (gim5A)	gim5A	X	X
	Tb927.9.11770	Tb09.211.2880, Tb09.211.2880:mRNA, Tb09.211.2880:pep, chr9contig211.tmp0327	hypothetical protein, conserved			X
	Tb927.9.11790	Tb09.211.2900, Tb09.211.2900:mRNA, Tb09.211.2900:pep, chr9contig211.tmp0329	membrane transporter protein, putative		X
	Tb927.9.11810	Tb09.211.2920, Tb09.211.2920:mRNA, Tb09.211.2920:pep, chr9contig211.tmp0331	membrane transporter protein, putative		X
	Tb927.9.11840	Tb09.211.2960, Tb09.211.2960:mRNA, Tb09.211.2960:pep, chr9contig211.tmp0336	Pre-rRNA-processing protein PNO1, putative (PNO1)	PNO1	X
	Tb927.9.11930	Tb09.211.3040, Tb09.211.3040:mRNA, Tb09.211.3040:pep, chr9contig211.tmp0345	DNA-repair protein, putative		X
	Tb927.9.12090	Tb09.211.3160, Tb09.211.3160:mRNA, Tb09.211.3160:pep, chr9contig211.tmp0358	hypothetical protein, conserved		X
	Tb927.9.12110	Tb09.211.3180, Tb09.211.3180:mRNA, Tb09.211.3180:pep, chr9contig211.tmp0360	6-phosphogluconate dehydrogenase, decarboxylating (gnD)	gnD		X
	Tb927.9.12200	Tb09.211.3270, Tb09.211.3270:mRNA, chr9contig211.tmp0370	unspecified product		X
	Tb927.9.12240	Tb09.211.3280, Tb09.211.3280:mRNA, chr9contig211.tmp0371	unspecified product		X		X
	Tb927.9.12320	Tb09.211.3330, Tb09.211.3330:mRNA, Tb09.211.3330:pep, chr9contig211.tmp0376	cystathione gamma lyase, putative			X
	Tb927.9.12330	Tb09.211.3340, Tb09.211.3340:mRNA, Tb09.211.3340:pep, chr9contig211.tmp0377	hypothetical protein, conserved		X
	Tb927.9.12390	Tb09.211.3400, Tb09.211.3400:mRNA, Tb09.211.3400:pep, chr9contig211.tmp0383	hypothetical protein, conserved		X
	Tb927.9.1250	Tb09.160.0260, Tb09.160.0260:mRNA, Tb09.160.0260:pep, chr9contig160.tmp0026	variant surface glycoprotein (VSG), putative		X
	Tb927.9.12510	Tb09.211.3510, Tb09.211.3510:mRNA, Tb09.211.3510:pep, chr9contig211.tmp0394	ATP-dependent DEAD/H RNA helicase, putative (DED1)	DED1		X
	Tb927.9.12570	Tb09.211.3550, Tb09.211.3550:mRNA, Tb09.211.3550:pep, chr9contig211.tmp0398	glycerol kinase, glycosomal (glk1)	glk1		X
	Tb927.9.12670	Tb09.211.3620, Tb09.211.3620:mRNA, Tb09.211.3620:pep, chr9contig211.tmp0405	predicted zinc finger protein,nucleic acid binding protein, putative		X
	Tb927.9.1280	Tb09.160.0280, Tb09.160.0280:mRNA, Tb09.160.0280:pep, chr9contig160.tmp0028c	variant surface glycoprotein (VSG, atypical), putative		X
	Tb927.9.12820	Tb09.211.3770, Tb09.211.3770:mRNA, Tb09.211.3770:pep, chr9contig211.tmp0420	dynein light chain, putative,dynein Tctex2 family, putative		X
	Tb927.9.12960	Tb09.211.3870, Tb09.211.3870:mRNA, Tb09.211.3870:pep, chr9contig211.tmp0431	transporter, putative		X
	Tb927.9.12990	Tb09.211.3890, Tb09.211.3890:mRNA, Tb09.211.3890:pep, chr9contig211.tmp0433	hypothetical protein, conserved			X
	Tb927.9.13070	229.t01436, Tb09.211.3955, Tb09.211.3955:mRNA, Tb09.211.3955:pep	predicted heat shock factor binding protein		X
	Tb927.9.13350	Tb09.211.4200, Tb09.211.4200:mRNA, Tb09.211.4200:pep, chr9contig211.tmp0466c	hypothetical protein, conserved		X
	Tb927.9.13380	Tb09.211.4240, Tb09.211.4240:mRNA, Tb09.211.4240:pep, chr9contig211.tmp0470c	phosphoinositide-binding protein, putative		X
	Tb927.9.13440	Tb09.211.4280, Tb09.211.4280:mRNA, Tb09.211.4280:pep, chr9contig211.tmp0474c	hypothetical protein, conserved			X
	Tb927.9.1350	Tb09.160.0350, Tb09.160.0350:mRNA, Tb09.160.0350:pep, chr9contig160.tmp0035c	hypothetical protein, conserved		X	X
	Tb927.9.13510	Tb09.211.4350, Tb09.211.4350:mRNA, Tb09.211.4350:pep, chr9contig211.tmp0481c	Poly(A)-specific ribonuclease PARN-3 (parn3)	parn3	X
	Tb927.9.13520	Tb09.211.4360, Tb09.211.4360:mRNA, Tb09.211.4360:pep, chr9contig211.tmp0482c	hypothetical protein, conserved		X
	Tb927.9.13680	Tb09.211.4470, Tb09.211.4470:mRNA, Tb09.211.4470:pep, chr9contig211.tmp0495c	ADP-ribosylation factor, putative			X
	Tb927.9.13880	229.t01440, Tb09.211.4512, Tb09.211.4512:mRNA	unspecified product			X
	Tb927.9.14220	Tb09.211.4760, Tb09.211.4760:mRNA, Tb09.211.4760:pep, chr9contig211.tmp0524c, embl.369	metacaspase 5, putative (MCA5)	MCA5	X
	Tb927.9.14330	Tb09.211.4840, Tb09.211.4840:mRNA, Tb09.211.4840:pep, chr9contig211.tmp0532c	mismatch repair protein PMS1, putative,mismatch repair protein		X
	Tb927.9.1440	Tb09.160.0430, Tb09.160.0430:mRNA, Tb09.160.0430:pep, chr9contig160.tmp0043c	hypothetical protein, conserved		X
	Tb927.9.14410	Tb09.211.4870, Tb09.211.4870:mRNA, Tb09.211.4870:pep, chr9contig211.tmp0535c	RNA 3'-terminal phosphate cyclase-like protein		X
	Tb927.9.14480	Tb09.211.4920, Tb09.211.4920:mRNA, Tb09.211.4920:pep, chr9contig211.tmp0540c	dynein-associated protein, putative			X
	Tb927.9.15050	Tb09.244.2800, Tb09.244.2800:mRNA, Tb09.244.2800:pep, chr9contig244a01.tmp0280	trypanin-related protein, putative		X	X
	Tb927.9.15060	Tb09.244.2790, Tb09.244.2790:mRNA, Tb09.244.2790:pep, chr9contig244a01.tmp0279	rRNA processing protein, putative		X
	Tb927.9.1510	Tb09.160.0460, Tb09.160.0460:mRNA, Tb09.160.0460:pep, chr9contig160.tmp0046c	hypothetical protein, conserved		X
	Tb927.9.15110	Tb09.244.2740, Tb09.244.2740:mRNA, chr9contig244a01.tmp0274	unspecified product		X
	Tb927.9.15150	Tb09.244.2730, Tb09.244.2730:mRNA, chr9contig244a01.tmp0273	unspecified product		X		X
	Tb927.9.15190	Tb09.244.2720, Tb09.244.2720:mRNA, Tb09.244.2720:pep, chr9contig244a01.tmp0272	ribosomal protein L15, putative			X
	Tb927.9.1520	229.t01423, Tb09.160.0465, Tb09.160.0465:mRNA, Tb09.160.0465:pep	hypothetical protein, conserved			X
	Tb927.9.15210	229.t01443, Tb09.244.2725, Tb09.244.2725:mRNA, Tb09.244.2725:pep	ribosomal protein L36, putative		X		X
	Tb927.9.15460	Tb09.244.2570, Tb09.244.2570:mRNA, Tb09.244.2570:pep, chr9contig244a01.tmp0257	calcium motive p-type ATPase, putative			X
	Tb927.9.15490	Tb09.244.2540, Tb09.244.2540:mRNA, Tb09.244.2540:pep, chr9contig244a01.tmp0254	ADP-ribosylation factor GTPase activating protein, putative		X
	Tb927.9.15510	Tb09.244.2530, Tb09.244.2530:mRNA, Tb09.244.2530:pep, chr9contig244a01.tmp0253	BARP protein (BARP)	BARP	X
	Tb927.9.15520	Tb09.244.2520, Tb09.244.2520:mRNA, Tb09.244.2520:pep, chr9contig244a01.tmp0252	BARP protein (BARP)	BARP	X
	Tb927.9.15530	Tb09.244.2510, Tb09.244.2510:mRNA, Tb09.244.2510:pep, chr9contig244a01.tmp0251	BARP protein (BARP)	BARP	X
	Tb927.9.15560	Tb09.244.2480, Tb09.244.2480:mRNA, Tb09.244.2480:pep, chr9contig244a01.tmp0248	BARP protein (BARP)	BARP	X
	Tb927.9.15580	Tb09.244.2460, Tb09.244.2460:mRNA, Tb09.244.2460:pep, chr9contig244a01.tmp0246	BARP protein (BARP)	BARP	X
	Tb927.9.15590	Tb09.244.2450, Tb09.244.2450:mRNA, Tb09.244.2450:pep, chr9contig244a01.tmp0245	BARP protein (BARP)	BARP	X
	Tb927.9.15600	Tb09.244.2440, Tb09.244.2440:mRNA, Tb09.244.2440:pep, chr9contig244a01.tmp0244	BARP protein (BARP)	BARP	X
	Tb927.9.15620	Tb09.244.2420, Tb09.244.2420:mRNA, Tb09.244.2420:pep, chr9contig244a01.tmp0242	BARP protein (BARP)	BARP	X
	Tb927.9.15630	Tb09.244.2410, Tb09.244.2410:mRNA, Tb09.244.2410:pep, chr9contig244a01.tmp0241	BARP protein (BARP)	BARP	X
	Tb927.9.15640	Tb09.244.2400, Tb09.244.2400:mRNA, Tb09.244.2400:pep, chr9contig244a01.tmp0240	BARP protein (BARP)	BARP	X
	Tb927.9.15700	Tb09.244.2330, Tb09.244.2330:mRNA, Tb09.244.2330:pep, chr9contig244a01.tmp0233	variant surface glycoprotein (VSG)-related, putative		X
	Tb927.9.15710	Tb09.244.2310, Tb09.244.2310:mRNA, Tb09.244.2310:pep, chr9contig244a01.tmp0231	variant surface glycoprotein (VSG)-related, putative		X
	Tb927.9.15730	Tb09.244.2280, Tb09.244.2280:mRNA, Tb09.244.2280:pep, chr9contig244a01.tmp0228	variant surface glycoprotein (VSG)-related, putative		X
	Tb927.9.15890	Tb09.244.2120, Tb09.244.2120:mRNA, Tb09.244.2120:pep, chr9contig244a01.tmp0212	expression site-associated gene (ESAG) protein, putative,expression site-associated gene 5 (ESAG5) protein, putative		X
	Tb927.9.15940	Tb09.244.2060, Tb09.244.2060:mRNA, Tb09.244.2060:pep, chr9contig244a01.tmp0206	expression site-associated gene (ESAG) protein, putative,expression site-associated gene 3 (ESAG3) protein, putative		X
	Tb927.9.160	Tb09.354.0060, Tb09.354.0060:mRNA, Tb09.354.0060:pep	variant surface glycoprotein (VSG, atypical), putative		X
	Tb927.9.16200	Tb09.244.1830, Tb09.244.1830:mRNA, Tb09.244.1830:pep, chr9contig244a01.tmp0183	variant surface glycoprotein (VSG, atypical), putative		X
	Tb927.9.16320	Tb09.244.1740, Tb09.244.1740:mRNA, Tb09.244.1740:pep, chr9contig244a01.tmp0174	variant surface glycoprotein (VSG), putative		X
	Tb927.9.16490	Tb09.244.1580, Tb09.244.1580:mRNA, Tb09.244.1580:pep, chr9contig244a01.tmp0158	variant surface glycoprotein (VSG), putative		X
	Tb927.9.16500	Tb09.244.1570, Tb09.244.1570:mRNA, Tb09.244.1570:pep, chr9contig244a01.tmp0157	variant surface glycoprotein (VSG, atypical), putative		X
	Tb927.9.1680	Tb09.160.0580, Tb09.160.0580:mRNA, Tb09.160.0580:pep, chr9contig160.tmp0058c	Lys-63-specific deubiquitinase BRCC36, putative,JAB-MPN domain protein		X
	Tb927.9.17050	Tb09.244.1000, Tb09.244.1000:mRNA, Tb09.244.1000:pep, chr9contig244a01.tmp0100	variant surface glycoprotein (VSG, atypical), putative		X
	Tb927.9.17140	Tb09.244.0910, Tb09.244.0910:mRNA, Tb09.244.0910:pep, chr9contig244a01.tmp0091	variant surface glycoprotein (VSG), putative		X
	Tb927.9.1750	Tb09.160.0650, Tb09.160.0650:mRNA, Tb09.160.0650:pep, chr9contig160.tmp0065c	hypothetical protein, conserved			X
	Tb927.9.17600	Tb09.244.0470, Tb09.244.0470:mRNA, Tb09.244.0470:pep, chr9contig244a01.tmp0047	variant surface glycoprotein (VSG), putative		X
	Tb927.9.17850	Tb09.244.0250, Tb09.244.0250:mRNA, Tb09.244.0250:pep, chr9contig244a01.tmp0025	variant surface glycoprotein (VSG, atypical), putative		X
	Tb927.9.17910	Tb09.244.0200, Tb09.244.0200:mRNA, Tb09.244.0200:pep, chr9contig244a01.tmp0020	variant surface glycoprotein (VSG, atypical), putative		X
	Tb927.9.18050	Tb09.244.0050, Tb09.244.0050:mRNA, Tb09.244.0050:pep, chr9contig244a01.tmp0005	variant surface glycoprotein (VSG, atypical), putative		X
	Tb927.9.1810	Tb09.160.0700, Tb09.160.0700:mRNA, Tb09.160.0700:pep, chr9contig160.tmp0071c	60S ribosomal protein L35, putative		X
	Tb927.9.1850	Tb09.160.0710, Tb09.160.0710:mRNA, Tb09.160.0710:pep, chr9contig160.tmp0070c	60S ribosomal protein L35, putative		X		X
	Tb927.9.1880	Tb09.160.0720, Tb09.160.0720:mRNA, Tb09.160.0720:pep, chr9contig160.tmp0072c	hypothetical protein, conserved			X
	Tb927.9.190	Tb09.354.0090, Tb09.354.0090:mRNA, Tb09.354.0090:pep	variant surface glycoprotein (VSG), putative		X
	Tb927.9.1960	Tb09.160.0770, Tb09.160.0770:mRNA, Tb09.160.0770:pep, chr9contig160.tmp0077c	nitrilase, putative		X	X
	Tb927.9.1980	Tb09.160.0790, Tb09.160.0790:mRNA, Tb09.160.0790:pep, chr9contig160.tmp0079c	hypothetical protein, conserved			X
	Tb927.9.2010	Tb09.160.0810, Tb09.160.0810:mRNA, Tb09.160.0810:pep, chr9contig160.tmp0081c	kynureninase, putative			X
	Tb927.9.2020	229.t01444, Tb09.160.0815, Tb09.160.0815:mRNA, Tb09.160.0815:pep	60S ribosomal protein L38, putative		X		X
	Tb927.9.2070	Tb09.160.0860, Tb09.160.0860:mRNA, Tb09.160.0860:pep, chr9contig160.tmp0086c	hypothetical protein, conserved		X
	Tb927.9.2390	Tb09.160.1100, Tb09.160.1100:mRNA, Tb09.160.1100:pep, chr9contig160.tmp0110c	hypothetical protein, conserved		X	X
	Tb927.9.2470	Tb09.160.1160, Tb09.160.1160:mRNA, Tb09.160.1160:pep, chr9contig160.tmp0116c	nucleolar protein (NOP86)	NOP86		X
	Tb927.9.2520	Tb09.160.1200, Tb09.160.1200:mRNA, Tb09.160.1200:pep, chr9contig160.tmp0120c	microtubule-associated protein (GB4)	GB4		X
	Tb927.9.270	Tb09.354.0180, Tb09.354.0180:mRNA, Tb09.354.0180:pep	variant surface glycoprotein (VSG, atypical), putative		X
	Tb927.9.2940	Tb09.160.1610, Tb09.160.1610:mRNA, Tb09.160.1610:pep, chr9contig160.tmp0153c	hypothetical protein, conserved			X
	Tb927.9.2980	Tb09.160.1660, Tb09.160.1660:mRNA, Tb09.160.1660:pep, chr9contig160.tmp0157c	hypothetical protein, conserved			X
	Tb927.9.3400	Tb09.160.2050, Tb09.160.2050:mRNA, Tb09.160.2050:pep, chr9contig160.tmp0179	endo-beta-N-acetylglucosaminidase, putative		X
	Tb927.9.3530	Tb09.160.2150, Tb09.160.2150:mRNA, Tb09.160.2150:pep, chr9contig160.tmp0569	U6 snRNA-associated Sm-like protein LSm6p,Sm- like protein (Lsm6)	Lsm6	X
	Tb927.9.3820	Tb09.160.2420, Tb09.160.2420:mRNA, Tb09.160.2420:pep, chr9contig160.tmp0206	syntaxin, putative		X
	Tb927.9.3970	Tb09.160.2540, Tb09.160.2540:mRNA, Tb09.160.2540:pep, chr9contig160.tmp0215	nicotinamidase, putative (PNC1)	PNC1	X
	Tb927.9.4040	Tb09.160.2600, Tb09.160.2600:mRNA, Tb09.160.2600:pep, chr9contig160.tmp0219	nicotinamidase, putative (PNC1)	PNC1	X
	Tb927.9.4210	Tb09.160.2810, Tb09.160.2810:mRNA, Tb09.160.2810:pep, chr9contig160.tmp0231	fatty acyl CoA synthetase 3 (ACS3)	ACS3		X
	Tb927.9.4390	Tb09.160.2990, Tb09.160.2990:mRNA, Tb09.160.2990:pep, chr9contig160.tmp0242	DNA-damage inducible protein DDI1-like protein		X
	Tb927.9.440	Tb09.142.0100, Tb09.142.0100:mRNA, Tb09.142.0100:pep	variant surface glycoprotein (VSG, atypical), putative		X
	Tb927.9.4680	Tb09.160.3270, Tb09.160.3270:mRNA, Tb09.160.3270:pep, chr9contig160.tmp0259	ATP-dependent DEAD box helicase, putative,eukaryotic initiation factor 4a, putative			X
	Tb927.9.4850	Tb09.160.3410, Tb09.160.3410:mRNA, Tb09.160.3410:pep, chr9contig160.tmp0268c	leucine-rich repeat protein (LRRP), putative		X
	Tb927.9.4900	Tb09.160.3470, Tb09.160.3470:mRNA, Tb09.160.3470:pep, chr9contig160.tmp0272	condensin subunit 1, putative		X
	Tb927.9.5040	Tb09.160.3590, Tb09.160.3590:mRNA, Tb09.160.3590:pep, chr9contig160.tmp0282	cAMP-specific phosphodiesterase (PDEB1)	PDEB1		X
	Tb927.9.5150	Tb09.160.3670, Tb09.160.3670:mRNA, Tb09.160.3670:pep, chr9contig160.tmp0286	ribosomal protein S6, putative,NHP2/RS6-like protein (NHP2)	NHP2	X	X
	Tb927.9.5170	Tb09.160.3690, Tb09.160.3690:mRNA, Tb09.160.3690:pep, chr9contig160.tmp0287	phosphomevalonate kinase protein, putative		X
	Tb927.9.5190	Tb09.160.3710, Tb09.160.3710:mRNA, Tb09.160.3710:pep, chr9contig160.tmp0289	proliferative cell nuclear antigen (PCNA), putative		X
	Tb927.9.5220	Tb09.160.3740, Tb09.160.3740:mRNA, Tb09.160.3740:pep, chr9contig160.tmp0291	conserved protein			X
	Tb927.9.5320	Tb09.160.3820, Tb09.160.3820:mRNA, Tb09.160.3820:pep, chr9contig160.tmp0296	nucleolar RNA binding protein, putative		X
	Tb927.9.5380	Tb09.160.3890, Tb09.160.3890:mRNA, Tb09.160.3890:pep, chr9contig160.tmp0301	hypothetical protein, conserved		X
	Tb927.9.5410	Tb09.160.3930, Tb09.160.3930:mRNA, Tb09.160.3930:pep, chr9contig160.tmp0304	hypothetical protein, conserved			X
	Tb927.9.5440	Tb09.160.3960, Tb09.160.3960:mRNA, Tb09.160.3960:pep, chr9contig160.tmp0305	actin, putative			X
	Tb927.9.5690	Tb09.160.4200, Tb09.160.4200:mRNA, Tb09.160.4200:pep, chr9contig160.tmp0317	60S acidic ribosomal protein, putative			X
	Tb927.9.570	Tb09.142.0230, Tb09.142.0230:mRNA, Tb09.142.0230:pep	variant surface glycoprotein (VSG, atypical), putative		X
	Tb927.9.5710	Tb09.160.4220, Tb09.160.4220:mRNA, Tb09.160.4220:pep, chr9contig160.tmp0319	general transcription factor IIB (tf2b)	tf2b	X
	Tb927.9.5730	Tb09.160.4240, Tb09.160.4240:mRNA, Tb09.160.4240:pep, chr9contig160.tmp0320	nucleosome assembly protein-like protein			X
	Tb927.9.580	Tb09.142.0240, Tb09.142.0240:mRNA, Tb09.142.0240:pep	variant surface glycoprotein (VSG), putative		X
	Tb927.9.5840	Tb09.160.4280, Tb09.160.4280:mRNA, chr9contig160.tmp0323	unspecified product	TRYP1		X
	Tb927.9.6070	Tb09.160.4450, Tb09.160.4450:mRNA, Tb09.160.4450:pep, chr9contig160.tmp0331	40S ribosomal protein S3, putative (RPS3)	RPS3		X	X
	Tb927.9.6130	Tb09.160.4520, Tb09.160.4520:mRNA, Tb09.160.4520:pep, chr9contig160.tmp0338	calmodulin, putative			X
	Tb927.9.6310	Tb09.160.4600, Tb09.160.4600:mRNA, Tb09.160.4600:pep, chr9contig160.tmp0346	ABC transporter, putative			X
	Tb927.9.6430	Tb09.160.4680, Tb09.160.4680:mRNA, Tb09.160.4680:pep, chr9contig160.tmp0354	Rab geranylgeranyl transferase component A, putative,Rab escort protein 1, putative		X
	Tb927.9.6870	Tb09.160.5020, Tb09.160.5020:mRNA, Tb09.160.5020:pep, chr9contig160.tmp0388	RNA-binding protein, putative (RBSR1)	RBSR1	X
	Tb927.9.6880	Tb09.160.5030, Tb09.160.5030:mRNA, Tb09.160.5030:pep, chr9contig160.tmp0389	cAMP-specific phosphodiesterase, putative		X
	Tb927.9.6920	Tb09.160.5060, Tb09.160.5060:mRNA, Tb09.160.5060:pep, chr9contig160.tmp0392	hypothetical protein, conserved			X
	Tb927.9.7070	Tb09.160.5160, Tb09.160.5160:mRNA, Tb09.160.5160:pep, chr9contig160.tmp0402	exosome complex exonuclease RRP40 (RRP40)	RRP40	X
	Tb927.9.7110	Tb09.160.5200, Tb09.160.5200:mRNA, chr9contig160.tmp0406	hypothetical protein, conserved			X
	Tb927.9.7180	Tb09.160.5250, Tb09.160.5250:mRNA, Tb09.160.5250:pep, chr9contig160.tmp0411	adenosine monophosphate deaminase, putative,AMP deaminase, putative			X
	Tb927.9.7320	Tb09.160.5380, Tb09.160.5380:mRNA, Tb09.160.5380:pep, chr9contig160.tmp0424c	expression site-associated gene 11 (ESAG11) protein, putative		X
	Tb927.9.7330	Tb09.160.5390, Tb09.160.5390:mRNA, Tb09.160.5390:pep, chr9contig160.tmp0425c	expression site-associated gene 2 (ESAG2) protein, putative		X
	Tb927.9.7340	Tb09.160.5400, Tb09.160.5400:mRNA, Tb09.160.5400:pep, chr9contig160.tmp0426c	expression site-associated gene 9 (ESAG9) protein, putative		X
	Tb927.9.7400	Tb09.v1.0310, Tb09.v1.0310:mRNA, Tb09.v1.0310:pep	expression site-associated gene 11 (ESAG11) protein, putative		X
	Tb927.9.7410	Tb09.v1.0320, Tb09.v1.0320:mRNA, Tb09.v1.0320:pep	expression site-associated gene 2 (ESAG2) protein, putative		X
	Tb927.9.7470	Tb09.160.5480, Tb09.160.5480:mRNA, Tb09.160.5480:pep, chr9contig160.tmp0434c	purine nucleoside transporter (NT10)	NT10		X
	Tb927.9.7540	Tb09.160.5550, Tb09.160.5550:mRNA, Tb09.160.5550:pep, chr9contig160.tmp0441c	calpain-like cysteine peptidase, putative,cysteine peptidase, Clan CA, family C2, putative		X	X
	Tb927.9.7550	Tb09.160.5560, Tb09.160.5560:mRNA, Tb09.160.5560:pep, chr9contig160.tmp0442c	adenylosuccinate lyase, putative (ADSL)	ADSL		X
	Tb927.9.7590	Tb09.160.5580, Tb09.160.5580:mRNA, Tb09.160.5580:pep, chr9contig160.tmp0444c	60S ribosomal protein L11, putative		X
	Tb927.9.7620	Tb09.160.5590, Tb09.160.5590:mRNA, Tb09.160.5590:pep, chr9contig160.tmp0445c	60S ribosomal protein L11, putative		X		X
	Tb927.9.7740	Tb09.v1.0350, Tb09.v1.0350:mRNA, Tb09.v1.0350:pep	lipid-like atypical dual specificity phosphatase, putative		X
	Tb927.9.7770	Tb09.v1.0380, Tb09.v1.0380:mRNA, Tb09.v1.0380:pep	spermidine synthase,SPDSYN (SpSyn)	SpSyn		X
	Tb927.9.8000	Tb09.211.0050, Tb09.211.0050:mRNA, Tb09.211.0050:pep, chr9contig211.tmp0005c	ubiquitin-conjugating enzyme E2, putative,ubiquitin carrier protein, putative,ubiquitin-protein ligase, putative		X	X
	Tb927.9.8100	Tb09.211.0120, Tb09.211.0120:mRNA, Tb09.211.0120:pep, chr9contig211.tmp0012c	nascent polypeptide associated complex subunit, putative		X
	Tb927.9.8130	Tb09.211.0130, Tb09.211.0130:mRNA, Tb09.211.0130:pep, chr9contig211.tmp0013c	nascent polypeptide associated complex subunit, putative		X
	Tb927.9.8160	Tb09.211.0140, Tb09.211.0140:mRNA, Tb09.211.0140:pep, chr9contig211.tmp0014c	chaperone protein DNAj, putative			X
	Tb927.9.8190	Tb09.211.0170, Tb09.211.0170:mRNA, Tb09.211.0170:pep, chr9contig211.tmp0017c	hypothetical protein, conserved			X
	Tb927.9.8250	Tb09.211.0210, Tb09.211.0210:mRNA, Tb09.211.0210:pep, chr9contig211.tmp0022c	atypical dual specificity phosphatase, putative		X
	Tb927.9.8450	Tb09.211.0350, Tb09.211.0350:mRNA, Tb09.211.0350:pep, chr9contig211.tmp0044c	adenylate kinase (ADKG)	ADKG		X
	Tb927.9.8520	Tb09.211.0410, Tb09.211.0410:mRNA, Tb09.211.0410:pep, chr9contig211.tmp0051c	hypothetical protein, conserved		X
	Tb927.9.8540	Tb09.211.0430, Tb09.211.0430:mRNA, Tb09.211.0430:pep, chr9contig211.tmp0053c	chloride channel protein, putative		X
	Tb927.9.8880	Tb09.211.0630, Tb09.211.0630:mRNA, Tb09.211.0630:pep, chr9contig211.tmp0079c	actin A			X
	Tb927.9.8990	Tb09.211.0690, Tb09.211.0690:mRNA, Tb09.211.0690:pep, chr9contig211.tmp0085c	hypothetical protein, conserved		X	X
	Tb927.9.9100	229.t01421, Tb09.211.0775, Tb09.211.0775:mRNA, Tb09.211.0775:pep	hypothetical protein, conserved			X
	Tb927.9.9200	Tb09.211.0860, Tb09.211.0860:mRNA, Tb09.211.0860:pep, chr9contig211.tmp0105c	alpha-1,2-mannosyltransferase, putative		X
	Tb927.9.9230	Tb09.211.0890, Tb09.211.0890:mRNA, Tb09.211.0890:pep, chr9contig211.tmp0108c	hypothetical protein, conserved		X
	Tb927.9.9260	Tb09.211.0900, Tb09.211.0900:mRNA, Tb09.211.0900:pep, chr9contig211.tmp0109c	hypothetical protein, conserved		X
	Tb927.9.9290	Tb09.211.0930, Tb09.211.0930:mRNA, Tb09.211.0930:pep, chr9contig211.tmp0112c	Polyadenylate-binding protein 1 (Poly(A)-binding protein 1) (PABP 1) (PABP1)	PABP1		X
	Tb927.9.9400	Tb09.211.1020, Tb09.211.1020:mRNA, Tb09.211.1020:pep, chr9contig211.tmp0125c	ceramide phosphorylethanolamine synthase		X
	Tb927.9.9410	Tb09.211.1030, Tb09.211.1030:mRNA, Tb09.211.1030:pep, chr9contig211.tmp0126c	inositol phosphorylceramide synthase (SLS1)	SLS1	X
	Tb927.9.9600	Tb09.211.1190, Tb09.211.1190:mRNA, Tb09.211.1190:pep, chr9contig211.tmp0145c	DNA replication licensing factor MCM9, putative		X
	Tb927.9.9620	Tb09.211.1210, Tb09.211.1210:mRNA, Tb09.211.1210:pep, chr9contig211.tmp0147c	meiotic recombination protein DMC1, putative (dmc1)	dmc1	X
	Tb927.9.9820	Tb09.211.1370, Tb09.211.1370:mRNA, Tb09.211.1370:pep, chr9contig211.tmp0163c	glyceraldehyde-3-phosphate dehydrogenase, putative			X
	Tb927.9.9940	Tb09.211.1470, Tb09.211.1470:mRNA, Tb09.211.1470:pep, chr9contig211.tmp0174c	PACRGB			X
	Tb927.9.9970	Tb09.211.1510, Tb09.211.1510:mRNA, Tb09.211.1510:pep, chr9contig211.tmp0179c	Small nuclear RNA gene activation protein (SNAP) 50 (SNAP50)	SNAP50	X
	Tb927.9.9990	Tb09.211.1530, Tb09.211.1530:mRNA, Tb09.211.1530:pep, chr9contig211.tmp0181c	kinetoplastid-specific dual specificity phosphatase, putative		X
