# Supplementary material for: Charting organellar importomes by quantitative mass spectrometry
Source: Nat Commun. 2017 May 9;8:15272. doi: 10.1038/ncomms15272 (PMC5436138; doi:10.1038/ncomms15272)
Supplement: Supplementary Data 3 — SILAC-MS analysis of ATOM40 knockdown-induced changes in protein abundance in whole cell extracts of T. brucei. Data analysis for three independent replicates was performed as described for Supplementary Data 1. Proteins listed in this table were identified with ≥ 2 different peptides (one of which unique) across all replicates and a false discovery rate of < 0.01. [file ncomms15272-s4.xls]

## Sheet: Column Headers
	Supplementary Data 3: SILAC-MS analysis of ATOM40 knockdown-induced changes in protein abundance in whole cell extracts of T. brucei. Data analysis for three independent replicates was performed as described for Supplementary Data 1. Proteins listed in this table were identified with ≥ 2 different peptides (one of which unique) across all replicates and a false discovery rate of < 0.01.
	Protein Group ID	Unique identifier given by MaxQuant for each entry in the "proteinGroups.txt" output file
	Protein IDs (TriTrypDB 8.1)	Protein ID(s) according to the TriTrypDB version 8.1
	Protein IDs (TriTrypDB < 8.1)	Protein ID(s) according to previous versions of the TriTrypDB (i.e. < version 8.1)
	Product Description	Description of the protein retrieved from the TriTrypDB (version 8.1)
	Gene Name	Corresponding gene name
	UniProt ID	UniProt accession number as provided by the TriTrypDB (version 8.1).
	Mitochondrial Proteome Reference Set (1)	Proteins present in the mitochondrial proteome reference set (1) as defined in this study (see Supplementary Data 2a)
	Non-mitochondrial Proteome Reference Set	Proteins present in the non-mitochondrial proteome reference set as defined in this study (see Supplementary Data 2b)
	ATOM40-dependent Importome	Proteins present in the ATOM40-dependent importome determined in this study
	Mol. Weight [kDa]	Theoretical molecular weight (in kDa) of the leading protein sequence contained in the protein group
	Sequence Coverage [%]	Percentage of the sequence that is covered by the identified peptides
	Q-Value	Local false discovery rate
	Peptides (Replicates 1 - 3)	Number of distinct peptide sequences identified across all replicates of this dataset that are assigned to the respective protein group
	Unique Peptides (Replicates 1 - 3)	Number of peptide sequences identified across all replicates of this dataset that are unique for the respective protein group
	Fold Change	Fold change in protein abundance in RNAi-induced samples compared to uninduced control samples
	Mean log2 Ratio Normalized +/- Tet	Mean of log2-transformed normalized protein ratios across all three replicates
	p-Value	p-Value determined using a two-sided Student's t-test
	-log2 p-Value	Negative log2-value of the p-value
	Peptides	Number of distinct peptide sequences identified that are assigned to the respective protein group per replicate
	Unique Peptides	Number of peptide sequences that are unique for the respective protein group per replicate
	Ratio Normalized +/- Tet	Normalized ratio between differentially SILAC-labeled corresponding peptide species. For normalization, the median of ratio sub-populations was shifted to 1. Ratios are given as tetracycline (Tet)-treated (+) versus untreated (-)
	log2 Ratio Normalized +/- Tet	Log2-transformed values of normalized ratios
	Ratio Variability [%]	Coefficient of variability over all redundant quantifiable peptides of a replicate; calculated as standard deviation of the natural logarithm of the ratios multiplied with 100
	Ratio Count	Number of redundant SILAC peptide pairs per replicate used for quantification
	Intensity	Total MS1 intensity of all isotopic clusters associated with the identified amino acid sequence per replicate
	Intensity L	Total MS1 intensity of the isotopic clusters belonging to the light (L) labeled partner per replicate
	Intensity H	Total MS1 intensity of the isotopic clusters belonging to the heavy (H) labeled partner per replicate

## Sheet: Suppl. Data 3
															Data determined across Replicates 1 - 3				Replicate 1									Replicate 2									Replicate 3
	Protein Group ID	Protein IDs (TriTrypDB 8.1)	Protein IDs (TriTrypDB < 8.1)	Product Description	Gene Name	UniProt ID	Mitochondrial Proteome Reference Set (1)	Non-mitochondrial Proteome Reference Set	ATOM40-dependent Importome	Mol. Weight [kDa]	Sequence Coverage [%]	Q-Value	Peptides (Replicates 1 - 3)	Unique Peptides (Replicates 1 - 3)	Fold Change	Mean log2 Ratio Normalized +/- Tet	p-Value	-log2 p-Value	Peptides	Unique Peptides	Ratio Normalized +/- Tet	log2 Ratio Normalized +/- Tet	Ratio Variability [%]	Ratio Count	Intensity	Intensity L	Intensity H	Peptides	Unique Peptides	Ratio Normalized +/- Tet	log2 Ratio Normalized +/- Tet	Ratio Variability [%]	Ratio Count	Intensity	Intensity L	Intensity H	Peptides	Unique Peptides	Ratio Normalized +/- Tet	log2 Ratio Normalized +/- Tet	Ratio Variability [%]	Ratio Count	Intensity	Intensity L	Intensity H
	5733	Tb927.9.9660	Tb09.211.1240, Tb09.211.1240:mRNA, Tb09.211.1240:pep, chr9contig211.tmp0150c	hypothetical protein, conserved	ATOM40	Q38E31	x		x	38.295	65	0	17	17	0.101735	-3.29711	0.00443338	7.81738	15	15	0.090382	-3.46782	114.7	14	28.5316	24.8918	27.7023	15	15	0.084585	-3.56345	58.627	16	28.0329	24.7172	28.4252	16	16	0.137733	-2.86005	105.15	23	27.8945	27.9309	24.1603
	2509	Tb927.11.5600	Tb11.02.3310, Tb11.02.3310:mRNA, Tb11.02.3310:pep, Tb11.212.0750	hypothetical protein, conserved	ATOM14	Q385K8	x		x	13.577	65.5	0	6	6	0.121771	-3.03776	0.00101669	9.94191	6	6	0.11412	-3.13138	128.12	6	27.5066	22.6601	25.6563	6	6	0.1136	-3.13797	70.412	9	26.2346	24.1323	27.3603	6	6	0.139282	-2.84392	71.925	10	25.8266	26.1111	22.6277
	752	Tb927.10.11030	Tb10.26.1020	hypothetical protein, conserved	ATOM11	Q389N6	x		x	11.261	39	0	3	3	0.168348	-2.57048	0.0011498	9.76441	2	2	0.16069	-2.63765	56.829	2	23.2321	21.236	23.9354	2	2	0.1898	-2.39745	67.628	4	24.0146	21.1433	22.8455	3	3	0.156436	-2.67636	11.223	5	24.142	23.8229	21.0081
	2661	Tb927.11.7780	Tb11.02.5660, Tb11.02.5660:mRNA, Tb11.02.5660:pep	hypothetical protein, conserved	ATOM46	Q384P0	x		x	46.237	60.6	0	18	18	0.19797	-2.33664	0.000529161	10.884	15	15	0.20392	-2.29392	16.353	15	28.0208	24.3318	26.6776	15	15	0.18384	-2.44348	37.544	14	26.8115	25.2323	27.7953	16	16	0.206966	-2.27253	69.838	23	26.9367	26.6125	23.8557
	5113	Tb927.8.7010	Tb08.10K10.810	chaperone protein DNAj, putative		Q57YQ8			x	22.469	28.7	0	4	4	0.213436	-2.22812	0.00325458	8.26331	2	2	0.22431	-2.15643	94.365	3	22.1659	18.1527	20.6726	4	4	0.24112	-2.05218	72.883	4	22.2241	20.856	21.421	2	2	0.179772	-2.47576	8.6874	2	20.9045	21.4687	20.9295
	1287	Tb927.10.4130	TRYP_x-70a06.p2kb545_419, Tb10.70.3150	NDUFA5/B13 subunit, putative,NDUFA5/B13 subunit, putative		Q38BI7	x		x	31.032	29.1	0	6	6	0.262333	-1.93053	0.0675103	3.88875	3	3	0.54298	-0.881029	98.841	4	27.6289	22.9782	23.8526	4	4	0.16865	-2.5679	136.49	3	24.8481	26.3855	26.8371	5	5	0.197145	-2.34267	50.967	3	24.4807	24.1066	23.5329
	3996	Tb927.6.2070	Tb06.4M18.320	hypothetical protein, conserved		Q584U9	x		x	21.547	26.5	0	3	3	0.27481	-1.86349	0.0313523	4.99529	1	1	0.19032	-2.3935		1	21.5013	18.6644	20.8212	2	2	0.42478	-1.23521	64.584	2	21.6306	18.6281	21.2896	3	3	0.256713	-1.96177	36.129	3	21.1131	21.0582	20.0203
	5726	Tb927.9.9420	Tb09.211.1040, Tb09.211.1040:mRNA, Tb09.211.1040:pep, chr9contig211.tmp0127c	hypothetical protein, conserved		Q38E52			x	34.928	30.1	0	7	7	0.277317	-1.85039	0.0324587	4.94525	4	4	0.23466	-2.09136	82.534	3	21.7464	19.6229	22.184	3	3	0.44258	-1.17599	53.498	3	21.7758	19.4838	21.4093	5	5	0.205351	-2.28383	5.8663	3	22.4099	21.3743	19.7344
	5724	Tb927.9.9310	Tb09.211.0950, Tb09.211.0950:mRNA, Tb09.211.0950:pep, chr9contig211.tmp0115c	hypothetical protein, conserved		Q38E61	x		x	106.49	19.6	0	13	13	0.281777	-1.82737	0.00087566	10.1573	8	8	0.26466	-1.91779	72.617	8	24.5774	20.2537	22.5641	6	6	0.28055	-1.83367	73.601	5	23.7502	22.9994	23.9889	7	7	0.301314	-1.73066	18.45	7	22.829	22.9324	22.5417
	3537	Tb927.4.3700	Tb04.26G5.620	hypothetical protein, conserved		Q585I0				92.681	4.8	0	2	2	0.286318	-1.80431	0.012113	6.3673	1	1	0.37145	-1.42876		1	19.0852	16.1139	18.5668	2	2	0.27342	-1.87081	35.013	2	19.6998	17.1261	18.6563	1	1	0.231107	-2.11337		1	18.8088	19.4134	17.2264
	3902	Tb927.5.770	Tb05.28F8.800	hypothetical protein, conserved		Q57W22			x	76.378	19.3	0	8	8	0.287174	-1.8	0.0208107	5.58653	5	5	0.37582	-1.41189	78.458	4	24.2514	21.3048	22.824	6	6	0.3111	-1.68455	72.641	4	22.7649	22.9727	23.4848	5	5	0.20256	-2.30358	25.951	3	23.2558	22.4004	20.6016
	2580	Tb927.11.6490	Tb11.02.4340, Tb11.02.4340:mRNA, Tb11.02.4340:pep	hypothetical protein, conserved		Q385C0				28.411	38.3	0	7	7	0.289959	-1.78608	0.00271964	8.52237	3	3	0.28938	-1.78896	10.503	3	22.9094	18.5385	21.0825	3	3	0.32466	-1.623	96.968	3	22.8727	20.7994	22.5293	4	4	0.259484	-1.94628	12.655	4	21.3108	22.4143	20.9954
	2311	Tb927.11.3050	Tb11.02.0550, Tb11.02.0550:mRNA, Tb11.02.0550:pep	hypothetical protein		Q386K6				38.881	7.6	0.0001922	2	2	0.293047	-1.7708	0.516543	0.95304	1	1	1.0677	0.0945063		1	20.3344	17.3202	22.1354	0	0				0	0	19.5447	19.0881	1	1	0.0804311	-3.6361		1	22.1857	0	0
	3445	Tb927.4.2250	Tb04.1H19.400	hypothetical protein, conserved		Q584G2	x		x	38.669	34.2	0	8	8	0.293246	-1.76982	0.0401874	4.63711	3	3	0.47433	-1.07604	128.45	2	21.4665	19.3802	21.4271	5	5	0.26517	-1.91501	32.066	4	21.3875	18.3408	21.291	5	5	0.200489	-2.3184	46.976	4	21.7397	21.1216	18.8166
	3077	Tb927.3.2040	Tb03.30P12.1000	kinesin, putative		Q57ZA7				119.43	2.7	0	2	2	0.296335	-1.7547	0.361843	1.46656	1	1	0.037258	-4.74631		1	22.4937	22.73	22.6746	2	2	0.77974	-0.358935	41.872	2	23.3181	17.5461	22.4462	2	2	0.895736	-0.158854	33.394	2	23.7026	22.4183	22.2104
	4834	Tb927.8.3090	Tb08.28F14.600	hypothetical protein, conserved		Q57W64	x		x	16.292	14.1	0.00019391	2	2	0.303694	-1.71931	0.00148987	9.3906	1	1	0.31953	-1.64598		1	21.2645	19.2153	20.8794	1	1	0.27702	-1.85194		1	21.6283	19.1859	20.8748	2	2	0.316436	-1.66002	9.5179	3	21.275	21.2928	19.3597
	1303	Tb927.10.4550	TRYP_x-70a06.p2kb545_358, Tb10.70.2670	hypothetical protein, conserved		Q38BE6	x		x	18.658	28.2	0	4	4	0.307602	-1.70087	0.0225976	5.46769	3	3	0.30889	-1.69483	21.349	3	24.8895	20.6409	22.2964	2	2	0.22463	-2.15438	34.924	2	22.958	22.6639	24.5424	2	2	0.419463	-1.25338	43.684	2	22.6942	22.6513	20.5734
	2634	Tb927.11.7260	238.t00590, Tb11.02.5165, Tb11.02.5165:mRNA, Tb11.02.5165:pep	hypothetical protein, conserved		Q384T9			x	8.932	32.1	0	2	2	0.314456	-1.66907	0.0107215	6.54335	2	2	0.25163	-1.99062	24.788	2	20.2122	16.4095	18.4844	1	1	0.38103	-1.39202		1	19.0979	17.6288	19.9488	1	1	0.324307	-1.62457		1	18.7917	18.9809	15.4157
	4280	Tb927.7.1490	Tb07.27M11.830	hypothetical protein, conserved		Q57WQ1	x		x	27.511	16.3	0	2	2	0.314909	-1.66699	0.00728935	7.09999	2	2	0.38392	-1.38112	11.361	2	21.3214	19.0194	20.829	2	2	0.28281	-1.82209	22.31	3	21.2037	18.554	21.0922	2	2	0.287621	-1.79776	42.368	3	21.1911	20.8558	18.9813
	1227	Tb927.10.3270	TRYP_x-70a06.p2kb545_558, Tb10.70.4170	hypothetical protein, conserved		Q38BS0			x	18.206	20.8	0	2	2	0.320806	-1.64023	0.0555783	4.16934	2	2	0.29042	-1.78379	25.51	2	22.2804	17.6386	19.5708	0	0				0	0	19.7236	22.0116	1	1	0.354371	-1.49667		1	19.9066	0	0
	1892	Tb927.11.1310	Tb11.47.0018, Tb11.47.0018:mRNA, Tb11.47.0018:pep	NADH-cytochrome b5 reductase, putative (B5R)	B5R	Q387C1	x		x	37.14	28.6	0	6	6	0.320851	-1.64002	0.00142872	9.45107	3	3	0.33379	-1.58299	11.736	3	22.8652	21.1019	23.1472	5	5	0.33609	-1.57308	10.531	3	23.9094	20.7884	22.4748	6	6	0.294429	-1.76401	34.634	5	23.4601	23.5464	21.7409
	3835	Tb927.5.3550	Tb05.6E7.250	hypothetical protein, conserved		Q57UB1			x	47.983	30	0	11	11	0.322597	-1.6322	0.00369734	8.0793	7	7	0.34735	-1.52554	43.043	7	25.4517	22.2808	23.5617	8	8	0.34389	-1.53998	58.405	5	24.4847	23.615	24.9778	8	8	0.281057	-1.83107	98.592	8	24.059	24.0971	22.3992
	3408	Tb927.4.1760	Tb04.2L9.1300	hypothetical protein, conserved		Q581Q5	x		x	17.442	58	0	7	7	0.330056	-1.59922	0.00219728	8.83007	4	4	0.3661	-1.44969	36.856	5	22.7953	20.6639	22.2434	3	3	0.31078	-1.68603	13.849	3	21.6907	20.8066	22.3765	4	4	0.316016	-1.66193	12.669	4	22.6598	21.3382	19.4848
	3748	Tb927.5.2150	Tb05.3C6.60	hypothetical protein, conserved		Q582F0	x		x	60.078	34.8	0	13	13	0.339965	-1.55654	0.00184707	9.08054	8	8	0.32394	-1.6262	31.076	7	24.9767	21.8874	23.8021	8	8	0.37304	-1.4226	18.268	9	23.8473	22.6925	24.6451	11	11	0.32515	-1.62082	10.241	8	24.1416	23.4367	21.834
	853	Tb927.10.12540	Tb10.389.1140	NADH-ubiquinone oxidoreductase complex I subunit, putative,ferredoxin, putative (NDUFS1)	NDUFS1	Q388Y9	x		x	33.754	39.3	0	9	9	0.340202	-1.55554	0.000943936	10.049	6	6	0.36336	-1.46053	29.682	6	25.0714	21.7997	23.6882	5	5	0.33138	-1.59344	20.36	5	22.8962	22.8713	24.7173	7	7	0.327	-1.61264	27.049	7	24.0331	22.5395	20.7053
	3939	Tb927.6.1410	Tb06.3A7.1244	hypothetical protein, conserved		Q585A6	x		x	27.154	13.1	0.0042186	3	3	0.344454	-1.53762	0.00347885	8.16717	1	1	0.36162	-1.46745		1	23.6201	20.1383	21.9072	2	2	0.3718	-1.4274		1	22.1811	21.4305	23.2631	2	2	0.30397	-1.718	10.056	2	22.2784	21.7946	20.0921
	1774	Tb927.11.11460	Tb11.01.3290, Tb11.01.3290:mRNA, Tb11.01.3290:pep	hypothetical protein, conserved	ATOM69	Q383D2	x		x	68.998	60.8	0	38	38	0.345538	-1.53308	0.000495115	10.9799	32	32	0.34486	-1.53592	21.383	42	29.5203	26.2147	27.974	33	33	0.36033	-1.47261	32.733	42	28.4156	27.5214	29.1049	34	34	0.332005	-1.59072	44.564	49	28.3474	27.9299	26.6089
	4027	Tb927.6.2470	Tb06.4M18.1040	hypothetical protein, conserved		Q584Q9	x		x	54.648	15.9	0	6	6	0.359566	-1.47567	0.00169652	9.20321	5	5	0.37209	-1.42628	14.374	3	21.529	18.3495	20.412	4	4	0.33063	-1.59671	11.885	3	21.9906	19.0607	21.2415	3	3	0.377872	-1.40403	48.812	3	20.7217	21.5553	20.0498
	5372	Tb927.9.13530	Tb09.211.4370, Tb09.211.4370:mRNA, Tb09.211.4370:pep, chr9contig211.tmp0483c	hypothetical protein, conserved		Q38D74	x		x	18.484	13.2	0.00019968	2	2	0.361599	-1.46754	0.050589	4.30503	2	2	0.4954	-1.01333		1	20.7417	16.3285	18.4574	1	1	0.42078	-1.24886		1	20.54	18.7771	20.3147	1	1	0.226814	-2.14042		1	18.7545	20.1416	18.4888
	1549	Tb927.10.8390	TRYPtp6k15-3d06.p1c_313, Tb10.6k15.2090	hypothetical protein, conserved		Q38AC5				415.93	0.8	0.00019474	3	3	0.361739	-1.46698	0.470419	1.08798	2	2	0.14323	-2.80359	284.12	2	23.4757	0	0	3	3	0.9136	-0.130365	26.597	3	20.0332	20.1067	23.3288	0	0				0	0	19.0348	19.0316
	1495	Tb927.10.7620	TRYPtp6k15-3d06.p1c_437, Tb10.6k15.3030	mitochondrial ATP-dependent zinc metallopeptidase, putative,metallo-peptidase, Clan MA(E) Family M41		Q38AK2	x		x	71.088	33.9	0	15	15	0.362295	-1.46476	0.000319102	11.6137	10	10	0.35752	-1.4839	43.107	8	24.3115	22.4782	24.1862	13	13	0.37553	-1.413	55.895	11	25.0825	22.3222	23.8928	13	13	0.354195	-1.49738	43.156	11	24.5714	24.6742	23.0623
	1515	Tb927.10.7870	TRYPtp6k15-3d06.p1c_394, Tb10.6k15.2680	hypothetical protein, conserved		Q38AH7			x	22.784	41.9	0	5	5	0.364744	-1.45504	0.0186334	5.74596	3	3	0.45966	-1.12136	20.717	3	22.0368	22.1774	22.2016	3	3	0.37207	-1.42635	2.8993	3	22.1029	20.0769	21.6082	5	5	0.283728	-1.81742	23.478	4	23.1895	21.5806	20.3838
	5080	Tb927.8.6560	Tb08.30K1.330	hypothetical protein, conserved		Q57TV7	x		x	40.167	17.7	0	4	4	0.367106	-1.44573	0.0118636	6.39731	3	3	0.44489	-1.16848	19.898	3	22.4338	20.29	21.8462	1	1	0.36605	-1.44989		1	21.1558	20.7562	21.8929	3	3	0.303794	-1.71883	90.582	3	22.2685	20.7771	19.041
	1297	Tb927.10.4290	TRYP_x-70a06.p2kb545_392, Tb10.70.2950	hypothetical protein, conserved		Q38BH1				31.775	12	0.00019433	2	2	0.368161	-1.44159			0	0				0	0	18.4397	19.627	0	0				0	0	0	0	2	2	0.368161	-1.44159	130.89	2	20.1521	0	0
	1192	Tb927.10.2800	TRYP_x-70a06.p2kb545_659, Tb10.70.4850	hypothetical protein, conserved		Q38BW5	x		x	18.838	48.1	0	6	6	0.368602	-1.43986	0.000991806	9.97765	4	4	0.35199	-1.50639	135.89	3	28.4602	18.9012	21.0123	4	4	0.39144	-1.35314	19.779	3	22.9101	22.4619	28.4374	2	2	0.363478	-1.46006	19.367	2	21.3127	22.5353	20.7823
	4867	Tb927.8.3560	Tb08.10J17.920	DNA repair and recombination helicase protein PIF5 (PIF5)	PIF5	Q580X6	x		x	102.46	13.5	0	8	8	0.375452	-1.4133	0.0136743	6.19239	4	4	0.40117	-1.31771	73.837	4	23.3307	20.2817	21.7711	4	4	0.29974	-1.73822	143.67	4	28.7429	21.4668	22.8674	6	6	0.440141	-1.18396	31.643	4	22.2106	28.4643	26.2336
	3891	Tb927.5.560	Tb05.29K2.760	hypothetical protein, conserved		Q57VV7	x		x	57.756	15.8	0	6	6	0.37782	-1.40423	0.00852279	6.87446	3	3	0.45092	-1.14906	19.222	2	20.322	20.1686	22.2157	4	4	0.35736	-1.48455	12.098	3	21.5282	18.1474	19.9608	3	3	0.334694	-1.57908	7.7926	3	22.5283	21.1713	19.3381
	500	Tb11.v5.0692;Tb927.5.3000		hypothetical protein, conserved						58.31	14.3	0	5	4	0.377949	-1.40374	0.0153283	6.02766	4	3	0.42083	-1.24869	15.077	3	23.4563	19.0493	20.6104	3	3	0.43289	-1.20793	8.4714	3	22.7047	21.6493	22.9706	3	3	0.296358	-1.75459	26.911	3	21.0314	22.2948	20.6889
	5273	Tb927.9.11660	Tb09.211.2780, Tb09.211.2780:mRNA, Tb09.211.2780:pep, chr9contig211.tmp0317	hypothetical protein, conserved		Q38DM7	x		x	26.647	37.2	0	4	4	0.379343	-1.39842	0.00323206	8.27333	4	4	0.35553	-1.49196	23.928	5	22.4132	19.6593	21.4929	4	4	0.36263	-1.46343	28.938	6	22.9384	20.4538	21.9843	3	3	0.423406	-1.23989	33.247	3	21.8496	22.5417	20.8818
	2168	Tb927.11.16700	Tb11.01.8430, Tb11.01.8430:mRNA, Tb11.01.8430:pep	hypothetical protein, conserved		Q381B6			x	105.37	3.1	0	2	2	0.380642	-1.39349	0.0418764	4.57772	1	1	0.27306	-1.87271		1	19.646	18.5083	20.1413	1	1	0.55197	-0.857338		1	19.8392	17.5847	19.2509	2	2	0.365912	-1.45043	21.09	2	20.5445	19.2677	18.2269
	4418	Tb927.7.3460	Tb07.28B13.610	hypothetical protein, conserved		Q57WG1	x		x	50.252	22.9	0	9	9	0.380742	-1.39311	0.00156519	9.31945	6	6	0.4095	-1.28806	25.324	5	23.844	21.7708	23.6814	5	5	0.37466	-1.41635	25.391	6	22.92	21.873	23.4193	7	7	0.359751	-1.47493	36.537	6	24.0217	22.3858	21.2276
	4475	Tb927.7.4200	Tb07.5F10.330	hypothetical protein, conserved		Q57UQ0	x		x	38.863	13.3	0	5	5	0.382364	-1.38698	0.00309573	8.3355	3	3	0.42563	-1.23233	6.7144	3	23.7577	19.2066	20.8546	1	1	0.36158	-1.46761		1	21.0224	21.8568	23.308	4	4	0.36324	-1.461	24.62	4	21.2541	20.5959	19.056
	4286	Tb927.7.1550	Tb07.27M11.900	KRET2,RNA-editing 3' terminal uridylyl transferase 2,RNA-editing complex protein (KRET2)	KRET2	Q57WP5	x		x	56.531	14.6	0	6	6	0.383773	-1.38168	0.0062486	7.32225	3	3	0.34293	-1.54401	33.971	3	22.6267	18.9676	20.7139	5	5	0.44362	-1.1726	45.625	3	25.9944	20.5768	22.2278	2	2	0.37154	-1.42841	17.156	2	21.0903	25.1677	24.7975
	5499	Tb927.9.3340	Tb09.160.1990, Tb09.160.1990:mRNA, Tb09.160.1990:pep, chr9contig160.tmp0565	hypothetical protein, conserved		Q38FJ4			x	20.051	23.8	0	4	4	0.385498	-1.3752	0.142176	2.81425	3	3	0.68198	-0.552199	41.385	3	25.7861	20.5015	21.7729	1	1	0.17665	-2.50103		1	21.5209	24.5366	24.9986	3	3	0.475534	-1.07238	12.614	3	22.273	21.0263	19.7361
	4783	Tb927.8.2340	Tb08.26A17.130	hypothetical protein, conserved		Q57XF5	x			14.02	21.4	0.00019316	2	2	0.394889	-1.34048	0.0758984	3.71979	1	1	0.44138	-1.17991		1	21.7258	18.866	20.9682	0	0				0	0	19.8891	21.252	2	2	0.353294	-1.50106	39.308	2	21.2703	0	0
	3187	Tb927.3.3660	Tb03.28C22.920	hypothetical protein, conserved		Q57WA2	x		x	29.594	15.5	0	4	4	0.399162	-1.32495	0.00095313	10.035	2	2	0.37741	-1.4058	4.1616	2	23.6185	20.3003	21.9354	2	2	0.40733	-1.29573	29.625	2	19.821	21.556	23.2238	2	2	0.413702	-1.27334		1	22.3381	19.4782	17.5795
	2254	Tb927.11.240	Tb11.03.0900, Tb11.03.0900:mRNA, Tb11.03.0900:pep	hypothetical protein, conserved		Q387M7	x		x	114.06	17.3	0	14	14	0.400413	-1.32044	0.000595196	10.7143	9	9	0.40148	-1.3166	20.31	6	23.2835	21.016	22.4837	11	11	0.38473	-1.37808	65.802	9	24.0745	20.5194	23.0537	10	10	0.415628	-1.26664	51.737	9	22.929	23.6023	22.2335
	4943	Tb927.8.4860	Tb08.4A8.560	hypothetical protein, conserved		Q57UW6	x		x	76.539	9.9	0	5	5	0.400984	-1.31838	0.0293891	5.08857	1	1	0.31141	-1.68311		1	20.6249	18.4801	20.0003	3	3	0.5396	-0.890038	23.649	3	20.6956	18.4975	20.25	2	2	0.383686	-1.382	44.339	2	20.4318	20.2609	18.7531
	4797	Tb927.8.2550	Tb08.26A17.510	mitochondrial DNA primase (PRI1)	PRI1	Q57XD4	x		x	69.862	45.8	0	26	26	0.401546	-1.31636	4.78862e-05	14.35	18	18	0.39802	-1.32909	39.899	11	27.0908	23.4956	24.4808	19	19	0.40649	-1.29871	40.918	14	25.0382	25.8541	26.2942	17	17	0.400176	-1.32129	48.891	16	25.0707	24.5153	23.3206
	3453	Tb927.4.2330	Tb04.1H19.670	hypothetical protein, conserved		Q584F4				9.7256	26.2	0.00019342	2	2	0.401569	-1.31628	2.76225e-06	18.4657	1	1	0.40234	-1.31351		1	20.1754	19.6159	21.3057	1	1	0.402	-1.31473	10.009	2	20.966	18.6244	19.5731	2	2	0.400368	-1.3206	9.6844	3	21.6953	20.5026	19.1019
	4745	Tb927.8.1850	Tb08.26N11.270	mitochondrial calcium uptake 1		Q581Z7	x			45.709	15.6	0	5	5	0.401917	-1.31503	0.0129419	6.27181	3	3	0.37869	-1.40091	9.7758	3	21.4966	19.7056	21.255	3	3	0.4927	-1.02122	50.867	3	21.9065	19.5502	21.0633	4	4	0.347971	-1.52296	22.406	4	21.679	21.4446	20.0387
	284	Tb11.02.5070b;Tb927.11.7212		hypothetical protein, conserved					x	32.082	16.8	0	4	4	0.403413	-1.30967	0.0100704	6.63373	4	4	0.43611	-1.19724	103.37	3	22.3613	20.2586	22.0655	3	3	0.44807	-1.1582	29.242	3	21.6772	21.3962	21.3255	2	2	0.335976	-1.57357	8.9137	3	22.4281	21.0291	20.2106
	5261	Tb927.9.11280	Tb09.211.2580, Tb09.211.2580:mRNA, chr9contig211.tmp0296	unspecified product		Q38DP8	x			35.601	30.3	0	7	7	0.403709	-1.30861	0.00634601	7.29994	3	3	0.43582	-1.1982	15.901	4	23.8365	20.9185	22.488	5	5	0.34917	-1.518	14.276	4	23.4422	21.9279	23.3897	6	6	0.432376	-1.20964	13.115	6	22.9069	23.0404	21.4013
	3846	Tb927.5.3700	Tb05.6E7.530	hypothetical protein, conserved		Q57U96			x	32.239	26	0	5	5	0.403794	-1.30831	0.000227372	12.1027	2	2	0.40346	-1.3095	11.879	2	22.2881	21.0113	22.4761	4	4	0.41364	-1.27355	25.86	4	22.7656	20.312	21.865	3	3	0.394508	-1.34187	1.4471	4	22.9221	22.2828	20.9516
	3303	Tb927.3.5410	Tb03.5L5.610	hypothetical protein, conserved		Q580T4			x	23.48	13.3	0.00020173	3	3	0.403988	-1.30762	0.0173101	5.85224	3	3	0.31947	-1.64625	15.047	3	23.6995	18.4064	19.6509	2	2	0.43225	-1.21006	2.1271	2	20.4564	21.4503	23.3589	1	1	0.477464	-1.06654	43.314	2	20.1588	20.0018	18.5693
	3269	Tb927.3.5000	Tb03.48K5.770	hypothetical protein, conserved		Q582N7	x		x	63.071	8.3	0	3	3	0.407226	-1.2961	0.0103276	6.59735	1	1	0.39618	-1.33577		1	17.4194	18.1127	19.8111	3	3	0.48333	-1.04892	5.0327	3	20.2929	15.4256	17.0023	3	3	0.352671	-1.5036	8.0799	3	20.1987	19.8666	18.3262
	3492	Tb927.4.2910	Tb04.2H8.1040	hypothetical protein, conserved		Q583W8	x		x	64.512	7.7	0.0001979	3	3	0.407426	-1.29539	0.227744	2.13452	2	2	0.56993	-0.811143	56.875	3	24.3414	18.5051	20.2718	0	0				0	0	22.8676	23.6975	2	2	0.291256	-1.77964	53.444	2	20.6435	0	0
	4028	Tb927.6.2480	Tb06.4M18.1050	chaperone protein DNAj, putative		Q584Q8	x			38.896	6.4	0.00020379	2	2	0.408298	-1.2923	0.025898	5.27102	0	0				0	0	18.1951	19.6727	1	1	0.39368	-1.3449		1	21.3591	0	0	2	2	0.42346	-1.2397	0.57921	2	20.1154	20.9631	19.3004
	290	Tb927.11.7218;Tb11.02.5120b	Tb11.02.5120, Tb11.02.5120:mRNA, Tb11.02.5120:pep	mitochondrial edited mRNA stability factor 1 subunit		Q384U4	x		x	104.09	7.5	0	6	6	0.408338	-1.29216	0.0317159	4.97865	4	4	0.30892	-1.69469	29.503	3	22.8355	19.9971	21.3711	2	2	0.40512	-1.30358	0.45057	2	19.1717	20.6055	22.4896	4	4	0.54404	-0.878215	24.493	4	21.8418	18.7771	17.1088
	5350	Tb927.9.13150	Tb09.211.4020, Tb09.211.4020:mRNA, Tb09.211.4020:pep, chr9contig211.tmp0446	TFIIF-stimulated CTD phosphatase, putative		Q38DA6				32.472	11	0	2	2	0.410061	-1.28609	0.429507	1.21925	0	0				0	0	19.1859	19.6489	1	1	0.20099	-2.3148		1	21.6852	0	0	1	1	0.83661	-0.257373		1	20.4359	21.387	19.2643
	5681	Tb927.9.8290	Tb09.211.0230, Tb09.211.0230:mRNA, Tb09.211.0230:pep, chr9contig211.tmp0024c	hypothetical protein, conserved		Q38ED8	x		x	25.114	24.8	0	4	4	0.410295	-1.28527	0.00501051	7.64083	4	4	0.43043	-1.21615	71.38	4	26.1199	20.7193	22.3037	3	3	0.44337	-1.17342	99.003	3	24.0967	24.2845	25.6456	2	2	0.361925	-1.46624	6.8736	2	22.7189	23.7101	22.0077
	1087	Tb927.10.15790	TRYP_x-61h03.q2kb185_79, Tb10.61.0510	hypothetical protein, conserved		Q387T5	x		x	16.775	51.7	0	5	5	0.412124	-1.27885	0.00241988	8.69085	4	4	0.44767	-1.15949	65.778	5	25.6328	20.8403	22.2849	4	4	0.40516	-1.30344	12.766	3	22.7401	24.3975	24.8349	5	5	0.385922	-1.37362	28.852	5	22.7363	22.3477	20.6701
	776	Tb927.10.11350	Tb10.26.0600	hypothetical protein, conserved		Q389K5	x		x	16.667	45.1	0	6	6	0.412693	-1.27686	0.000412917	11.2419	4	4	0.39956	-1.32352	56.287	3	21.5253	20.3316	21.7026	4	4	0.41373	-1.27324	64.23	3	21.5029	19.7693	21.0188	5	5	0.425188	-1.23383	29.294	4	22.1741	20.9243	19.9052
	4974	Tb927.8.5310	Tb08.5H5.300	hypothetical protein, conserved		Q57UK3				37.608	20.4	0	4	4	0.413245	-1.27493	0.00315348	8.30884	3	3	0.41733	-1.26074	48.955	3	21.2279	19.428	20.5354	2	2	0.37743	-1.40572	38.029	2	19.2675	19.4302	20.7387	4	4	0.448029	-1.15834	22.823	3	21.0854	18.8078	17.3936
	3720	Tb927.5.1720	Tb05.1P6.850	hypothetical protein, conserved		Q57ZP1	x		x	69.485	6.7	0.0065431	2	2	0.413308	-1.27471	0.0467303	4.4195	1	1	0.33126	-1.59396		1	21.9084	18.4045	20.2462	1	1	0.61355	-0.704747		1	21.2046	20.215	21.3747	2	2	0.347379	-1.52542		1	20.6012	20.3264	20.0716
	3207	Tb927.3.3990	Tb03.28C22.180	KREPB6,RNA-editing complex protein (KREPB6)	KREPB6	Q57WD5	x			49.273	8	0	2	2	0.415331	-1.26767	0.060653	4.04328	0	0				0	0	16.6922	18.4789	2	2	0.38188	-1.38881	39.755	2	19.0644	0	0	2	2	0.451712	-1.14652	31.729	2	18.8461	18.6445	17.079
	812	Tb927.10.11890	Tb10.389.1890	hypothetical protein, conserved		Q389F3	x		x	36.838	18.7	0	6	6	0.417622	-1.25973	0.00485927	7.68504	4	4	0.44589	-1.16524	16.95	3	24.5431	20.9752	22.4074	4	4	0.36963	-1.43585	18.622	4	23.1764	22.5453	24.1273	3	3	0.44193	-1.17811	67.688	3	22.8622	22.7575	21.188
	2809	Tb927.11.9930	Tb11.01.1690, Tb11.01.1690:mRNA, Tb11.01.1690:pep	NADH-ubiquinone oxidoreductase complex I subunit, putative		Q383T6	x		x	30.327	12.9	0	3	3	0.418217	-1.25768	0.00257421	8.60165	1	1	0.3984	-1.32771		1	23.4743	20.2745	21.5886	3	3	0.40184	-1.31531	20.125	3	22.1887	21.267	23.1222	3	3	0.456913	-1.13001	3.1964	3	22.0763	21.7788	20.1733
	3486	Tb927.4.2790	Tb04.2H8.1250	hypothetical protein, conserved		Q583V6	x		x	62.809	10.4	0	5	5	0.418218	-1.25767	0.00271319	8.5258	3	3	0.43968	-1.18547	18.157	3	21.4486	24.987	25.2126	3	3	0.3819	-1.38873	37.349	3	21.1929	19.5417	21.0012	4	4	0.435635	-1.19881	51.032	3	26.1042	20.6387	19.5443
	3918	Tb927.5.980	Tb05.28F8.370	hypothetical protein, conserved		Q57W43			x	35.065	50.2	0	11	11	0.418627	-1.25626	0.000695943	10.4887	8	8	0.43009	-1.21729	39.236	8	24.8609	21.7927	23.1958	7	7	0.39992	-1.32222	18.163	5	23.4807	23.042	24.38	10	10	0.42653	-1.22928	4.0078	8	23.6585	23.0516	21.5222
	1675	Tb927.11.10170	Tb11.01.1930, Tb11.01.1930:mRNA, Tb11.01.1930:pep	hypothetical protein, conserved		Q383R2	x		x	24.353	32.9	0	7	7	0.41943	-1.2535	0.0118844	6.39478	6	6	0.3988	-1.32626	33.583	4	23.5885	19.5598	21.3001	6	6	0.50461	-0.986759	28.175	3	23.7598	22.1853	22.9033	3	3	0.366663	-1.44747	21.98	4	21.6779	23.2132	22.0948
	4635	Tb927.7.7010	Tb07.21H15.390	hypothetical protein, conserved		Q57XS1	x		x	18.121	33.8	0	4	4	0.420651	-1.24931	0.000972231	10.0064	3	3	0.43503	-1.20081	13.075	3	23.8647	19.527	20.8684	4	4	0.42908	-1.22068	20.93	3	21.2705	21.9308	23.4269	2	2	0.398756	-1.32642	17.514	2	21.3483	20.8607	19.255
	1369	Tb927.10.5660	TRYP_x-70a06.p2kb545_184, Tb10.70.1330	heat shock protein, putative		Q38B38	x		x	37.873	25.1	0	7	7	0.421744	-1.24556	0.0282233	5.14697	7	7	0.48066	-1.05691	39.248	8	25.6058	22.0087	23.2423	6	6	0.31377	-1.67222	50.511	5	23.6824	24.2756	24.8744	6	6	0.497389	-1.00755	16.693	5	23.7535	23.1972	21.8744
	2283	Tb927.11.270	Tb11.03.0870, Tb11.03.0870:mRNA, Tb11.03.0870:pep	mitochondrial carrier protein (MCP10)	MCP10	Q387M4	x		x	33.969	21.6	0	5	5	0.423388	-1.23995	0.000251936	11.9547	3	3	0.41214	-1.27879	8.9242	3	21.5848	19.2436	20.1523	5	5	0.43078	-1.21498	3.9443	3	21.4038	19.8036	21.0888	3	3	0.427478	-1.22608	93.485	3	20.7683	20.8666	19.7185
	3318	Tb927.3.5600	Tb03.5L5.840	hypothetical protein, conserved		Q580R5	x		x	31.553	14.4	0	2	2	0.423631	-1.23912	0.00780702	7.00101	2	2	0.4393	-1.18672	44.97	3	23.5822	20.8746	21.685	2	2	0.36587	-1.4506	5.6139	3	22.6772	21.6141	23.1564	2	2	0.473015	-1.08004	25.127	2	22.336	22.2868	20.6005
	1204	Tb927.10.2970	TRYP_x-70a06.p2kb545_615, Tb10.70.4590	hypothetical protein, conserved		Q38BU8			x	13.79	39.1	0	10	10	0.424264	-1.23696	0.00556198	7.49018	9	9	0.45195	-1.14576	32.296	10	28.2089	25.8176	27.2135	9	9	0.45285	-1.14289	23.303	11	25.5785	26.4062	27.7217	8	8	0.373134	-1.42223	14.495	7	27.6782	25.1191	23.7041
	2712	Tb927.11.8700	Tb11.12.0004, Tb11.12.0004:mRNA, Tb11.12.0004:pep	hypothetical protein, conserved		Q384F9			x	65.26	18.6	0	7	7	0.424679	-1.23556	0.0127752	6.29051	4	4	0.41033	-1.28514	41.861	3	23.4457	20.9037	22.1938	5	5	0.36572	-1.45119	29.43	6	23.9178	21.464	23.0246	6	6	0.510386	-0.970338	40.2	6	22.6884	23.4174	22.147
	3180	Tb927.3.3570	Tb03.25B21.10	hypothetical protein, conserved		Q57XK7			x	18.439	16	0	2	2	0.424715	-1.23543	0.158743	2.65523	0	0				0	0	19.7574	21.5104	1	1	0.3415	-1.55004		1	19.2773	0	0	2	2	0.528206	-0.920827	20.717	2	21.8852	18.9221	17.0811
	3360	Tb927.4.1070	Tb04.5E12.380	50S ribosomal protein L13, putative		Q580D5	x		x	24.299	28.7	0	5	5	0.424959	-1.2346	0.00848705	6.88052	2	2	0.4869	-1.0383	119.88	3	24.5306	20.5796	22.2059	1	1	0.4261	-1.23074		1	19.4502	20.6697	24.4277	5	5	0.369905	-1.43477	14.204	4	22.6107	18.9809	17.6016
	4272	Tb927.7.1370	Tb07.27M11.650	spliced leader RNA PSE-promoter transcription factor, putative (PPB1)	PPB1	Q57WR3	x		x	68.826	9.4	0	3	3	0.425297	-1.23346	0.0146287	6.09505	3	3	0.52325	-0.934428	19.606	3	20.7538	19.2959	20.7617	3	3	0.39274	-1.34835	9.6921	3	21.1143	18.9681	20.2596	2	2	0.374336	-1.4176	15.726	2	21.2075	20.7472	18.9601
	484	Tb927.10.380;Tb11.v5.0637	TRYP_x-70a06.p2kb545_1093, Tb10.70.7960	mitochondrial RNA binding complex 1 subunit (PPR5)	PPR5	Q38CK0	x		x	39.683	38	0	10	10	0.426986	-1.22774	0.000238375	12.0345	8	8	0.42786	-1.22479	33.579	6	23.9118	21.8792	23.2379	9	9	0.43634	-1.19648	24.515	9	23.6808	22.151	23.4073	9	9	0.416979	-1.26195	18.719	12	23.7129	23.2578	21.7044
	2662	Tb927.11.7790	Tb11.02.5670, Tb11.02.5670:mRNA, Tb11.02.5670:pep	hypothetical protein, conserved		Q384N9	x		x	22.038	22.9	0	4	4	0.427399	-1.22634	0.00176603	9.14528	3	3	0.44233	-1.17681	8.0658	3	22.8289	21.0041	22.3104	3	3	0.44359	-1.1727	24.827	3	22.2194	21.0642	22.3261	4	4	0.397899	-1.32953	34.978	3	22.8003	21.6868	20.5235
	1666	Tb927.11.10080	Tb11.01.1840, Tb11.01.1840:mRNA, Tb11.01.1840:pep	hypothetical protein, conserved		Q383S1	x		x	21.564	46.6	0	5	5	0.427736	-1.22521	0.00025223	11.953	4	4	0.42486	-1.23494	23.031	5	25.8296	22.444	23.841	5	5	0.41958	-1.25298	12.365	5	24.574	23.9646	25.3667	4	4	0.439001	-1.1877	25.665	4	24.3053	24.1416	22.6248
	5059	Tb927.8.6310	Tb08.11J15.400	hypothetical protein, conserved		Q57YN2			x	13.302	35.8	0.00019164	2	2	0.430585	-1.21563	0.173638	2.52584	1	1	0.54503	-0.875592		1	21.2432	16.6164	18.6899	0	0				0	0	19.6923	20.6409	1	1	0.340171	-1.55567		1	18.9974	0	0
	3049	Tb927.3.1720	Tb03.30P12.330	hypothetical protein, conserved		Q57ZD9	x			11.172	50	0	5	5	0.430967	-1.21435	0.00218563	8.83773	1	1	0.42026	-1.25065		1	23.6066	22.4845	23.6458	4	4	0.40908	-1.28955	29.53	3	23.4786	21.5549	23.2084	5	5	0.465593	-1.10286	22.344	6	24.179	22.9769	21.7112
	4063	Tb927.6.2960	Tb06.5F5.640	epsilon-adaptin, putative,AP-1/4 adapter complex gamma/epsilon subunit, putative		Q583N8				114.34	2.8	0.0060109	3	3	0.431531	-1.21247	0.00349364	8.16105	2	2	0.44449	-1.16978	45.457	3	25.3183	19.36	20.81	2	2	0.4617	-1.11497		1	21.9462	23.5347	24.8233	1	1	0.391573	-1.35265		1	21.26	21.4531	20.1578
	609	Tb927.1.2880;Tb927.1.2850;Tb927.1.2820		pteridine transporter, putative		Q4GYT6		x	x	70.809	3.2	0	2	2	0.431801	-1.21156	0.0534629	4.22532	2	2	0.40233	-1.31355	14.576	3	21.5505	0	0	1	1	0.46343	-1.10958		1	19.1645	19.4281	21.1741	0	0				0	0	18.6925	17.3231
	2436	Tb927.11.4650	TRYP_xi-1013a02.q1k_22, Tb11.02.2250, Tb11.02.2250:mRNA, Tb11.02.2250:pep	hypothetical protein, conserved		Q385V2	x		x	167.85	7.1	0	7	7	0.434434	-1.20279	0.00188114	9.05417	7	7	0.4433	-1.17364	25.591	6	25.1048	21.8855	23.2621	6	6	0.40493	-1.30426	24.194	6	23.7656	23.2517	24.6373	6	6	0.456767	-1.13047	17.588	7	23.7321	23.356	21.7494
	5017	Tb927.8.5860	Tb08.11J15.1100	50S ribosomal protein L17, putative		Q57YI7	x		x	35.06	34.6	0	7	7	0.4345	-1.20257	0.00513266	7.60608	6	6	0.46505	-1.10454	11.375	8	23.9568	21.8872	23.1203	5	5	0.38555	-1.37501	14.705	5	23.8324	22.0519	23.5086	5	5	0.457498	-1.12816	47.772	4	23.6317	23.4299	21.7938
	4100	Tb927.6.3530	Tb06.2N9.200	hypothetical protein, conserved		Q584Z3			x	30.913	17.1	0	3	3	0.435259	-1.20005	0.00319715	8.289	3	3	0.44745	-1.1602	7.8816	4	24.8056	22.5218	23.9587	3	3	0.46415	-1.10734	7.3625	4	24.1528	22.8798	24.3649	3	3	0.397046	-1.33262	11.007	5	24.4122	23.6814	22.3099
	1923	Tb927.11.13510	Tb11.01.5110, Tb11.01.5110:mRNA, Tb11.01.5110:pep	hypothetical protein, conserved		Q382I6	x		x	20.104	41.7	0	6	6	0.435444	-1.19944	9.1096e-05	13.4223	4	4	0.44045	-1.18295	19.734	6	23.5615	21.1767	22.7197	3	3	0.43711	-1.19393	24.604	5	23.7361	21.6717	23.1077	5	5	0.428853	-1.22144	7.8003	5	23.1453	23.1071	22.2354
	3565	Tb927.8.8190;Tb927.4.4140	Tb08.28A12.210	hypothetical protein, conserved		Q57WL1	x		x	75.214	13.3	0	5	5	0.435586	-1.19897	0.00914923	6.77213	4	4	0.50451	-0.987045	8.7916	3	21.5105	18.9754	20.6851	4	4	0.42767	-1.22543	43.469	5	21.7389	19.4689	21.1091	3	3	0.383039	-1.38444	11.231	3	21.0699	21.2968	19.8171
	612	Tb927.1.2990		hypothetical protein, conserved		Q4GYS4	x		x	115.95	20.9	0	15	15	0.439073	-1.18747	0.000863884	10.1769	11	11	0.45555	-1.13432	22.91	9	25.6414	21.3544	22.7296	8	8	0.41949	-1.25329	14.963	6	24.6921	23.5551	25.2541	9	9	0.442948	-1.17479	15.704	7	23.2	22.9435	24.1825
	5517	Tb927.9.3640	Tb09.160.2250, Tb09.160.2250:mRNA, Tb09.160.2250:pep, chr9contig160.tmp0195	hypothetical protein, conserved		Q38FG8	x		x	22.632	27.8	0	4	4	0.439506	-1.18605	0.0177042	5.81976	3	3	0.35324	-1.50128	24.38	3	23.5854	21.6081	22.7698	2	2	0.4745	-1.07552	38.379	3	23.9869	21.6985	23.1307	4	4	0.506509	-0.981341	19.916	5	23.3028	23.5571	22.0301
	2156	Tb927.11.16530	Tb11.01.8230, Tb11.01.8230:mRNA, Tb11.01.8230:pep	hypothetical protein, conserved		Q381D3	x		x	117.5	8.7	0	6	6	0.439774	-1.18517	0.00959841	6.70299	5	5	0.45107	-1.14858	21.018	4	21.7811	19.5895	21.2059	4	4	0.49883	-1.00338	28.038	4	21.8517	19.8099	21.3564	4	4	0.378	-1.40354	12.112	4	21.6132	21.3652	20.0473
	2396	Tb927.11.4040	Tb11.02.1550, Tb11.02.1550:mRNA, Tb11.02.1550:pep	hypothetical protein, conserved		Q386B0				29.916	7.2	0.00020329	2	2	0.441611	-1.17915	0.0742801	3.75088	0	0				0	0	18.6542	20.0929	1	1	0.48601	-1.04094		1	20.5288	0	0	1	1	0.401268	-1.31736		1	20.5459	19.8197	19.1641
	3668	Tb927.4.930	Tb04.5E12.640	50S ribosomal protein L14, putative		Q580C1	x		x	21.54	24.9	0	4	4	0.441619	-1.17913	0.00550676	7.50458	3	3	0.49832	-1.00486	33.211	3	22.9264	19.7404	21.2145	3	3	0.41014	-1.28581	19.852	3	21.5275	21.2561	22.3822	3	3	0.421408	-1.24671	10.113	3	21.6581	21.2005	19.226
	777	Tb927.10.11370	235.t00302, Tb10.26.0585	hypothetical protein, conserved		Q389K3	x		x	17.772	26	0	2	2	0.442159	-1.17736	0.00622518	7.32767	2	2	0.46264	-1.11204	16.297	2	22.6564	19.9	21.0539	1	1	0.38919	-1.36145		1	22.1686	20.7549	22.2069	1	1	0.4801	-1.05859		1	21.5894	21.7693	20.1203
	558	Tb927.1.1210		conserved protein, unknown function		Q4GZ98	x		x	16.902	31.9	0	4	4	0.442594	-1.17594	0.00504574	7.63072	3	3	0.48809	-1.03478	37.273	3	23.3055	19.7296	21.2497	4	4	0.445	-1.16812	26.771	3	22.7964	21.9962	22.5601	3	3	0.39917	-1.32493	28.383	3	21.6812	22.2647	21.0989
	4369	Tb927.7.2760	Tb07.13M20.680	hypothetical protein, conserved		Q57Y86	x		x	31.986	30.6	0	8	8	0.442875	-1.17503	0.00163432	9.25709	4	4	0.43782	-1.19159	36.227	5	22.9406	21.9223	23.5385	5	5	0.42107	-1.24787	17.448	5	23.7359	21.1258	22.4582	7	7	0.471187	-1.08563	22.883	8	23.9458	23.3123	21.7617
	5641	Tb927.9.7170	Tb09.160.5240, Tb09.160.5240:mRNA, Tb09.160.5240:pep, chr9contig160.tmp0410	hypothetical protein, conserved		Q38EM7	x		x	53.98	51.8	0	17	17	0.443473	-1.17308	0.000447001	11.1274	10	10	0.4335	-1.2059	26.144	10	25.8213	23.0096	24.1951	10	10	0.45868	-1.12444	20.492	7	24.4793	23.844	25.3987	14	14	0.438635	-1.18891	38.66	17	24.7208	24.0461	22.5326
	2711	Tb927.11.870	Tb11.03.0260, Tb11.03.0260:mRNA, Tb11.03.0260:pep	hypothetical protein, conserved		Q387G3	x		x	28.776	20.7	0	4	4	0.444265	-1.17051	0.00189394	9.04439	3	3	0.47664	-1.06903	3.1408	3	25.6053	22.9834	24.36	3	3	0.42621	-1.23036	21.832	3	24.3367	23.8607	25.094	3	3	0.43163	-1.21213	9.3149	4	24.83	23.9138	22.3601
	4925	Tb927.8.4550	Tb08.4A8.150	hypothetical protein, conserved		Q57UZ6	x		x	21.585	36.6	0	4	4	0.444479	-1.16981	0.00523588	7.57735	3	3	0.49249	-1.02183	24.686	4	24.9875	20.3942	22.0163	3	3	0.44399	-1.1714	14.96	3	23.0456	23.2977	24.4524	3	3	0.40159	-1.3162	30.762	5	22.4222	22.5628	21.2317
	2859	Tb927.2.2470		RNA-editing complex protein,KREPA1,RNA-editing complex protein (KREPA1)	KREPA1	Q586L9	x		x	81.293	29.4	0	14	14	0.444839	-1.16864	0.01477	6.08119	7	7	0.3781	-1.40316	16.185	6	23.8011	21.2706	22.6966	9	9	0.53302	-0.907738	29.249	5	23.5007	21.778	23.3938	10	10	0.436777	-1.19503	22.003	10	23.1531	23.127	21.3693
	931	Tb927.10.13620	Tb10.05.0070	NADH-ubiquinone oxidoreductase complex I subunit,FT putative,NDUFA9 subunit, putative		Q388N6	x		x	54.791	28.9	0	11	11	0.444931	-1.16835	0.00444568	7.81338	9	9	0.39926	-1.3246	61.002	6	25.4832	21.8196	22.0283	10	10	0.471	-1.0862	71.223	10	24.422	23.0283	25.1927	7	7	0.468384	-1.09424	34.719	5	22.9278	23.9295	22.6322
	4215	Tb927.6.5140	Tb06.30P15.260	ribosomal P protein AGP2beta-1, putative		Q586I6			x	24.983	28.6	0	4	4	0.446164	-1.16435	0.00188991	9.04747	2	2	0.47753	-1.06634	16.896	2	21.9595	19.7938	21.3351	2	2	0.42461	-1.23579	59.565	3	20.4867	19.8214	21.5877	4	4	0.43802	-1.19093	13.378	4	21.7612	19.9774	18.7371
	1121	Tb927.10.1870	TRYP_x-70a06.p2kb545_816, Tb10.70.5970	hypothetical protein, conserved		Q38C55	x		x	21.648	27.6	0	4	4	0.446931	-1.16187	0.00424021	7.88165	2	2	0.48388	-1.04728	7.0332	2	19.4431	19.2441	20.622	4	4	0.45598	-1.13296	57.962	3	21.7144	17.7582	18.9056	3	3	0.404613	-1.30539	10.986	3	21.0917	21.2495	19.8547
	877	Tb927.10.12930	Tb10.389.0590	hypothetical protein, conserved		Q388V3	x		x	23.985	30.4	0	5	5	0.447071	-1.16142	0.000139626	12.8061	3	3	0.45169	-1.1466	17.202	4	23.9908	21.1912	22.4737	4	4	0.45099	-1.14883	12.209	5	23.3974	22.3108	23.4512	5	5	0.438654	-1.18884	13.609	6	22.9705	22.9248	21.5572
	5630	Tb927.9.6910	Tb09.160.5050, Tb09.160.5050:mRNA, Tb09.160.5050:pep, chr9contig160.tmp0391	hypothetical protein, conserved		Q38EP7	x		x	17.806	13.6	0	2	2	0.447357	-1.1605	0.00365947	8.09415	2	2	0.49055	-1.02753	2.9547	2	22.4995	20.1528	21.7805	2	2	0.43924	-1.18692	0.8997	2	22.3868	20.8849	21.9291	2	2	0.415507	-1.26706	3.709	2	22.185	21.9057	20.5687
	3941	Tb927.6.1440	Tb06.3A7.1270	hypothetical protein, conserved		Q585A3	x			29.996	45.7	0	9	9	0.448273	-1.15755	0.00199224	8.97139	6	6	0.48109	-1.05562	14.965	6	23.7364	20.3757	21.5878	7	7	0.42809	-1.22401	20.883	5	22.9059	22.3102	23.065	5	5	0.437388	-1.19301	52.895	6	22.1055	22.486	20.9206
	4290	Tb927.7.1600	Tb07.27M11.970	C-1-tetrahydrofolate synthase, cytoplasmic, putative		Q57WP0			x	31.931	26.5	0	4	4	0.448557	-1.15664	0.014104	6.14775	4	4	0.42534	-1.23331	19.289	3	22.446	20.0185	21.4558	3	3	0.54067	-0.88718	13.167	3	22.2907	20.2994	22.0767	3	3	0.392449	-1.34942	35.23	4	21.9092	21.7974	20.5028
	1602	Tb927.10.9140	TRYPtp6k15-3d06.p1c_186, Tb10.6k15.1280	hypothetical protein, conserved		Q38A60	x		x	71.858	24.4	0	10	10	0.450001	-1.152	0.000659763	10.5658	8	8	0.43342	-1.20616	13.753	9	24.2156	21.2361	22.4855	9	9	0.45199	-1.14564	26.962	9	24.9489	22.5244	23.681	8	8	0.46516	-1.1042	30.922	8	22.992	24.4036	23.2812
	2923	Tb927.2.4460		hypothetical protein, conserved		Q586Q0			x	67.753	9.1	0	4	4	0.450258	-1.15118	0.00102809	9.92582	2	2	0.4584	-1.12532		1	21.21	18.2614	20.0342	1	1	0.46517	-1.10417		1	20.4887	19.2628	20.7769	3	3	0.428082	-1.22404	17.474	2	20.4045	20.0509	18.555
	3287	Tb927.3.5240	Tb03.5L5.360	hypothetical protein, conserved		Q580V1	x		x	66.655	31.2	0	14	14	0.450823	-1.14937	0.000976661	9.99985	8	8	0.45657	-1.13109	20.644	7	24.2237	22.4174	23.8656	10	10	0.46707	-1.09829	15.052	6	23.7723	22.2688	23.7933	9	9	0.429664	-1.21872	12.871	6	24.3161	23.2753	21.9936
	3098	Tb927.3.2300	Tb03.48O8.620	hypothetical protein, conserved		Q582U3	x		x	22.084	33.3	0	5	5	0.450858	-1.14925	0.00196895	8.98836	4	4	0.42289	-1.24165	28.633	5	22.9234	21.3311	22.6784	3	3	0.47786	-1.06534	6.5885	3	23.2007	21.0413	22.4669	3	3	0.453515	-1.14078	30.76	3	23.1566	22.7189	21.3842
	1775	Tb927.11.11470	Tb11.01.3300, Tb11.01.3300:mRNA, Tb11.01.3300:pep	hypothetical protein, conserved		Q383D1	x		x	32.022	32.3	0	8	8	0.450861	-1.14925	0.00610767	7.35516	6	6	0.50678	-0.980569	35.409	8	24.7594	21.5612	22.9631	6	6	0.44195	-1.17804	18.041	7	24.4485	22.9631	24.2696	8	8	0.409199	-1.28913	18.344	8	23.4261	24.016	22.4996
	1393	Tb927.10.600	TRYP_x-70a06.p2kb545_1053, TRYP_x-70a06.p2kb545_1054, Tb10.70.7650, Tb10.70.7660	hypothetical protein, conserved		Q38CI0	x		x	62.775	55.5	0	22	22	0.452387	-1.14437	0.00113156	9.78747	14	14	0.45343	-1.14105	27.535	16	26.5427	24.1319	24.8024	18	18	0.43146	-1.2127	16.454	19	25.5789	24.815	26.0242	17	17	0.473238	-1.07936	29.813	18	25.5058	25.0818	23.8003
	557	Tb927.1.1200		SSU ribosomal protein, mitochondrial (MRPS15)	MRPS15	Q4GZ99	x		x	50.307	37.3	0	12	12	0.453261	-1.14159	0.00128031	9.6093	9	9	0.42846	-1.22277	21.964	8	25.1257	21.5811	22.8731	9	9	0.46895	-1.09249	30.503	10	24.3479	23.7255	24.4386	10	10	0.463456	-1.10949	48.481	10	23.3672	23.5939	23.0511
	2102	Tb927.11.15850	Tb11.01.7510, Tb11.01.7510:mRNA, Tb11.01.7510:pep	kinteoplast poly(A) polymerase complex 1 subunit		Q381K1	x		x	86.756	36.9	0	20	20	0.45337	-1.14124	0.000347185	11.492	16	16	0.4668	-1.09912	23.496	17	26.1627	22.8683	24.2643	12	12	0.44841	-1.15711	51.984	14	25.1481	24.238	25.7217	12	12	0.445196	-1.16749	36.904	9	24.7289	24.6721	23.3171
	4612	Tb927.7.6660	Tb07.15M23.340	chaperone protein DNAj, putative		Q57Y63	x		x	29.887	26.8	0	7	7	0.455373	-1.13488	0.00837366	6.89993	5	5	0.5253	-0.928787	24.852	4	24.0818	21.6863	22.796	6	6	0.41521	-1.26809	20.244	6	23.2304	22.3466	23.5665	6	6	0.432938	-1.20777	24.05	8	23.3453	22.802	21.27
	2996	Tb927.3.1000	Tb03.27F10.370	frataxin-like, mitochondrial precursor, putative		Q57WY3	x		x	19.407	35	0	3	3	0.456668	-1.13078	0.0397225	4.6539	2	2	0.46274	-1.11173	9.6234	3	22.6943	19.7379	20.6906	1	1	0.34331	-1.54242	14.391	2	21.7247	20.6349	22.2986	3	3	0.599484	-0.738206	72.414	2	21.2915	21.3694	19.5289
	1474	Tb927.10.7380	TRYPtp6k15-3d06.p1c_467, Tb10.6k15.3290	hypothetical protein, conserved		Q38AM5	x		x	39.706	40.1	0	10	10	0.456853	-1.1302	0.000103095	13.2437	8	8	0.45032	-1.15098	26.104	7	25.1069	20.8629	22.5523	8	8	0.45747	-1.12825	29.991	7	23.7177	23.3655	24.5942	6	6	0.462856	-1.11137	24.061	5	22.9419	23.1658	22.0645
	615	Tb927.1.3030		KREL2,RNA-editing complex protein,RNA editing ligase (KREL2)	KREL2	P86925	x		x	47.576	29.8	0	10	10	0.458599	-1.12469	0.00110665	9.81958	9	9	0.46017	-1.11976	45.042	13	25.3518	22.9661	23.4752	7	7	0.47882	-1.06244	28.494	9	23.7148	23.6356	24.8283	9	9	0.437733	-1.19188	32.463	8	24.243	23.2119	21.9505
	3786	Tb927.5.2810	Tb05.26K5.450	hypothetical protein, conserved		Q57ZV7	x		x	20.322	32.2	0	5	5	0.458642	-1.12456	0.0105512	6.56645	2	2	0.52371	-0.93316	35.373	2	21.138	20.2896	21.0918	3	3	0.46478	-1.10538	15.855	3	21.6073	19.3887	20.6287	3	3	0.396354	-1.33514	88.25	3	21.7458	21.1448	19.7411
	703	Tb927.10.10130	TRYPtp6k15-3d06.p1c_25, Tb10.6k15.0150	mitochondrial RNA binding complex 1 subunit (MRB10130)	MRB10130	Q389W4	x		x	61.046	37.6	0	17	17	0.459116	-1.12307	0.000914891	10.0941	15	15	0.46662	-1.09968	38.583	12	25.4145	22.4306	23.666	13	13	0.4732	-1.07948	25.047	11	24.875	23.5945	24.9341	12	12	0.438289	-1.19005	23.972	13	24.1767	24.4237	22.9786
	2516	Tb927.11.570	Tb11.03.0510, Tb11.03.0510:mRNA, Tb11.03.0510:pep	hypothetical protein, conserved		Q387J4	x		x	21.079	34.2	0	4	4	0.459222	-1.12274	0.00105152	9.89331	4	4	0.45156	-1.14701	41.578	4	25.8904	21.7832	23.1791	2	2	0.44439	-1.1701	20.416	3	21.5889	24.0429	25.4207	4	4	0.482602	-1.05109	9.0659	3	23.6438	21.0963	19.7993
	4128	Tb927.6.3930	Tb06.4F7.470	hypothetical protein, conserved		Q585Z1	x		x	49.246	38.3	0	11	11	0.459233	-1.1227	0.000241114	12.018	9	9	0.46508	-1.10445	25.411	9	24.8587	22.5228	23.9189	11	11	0.46455	-1.10609	15.55	13	24.8049	23.1264	24.3421	10	10	0.44827	-1.15756	29.823	12	24.3836	24.3153	23.0079
	1952	Tb927.11.13830	Tb11.01.5390, Tb11.01.5390:mRNA, Tb11.01.5390:pep	hypothetical protein, conserved		Q382F4	x		x	36.135	16	0	3	3	0.459676	-1.12131	0.0283077	5.14266	2	2	0.46711	-1.09817	1.7124	2	19.3459	18.8075	19.6356	1	1	0.36194	-1.46618		1	19.9347	17.512	18.8709	1	1	0.574515	-0.799585		1	20.2801	19.4985	17.9968
	1380	Tb927.10.5830	TRYP_x-70a06.p2kb545_155, Tb10.70.1110	hypothetical protein, conserved		Q38B21			x	59.941	14.7	0	8	8	0.459942	-1.12048	0.00202158	8.9503	6	6	0.46094	-1.11735	38.159	6	24.1988	21.1215	22.5472	5	5	0.48812	-1.03469	41.756	5	22.7951	22.3959	23.7116	6	6	0.432451	-1.20939	11.392	5	23.0037	22.3798	20.7959
	3319	Tb927.3.5610	Tb03.5L5.850	ribosomal protein L3 mitochondrial, putative		Q580R4	x		x	54.986	43.8	0	14	14	0.462189	-1.11344	0.00519128	7.58969	9	9	0.43911	-1.18735	38.084	9	23.866	22.7414	23.9768	10	10	0.51672	-0.952545	18.999	9	24.0869	22.0719	23.3753	11	11	0.435142	-1.20044	15.895	9	24.4875	23.5751	22.3433
	1342	Tb927.10.5120	TRYP_x-70a06.p2kb545_282, Tb10.70.2090	KREPA6,RNA-editing complex protein (KREPA6)	KREPA6	Q38B90	x		x	18.09	28	0	4	4	0.463193	-1.11032	0.000189495	12.3656	3	3	0.45538	-1.13486	3.0415	3	24.7195	23.372	24.5664	3	3	0.47229	-1.08226	12.771	5	24.7188	22.8908	24.2425	4	4	0.462065	-1.11383	3.9886	4	25.0894	24.2702	22.8148
	5594	Tb927.9.5960	Tb09.160.4380, Tb09.160.4380:mRNA, Tb09.160.4380:pep, chr9contig160.tmp0327	succinate dehydrogenase, putative		Q38EW9	x		x	21.281	42	0	6	6	0.463502	-1.10935	0.00321649	8.2803	5	5	0.47816	-1.06443	4.931	5	26.6377	24.4462	25.8692	4	4	0.4898	-1.02974	33.971	6	26.4954	24.9219	26.114	5	5	0.42517	-1.23389	23.734	10	26.3265	25.9563	24.8141
	3705	Tb927.5.1530	Tb05.30H13.700	hypothetical protein, conserved		Q57VB0	x		x	59.943	11.3	0	5	5	0.463857	-1.10825	0.0264248	5.24196	2	2	0.37321	-1.42194	8.7603	2	20.6965	19.4855	21.1456	1	1	0.5802	-0.785378		1	20.0855	19.0034	20.1628	5	5	0.460914	-1.11743	13.567	3	21.5422	19.5659	18.3602
	3703	Tb927.5.1510	Tb05.30H13.670	hypothetical protein, conserved		Q57VB2	x		x	35.464	26	0	7	7	0.464238	-1.10706	0.00371827	8.07115	6	6	0.45793	-1.1268	19.324	6	23.0038	20.8098	22.0043	6	6	0.50656	-0.981195	25.949	6	22.2738	21.1944	22.5192	7	7	0.431313	-1.21319	15.729	7	22.5273	21.7706	20.5097
	2188	Tb927.11.16930	Tb11.01.8700, Tb11.01.8700:mRNA, Tb11.01.8700:pep	ABC transporter of the mitochondrion, putative,Iron-sulfur clusters transporter, putative (ABCB7)	ABCB7	Q380Z4	x		x	79.103	18.5	0	7	7	0.466647	-1.0996	0.00567127	7.46211	4	4	0.47303	-1.08	24.391	4	23.9908	20.4064	21.9178	5	5	0.41974	-1.25243	22.205	4	21.2749	22.0339	23.561	5	5	0.511797	-0.966357	17.294	4	22.3516	20.635	19.794
	3112	Tb927.3.2630	Tb03.48O8.180	hypothetical protein, conserved		Q582X5	x		x	85.246	8.2	0	5	5	0.467858	-1.09586			0	0				0	0	18.6737	20.7157	0	0				0	0	0	0	5	5	0.467858	-1.09586	43.991	4	21.0293	0	0
	4523	Tb927.7.5280	Tb07.27E10.570	hypothetical protein, conserved		Q57ZG1	x		x	220.21	8.6	0	10	10	0.467904	-1.09572	0.00247231	8.65993	4	4	0.4509	-1.14912	30.246	3	22.8171	21.4483	22.0831	4	4	0.50468	-0.986559	11.257	3	21.8749	20.7739	22.4161	7	7	0.450167	-1.15147	93.788	6	22.8004	21.4801	19.8125
	3864	Tb927.5.3980	Tb05.6E7.1030	hypothetical protein, conserved		Q57U68	x		x	43.71	39.3	0	11	11	0.467918	-1.09567	0.0038309	8.0281	10	10	0.43204	-1.21076	19.591	10	25.0173	22.2722	23.6291	11	11	0.50862	-0.97534	8.131	11	24.9577	23.1741	24.546	7	7	0.466222	-1.10091	12.045	11	24.1046	24.4476	23.2099
	4415	Tb927.7.3430	Tb07.28B13.640	cyclophilin-type peptidyl-prolyl cis-trans isomerase, putative (PPIase)	PPIase	Q57WF8	x		x	25.548	75.8	0	13	13	0.470162	-1.08877	0.00185815	9.07192	8	8	0.49934	-1.00191	29.069	11	26.0273	23.5054	24.889	9	9	0.46616	-1.1011	38.953	10	26.0846	24.4196	25.4536	11	11	0.446488	-1.16331	24.104	14	25.3571	25.4566	24.582
	5413	Tb927.9.15010	Tb09.244.2840, Tb09.244.2840:mRNA, Tb09.244.2840:pep, chr9contig244a01.tmp0284	hypothetical protein, conserved		Q38CZ9	x		x	23.182	34.3	0	7	7	0.470385	-1.08809	0.00845389	6.88617	6	6	0.5	-1	10.736	4	23.8405	21.3073	22.7552	5	5	0.50863	-0.975312	29.226	5	23.1028	22.1933	23.2857	5	5	0.409249	-1.28895	33.981	4	23.2057	22.5823	21.3795
	3062	Tb927.3.1860	Tb03.30P12.620	hypothetical protein, conserved		Q57ZC5				83.155	6.6	0	3	3	0.47076	-1.08694	7.17978e-05	13.7657	2	2	0.47072	-1.08706	26.702	2	21.5558	0	0	3	3	0.4708	-1.08681	9.283	3	22.3504	19.566	21.1373	0	0				0	0	21.8794	20.5064
	1668	Tb927.11.1010	Tb11.03.0110, Tb11.03.0110:mRNA, Tb11.03.0110:pep	chaperone protein DNAj, putative		Q387E9	x		x	41.739	30.2	0	8	8	0.471167	-1.08569	0.00396728	7.97763	5	5	0.50215	-0.99381	20.21	7	23.3628	22.0052	23.1616	7	7	0.42933	-1.21984	18.526	9	23.9216	21.5759	22.8691	6	6	0.485178	-1.04341	25.162	6	23.6964	23.4536	22.07
	3341	Tb927.3.820	Tb03.27F10.650	hypothetical protein, conserved		Q57WW5	x		x	22.174	32.4	0	4	4	0.473287	-1.07921	0.00456085	7.77648	4	4	0.44704	-1.16152	26.098	4	24.4966	20.1721	21.5708	2	2	0.45289	-1.14277	21.105	2	21.8276	22.5798	24.0527	3	3	0.523642	-0.933346	15.409	4	22.0347	21.3286	20.0536
	2744	Tb927.11.9150	Tb11.01.0890, Tb11.01.0890:mRNA, Tb11.01.0890:pep	hypothetical protein, conserved		Q384B3	x		x	191.13	8.4	0	10	10	0.474236	-1.07632	0.00204577	8.93314	4	4	0.50667	-0.980882	0.91	3	22.7089	20.4958	21.5334	5	5	0.46435	-1.10672	4.8393	3	21.5718	21.0013	22.1816	8	8	0.45333	-1.14137	22.155	7	22.1059	21.1131	19.6952
	4500	Tb927.7.4620	Tb07.26A24.630	hypothetical protein, conserved		Q57X78			x	32.677	29.1	0	8	8	0.47448	-1.07558	0.0065414	7.25618	5	5	0.53561	-0.900745	75.424	5	24.2571	21.3738	22.7619	5	5	0.44616	-1.16437	40.288	6	22.6881	23.4061	23.0908	6	6	0.447007	-1.16163	22.582	6	23.2288	22.2071	20.8697
	4971	Tb927.8.5280	Tb08.5H5.370	hypothetical protein, conserved		Q57UK0	x		x	28.693	38.1	0	6	6	0.475105	-1.07368	0.0062105	7.33107	5	5	0.52965	-0.916889	39.79	5	24.5707	22.7336	24.1542	5	5	0.46809	-1.09514	57.039	6	24.544	22.7564	24.0881	6	6	0.432563	-1.20902	20.582	8	24.6121	24.101	22.6248
	1739	Tb927.11.10950	Tb11.01.2720, Tb11.01.2720:mRNA, Tb11.01.2720:pep	hypothetical protein, conserved		Q383I4				36.848	8.5	0.0067138	2	2	0.475842	-1.07145	0.100553	3.31397	1	1	0.626	-0.675765		1	19.752	17.949	20.2919	2	2	0.60224	-0.73159	82.926	2	20.9377	18.1932	19.1538	1	1	0.285788	-1.80698		1	20.5514	20.0824	19.7769
	2468	Tb927.11.5060	Tb11.02.2710, Tb11.02.2710:mRNA, Tb11.02.2710:pep, Tb11.212.1370	hypothetical protein, conserved		Q385R2	x		x	119.59	17.7	0	15	15	0.476035	-1.07086	0.0118386	6.40035	7	7	0.51249	-0.964404	85.061	7	22.7592	21.2914	22.5232	6	6	0.40454	-1.30565	41.19	5	22.3409	21.2888	22.1134	10	10	0.520318	-0.942533	33.396	7	23.035	21.6728	20.9091
	4596	Tb927.7.6350	Tb07.33N13.230	NADH-ubiquinone oxidoreductase, mitochondrial, putative		Q582M4	x		x	30.925	34.8	0	8	8	0.476573	-1.06923	0.00373565	8.06443	5	5	0.43982	-1.18501	36.999	6	22.754	20.9733	22.2545	5	5	0.51472	-0.95814	38.76	6	22.2385	20.859	22.3022	7	7	0.478126	-1.06454	30.363	7	22.7516	21.7491	20.4409
	3805	Tb927.5.3110	Tb05.27M3.100	hypothetical protein, conserved		Q57Z82	x		x	24.469	33.9	0	5	5	0.477596	-1.06614	0.017446	5.84096	3	3	0.46539	-1.10349	12.962	4	25.7791	21.6098	23.0708	5	5	0.57338	-0.802437	66.079	5	24.53	23.9668	25.2956	3	3	0.408247	-1.29249	8.7857	5	23.5179	23.954	22.9268
	5094	Tb927.8.6800	Tb08.30K1.710	hypothetical protein, conserved		Q57TT3	x		x	64.661	13.7	0	5	5	0.477759	-1.06564	0.00577815	7.43518	2	2	0.53361	-0.906142	10.83	2	23.3286	20.3672	21.7901	3	3	0.46088	-1.11754	0.36538	2	21.861	22.1212	22.5097	4	4	0.44342	-1.17326	5.5483	3	22.2474	21.4521	19.8427
	4571	Tb927.7.590	Tb07.29K4.780	hypothetical protein, conserved		Q57VQ5			x	51.692	40.2	0	16	16	0.478425	-1.06364	0.00431747	7.8556	8	8	0.52043	-0.942224	36.571	7	23.5054	21.6466	23.0919	10	10	0.43979	-1.18511	42.075	10	24.0134	22.0198	22.8682	10	10	0.478446	-1.06357	59.433	7	23.5432	23.548	22.1548
	534	Tb927.11.1780;Tb11.v5.0991	Tb11.55.0002, Tb11.55.0002:mRNA, Tb11.55.0002:pep	protein phosphatase 2C, putative		Q386X6	x		x	36.559	24.3	0	6	6	0.479543	-1.06027	0.00116435	9.74626	4	4	0.50362	-0.989593	29.606	3	22.2384	19.5862	20.8812	5	5	0.4724	-1.08192	17.734	5	22.5123	20.5366	21.7085	3	3	0.463521	-1.10929	5.3226	4	21.3744	21.7524	21.2242
	2394	Tb927.11.4020	Tb11.02.1520, Tb11.02.1520:mRNA, Tb11.02.1520:pep	hypothetical protein, conserved		Q386B2	x		x	19.159	16	0.00019179	3	3	0.480231	-1.0582	0.00575875	7.44003	2	2	0.47592	-1.07121		1	24.0484	19.0735	20.4787	2	2	0.53128	-0.912456		1	22.2481	22.3661	23.5099	1	1	0.43802	-1.19093		1	20.9408	21.7729	20.4148
	1249	Tb927.10.3610	TRYP_x-70a06.p2kb545_507, Tb10.70.3790	hypothetical protein, conserved		Q38BN8	x			53.984	24.5	0	8	8	0.48077	-1.05658	0.00504446	7.63108	6	6	0.43938	-1.18646	16.157	5	23.988	20.2928	21.5312	5	5	0.52649	-0.925522	23.42	5	22.6946	22.0881	23.538	6	6	0.480377	-1.05776	19.713	6	22.041	22.2595	20.753
	3912	Tb927.5.920	Tb05.28F8.480	hypothetical protein, conserved		Q57W37			x	50.734	14.5	0	4	4	0.481758	-1.05362	2.52394e-05	15.274	3	3	0.48103	-1.0558	47.593	5	22.9661	20.643	21.8531	3	3	0.48513	-1.04356	32.259	3	21.7014	20.7184	22.625	3	3	0.479134	-1.0615	20.185	4	22.3714	21.2491	19.8078
	1705	Tb927.11.10570	Tb11.01.2340, Tb11.01.2340:mRNA, Tb11.01.2340:pep	hypothetical protein, conserved		Q383M2	x		x	39.513	35.7	0	11	11	0.481884	-1.05324	4.96297e-05	14.2984	8	8	0.48605	-1.04082	22.154	6	25.3652	22.6174	23.7635	8	8	0.47748	-1.06649	26.015	8	24.6325	23.5731	24.8737	7	7	0.48216	-1.05242	12.119	6	24.3014	24.1459	22.8281
	2205	Tb927.11.1850;Tb11.1420;Tb11.1370	Tb11.39.0003, Tb11.39.0010, Tb11.39.0010:mRNA, Tb11.39.0010:pep	hypothetical protein, conserved		Q386X1			x	57.107	31.3	0	13	13	0.483736	-1.04771	0.0055252	7.49976	10	10	0.49914	-1.00248	30.154	9	25.4533	22.3651	23.5412	6	6	0.43528	-1.19998	85.875	6	23.5967	23.5438	25.0068	9	9	0.520996	-0.940655	37.541	8	24.0699	23.0982	21.8214
	724	Tb927.10.10420	Tb10.406.0490	monothiol glutaredoxin, putative		Q389T5	x		x	14.888	74	0	8	8	0.484285	-1.04607	0.00219631	8.8307	6	6	0.47291	-1.08036	20.677	7	26.6737	23.3318	24.5569	5	5	0.51791	-0.949227	9.8968	6	24.8168	24.7901	26.2176	8	8	0.463736	-1.10862	31.092	15	25.0707	24.3223	23.0317
	1139	Tb927.10.2070	TRYP_x-70a06.p2kb545_778, Tb10.70.5700	hypothetical protein, conserved		Q38C36			x	22.271	10.6	0	2	2	0.484677	-1.0449	0.00391289	7.99755	1	1	0.47569	-1.07191	11.253	2	18.9472	17.7559	19.5145	2	2	0.45297	-1.14251	18.889	3	21.3941	16.9372	18.5355	1	1	0.528402	-0.920293	52.064	2	19.8881	20.9483	19.4827
	360	Tb927.5.450;Tb11.v5.0222	Tb05.29K2.470	NADH-ubiquinone oxidoreductase, mitochondrial, putative (NUBM)	NUBM	Q57VW8	x			55.32	42.9	0	15	15	0.484849	-1.04439	0.00282721	8.46641	9	9	0.51431	-0.95929	21.949	6	25.7266	22.4269	23.8834	12	12	0.49147	-1.02482	37.643	15	24.3042	25.3641	23.5565	12	12	0.450918	-1.14906	9.5403	10	24.3316	23.7957	22.5529
	2937	Tb927.2.4890;Tb927.2.4740		ribosomal protein L11, putative			x		x	40.186	31.9	0	9	9	0.485278	-1.04312	0.00097061	10.0088	5	5	0.47731	-1.067	27.368	6	22.6743	21.7478	22.8856	7	7	0.47186	-1.08357	48.975	5	22.324	20.9046	22.1735	9	9	0.507408	-0.978781	47.129	12	23.4261	21.8292	20.5399
	4512	Tb927.7.5130	Tb07.27E10.360	hypothetical protein, conserved		Q57ZH6	x		x	26.377	26.9	0	5	5	0.486389	-1.03982	0.00878518	6.83071	4	4	0.5266	-0.925221	5.3319	4	23.9317	21.3406	22.8065	5	5	0.51435	-0.959178	7.8361	5	23.6259	22.1259	23.4457	5	5	0.424827	-1.23505	7.5889	6	23.2523	23.0826	21.9539
	4451	Tb927.7.3910	Tb07.5F10.860	hypothetical protein, conserved		Q57UM1	x		x	57.602	15.7	0	5	5	0.486608	-1.03917	0.00469287	7.73531	4	4	0.44246	-1.17638	14.661	3	24.2895	21.9464	23.2325	3	3	0.49825	-1.00506	1.6108	3	23.3224	22.7399	23.6866	4	4	0.522657	-0.936063	7.0664	5	23.7283	22.8411	21.5046
	4382	Tb927.7.3030;Tb927.7.2990	Tb07.13M20.340	hypothetical protein, conserved					x	35.572	38.2	0	10	10	0.486882	-1.03836	0.00113271	9.78601	8	8	0.50626	-0.98205	44.934	10	23.3363	21.6651	22.9044	8	8	0.48952	-1.03056	15.28	8	23.7237	21.6143	22.8154	10	10	0.465723	-1.10246	14.478	10	23.4139	23.261	21.858
	4429	Tb927.7.3590	Tb07.28B13.420	hypothetical protein, conserved		Q57WH4	x		x	16.847	23.2	0	3	3	0.487619	-1.03617	0.00207257	8.91436	2	2	0.47594	-1.07115	14.044	4	25.707	22.8375	24.31	3	3	0.52027	-0.942668	120.4	5	28.1834	23.9081	25.2182	2	2	0.468231	-1.09471	33.482	4	24.754	24.1005	28.0957
	4836	Tb927.8.3110;Tb11.v5.0685	Tb08.28F14.630	hypothetical protein, conserved		Q57W62	x		x	50.157	24.4	0	8	8	0.487654	-1.03607	0.00107448	9.86214	5	5	0.50258	-0.992575	14.499	4	25.0369	22.3517	23.3772	7	7	0.49566	-1.01258	11	7	23.9044	23.2241	24.5536	7	7	0.465528	-1.10306	7.7281	5	23.9537	23.4034	22.1353
	2299	Tb927.11.2920	Tb11.02.0440, Tb11.02.0440:mRNA, Tb11.02.0440:pep	glycerolphosphate mutase, putative		Q386L9	x		x	33.71	13.1	0	4	4	0.487729	-1.03585	0.0801211	3.64167	0	0				0	0	20.4326	21.4056	4	4	0.53411	-0.904791	9.9121	3	22.7384	0	0	3	3	0.445375	-1.16691	10.085	3	21.9996	21.9368	21.5084
	1568	Tb927.10.8730	TRYPtp6k15-3d06.p1c_266, Tb10.6k15.1800	hypothetical protein, conserved		Q38AA0	x		x	50.876	49.1	0	18	18	0.488412	-1.03383	0.000306333	11.6726	16	16	0.5008	-0.997694	36.927	12	26.6084	23.0114	24.273	14	14	0.48295	-1.05005	19.854	17	25.054	24.8676	26.0954	12	12	0.481719	-1.05374	27.705	12	24.7759	24.5931	23.1832
	1148	Tb927.10.2230	TRYP_x-70a06.p2kb545_751, Tb10.70.5510	NADPH:adrenodoxin oxidoreductase, mitochondrial, putative,ferredoxin NADP+ reductase-like protein		Q38C21	x		x	65.601	14.2	0	6	6	0.488595	-1.03329	0.224986	2.15209	3	3	0.27122	-1.88246	85.04	3	22.7544	21.3451	22.0988	4	4	1.0831	0.115166	54.187	3	22.6225	21.3056	22.0962	4	4	0.397062	-1.33256	58.278	3	22.7706	21.8145	21.401
	5066	Tb927.8.6410	Tb08.11J15.140	short-chain dehydrogenase, putative		Q57YP2	x		x	52.913	21.7	0	7	7	0.489091	-1.03183	0.00246047	8.66685	6	6	0.47798	-1.06498	28.221	7	23.8689	21.2822	22.6601	5	5	0.52442	-0.931205	28.242	6	22.9198	22.125	23.3573	5	5	0.466744	-1.0993	23.827	8	23.1298	22.3944	21.2078
	4198	Tb927.6.4930	Tb06.30P15.560	thiosulfate sulfurtransferase, mitochondrial, putative		Q586G5	x		x	30.051	32	0	6	6	0.489109	-1.03177	0.00461205	7.76038	5	5	0.53297	-0.907874	18.016	5	22.626	21.2388	22.4233	4	4	0.45021	-1.15133	11.15	4	22.9443	20.9792	22.071	6	6	0.487638	-1.03612	13.451	7	22.9494	22.5277	20.949
	4139	Tb927.6.4080	Tb06.4F7.230	hypothetical protein, conserved		Q586A6	x		x	24.735	32.2	0	4	4	0.489166	-1.0316	0.00856043	6.8681	4	4	0.45784	-1.12708	30.469	5	24.3786	21.9083	23.1709	2	2	0.45747	-1.12825	3.1022	2	21.9957	22.5771	23.8909	4	4	0.558847	-0.839476	23.561	6	23.6736	21.5969	19.9458
	3824	Tb927.5.3360	Tb05.27M3.500	50S ribosomal protein L2, putative		Q57Z57	x		x	46.727	18	0	5	5	0.489571	-1.03041	0.0153643	6.02427	4	4	0.58327	-0.777764	55.254	3	22.8943	21.0554	22.339	3	3	0.46341	-1.10964	91.449	3	23.1737	21.221	22.3516	4	4	0.434122	-1.20383	80.125	3	22.8355	22.6697	21.4119
	5634	Tb927.9.7020	Tb09.160.5110, Tb09.160.5110:mRNA, Tb09.160.5110:pep, chr9contig160.tmp0397	hypothetical protein, conserved		Q38EP0	x			24.783	15.1	0.00020305	4	4	0.489923	-1.02937	0.00412892	7.92002	2	2	0.52022	-0.942806	1.2501	2	20.5609	21.2081	22.6765	3	3	0.50503	-0.985559	3.0208	3	21.9742	19.0457	19.9399	3	3	0.447588	-1.15976	51.495	4	23.1215	21.463	20.2292
	3336	Tb927.3.770	Tb03.27F10.720	hypothetical protein, conserved		Q57WW0	x		x	21.212	20.4	0	3	3	0.490092	-1.02888	0.0156351	5.99907	3	3	0.51259	-0.964123	14.107	4	23.6498	18.1003	19.544	2	2	0.55754	-0.842853	29.266	3	21.2343	22.1513	23.0195	1	1	0.411896	-1.27965	9.4741	2	19.9956	20.7205	19.4955
	288	Tb11.02.5105b;Tb11.02.5105		hypothetical protein, conserved					x	14.971	38.5	0	5	5	0.492713	-1.02118	0.0022528	8.79407	4	4	0.5244	-0.93126	16.168	5	25.9069	22.4323	23.6956	4	4	0.48822	-1.0344	17.983	5	23.7805	24.2942	25.3357	5	5	0.467202	-1.09788	22.4	4	24.1981	23.2281	22.1282
	5252	Tb927.9.11120	Tb09.211.2430, Tb09.211.2430:mRNA, Tb09.211.2430:pep, chr9contig211.tmp0281c	hypothetical protein, conserved		Q38DR3	x		x	72.949	30.9	0	13	13	0.492917	-1.02058	0.00746892	7.06488	10	10	0.45724	-1.12898	20.668	10	25.17	22.4649	23.6685	11	11	0.5568	-0.844769	27.994	11	24.1932	23.3664	24.683	9	9	0.470411	-1.08801	20.153	13	24.1887	23.6985	22.4089
	4748	Tb927.8.1880	Tb08.26N11.330	hypothetical protein, conserved		Q581Z4	x		x	22.189	44.2	0	7	7	0.493017	-1.02029	0.00592743	7.39838	5	5	0.53875	-0.892312	18.799	3	24.0121	21.7856	22.8776	6	6	0.4462	-1.16424	42.48	3	24.7676	22.3684	23.4556	4	4	0.498504	-1.00432	15.018	6	23.4325	24.3023	22.9088
	5176	Tb927.8.8180;Tb927.4.4150	Tb08.28A12.200	mitochondrial RNA binding complex 1 subunit (MRB8180)	MRB8180	Q57WL2	x			103.45	35.5	0	22	22	0.493609	-1.01856	2.736e-05	15.1576	17	17	0.49506	-1.01432	33.175	20	26.5462	23.9908	25.1956	18	18	0.49	-1.02915	22.748	22	25.7729	24.9088	25.9868	16	16	0.495786	-1.01221	18.194	17	25.7155	25.265	24.0203
	4137	Tb927.6.4040	Tb06.4F7.280	hypothetical protein, conserved		Q586A2	x		x	28.009	34.9	0	5	5	0.493612	-1.01855	0.00118326	9.72302	4	4	0.51514	-0.956964	9.2989	5	23.0459	21.6134	22.7888	4	4	0.49302	-1.02028	22.529	4	22.8698	21.4706	22.4561	4	4	0.473552	-1.0784	8.5737	4	23.3177	22.3163	21.2198
	2799	Tb927.11.9830	Tb11.01.1600, Tb11.01.1600:mRNA, Tb11.01.1600:pep	hypothetical protein, conserved		Q383U6	x		x	22.572	25.9	0	4	4	0.49427	-1.01663	0.00327301	8.25517	4	4	0.47204	-1.08302	2.4668	3	22.347	19.9379	21.0205	4	4	0.47749	-1.06646	12.05	3	22.6758	20.8797	21.6994	3	3	0.535733	-0.900413	41.887	3	21.5784	22.18	20.8942
	1789	Tb927.11.11630	Tb11.01.3500, Tb11.01.3500:mRNA, Tb11.01.3500:pep	hypothetical protein, conserved		Q383B7	x		x	28.476	31.8	0	5	5	0.494398	-1.01625	0.0131694	6.24666	2	2	0.58153	-0.782074	32.623	3	22.8914	21.0876	22.4063	3	3	0.46293	-1.11113	2.2132	2	21.6808	21.2988	22.3102	5	5	0.448893	-1.15555	19.044	3	22.8927	21.1771	19.918
	5093	Tb927.8.680	Tb08.12O16.250	KREPA5,RNA-editing complex protein (KREPA5)	KREPA5	Q57YG2	x		x	19.083	30.8	0	4	4	0.49503	-1.01441	0.0277387	5.17196	2	2	0.62881	-0.669304	5.5441	2	20.2713	19.1877	20.2519	3	3	0.44003	-1.18433	40.21	3	19.9906	18.6344	19.7116	3	3	0.438423	-1.1896	20.405	2	20.8158	19.6657	17.6811
	5029	Tb927.8.6000	Tb08.11J15.870	fatty acid desaturase, putative		Q57YK1				49.385	21.6	0	8	8	0.495425	-1.01326	0.00683831	7.19215	5	5	0.44188	-1.17827	25.89	4	25.4379	22.4962	23.5159	4	4	0.53535	-0.901446	20.862	6	24.066	23.6183	24.9574	7	7	0.514033	-0.960067	23.641	7	24.0943	23.5122	22.4165
	3670	Tb927.4.970	Tb04.5E12.590	hypothetical protein, conserved		Q580C5			x	20.057	26.2	0	3	3	0.496408	-1.0104	0.141232	2.82386	2	2	0.58136	-0.782496	20.816	2	21.0004	0	0	2	2	0.42387	-1.23831	56.086	2	18.9256	19.4312	20.4075	0	0				0	0	18.3766	17.2659
	1767	Tb927.11.11310	Tb11.01.3090, Tb11.01.3090:mRNA, Tb11.01.3090:pep	hypothetical protein, conserved		Q383E7			x	55.612	10.8	0.00020251	3	3	0.49648	-1.01019	0.0234362	5.41511	1	1				0	18.7418	19.1804	20.5986	2	2	0.50945	-0.972988	26.099	2	21.2369	0	18.7418	2	2	0.48384	-1.0474	53.351	3	21.0572	20.6454	19.6651
	4245	Tb927.7.1000	Tb07.29K4.120	DNA repair and recombination helicase protein PIF1, putative (TbPIF8)	TbPIF8	Q57VU6	x		x	77.919	8.7	0	4	4	0.498435	-1.00452	0.00145649	9.42329	2	2	0.512	-0.965784	3.5795	2	21.9783	19.9395	20.7919	3	3	0.47261	-1.08128	13.405	3	22.2985	20.1879	21.4861	4	4	0.511745	-0.966504	5.073	3	21.4278	21.7637	20.6076
	1107	Tb927.10.1660	TRYP_x-70a06.p2kb545_855, Tb10.70.6260	hypothetical protein, conserved		Q38C76	x		x	33.212	14.9	0	5	5	0.498514	-1.0043	0.00108907	9.84269	3	3	0.49958	-1.00121	13.658	3	23.5505	20.5265	21.1057	3	3	0.51819	-0.948447	40.253	3	23.0882	21.8392	23.0248	3	3	0.47856	-1.06323	42.1	3	21.845	22.5319	21.444
	2080	Tb927.11.15500	Tb11.01.7140, Tb11.01.7140:mRNA, Tb11.01.7140:pep	hypothetical protein, conserved		Q381N5	x			33.025	13.1	0	3	3	0.499105	-1.00258	0.0337802	4.88768	1	1	0.62275	-0.683275		1	20.2105	18.6744	19.9909	3	3	0.39564	-1.33774	28.859	2	21.8194	18.5016	19.6838	2	2	0.504617	-0.986739	8.2254	2	20.4778	21.4946	19.5091
	4948	Tb927.8.4920	Tb08.4A8.630	hypothetical protein, conserved		Q57UW0	x		x	58.293	13.1	0	4	4	0.499138	-1.00249	0.146054	2.77542	1	1	0.39293	-1.34766		1	21.3598	18.416	19.4438	3	3	0.34971	-1.51577	26.376	2	19.532	19.4573	20.9107	2	2	0.904977	-0.144046	69.477	2	20.0196	19.1676	17.3681
	4029	Tb927.6.2490	Tb06.4M18.1060	hypothetical protein, conserved		Q584Q7	x		x	28.031	52.1	0	11	11	0.49929	-1.00205	0.00148079	9.39942	11	11	0.50753	-0.978435	22.94	12	26.6927	24.8093	26.1537	11	11	0.51756	-0.950202	34.172	10	26.334	25.2172	26.0499	11	11	0.473844	-1.07752	19.165	15	26.6327	25.7968	24.6486
	1533	Tb927.10.8110	TRYPtp6k15-3d06.p1c_352, Tb10.6k15.2410	hypothetical protein, conserved		Q38AF3	x		x	30.41	25.9	0	8	8	0.499372	-1.00181	0.0157699	5.98668	7	7	0.59262	-0.754821	42.465	6	23.966	21.6146	22.8564	8	8	0.44168	-1.17893	49.666	10	24.1809	22.5314	23.2996	8	8	0.47576	-1.07169	40.91	8	23.3652	23.5297	22.7201
	3321	Tb927.3.5630	Tb03.5L5.870	3,2-trans-enoyl-CoA isomerase, mitochondrial precursor, putative		Q580R2	x			33.883	24.1	0	5	5	0.499674	-1.00094	0.00459952	7.7643	2	2	0.53799	-0.894349	19.753	2	22.676	21.8061	23.0019	2	2	0.45764	-1.12771	26.232	2	22.5602	20.9623	22.1513	5	5	0.506714	-0.980757	20.187	6	23.5244	22.0733	20.7565
	992	Tb927.10.1440	TRYP_x-70a06.p2kb545_908, Tb10.70.6600	hypothetical protein, conserved		Q38C96			x	24.717	15.8	0	3	3	0.500047	-0.999864	0.0858024	3.54284	2	2	0.57772	-0.791558		1	20.3008	16.1487	17.7538	2	2	0.66342	-0.592006		1	19.5531	17.8373	20.0122	1	1	0.326232	-1.61603		1	18.1638	19.1091	17.6367
	2501	Tb927.11.5500	Tb11.02.3180, Tb11.02.3180:mRNA, Tb11.02.3180:pep, Tb11.212.0890	Mitochondrial SSU ribosomal protein, putative,kinetoplast ribosomal PPR-repeat containing protein 1 (KRIPP1)	KRIPP1	Q385L8	x		x	94.96	40	0	27	27	0.50013	-0.999624	2.30991e-05	15.4018	19	19	0.49689	-1.009	62.782	18	27.6539	24.745	25.2433	17	17	0.50239	-0.99312	32.037	14	25.8134	26.6148	26.6919	23	23	0.501128	-0.99675	42.185	19	26.0156	25.0004	24.5985
	455	Tb927.8.3320;Tb11.v5.0519	Tb08.28L1.340	hypothetical protein, conserved		Q57YY1	x			45.866	24.1	0	6	6	0.500318	-0.999083	0.0104645	6.57836	6	6	0.5513	-0.85909	59.962	4	24.3996	19.9129	20.9666	1	1	0.43528	-1.19998		1	21.8375	22.7633	23.8397	2	2	0.521893	-0.938173	11.468	2	21.5338	21.4413	19.7794
	4966	Tb927.8.5220	Tb08.5H5.450	hypothetical protein, conserved		Q57UJ4	x		x	114.05	10.1	0	7	7	0.500673	-0.998058	0.0057803	7.43464	6	6	0.50362	-0.989593	30.612	5	23.5373	19.5663	20.8762	5	5	0.54696	-0.870493	40.275	5	22.7107	22.174	22.8272	3	3	0.455622	-1.13409	10.002	4	21.3651	22.0267	21.3055
	4144	Tb927.6.4130	Tb06.4F7.170	hypothetical protein, conserved		Q586B1	x		x	11.734	65.4	0	7	7	0.501049	-0.996976	0.0151023	6.04909	6	6	0.56778	-0.816596	52.155	6	25.1562	24.1437	25.1996	6	6	0.52125	-0.939953	19.329	6	24.8063	23.5326	24.5902	6	6	0.425026	-1.23438	21.353	7	25.7662	24.3651	22.8823
	3223	Tb927.3.4240	Tb03.26J7.410	thioredoxin, putative		Q580L8			x	21.78	25.5	0	3	3	0.501183	-0.996591	0.0128864	6.27801	3	3	0.57803	-0.790784	11.058	4	22.8332	19.8612	21.4592	3	3	0.49532	-1.01357	16.915	4	22.4669	21.3922	22.1705	3	3	0.439696	-1.18542	23.558	3	21.871	21.9152	20.8128
	2619	Tb927.11.7070	Tb11.02.4920, Tb11.02.4920:mRNA, Tb11.02.4920:pep	ATP-dependent DEAD/H RNA helicase, putative		Q384W4			x	60.825	11.3	0	4	4	0.501587	-0.995427	0.00171529	9.18733	3	3	0.50956	-0.972676	6.9321	2	21.4896	20.2459	21.4241	2	2	0.52193	-0.938072	0.02492	2	21.3479	19.933	20.8904	4	4	0.474496	-1.07553	16.756	4	21.9521	20.8477	19.5768
	5620	Tb927.9.6620	Tb09.160.4840, Tb09.160.4840:mRNA, chr9contig160.tmp0370	hypothetical protein, conserved		Q38ES3	x		x	25.522	39.7	0	7	7	0.502326	-0.993304	0.0109968	6.50677	5	5	0.47258	-1.08137	21.686	5	23.8384	22.1751	23.4235	6	6	0.58071	-0.78411	34.923	5	22.883	22.0186	23.3578	7	7	0.461872	-1.11443	72.101	13	23.9304	22.4027	21.0629
	5427	Tb927.9.15270	Tb09.244.2670, Tb09.244.2670:mRNA, Tb09.244.2670:pep, chr9contig244a01.tmp0267	hypothetical protein, conserved		Q38CY1	x			65.909	9.8	0	4	4	0.502664	-0.992335	0.0282303	5.14661	3	3	0.44323	-1.17387	9.6879	3	22.6637	18.9648	19.7767	3	3	0.45023	-1.15127	23.575	3	20.7329	21.0168	22.1088	2	2	0.636456	-0.651867	23.621	3	20.4271	20.2952	18.7985
	4138	Tb927.6.4070	Tb06.4F7.240	hypothetical protein, conserved		Q586A5	x		x	29.319	46	0	11	11	0.503932	-0.988699	0.00435893	7.84181	7	7	0.47535	-1.07294	35.782	9	25.0631	22.1986	23.5615	9	9	0.55106	-0.859719	27.346	8	23.9396	23.3291	24.5473	9	9	0.488544	-1.03344	9.4071	8	24.0353	23.4553	22.1295
	1210	Tb927.10.3040	TRYP_x-70a06.p2kb545_603, Tb10.70.4500	hypothetical protein, conserved		Q38BU1	x		x	15.505	63	0	8	8	0.504152	-0.988069	0.00487963	7.67901	6	6	0.52183	-0.938348	8.7287	9	27.2278	23.9138	25.2722	7	7	0.53554	-0.900934	20.944	14	25.4827	25.419	26.7428	6	6	0.458526	-1.12492	27.833	14	25.7473	24.981	23.7153
	1246	Tb927.10.3580	TRYP_x-70a06.p2kb545_513, Tb10.70.3840	hypothetical protein, conserved		Q38BP1	x		x	35.612	22.8	0	6	6	0.504257	-0.987769	0.00256948	8.60431	5	5	0.5174	-0.950648	16.353	5	25.4917	22.5739	23.6444	5	5	0.52646	-0.925604	14.005	4	24.6515	23.8417	24.9382	6	6	0.470721	-1.08706	19.714	5	24.2062	24.1063	22.9835
	5713	Tb927.9.9150	Tb09.211.0810, Tb09.211.0810:mRNA, Tb09.211.0810:pep, chr9contig211.tmp0099c	GTP-binding protein, putative		Q38E75	x		x	50.353	20	0	7	7	0.504669	-0.986591	0.00256531	8.60665	4	4	0.51508	-0.957132	13.023	3	22.9717	20.2002	21.0807	5	5	0.52908	-0.918442	21.938	4	21.5087	21.7043	22.1971	3	3	0.471654	-1.0842	31.76	3	21.7066	21.013	19.7266
	4178	Tb927.6.4580	Tb06.26G9.560	hypothetical protein, conserved		Q587C4	x			11.345	54.3	0	4	4	0.504737	-0.986397	0.0232301	5.42786	3	3	0.50483	-0.98613	17.662	4	23.0457	21.1972	22.5676	3	3	0.60647	-0.721492	68.433	4	23.6073	21.1526	22.5931	3	3	0.419992	-1.25157	7.9203	5	23.0393	22.9654	22.1299
	3827	Tb927.5.3410	Tb05.6E7.50	hypothetical protein, conserved		Q57UC5	x		x	30.982	38.8	0	9	9	0.50528	-0.984844	0.00136094	9.52118	8	8	0.53136	-0.912238	15.549	9	25.3682	22.6642	23.9415	8	8	0.49143	-1.02494	12.82	6	24.6746	23.779	24.7855	8	8	0.494022	-1.01735	10.501	6	24.4397	24.1065	23.0554
	2807	Tb927.11.9900	Tb11.01.1660, Tb11.01.1660:mRNA, Tb11.01.1660:pep	phytoene synthase, putative		Q383T9	x		x	61.763	7.8	0.00019728	3	3	0.505576	-0.984	0.020059	5.63961	2	2	0.60909	-0.715273	46.416	3	22.2994	16.7152	18.1378	3	3	0.48582	-1.04151	14.881	3	21.2501	20.6249	21.7572	1	1	0.436719	-1.19522		1	18.5952	20.7119	19.567
	1091	Tb927.10.15830	TRYP_x-61h03.q2kb185_71, Tb10.61.0460	hypothetical protein, conserved		Q387T1	x		x	29.207	11.7	0.00019643	3	3	0.506148	-0.98237	0.000420876	11.2143	3	3	0.52046	-0.942141	13.694	4	21.4986	19.4866	20.7021	3	3	0.49995	-1.00014	7.034	3	21.6925	19.7433	20.9919	2	2	0.498331	-1.00482	0.33012	2	21.2187	21.2039	19.8929
	652	Tb927.1.4230		hypothetical protein, conserved		Q4GYF5	x			49.86	16.7	0	5	5	0.507063	-0.979764	0.0415244	4.5899	2	2	0.3827	-1.38571	56.097	2	23.5678	19.0024	20.2778	3	3	0.60938	-0.714586	9.633	3	22.4626	21.8533	23.0434	3	3	0.559034	-0.838992	63.234	4	20.7767	21.8953	20.8417
	5482	Tb927.9.2620	Tb09.160.1280, Tb09.160.1280:mRNA, Tb09.160.1280:pep, chr9contig160.tmp0128c	hypothetical protein, conserved		Q38FQ8	x		x	76.723	17.6	0	7	7	0.507208	-0.97935	0.128199	2.96354	6	6	0.79253	-0.335463	64.59	3	23.6242	19.2639	21.1541	6	6	0.5275	-0.922757	13.919	3	22.2419	22.324	22.8726	3	3	0.31212	-1.67983	39.421	4	21.4986	22.0336	19.3465
	5295	Tb927.9.12100	Tb09.211.3170, Tb09.211.3170:mRNA, Tb09.211.3170:pep, chr9contig211.tmp0359	hypothetical protein, conserved		Q38DI8	x		x	46.886	8.6	0	3	3	0.507632	-0.978144	0.0708001	3.8201	2	2	0.3655	-1.45206	24.006	2	23.1414	19.4689	20.4395	2	2	0.70753	-0.499137	66.649	2	23.1078	21.2101	22.7027	2	2	0.505842	-0.98324	45.555	2	21.0344	22.3925	21.7527
	5286	Tb927.9.11910	Tb09.211.3030, Tb09.211.3030:mRNA, Tb09.211.3030:pep, chr9contig211.tmp0343	hypothetical protein, conserved		Q38DK3	x		x	51.808	38.2	0	11	11	0.507671	-0.978035	0.00181234	9.10793	10	10	0.51125	-0.967899	27.85	9	24.3645	21.6513	22.6956	11	11	0.48137	-1.05478	14.233	9	23.7643	22.6211	23.8527	9	9	0.53166	-0.911423	14.65	10	23.266	23.288	21.9334
	3887	Tb927.5.510	Tb05.29K2.650	hypothetical protein, conserved		Q57VW2	x		x	14.154	29.9	0	3	3	0.507682	-0.978003	0.0136037	6.19986	1	1	0.48295	-1.05005		1	23.1897	21.2766	22.9416	1	1	0.59363	-0.752364	26.462	2	22.722	21.3624	22.7122	3	3	0.456413	-1.13159	11.912	5	23.337	22.2467	20.889
	1949	Tb927.11.13800	237.t00912, Tb11.01.5365, Tb11.01.5365:mRNA, Tb11.01.5365:pep	hypothetical protein, conserved		Q382F7				12.38	26.9	0	3	3	0.509514	-0.972805	0.0031725	8.30016	1	1	0.53942	-0.890519		1	19.8329	18.4971	19.6036	1	1	0.5173	-0.950927		1	18.8708	18.0353	19.3436	3	3	0.474024	-1.07697	15.161	3	20.154	18.3143	17.2271
	2099	Tb927.11.15820	Tb11.01.7480, Tb11.01.7480:mRNA, Tb11.01.7480:pep	superoxide dismutase, putative		Q381K4	x		x	36.047	20.4	0	6	6	0.510083	-0.971197	0.00147278	9.40724	5	5	0.48446	-1.04555	24.295	6	23.7894	20.3987	21.6439	5	5	0.5254	-0.928512	24.963	7	23.4545	22.014	23.2909	4	4	0.521404	-0.939527	28.206	5	22.1517	22.9415	21.714
	5692	Tb927.9.8680	Tb09.211.0510, Tb09.211.0510:mRNA, Tb09.211.0510:pep, chr9contig211.tmp0064c	cytochrome c oxidase assembly factor, putative		Q38EA7	x		x	30.64	33.2	0	5	5	0.510093	-0.971169	0.0042869	7.86585	5	5	0.49756	-1.00706	11.066	4	22.7342	20.866	21.8001	4	4	0.47988	-1.05925	4.4332	4	22.2305	20.7617	22.3099	4	4	0.555864	-0.847195	60.376	3	22.4074	21.7064	20.5155
	1751	Tb927.11.11120	Tb11.01.2910, Tb11.01.2910:mRNA, Tb11.01.2910:pep	hypothetical protein, conserved		Q383G6	x		x	22.452	50.5	0	7	7	0.510186	-0.970904	0.0148023	6.07803	7	7	0.59708	-0.744004	13.583	7	25.7298	21.0975	22.516	6	6	0.49326	-1.01958	27.001	7	23.9648	24.154	25.1402	4	4	0.450897	-1.14913	10.172	5	22.9745	23.4252	22.2847
	1541	Tb927.10.8210	TRYPtp6k15-3d06.p1c_337, Tb10.6k15.2310	KREPA2,RNA-editing complex protein (KREPA2)	KREPA2	Q38AE3	x		x	62.912	33.4	0	10	10	0.51051	-0.969988	0.00259927	8.58768	8	8	0.54674	-0.871073	17.578	8	25.3003	22.9076	24.1829	9	9	0.49152	-1.02468	35.966	9	24.7531	23.583	24.7772	9	9	0.495099	-1.01421	26.685	9	24.6818	24.2176	23.0639
	287	Tb927.11.7214;Tb11.02.5100b	Tb11.02.5100, Tb11.02.5100:mRNA, Tb11.02.5100:pep	hypothetical protein, conserved		Q384U7	x		x	63.574	15.7	0	7	7	0.511054	-0.968451	0.0422741	4.56408	2	2	0.67933	-0.557816	8.9169	2	19.647	19.4493	20.926	3	3	0.43664	-1.19548	18.487	3	21.0215	17.9685	19.1066	6	6	0.449984	-1.15205	10.864	4	21.3688	20.3333	19.6231
	4136	Tb927.6.4030	Tb06.4F7.290	superoxide dismutase, putative		Q586A1	x		x	29.652	25.5	0	5	5	0.511708	-0.966608	0.00563055	7.47251	4	4	0.47357	-1.07835	17.003	4	24.07	20.8767	21.8082	4	4	0.56261	-0.829793	7.1644	5	22.8098	22.0938	23.6469	2	2	0.502892	-0.991681	6.8182	3	22.4164	22.2102	21.2537
	1217	Tb927.10.3120	TRYP_x-70a06.p2kb545_587, Tb10.70.4380	cytochrome c oxidase assembly protein, putative		Q38BT4	x		x	26.948	38.4	0	6	6	0.512142	-0.965383	0.00827805	6.91649	4	4	0.47801	-1.06489	15.841	4	23.2113	20.7894	21.9917	4	4	0.4856	-1.04216	41.138	4	22.3723	21.234	22.7886	3	3	0.578704	-0.789103	26.626	3	22.5123	21.9181	20.4835
	396	Tb927.5.340;Tb11.v5.0282	Tb05.29K2.190	expression site-associated gene (ESAG) protein, putative,expression site-associated gene 5 (ESAG5) protein, putative		Q57VX9				52.628	10.9	0.00020416	4	4	0.512162	-0.965329	0.143345	2.80244	0	0				0	0	16.6745	18.178	2	2	0.59699	-0.744221	10.719	2	21.1653	0	0	2	2	0.439387	-1.18644	66.925	2	18.6139	20.6303	19.4749
	2300	Tb927.11.2930	238.t00591, Tb11.02.0445, Tb11.02.0445:mRNA, Tb11.02.0445:pep	hypothetical protein, conserved		Q386L8	x		x	13.477	29.8	0	3	3	0.512318	-0.964888	6.09346e-05	14.0024	3	3	0.51503	-0.957272	44.874	4	26.0322	22.7566	23.9593	3	3	0.51497	-0.95744	18.096	4	23.5628	24.2942	25.518	3	3	0.506997	-0.979952	13.517	9	24.4798	23.0483	21.8257
	5007	Tb927.8.5750	Tb08.26E13.480	hypothetical protein, conserved		Q57X07				97.282	4.4	0	3	3	0.513547	-0.961432	0.0970659	3.36489	2	2	0.64485	-0.632964		1	22.0523	18.2109	19.4619	2	2	0.32792	-1.60858		1	19.0235	20.3987	21.5003	1	1	0.640492	-0.642748		1	19.9679	18.9244	15.1109
	2718	Tb927.11.8800	Tb11.12.0014, Tb11.12.0014:mRNA, Tb11.12.0014:pep	hypothetical protein, conserved		Q384E9	x		x	30.621	34.3	0	8	8	0.514019	-0.960106	0.0021222	8.88022	5	5	0.53694	-0.897167	22.157	7	26.648	22.8869	24.1362	6	6	0.48445	-1.04558	13.417	7	25.1471	25.0194	26.0844	8	8	0.522111	-0.93757	27.369	10	24.6427	24.5668	23.5527
	563	Tb927.1.1390		hypothetical protein, conserved		Q4GZ80			x	28.393	10.2	0.00019763	3	3	0.514473	-0.958832	0.150937	2.72798	2	2	0.9232	-0.115285	16.044	2	21.7987	19.6635	21.1523	1	1	0.3803	-1.39479		1	18.1748	20.8448	20.7511	2	2	0.387852	-1.36642	16.283	2	21.592	17.66	16.4385
	435	Tb927.10.15650;Tb11.v5.0465	TRYP_x-61h03.q2kb185_112, Tb10.61.0690	tRNA pseudouridine synthase A-like protein		Q387U9	x		x	64.812	21.2	0	8	8	0.515374	-0.956308	0.00797015	6.97118	5	5	0.58054	-0.784533	19.795	5	23.5183	21.1288	22.1389	8	8	0.48588	-1.04133	32.121	5	24.574	21.921	22.9396	6	6	0.485296	-1.04306	13.447	5	22.7205	22.5643	24.1622
	3874	Tb927.5.4120	Tb05.45E22.420	hypothetical protein, conserved		Q57Z37	x		x	22.32	37.2	0	6	6	0.515628	-0.955596	0.00197511	8.98385	4	4	0.53963	-0.889958	16.504	4	22.9617	21.6304	22.9201	6	6	0.52067	-0.941559	12.718	8	23.8243	21.1946	22.4598	4	4	0.487924	-1.03527	15.805	7	23.4148	23.2785	22.1578
	4958	Tb927.8.5100	Tb08.5H5.720	hypothetical protein, conserved		Q57UI2	x		x	313.77	7.6	0	15	15	0.516274	-0.953792	0.0358809	4.80064	6	6	0.65741	-0.605135	55.112	4	22.2144	19.9419	21.3232	11	11	0.49405	-1.01727	35.068	4	23.3651	20.7267	21.5782	8	8	0.423675	-1.23897	33.049	4	21.7919	22.6943	21.9377
	2234	Tb927.11.2190	254.t00023, Tb11.57.0003, Tb11.57.0003:mRNA, Tb11.57.0003:pep	hypothetical protein, conserved		Q386U0			x	11.175	51.5	0	6	6	0.516705	-0.952588	0.00312394	8.32242	5	5	0.52781	-0.921909	37.222	6	27.756	22.9275	24.0364	4	4	0.48081	-1.05646	19.829	4	25.2769	25.8423	27.311	5	5	0.543596	-0.879392	8.9176	6	24.586	24.8634	23.272
	3456	Tb927.4.2360	Tb04.1H19.710	hypothetical protein, conserved		Q584F1	x		x	35.65	37.8	0	10	10	0.51696	-0.951876	0.00150069	9.38016	8	8	0.49408	-1.01718	13.793	5	26.1426	23.3973	24.5941	4	4	0.53984	-0.889396	12.256	3	24.3226	24.6814	25.4915	8	8	0.517974	-0.949049	10.196	7	25.1164	23.7712	22.6683
	5078	Tb927.8.6530	Tb08.30K1.300	hypothetical protein, conserved		Q57TW0			x	41.897	15.6	0	4	4	0.518291	-0.948166	0.0976283	3.35656	3	3	0.48819	-1.03449	8.6316	3	22.1092	20.3021	21.0314	2	2	0.36487	-1.45455	23.088	2	20.59	20.2968	21.6257	4	4	0.781616	-0.355467	18.893	3	21.7123	20.0084	18.9984
	3189	Tb927.3.3680	Tb03.28C22.906	hypothetical protein, conserved		Q57WA4	x		x	16.08	25.5	0	3	3	0.518398	-0.947869	0.00691684	7.17567	3	3	0.51471	-0.958168	5.5999	3	22.8862	20.6381	22.0463	0	0				0	0	21.1106	22.3878	2	2	0.522111	-0.93757	20.771	3	22.5076	0	0
	3898	Tb927.5.680	Tb05.30F7.370	hypothetical protein, conserved		Q57VF6	x		x	65.263	16.6	0	5	5	0.519048	-0.94606	0.0104333	6.58266	3	3	0.58974	-0.761849	18.092	3	20.0294	20.9243	20.8617	4	4	0.46878	-1.09302	50.151	3	21.2206	18.7722	19.2476	3	3	0.505817	-0.983313	68.156	3	21.8934	20.691	19.5181
	3265	Tb927.3.4950	Tb03.48K5.720	hypothetical protein, conserved		Q582P1	x		x	52.553	19	0	6	6	0.520127	-0.943064	0.0138619	6.17273	2	2	0.48594	-1.04115		1	20.4863	21.0087	22.0722	3	3	0.47671	-1.06882	10.08	3	22.94	18.6552	20.0103	6	6	0.607423	-0.719227	21.492	5	22.6363	22.5412	20.8902
	1731	Tb927.11.10850	Tb11.01.2620, Tb11.01.2620:mRNA, Tb11.01.2620:pep	hypothetical protein, conserved		Q383J4				47.222	17.2	0	6	6	0.520872	-0.940998	0.00979181	6.67421	2	2	0.46902	-1.09228	23.165	2	23.9671	20.4859	21.5742	3	3	0.51354	-0.961451	23.792	3	22.2385	22.2071	23.4623	5	5	0.586717	-0.769264	37.138	4	22.1303	21.7237	20.5021
	1172	Tb927.10.2550	TRYP_x-70a06.p2kb545_695, Tb10.70.5120	malate dehydrogenase-related		Q38BZ0	x		x	38.998	59.9	0	13	13	0.521089	-0.940398	0.00127414	9.61626	10	10	0.54233	-0.882757	27.519	14	25.8478	23.6318	24.5399	9	9	0.5003	-0.999135	36.374	11	24.9849	24.1726	25.3059	12	12	0.521485	-0.939302	29.854	16	25.1561	24.4385	23.3196
	1480	Tb927.10.7430	TRYPtp6k15-3d06.p1c_461, Tb10.6k15.3230	GTP-binding protein, putative		Q38AM0			x	51.559	8.5	0	3	3	0.521229	-0.94001	0.00096265	10.0207	3	3	0.52201	-0.937851	4.1491	3	22.676	20.0944	20.9967	3	3	0.5394	-0.890573	12.145	4	22.5076	20.9235	22.1681	1	1	0.502917	-0.991608		1	21.615	21.8289	21.0935
	2776	Tb927.11.9560	Tb11.01.1320, Tb11.01.1320:mRNA, Tb11.01.1320:pep	oxidoreductase, putative		Q383X3	x		x	58.621	23.2	0	8	8	0.521491	-0.939287	0.0114956	6.44278	4	4	0.47757	-1.06622	43.96	4	22.7811	21.4019	22.4816	5	5	0.59939	-0.738433	85.25	4	22.4429	20.892	22.3272	7	7	0.495442	-1.01321	12.555	5	23.0405	22.0498	20.3751
	3115	Tb927.3.2670	Tb03.48O8.140	hypothetical protein, conserved		Q582X9	x		x	28.84	57.6	0	11	11	0.522317	-0.937002	0.00716187	7.12545	11	11	0.56029	-0.835754	29.343	14	26.0311	23.1511	24.6699	8	8	0.54301	-0.880949	31.258	11	23.8736	24.3736	25.4811	9	9	0.468362	-1.0943	8.5802	10	25.1017	23.356	22.1439
	4591	Tb927.7.630	Tb07.29K4.740	hypothetical protein, conserved		Q57VQ9	x		x	28.188	11.6	0.00019893	3	3	0.522374	-0.936846	0.0341251	4.87302	2	2	0.65921	-0.60119	35.752	2	25.3389	21.4093	22.8008	1	1	0.43361	-1.20553		1	18.2739	23.4643	24.8795	3	3	0.498679	-1.00382	20.109	4	23.2667	17.6727	16.7209
	5513	Tb927.9.3590;Tb11.v5.0904	Tb09.160.2210, Tb09.160.2210:mRNA, Tb09.160.2210:pep, chr9contig160.tmp0191	monothiol glutaredoxin, putative		Q38FH2	x		x	20.43	58.7	0	10	10	0.522815	-0.935627	0.00101404	9.94566	10	10	0.53585	-0.900099	15.792	12	27.0036	24.1166	25.0566	9	9	0.53148	-0.911913	47.586	18	25.9727	25.3221	26.4645	9	9	0.501781	-0.994869	40.525	17	25.6619	25.486	24.1684
	1590	Tb927.10.900	TRYP_x-70a06.p2kb545_998, Tb10.70.7250	hypothetical protein, conserved		Q38CF0	x		x	19.158	22.8	0.00075643	3	3	0.522898	-0.935399	0.00269084	8.53773	3	3	0.52719	-0.923605	7.7685	4	21.5999	19.8112	21.0672	3	3	0.55183	-0.857704	14.374	3	22.0673	19.8743	21.0804	2	2	0.491449	-1.02489	5.8449	3	21.5717	21.5242	20.3949
	3725	Tb927.5.1790	Tb05.1P6.750	hypothetical protein, conserved		Q57ZP8	x		x	71.956	25.4	0	15	15	0.525832	-0.927327	0.00284361	8.45806	9	9	0.56093	-0.834107	33.208	9	25.9231	23.1303	24.0699	11	11	0.49893	-1.00309	24.471	9	24.7552	24.4509	25.2783	10	10	0.519508	-0.944783	22.967	11	24.6753	24.223	23.0586
	3048	Tb927.3.1710	Tb03.30P12.320	hypothetical protein, conserved		Q57ZE0	x		x	43.986	41.5	0	10	10	0.526095	-0.926606	0.00704829	7.14851	4	4	0.58573	-0.771692	39.133	3	23.533	23.1802	24.3827	3	3	0.49217	-1.02277	8.4054	2	22.4102	21.1985	23.2142	9	9	0.505102	-0.985355	39.064	8	24.9033	21.9365	20.5732
	1088	Tb927.10.1580	TRYP_x-70a06.p2kb545_864, Tb10.70.6330	hypothetical protein, conserved		Q38C83			x	12.232	64	0	6	6	0.526255	-0.926165	0.00118614	9.71952	5	5	0.53776	-0.894966	152.64	8	25.332	23.0664	24.2796	6	6	0.5383	-0.893518	15.308	8	24.3683	24.0092	24.5956	6	6	0.503474	-0.990011	45.45	12	24.7969	23.8301	22.6853
	2017	Tb927.11.14700	Tb11.01.6320, Tb11.01.6320:mRNA, Tb11.01.6320:pep	hypothetical protein, conserved		Q381W5	x		x	61.94	22.1	0	9	9	0.526812	-0.924639	0.00339328	8.2031	7	7	0.54998	-0.862549	13.106	7	22.8446	20.6937	21.6091	6	6	0.48896	-1.03221	16.448	6	22.8387	21.2898	22.2444	7	7	0.543685	-0.879157	36.512	8	22.2228	22.3109	21.1322
	1438	Tb927.10.6850	TRYPtp6k15-3d06.p1c_567, Tb10.6k15.3900	mitochondrial RNA binding complex 1 subunit,mitochondrial edited mRNA stability factor 1 subunit,kinteoplast poly(A) polymerase complex 1 subunit		Q38AS2	x		x	36.918	38.8	0	9	9	0.527428	-0.922955	0.00231442	8.75513	6	6	0.49995	-1.00014	13.295	5	23.5759	21.9668	23.0535	7	7	0.5563	-0.846065	13.118	6	23.206	21.9755	22.9987	9	9	0.527537	-0.922655	25.137	10	23.6101	22.6431	21.5759
	5047	Tb927.8.620	Tb08.12O16.180	KREPA3,RNA-editing complex protein MP42 (KREPA3)	KREPA3	D6XMN0	x		x	42.267	18.8	0	7	7	0.527443	-0.922913	0.00454148	7.78262	5	5	0.48373	-1.04773	17.348	6	23.7616	21.3918	22.5422	6	6	0.55107	-0.859693	17.371	8	23.3372	21.9507	23.2777	6	6	0.550449	-0.86132	25.688	6	23.0788	22.7933	21.666
	686	Tb927.1.740		phosphatidylinositol-4-phosphate 5-kinase related,MORN repeat-containing protein		Q4GZE4	x		x	48.865	40	0	13	13	0.528223	-0.920781	0.00112172	9.80007	9	9	0.54352	-0.879595	35.917	7	25.9941	23.1047	23.7523	7	7	0.53531	-0.901553	5.7151	5	24.3123	24.408	25.4098	9	9	0.50656	-0.981195	54.029	12	24.4645	23.7632	22.6527
	688	Tb927.1.790;Tb11.v5.0524		hypothetical transmembrane protein, conserved		Q4GZD9	x		x	87.659	20.5	0	10	10	0.528284	-0.920615	0.00180981	9.10994	7	7	0.50616	-0.982335	22.914	4	22.0921	19.9526	21.3187	6	6	0.52425	-0.931673	41.78	7	22.1401	20.6228	21.4456	5	5	0.555617	-0.847837	24.106	4	21.7916	21.6172	20.4222
	3005	Tb927.3.1100	Tb03.27F10.130	hypothetical protein, conserved		Q57WZ1	x		x	44.793	27	0	7	7	0.528458	-0.920138	0.0348879	4.84113	4	4	0.58865	-0.764518	4.7743	3	24.4169	19.3971	20.5871	4	4	0.60562	-0.723515	32.148	3	22.7628	22.3933	24.0097	3	3	0.413976	-1.27238	30.239	3	21.1114	22.0965	21.3282
	2935	Tb927.2.4700		hypothetical protein, conserved		Q586R6	x		x	17.085	22.5	0	2	2	0.528606	-0.919734	0.0129287	6.27328	2	2	0.54799	-0.867779	22.702	3	22.3355	21.3894	22.6236	2	2	0.58706	-0.76842	15.076	4	22.7187	20.7034	21.7735	1	1	0.459137	-1.123	5.7709	2	23.1346	22.1738	21.05
	4177	Tb927.6.4560	Tb06.26G9.580	hypothetical protein, conserved		Q587C2	x		x	47.192	27.8	0	9	9	0.528755	-0.919328	0.00462853	7.75523	5	5	0.52465	-0.930573	9.9912	6	24.843	21.6219	22.6475	8	8	0.57219	-0.805434	18.372	8	23.6495	23.0615	24.3471	8	8	0.492441	-1.02198	30.582	9	23.224	23.1073	21.9751
	579	Tb927.1.1730		conserved protein, unknown function		Q4GZ46	x		x	75.065	43.1	0	17	17	0.529172	-0.918191	0.00163731	9.25446	14	14	0.55239	-0.856241	40.256	15	24.9852	22.2423	23.6306	15	15	0.5309	-0.913488	59.946	14	24.8318	23.4348	24.3827	11	11	0.50528	-0.984845	22.453	11	24.0973	24.2437	23.253
	2191	Tb927.11.170	Tb11.03.0960, Tb11.03.0960:mRNA, Tb11.03.0960:pep	hypothetical protein, conserved		Q387N4	x		x	53.155	8.2	0	2	2	0.53023	-0.91531			0	0				0	0	0	0	2	2	0.53023	-0.91531		1	18.3077	0	0	0	0				0	0	18.0734	15.57
	3856	Tb927.5.3870	Tb05.6E7.850	hypothetical protein, conserved		Q57U79	x		x	82.035	8.5	0	4	4	0.531566	-0.911678	0.0655715	3.93079	4	4	0.74675	-0.421303	69.4	3	21.5994	17.9072	19.5025	2	2	0.45715	-1.12926	9.0366	2	21.1055	20.4289	20.7519	2	2	0.439986	-1.18447		1	19.915	20.6511	19.2177
	4582	Tb927.7.6200	Tb07.2F2.520	chaperone protein DNAj, putative		Q57VJ1	x		x	31.594	17.6	0.00020243	4	4	0.532383	-0.909463	0.0235748	5.40661	2	2	0.58996	-0.761311	57.986	2	23.8074	19.2502	20.5881	1	1	0.58505	-0.773368		1	20.5331	22.0803	23.2886	1	1	0.437178	-1.19371		1	21.069	20.1956	18.2721
	2305	Tb927.11.2990	Tb11.02.0490, Tb11.02.0490:mRNA, Tb11.02.0490:pep	KREPB4,RNA-editing complex protein (KREPB4)	KREPB4	Q386L2	x		x	46.39	12.1	0	5	5	0.532467	-0.909237	0.016692	5.9047	4	4	0.46284	-1.11141	59.452	4	21.6944	20.0682	21.2245	3	3	0.61578	-0.699513	16.601	3	22.7069	20.0193	21.1525	3	3	0.529689	-0.916782	12.689	3	21.7592	22.1474	21.0695
	2762	Tb927.11.940	Tb11.03.0180, Tb11.03.0180:mRNA, Tb11.03.0180:pep	KREPB5,RNA-editing complex protein (KREPB5)	KREPB5	Q387F6	x		x	43.464	22.8	0	6	6	0.533042	-0.907678	0.0182544	5.77562	3	3	0.63248	-0.660908	9.3179	3	23.8426	20.5919	21.362	4	4	0.49849	-1.00436	7.7645	4	22.306	22.0167	23.3645	5	5	0.480377	-1.05776	12.875	3	22.0277	21.8316	20.4706
	4172	Tb927.6.4510	Tb06.26G9.680	hypothetical protein, conserved		Q587B7			x	36.573	21.8	0	5	5	0.533596	-0.90618	0.0650864	3.9415	4	4	0.4997	-1.00087	31.654	3	22.5688	19.9857	20.6303	3	3	0.41407	-1.27205	22.885	3	22.1222	21.0441	21.9527	2	2	0.734268	-0.445621	27.511	2	21.3438	21.4988	20.6113
	5684	Tb927.9.8380	Tb09.211.0310, Tb09.211.0310:mRNA, Tb09.211.0310:pep, chr9contig211.tmp0036c	hypothetical protein, conserved		Q38EC9				17.149	23.4	0	2	2	0.534131	-0.904734	0.118591	3.07594	2	2	0.47459	-1.07525	11.795	2	25.4888	19.4915	20.0737	0	0				0	0	23.6394	25.0199	1	1	0.601142	-0.734222		1	20.8117	0	0
	4476	Tb927.7.4210	Tb07.5F10.320	hypothetical protein, conserved		Q57UQ1	x		x	13.418	25	0.00019223	3	3	0.534303	-0.90427	0.000771993	10.3391	3	3	0.52668	-0.925001	56.143	3	21.3658	18.9333	19.7092	2	2	0.52356	-0.933573	5.8502	2	20.4802	19.9137	20.7095	3	3	0.553159	-0.854235	89.666	3	20.3727	19.5138	19.4458
	5519	Tb927.9.3670	Tb09.160.2280, Tb09.160.2280:mRNA, Tb09.160.2280:pep, chr9contig160.tmp0197	hypothetical protein, conserved		Q38FG5	x		x	59.886	4.5	0	2	2	0.534305	-0.904265	0.0389935	4.68062	1	1	0.4327	-1.20856		1	19.09	19.2969	20.2302	1	1	0.67225	-0.57293		1	21.4861	17.233	18.6239	2	2	0.524384	-0.931305	4.3527	2	20.8378	20.7018	20.2323
	4795	Tb927.8.2530	Tb08.26A17.490	hypothetical protein, conserved		Q57XD6	x		x	13.299	17.5	0.0016863	2	2	0.536021	-0.899639	0.120081	3.05792	1	1	0.33295	-1.58662		1	18.2988	19.8885	20.4819	1	1	0.6807	-0.554909		1	20.7906	16.6236	17.7569	2	2	0.679532	-0.557386	44.566	2	21.2155	20.1608	19.2915
	4706	Tb927.8.1240	Tb08.29O4.390	electron transfer flavoprotein-ubiquinone oxidoreductase, putative		Q57VN1	x		x	62.374	26.6	0	11	11	0.536028	-0.899619	0.00566301	7.46422	10	10	0.48866	-1.0331	14.673	8	25.0918	23.9091	24.3116	10	10	0.57022	-0.810409	9.4807	9	23.8617	23.5074	24.5066	9	9	0.55273	-0.855352	24.915	9	25.1244	23.3037	22.2212
	4813	Tb927.8.2750	Tb08.26A17.860	hypothetical protein, conserved		Q57XB4	x			49.379	18.2	0	4	4	0.536512	-0.898317	0.0255428	5.29094	3	3	0.43808	-1.19073	5.8967	3	21.8634	19.9945	22.0453	2	2	0.58857	-0.764714	24.505	2	20.7132	20.1827	21.324	4	4	0.598946	-0.739503	19.721	3	22.3572	20.2019	18.9685
	4718	Tb927.8.1430	Tb08.29O9.64	hypothetical protein, conserved		Q580I0	x		x	19.865	18.1	0.00019463	3	3	0.536605	-0.898067	0.0174095	5.84398	3	3	0.53915	-0.891241	27.845	3	22.2825	16.4746	17.6825	2	2	0.61831	-0.693598		1	19.5189	20.5751	21.755	1	1	0.463499	-1.10936		1	18.2014	18.9663	17.867
	3934	Tb927.6.1250;Tb11.v5.0743	Tb06.3A7.780	hypothetical protein, conserved		Q585C2	x		x	56.918	33.1	0	11	11	0.536787	-0.897578	0.0132278	6.24028	9	9	0.5571	-0.843992	45.076	5	24.567	21.6768	22.9864	7	7	0.46687	-1.09891	43.922	8	24.0254	22.9479	23.9988	6	6	0.594672	-0.749835	31.167	7	23.4754	23.5343	22.2321
	2182	Tb927.11.16870	Tb11.01.8630, Tb11.01.8630:mRNA, Tb11.01.8630:pep	NADH dehydrogenase subunit NI8M, putative,NADH-ubiquinone oxidoreductase chain NI8M		Q380Z9	x		x	18.805	53.3	0	5	5	0.536806	-0.897527	0.00590257	7.40444	5	5	0.56964	-0.811878	6.2708	5	24.2703	21.6387	22.7971	3	3	0.5563	-0.846065	9.4829	3	23.6325	22.5102	23.7657	4	4	0.488138	-1.03464	62.356	4	23.3311	23.098	21.9407
	1203	Tb927.10.2960	TRYP_x-70a06.p2kb545_617, Tb10.70.4600	Translation factor GUF1, mitochondrial, putative		Q38BU9	x		x	84.105	11.2	0	6	6	0.536808	-0.897523	0.00326223	8.25993	3	3	0.52233	-0.936967	10.313	3	22.1843	19.4875	20.6045	3	3	0.5761	-0.795609	4.2314	3	21.7654	20.4599	21.6642	5	5	0.51406	-0.959993	6.7777	5	21.1515	21.2374	20.0592
	4857	Tb927.8.3450	Tb08.28L1.570	hypothetical protein, conserved		Q57YW8			x	16.536	11.4	0	2	2	0.536869	-0.897357	0.435324	1.19984	0	0				0	0	14.4004	16.5806	1	1	0.89129	-0.166033		1	20.3871	0	0	1	1	0.323384	-1.62868		1	16.8682	19.7737	18.8576
	4095	Tb927.6.3420	Tb06.2N9.480	hypothetical protein, conserved		Q584Y2	x		x	39.505	19.8	0	5	5	0.537024	-0.896942	0.00451767	7.79021	2	2	0.58301	-0.778407	5.3669	2	19.0039	19.5116	20.8081	2	2	0.50797	-0.977185	20.848	2	19.744	17.0335	18.5789	4	4	0.522958	-0.935233	31.336	3	21.3008	19.1956	18.083
	2832	Tb927.2.1860		mitochondrial RNA binding complex 1 subunit (MRB1860)	MRB1860	Q585T1	x		x	96.551	26.4	0	15	15	0.537117	-0.89669	0.00179994	9.11783	9	9	0.51903	-0.94611	16.585	9	24.0123	22.4712	23.5981	14	14	0.56575	-0.821763	15.335	11	24.1227	22.3007	23.4866	14	14	0.527704	-0.922198	20.678	11	24.142	23.5601	22.4921
	2524	Tb927.11.5780	Tb11.02.3530, Tb11.02.3530:mRNA, Tb11.02.3530:pep, embl.123	mitochondrial DNA-directed RNA polymerase (MTRNAP)	MTRNAP	Q385J0	x		x	143.82	14.7	0	13	13	0.537635	-0.895302	0.0035302	8.14603	5	5	0.57262	-0.80435	21.33	5	22.9657	23.2125	23.7335	7	7	0.50381	-0.989048	18.2	5	23.0691	21.5344	22.2973	8	8	0.538677	-0.892508	25.614	7	24.4963	22.6273	21.1463
	4853	Tb927.8.3380	Tb08.28L1.450	electron transfer protein, putative		Q57YX5	x		x	27.259	52.5	0	12	12	0.538561	-0.892817	0.00677712	7.20511	12	12	0.55511	-0.849154	21.964	27	28.1804	25.7501	26.8276	11	11	0.57738	-0.792407	30.61	23	26.9649	26.5277	27.6283	12	12	0.487377	-1.03689	24.523	23	27.3872	26.423	25.2899
	2388	Tb927.11.3940	Tb11.02.1440, Tb11.02.1440:mRNA, Tb11.02.1440:pep	hypothetical protein, conserved		Q386C0	x		x	36.265	23.7	0	7	7	0.538808	-0.892158	0.0169837	5.87971	5	5	0.48446	-1.04555	16.07	5	22.9747	20.669	21.9958	5	5	0.63259	-0.660657	26.197	5	22.488	21.2265	22.4649	6	6	0.510412	-0.970265	48.276	7	22.4798	21.8462	21.0105
	2449	Tb927.11.4850	Tb11.02.2460, Tb11.02.2460:mRNA, Tb11.02.2460:pep	hypothetical protein, conserved		Q385T3	x		x	50.425	22.1	0	9	9	0.539294	-0.890857	0.0237304	5.39712	5	5	0.48677	-1.03869	13.971	4	25.9794	22.8155	23.22	6	6	0.49232	-1.02233	28.005	4	23.8488	23.7764	25.6262	5	5	0.654493	-0.61155	47.163	5	24.0319	23.4511	21.7958
	516	Tb927.8.2470;Tb11.v5.0799	Tb08.26A17.350	hypothetical protein, conserved		Q57XE2	x		x	11.223	68.1	0	6	6	0.539831	-0.889421	0.00634869	7.29932	3	3	0.55013	-0.862156	5.4515	3	27.4455	24.3305	25.4153	6	6	0.58156	-0.782	10.674	6	26.2077	25.6797	26.9431	5	5	0.491715	-1.02411	19.78	8	25.9726	25.685	24.4897
	898	Tb927.10.13200;Tb11.v5.0897	Tb10.389.0260	hypothetical protein, conserved		Q388S7			x	102.15	8.2	0	5	5	0.541027	-0.886228	0.0602216	4.05358	4	4	0.73694	-0.440381	53.74	2	21.811	17.6461	19.0135	4	4	0.49071	-1.02706	75.589	3	22.5815	19.5988	21.4603	2	2	0.437924	-1.19125	53.17	3	19.4861	21.7831	21.347
	5542	Tb927.9.4360	Tb09.160.2970, Tb09.160.2970:mRNA, Tb09.160.2970:pep, chr9contig160.tmp0240	KREL1,RNA editing ligase,RNA-editing complex protein,mitochondrial RNA editing ligase 1 (KREL1)	KREL1	P86927	x		x	52.226	39.9	0	14	14	0.542274	-0.882906	0.00500048	7.64372	9	9	0.55697	-0.844328	13.88	7	25.353	22.8635	23.93	11	11	0.57478	-0.798918	14.27	6	24.7129	23.9756	24.6519	9	9	0.498107	-1.00547	15.625	8	24.4931	23.8293	23.5862
	5081	Tb927.8.6580	Tb08.30K1.380	succinate dehydrogenase flavoprotein, putative		Q57TV5	x		x	66.88	62.6	0	30	30	0.542978	-0.881034	0.00253456	8.62405	28	28	0.55812	-0.841353	33.214	43	29.5964	26.9532	27.9945	25	25	0.56175	-0.832	25.577	39	28.5053	27.9633	29.0349	26	26	0.510595	-0.969749	31.254	49	28.5658	27.9216	26.9176
	705	Tb927.10.10160	TRYPtp6k15-3d06.p1c_21, Tb10.6k15.0120	hypothetical protein, conserved		Q389W1	x		x	42.907	27.6	0	6	6	0.543203	-0.880437	0.0118341	6.4009	2	2	0.49275	-1.02107	2.873	2	25.3833	22.553	23.8093	3	3	0.61758	-0.695302	13.848	3	22.6922	23.5889	24.8927	5	5	0.526704	-0.924936	20.729	4	24.3138	22.1664	20.9811
	350	Tb11.v5.0201;Tb927.10.6090		tRNA pseudouridine synthase A, putative					x	69.188	10	0	4	4	0.544199	-0.877794	0.0349607	4.83812	3	3	0.52204	-0.937768	14.676	2	20.8608	19.1108	20.4168	3	3	0.67808	-0.560473	31.315	3	21.842	19.0421	20.3799	2	2	0.45529	-1.13514	1.9138	2	20.9068	21.3824	19.9682
	4247	Tb927.7.1030	Tb07.29K4.60	heat shock 70 kDa protein, putative (HSP70)	HSP70	Q57VU9			x	93.231	10	0	5	5	0.544529	-0.87692	0.146972	2.76639	1	1				0	17.1143	19.5897	20.9226	1	1	0.62816	-0.670796		1	19.5057	0	17.1143	3	3	0.472032	-1.08304	27.349	3	21.4049	18.93	17.902
	3900	Tb927.5.740	Tb05.30F7.300	hypothetical protein, conserved		Q57VG2	x		x	23.911	19.1	0	4	4	0.544609	-0.876708	0.0412361	4.59995	3	3	0.52603	-0.926783	12.94	3	22.9802	20.0215	21.1411	3	3	0.44535	-1.16699	0.12416	2	22.2012	21.2283	22.4719	3	3	0.689513	-0.536351	64.139	3	21.6873	21.7264	20.367
	1546	Tb927.10.8320	TRYPtp6k15-3d06.p1c_324, Tb10.6k15.2180	cytochrome oxidase subunit IX (COXIX)	COXIX	Q38AD2	x		x	13.786	50	0	4	4	0.545901	-0.873289	0.0219338	5.5107	4	4	0.45674	-1.13055	27.985	7	26.5463	23.9538	24.9896	2	2	0.61673	-0.697289	26.862	6	25.5063	24.9802	25.9518	3	3	0.577534	-0.792022	16.261	5	25.5627	24.849	24.056
	4018	Tb927.6.2380	Tb06.4M18.830	hypothetical protein, conserved		Q584R8	x		x	81.636	14.1	0	8	8	0.546169	-0.872581	0.000380563	11.3596	7	7	0.5559	-0.847103	37.987	5	23.9525	19.7832	20.8808	6	6	0.54876	-0.865753	72.413	6	23.1057	22.2849	23.4072	3	3	0.534074	-0.904889	23.649	2	21.434	22.5495	21.4614
	5665	Tb927.9.7830	Tb09.v1.0420, Tb09.v1.0420:mRNA, Tb09.v1.0420:pep	hypothetical protein, conserved		Q38EH2	x		x	22.986	19.7	0	4	4	0.546887	-0.870685	0.00592712	7.39845	2	2	0.49815	-1.00535	50.365	4	25.5681	23.6963	24.7702	4	4	0.5729	-0.803645	25.098	5	23.1294	23.8293	25.0543	4	4	0.573132	-0.803062	15.522	9	25.3309	22.5307	21.5715
	4400	Tb927.7.3240	Tb07.13M20.50	hypothetical protein, conserved		Q57YD4	x		x	19.285	14.1	0.00019689	2	2	0.548468	-0.866521	0.0343432	4.86383	2	2	0.52013	-0.943056	21.249	3	21.6511	19.8269	20.595	2	2	0.46458	-1.106	19.145	3	21.2053	19.9858	21.1048	1	1	0.68278	-0.550507	28.843	2	21.2614	20.7067	19.4302
	2298	Tb927.11.2910	Tb11.02.0430, Tb11.02.0430:mRNA, Tb11.02.0430:pep	phosphoglycerate mutase, putative (iPGAM)	iPGAM	Q386M0	x		x	43.738	24	0	7	7	0.549013	-0.865088	0.0260735	5.26127	6	6	0.49284	-1.02081	15.273	6	24.581	22.0574	23.0139	6	6	0.50211	-0.993925	41.324	4	23.6636	23.0332	23.9771	6	6	0.668717	-0.580531	52.442	6	23.6136	23.1257	21.9796
	1052	Tb927.10.15220	TRYP_x-61h03.q2kb185_195, Tb10.61.1290	hypothetical protein, conserved		Q387Y9			x	22.101	9.3	0	2	2	0.549263	-0.864431	0.000683694	10.5144	2	2	0.55779	-0.842206	39.166	4	21.9523	21.0486	22.1266	2	2	0.55809	-0.84143	11.895	3	22.3974	19.9802	21.5279	2	2	0.532311	-0.909658	16.77	6	22.686	21.8448	20.7456
	5322	Tb927.9.12710	Tb09.211.3660, Tb09.211.3660:mRNA, Tb09.211.3660:pep, chr9contig211.tmp0409	hypothetical protein, conserved		Q38DE3			x	44.783	19	0	4	4	0.54964	-0.863441	0.000424396	11.2023	3	3	0.55887	-0.839415	36.365	3	22.5624	21.1515	22.0963	3	3	0.53656	-0.898189	6.7778	3	22.6984	20.7534	22.0776	3	3	0.553741	-0.852718	16.575	3	22.6999	22.1811	20.968
	2435	Tb927.11.4630	TRYP_xi-1013a02.q1k_24, Tb11.02.2230, Tb11.02.2230:mRNA, Tb11.02.2230:pep	hypothetical protein, conserved		Q385V4				49.642	21.6	0	7	7	0.54975	-0.863152	0.00312765	8.3207	3	3	0.5866	-0.769551	7.6541	3	24.2908	21.1542	22.2925	7	7	0.54011	-0.888675	10.884	7	23.5681	22.8601	23.6221	4	4	0.524411	-0.931229	6.5326	4	22.8328	22.8637	22.1959
	2786	Tb927.11.9670	Tb11.01.1440, Tb11.01.1440:mRNA, Tb11.01.1440:pep	glycine synthase, putative (GCVT1)	GCVT1	Q383W2	x		x	41.142	44.5	0	14	14	0.55047	-0.861264	0.00262093	8.5757	12	12	0.52323	-0.934483	35.814	15	25.5202	23.3259	24.4551	13	13	0.5481	-0.867489	35.88	15	25.7637	23.9273	24.9391	12	12	0.581632	-0.781821	33.964	14	24.9983	25.1377	24.2575
	2444	Tb927.11.4780	Tb11.02.2390, Tb11.02.2390:mRNA, Tb11.02.2390:pep	pyruvate dehydrogenase (lipoamide) kinase, putative		Q385U0	x		x	51.187	47.2	0	15	15	0.550788	-0.860431	0.00231704	8.7535	12	12	0.58278	-0.778977	40.473	10	25.6755	23.472	24.4849	11	11	0.54057	-0.887447	34.144	9	24.1611	24.1856	25.0406	14	14	0.530391	-0.914871	26.926	13	25.0655	23.5659	22.5964
	4536	Tb927.7.5480	Tb07.10C21.550	dihydrofolate reductase-thymidylate synthase (DHFR-TS)	DHFR-TS	Q582G3			x	58.85	48.2	0	20	20	0.551172	-0.859426	0.000269237	11.8588	17	17	0.56147	-0.832719	9.3256	18	27.6612	24.714	25.7723	15	15	0.54908	-0.864912	23.611	19	26.296	25.8821	27.1643	18	18	0.543124	-0.880646	22.423	27	26.3381	25.7992	24.5167
	644	Tb927.1.4010		primase 2		Q4GYH6	x			129.41	3.8	0	3	3	0.55131	-0.859065	0.00537456	7.53964	1	1	0.54436	-0.877367		1	17.76	17.0634	18.2111	2	2	0.5981	-0.741541	14.404	2	19.9459	16.1413	17.1916	3	3	0.514668	-0.958286	33.239	2	18.7484	19.3811	18.3197
	3334	Tb927.3.750	Tb03.27F10.740	hypothetical protein, conserved		Q57WV8	x		x	37.79	53.6	0	12	12	0.551339	-0.858987	0.00622902	7.32678	9	9	0.59977	-0.737519	35.501	10	25.4517	23.0289	23.4182	9	9	0.5094	-0.973129	32.526	9	24.6638	23.8919	24.8539	9	9	0.548546	-0.866315	43.896	9	24.2366	24.1236	22.985
	302	Tb11.0400;Tb927.11.7700;Tb11.0300		P27 protein, putative (P27)	P27		x		x	27.701	63.9	0	12	12	0.551791	-0.857806	0.00139517	9.48535	10	10	0.54461	-0.876705	11.826	22	29.8223	26.2154	27.2314	12	12	0.53535	-0.901446	29.148	31	28.2465	28.143	29.2824	11	11	0.576236	-0.795268	29.267	30	27.8111	27.6944	26.5933
	5425	Tb927.9.15240	Tb09.244.2700, Tb09.244.2700:mRNA, Tb09.244.2700:pep, chr9contig244a01.tmp0270	hypothetical protein, conserved		Q38CY4	x		x	28.749	61.7	0	12	12	0.552192	-0.856759	0.00482433	7.69546	10	10	0.51862	-0.94725	39.16	9	25.6922	23.0805	23.9514	11	11	0.54373	-0.879038	15.701	10	25.0299	24.1668	25.0764	11	11	0.597086	-0.743989	18.157	13	24.5807	24.4308	23.4728
	2887	Tb927.2.3610		hypothetical protein, conserved		Q586X8	x		x	16.06	60.4	0	8	8	0.552553	-0.855816	0.00329621	8.24498	8	8	0.5545	-0.850741	21.976	18	28.9761	25.1543	26.1594	7	7	0.51995	-0.943555	16.402	10	27.1553	27.3589	28.4069	7	7	0.585138	-0.773152	21.65	14	26.7427	26.6424	25.4144
	2331	Tb927.11.3290	Tb11.02.0800, Tb11.02.0800:mRNA, Tb11.02.0800:pep	hypothetical protein, conserved (p166)	p166	Q386I2	x		x	166.26	27	0	34	34	0.55261	-0.855667	0.00355384	8.13641	26	26	0.56221	-0.830819	30.537	23	26.4286	24.8459	25.373	21	21	0.51619	-0.954026	24.323	21	25.2634	24.8176	25.8564	28	28	0.581497	-0.782157	26.815	29	26.1334	24.7299	23.5696
	3094	Tb927.3.2260	Tb03.48O8.680	hypothetical protein, conserved		Q582T9	x		x	26.421	43.4	0	8	8	0.553189	-0.854157	0.0074915	7.06053	7	7	0.5225	-0.936497	14.536	5	27.4009	22.0549	22.8791	6	6	0.52843	-0.920216	24.324	6	26.5597	23.2547	27.317	6	6	0.613121	-0.705757	34.41	4	23.525	26.4843	22.2647
	2540	Tb927.11.6000	Tb11.02.3810, Tb11.02.3810:mRNA, Tb11.02.3810:pep, Tb11.212.0250	hypothetical protein, conserved		Q385G8	x		x	40.82	59.5	0	17	17	0.553314	-0.853829	0.000551131	10.8253	12	12	0.56043	-0.835394	27.959	10	25.1578	24.199	24.9547	12	12	0.53816	-0.893893	19.108	14	25.4722	23.6152	24.5512	14	14	0.561672	-0.832201	47.028	12	25.6258	24.9026	23.856
	2504	Tb927.11.5530	Tb11.02.3230, Tb11.02.3230:mRNA, Tb11.02.3230:pep, Tb11.212.0840	hypothetical protein, conserved		Q385L5	x		x	29.304	19.8	0	4	4	0.553577	-0.853143	0.00983839	6.66736	3	3	0.49407	-1.01721	16.987	3	24.0938	20.3177	21.2162	1	1	0.56987	-0.811295		1	21.4563	22.2278	23.6312	3	3	0.602519	-0.730922	21.006	3	21.8358	20.8842	19.8453
	947	Tb927.10.13820	TRYP_x-61h03.q2kb185_464, Tb10.61.3110	hypothetical protein, conserved		Q388L7	x			29.914	20.3	0.0020416	4	4	0.553939	-0.852201	0.0220554	5.50272	1	1	0.64386	-0.635181		1	17.2712	18.4997	19.8203	3	3	0.47284	-1.08058	9.5664	2	19.8215	15.8105	16.6198	3	3	0.558316	-0.840846	7.2666	2	20.3061	19.4065	17.8215
	1895	Tb927.11.13140	Tb11.01.4702, Tb11.01.4702:mRNA, Tb11.01.4702:pep	cytochrome oxidase subunit X (COXX)	COXX	Q382M2	x		x	13.672	44	0	7	7	0.554346	-0.851142	0.00310194	8.33261	4	4	0.52959	-0.917052	6.5552	9	28.0681	24.7519	25.0133	7	7	0.54432	-0.877473	16.965	17	25.7093	26.357	27.5424	7	7	0.590947	-0.7589	120.96	13	25.8885	25.1742	24.0189
	2173	Tb927.11.16750	Tb11.01.8500, Tb11.01.8500:mRNA, Tb11.01.8500:pep	hypothetical protein, conserved		Q381B1	x		x	25.871	38	0	6	6	0.555272	-0.848734	0.0103224	6.59808	6	6	0.54355	-0.879515	8.7478	7	24.9099	21.6458	22.6702	5	5	0.62192	-0.685199	30.335	7	23.1738	23.3671	24.3034	6	6	0.506457	-0.981487	11.315	6	23.2471	22.6012	21.5637
	1191	Tb927.10.280	Tb10.100.0160	cytochrome oxidase subunit VI (COXVI)	COXVI	Q38CL0	x		x	19.154	70.3	0	9	9	0.555344	-0.848546	0.00314939	8.31071	8	8	0.59291	-0.754115	16.428	15	28.616	25.2417	26.3435	8	8	0.53296	-0.907901	16.267	13	27.3832	26.8993	28.0927	9	9	0.542005	-0.883621	17.485	20	26.8953	26.8803	25.6185
	5573	Tb927.9.5280	Tb09.160.3800, Tb09.160.3800:mRNA, chr9contig160.tmp0294	unspecified product		Q38F25	x		x	31.896	20.8	0	5	5	0.556418	-0.845759	0.00120902	9.69194	4	4	0.53533	-0.9015	19.673	3	24.4671	22.3897	23.1776	4	4	0.56086	-0.834287	10.938	4	23.1834	22.7262	23.9542	5	5	0.573756	-0.80149	17.707	5	23.8367	22.5606	21.6711
	2437	Tb927.11.4680	TRYP_xi-1013a02.q1k_19, Tb11.02.2280, Tb11.02.2280:mRNA, Tb11.02.2280:pep	hypothetical protein, conserved		Q385U9	x		x	40.02	40.5	0	10	10	0.556453	-0.845669	0.0252492	5.30762	6	6	0.66019	-0.599047	37.334	6	23.9504	22.9521	24.0445	6	6	0.5488	-0.865648	27.888	6	25.1268	22.5344	23.2728	7	7	0.475556	-1.07231	22.878	8	24.5993	24.5032	23.6161
	4422	Tb927.7.3510	Tb07.28B13.550	hypothetical protein, conserved		Q57WG6	x		x	56.445	18.5	0	7	7	0.556485	-0.845585	0.00113137	9.78771	4	4	0.55866	-0.839958	33.547	4	23.4527	17.0413	19.3754	6	6	0.53683	-0.897463	7.0331	5	22.4263	21.7261	22.9337	1	1	0.574614	-0.799336		1	19.6364	21.8691	20.7843
	3506	Tb927.4.330	Tb04.5D20.390	hypothetical protein, conserved		Q57UU2	x		x	43.016	39.6	0	10	10	0.55698	-0.844301	0.000457868	11.0928	5	5	0.55779	-0.842206	13.068	3	24.5291	22.4264	23.4391	8	8	0.54465	-0.876599	20.939	4	23.935	23.0766	23.8731	6	6	0.568764	-0.814099	13.898	6	24.0199	23.3476	22.3549
	4776	Tb927.8.2240	Tb08.26N11.840	Tryptophanyl-tRNA synthetase 2	TrpRS-2	Q581V8	x		x	52.902	34.2	0	12	12	0.557187	-0.843766	0.000802142	10.2839	10	10	0.57283	-0.803821	38.275	10	24.1116	22.2147	23.2102	9	9	0.55827	-0.840965	10.092	10	24.1073	22.4597	23.5591	9	9	0.540921	-0.886511	21.256	7	23.7967	23.5837	22.3908
	3592	Tb927.4.4610	Tb04.3I12.420	hypothetical protein, conserved		Q583E6	x			34.626	22.6	0	4	4	0.557776	-0.842243	0.00910487	6.77915	2	2	0.57624	-0.795258	33.829	3	21.2497	19.4691	21.1975	3	3	0.60223	-0.731614	26.419	5	21.6262	19.9608	20.4903	4	4	0.50005	-0.999856	7.1412	5	21.578	20.9939	20.1314
	4814	Tb927.8.2760	Tb08.26A17.870	hypothetical protein, conserved		Q57XB3	x			52.159	14	0.00019869	4	4	0.55778	-0.842231	0.000119628	13.0292	1	1	0.55296	-0.854753		1	21.1766	19.6099	20.7698	2	2	0.56477	-0.824265	0.83461	2	22.0141	19.4255	20.6681	3	3	0.555679	-0.847676	39.007	3	21.3035	21.4702	20.3433
	4640	Tb927.7.7090	Tb07.21H15.300	hypothetical protein, conserved		Q57XS9	x		x	17.127	14.5	0	2	2	0.557936	-0.841829	0.0232855	5.42443	1	1	0.52513	-0.929253		1	23.3296	22.6281	23.6329	1	1	0.49601	-1.01156		1	23.6057	21.718	22.7578	2	2	0.6668	-0.584674	28.681	2	24.2162	23.0915	21.8677
	1125	Tb927.10.1930	TRYP_x-70a06.p2kb545_804, Tb10.70.5900	hypothetical protein, conserved		Q38C50	x		x	74.392	18.2	0	10	10	0.55794	-0.841818	0.0273502	5.19231	7	7	0.46962	-1.09043	45.229	6	25.5482	22.2722	22.477	7	7	0.55983	-0.836939	101.65	5	23.7678	24.4812	24.6122	5	5	0.660633	-0.598079	180.8	4	23.3782	22.6559	22.8716
	2640	Tb927.11.7390	Tb11.02.5290, Tb11.02.5290:mRNA, Tb11.02.5290:pep	hypothetical protein, conserved		Q384S6	x		x	34.924	21	0	4	4	0.558059	-0.841511	0.253314	1.981	2	2	1.1554	0.208392	142.32	2	21.6961	20.0629	21.6802	2	2	0.42366	-1.23902	81.266	3	23.3295	20.5087	20.862	3	3	0.355051	-1.4939	20.151	3	22.0872	22.3863	22.2704
	2266	Tb927.11.2530	Tb11.02.0130, Tb11.02.0130:mRNA, Tb11.02.0130:pep	mitochondrial RNA binding complex 1 subunit,kinteoplast poly(A) polymerase complex 1 subunit,mitochondrial edited mRNA stability factor 1 subunit		Q386Q7	x		x	84.864	25.2	0	15	15	0.558318	-0.84084	0.00546476	7.51563	13	13	0.60183	-0.732572	27.172	10	25.4612	22.946	23.9661	12	12	0.51807	-0.948781	25.414	12	24.8962	23.5747	25.0062	13	13	0.558191	-0.841168	29.142	14	24.5444	24.342	23.2478
	4294	Tb927.7.1640	Tb07.29D18.100	ras-like small GTPase, putative (TbEAR)	TbEAR	Q57TZ4	x		x	65.504	21.5	0	7	7	0.558668	-0.839938	0.0136515	6.1948	5	5	0.60879	-0.715983	25.386	4	22.4766	19.0661	20.5969	5	5	0.58729	-0.767855	35.055	3	22.0769	20.8613	21.9065	4	4	0.487686	-1.03598	14.194	3	21.0257	21.5458	20.3775
	5332	Tb927.9.12850	Tb09.211.3800, Tb09.211.3800:mRNA, Tb09.211.3800:pep, chr9contig211.tmp0424	hypothetical protein, conserved		Q38DC9	x		x	66.991	10.9	0	5	5	0.559025	-0.839015	0.0461824	4.43651	3	3	0.44219	-1.17726	1.8466	2	22.6501	19.9506	21.0923	4	4	0.69143	-0.532345	25.599	3	21.5025	20.7085	22.215	3	3	0.571396	-0.807437	4.4297	2	21.6316	20.5888	20.4108
	501	Tb11.v5.0700;Tb927.4.680		hypothetical protein, conserved					x	42.288	11.6	0.0018584	4	4	0.559568	-0.837615	0.00411595	7.92456	1	1	0.60276	-0.730344		1	19.7284	15.6008	16.5978	3	3	0.54264	-0.881933	22.154	2	20.7475	18.2848	19.0673	1	1	0.535676	-0.900567		1	17.1838	20.5599	17.7114
	2083	Tb927.11.15550	Tb11.01.7190, Tb11.01.7190:mRNA, Tb11.01.7190:pep	NADH-cytochrome b5 reductase, putative (B5R)	B5R	Q381N0			x	33.885	59.1	0	12	12	0.559607	-0.837513	0.000271422	11.8472	11	11	0.54902	-0.865069	24.3	12	28.1571	25.6454	26.4039	11	11	0.56444	-0.825108	22.668	15	27.3409	26.8726	27.3946	12	12	0.565515	-0.822363	61.957	25	27.0739	26.6944	25.8716
	1284	Tb927.10.4080	TRYP_x-70a06.p2kb545_424, Tb10.70.3190	hypothetical protein, conserved		Q38BJ2	x		x	127.1	34	0	17	17	0.559795	-0.837031	0.00507353	7.6228	11	11	0.51747	-0.950453	26.484	10	28.0521	22.6682	23.7973	15	15	0.59576	-0.747197	28.275	14	26.9979	26.3699	27.5134	14	14	0.569022	-0.813443	21.658	12	24.3405	26.4545	25.326
	3593	Tb927.4.4620	Tb04.3I12.400	cytochrome oxidase subunit VIII (COXVIII)	COXVIII	Q583E7	x		x	18.729	26.8	0	3	3	0.560006	-0.836486	0.002982	8.38951	3	3	0.59501	-0.749014	13.651	5	24.7073	22.7851	23.8614	3	3	0.53453	-0.903657	14.363	5	23.9608	23.1226	24.1222	3	3	0.552181	-0.856787	31.452	6	24.4214	23.3741	22.3791
	3063	Tb927.3.1890	Tb03.30P12.660	cytochrome c oxidase assembly protein, putative		Q57ZC2	x		x	33.231	19.7	0	4	4	0.560062	-0.836341	0.0443476	4.495	2	2	0.70738	-0.499443	71.914	2	21.0279	20.0209	21.4413	2	2	0.54174	-0.884327	28.6	2	21.3107	19.5877	20.3647	4	4	0.458421	-1.12525	17.393	4	21.8993	20.7857	19.5977
	1931	Tb927.11.13600	Tb11.01.5190, Tb11.01.5190:mRNA, Tb11.01.5190:pep	hypothetical protein, conserved		Q382H7			x	40.402	15	0	5	5	0.56055	-0.835086	0.0220197	5.50506	3	3	0.66025	-0.598916	14.29	3	22.0123	19.2848	20.5861	4	4	0.5445	-0.876996	50.903	5	22.1289	20.4088	21.4364	2	2	0.489932	-1.02935		1	21.0774	21.5725	20.485
	4470	Tb927.7.4140	Tb07.5F10.440	hypothetical protein, conserved		Q57UP4	x		x	20.852	36.7	0	6	6	0.561165	-0.833502	0.00921831	6.76128	5	5	0.52251	-0.936469	51.37	5	24.4112	22.2248	22.9511	4	4	0.53984	-0.889396	48.392	3	23.115	22.5938	23.9298	5	5	0.626488	-0.674641	43.15	6	23.6332	22.537	21.516
	1933	Tb927.11.13620	Tb11.01.5200, Tb11.01.5200:mRNA, Tb11.01.5200:pep	hypothetical protein, conserved		Q382H5	x		x	15.326	16.8	0	2	2	0.561262	-0.833253	0.0370994	4.75246	2	2	0.49432	-1.01648		1	19.9683	21.0022	22.0511	2	2	0.7053	-0.503691	5.0329	2	22.0608	18.136	19.4929	2	2	0.507125	-0.979586	6.2623	2	22.6199	21.1996	20.9073
	3591	Tb927.4.4600	Tb04.3I12.430	hypothetical protein, conserved		Q583E5	x		x	31.248	51.2	0	11	11	0.561502	-0.832636	0.0171452	5.86605	6	6	0.52053	-0.941947	15.372	4	23.8625	22.3839	23.1719	7	7	0.51971	-0.944221	22.432	6	22.7482	22.205	23.3126	10	10	0.654407	-0.611739	31.575	10	23.831	22.1846	21.1195
	5639	Tb927.9.7150	Tb09.160.5220, Tb09.160.5220:mRNA, Tb09.160.5220:pep, chr9contig160.tmp0408	RNA pseudouridylate synthase protein, putative		Q38EM9			x	140.81	14.2	0	13	13	0.561601	-0.832383	0.0153003	6.0303	8	8	0.50767	-0.978037	27.759	7	23.4131	21.1361	22.29	10	10	0.64592	-0.630573	50.401	8	23.9213	21.8456	22.8194	9	9	0.540161	-0.888539	21.932	9	22.8255	23.1405	22.663
	5728	Tb927.9.9520	Tb09.211.1130, Tb09.211.1130:mRNA, Tb09.211.1130:pep, chr9contig211.tmp0139c	zinc finger protein family member, putative (ZC3H29)	ZC3H29	Q38E42				37.741	33	0	11	11	0.562267	-0.830673	0.0152145	6.03841	9	9	0.49235	-1.02224	54.947	10	26.5745	22.8564	23.7185	9	9	0.63012	-0.666301	21.908	8	25.2674	24.8007	26.0755	8	8	0.572967	-0.803475	41.521	9	24.3509	24.6434	23.7573
	4004	Tb927.6.2170	Tb06.4M18.480	co-chaperone GrpE, putative		Q584T9	x		x	23.877	48.6	0	11	11	0.562352	-0.830454	0.00127431	9.61607	11	11	0.58565	-0.771889	10.293	20	30.2625	27.5511	28.6236	10	10	0.55424	-0.851417	79.265	24	29.0267	28.6867	29.6729	11	11	0.547885	-0.868055	36.125	23	29.1848	28.4891	27.342
	3688	Tb927.5.1240	Tb05.30H13.210	hypothetical protein, conserved		Q57VD9	x		x	39.438	22.2	0	4	4	0.56249	-0.830102	0.0130208	6.26303	3	3	0.64212	-0.639085	24.539	3	21.3651	18.7967	19.9035	2	2	0.52308	-0.934896	5.9132	2	20.0026	19.3787	20.9454	3	3	0.529857	-0.916324	10.616	3	20.4537	19.4371	18.3779
	753	Tb927.10.11050	Tb10.26.1000	hypothetical protein, conserved		Q389N4	x		x	35.053	9	0.0002008	3	3	0.562712	-0.829532	0.0921057	3.44057	1	1	0.78657	-0.346353	17.698	2	27.3623	23.5917	24.1109	2	2	0.5513	-0.85909	39.362	3	25.2866	26.0975	26.5859	3	3	0.410897	-1.28315	44.634	5	24.8746	24.4863	24.0548
	1587	Tb927.10.8960	TRYPtp6k15-3d06.p1c_215, Tb10.6k15.1470	hypothetical protein, conserved		Q38A78				26.87	18.6	0.0002002	3	3	0.564001	-0.82623	0.00361353	8.11237	1	1	0.54742	-0.86928		1	19.8551	16.4745	18.2987	2	2	0.54243	-0.882491	27.27	2	22.5513	18.3342	19.237	1	1	0.604193	-0.726918		1	18.6575	22.0519	20.7783
	3899	Tb927.5.690	Tb05.30F7.360	hypothetical protein, conserved		Q57VF7			x	16.361	52.3	0	5	5	0.564502	-0.824951	0.0191872	5.70372	5	5	0.64299	-0.637132	16.038	3	22.2896	20.1089	21.142	4	4	0.48746	-1.03664	6.6671	3	22.3404	20.7865	21.662	3	3	0.573921	-0.801076	30.457	3	21.716	21.7404	20.7851
	1672	Tb927.11.10140	Tb11.01.1900, Tb11.01.1900:mRNA, Tb11.01.1900:pep	hypothetical protein, conserved		Q383R5	x		x	30.3	53.5	0	11	11	0.564581	-0.824748	0.000146437	12.7374	10	10	0.57196	-0.806014	14.004	15	26.5075	23.9466	24.9396	10	10	0.55861	-0.840087	17.15	14	24.8826	24.8306	25.9664	9	9	0.563253	-0.828144	58.911	16	25.5269	24.285	23.3228
	854	Tb927.10.12550	Tb10.389.1130	hypothetical protein, conserved		Q388Y8	x		x	33.804	21.3	0	5	5	0.564988	-0.823707	0.0314281	4.9918	3	3	0.69404	-0.526909	31.007	3	20.1729	19.7871	21.0962	4	4	0.52135	-0.939676	37.713	4	21.6723	18.7811	19.4806	5	5	0.49843	-1.00454	21.821	5	21.5853	21.0431	20.1719
	5497	Tb927.9.3170	Tb09.160.1820, Tb09.160.1820:mRNA, Tb09.160.1820:pep, chr9contig160.tmp0167c	cytochrome oxidase subunit V (COXV)	COXV	Q38FK9	x		x	22.229	61.7	0	10	10	0.565587	-0.822179	0.0011682	9.74149	10	10	0.5445	-0.876996	15.491	18	28.0724	26.1065	27.0595	10	10	0.58082	-0.783837	24.524	20	27.019	26.4375	27.5119	9	9	0.572082	-0.805705	10.945	23	27.6603	26.4374	25.4274
	2039	Tb927.11.14980	Tb11.01.6620, Tb11.01.6620:mRNA, Tb11.01.6620:pep	hypothetical protein, conserved		Q381T7	x		x	58.419	35.5	0	12	12	0.566211	-0.820589	0.00966486	6.69303	10	10	0.50985	-0.971855	43.513	9	24.3897	22.7069	23.6782	10	10	0.61836	-0.693481	42.924	8	24.7212	22.6568	23.8733	11	11	0.575772	-0.796432	28.984	13	24.2728	24.338	22.6214
	1818	Tb927.11.12040	Tb11.01.3860, Tb11.01.3860:mRNA, Tb11.01.3860:pep	hypothetical protein, conserved		Q382X7	x		x	12.331	53.3	0	5	5	0.566549	-0.819728	0.000860087	10.1832	4	4	0.54966	-0.863389	12.37	9	24.9206	23.4078	24.4995	4	4	0.56825	-0.815402	13.627	7	24.877	23.3343	24.3363	5	5	0.582208	-0.780394	31.173	10	25.0546	24.2702	23.3347
	1263	Tb927.10.3770	TRYP_x-70a06.p2kb545_479, Tb10.70.3590	predicted TPR repeat protein		Q38BM2	x		x	78.604	38.3	0	20	20	0.567044	-0.818466	0.00211179	8.88731	17	17	0.55908	-0.838873	16.18	19	26.2525	23.5614	24.5912	16	16	0.54674	-0.871073	31.677	18	25.3004	24.7263	25.6372	19	19	0.596481	-0.745452	35.384	24	25.1663	24.7305	23.6847
	2860	Tb927.2.2520;Tb927.2.2510		voltage-dependent anion-selective channel	VDAC_2		x		x	29.189	72.6	0	15	15	0.56722	-0.81802	0.00223987	8.80237	15	15	0.59668	-0.744971	22.094	31	31.7963	29.0375	30.0657	15	15	0.56176	-0.831974	24.313	35	29.3096	30.1858	31.2239	15	15	0.544455	-0.877116	12.087	39	30.6413	28.7535	27.6651
	575	Tb927.1.1690		RNA editing endoribonuclease,RNA-editing complex protein (KREN1)	KREN1	Q4GZ50	x		x	89.886	8.9	0	6	6	0.567346	-0.817698	0.000206571	12.2411	5	5	0.57388	-0.801179	15.636	4	23.7195	19.8589	20.892	5	5	0.5698	-0.811472	10.97	5	21.8391	22.0583	23.1712	5	5	0.558472	-0.840443	51.081	3	21.466	21.2556	20.2512
	4533	Tb927.7.5440	Tb07.10C21.590	hypothetical protein, conserved		Q582F9	x		x	217.49	3.4	0	5	5	0.567551	-0.817179	8.45049e-05	13.5306	3	3	0.57349	-0.80216	11.227	2	20.1358	19.7259	20.0413	4	4	0.56446	-0.825057	21.616	4	20.3602	18.7245	19.4554	4	4	0.564748	-0.82432	18.243	3	20.8922	19.8985	18.492
	4780	Tb927.8.2300	Tb08.26A17.80	hypothetical protein, conserved		Q57XF9	x		x	25.468	40.7	0	8	8	0.568141	-0.815678	0.00132586	9.55885	7	7	0.58358	-0.776998	14.577	11	25.8729	23.2211	23.304	7	7	0.57598	-0.795909	19.4	10	25.0584	24.2564	25.3034	7	7	0.545584	-0.874128	50.311	11	24.2631	24.4868	23.4463
	2845	Tb927.2.2220		hypothetical protein, conserved		Q586K2	x			34.219	11.5	0	2	2	0.568306	-0.815261	0.0141986	6.13811	1	1	0.56741	-0.817537		1	20.3151	18.8835	19.8703	2	2	0.63991	-0.644059	2.6228	2	21.2809	18.796	19.6959	2	2	0.50551	-0.984188	5.0383	2	20.4597	20.8544	19.3149
	1694	Tb927.11.10400	Tb11.01.2170, Tb11.01.2170:mRNA, Tb11.01.2170:pep	hypothetical protein, conserved		Q383N9	x		x	21.238	40.8	0	9	9	0.569676	-0.811787	0.0334079	4.90367	6	6	0.70262	-0.509183	44.07	6	23.3664	20.9732	22.3657	6	6	0.52333	-0.934207	45.387	5	22.3089	21.8362	22.7533	8	8	0.50279	-0.991971	15.965	7	22.8313	21.7397	20.6917
	3393	Tb927.4.1530	Tb04.2L9.800	hypothetical protein, conserved		Q581S8				109	5.1	0.00019088	3	3	0.570388	-0.809984	0.1258	2.9908	2	2	0.54383	-0.878772	67.06	2	20.9815	18.0485	19.1735	3	3	0.85393	-0.22781	41.856	5	20.8657	19.7369	20.1905	2	2	0.3996	-1.32337	97.166	3	19.718	20.0811	19.6126
	421	Tb927.10.16150;Tb11.v5.0397	TRYP_x-61h03.q2kb185_17, Tb10.61.0110	ATP-dependent zinc metallopeptidase, putative,metallo-peptidase, Clan MA(E) Family M41		Q387Q0	x		x	62.779	41.1	0	18	18	0.570488	-0.809732	0.00551347	7.50282	13	13	0.60433	-0.726592	50.926	14	25.6932	22.6638	23.6224	13	13	0.5842	-0.775466	23.908	15	24.6028	24.1385	25.0929	15	15	0.525901	-0.927138	54.537	15	24.2213	24.046	22.9599
	4991	Tb927.8.5560	Tb08.26E13.170	hypothetical protein, conserved		Q57X26	x		x	59.988	27.4	0	12	12	0.570619	-0.809399	0.00433701	7.84908	9	9	0.53551	-0.901015	24.142	9	25.0052	21.7232	22.7238	8	8	0.60887	-0.715794	25.918	9	23.2026	23.1109	24.5532	8	8	0.569833	-0.811389	13.99	9	23.3086	22.541	21.7596
	2136	Tb927.11.1630	Tb11.55.0016, Tb11.55.0016:mRNA, Tb11.55.0016:pep	hypothetical protein, conserved		Q386Z1	x		x	93.434	33.5	0	18	18	0.570684	-0.809235	0.00624744	7.32252	13	13	0.53877	-0.892259	15.096	9	24.5385	22.557	23.473	10	10	0.55375	-0.852693	14.17	7	24.0591	22.8427	24.006	13	13	0.622975	-0.682753	18.614	14	24.0864	23.4634	22.4957
	1580	Tb927.10.8890	TRYPtp6k15-3d06.p1c_236, Tb10.6k15.1600	kinetoplast DNA-associated protein, putative		Q38A85	x		x	23.503	21.1	0	4	4	0.570688	-0.809226	0.00632578	7.30454	4	4	0.54303	-0.880896	25.668	6	23.0609	21.8099	22.7673	3	3	0.6241	-0.680151	8.4084	3	22.8702	21.5971	22.4113	3	3	0.548426	-0.866631	63.206	4	23.3665	22.0592	21.6527
	722	Tb927.10.10400	Tb10.406.0510	hypothetical protein, conserved		Q389T7	x		x	37.867	21.2	0	6	6	0.57176	-0.806519	0.0063539	7.29814	5	5	0.55289	-0.854936	15.158	4	24.7356	21.8687	22.7447	6	6	0.62478	-0.67858	18.558	5	23.3844	23.2562	24.0948	6	6	0.541096	-0.886043	23.897	5	23.3721	22.7664	21.8632
	2815	Tb927.11.9990	Tb11.01.1750, Tb11.01.1750:mRNA, Tb11.01.1750:pep	glycosyl transferase-like protein		Q383T0				34.282	9.8	0	2	2	0.571992	-0.805934	0.00174006	9.16665	2	2	0.57716	-0.792957	7.9621	2	21.3037	19.2122	20.4632	2	2	0.59246	-0.75521	8.5737	2	20.978	19.8423	20.6527	2	2	0.547285	-0.869635	32.524	2	20.9693	20.4319	19.3121
	5199	Tb927.9.10050	Tb09.211.1580, Tb09.211.1580:mRNA, Tb09.211.1580:pep, chr9contig211.tmp0186c	hypothetical protein, conserved		Q38DZ8			x	46.936	9.4	0	3	3	0.572296	-0.805167	0.00346759	8.17185	2	2	0.60763	-0.718735	4.6702	2	19.474	20.377	21.466	3	3	0.56877	-0.814083	25.56	3	21.7907	17.7886	18.9368	3	3	0.542358	-0.882682	28.805	3	22.0219	21.1425	20.3244
	2562	Tb927.11.6290	Tb11.02.4160, Tb11.02.4160:mRNA, Tb11.02.4160:pep	hypothetical protein, conserved		Q385E0				28.517	9.7	0.00020032	2	2	0.572474	-0.804719	0.0979149	3.35233	1	1	0.52505	-0.929473		1	19.5841	18.2979	18.8985	0	0				0	0	18.1044	18.9434	1	1	0.624181	-0.679964		1	19.6292	0	0
	384	Tb927.7.4550;Tb11.v5.0268	Tb07.26A24.780	60S ribosomal protein-like		Q57X71	x		x	19.423	46.4	0	5	5	0.572744	-0.804039	0.00265081	8.55935	5	5	0.54237	-0.882651	70.204	9	27.6782	23.6347	24.5503	5	5	0.598	-0.741783	31.205	8	25.7247	26.1145	27.0824	5	5	0.579274	-0.787683	20.482	6	25.1639	25.1616	24.095
	4379	Tb927.7.2960	Tb07.13M20.490	hypothetical protein, conserved		Q57YA6	x			51.602	9.6	0	3	3	0.573385	-0.802423	0.001935	9.01345	3	3	0.54652	-0.871654	9.3331	2	21.0618	18.5657	19.6812	2	2	0.58228	-0.780215	19.567	2	20.6634	19.4354	20.4972	2	2	0.592382	-0.7554	6.4709	2	20.2287	20.0538	19.1264
	3215	Tb927.3.4130	Tb03.26J7.200	hypothetical protein, conserved		Q580M9	x		x	23.04	22.8	0	3	3	0.574024	-0.800818	0.0794656	3.65352	2	2	0.65076	-0.619803	45.259	2	19.3303	18.3978	19.7226	1	1	0.7043	-0.505738		1	19.0753	18.0456	18.568	3	3	0.412677	-1.27691	15.39	3	20.2072	18.6995	16.9505
	1325	Tb927.10.4880	TRYP_x-70a06.p2kb545_311, Tb10.70.2320	hypothetical protein, conserved		Q38BB3	x		x	25.965	26.3	0	5	5	0.574384	-0.799913	0.00405609	7.9457	5	5	0.54058	-0.88742	8.1994	8	25.9958	24.3329	25.1894	5	5	0.5736	-0.801883	5.8626	6	25.9858	24.4164	25.4081	5	5	0.611135	-0.710437	13.615	9	25.8238	25.4162	24.3696
	1688	Tb927.11.10340	Tb11.01.2110, Tb11.01.2110:mRNA, Tb11.01.2110:pep	Serine/threonine-protein phosphatase PGAM5, mitochondrial, putative,phosphoglycerate mutase family member 5, putative (pgam5)	pgam5	Q383P5	x		x	33.783	36.8	0	9	9	0.574901	-0.798615	0.000459256	11.0884	7	7	0.57901	-0.78834	32.634	8	23.8684	22.4274	23.3292	6	6	0.5842	-0.775466	15.484	7	22.8114	22.3974	23.223	6	6	0.561735	-0.832039	22.121	7	23.9476	22.1692	21.3345
	1899	Tb927.11.1320	Tb11.47.0017, Tb11.47.0017:mRNA, Tb11.47.0017:pep	NADH-ubiquinone oxidoreductase 20 kDa subunit, mitochondrial precursor,NDUFS7 subunit (NDHK)	NDHK	Q387C0	x		x	23.077	22.3	0	3	3	0.575384	-0.797403	0.0984152	3.34497	0	0				0	0	19.1882	20.7026	3	3	0.62714	-0.673141	28.679	4	22.6442	0	0	2	2	0.527899	-0.921665	12.295	3	21.1356	22.0565	21.0648
	1561	Tb927.10.8620	TRYPtp6k15-3d06.p1c_285, Tb10.6k15.1920	hypothetical protein, conserved		Q38AB0	x		x	21.046	14.8	0	2	2	0.575778	-0.796415	0.00821507	6.92751	2	2	0.53943	-0.890492	6.9858	2	20.3718	18.3568	19.4677	2	2	0.55662	-0.845235	18.712	4	20.8388	18.9743	19.683	2	2	0.635728	-0.653519	17.463	3	20.0166	20.3155	19.1222
	3103	Tb927.3.2370	Tb03.48O8.550	hypothetical protein, conserved		Q582V0	x		x	15.403	47	0	4	4	0.576715	-0.79407	0.00459026	7.76721	4	4	0.61249	-0.707242	58.868	3	23.7209	21.287	22.27	3	3	0.53847	-0.893062	29.891	7	23.2221	21.9041	23.2392	3	3	0.581598	-0.781905	16.564	5	22.8606	22.687	21.5319
	943	Tb927.10.13770	236.t00325, Tb10.61.3155	hypothetical protein, conserved		Q388M2			x	12.945	43.4	0	3	3	0.576843	-0.793748	0.00839935	6.89551	2	2	0.54066	-0.887206	19.89	3	22.4307	18.2579	19.4613	2	2	0.63754	-0.649412	46.595	3	22.2049	20.3089	22.054	2	2	0.556855	-0.844627		1	19.9816	21.7788	20.2375
	3261	Tb927.3.4890	Tb03.48K5.620	ubiquinone biosynthesis protein COQ7 homolog, putative		Q582P6	x		x	22.874	37.3	0	5	5	0.577419	-0.79231	0.0535165	4.22387	4	4	0.74365	-0.427304	24.444	5	23.1154	19.2215	20.5663	5	5	0.54451	-0.87697	33.745	4	21.925	21.8196	22.3607	4	4	0.475443	-1.07265	10.881	4	21.0453	21.2792	20.4544
	4663	Tb927.7.740	Tb07.29K4.580	chaperone protein DNAj, putative		Q57VS0	x		x	61.973	14.3	0	5	5	0.577488	-0.792138	0.00943321	6.72803	5	5	0.64216	-0.638995	29.64	4	24.129	21.4433	22.456	5	5	0.53989	-0.889263	19.864	5	22.8912	22.6197	23.5047	5	5	0.555494	-0.848157	16.5	6	23.0367	22.3586	21.1956
	2237	Tb927.11.2220	Tb11.18.0007, Tb11.18.0007:mRNA, Tb11.18.0007:pep	hypothetical protein, conserved		Q386T7			x	50.086	15.3	0	5	5	0.577626	-0.791793	0.0129843	6.26709	4	4	0.60085	-0.734923	34.653	3	22.0368	17.5237	18.4599	5	5	0.51045	-0.970158	12.808	3	22.1975	20.5522	21.399	1	1	0.628378	-0.670297	6.3228	2	19.0664	21.7639	20.2519
	2147	Tb927.11.16420	Tb11.01.8110, Tb11.01.8110:mRNA, Tb11.01.8110:pep	hypothetical protein, conserved		Q381E4	x		x	33.387	19.5	0.00020157	3	3	0.577708	-0.791587	0.0384248	4.70182	2	2	0.55596	-0.846947	10.625	2	22.0071	22.216	22.0082	1	1	0.4875	-1.03653		1	20.9478	20.2773	21.4894	3	3	0.711389	-0.491289	66.836	3	23.1158	20.499	19.0447
	2838	Tb927.2.2140		hypothetical protein, conserved		Q586J6			x	12.703	33.3	0	3	3	0.57798	-0.790909	0.0614114	4.02535	2	2	0.76803	-0.380765	22.986	2	22.9381	17.8092	19.0421	2	2	0.51026	-0.970696	2.8317	2	20.3986	21.5491	22.2441	1	1	0.492684	-1.02127		1	19.5535	19.9519	18.4897
	462	Tb927.11.15470;Tb11.v5.0544	Tb11.01.7110, Tb11.01.7110:mRNA, Tb11.01.7110:pep	methionyl-tRNA formyltransferase		Q381N8	x		x	71.337	7.1	0	3	3	0.578165	-0.790448	0.104141	3.26339	2	2	0.57451	-0.799596	37.792	2	21.5411	17.0595	18.5373	3	3	0.80901	-0.305771	19.002	3	20.3286	19.6034	21.1048	2	2	0.415818	-1.26598	18.34	2	18.9799	19.7511	18.7287
	2668	Tb927.11.7920	Tb11.02.5780, Tb11.02.5780:mRNA, Tb11.02.5780:pep	hypothetical protein, conserved		Q384M7	x			47.989	16.2	0	5	5	0.578838	-0.788767	0.00855181	6.86955	2	2	0.56561	-0.82212	4.6381	2	21.0916	22.6843	21.2084	2	2	0.63805	-0.648259	12.789	2	21.0034	19.2714	20.6113	4	4	0.537403	-0.895923	22.786	4	23.1274	20.3316	19.578
	2671	Tb927.11.7960	Tb11.02.5820, Tb11.02.5820:mRNA, Tb11.02.5820:pep	kinetoplast poly(A) polymerase 1,KPAP1		Q384M3	x		x	58.436	12.3	0	6	6	0.579194	-0.787881	0.00863916	6.85489	3	3	0.63126	-0.663694	33.962	3	21.6782	21.6032	22.372	5	5	0.58189	-0.781182	26.051	5	22.862	20.2215	21.0245	5	5	0.528961	-0.918768	79.652	6	23.0382	22.2889	21.2529
	4355	Tb927.7.2620	Tb07.22O10.790	hypothetical protein, conserved		Q57XL2	x		x	34.549	12.6	0	3	3	0.579265	-0.787705	0.00408464	7.93558	2	2	0.62093	-0.687497	23.523	2	21.9053	19.5806	20.7241	3	3	0.56374	-0.826898	16.667	3	22.0447	20.2093	21.3728	2	2	0.555278	-0.848718	2.4335	2	21.2628	21.513	20.3469
	3756	Tb927.5.2340	Tb05.3C6.380	hypothetical protein, conserved		Q582D1				60.235	7.7	0	2	2	0.580066	-0.785711	0.108441	3.20502	2	2	0.84158	-0.248828	12.778	2	21.6328	17.0436	18.6143	1	1	0.53469	-0.903225		1	19.5366	20.1632	20.9864	1	1	0.433745	-1.20508		1	19.0329	18.9654	17.9238
	3520	Tb927.4.3450	Tb04.26G5.190	hypothetical protein, conserved		Q585K5	x		x	13.735	30.7	0	3	3	0.580123	-0.785569	0.00197463	8.9842	3	3	0.5627	-0.829562	19.983	12	27.1142	25.0372	25.9927	3	3	0.57013	-0.810637	15.7	12	26.9109	25.5773	26.5045	3	3	0.608569	-0.716508	10.215	8	26.5926	26.2843	25.4057
	4599	Tb927.7.640	Tb07.29K4.730	hypothetical protein, conserved		Q57VR0	x		x	37.365	29.9	0	10	10	0.580575	-0.784446	0.000371891	11.3928	8	8	0.58112	-0.783092	13.394	11	26.3432	22.8911	23.8049	8	8	0.59093	-0.758941	16.714	13	24.2481	24.9547	25.649	9	9	0.569866	-0.811307	11.343	10	24.4192	23.6729	22.6433
	3031	Tb927.3.1410	Tb03.1J15.440	cytochrome oxidase subunit VII (COXVII)	COXVII	Q57XX4	x		x	19.264	63	0	8	8	0.581774	-0.78147	0.00134196	9.54144	8	8	0.59061	-0.759722	19.331	13	25.9675	24.9984	25.9592	7	7	0.59608	-0.746422	11.094	11	26.3505	24.3441	25.4013	7	7	0.559315	-0.838266	10.425	11	26.5574	25.7878	24.7199
	3701	Tb927.5.1470	Tb05.30H13.600	NADH-cytochrome b5 reductase, putative (B5R)	B5R	Q57VB6			x	32.756	68.7	0	15	15	0.582021	-0.780856	0.000610617	10.6774	14	14	0.59701	-0.744173	16.236	21	27.8937	25.4208	26.4844	14	14	0.57053	-0.809625	14.038	20	26.909	26.2316	27.3458	13	13	0.578838	-0.788769	13.798	24	27.0484	26.3488	25.2732
	3397	Tb927.4.1610	Tb04.2L9.1000	hypothetical protein, conserved		Q581S0	x		x	39.631	37.6	0	11	11	0.582931	-0.778604	0.000364208	11.423	9	9	0.58531	-0.772727	31.516	12	24.1227	22.7193	23.7496	10	10	0.59201	-0.756307	21.394	12	24.3772	22.4914	23.5605	10	10	0.571657	-0.806778	15.097	12	24.3245	23.7724	22.8312
	1225	Tb927.10.3250;Tb11.v5.0824	TRYP_x-70a06.p2kb545_567, Tb10.70.4220	hypothetical protein, conserved		Q38BS2	x		x	35.309	33.6	0	7	7	0.583427	-0.777377	0.00055149	10.8244	5	5	0.56886	-0.813854	14.181	3	24.7377	21.1148	22.0662	6	6	0.59152	-0.757501	15.649	5	22.7012	24.4093	22.4413	7	7	0.590179	-0.760774	17.66	7	22.6675	22.1103	21.128
	4639	Tb927.7.7080	Tb07.21H15.310	mitochondrial glycoprotein-like protein		Q57XS8	x		x	41.205	36.6	0	8	8	0.58371	-0.776676	0.00136705	9.51472	7	7	0.57336	-0.802487	16.435	10	25.5046	23.3966	24.3264	6	6	0.6074	-0.719281	14.665	8	24.5964	23.96	24.8991	8	8	0.57107	-0.808261	16.664	8	24.9351	24.0436	22.9448
	3178	Tb927.3.3550	Tb03.25B21.30	hypothetical protein, conserved		Q57XK5			x	128.86	10.5	0	8	8	0.583863	-0.776298	0.144129	2.79456	6	6	0.92067	-0.119244	36.967	7	27.2658	23.4658	23.8531	5	5	0.44007	-1.1842	60.663	6	25.6203	25.9928	26.4953	6	6	0.491256	-1.02545	36.894	5	24.6724	24.8435	24.3562
	3340	Tb927.3.810	Tb03.27F10.660	hypothetical protein, conserved		Q57WW4			x	36.047	27.5	0	5	5	0.584291	-0.775242	0.0204268	5.61339	4	4	0.63627	-0.652289	30.899	3	28.1279	24.3248	24.713	3	3	0.50001	-0.999971	39.587	3	26.4173	26.9704	27.2698	4	4	0.626999	-0.673466	24.764	3	25.532	25.6377	25.157
	2380	Tb927.11.3860	Tb11.02.1350, Tb11.02.1350:mRNA, Tb11.02.1350:pep	hypothetical protein, conserved		Q386C8	x		x	50.409	44.1	0	16	16	0.584328	-0.77515	0.00303651	8.36337	10	10	0.62	-0.68966	26.903	9	26.0877	23.6657	24.5734	12	12	0.5689	-0.813753	34.995	15	24.8517	24.4876	25.5103	14	14	0.565643	-0.822037	23.717	18	25.1897	24.3095	23.177
	2538	Tb927.11.5990	Tb11.02.3800, Tb11.02.3800:mRNA, Tb11.02.3800:pep, Tb11.212.0260	hypothetical protein, conserved		Q385G9	x		x	69.307	20.8	0	10	10	0.584916	-0.773698	0.00498724	7.64754	4	4	0.60762	-0.718759	23.788	3	22.0843	21.2671	22.3591	9	9	0.60754	-0.718949	53.738	5	23.87	19.6793	21.7824	7	7	0.542094	-0.883386	48.843	6	22.914	23.0698	22.6382
	3649	Tb927.4.630	Tb04.5E12.1110	hypothetical protein, conserved		Q57ZZ1	x		x	33.88	59.5	0	15	15	0.584918	-0.773694	0.00243024	8.68468	12	12	0.59562	-0.747536	18.531	10	27.3464	23.776	24.6771	9	9	0.60517	-0.724588	17.649	10	25.214	25.8114	26.7358	13	13	0.555185	-0.848958	12.951	13	25.2958	24.5076	23.845
	1339	Tb927.10.5050	233.t00819, Tb10.70.2155	hypothetical protein, conserved		Q38B96	x		x	8.6908	54.7	0	3	3	0.584987	-0.773524	4.20159e-06	17.8606	3	3	0.58566	-0.771865	5.1993	8	25.8136	24.4989	25.3927	3	3	0.5856	-0.772013	5.611	10	25.4923	24.253	25.2164	3	3	0.583703	-0.776694	21.505	9	26.0139	24.9344	23.8516
	1733	Tb927.11.10870	Tb11.01.2640, Tb11.01.2640:mRNA, Tb11.01.2640:pep	32 kDa ER-associated protein (ERAP32)	ERAP32	Q383J2			x	27.317	17.4	0	3	3	0.585105	-0.773232	0.0538739	4.21427	2	2	0.51497	-0.95744		1	20.1125	21.2583	21.7156	3	3	0.5129	-0.963251	11.662	3	22.8241	18.5347	19.5238	2	2	0.75838	-0.399007	24.007	2	22.505	22.3113	21.083
	5390	Tb927.9.14050	Tb09.211.4580, Tb09.211.4580:mRNA, Tb09.211.4580:pep, chr9contig211.tmp0506c	hypothetical protein, conserved		Q38D50	x		x	58.727	18.7	0	6	6	0.585203	-0.77299	0.0089557	6.80298	4	4	0.59363	-0.752364	18.802	4	22.5008	22.2474	23.1391	5	5	0.53233	-0.909607	4.1716	5	23.0744	20.9489	21.899	5	5	0.634196	-0.657	13.082	9	23.761	22.502	21.464
	2125	Tb927.11.16120	Tb11.01.7790, Tb11.01.7790:mRNA, Tb11.01.7790:pep	hypothetical protein, conserved		Q381H4			x	67.926	14.3	0	7	7	0.585259	-0.772852	0.00692172	7.17465	5	5	0.53996	-0.889076	9.979	4	22.5805	20.623	21.6204	6	6	0.63037	-0.665729	19.739	5	22.3021	21.0418	21.9719	6	6	0.588963	-0.763751	14.771	5	22.2062	21.6333	20.8714
	5615	Tb927.9.6510	Tb09.160.4750, Tb09.160.4750:mRNA, Tb09.160.4750:pep, chr9contig160.tmp0361	hypothetical protein, conserved		Q38ET1	x		x	75.135	28.5	0	15	15	0.585582	-0.772056	0.0210231	5.57188	8	8	0.6843	-0.547299	50.768	7	23.6318	21.7793	22.6549	10	10	0.53039	-0.914875	18.176	13	23.9869	22.1708	22.9805	12	12	0.55325	-0.853996	20.239	11	23.2825	23.4099	22.386
	647	Tb927.1.4100		cytochrome oxidase subunit IV (COXIV)	COXIV	Q4GYG7	x		x	40.534	62.3	0	24	24	0.585666	-0.771851	0.0006048	10.6913	23	23	0.57062	-0.809398	20.986	43	30.2308	27.0387	27.9573	20	20	0.5913	-0.758038	17.506	41	28.5694	28.6113	29.6628	18	18	0.59538	-0.748118	13.767	45	28.5699	27.9725	27.0081
	2871	Tb927.2.2940		hypothetical protein, conserved		Q587G7	x		x	32.208	54.8	0	10	10	0.586756	-0.769168	0.00245365	8.67086	7	7	0.56737	-0.817638	21.886	7	25.0307	22.5555	23.2387	8	8	0.57594	-0.79601	20.112	8	23.7576	23.106	24.5896	9	9	0.6182	-0.693855	23.732	10	23.9371	23.1678	22.1821
	1114	Tb927.10.180	Tb10.100.0070	ATP synthase F1 subunit gamma protein, putative		Q38CM0	x		x	34.37	71.5	0	19	19	0.586929	-0.768741	0.000295334	11.7254	16	16	0.5913	-0.758038	14.441	29	30.6939	27.5505	28.6109	18	18	0.5933	-0.753166	11.866	21	29.239	29.144	30.0911	18	18	0.576336	-0.795019	22.419	34	29.176	28.6062	27.7451
	1403	Tb927.10.6200	233.t00821, Tb10.70.0625	hypothetical protein, conserved		Q38AY6	x		x	12.255	40.4	0	4	4	0.587205	-0.768064	0.00396709	7.9777	4	4	0.62106	-0.687195	24.85	4	24.4505	22.4112	23.2999	3	3	0.58966	-0.762045	10.831	4	24.1425	22.7571	23.917	3	3	0.552883	-0.854953	16.913	4	23.923	23.5714	22.5296
	2074	Tb927.11.15440	Tb11.01.7090, Tb11.01.7090:mRNA, Tb11.01.7090:pep	hypothetical protein, conserved		Q381P1	x		x	23.683	9.2	0.0015001	2	2	0.587382	-0.767629	0.252186	1.98744	1	1	0.47019	-1.08868		1	16.6191	17.4926	18.0724	0	0				0	0	14.9817	16.0597	1	1	0.733783	-0.446574		1	18.8115	0	0
	1080	Tb927.10.15710	TRYP_x-61h03.q2kb185_99, Tb10.61.0610	mitochondrial carrier protein (MCP7)	MCP7	Q387U3	x		x	35.875	51.1	0	12	12	0.587686	-0.766883	0.00307581	8.34482	10	10	0.58896	-0.763758	23.229	10	26.5378	22.8241	24.0599	11	11	0.55778	-0.842232	31.164	12	25.3431	25.0334	25.9108	11	11	0.617856	-0.694657	18.967	13	24.5705	24.7273	23.818
	4329	Tb927.7.2250	Tb07.22O10.200	carnitine O-palmitoyltransferase II, putative		Q57XP9			x	75.17	9.7	0	5	5	0.589445	-0.762571	0.0245674	5.34711	3	3	0.53834	-0.89341	5.2721	4	21.7414	20.6467	21.4811	3	3	0.54523	-0.875063	21.016	3	21.6044	20.3036	21.0767	5	5	0.697739	-0.51924	11.387	3	22.1234	21.0532	19.9493
	770	Tb927.10.11260	Tb10.26.0750	hypothetical protein, conserved		Q389L3	x		x	22.384	18.2	0.00019531	3	3	0.58956	-0.762288	0.134929	2.88972	3	3	0.89872	-0.154056	62.31	3	22.5277	16.6002	17.6863	1	1	0.52076	-0.941309		1	18.5759	21.1464	21.829	1	1	0.437848	-1.1915		1	18.2431	17.9957	16.9814
	5406	Tb927.9.14420	Tb09.211.4880, Tb09.211.4880:mRNA, Tb09.211.4880:pep, chr9contig211.tmp0536c	cyclophilin-like protein, putative (PPIase)	PPIase	Q38D22	x		x	42.65	35.7	0	10	10	0.589812	-0.761673	0.00706814	7.14445	6	6	0.6356	-0.653809	23.095	7	23.9161	25.0704	23.8175	8	8	0.54469	-0.876493	15.137	8	23.6731	22.3464	23.3233	8	8	0.592663	-0.754717	45.567	5	25.5759	23.0972	22.0702
	1799	Tb927.11.11750;Tb927.11.11740	Tb11.v5.0034, Tb11.v5.0034.1, Tb11.v5.0034.1:pep	membrane-bound acid phosphatase, putative						53.348	28.3	0	10	10	0.58992	-0.761409	0.00103886	9.91078	5	5	0.5702	-0.81046	56.985	6	23.2292	22.4234	23.3556	5	5	0.60098	-0.734611	16.891	6	23.4833	21.5931	22.6692	9	9	0.599089	-0.739157	15.887	8	23.9635	22.8738	21.9462
	1997	Tb927.11.14360;Tb927.11.14350	Tb11.01.5960, Tb11.01.5960:mRNA, Tb11.01.5960:pep	mitochondrial carrier protein (MCP2)	MCP2	Q382A1	x		x	38.053	32.7	0	8	8	0.59019	-0.76075	0.00771915	7.01734	6	6	0.63294	-0.659859	63.001	5	25.2651	21.6388	22.7289	4	4	0.5403	-0.888167	8.4736	4	22.2167	23.7387	24.6499	6	6	0.601142	-0.734222	23.874	5	23.2845	21.707	20.4683
	1814	Tb927.11.11950	Tb11.01.3780, Tb11.01.3780:mRNA, Tb11.01.3780:pep	cytochrome oxidase assembly protein, putative		Q382Y6	x		x	43.527	20.6	0	5	5	0.590524	-0.759932	0.0136272	6.19737	3	3	0.63234	-0.661228	43.244	2	24.0895	20.44	22.0709	4	4	0.52164	-0.938874	40.872	3	23.0692	22.78	23.3442	3	3	0.624298	-0.679694		1	22.4746	22.6288	21.1425
	2579	Tb927.11.6470	Tb11.02.4330, Tb11.02.4330:mRNA, Tb11.02.4330:pep	hypothetical protein, conserved		Q385C2	x		x	15.746	80.7	0	8	8	0.590833	-0.759177	0.00354854	8.13856	4	4	0.5628	-0.829306	14.584	4	24.0832	22.9917	23.7895	7	7	0.62663	-0.674314	16.018	7	24.7793	22.6091	23.4395	7	7	0.58483	-0.773912	35.292	9	24.4451	24.1915	23.2001
	4385	Tb927.7.3050	Tb07.13M20.300	hypothetical protein, conserved		Q57YB5	x		x	131.58	37.8	0	29	29	0.590942	-0.758913	0.00039854	11.293	23	23	0.58613	-0.770707	46.634	28	26.8747	24.7637	25.5819	24	24	0.5835	-0.777195	22.654	32	26.333	25.4214	26.2191	27	27	0.603391	-0.728835	18.83	34	26.2301	25.7625	24.7187
	4419	Tb927.7.3470	Tb07.28B13.600	p22 protein precursor, putative		Q57WG2	x		x	30.144	29.2	0	5	5	0.591834	-0.756735	0.0719342	3.79718	3	3	0.49376	-1.01812	57.376	3	21.4553	19.2187	20.2306	4	4	0.79501	-0.330955	69.942	4	21.0956	19.8056	20.9016	3	3	0.528095	-0.921132	34.158	3	20.8116	20.5866	19.3453
	2445	Tb927.11.480	Tb11.03.0660, Tb11.03.0660:mRNA, Tb11.03.0660:pep	hypothetical protein, conserved		Q387K3	x		x	43.657	13.1	0.00019527	3	3	0.592377	-0.755411	0.00289908	8.43019	2	2	0.56659	-0.819623	1.2608	2	23.852	20.435	20.9544	2	2	0.62425	-0.679804	13.767	2	22.4969	22.4595	23.1601	3	3	0.587717	-0.766807	28.249	3	21.718	21.848	21.0321
	2362	Tb927.11.3640	Tb11.02.1110, Tb11.02.1110:mRNA, Tb11.02.1110:pep	hypothetical protein, conserved		Q386E8	x		x	21.781	21.1	0	3	3	0.592859	-0.75424	0.0554725	4.17208	2	2	0.5464	-0.871971	9.1994	2	19.554	19.9905	20.7218	3	3	0.50001	-0.999971	83.535	3	22.6095	17.8493	19.0254	2	2	0.762718	-0.390778	32.197	3	21.4019	21.5008	21.7107
	1560	Tb927.10.8610	TRYPtp6k15-3d06.p1c_287, Tb10.6k15.1930	hypothetical protein, conserved		Q38AB1	x		x	96.327	4.7	0	2	2	0.5929	-0.754139	0.152806	2.71023	2	2	0.38271	-1.38568		1	19.9663	18.1945	19.3447	1	1	0.6466	-0.629055		1	18.9248	18.7703	19.1388	2	2	0.842247	-0.247685	44.264	2	19.8813	18.3247	17.3697
	4996	Tb927.8.5610	Tb08.26E13.240	hypothetical protein, conserved		Q57X21				54.81	17.1	0	6	6	0.593216	-0.753371	0.00948104	6.72074	4	4	0.53556	-0.90088	20.033	4	22.3618	20.6887	21.9147	4	4	0.6276	-0.672083	6.1951	4	23.0258	20.6371	21.842	5	5	0.621079	-0.68715	56.097	4	22.4282	22.4162	21.4888
	1247	Tb927.10.3590	TRYP_x-70a06.p2kb545_511, Tb10.70.3820	hypothetical protein, conserved		Q38BP0	x		x	62.825	24.5	0	11	11	0.593367	-0.753003	0.00842809	6.89058	7	7	0.58968	-0.761996	50.282	7	24.0161	22.9649	24.0656	7	7	0.54762	-0.868753	62.749	6	24.3298	22.5042	23.3931	11	11	0.646956	-0.62826	57.136	10	24.6178	23.7525	22.7294
	764	Tb927.10.11190	Tb10.26.0830	hypothetical protein, conserved		Q389M0				52.561	7	0	3	3	0.593724	-0.752135	0.107631	3.21583	2	2	0.80598	-0.311184	12.87	2	21.0067	19.6267	20.4518	1	1	0.42353	-1.23946		1	20.5212	19.8781	20.1248	2	2	0.613121	-0.705757	1.2409	2	21.0974	20.1308	18.4448
	1323	Tb927.10.4850	TRYP_x-70a06.p2kb545_317, Tb10.70.2350	hypothetical protein, conserved		Q38BB6	x		x	51.34	53.8	0	18	18	0.594648	-0.749892	0.00325736	8.26208	14	14	0.61867	-0.692758	24.795	16	26.3416	24.2964	25.2983	17	17	0.60583	-0.723015	47.793	16	25.9348	25.1328	25.5239	16	16	0.56101	-0.833902	26.726	23	25.8827	25.2988	24.4468
	2364	Tb927.11.3670	Tb11.02.1150, Tb11.02.1150:mRNA, Tb11.02.1150:pep	hypothetical protein, conserved		Q386E5	x		x	50.91	19.7	0	6	6	0.594783	-0.749566	0.0253027	5.30457	5	5	0.67969	-0.557051	7.7883	3	22.3641	20.3504	21.5118	3	3	0.60825	-0.717264	6.3076	3	21.5378	20.6621	21.8343	4	4	0.508958	-0.974382	16.149	4	22.0449	20.9787	19.8996
	3931	Tb927.6.1200	Tb06.3A7.700	hypothetical protein, conserved		Q585C7	x		x	52.96	50.2	0	14	14	0.595125	-0.748735	0.0079346	6.97763	10	10	0.64632	-0.629679	59.612	13	25.4113	23.2621	24.2572	11	11	0.59269	-0.75465	37.092	13	24.8693	24.0339	24.7101	12	12	0.550237	-0.861876	27.95	15	24.8438	24.273	23.3067
	5270	Tb927.9.11560	Tb09.211.2720, Tb09.211.2720:mRNA, Tb09.211.2720:pep, chr9contig211.tmp0311	hypothetical protein, conserved		Q38DN2			x	36.042	11.1	0	3	3	0.595258	-0.748414	0.00456173	7.7762	3	3	0.56037	-0.835548	30.212	3	21.2525	20.6001	21.7576	3	3	0.63294	-0.659859	4.3273	4	21.3709	19.7653	20.6159	3	3	0.594672	-0.749835	10.467	3	22.2919	20.7439	19.8665
	4848	Tb927.8.3300	Tb08.28L1.320	hypothetical protein, conserved		Q57YY3	x		x	77.891	26.6	0	13	13	0.596654	-0.745033	0.00118001	9.72699	10	10	0.60851	-0.716647	25.435	9	26.0903	24.0158	23.64	7	7	0.57588	-0.79616	11.794	5	23.4238	24.5901	25.461	11	11	0.606134	-0.722291	37.342	8	24.8401	22.9313	21.634
	676	Tb927.1.600;Tb927.1.580		phosphate-repressible phosphate permease, putative		Q4GZF9				54.7	8	0	3	3	0.597337	-0.743383	0.00495205	7.65776	3	3	0.60206	-0.732021	3.4422	3	24.0826	20.4609	21.2436	3	3	0.63347	-0.658652	27.71	5	23.5938	22.6093	23.4385	2	2	0.558847	-0.839476	13.449	3	21.9047	22.9864	22.0527
	4845	Tb927.8.3260	Tb08.28L1.270	hypothetical protein, conserved		Q57YY7			x	22.139	46.7	0	7	7	0.598084	-0.74158	0.128861	2.95611	3	3	0.90097	-0.150449	36.201	3	23.0529	20.1581	21.3122	3	3	0.48578	-1.04163	44.888	3	24.2199	21.7333	22.3144	5	5	0.488806	-1.03267	25.68	4	21.8476	23.3609	23.0636
	4341	Tb927.7.2410	Tb07.22O10.400	hypothetical protein, conserved		Q57XN3	x		x	66.378	44.5	0	28	28	0.598389	-0.740845	0.00128043	9.60915	21	21	0.62081	-0.687776	20.871	26	27.5434	24.9054	25.8782	24	24	0.58732	-0.767781	17.298	26	26.6777	26.0029	26.9357	22	22	0.587648	-0.766977	21.592	31	26.4722	26.0901	25.0982
	5708	Tb927.9.9080	Tb09.211.0760, Tb09.211.0760:mRNA, Tb09.211.0760:pep, chr9contig211.tmp0093c	hypothetical protein, conserved		Q38E81	x		x	28.704	55.3	0	8	8	0.59912	-0.739083	0.0040445	7.94982	3	3	0.63412	-0.657172	21.754	3	25.0193	22.5899	23.4067	4	4	0.56625	-0.820489	4.7931	4	24.5051	23.4704	24.416	8	8	0.59891	-0.739589	11.356	6	24.0553	23.9299	22.9002
	1259	Tb927.10.3730	TRYP_x-70a06.p2kb545_488, Tb10.70.3640	hypothetical protein, conserved		Q38BM6	x		x	75.395	2.7	0.0045779	2	2	0.599164	-0.738978	0.00173747	9.1688	1	1	0.57877	-0.788938		1	18.7587	16.998	18.2506	1	1	0.59653	-0.745333		1	18.9949	17.1702	18.1755	2	2	0.623014	-0.682663		1	18.7561	18.4549	17.3157
	3507	Tb927.4.3300	Tb04.2H8.240	mitochondrial ATP-dependent zinc metallopeptidase, putative,metallo-peptidase, Clan MA(E) Family M41		Q584A7	x		x	78.872	32.1	0	21	21	0.60002	-0.736917	0.00399196	7.96869	17	17	0.58658	-0.7696	45.626	20	27.5119	24.0927	25.0356	14	14	0.63958	-0.644803	45.292	15	26.791	25.9631	26.9085	17	17	0.575805	-0.796349	40.902	20	25.6398	26.1248	25.356
	4259	Tb927.7.1200	Tb07.27M11.380	hypothetical protein, conserved		Q57WT0			x	48.808	29.8	0	10	10	0.600469	-0.735839	0.00120293	9.69923	5	5	0.59088	-0.759063	67.53	5	22.5391	21.7943	22.7647	7	7	0.58901	-0.763636	58.921	5	23.388	21.023	21.9184	9	9	0.622084	-0.684819	22.279	6	23.3596	22.7816	21.8451
	3353	Tb927.3.970	Tb03.27F10.410	hypothetical protein, conserved		Q57WY0	x		x	39.639	39.7	0	12	12	0.601135	-0.734238	0.0213144	5.55203	8	8	0.52728	-0.923359	17.875	7	24.0323	22.1656	23.0452	9	9	0.60149	-0.733387	24.915	11	23.9992	22.5359	23.4009	8	8	0.684932	-0.545968	23.47	10	23.6714	23.2935	22.6292
	1725	Tb927.11.10780	Tb11.01.2550, Tb11.01.2550:mRNA, Tb11.01.2550:pep	hypothetical protein, conserved		Q383K1	x		x	30.902	45.2	0	11	11	0.602518	-0.730924	0.00110332	9.82393	9	9	0.61959	-0.690614	12.163	9	27.1681	23.9899	24.7451	9	9	0.60392	-0.727571	21.582	8	25.2277	25.6431	26.5522	11	11	0.584556	-0.774587	27.666	12	25.4164	24.6816	23.5617
	4015	Tb927.6.2350;Tb927.6.2290;Tb927.6.2310	Tb06.4M18.770	hypothetical protein, conserved			x			103.35	10.8	0	7	7	0.602622	-0.730675	0.00404768	7.94869	4	4	0.62784	-0.671531	39.022	3	21.3432	19.745	20.7122	7	7	0.61651	-0.697804	11.637	7	22.4052	19.9115	20.675	3	3	0.565387	-0.822689	11.705	3	21.3082	21.8309	20.7985
	3979	Tb927.6.1890	Tb06.28P18.1040	hypothetical protein, conserved		Q585M2	x		x	68.047	21.9	0	8	8	0.602903	-0.730003	0.00684529	7.19067	6	6	0.65414	-0.612329	27.423	9	24.2819	21.5003	22.3721	7	7	0.5893	-0.762926	16.205	7	23.1531	22.7732	23.6572	6	6	0.568505	-0.814755	19.36	8	23.0011	22.4942	21.7056
	4006	Tb927.6.2190	Tb06.4M18.550	hypothetical protein, conserved		Q584T7			x	31.531	15	0	3	3	0.603441	-0.728714	0.000297379	11.7154	3	3	0.61287	-0.706347	31.548	3	23.8685	21.6346	22.5046	3	3	0.60292	-0.729962	34.72	3	23.4841	22.2795	23.2856	3	3	0.594672	-0.749835	5.421	3	23.1342	22.8691	21.9572
	4981	Tb927.8.5420	Tb08.5H5.90	hypothetical protein, conserved		Q57UL4	x		x	46.375	20	0	6	6	0.603524	-0.728518	0.00541596	7.52857	4	4	0.56432	-0.825415	29.369	5	24.1534	21.6579	22.3344	6	6	0.64197	-0.639422	7.8147	5	22.4335	22.556	23.5747	4	4	0.606796	-0.720716	7.7207	4	23.0354	21.7457	21.0346
	3350	Tb927.3.940	Tb03.27F10.470	hypothetical protein, conserved		Q57WX7	x		x	18.107	41.6	0	5	5	0.604109	-0.727119	0.00220258	8.82659	2	2	0.61342	-0.705053	4.5786	2	22.6874	22.4383	23.4418	3	3	0.62325	-0.682117	9.6052	3	24.0573	21.1547	22.0755	4	4	0.576668	-0.794187	12.472	5	24.0256	23.4505	22.5151
	1530	Tb927.10.8070	TRYPtp6k15-3d06.p1c_360, Tb10.6k15.2460	ATPase, putative		Q38AF7				55.555	20.1	0	6	6	0.604274	-0.726726	0.0167744	5.89759	5	5	0.55479	-0.849986	3.2098	3	23.3533	21.4336	22.5121	5	5	0.57792	-0.791058	20.733	5	22.6441	21.8144	22.7446	5	5	0.688184	-0.539134	28.989	5	23.0714	22.0858	21.0043
	4511	Tb927.7.5110	Tb07.27E10.330	hypothetical protein, conserved		Q57ZH8	x		x	62.367	38.7	0	16	16	0.604569	-0.726022	0.0170703	5.87237	12	12	0.69048	-0.534328	28.702	12	26.3734	23.2853	24.2947	12	12	0.56107	-0.833747	35.579	12	25.4088	25.0466	25.6396	13	13	0.570386	-0.809991	25.332	13	24.8766	24.7479	23.9648
	4806	Tb927.8.2650	Tb08.26A17.700	metallo-beta-lactamase-like protein, putative		Q57XC4	x		x	40.315	10.5	0	3	3	0.604935	-0.725148	0.0139216	6.16653	2	2	0.566	-0.821126	32.073	2	21.3377	20.0759	21.1373	3	3	0.6818	-0.552579	9.7497	2	21.9401	19.8588	20.6966	2	2	0.573658	-0.801738	2.3515	2	21.7021	21.2498	20.5452
	3997	Tb927.6.2080	Tb06.4M18.330	hypothetical protein, conserved		Q584U8	x		x	45.886	39.1	0	10	10	0.604939	-0.725139	0.0025708	8.60357	7	7	0.63663	-0.651473	14.64	6	24.5388	21.8607	22.8043	7	7	0.58927	-0.762999	27.825	9	23.8098	23.2266	23.7954	7	7	0.59011	-0.760945	10.25	11	23.4083	23.2153	22.2435
	5347	Tb927.9.13120	Tb09.211.3990, Tb09.211.3990:mRNA, Tb09.211.3990:pep, chr9contig211.tmp0443	hypothetical protein, conserved		Q38DA9	x			27.916	10.5	0	2	2	0.605117	-0.724714	0.0223535	5.48336	1	1	0.66302	-0.592876	23.109	2	21.5936	23.4608	23.7835	1	1	0.51993	-0.943611		1	21.7618	20.2749	20.8545	2	2	0.642756	-0.637657	62.112	2	24.6311	21.2512	20.0155
	2964	Tb927.2.5210		3-oxoacyl-ACP reductase, putative		Q585V0	x		x	25.671	19.1	0	3	3	0.60551	-0.723778	0.0354292	4.81892	3	3	0.60678	-0.720755	24.84	3	22.3586	19.9157	20.7557	2	2	0.51131	-0.96773	27.352	2	21.4503	20.7375	21.7913	3	3	0.715564	-0.482848	16.634	3	21.396	20.8482	19.899
	506	Tb11.v5.0736;Tb927.5.3420		hypothetical protein, conserved					x	54.843	9.3	0	3	3	0.606041	-0.722512	0.0155972	6.00257	2	2	0.65535	-0.609662	10.314	2	23.5525	21.467	22.5188	2	2	0.63525	-0.654604	0.26597	2	22.2586	22.0289	22.9359	3	3	0.534674	-0.90327	22.55	3	23.0867	21.6282	20.7604
	3351	Tb927.3.950	Tb03.27F10.440	hypothetical protein, conserved		Q57WX8	x		x	47.573	21.9	0	8	8	0.606299	-0.721899	0.00807628	6.95209	6	6	0.61617	-0.6986	9.0195	5	24.3091	22.7918	23.719	4	4	0.64963	-0.62231	37.294	3	22.7412	22.5793	23.7915	8	8	0.556793	-0.844787	12.342	9	24.3286	22.0842	21.2904
	4202	Tb927.6.4990	Tb06.30P15.500	ATP synthase, epsilon chain, putative		Q586H1	x		x	20.147	69.2	0	10	10	0.607224	-0.719699	0.000106389	13.1984	9	9	0.60869	-0.71622	27.114	26	29.831	27.0371	27.8932	9	9	0.60126	-0.733939	8.2194	26	28.2141	28.2965	29.2202	10	10	0.61177	-0.708938	13.429	25	28.5278	27.6308	26.6259
	3390	Tb927.4.1500	Tb04.2L9.750	RNA editing associated helicase 2,mitochondrial RNA binding complex 1 subunit (REH2)	REH2	Q581T1	x		x	241.82	29.3	0	44	44	0.607287	-0.71955	0.00304802	8.35791	32	32	0.64106	-0.641469	35.138	25	26.9887	24.3183	25.2757	36	36	0.59665	-0.745043	44.958	31	25.877	25.4757	26.3663	33	33	0.585549	-0.772139	30.055	29	25.875	25.3308	24.2112
	3068	Tb927.3.1940	Tb03.30P12.840	hypothetical protein, conserved		Q57ZB7	x		x	49.435	23.5	0	10	10	0.607389	-0.719308	0.000507973	10.943	8	8	0.60868	-0.716244	18.662	9	26.0562	23.184	23.5336	9	9	0.61862	-0.692875	22.656	9	24.8407	24.4722	25.4707	8	8	0.595096	-0.748805	14.636	6	24.3694	24.2656	23.2359
	4105	Tb927.6.3610	Tb06.4F7.970	hypothetical protein, conserved		Q585V9	x		x	38.967	38.3	0	8	8	0.607822	-0.718279	0.00781939	6.99873	5	5	0.59636	-0.745745	17.126	7	25.3108	22.25	23.2977	5	5	0.66137	-0.59647	18.2	3	22.7066	23.8318	24.6699	7	7	0.569346	-0.812621	21.596	13	23.8669	22.0972	21.1693
	3870	Tb927.5.4080	Tb05.45E22.350	hypothetical protein, conserved		Q57Z41	x		x	58.167	11.1	0	4	4	0.607863	-0.718181	0.061335	4.02715	2	2	0.58889	-0.76393	33.735	4	22.1	21.3492	22.0548	4	4	0.77131	-0.374617	13.316	3	20.9909	20.9282	21.2535	3	3	0.494486	-1.016	38.385	3	22.7447	20.4002	19.4171
	3570	Tb927.4.4210	Tb04.1D20.320	ATP-dependent zinc metallopeptidase, putative,metallo-peptidase, Clan MA(E) Family M41		Q57Y25	x		x	96.221	40.5	0	28	28	0.608183	-0.717423	0.00160431	9.28383	22	22	0.6314	-0.663374	34.25	27	27.6804	24.301	25.2238	22	22	0.60401	-0.727356	18.317	21	26.2533	26.2769	26.9955	23	23	0.589866	-0.761541	29.031	34	25.835	25.6583	24.6882
	392	Tb927.10.6300;Tb11.v5.0276	TRYP_x-70a06.p2kb545_79, Tb10.70.0530	hypothetical protein, conserved		Q38AX6	x		x	50.038	47.4	0	18	18	0.608475	-0.716729	0.00481614	7.69791	14	14	0.62463	-0.678926	30.576	15	28.5453	24.2685	24.8522	15	15	0.63481	-0.655603	31.385	15	24.8529	27.2457	27.7932	15	15	0.56815	-0.815657	23.642	11	25.5897	24.306	23.1887
	5643	Tb927.9.7190	Tb09.160.5260, Tb09.160.5260:mRNA, Tb09.160.5260:pep, chr9contig160.tmp0412	oxidoreductase, putative		Q38EM5	x		x	49.92	40.9	0	12	12	0.608746	-0.716087	0.00651143	7.26281	8	8	0.63734	-0.649865	40.972	10	24.6664	23.0088	23.8583	7	7	0.56182	-0.83182	16.277	8	24.0896	23.1001	24.0721	10	10	0.630001	-0.666575	18.579	11	24.4952	23.5829	22.334
	3807	Tb927.5.3140	Tb05.27M3.150	hypothetical protein, conserved		Q57Z79	x			25.738	8.8	0.00056797	2	2	0.609663	-0.713917	0.0238909	5.3874	2	2	0.63849	-0.647264	8.2885	2	20.0483	16.0318	17.5603	2	2	0.67766	-0.561366	42.577	3	18.9769	18.5097	19.4395	2	2	0.523725	-0.933119	15.572	3	17.9896	18.3986	17.3786
	3719	Tb927.5.1710	Tb05.1P6.870	ribonucleoprotein p18, mitochondrial precursor, putative		Q57ZP0	x		x	21.226	45.7	0	9	9	0.609723	-0.713775	0.000785981	10.3132	9	9	0.62684	-0.673831	15.179	27	31.4964	28.5301	29.4588	9	9	0.60237	-0.731278	13.737	37	30.2269	29.9121	30.9111	9	9	0.600312	-0.736215	12.564	47	30.0679	29.6282	28.6689
	1387	Tb927.10.5900	TRYP_x-70a06.p2kb545_142, Tb10.70.1000	hypothetical protein, conserved		Q38B14	x		x	51.739	19.7	0	6	6	0.609871	-0.713425	0.042531	4.55534	4	4	0.7475	-0.419855	26.44	4	23.9455	20.7233	21.5362	5	5	0.52532	-0.928732	44.12	5	23.1725	22.9654	22.9254	4	4	0.577667	-0.791689	23.026	4	22.1863	22.5044	21.7407
	5323	Tb927.9.12720	Tb09.211.3670, Tb09.211.3670:mRNA, Tb09.211.3670:pep, chr9contig211.tmp0410	predicted zinc finger protein		Q38DE2			x	42.982	17.7	0	5	5	0.610442	-0.712074	0.0513436	4.28367	3	3	0.64869	-0.624399	23.496	2	23.3097	19.386	20.5384	3	3	0.71936	-0.475214	40.927	2	20.9397	21.7976	22.6868	4	4	0.487472	-1.03661	6.1335	3	21.0743	20.1956	19.6284
	2169	Tb927.11.16710	Tb11.01.8440, Tb11.01.8440:mRNA, Tb11.01.8440:pep	hypothetical protein, conserved		Q381B5			x	13.612	40.7	0	5	5	0.611286	-0.71008	0.0056656	7.46355	4	4	0.65803	-0.603775	13.699	4	23.7367	21.6274	22.0164	3	3	0.59449	-0.750276	10.705	3	21.9979	22.1739	23.1404	4	4	0.583908	-0.776188	108.23	4	22.835	21.4008	20.4367
	1145	Tb927.10.2200	TRYP_x-70a06.p2kb545_756, Tb10.70.5550	hypothetical protein, conserved		Q38C24			x	37.967	36.4	0	9	9	0.611559	-0.709437	0.00187605	9.05808	5	5	0.63406	-0.657309	12.666	8	26.0639	22.8577	23.706	7	7	0.58893	-0.763832	6.7256	8	24.8072	24.5021	25.4672	7	7	0.61252	-0.707171	24.117	11	24.3433	24.2042	23.2577
	377	Tb927.11.7250;Tb11.v5.0257	Tb11.02.5160, Tb11.02.5160:mRNA, Tb11.02.5160:pep	hypothetical protein, conserved		Q384U0	x		x	53.363	31.2	0	9	9	0.613846	-0.704051	0.000256494	11.9288	6	6	0.60872	-0.716149	13.139	10	26.5219	23.929	24.8494	9	9	0.62351	-0.681515	15.618	13	25.4812	24.9775	25.9162	8	8	0.609422	-0.714487	15.596	10	25.4614	24.8615	23.9632
	3867	Tb927.5.4040	Tb05.45E22.300	hypothetical protein, conserved		Q57Z45	x		x	94.263	45.8	0	26	26	0.614323	-0.70293	0.000502321	10.9591	21	21	0.60408	-0.727188	30.515	18	26.4237	24.0007	24.8731	21	21	0.62704	-0.673371	22.796	21	25.814	24.8937	25.8105	21	21	0.61207	-0.708231	28.096	23	25.5019	25.2184	24.2499
	3374	Tb927.4.1280	Tb04.2L9.400	hypothetical protein, conserved		Q581V3			x	43.863	27.9	0	8	8	0.615863	-0.699319	0.0265259	5.23645	4	4	0.54023	-0.888354	37.192	4	23.8875	20.2896	21.7568	8	8	0.71318	-0.487662	88.304	11	23.9935	22.5508	23.1603	5	5	0.606281	-0.721941	28.421	6	22.2022	23.2175	22.7281
	4684	Tb927.7.910;Tb11.v5.0841	Tb07.29K4.330	hypothetical protein, conserved		Q57VT7	x		x	80.436	34.8	0	16	16	0.615879	-0.69928	0.00487311	7.68094	13	13	0.61009	-0.712906	12.589	11	25.7124	23.6881	23.7022	11	11	0.58378	-0.776503	17.088	7	24.5886	24.1166	25.1327	11	11	0.65591	-0.608431	116.36	12	24.6951	24.0474	22.9121
	1586	Tb927.10.8950;Tb927.10.8970	TRYPtp6k15-3d06.p1c_217, Tb10.6k15.1480	kinetoplast DNA-associated protein, putative		Q38A79	x		x	14.183	22.2	0	3	3	0.616043	-0.698896	0.00200454	8.96251	3	3	0.6154	-0.700404	11.845	6	27.1404	23.3688	24.3635	3	3	0.63999	-0.643879	15.252	3	24.6275	25.6786	26.4898	3	3	0.593613	-0.752406	33.129	6	24.9502	24.006	23.1131
	4890	Tb927.8.3960	Tb08.10J17.230	hypothetical protein, conserved		Q581B6	x		x	45.018	41.1	0	11	11	0.616709	-0.697338	0.000424403	11.2023	8	8	0.60614	-0.722277	32.926	7	23.468	21.9944	22.8976	6	6	0.62742	-0.672497	40.223	7	23.7409	21.8493	22.8995	9	9	0.616751	-0.69724	20.803	7	23.5156	23.1723	22.1226
	2408	Tb927.11.4270	TRYP_xi-1013a02.q1k_85, Tb11.02.1770, Tb11.02.1770:mRNA, Tb11.02.1770:pep	hypothetical protein, conserved		Q385Z0				31.579	17	0	3	3	0.616765	-0.697206	0.0811584	3.62312	2	2	0.57521	-0.797839	46.137	2	21.4612	18.9719	20.0061	1	1	0.49892	-1.00312		1	19.8425	19.8657	20.8816	3	3	0.817528	-0.29066	24.006	2	20.5798	19.1294	18.4841
	1627	Tb927.10.9560	TRYPtp6k15-3d06.p1c_120, Tb10.6k15.0820	oxidoreductase, putative		Q38A19				36.099	12.6	0	3	3	0.617519	-0.695444	0.0666766	3.90668	2	2	0.80101	-0.320108	24.952	2	23.7967	20.1829	21.3177	3	3	0.55791	-0.841896	12.407	2	22.7411	22.2804	23.1762	1	1	0.526926	-0.924328		1	21.8592	22.1577	21.1532
	1292	Tb927.10.4220	TRYP_x-70a06.p2kb545_403, Tb10.70.3030	hypothetical protein, conserved		Q38BH8			x	34.243	63.8	0	13	13	0.617684	-0.69506	0.000650333	10.5865	9	9	0.60575	-0.723206	19.896	11	24.4739	23.2143	24.1041	11	11	0.61571	-0.699677	25.861	12	24.492	22.9706	23.8463	12	12	0.631872	-0.662297	34.604	13	24.7267	23.8306	23.0489
	4449	Tb927.7.3890	Tb07.5F10.890	hypothetical protein, conserved		Q57UL9			x	33.666	33.7	0	7	7	0.618651	-0.692803	0.00459483	7.76577	6	6	0.57987	-0.786199	21.921	7	24.1354	22.7628	23.5918	5	5	0.63417	-0.657058	11.843	6	24.4817	22.6057	23.5219	7	7	0.643874	-0.635151	15.626	6	24.2361	23.8572	22.9728
	1957	Tb927.11.13890	Tb11.01.5460, Tb11.01.5460:mRNA, Tb11.01.5460:pep	hypothetical protein, conserved		Q382E8	x		x	30.693	44.8	0	8	8	0.619001	-0.691986	0.00103494	9.91623	6	6	0.63839	-0.64749	13.602	6	24.1644	21.859	22.7092	8	8	0.60867	-0.716268	9.7575	7	23.5266	22.5981	23.57	6	6	0.610389	-0.7122	21.304	7	23.3458	22.8548	22.1011
	3480	Tb927.4.2700	Tb04.1H19.1420	Hydroxymethylglutaryl-CoA lyase, mitochondrial, putative,Hydroxymethylglutaryl-CoA synthase, putative		D6XFK6	x		x	47.272	52	0	15	15	0.619667	-0.690435	0.00595308	7.39215	12	12	0.6563	-0.607573	28.934	11	24.9842	22.4394	23.4325	11	11	0.62711	-0.67321	37.623	10	24.1498	23.5798	24.2998	13	13	0.578135	-0.790522	15.695	12	24.0198	23.5621	22.5703
	1798	Tb927.11.11730	Tb11.01.3600, Tb11.01.3600:mRNA, Tb11.01.3600:pep	MRP protein, putative		Q383A7			x	30.668	24.6	0	5	5	0.621157	-0.68697	0.320416	1.64198	3	3	0.30041	-1.735	40.435	2	22.5055	22.1707	22.4378	3	3	0.91419	-0.129434	41.234	3	22.4717	20.6263	22.0479	2	2	0.872676	-0.196481	67.012	2	23.3105	21.6986	21.2024
	3201	Tb927.3.3890	Tb03.28C22.530	hypothetical protein, conserved		Q57WC5	x		x	36.68	30	0	7	7	0.621919	-0.6852	0.000150632	12.6967	5	5	0.62919	-0.668432	10.83	6	24.5457	22.3482	23.1035	4	4	0.61782	-0.694742	8.283	4	24.2375	23.0201	23.9301	5	5	0.618812	-0.692427	13.606	3	23.7747	23.6214	22.7129
	4103	Tb927.6.3570	Tb06.2N9.120	tubulin-tyrosine ligase-like protein, conserved		Q584Z7			x	71.692	21.2	0	8	8	0.622717	-0.683352	0.0086896	6.84649	5	5	0.67143	-0.574691	30.066	5	22.9256	19.6234	20.4385	6	6	0.57568	-0.796661	70.008	6	22.5327	21.3048	22.3583	4	4	0.624727	-0.678703	20.554	3	21.0878	22.0114	20.8115
	832	Tb927.10.12220	Tb10.389.1520	hypothetical protein, conserved		Q389C1			x	41.133	12.2	0	3	3	0.623193	-0.682248	0.0482771	4.37252	3	3	0.6467	-0.628831	6.7771	3	23.6838	19.1277	20.1469	3	3	0.73537	-0.443458	22.963	3	22.5147	22.1738	23.0599	2	2	0.508932	-0.974456	10.242	2	20.7255	21.8814	21.0219
	2447	Tb927.11.4810	Tb11.02.2420, Tb11.02.2420:mRNA, Tb11.02.2420:pep	hypothetical protein, conserved		Q385T7	x		x	19.431	31	0	4	4	0.623677	-0.681128	0.00773679	7.01405	4	4	0.61729	-0.69598	6.4133	3	23.6614	21.949	22.9612	3	3	0.67356	-0.570122	15.165	3	23.2651	22.0359	23.0963	3	3	0.583465	-0.777283	8.0067	6	23.542	22.6166	21.7996
	5473	Tb927.9.2450	Tb09.160.1140, Tb09.160.1140:mRNA, Tb09.160.1140:pep, chr9contig160.tmp0114c	electon transport protein SCO1/SCO2, putative		Q38FS2	x		x	44.135	39.1	0	10	10	0.624407	-0.679441	0.00105153	9.89329	8	8	0.60963	-0.713994	14.635	9	26.1631	23.7682	24.7593	7	7	0.64241	-0.638434	13.735	9	24.671	24.66	25.5355	9	9	0.62162	-0.685895	13.136	9	25.3472	23.9779	23.2808
	2613	Tb927.11.6980	Tb11.02.4810, Tb11.02.4810:mRNA, Tb11.02.4810:pep	hypothetical protein, conserved		Q384X3	x		x	68.158	53	0	26	26	0.625118	-0.677798	6.28548e-05	13.9576	23	23	0.62704	-0.673371	40.131	25	27.7464	24.6116	25.5043	22	22	0.62784	-0.671531	28.1	23	26.3777	26.225	27.1285	22	22	0.620501	-0.688494	36.134	28	26.126	25.7646	24.8473
	3769	Tb927.5.2580	Tb05.26K5.1000	hypothetical protein, conserved		Q57ZT4	x			33.52	9.5	0	3	3	0.625712	-0.67643	0.308694	1.69575	1	1	0.80104	-0.320054	17.516	2	19.9938	19.5721	20.5941	0	0				0	0	18.8801	19.0991	3	3	0.488759	-1.03281	62.543	3	21.1718	0	0
	3171	Tb927.3.3460		hypothetical protein, conserved		Q57XJ6			x	53.228	53.8	0	24	24	0.626341	-0.67498	0.00894011	6.80549	20	20	0.62619	-0.675328	20.41	30	28.4614	26.1747	27.1561	21	21	0.67665	-0.563518	17.34	32	27.4645	26.9431	27.8418	21	21	0.579912	-0.786094	14.478	34	27.7473	26.8237	25.9852
	5116	Tb927.8.7040	Tb08.10K10.780	hypothetical protein, conserved		Q57YR1	x		x	21.365	37.6	0	6	6	0.626692	-0.674172	0.000178537	12.4515	5	5	0.62337	-0.681839	13.635	12	26.1908	24.797	25.7061	5	5	0.63454	-0.656217	9.6643	10	26.3468	24.6726	25.5713	6	6	0.622239	-0.68446	18.074	15	26.322	25.7488	24.7877
	614	Tb927.1.3010		mRNA processing protein, putative		Q4GYS2	x		x	40.813	51.9	0	13	13	0.626726	-0.674093	0.0173361	5.85008	12	12	0.70993	-0.494251	27.093	14	27.6043	24.2891	25.1887	9	9	0.58972	-0.761898	55.261	15	26.5173	26.1971	26.9215	10	10	0.587993	-0.766129	17.23	13	25.8079	25.8446	25.0932
	5500	Tb927.9.3350	Tb09.160.2000, Tb09.160.2000:mRNA, Tb09.160.2000:pep, chr9contig160.tmp0175	pseudouridylate synthase, putative		Q38FJ3	x		x	46.294	11.3	0	3	3	0.627082	-0.673274	0.0499086	4.32457	2	2	0.52257	-0.936304	98.804	2	24.3595	19.008	19.8897	2	2	0.62066	-0.688125	97.123	2	23.2721	22.3621	23.9436	2	2	0.760283	-0.395392	79.467	2	20.5152	22.5907	21.8625
	4578	Tb927.7.600	Tb07.29K4.770	mitochondrial DNA ligase homolog, LIG k-beta		D6XJX8	x			58.616	12.1	0	4	4	0.627098	-0.673236	0.0176361	5.82532	0	0				0	0	20.4309	21.5847	3	3	0.63526	-0.654581	5.5468	2	20.079	0	0	4	4	0.619042	-0.691891	17.447	4	22.1202	19.3375	18.764
	1252	Tb927.10.3650	TRYP_x-70a06.p2kb545_498, Tb10.70.3720	NADH-dependent fumarate reductase, putative		Q38BN4			x	133.53	51.1	0	51	47	0.627539	-0.672223	0.00692322	7.17434	41	37	0.67755	-0.561601	30.439	39	28.0951	26.0604	26.8717	40	36	0.6113	-0.710048	29.808	40	27.7772	26.6287	27.447	48	45	0.596659	-0.745022	36.616	61	27.5224	27.1157	26.3342
	1039	Tb927.10.15010	TRYP_x-61h03.q2kb185_231, Tb10.61.1530	lipoic acid synthetase, mitochondrial precursor, putative		Q388A7	x		x	45.476	32.8	0	10	10	0.627816	-0.671585	0.0176096	5.82749	7	7	0.59304	-0.753799	25	6	24.8521	21.3848	22.5044	7	7	0.71144	-0.491186	31.854	6	24.2919	23.2874	24.2568	7	7	0.58651	-0.769772	13.036	6	23.0506	23.6271	22.8544
	1029	Tb927.10.14860	TRYP_x-61h03.q2kb185_270, Tb10.61.1790	hypothetical protein, conserved		Q388C0	x		x	83.434	33	0	21	21	0.628096	-0.670942	0.0034736	8.16935	17	17	0.61716	-0.696284	76.577	17	26.6058	24.1643	24.905	17	17	0.66287	-0.593202	46.164	19	25.6173	25.008	26.0272	18	18	0.605694	-0.72334	23.206	17	25.5816	24.9805	24.1308
	2894	Tb927.2.3800		guide RNA associated protein, GAP1,MRB1-associated protein		Q586X1	x		x	55.46	42.7	0	16	16	0.628581	-0.66983	0.00474221	7.72023	12	12	0.66916	-0.579577	13.552	19	29.1785	25.8919	26.7291	16	16	0.61682	-0.697079	13.237	22	27.6137	27.7808	28.49	15	15	0.601721	-0.732834	15.24	23	27.3704	27.0276	26.0308
	2539	Tb927.11.600	239.t00104, Tb11.03.0475, Tb11.03.0475:mRNA, Tb11.03.0475:pep	hypothetical protein, conserved		Q387J1	x		x	12.081	48.1	0	6	6	0.628727	-0.669494	0.000238043	12.0365	4	4	0.62195	-0.685129	9.956	9	26.6665	24.6637	25.4801	4	4	0.63729	-0.649978	22.455	7	25.8535	25.1512	26.0455	6	6	0.627038	-0.673376	18.223	12	26.1289	25.1849	24.4226
	5575	Tb927.9.5330	Tb09.160.3830, Tb09.160.3830:mRNA, Tb09.160.3830:pep, chr9contig160.tmp0297	hypothetical protein, conserved		Q38F22				42.581	5	0.00019387	2	2	0.628899	-0.669101	0.0171143	5.86865	2	2	0.55668	-0.84508		1	21.6342	17.7357	18.371	2	2	0.67734	-0.562048		1	19.6247	20.2092	20.962	2	2	0.659674	-0.600175	19.209	2	19.088	18.7381	18.5016
	3613	Tb927.4.4980	Tb04.3M17.330	adrenodoxin precursor, putative		Q584K7	x			17.62	20.4	0.00019298	2	2	0.62892	-0.669051	0.0210932	5.56708	2	2	0.6643	-0.590093	4.8622	2	21.2518	19.4799	20.1938	1	1	0.68218	-0.551776	24.769	2	21.3179	19.6342	20.6829	1	1	0.548938	-0.865285	10.739	2	20.8805	20.75	19.6982
	5351	Tb927.9.13200	Tb09.211.4070, Tb09.211.4070:mRNA, chr9contig211.tmp0451c	unspecified product		Q38DA1				19.711	12.2	0	2	2	0.629372	-0.668015	0.0293946	5.08831	1	1	0.73888	-0.436588		1	22.3551	21.2028	22.1549	2	2	0.59366	-0.752291	24.561	2	23.1445	21.0808	21.5855	2	2	0.568343	-0.815166	11.103	2	22.756	22.4826	21.7023
	1642	Tb927.10.9810	TRYPtp6k15-3d06.p1c_75, Tb10.6k15.0500	hypothetical protein, conserved		Q389Z5	x		x	33.886	63.8	0	15	15	0.629533	-0.667646	0.00343772	8.18433	11	11	0.60109	-0.734347	21.778	12	26.3088	23.126	24.0421	11	11	0.62845	-0.67013	14.407	11	25.1716	24.7573	25.7069	13	13	0.660458	-0.59846	18.761	20	24.6556	24.5901	23.5797
	3087	Tb927.3.2180	Tb03.48O8.780	hypothetical protein, conserved		Q582T1	x		x	17.908	41	0	3	3	0.629707	-0.667247	0.000147948	12.7226	3	3	0.62384	-0.680752	8.8305	5	26.3931	25.1881	26.04	3	3	0.62925	-0.668295	6.4152	7	26.1895	24.8481	25.7877	3	3	0.636092	-0.652693	9.5138	10	26.676	25.5653	24.68
	995	Tb927.10.14430	TRYP_x-61h03.q2kb185_351, Tb10.61.2300	hypothetical protein, conserved		Q388F9				100.66	6.3	0.00019662	5	5	0.629965	-0.666656	0.00721156	7.11547	1	1	0.58226	-0.780265		1	25.2158	21.8515	22.6426	5	5	0.65814	-0.603534	15.798	4	24.1039	23.6513	24.6205	3	3	0.652401	-0.616169	16.314	4	23.3006	23.5193	22.5183
	4723	Tb927.8.1490	Tb08.29O9.130	hypothetical protein, conserved		Q580H4	x		x	11.249	62.1	0	4	4	0.62999	-0.666599	0.00156489	9.31972	4	4	0.64871	-0.624354	21.665	4	25.735	21.4935	22.3916	4	4	0.60914	-0.715154	21.517	4	23.2314	24.3337	25.0486	4	4	0.632751	-0.66029	53.619	6	23.0113	22.6379	21.6635
	3263	Tb927.3.4920	Tb03.48K5.660	LETM1 and EF-hand domain-containing protein 1, putative			x		x	42.737	63	0	19	19	0.630339	-0.665801	0.00925335	6.75581	16	16	0.6762	-0.564478	20.86	18	27.2354	24.8466	25.7544	19	19	0.63846	-0.647332	25.095	22	26.2416	25.7388	26.6041	17	17	0.580114	-0.785592	17.486	21	26.3707	25.6314	24.7059
	2873	Tb927.2.2970		mitochondrial carrier protein (MCP13)	MCP13	Q587G5	x		x	33.962	49.4	0	13	13	0.630426	-0.665601	0.000630696	10.6308	11	11	0.63831	-0.647671	18.343	17	27.7978	24.7709	25.6001	12	12	0.63723	-0.650114	26.011	15	26.1975	26.296	27.1693	12	12	0.615991	-0.699019	20.764	15	26.2443	25.5689	24.696
	3386	Tb927.4.1440	Tb04.2L9.650	hypothetical protein, conserved		Q581T7	x		x	23.261	29.3	0	4	4	0.630746	-0.664869	0.0405774	4.62318	3	3	0.67259	-0.572201	31.39	3	21.9511	20.9083	21.8053	3	3	0.71413	-0.485741	44.657	4	22.5828	20.5722	21.2508	3	3	0.522439	-0.936666	51.448	5	22.4254	21.8193	21.2997
	5206	Tb927.9.10160	Tb09.211.1650, Tb09.211.1650:mRNA, Tb09.211.1650:pep, chr9contig211.tmp0195c	hypothetical protein, conserved		Q38DZ0			x	25.412	39.6	0	7	7	0.631196	-0.663841	0.000114808	13.0885	4	4	0.62674	-0.674061	27.477	4	25.0323	23.6893	24.7505	6	6	0.63721	-0.650159	70.592	5	24.4372	23.4986	24.421	6	6	0.629683	-0.667302	30.33	6	25.3153	23.8856	22.7832
	4905	Tb927.8.4230	Tb08.29H22.370	hypothetical protein, conserved		Q57W12			x	119.02	19.8	0	14	14	0.631345	-0.663498	0.0029002	8.42963	11	11	0.63697	-0.650703	16.35	13	25.4949	23.1449	24.0811	12	12	0.65571	-0.60887	27.982	14	24.9149	24.0579	24.8298	13	13	0.602519	-0.730922	10.19	14	24.6876	24.2663	23.4495
	5297	Tb927.9.12120	Tb09.211.3200, Tb09.211.3200:mRNA, chr9contig211.tmp0362	unspecified product		Q38DI5	x			35.685	19.7	0	5	5	0.632003	-0.661996	0.00857912	6.86496	3	3	0.6104	-0.712173	16.892	4	24.3253	21.8376	22.7523	5	5	0.68813	-0.539247	55.839	5	23.7593	22.8661	23.6729	4	4	0.600998	-0.734569	14.077	4	23.3663	23.0987	22.3145
	4999	Tb927.8.5640	Tb08.26E13.310	hypothetical protein, conserved		Q57X18	x		x	37.089	58.9	0	17	17	0.632023	-0.661951	0.0121125	6.36736	15	15	0.65811	-0.603599	30.631	27	28.7847	26.3544	27.2987	16	16	0.67164	-0.57424	28.848	31	26.7593	27.2862	28.1544	15	15	0.571167	-0.808014	22.115	29	27.9025	26.1468	25.2277
	4666	Tb927.7.7430;Tb927.7.7420	Tb07.30D13.350	ATP synthase alpha chain, mitochondrial precursor,ATP synthase F1, alpha subunit			x		x	63.502	56	0	29	29	0.632078	-0.661826	0.00107514	9.86126	25	25	0.64973	-0.622088	16.752	69	32.4154	29.6466	30.5135	28	28	0.63003	-0.666508	31.674	86	31.2676	30.9033	31.7926	28	28	0.616903	-0.696884	30.233	80	31.1442	30.6435	29.7578
	2675	Tb927.11.8040	Tb11.01.0500, Tb11.01.0500:mRNA, Tb11.01.0500:pep	hypothetical protein, conserved		Q384L5	x		x	22.255	29.2	0	3	3	0.632124	-0.66172	0.244678	2.03104	1	1	1.0805	0.111699		1	22.957	19.8309	21.2482	2	2	0.56083	-0.834365	26.144	2	23.1242	21.7615	22.1291	2	2	0.416823	-1.26249		1	21.707	22.6125	21.3806
	5011	Tb927.8.580	Tb08.12O16.140	hypothetical protein, conserved		Q57YH2	x		x	40.102	28.5	0	8	8	0.63233	-0.661251	0.000827178	10.2395	7	7	0.62749	-0.672336	29.634	8	24.7887	22.0534	22.9651	5	5	0.64879	-0.624177	15.514	7	23.18	23.2192	24.196	7	7	0.621041	-0.68724	10.911	8	23.5801	22.533	21.7115
	4407	Tb927.7.3340	Tb07.28B13.750	hypothetical protein, conserved		Q57WE9			x	58.619	9.8	0	2	2	0.632584	-0.660671	0.076626	3.70602	1	1	0.76513	-0.386223		1	19.5748	17.3046	18.1909	2	2	0.67839	-0.559813		1	19.7638	18.3032	18.8032	2	2	0.487686	-1.03598		1	18.8148	19.1291	18.2734
	2019	Tb927.11.14730	Tb11.01.6360, Tb11.01.6360:mRNA, Tb11.01.6360:pep	metalloprotease, putative,cell division protein FtsH homologue, putative		Q381W2	x		x	74.475	46.8	0	28	28	0.63355	-0.658469	0.00126911	9.62196	19	19	0.64333	-0.636369	29.736	27	28.1371	26.4124	27.1294	21	21	0.64455	-0.633636	19.875	30	27.2232	26.651	27.5	28	28	0.613271	-0.705403	28.5	34	27.815	26.5787	25.7501
	1612	Tb927.10.9280;Tb11.v5.0485	TRYPtp6k15-3d06.p1c_162, Tb10.6k15.1120	hypothetical protein, conserved		Q38A46	x		x	107.84	14.8	0	10	10	0.633672	-0.658192	0.00867567	6.84881	8	8	0.68938	-0.536629	17.895	9	24.9248	22.0551	22.9202	9	9	0.61535	-0.700521	39.213	9	23.6936	23.4833	24.2624	8	8	0.599808	-0.737427	25.665	9	23.5516	23.0297	22.2546
	5326	Tb927.9.12770	Tb09.211.3720, Tb09.211.3720:mRNA, Tb09.211.3720:pep, chr9contig211.tmp0415	hypothetical protein, conserved		Q38DD7	x		x	116.54	33.3	0	24	24	0.634018	-0.657404	0.00015419	12.663	19	19	0.62825	-0.670589	25.191	20	27.2047	24.2566	25.0767	17	17	0.63325	-0.659153	32.755	18	25.8638	25.669	26.5945	19	19	0.640615	-0.642471	43.21	21	25.7241	25.2481	24.3385
	2093	Tb927.11.15700	Tb11.01.7340, Tb11.01.7340:mRNA, Tb11.01.7340:pep	hypothetical protein, conserved		Q381L6	x		x	19.138	27.3	0	4	4	0.634538	-0.656222	0.0595983	4.06858	2	2	0.56886	-0.813854	35.996	2	21.405	21.5818	22.7507	3	3	0.80061	-0.320828	13.487	3	22.2025	19.8098	20.8251	3	3	0.560978	-0.833983	11.309	3	23.2815	21.6154	20.6219
	1883	Tb927.11.12960	288.t00019, Tb11.52.0019, Tb11.52.0019:mRNA, Tb11.52.0019:pep	hypothetical protein, conserved		Q382N9			x	10.664	29.3	0.00019183	2	2	0.634661	-0.655943	0.0180785	5.78959	1	1	0.56641	-0.820081		1	23.3176	21.1626	21.668	2	2	0.70105	-0.512411	23.245	2	22.1847	21.4615	22.8512	2	2	0.643791	-0.635336	30.969	2	22.4373	21.3872	20.9488
	4212	Tb927.6.5100	Tb06.30P15.310	serine/threonine-protein kinase, putative		Q586I2				91.952	2.6	0.0038575	2	2	0.634962	-0.655257	0.38554	1.37505	1	1	0.46363	-1.10895		1	18.6146	0	0	2	2	0.86961	-0.20156	9.4754	2	23.8238	17.1441	17.9689	0	0				0	0	22.9784	22.6505
	3131	Tb927.3.2880	Tb03.27C5.274	hypothetical protein, conserved		Q57ZM4	x		x	12.643	47.1	0	5	5	0.635019	-0.655129	4.20348e-05	14.5381	4	4	0.63536	-0.654354	42.673	9	27.7363	25.0616	25.8624	5	5	0.63808	-0.648191	17.408	11	26.9594	26.2019	27.1252	5	5	0.631632	-0.662844	24.446	12	26.5169	26.3546	25.4133
	2009	Tb927.11.14520	Tb11.01.6120, Tb11.01.6120:mRNA, Tb11.01.6120:pep	Polypeptide deformylase 1		Q381Y5			x	29.64	26.2	0	4	4	0.635079	-0.654992	0.0193195	5.6938	3	3	0.60206	-0.732021	4.5492	3	22.0456	20.8406	21.7866	3	3	0.58971	-0.761922	32.542	3	21.8708	20.668	21.3445	3	3	0.721449	-0.471031	12.462	3	22.3898	21.3036	20.2498
	2743	Tb927.11.9140	Tb11.01.0880, Tb11.01.0880:mRNA, Tb11.01.0880:pep	mitochondrial RNA binding complex 1 subunit (MRB0880)	MRB0880	Q384B4	x		x	18.647	13.2	0	3	3	0.635101	-0.654942	0.00148701	9.39337	3	3	0.63236	-0.661182	12.998	4	22.9394	21.7456	22.6957	3	3	0.65594	-0.608364	42.609	4	23.7459	21.6382	22.1885	2	2	0.617589	-0.695281	3.5856	2	23.2975	23.068	22.3306
	363	Tb927.10.5220;Tb11.v5.0235;REV__Tb11.v5.0485;REV__Tb927.10.9280	TRYP_x-70a06.p2kb545_256, Tb10.70.1890	hypothetical protein, conserved		Q38B81	x		x	51.172	35.1	0	11	11	0.636139	-0.652586	0.00136448	9.51743	8	8	0.65776	-0.604367	25.476	6	25.405	23.2676	23.6952	8	8	0.62635	-0.674959	10.382	7	24.288	23.728	24.8639	10	10	0.624844	-0.678433	16.577	9	24.4972	23.7097	22.6896
	4222	Tb927.6.610	Tb06.3D8.320	hypothetical protein, conserved		Q583U2	x		x	64.961	11.9	0	5	5	0.6364	-0.651995	0.173567	2.52644	3	3	0.85683	-0.222919	176.05	3	21.6575	19.2071	20.6438	2	2	0.72237	-0.46919	43.442	2	21.8123	20.6435	20.6715	3	3	0.416424	-1.26388	17.538	3	21.0973	21.2254	20.231
	2918	Tb927.2.4380		hypothetical protein, conserved		Q586P3	x		x	45.971	16.5	0	5	5	0.636474	-0.651826	0.0241906	5.36941	4	4	0.61698	-0.696704	47.985	3	23.156	21.4977	22.5561	4	4	0.72961	-0.454803	73.532	4	23.1108	21.7072	22.4978	3	3	0.57277	-0.803971	4.3677	3	23.1219	22.4056	21.7398
	4264	Tb927.7.1270;Tb927.7.1250	Tb07.27M11.500	hypothetical protein, conserved		Q57WS3	x			35.715	19.2	0	5	5	0.636705	-0.651302	0.0287782	5.11888	4	4	0.73384	-0.446463	20.1	4	23.6587	20.3605	21.6252	4	4	0.62795	-0.671278	31.885	4	22.2886	22.1082	23.0562	3	3	0.56013	-0.836167	3.9456	3	22.1272	21.7322	20.6447
	3629	Tb927.4.5170	Tb04.3M17.700	ribosomal protein L7/L12, putative		Q584I9			x	17.255	14.4	0	2	2	0.637233	-0.650107	0.00532655	7.55258	2	2	0.67699	-0.562794		1	20.5637	20.086	20.9135	2	2	0.60425	-0.726783		1	21.4109	18.9581	19.989	2	2	0.632551	-0.660746		1	21.5583	20.8249	19.8278
	4990	Tb927.8.5540	Tb08.26E13.150	Iron-sulfur assembly protein 1 (Isa1)	Isa1	Q57X28	x		x	29.536	12.5	0.00019845	2	2	0.63726	-0.650045	0.179718	2.47619	0	0				0	0	18.7559	20.0148	1	1	0.72623	-0.461502		1	18.0544	0	0	2	2	0.55919	-0.838589	17.751	2	20.5185	17.5258	16.3494
	5437	Tb927.9.1590	Tb09.160.0510, Tb09.160.0510:mRNA, Tb09.160.0510:pep, chr9contig160.tmp0051c	hypothetical protein, conserved		Q38FY8			x	15.734	43.6	0	5	5	0.637984	-0.648407	0.000162167	12.5902	5	5	0.64289	-0.637356	67.548	6	25.855	23.2023	24.1371	5	5	0.63088	-0.664562	29.035	7	25.0382	24.3286	25.2398	5	5	0.640246	-0.643302	18.522	6	24.7441	24.4081	23.5394
	4618	Tb927.7.680;Tb11.v5.0778	Tb07.29K4.690	chaperone protein DNAj, putative		Q57VR4			x	88.706	28.4	0	15	15	0.638299	-0.647696	0.00755132	7.04906	9	9	0.68624	-0.543215	30.102	8	25.6672	22.4179	23.2663	12	12	0.63192	-0.662186	21.41	10	24.3412	24.229	25.0029	11	11	0.5997	-0.737687	39.81	5	23.9035	23.6887	22.8823
	3028	Tb927.3.1380	Tb03.1J15.500	ATP synthase beta chain, mitochondrial precursor,ATP synthase F1, beta subunit		Q57XX1	x		x	55.775	74.6	0	29	29	0.638421	-0.647421	0.000166434	12.5528	26	26	0.63746	-0.649593	18.92	115	33.3352	30.7279	31.5464	27	27	0.63258	-0.66068	31.423	118	32.6084	31.8121	32.7184	29	29	0.645286	-0.631989	24.21	144	32.1944	32.0277	31.015
	3654	Tb927.4.720	Tb04.5E12.970	hypothetical protein, conserved		Q580A0	x		x	12.297	27.6	0	3	3	0.638567	-0.64709	0.00336509	8.21514	3	3	0.67076	-0.576131	26.352	5	28.2504	25.1724	25.9463	3	3	0.61374	-0.7043	18.909	3	26.8046	26.8179	27.5828	3	3	0.632511	-0.660837	10.922	5	26.6106	26.1736	25.3077
	1112	Tb927.10.1730	TRYP_x-70a06.p2kb545_845, Tb10.70.6170	hypothetical protein, conserved		Q38C69			x	39.265	73.9	0	18	18	0.638707	-0.646773	0.000566878	10.7847	12	12	0.63162	-0.662871	17.998	12	25.1073	23.3173	24.2896	16	16	0.65249	-0.615972	22.618	16	25.3863	24.0102	24.1981	14	14	0.632231	-0.661476	25.963	15	24.8839	24.5935	24.1442
	2653	Tb927.11.7540	Tb11.02.5530, Tb11.02.5530:mRNA, Tb11.02.5530:pep	electron-transfer-flavoprotein, alpha polypeptide, putative		Q384Q2	x			33.861	42	0	8	8	0.63903	-0.646045	0.00325165	8.26461	7	7	0.67257	-0.572244	11.316	7	24.7061	22.7523	23.5728	7	7	0.6218	-0.685477	13.471	9	24.8769	23.1646	24.099	7	7	0.623986	-0.680414	10.591	7	24.2201	24.2755	23.3244
	4679	Tb927.7.840	Tb07.29K4.425	hypothetical protein, conserved		Q57VT0	x		x	14.51	44.4	0	7	7	0.639628	-0.644696	0.00714639	7.12857	5	5	0.60575	-0.723206	7.8208	6	28.6569	25.0631	25.9104	7	7	0.68814	-0.539226	12.776	9	26.2308	27.1497	28.0315	6	6	0.627786	-0.671656	13.214	9	26.5481	25.5789	24.7711
	950	Tb927.10.13850	TRYP_x-61h03.q2kb185_458, Tb10.61.3070	hypothetical protein, conserved		Q388L4	x		x	43.008	28.7	0	9	9	0.640644	-0.642405	0.0039828	7.972	7	7	0.6058	-0.723087	11.909	7	24.7594	23.368	23.891	8	8	0.65478	-0.610918	29.283	9	24.6417	23.24	24.1406	7	7	0.662866	-0.59321	9.7762	6	24.653	24.0354	23.0987
	3825	Tb927.5.3390	Tb05.27M3.550	ADG1, pseudogene					x	13.175	31.4	0	4	4	0.641661	-0.640117	0.000449883	11.1182	4	4	0.64696	-0.628252	36.55	9	27.0387	23.8627	24.7266	4	4	0.64847	-0.624888	4.4179	5	24.9689	25.5892	26.381	4	4	0.629723	-0.667211	15.164	4	25.3583	24.3677	23.4158
	4459	Tb927.7.3990	Tb07.5F10.670	mitochondrial DNA polymerase I protein C (POL1C)	POL1C	Q57UM9	x		x	182.03	14.9	0	15	15	0.642528	-0.638169	0.0129863	6.26687	12	12	0.59028	-0.760529	39.679	9	23.568	21.5273	22.1492	13	13	0.70387	-0.506619	65.399	11	23.9445	21.8936	23.0258	9	9	0.638447	-0.647361	35.245	11	22.8715	23.2317	22.5855
	546	Tb927.1.1000		developmentally regulated phosphoprotein		Q4GZB8	x		x	47.206	38.1	0	13	13	0.642615	-0.637974	0.00695468	7.1678	9	9	0.6798	-0.556818	38.375	8	24.7061	23.6293	24.4867	11	11	0.65148	-0.618207	29.751	12	25.0621	23.2445	24.0552	12	12	0.599197	-0.738898	25.104	14	25.1208	24.4054	23.6109
	1240	Tb927.10.3510;Tb11.v5.0886	TRYP_x-70a06.p2kb545_526, Tb10.70.3940	hypothetical protein, conserved		Q38BP8			x	197.82	5.3	0	7	7	0.643804	-0.635307	0.0818028	3.61171	1	1	0.58368	-0.77675		1	19.5454	20.5458	20.7404	3	3	0.8397	-0.252054		1	20.3231	18.0706	18.902	4	4	0.544455	-0.877116	34.507	3	21.6463	19.7913	18.6256
	3675	Tb927.5.1030	Tb05.28F8.280	Iron-sulfur assembly protein 2 (Isa2)	Isa2	Q57W48	x		x	19.07	30.6	0	4	4	0.64433	-0.634129	0.00495946	7.6556	3	3	0.61493	-0.701506	11.399	3	25.4006	22.1197	22.7606	3	3	0.63655	-0.651654	25.439	3	23.5861	23.7752	24.8354	4	4	0.683387	-0.549226	14.098	3	23.4754	22.9796	22.0432
	4522	Tb927.7.5260	Tb07.27E10.540	hypothetical protein, conserved		Q57ZG3	x		x	22.68	28.5	0	4	4	0.644667	-0.633374	0.0113868	6.45649	4	4	0.65775	-0.604389	37.113	6	24.6219	21.3991	22.2061	4	4	0.69136	-0.532491	21.879	4	22.71	23.1727	23.964	3	3	0.589171	-0.763242	39.147	4	22.8583	22.0454	21.2722
	4949	Tb927.8.4930	Tb08.4A8.640	hypothetical protein, conserved		Q57UV9	x		x	33.895	55.4	0	12	12	0.64468	-0.633345	0.00360057	8.11756	8	8	0.64587	-0.630684	9.5165	8	25.6074	24.1118	24.8044	12	12	0.6153	-0.700638	18.364	10	25.6985	24.1262	24.9675	11	11	0.674218	-0.568713	82.105	14	25.4993	25.0794	24.1795
	3257	Tb927.3.4850	Tb03.48K5.550	enoyl-CoA hydratase, mitochondrial precursor, putative		Q582Q0			x	28.605	46.8	0	10	10	0.646168	-0.630018	0.00212683	8.87708	9	9	0.64231	-0.638658	9.6135	10	25.7377	23.2314	24.1998	8	8	0.67089	-0.575852	15.698	10	24.6752	24.2763	25.0867	10	10	0.626096	-0.675545	27.364	12	24.7954	24.0725	23.125
	2605	Tb927.11.6830	Tb11.02.4660, Tb11.02.4660:mRNA, Tb11.02.4660:pep	hypothetical protein, conserved		Q384Y7	x		x	108.83	22	0	17	17	0.646423	-0.629451	0.00398224	7.97221	12	12	0.63067	-0.665043	22.09	9	24.4205	22.0709	23.4134	11	11	0.62703	-0.673394	18.092	11	23.2294	23.1582	23.6424	13	13	0.68306	-0.549916	29.941	11	23.8929	22.5926	21.743
	5096	Tb927.8.6820	Tb08.30K1.730	hypothetical protein, conserved		Q57TT1	x		x	47.159	14.7	0	5	5	0.646626	-0.628996	0.0355114	4.81558	4	4	0.75094	-0.41323	3.5935	3	24.3916	21.327	22.0738	3	3	0.56066	-0.834802	23.368	3	21.5122	22.9801	23.7114	5	5	0.642178	-0.638954	15.433	5	22.7481	20.8654	20.0435
	1853	Tb927.11.1250	Tb11.47.0024, Tb11.47.0024:mRNA, Tb11.47.0024:pep	Mitochondrial SSU ribosomal protein, putative,mitochondrial edited mRNA stability factor 1 subunit, putative,kinteoplast poly(A) polymerase complex 1 subunit		Q387C7	x		x	98.264	46.8	0	30	30	0.647543	-0.626953	0.000209773	12.2189	24	24	0.6395	-0.644984	20.276	28	26.598	24.5138	25.2039	28	28	0.65246	-0.616039	26.54	30	26.0839	25.1384	25.9461	22	22	0.650745	-0.619836	26.631	28	25.8997	25.4101	24.6617
	743	Tb927.10.10820	Tb10.406.0060	hypothetical protein, conserved		Q389P8				36.965	9	0.0020431	2	2	0.647665	-0.62668	0.316955	1.65765	0	0				0	0	16.6738	17.1447	1	1	0.51146	-0.967307		1	17.5566	0	0	1	1	0.820143	-0.286053		1	17.9284	17.081	15.7243
	3804	Tb927.5.3090	Tb05.27M3.50	hypothetical protein, conserved		Q57Z84	x		x	11.655	64.4	0	6	6	0.647688	-0.62663	0.000141643	12.7855	5	5	0.6533	-0.614182	15.631	13	27.165	25.5873	26.4803	6	6	0.64809	-0.625734	52.022	13	27.1599	25.6994	26.5164	5	5	0.641725	-0.639973	73.924	14	27.1018	26.533	25.6553
	4503	Tb927.7.4710	Tb07.26A24.460	hypothetical protein, conserved		Q57X87	x		x	33.994	27	0	6	6	0.647866	-0.626234	0.00746346	7.06594	6	6	0.60231	-0.731422	24.091	6	23.3615	20.904	21.6012	5	5	0.66078	-0.597758	10.112	6	23.1257	21.7732	22.7781	4	4	0.683247	-0.549521	10.227	3	22.2943	22.378	21.8198
	2985	Tb927.2.5890		hypothetical protein, conserved		Q586C4				51.13	7.7	0	3	3	0.648004	-0.625925	0.0261247	5.25844	2	2	0.70968	-0.494759	5.0394	2	18.0611	18.8107	19.8022	3	3	0.68137	-0.55349	24.439	3	20.4257	16.6317	17.3916	3	3	0.562715	-0.829525	7.1539	3	20.3901	19.668	19.1343
	4402	Tb927.7.3280	Tb07.28B13.850	translation initiation factor IF-2, putative		Q57WE3			x	79.66	23.7	0	13	13	0.648582	-0.624638	0.00545287	7.51877	10	10	0.62331	-0.681978	15.306	13	24.7035	22.6754	23.1642	13	13	0.63333	-0.658971	26.52	13	24.4072	23.4011	23.9533	10	10	0.691133	-0.532965	24.829	13	23.9404	23.7318	22.9876
	1868	Tb927.11.1270	Tb11.47.0022, Tb11.47.0022:mRNA, Tb11.47.0022:pep	hypothetical protein, conserved		Q387C5	x		x	20.267	47.9	0	10	10	0.649973	-0.621549	0.000647929	10.5919	8	8	0.65458	-0.611359	10.119	10	27.8792	26.8899	27.1891	8	8	0.65944	-0.600687	12.315	12	26.4226	26.3638	27.2581	10	10	0.636132	-0.652601	36.487	17	28.0472	25.8193	24.8738
	1009	Tb927.10.14590	TRYP_x-61h03.q2kb185_312, Tb10.61.2080	hypothetical protein, conserved		Q388E4			x	33.674	10.3	0	3	3	0.649993	-0.621505	0.0995449	3.32851	3	3	0.83329	-0.263109	19.996	2	19.4965	19.2499	19.9752	2	2	0.50076	-0.997809	7.9008	2	18.9987	18.3399	18.6378	3	3	0.658111	-0.603597	25.04	3	20.6576	18.3415	17.5481
	1877	Tb927.11.1290	Tb11.47.0020, Tb11.47.0020:mRNA, Tb11.47.0020:pep	hypothetical protein, conserved		Q387C3	x		x	43.112	38.4	0	11	11	0.650133	-0.621193	0.00523963	7.57632	8	8	0.69142	-0.532366	39.296	10	25.021	22.3768	23.1322	10	10	0.63657	-0.651609	9.4984	10	24.9956	23.5295	24.387	9	9	0.624337	-0.679604	17.693	11	23.8033	24.7465	22.3387
	4363	Tb927.7.2700	Tb07.13M20.760	NADH-cytochrome b5 reductase, putative (B5R)	B5R	Q57Y80	x		x	31.856	77	0	21	21	0.650332	-0.620751	0.0011331	9.78551	19	19	0.66698	-0.584285	21.015	37	29.7247	27.722	28.4519	19	19	0.65011	-0.621244	15.414	35	28.7604	28.3027	29.0508	21	21	0.634317	-0.656725	17.537	48	29.1326	28.0528	27.3931
	3079	Tb927.3.2080	Tb03.30P12.1100	hypothetical protein, conserved		Q57ZA3	x		x	30.66	36.9	0	7	7	0.651909	-0.617258	0.00131529	9.5704	6	6	0.65679	-0.606496	13.367	5	25.4588	22.0036	22.6098	6	6	0.63274	-0.660315	13.028	5	23.4817	23.9842	24.8153	6	6	0.666667	-0.584963	14.966	7	23.3382	22.8699	21.9489
	2720	Tb927.11.8870	Tb11.01.0610, Tb11.01.0610:mRNA, Tb11.01.0610:pep	mitochondrial DEAD box protein,KREH1 (KREH1)	KREH1	Q384E1	x		x	60.659	54	0	25	25	0.652219	-0.616572	0.00468846	7.73667	17	17	0.67905	-0.55841	17.652	23	28.7275	25.3716	26.2779	23	23	0.66329	-0.592288	36.424	25	26.274	27.2494	28.0859	21	21	0.615991	-0.699019	17.409	29	26.8948	25.6597	24.746
	1734	Tb927.11.10880	Tb11.01.2650, Tb11.01.2650:mRNA, Tb11.01.2650:pep	hypothetical protein, conserved		Q383J1			x	48.493	32.9	0	9	9	0.652287	-0.616421	0.00874436	6.83743	8	8	0.61986	-0.689986	8.2915	6	25.5059	22.6628	23.7835	6	6	0.70617	-0.501913	18.591	6	24.207	24.3477	24.6484	8	8	0.634035	-0.657366	28.805	7	24.3294	23.3931	22.9933
	2595	Tb927.11.6680	Tb11.02.4520, Tb11.02.4520:mRNA, Tb11.02.4520:pep	amino acid permease/transporter, putative		Q385A1		x		56.062	5.5	0	2	2	0.652669	-0.615577	0.00137214	9.50935	2	2	0.65763	-0.604652	10.466	3	24.561	20.0312	20.4975	2	2	0.63313	-0.659426	20.173	2	22.0033	23.2912	23.7883	1	1	0.667735	-0.582652	70.288	4	21.2831	21.0205	20.9858
	5124	Tb927.8.7120	Tb08.10K10.670	squalene synthase, putative		Q57YR9	x			51.478	26.3	0	9	9	0.652957	-0.614941	0.0140714	6.15109	4	4	0.67443	-0.568259	20.25	5	23.1227	22.4592	22.937	5	5	0.69875	-0.517152	53.06	6	22.8721	21.6477	22.4794	8	8	0.590737	-0.759412	17.387	5	23.7177	22.1827	21.4756
	959	Tb927.10.13990	TRYP_x-61h03.q2kb185_433, Tb10.61.2890	hypothetical protein, conserved		Q388K0			x	39.633	41.3	0	9	9	0.653229	-0.614339	0.0161096	5.95593	6	6	0.61901	-0.691965	36.74	6	23.3047	21.4674	22.3732	6	6	0.72876	-0.456484	31.182	5	23.2932	21.6793	22.7394	8	8	0.617894	-0.694568	6.8006	7	22.9902	22.6044	21.8958
	605	Tb927.1.2600		pumilio/PUF RNA binding protein 9 (PUF9)	PUF9	Q4GYW2		x		74.065	20.1	0	8	8	0.653275	-0.614238	0.0084721	6.88306	4	4	0.63851	-0.647219	9.7346	3	23.4759	21.1796	21.8756	5	5	0.70543	-0.503425	18.4	5	22.6368	21.8848	22.8941	7	7	0.618965	-0.69207	16.892	6	22.5691	21.914	21.2932
	3792	Tb927.5.2930	Tb05.26K5.220	hypothetical protein, conserved		Q57ZW9	x		x	43.308	61.1	0	25	25	0.653558	-0.613614	0.000188224	12.3753	23	23	0.65117	-0.618894	61.125	42	30.2626	27.8482	28.578	24	24	0.6485	-0.624822	66.735	42	29.3041	28.6408	29.6957	23	23	0.66107	-0.597126	29.151	45	29.2588	28.7245	27.7084
	1518	Tb927.10.7910	TRYPtp6k15-3d06.p1c_388, Tb10.6k15.2640	hypothetical protein, conserved		Q38AH3	x		x	21.451	15.9	0	3	3	0.653676	-0.613352	0.00440656	7.82613	3	3	0.645	-0.632629	20.048	3	24.3503	21.7441	22.3718	3	3	0.69018	-0.534955	5.3847	3	23.8723	23.0742	23.5819	3	3	0.627431	-0.672471	28.669	3	23.0918	23.2914	22.2792
	775	Tb927.10.11340;Tb11.v5.0604	Tb10.26.0630	hypothetical protein, conserved		Q389K6			x	155.73	13	0	17	17	0.653684	-0.613334	0.00201529	8.9548	14	14	0.66481	-0.588986	30.422	12	26.9258	21.6072	22.4747	11	11	0.62922	-0.668364	22.231	9	23.4718	25.6862	26.1312	13	13	0.667735	-0.582652	48.796	11	23.1052	22.8553	21.9481
	3536	Tb927.4.3690	Tb04.26G5.610	hypothetical protein, conserved		Q585I1	x		x	48.527	33.7	0	9	9	0.653891	-0.612879	0.0617526	4.01736	4	4	0.57212	-0.80561	25.352	3	24.4439	21.7788	22.461	6	6	0.59986	-0.737302	24.938	4	23.1139	23.1464	23.6903	6	6	0.814664	-0.295723	16.76	6	23.1599	22.4519	21.6717
	1908	Tb927.11.13290	Tb11.01.4870, Tb11.01.4870:mRNA, Tb11.01.4870:pep	mitochondrial import inner membrane translocase subunit tim17 (Tim17)	Tim17	Q382K7	x		x	16.296	34.9	0	4	4	0.654045	-0.612539	0.00602702	7.37434	4	4	0.69353	-0.52797	14.898	5	24.9873	22.6517	23.5141	4	4	0.65233	-0.616326	20.003	6	23.7991	23.5345	24.3314	4	4	0.618429	-0.69332	13.395	9	24.1464	23.1797	22.2804
	1638	Tb927.10.9760	TRYPtp6k15-3d06.p1c_80, Tb10.6k15.0550	alternative oxidase		Q38A00	x		x	39.673	12.8	0	3	3	0.654593	-0.61133	0.00757021	7.04545	1	1	0.63359	-0.658379	3.8958	2	23.0508	21.4068	22.3514	3	3	0.70486	-0.504591	9.0201	4	23.3239	21.4654	22.4661	3	3	0.628062	-0.671022	23.129	3	22.955	22.7416	21.7333
	907	Tb927.10.13300	Tb10.389.0130	30S ribosomal protein S8, putative		Q388R7	x		x	32.681	27.7	0	7	7	0.655588	-0.609138	0.107436	3.21846	4	4	0.48598	-1.04103	48.876	3	24.8544	22.9862	23.3811	4	4	0.78632	-0.346812	35.994	4	24.7227	23.7184	23.9788	5	5	0.737354	-0.43957	35.548	6	24.1971	23.9112	23.5058
	4661	Tb927.7.7360	Tb07.30D13.430	cdc2-related kinase 2,cell division control protein 2 homolog 2 (CRK2)	CRK2	Q57TX3	x			39.238	7.5	0.0001944	3	2	0.655754	-0.608773	0.0169122	5.8858	3	2	0.58722	-0.768027	7.5321	2	20.8375	17.8856	18.6034	3	2	0.7009	-0.512719	12.015	3	20.4598	19.3978	20.1741	2	1	0.685119	-0.545573		1	19.2887	19.7722	19.0607
	3662	Tb927.4.840	Tb04.5E12.750	hypothetical protein, conserved		Q580B2			x	45.618	29.9	0	8	8	0.656369	-0.607421	0.001742	9.16504	6	6	0.67775	-0.561175	12.647	7	25.023	21.7073	22.319	6	6	0.63786	-0.648688	16.497	5	22.7558	23.6417	24.3242	7	7	0.654108	-0.6124	16.247	8	23.0453	22.0772	21.3415
	3976	Tb927.6.1860	Tb06.28P18.1000	conserved protein		Q585M5	x		x	30.977	48.9	0	9	9	0.657423	-0.605106	9.81252e-05	13.315	7	7	0.66155	-0.596078	48.761	9	26.08	23.313	24.0068	9	9	0.65848	-0.602788	18.367	10	24.6791	24.5633	25.4596	8	8	0.652273	-0.616452	25.732	8	24.7012	24.0119	23.2457
	1298	Tb927.10.430	TRYP_x-70a06.p2kb545_1085, Tb10.70.7900	hypothetical protein, conserved		Q38CJ5	x		x	41.585	40.5	0	13	13	0.657738	-0.604416	0.01939	5.68855	11	11	0.70994	-0.494231	22.947	11	24.6109	23.6286	24.4447	11	11	0.58538	-0.772555	25.558	13	25.3409	23.2419	23.9045	12	12	0.684697	-0.546462	26.998	19	25.0936	24.7179	23.8291
	5077	Tb927.8.6520	Tb08.30K1.290	hypothetical protein, conserved		Q57TW1			x	48.547	6.5	0	2	2	0.658057	-0.603717	0.020673	5.59611	2	2	0.73917	-0.436022	5.0359	2	21.0378	18.8598	19.5767	2	2	0.64158	-0.640299	32.32	2	21.5202	19.7612	20.2699	1	1	0.600889	-0.734829	12.352	2	20.2622	20.916	19.973
	3046	Tb927.3.1690	Tb03.30P12.300	hypothetical protein, conserved		Q57ZE2	x		x	17.154	64.1	0	10	10	0.658214	-0.603372	0.00138786	9.49292	9	9	0.6687	-0.580569	15.618	9	28.3295	25.441	26.2841	7	7	0.66842	-0.581173	11.517	10	26.5057	26.9217	27.6471	9	9	0.637999	-0.648373	87.151	14	26.9233	25.8621	25.0313
	1346	Tb927.10.520	TRYP_x-70a06.p2kb545_1071, Tb10.70.7760	hypothetical protein, conserved		Q38CI8	x		x	46.781	46.5	0	18	18	0.65823	-0.603336	5.9973e-05	14.0253	17	17	0.6566	-0.606913	18.394	38	30.1875	26.996	27.7207	14	14	0.65564	-0.609024	10.453	33	29.0197	28.7075	29.5471	18	18	0.662471	-0.594071	29.762	53	28.4034	28.4119	27.4793
	3945	Tb927.6.1510	Tb06.28P18.190	lysyl-tRNA synthetase, putative	LysRS-2	Q585Q9	x		x	72.145	10.1	0	6	6	0.658368	-0.603034	0.0165311	5.91867	3	3	0.671	-0.575615	14.371	4	23.1801	19.1881	20.3508	3	3	0.59434	-0.75064	23.881	4	21.9378	21.7905	22.4865	5	5	0.715564	-0.482848	36.236	6	20.8835	21.3168	20.4222
	2167	Tb927.11.1670	Tb11.55.0013, Tb11.55.0013:mRNA, Tb11.55.0013:pep	cysteine desulfurase		Q386Y7	x		x	48.151	66.4	0	24	24	0.659299	-0.600995	0.000425352	11.1991	21	21	0.67008	-0.577595	29.458	32	27.4492	24.8492	25.6079	20	20	0.65076	-0.619803	21.032	30	26.4362	26.072	26.748	23	23	0.657203	-0.605589	28.647	29	26.2779	25.7944	24.9584
	1701	Tb927.11.10510	Tb11.01.2280, Tb11.01.2280:mRNA, Tb11.01.2280:pep	ubiquinone biosynthesis methyltransferase, putative		Q383M8	x		x	32.094	53.1	0	13	13	0.660664	-0.598012	0.000108471	13.1704	13	13	0.65527	-0.609839	73.213	13	26.7074	25.2147	26.066	12	12	0.66182	-0.595489	20.729	18	27.0043	25.2828	26.0351	11	11	0.664938	-0.588709	36.154	20	26.7023	26.3537	25.5424
	785	Tb927.10.11520	Tb10.26.0390	hypothetical protein, conserved	TbTim13	Q389I9	x		x	13.421	61.5	0	7	7	0.661388	-0.59643	0.0075984	7.04009	7	7	0.63868	-0.646835	23.611	8	24.7992	23.6589	24.4604	7	7	0.7111	-0.491876	42.878	9	25.0499	23.3351	24.1497	6	6	0.637024	-0.650581	22.066	9	25.1146	24.4014	23.5842
	3472	Tb927.4.2580	Tb04.1H19.1160	hypothetical protein, conserved		Q584C9	x		x	112.82	14.1	0	10	10	0.661633	-0.595897	0.032848	4.92805	5	5	0.67331	-0.570657	35.07	5	22.7813	21.1252	22.0228	9	9	0.74849	-0.417945	37.722	7	24.3944	21.1556	22.2162	5	5	0.574713	-0.799087	26.482	4	22.6427	23.5502	23.2197
	4619	Tb927.7.6800	Tb07.15M23.630	hypothetical protein, conserved		Q57Y49	x		x	41.762	22.2	0	8	8	0.662069	-0.594946	0.00389328	8.0048	6	6	0.69439	-0.526182	33.124	6	24.3487	20.346	20.9408	5	5	0.65766	-0.604586	28.32	4	23.269	23.0448	23.5996	5	5	0.635486	-0.654069	32.394	4	21.6739	22.4432	22.0708
	5467	Tb927.9.2270	Tb09.160.1020, Tb09.160.1020:mRNA, Tb09.160.1020:pep, chr9contig160.tmp0102c	hypothetical protein, conserved		Q38FT5	x		x	78.354	29.2	0	13	13	0.662112	-0.594852	0.00243515	8.68177	11	11	0.6868	-0.542038	24.157	13	26.5463	23.2512	23.9799	11	11	0.64008	-0.643676	17.159	11	25.4417	25.1303	25.8688	12	12	0.660284	-0.598842	10.361	11	24.661	24.8518	23.8665
	406	Tb11.v5.0326		retrotransposon hot spot (RHS) protein, putative					x	34.883	63.2	0	16	7	0.662505	-0.593998	0.00897706	6.79954	13	6	0.71061	-0.49287	21.974	10	26.9533	23.7986	24.5807	14	7	0.65963	-0.600271	37.028	11	25.7826	25.3565	26.3743	14	6	0.620347	-0.688852	19.867	9	25.242	25.0983	24.378
	1825	Tb927.11.12160	Tb11.01.3970, Tb11.01.3970:mRNA, Tb11.01.3970:pep	hypothetical protein, conserved		Q382W5	x		x	23.492	36.5	0	4	4	0.663113	-0.592674	0.0054658	7.51535	3	3	0.67211	-0.573231	46.439	4	24.3512	21.7122	22.6275	4	4	0.69348	-0.528074	131.88	4	24.551	22.9565	23.6607	3	3	0.625586	-0.676719	13.768	4	23.2412	23.226	23.8162
	4274	Tb927.7.1400	Tb07.27M11.680	hypothetical protein, conserved		Q57WR0			x	60.696	6.5	0.00020442	3	3	0.66335	-0.592157	0.0546716	4.19306	2	2	0.70435	-0.505636	66.543	3	21.6206	20.3016	21.059	1	1	0.75959	-0.396707		1	20.0592	19.9343	21.0838	2	2	0.545584	-0.874128	34.323	2	21.7295	19.4339	18.5516
	1968	Tb927.11.13990	Tb11.01.5560, Tb11.01.5560:mRNA, Tb11.01.5560:pep	GDP-L-fucose synthetase, putative		Q382D8		x	x	40.659	11.5	0	3	3	0.663374	-0.592107	0.0274776	5.1856	2	2	0.69503	-0.524853	0.66362	2	24.0974	19.1049	19.956	2	2	0.72588	-0.462197	7.4697	2	22.3749	22.621	23.4549	2	2	0.578637	-0.78927	67.417	2	20.5923	21.6714	21.0013
	2994	Tb927.2.6100		hypothetical protein, conserved		Q586N7			x	53.279	20.5	0	6	6	0.663773	-0.591239	0.00488872	7.67633	6	6	0.64676	-0.628698	12.869	5	24.5586	22.3258	23.0732	4	4	0.70301	-0.508383	7.8498	4	23.4501	23.1697	23.8646	6	6	0.643211	-0.636636	10.312	7	23.7473	22.8379	21.9179
	3694	Tb927.5.1310	Tb05.30H13.320	protoheme IX farnesyltransferase, putative		Q57VD2	x		x	40.298	6.7	0.00020137	2	2	0.664403	-0.589871	0.00310589	8.33078	2	2	0.63758	-0.649322		1	21.3808	19.8774	20.6762	1	1	0.68991	-0.53552	6.4778	2	21.5918	19.2901	20.9947	2	2	0.666756	-0.58477	34.374	3	21.3313	20.9203	20.1656
	819	Tb927.10.12000	235.t00299, Tb10.389.1785	iron-sulfur cluster assembly protein, putative		Q389E2	x		x	11.772	49.5	0	5	5	0.664484	-0.589695	0.00177697	9.13636	3	3	0.64196	-0.639445	4.4855	3	23.529	21.3051	22.0284	4	4	0.67677	-0.563262	15.887	4	23.1093	21.9794	22.926	5	5	0.675311	-0.566377	14.223	5	22.7116	22.4602	21.6446
	3761	Tb927.5.2420	Tb05.3C6.540	hypothetical protein, conserved		Q582C3			x	102.77	5.8	0	3	3	0.665387	-0.587735	0.14688	2.76729	2	2	0.66769	-0.58275	20.61	2	20.6276	18.685	19.3614	3	3	0.90122	-0.150049	11.538	3	21.4498	18.9799	20.073	2	2	0.489572	-1.03041	61.723	3	20.0625	20.5282	20.3668
	5247	Tb927.9.11040	Tb09.211.2370, Tb09.211.2370:mRNA, Tb09.211.2370:pep, chr9contig211.tmp0273c	mitochondrial carrier protein (MCP3)	MCP3	Q38DS0	x		x	33.167	6.8	0	2	2	0.665685	-0.587088	0.270656	1.88547	1	1	0.41129	-1.28177		1	16.1509	17.0392	18.0682	1	1	0.68555	-0.544666		1	17.4323	14.042	15.7704	2	2	1.04621	0.065174	104.28	2	18.6435	17.0024	15.476
	821	Tb927.10.12050	Tb10.389.1710	hypothetical protein, conserved		Q389D7	x		x	33.571	43.9	0	9	9	0.665723	-0.587006	0.0238243	5.39142	6	6	0.59537	-0.748142	15.411	5	24.2201	22.3588	23.1338	7	7	0.66697	-0.584306	17.63	7	24.4668	22.795	23.5479	6	6	0.742997	-0.428571	11.141	7	23.7977	23.816	23.0049
	5325	Tb927.9.12750	Tb09.211.3700, Tb09.211.3700:mRNA, Tb09.211.3700:pep, chr9contig211.tmp0413	hypothetical protein, conserved		Q38DD9			x	38.624	32.4	0	10	10	0.666435	-0.585463	0.0122958	6.34569	8	8	0.7297	-0.454625	18.017	8	22.6238	21.6849	22.1523	7	7	0.63404	-0.657354	52.059	9	23.1224	21.3629	21.8447	8	8	0.639754	-0.64441	65.816	8	22.9375	22.3108	21.9057
	1400	Tb927.10.6170	TRYP_x-70a06.p2kb545_100, Tb10.70.0660	hypothetical protein, conserved		Q38AY9	x		x	163.96	6.6	0	5	5	0.666684	-0.584925	0.18779	2.41281	2	2	0.47813	-1.06453	32.254	2	19.3651	19.7954	20.6277	3	3	0.9717	-0.0414171	21.827	3	20.5635	17.9149	18.7077	5	5	0.637796	-0.648834	29.719	5	21.2708	19.8326	19.2324
	4667	Tb927.7.7440	Tb07.30D13.340	hypothetical protein, conserved		Q57TY1	x		x	14.51	61.8	0	7	7	0.666964	-0.584319	0.00179686	9.12031	6	6	0.6455	-0.631511	11.289	9	26.5433	23.8602	24.5016	5	5	0.68421	-0.547489	7.1162	7	25.1134	25.1068	25.8779	6	6	0.671772	-0.573956	12.728	12	25.2163	24.478	23.6242
	3762	Tb927.5.2430	Tb05.3C6.550	membrane transporter protein, putative		Q582C2			x	56.733	7.8	0	3	3	0.667105	-0.584015	0.00903271	6.79062	2	2	0.70648	-0.501279	57.497	3	21.3807	19.3696	20.1337	3	3	0.67816	-0.560302	7.93	2	20.9967	19.8038	20.7916	3	3	0.619655	-0.690462	21.472	3	20.8016	20.186	19.7788
	3459	Tb927.4.2400	Tb04.1H19.750	hypothetical protein, conserved		Q584E7		x		156.86	5	0	5	4	0.66741	-0.583354	0.0808256	3.62904	3	2	0.54503	-0.875592	72.036	2	20.8097	20.7177	20.9739	4	3	0.8322	-0.264998	65.421	3	21.2137	19.2082	20.2329	3	3	0.655437	-0.609471	67.946	3	21.8515	20.323	20.0955
	4150	Tb927.6.4200	Tb06.26G9.1150	hypothetical protein, conserved		Q586Y7	x		x	50.398	26.8	0	8	8	0.667685	-0.58276	0.0208872	5.58124	5	5	0.73292	-0.448272	15.912	4	24.6436	22.5724	23.6219	8	8	0.67908	-0.558347	21.525	9	24.1457	23.1885	23.9889	5	5	0.59805	-0.741661	64.623	4	24.1905	23.4917	22.6898
	1707	Tb927.11.10590	Tb11.01.2360, Tb11.01.2360:mRNA, Tb11.01.2360:pep	hypothetical protein, conserved		Q383M0	x		x	62.805	16.9	0	5	5	0.668075	-0.581919	0.0862146	3.53592	2	2	0.5186	-0.947306	53.447	2	20.241	20.5652	21.298	2	2	0.76643	-0.383774	11.583	4	20.4069	18.7612	19.6005	5	5	0.750188	-0.414677	11.497	4	21.9776	19.6421	19.1258
	689	Tb927.1.840		transmembrane protein, putative		Q4GZD4	x		x	27.104	18	0	3	3	0.668298	-0.581436	0.0324809	4.94426	1	1	0.77174	-0.373813		1	24.8082	21.6241	22.4113	2	2	0.64287	-0.637401		1	22.9468	23.3713	24.1431	2	2	0.601612	-0.733094	39.44	4	23.0707	22.371	21.3434
	3407	Tb927.4.1750	Tb04.2L9.1280	hypothetical protein, conserved		Q581Q6	x			30.646	19.7	0	4	4	0.668528	-0.580941	0.425388	1.23315	4	4	1.1926	0.25411	1.9824	3	21.3178	18.0647	17.8122	2	2	0.306	-1.7084	171.2	2	20.9421	19.554	20.8146	1	1	0.818733	-0.288536		1	18.944	20.2843	19.4923
	4749	Tb927.8.1890	Tb08.26N11.340	cytochrome c1, heme protein, mitochondrial precursor		D6XKS6	x		x	30.071	50.4	0	10	10	0.668751	-0.580458	0.0419427	4.57544	7	7	0.6144	-0.70275	13.418	12	27.7446	24.6251	25.2175	7	7	0.61399	-0.703713	27.241	10	25.6878	26.2529	27.1106	10	10	0.792833	-0.334911	27.034	14	25.9514	25.1166	24.0748
	2551	Tb927.11.6150	Tb11.02.4020, Tb11.02.4020:mRNA, Tb11.02.4020:pep, Tb11.212.0040	hypothetical protein, conserved		Q385F4	x		x	48.159	8.1	0	2	2	0.668811	-0.580329	0.0512294	4.28688	2	2	0.80478	-0.313334	22.465	2	24.3005	20.1115	20.8492	1	1	0.58868	-0.764444	26.331	2	20.9017	23.1332	23.4504	1	1	0.631473	-0.663208	18.778	4	21.527	20.2485	19.4443
	2760	Tb927.11.9360	Tb11.01.1130, Tb11.01.1130:mRNA, Tb11.01.1130:pep	prenyltransferase, putative		Q383Z3	x		x	54.515	20	0	8	8	0.669355	-0.579156	0.022994	5.4426	4	4	0.7224	-0.46913	13.468	4	23.5993	21.7986	22.3788	7	7	0.59207	-0.75616	14.751	5	22.8417	22.1653	22.9326	4	4	0.701164	-0.512176	32.224	5	23.1177	22.1938	21.3748
	472	Tb927.7.5620;Tb11.v5.0590	Tb07.10C21.380	hypothetical protein, conserved		Q582H7			x	48.224	9.1	0	3	3	0.669791	-0.578218	0.0917509	3.44613	2	2	0.56234	-0.830485		1	21.1061	20.5139	21.1068	1	1	0.86467	-0.209778		1	20.2967	19.2148	20.6529	3	3	0.617971	-0.69439	14.091	3	21.8407	19.623	18.8744
	2951	Tb927.2.5020		acyl-CoA oxidase, putative		Q586U0	x		x	82.398	29.3	0	13	13	0.670034	-0.577693	0.0355387	4.81447	7	7	0.63341	-0.658788	10.93	7	23.3184	22.9829	23.2846	10	10	0.60802	-0.717809	18.739	10	24.4901	21.8717	22.6589	11	11	0.781067	-0.356482	23.447	10	24.1416	24.0623	22.5278
	5283	Tb927.9.11880	Tb09.211.3000, Tb09.211.3000:mRNA, Tb09.211.3000:pep, chr9contig211.tmp0340	hypothetical protein, conserved		Q38DK6	x		x	51.045	29.8	0	10	10	0.670251	-0.577226	0.00543918	7.5224	9	9	0.65935	-0.600884	15.803	11	24.2083	22.0953	23.2294	9	9	0.70993	-0.494251	22.022	8	23.635	22.8931	23.4669	9	9	0.643252	-0.636543	19.219	10	23.7711	23.0195	22.1091
	275	Tb927.10.4310;Tb10.v4.0045	TRYP_x-70a06.p2kb545_389, Tb10.70.2920	prohibitin 2, putative (PHB2)	PHB2	Q4FKP3	x		x	32.215	89.5	0	23	23	0.670879	-0.575875	0.00015781	12.6295	20	20	0.66689	-0.584479	23.069	29	29.9071	27.1554	27.9853	21	21	0.6682	-0.581648	16.001	29	28.4046	28.4685	29.2431	21	21	0.677599	-0.561497	40.466	33	28.6292	27.7698	26.9146
	2987	Tb927.2.5930		hypothetical protein, conserved		Q586C1	x		x	60.489	29.6	0	10	10	0.671159	-0.575274	0.00390488	8.00051	6	6	0.66816	-0.581734	9.169	6	23.7279	22.6357	23.3159	7	7	0.64428	-0.63424	46.138	8	23.3342	22.321	23.0449	9	9	0.702297	-0.509848	10.39	8	24.0155	22.6062	21.9987
	1600	Tb927.10.9120	TRYPtp6k15-3d06.p1c_189, Tb10.6k15.1300	hypothetical protein, conserved		Q38A62	x		x	27.299	21.5	0	3	3	0.671316	-0.574936	0.0096452	6.69597	3	3	0.62743	-0.672474	7.6205	3	24.5182	19.4723	20.3077	3	3	0.71923	-0.475475	12.869	3	22.6635	23.0166	23.8896	2	2	0.670421	-0.576861	22.216	2	20.9496	21.9294	21.3374
	3878	Tb927.5.4290	Tb05.45E22.590	hypothetical protein, conserved		Q57Z20				40.083	16.9	0	3	3	0.671478	-0.574589	0.183316	2.4476	2	2	0.57859	-0.789387	3.9564	2	20.4625	20.7241	21.75	1	1	0.99583	-0.00602862		1	18.7774	19.1861	19.6945	3	3	0.525458	-0.928351	24.286	4	22.3264	17.6833	17.8657
	4898	Tb927.8.4150	Tb08.10J17.30	hypothetical protein, conserved		Q581D5	x		x	33.246	13.3	0	4	4	0.672094	-0.573264	0.0200525	5.64007	4	4	0.75331	-0.408684	13.136	9	24.1645	19.7019	20.5222	3	3	0.63841	-0.647445	53.183	5	23.0832	22.7302	23.498	2	2	0.631273	-0.663663	0.93307	2	21.1696	22.4047	21.669
	783	Tb927.10.11500	Tb10.26.0410	hypothetical protein, conserved		Q389J1	x			24.035	12.6	0.0001947	2	2	0.672427	-0.572551	0.289771	1.78701	1	1	0.79158	-0.337193		1	19.9644	18.7639	19.073	2	2	0.39101	-1.35472	137.08	2	20.0242	18.606	19.2513	2	2	0.982318	-0.0257376	22.446	2	19.9267	19.7518	17.4856
	3399	Tb927.4.1660	Tb04.2L9.1150	mitochondrial carrier protein, putative (MCP6)	MCP6	Q581R5	x		x	42.163	34.5	0	11	11	0.672577	-0.572229	0.0112035	6.47991	7	7	0.64463	-0.633457	42.1	8	23.7852	22.4614	23.3621	8	8	0.64476	-0.633166	10.55	8	23.313	22.3936	23.0929	10	10	0.732011	-0.450063	34.919	11	23.9809	22.6573	21.8597
	3057	Tb927.3.1810	Tb03.30P12.470	hypothetical protein, conserved		Q57ZD0	x		x	36.117	35.6	0	8	8	0.672763	-0.571829	0.023111	5.43528	8	8	0.7604	-0.39517	27.766	10	25.0919	22.0081	22.7922	5	5	0.63663	-0.651473	54.564	6	22.3505	23.7084	24.3945	7	7	0.62901	-0.668845	30.109	6	23.4527	21.7243	20.8447
	5109	Tb927.8.6960	Tb08.10K10.850	hypothetical protein, conserved		Q57YQ3	x		x	42.527	41.3	0	10	6	0.67292	-0.571492	0.0217841	5.52058	8	5	0.60004	-0.736869	34.591	6	24.0811	22.0041	22.7237	7	4	0.69343	-0.528178	6.5877	4	23.2908	22.6321	23.423	10	6	0.732332	-0.449429	14.225	7	23.4082	22.6	21.8969
	2753	Tb927.11.9250	Tb11.01.1000, Tb11.01.1000:mRNA, Tb11.01.1000:pep	hypothetical protein, conserved		Q384A4				51.131	11.8	0	4	4	0.673272	-0.570739	0.0113417	6.46222	3	3	0.73294	-0.448233	46.903	4	24.9969	21.4906	22.4609	2	2	0.64724	-0.627627	14.848	2	22.518	23.4206	24.4077	4	4	0.643335	-0.636358	19.919	6	23.0558	21.9348	20.9296
	5212	Tb927.9.10310	Tb09.211.1750, Tb09.211.1750:mRNA, Tb09.211.1750:pep, chr9contig211.tmp0206c	mitochondrial carrier protein,mitochondrial carrier protein (MCP11)	MCP11	Q38DX9	x		x	34.295	62.5	0	16	16	0.673347	-0.570578	0.000354543	11.4618	15	15	0.68344	-0.549113	39.889	26	30.97	27.9948	28.7704	13	13	0.6688	-0.580353	43.03	30	28.542	29.4872	30.3312	15	15	0.667913	-0.582267	32.939	34	29.4341	27.9218	27.0252
	3594	Tb927.4.4630	Tb04.3I12.380	hypothetical protein, conserved		Q583E8			x	18.467	34.5	0	4	4	0.673391	-0.570483	0.0391363	4.67535	3	3	0.71678	-0.480398	31.552	3	22.6763	20.4219	21.0965	3	3	0.74236	-0.429809	39.131	3	22.2099	21.5137	21.8224	4	4	0.573855	-0.801241	53.654	3	21.7983	21.49	20.862
	3184	Tb927.3.3630	Tb03.28C22.970	Elongation factor Ts, mitochondrial, putative (EF-Ts)	EF-Ts	Q57W99	x		x	29.732	48.9	0	9	9	0.673598	-0.57004	0.00305536	8.35444	6	6	0.67357	-0.5701	18.794	9	26.9324	25.1604	25.8251	8	8	0.64855	-0.62471	31.644	14	26.627	25.396	26.3225	8	8	0.699643	-0.515309	20.487	15	26.5307	25.9572	25.1983
	4464	Tb927.7.4050	Tb07.5F10.570	hypothetical protein, conserved		Q57UN5	x			85.652	7	0	3	3	0.673995	-0.56919	0.213588	2.2271	0	0				0	0	19.6853	20.5455	1	1	0.58737	-0.767659		1	20.272	0	0	2	2	0.773395	-0.370722	13.888	2	21.1786	19.6719	18.7168
	4942	Tb927.8.4850	Tb08.4A8.550	hypothetical protein, conserved		Q57UW7				32.956	19	0	4	4	0.674326	-0.568482	0.219107	2.19029	3	3	0.50185	-0.994672	114.53	2	24.5028	24.1576	24.1978	3	3	0.58541	-0.772481	77.179	2	23.0921	22.4362	24.1092	4	4	1.0437	0.0617067	7.8152	3	25.1779	22.491	21.5389
	1494	Tb927.10.7610	TRYPtp6k15-3d06.p1c_438, Tb10.6k15.3040	hypothetical protein, conserved		Q38AK3	x		x	165.1	24.1	0	25	25	0.674385	-0.568357	0.00895262	6.80347	17	17	0.72665	-0.460667	35.745	14	26.0629	23.0952	23.8016	15	15	0.64528	-0.632003	19.488	13	25.1011	24.7029	25.3508	18	18	0.654108	-0.6124	22.272	12	24.4912	24.408	23.7107
	4241	Tb927.6.920	Tb06.3A7.280	helicase, putative					x	107.47	7.1	0	4	4	0.67464	-0.56781	0.0905954	3.46442	1	1	0.63765	-0.649163		1	21.7671	19.1391	20.1865	1	1				0	0	20.2914	21.1243	3	3	0.713776	-0.486457	34.145	3	20.7558	0	0
	1527	Tb927.10.8030	TRYPtp6k15-3d06.p1c_368, Tb10.6k15.2510	hypothetical protein, conserved		Q38AG1	x		x	28.834	52.2	0	16	16	0.674647	-0.567796	0.00153629	9.34633	14	14	0.68602	-0.543677	17.06	27	29.5641	27.5296	28.2858	15	15	0.68425	-0.547405	20.175	28	29.2587	28.1542	28.883	15	15	0.654151	-0.612305	30.817	29	28.9567	28.6149	27.7848
	3120	Tb927.3.2740	Tb03.48O8.20	hypothetical protein, conserved		Q582Y6			x	35.563	6.9	0	2	2	0.675425	-0.566133	0.018925	5.72356	2	2	0.60874	-0.716102	41.431	3	24.5332	18.1467	18.5874	2	2	0.73304	-0.448036	10.371	2	20.8552	23.5457	23.5206	2	2	0.690512	-0.534261	43.215	2	19.3838	20.0838	19.5835
	816	Tb927.10.11950	Tb10.389.1830	hypothetical protein, conserved		Q389E7				22.385	15.3	0.0088608	3	3	0.676016	-0.564871	0.538047	0.894197	3	3	0.43478	-1.20164	111.17	2	21.3043	0	17.3149	2	2	1.0511	0.0718999		1	19.1756	18.2642	21.1173	1	1				0	17.3149	18.2712	18.0733
	3843	Tb927.5.3640	Tb05.6E7.450	hypothetical protein, conserved		Q57UA2	x		x	30.64	36.7	0	8	8	0.676297	-0.564272	0.0102653	6.60609	4	4	0.65554	-0.609244	18.389	5	24.4576	22.5917	23.5703	5	5	0.73209	-0.449907	17.656	4	23.8954	22.9506	23.832	8	8	0.644538	-0.633664	13.419	6	24.1625	23.2694	22.3892
	3992	Tb927.6.2010	Tb06.4M18.120	hypothetical protein, conserved		Q584V5	x		x	58.952	53.3	0	21	21	0.676909	-0.562965	0.00311539	8.32637	17	17	0.64829	-0.625289	21.166	26	27.5186	25.53	26.302	18	18	0.6955	-0.523878	40.843	29	27.0711	25.9805	26.9095	18	18	0.6879	-0.53973	21.149	31	26.9671	26.4104	25.6265
	5677	Tb927.9.8210	Tb09.211.0190, Tb09.211.0190:mRNA, Tb09.211.0190:pep, chr9contig211.tmp0019c	Peptide deformylase 2		Q38EE2	x		x	42.101	35.5	0	8	8	0.677125	-0.562505	0.0051798	7.59289	5	5	0.65959	-0.600359	14.417	5	25.0633	22.1395	22.9075	4	4	0.71634	-0.481284	10.711	3	23.5613	23.6058	24.4102	7	7	0.657073	-0.605874	26.786	8	23.574	22.9127	22.0957
	1137	Tb927.10.2050	TRYP_x-70a06.p2kb545_781, Tb10.70.5720	hypothetical protein, conserved		Q38C38	x		x	44.299	6.6	0.00019814	2	2	0.678421	-0.559748	0.224824	2.15313	1	1	1.0389	0.0550568		1	14.202	20.0367	20.5094	1	1	0.48753	-1.03644		1	17.4644	12.9809	13.3937	2	2	0.616485	-0.697863		1	21.2923	16.9175	15.7998
	3639	Tb927.4.5350	Tb04.24M18.140	3-methylcrotonyl-CoA carboxylase, pseudogene, putative (pseudogene),3-methylcrotonyl-CoA carboxylase, point mutation					x	73.856	31	0.00020178	16	3	0.67857	-0.55943	0.0192449	5.69938	11	2	0.73903	-0.436295	14.346	2	22.5387	20.882	21.4876	11	2	0.613	-0.706041	12.261	2	21.8208	21.0433	21.9067	16	3	0.689703	-0.535953	39.034	3	22.2163	21.242	20.2235
	3682	Tb927.5.1130	Tb05.28F8.50	hypothetical protein, conserved		Q57W58	x		x	34.299	26.3	0	7	7	0.679024	-0.558466	0.00460812	7.76161	4	4	0.71413	-0.485741	5.9674	4	23.3254	21.9747	22.7788	5	5	0.67107	-0.575465	12.274	3	23.5641	22.1073	22.515	6	6	0.653296	-0.614192	12.019	3	23.432	22.935	22.0635
	5644	Tb927.9.7210	Tb09.160.5280, Tb09.160.5280:mRNA, Tb09.160.5280:pep, chr9contig160.tmp0414	mitochondrial exoribonuclease DSS-1,exoribonuclease DSS-1 (EMBL:AY233297)		Q38EM3	x		x	83.345	10.4	0	6	6	0.679368	-0.557734	0.110376	3.1795	4	4	0.51663	-0.952797	31.071	3	22.6451	20.8348	21.1993	3	3	0.73863	-0.437076	97.245	4	21.9888	20.5373	22.2643	3	3	0.821693	-0.283329	7.5053	2	22.0285	20.4347	21.3882
	1663	Tb927.11.10040	Tb11.01.1800, Tb11.01.1800:mRNA, Tb11.01.1800:pep	hypothetical protein, conserved		Q383S5			x	13.539	52.5	0	4	4	0.679744	-0.556937	0.00516259	7.59769	3	3	0.66947	-0.578909	17.751	3	24.4717	21.7588	22.6194	2	2	0.65389	-0.61288		1	22.9422	22.9692	23.8436	2	2	0.717463	-0.479024	16.462	2	23.2524	22.3037	21.4587
	1644	Tb927.10.9830	TRYPtp6k15-3d06.p1c_73, Tb10.6k15.0480	hypothetical protein, conserved		Q389Z3	x		x	17.194	60.5	0	8	8	0.680379	-0.55559	0.000905162	10.1095	8	8	0.66649	-0.585345	24.306	19	30.079	27.1718	27.8518	8	8	0.68115	-0.553956	23.302	18	27.5305	28.6602	29.4031	8	8	0.69377	-0.527471	22.56	16	28.5515	26.8675	26.09
	1836	Tb927.11.12280	Tb11.01.4100, Tb11.01.4100:mRNA, Tb11.01.4100:pep	hypothetical protein, conserved		Q382V3				59.066	13.8	0	5	5	0.680589	-0.555144	0.00221273	8.81995	2	2	0.6971	-0.520562	9.9432	2	20.9326	22.3504	22.5204	2	2	0.65682	-0.60643	1.9593	2	20.746	19.6483	20.17	4	4	0.688516	-0.538439	42.479	4	23.4378	20.0026	19.4336
	4030	Tb927.6.2510	Tb06.4M18.1100	hypothetical protein, conserved		Q584Q5	x		x	16.92	35.6	0	4	4	0.681238	-0.55377	0.00379289	8.04249	4	4	0.71286	-0.488309	3.5881	5	25.1091	22.5428	23.1975	4	4	0.67394	-0.569308	4.734	6	24.4956	23.6536	24.4548	3	3	0.658068	-0.603692	21.379	5	23.9069	23.8314	23.0572
	946	Tb927.10.13810	236.t00326, Tb10.61.3115	hypothetical protein, conserved		Q388L8	x		x	12.955	16.8	0.0016854	2	2	0.682044	-0.552064	0.0187563	5.73648	1	1	0.7497	-0.415615		1	24.1117	20.1306	21.349	1	1	0.67848	-0.559622		1	22.5837	22.5113	23.5345	2	2	0.623752	-0.680954		1	21.8648	22.0106	20.9748
	1236	Tb927.10.340	Tb10.100.0220	mitochondrial structure specific endonuclease I (SSE-1), putative		Q38CK4	x		x	33.567	12.2	0	3	3	0.682436	-0.551235	0.00376532	8.05301	3	3	0.65257	-0.615795	14.48	3	22.1083	20.111	20.8956	3	3	0.6892	-0.537005	45.858	3	21.8472	20.6511	21.4549	3	3	0.706664	-0.500904	4.2512	3	21.556	21.0776	20.5727
	3798	Tb927.5.3010;Tb11.v5.0691	Tb05.26K5.120	MRB1-associated protein, putative,guide RNA binding protein, putative (mrb3010)	mrb3010	Q57ZX7	x		x	57.748	46.7	0	19	19	0.682449	-0.551207	0.0135927	6.20102	17	17	0.73137	-0.451327	18.51	18	26.9641	24.5145	25.2651	17	17	0.6929	-0.529281	19.682	15	25.8089	25.5703	26.2732	17	17	0.627195	-0.673014	39.788	20	25.938	25.1372	24.3833
	4482	Tb927.7.4320	Tb07.5F10.120	hypothetical protein, conserved		Q57UR2			x	31.197	34.3	0	7	7	0.683775	-0.548407	0.0152823	6.032	4	4	0.73536	-0.443477	20.142	6	23.3286	22.1725	22.654	6	6	0.6253	-0.67738	23.093	7	23.4348	21.9239	22.6442	5	5	0.695265	-0.524365	38.449	6	23.4333	22.7148	22.0872
	3497	Tb927.4.3070	Tb04.2H8.690	hypothetical protein, conserved		Q583Y4	x		x	51.431	42	0	12	12	0.684012	-0.547906	0.0197083	5.66505	6	6	0.6504	-0.620601	21.073	7	25.2522	22.3404	23.068	9	9	0.76214	-0.391872	8.7151	7	24.3949	23.5585	24.7186	9	9	0.645619	-0.631244	21.388	9	23.7496	23.7506	22.9216
	1793	Tb927.11.11680	Tb11.01.3550, Tb11.01.3550:mRNA, Tb11.01.3550:pep	2-oxoglutarate dehydrogenase E2 component, putative		Q383B2	x		x	41.143	64.2	0	20	20	0.684449	-0.546984	0.00163677	9.25493	19	19	0.6938	-0.527408	29.859	41	32.4872	29.4992	30.3394	19	19	0.69624	-0.522343	41.611	40	30.8706	31.0086	31.846	20	20	0.66379	-0.591201	21.426	60	30.9796	30.2237	29.4021
	2792	Tb927.11.9750	Tb11.01.1500, Tb11.01.1500:mRNA, Tb11.01.1500:pep	hypothetical protein, conserved		Q383V4	x			72.849	13.7	0	7	7	0.684563	-0.546745	0.00670104	7.2214	4	4	0.70427	-0.505799	16.669	3	24.3594	20.6219	21.615	4	4	0.64323	-0.636593	23.894	4	22.0352	22.8005	23.7612	5	5	0.708165	-0.497842	27.379	6	22.2022	21.3206	20.679
	2451	Tb927.11.4870	Tb11.02.2480, Tb11.02.2480:mRNA, Tb11.02.2480:pep	hypothetical protein, conserved		Q385T1	x		x	25.784	13.6	0	2	2	0.685046	-0.545728	0.0368711	4.76137	2	2	0.59163	-0.757233	8.2751	2	23.0289	20.4937	21.2474	2	2	0.7189	-0.476137	10.821	2	21.7632	21.6944	22.3003	2	2	0.755858	-0.403813	41.476	2	21.9192	21.1244	20.2805
	4301	Tb927.7.1720	Tb07.43M14.100	HIRA-interacting protein 5, putative (HIRIP5)	HIRIP5	Q57V38	x		x	31.096	18.9	0	4	4	0.685742	-0.544263	0.0148294	6.0754	4	4	0.70716	-0.499891	7.2688	3	22.4068	21.2395	22.1588	1	1	0.72855	-0.4569		1	20.4403	20.6515	21.9001	4	4	0.6259	-0.675997	8.8996	4	22.7711	19.6766	19.1577
	1681	Tb927.11.10240	Tb11.01.2000, Tb11.01.2000:mRNA, Tb11.01.2000:pep	hslVU complex proteolytic subunit, putative,hslVU complex proteolytic subunit, threonine peptidase, Clan T(1), family T1B		Q383Q5	x		x	22.684	38.8	0	7	7	0.686772	-0.542097	0.00142375	9.45608	6	6	0.70526	-0.503773	13.615	14	30.1985	26.9159	27.636	7	7	0.68361	-0.548755	9.3874	14	28.052	28.7702	29.5283	6	6	0.671862	-0.573762	16.434	13	28.3204	27.3934	26.604
	5563	Tb927.9.5020	Tb09.160.3560, Tb09.160.3560:mRNA, Tb09.160.3560:pep, chr9contig160.tmp0280	hypothetical protein, conserved		Q38F48				44.431	9.6	0	3	3	0.686926	-0.541774	0.015042	6.05486	2	2	0.74783	-0.419218	4.7507	3	22.052	19.8159	20.8078	2	2	0.68054	-0.555248	5.7743	3	21.4623	20.3729	21.5118	3	3	0.636902	-0.650856	16.478	3	21.3955	20.8025	20.0163
	476	Tb927.7.2570;Tb11.v5.0611	Tb07.22O10.680	guide RNA associated protein, GAP2,mitochondrial RNA binding protein 1		Q57XL7	x		x	52.545	46.9	0	14	14	0.686976	-0.541668	0.000978917	9.99653	11	11	0.69961	-0.515377	16.47	22	28.9977	26.0459	26.8019	12	12	0.68956	-0.536252	19.228	21	27.9125	27.5611	28.3324	13	13	0.672043	-0.573375	11.103	23	27.4729	27.2695	26.437
	513	Tb927.11.15780;Tb11.v5.0771	Tb11.01.7430, Tb11.01.7430:mRNA, Tb11.01.7430:pep	hypothetical protein, conserved		Q381K8			x	10.98	71.4	0	4	4	0.687235	-0.541124	0.0191563	5.70603	3	3	0.6601	-0.599243	13.985	3	24.7514	22.7446	23.5537	4	4	0.64453	-0.633681	17.632	7	24.296	23.4758	23.9828	3	3	0.762893	-0.390448	48.857	4	24.2052	23.6277	22.8647
	1312	Tb927.10.470	TRYP_x-70a06.p2kb545_1079, Tb10.70.7840	choline dehydrogenase, putative		Q38CJ1	x		x	56.921	63.6	0	25	25	0.687265	-0.541061	0.00114958	9.76468	21	21	0.68675	-0.542143	18.666	26	27.5932	26.1311	26.6588	19	19	0.70284	-0.508732	16.562	21	26.0317	26.0945	26.9631	24	24	0.67254	-0.572308	40.268	34	27.4189	25.3617	24.6031
	569	Tb927.1.1580		cytochrome c oxidase assembly factor, putative,electron transport protein SCO1/2, putative		Q4GZ61	x		x	33.578	34.9	0	8	8	0.687729	-0.540088	0.0060459	7.36983	5	5	0.70991	-0.494292	11.119	6	25.9881	22.3788	23.2888	6	6	0.64871	-0.624354	34.696	8	24.3142	24.5349	25.3325	7	7	0.706314	-0.501617	28.666	9	23.9044	23.6619	22.8552
	3784	Tb927.5.2790	Tb05.26K5.490	mitochondrial DNA polymerase beta-PAK (Pol beta-PAK)	Pol beta-PAK	Q57ZV5	x		x	87.228	23	0	15	15	0.687906	-0.539716	0.000367441	11.4102	12	12	0.67872	-0.559112	76.18	9	25.6827	22.2749	23.0045	10	10	0.68955	-0.536273	10.542	8	24.5185	23.6211	25.2876	11	11	0.695555	-0.523763	36.925	5	23.6854	23.8604	23.0694
	2754	Tb927.11.9280	Tb11.01.1040, Tb11.01.1040:mRNA, Tb11.01.1040:pep	hypothetical protein, conserved		Q384A1	x		x	74.128	32.9	0	16	16	0.687931	-0.539664	0.0433985	4.52621	11	11	0.77443	-0.368793	25.179	11	25.4978	22.7035	23.5673	14	14	0.71273	-0.488572	23.314	17	24.8551	23.888	24.9251	14	14	0.589831	-0.761626	34.88	14	24.1992	24.1775	23.4395
	3012	Tb927.3.1180	Tb03.1J15.780	hypothetical protein, conserved		Q57XV1	x		x	93.288	7.5	0	4	4	0.687949	-0.539626	0.0934336	3.41991	4	4	0.86154	-0.21501	14.631	5	22.3575	19.5184	20.4402	4	4	0.67042	-0.576863	23.866	5	22.1028	21.049	21.6116	3	3	0.563698	-0.827006	12.978	3	21.0517	21.4545	20.6369
	5202	Tb927.9.10080	Tb09.211.1610, Tb09.211.1610:mRNA, Tb09.211.1610:pep, chr9contig211.tmp0190c	phosphatidylserine decarboxylase, putative		Q38DZ5	x		x	39.735	27.8	0	5	5	0.688746	-0.537956	0.0318404	4.973	5	5	0.7864	-0.346665	46.269	4	23.6921	20.407	21.1877	2	2	0.62706	-0.673325	6.0372	2	21.3834	22.5003	22.8615	4	4	0.662559	-0.59388	7.5027	4	21.8495	20.6875	19.9974
	4940	Tb927.8.4810	Tb08.4A8.510	prohibitin 1 (PHB1)	PHB1	Q57UX1	x		x	31.429	62.8	0	19	19	0.689127	-0.537158	0.000852007	10.1968	17	17	0.69713	-0.5205	23.482	29	29.3028	26.8784	27.6355	18	18	0.67431	-0.568516	25.671	30	28.3313	27.8869	28.6252	18	18	0.696185	-0.522458	37.561	29	28.3061	27.6779	26.8741
	2457	Tb927.11.4930	Tb11.02.2540, Tb11.02.2540:mRNA, Tb11.02.2540:pep	hypothetical protein, conserved		Q385S5				27.878	7.8	0.001317	2	2	0.689642	-0.536081	0.0202838	5.62353	1	1	0.62945	-0.667836		1	17.7212	18.7723	18.9319	1	1	0.75818	-0.399388		1	19.4024	16.3934	16.9883	2	2	0.687285	-0.541019	57.103	2	19.8543	18.7076	18.015
	988	Tb927.10.14350	TRYP_x-61h03.q2kb185_373, Tb10.61.2420	hypothetical protein, conserved		Q388G7	x		x	10.907	27.8	0	2	2	0.689715	-0.535927	0.0205624	5.60385	1	1	0.62927	-0.668249		1	21.6742	20.9342	21.8307	2	2	0.7589	-0.398018	82.802	4	21.3054	20.2223	21.0178	2	2	0.687049	-0.541515	8.7897	4	22.4511	20.6693	19.8173
	3285	Tb927.3.5220	Tb03.5L5.300	hypothetical protein, conserved		Q580V3				65.028	4.3	0.0065419	3	3	0.68992	-0.535498	0.532512	0.909113	2	2	1.0408	0.0576929	12.127	2	21.5131	19.0947	19.4482	0	0				0	0	20.6339	20.3812	2	2	0.457331	-1.12869	29.021	2	20.2823	0	0
	2844	Tb927.2.2210		hypothetical protein, conserved		Q586K1	x		x	113.45	13.6	0	11	11	0.689974	-0.535386	0.0308732	5.0175	3	3	0.61085	-0.71111	8.6253	3	20.0062	21.4944	22.15	9	9	0.69937	-0.515872	69.082	6	23.0677	18.3228	19.468	6	6	0.768876	-0.379177	48.917	6	22.8592	22.4859	21.4764
	815	Tb927.10.11930	Tb10.389.1850	beta-D-hydroxybutyrate dehydrogenase		Q389E9	x		x	27.645	60.8	0	14	14	0.690512	-0.534262	0.00171731	9.18563	12	12	0.71166	-0.49074	17.402	23	28.3418	25.4696	26.184	13	13	0.68364	-0.548691	38.377	21	27.5123	26.8635	27.7003	14	14	0.676727	-0.563353	37.412	22	26.8706	26.8875	26.0039
	4456	Tb927.7.3960	Tb07.5F10.790	50S ribosomal protein L16, putative		Q57UM6	x		x	19.13	54.5	0	8	8	0.690575	-0.534131	0.362497	1.46396	5	5	0.50086	-0.997521	38.374	5	27.6718	20.7954	22.0927	6	6	1.3002	0.378734	60.403	6	24.0377	26.5568	26.7783	6	6	0.505715	-0.983605	35.153	5	22.5852	23.3391	22.6562
	4733	Tb927.8.1640	Tb08.29O9.380	MSP-B, putative		Q580F9		x		59.905	55.6	0	21	1	0.69251	-0.530093	0.248236	2.01022	16	1				0	0	15.8122	17.9162	17	1	0.80539	-0.312241		1	20.2987	0	0	20	1	0.595451	-0.747946		1	18.2179	19.4329	19.1507
	607	Tb927.1.2730		hypothetical protein, conserved		Q4GYU9	x		x	38.735	59.3	0	12	12	0.692659	-0.529784	0.00651411	7.26222	9	9	0.66723	-0.583744	47.389	8	25.1451	23.3604	24.0357	9	9	0.67796	-0.560728	15.823	8	24.3891	23.6651	24.5046	9	9	0.734646	-0.444879	28.597	9	24.7372	23.6414	23.0832
	873	Tb927.10.12870	Tb10.389.0660	hypothetical protein, conserved		Q388V9				118.83	5.8	0	3	3	0.693597	-0.52783	0.567634	0.816968	0	0				0	0	19.7519	19.6341	1	1	0.44084	-1.18167		1	21.9792	0	0	2	2	1.09127	0.126014	38.882	2	20.6942	21.414	20.3539
	3025	Tb927.3.1320	Tb03.1J15.580	hypothetical protein, conserved		Q57XW5				124.78	2.6	0.0038567	3	3	0.694466	-0.526024	0.352811	1.50303	2	2	0.95933	-0.0599009	149.81	3	25.2288	22.8809	23.1067	2	2	0.37849	-1.40167	162.23	4	24.953	23.9589	24.4561	3	3	0.922424	-0.116498	18.356	3	23.9982	24.3122	23.4736
	3556	Tb927.4.4030	Tb04.1D20.550	hypothetical protein, conserved		Q57Y07				57.166	10.4	0.0042171	4	4	0.695452	-0.523977	0.108482	3.20448	3	3	0.90248	-0.148033	56.214	3	21.3349	19.8756	20.8458	3	3	0.61813	-0.694018	21.846	3	22.5361	20.1187	20.5229	1	1	0.602954	-0.729879		1	21.4408	21.8036	21.2075
	2051	Tb927.11.15110	Tb11.01.6760, Tb11.01.6760:mRNA, Tb11.01.6760:pep	hypothetical protein, conserved		Q381S4				64.186	7.5	0	3	3	0.695659	-0.523548	0.138949	2.84738	2	2	0.78337	-0.352234	31.338	2	19.1811	16.5101	17.8917	3	3	0.83463	-0.260791	4.0822	3	20.3614	17.8593	18.4441	1	1	0.514907	-0.957617		1	18.3603	19.546	19.1498
	2729	Tb927.11.8980	Tb11.01.0710, Tb11.01.0710:mRNA, Tb11.01.0710:pep	Elongation factor G 2, mitochondrial, putative (EF-G2)	EF-G2	Q384D0	x		x	90.047	23.9	0	13	13	0.695767	-0.523324	0.00747915	7.06291	10	10	0.69337	-0.528303	17.834	9	29.4487	25.6949	25.8651	9	9	0.65996	-0.59955	17.017	8	27.5877	28.2968	28.5861	11	11	0.736052	-0.442121	23.818	9	26.7826	26.7256	26.4353
	405	Tb11.v5.0325		retrotransposon hot spot (RHS) protein, putative					x	36.986	43.1	0	12	4	0.695893	-0.523062	0.0315473	4.98634	11	4	0.79372	-0.333298	41.475	7	27.2353	24.099	24.5759	12	4	0.64583	-0.630774	32.609	6	25.3344	26.0529	26.3974	12	4	0.657419	-0.605115	22.996	7	25.3571	24.6017	24.0061
	5110	Tb927.8.6970	Tb08.10K10.840	3-methylcrotonyl-CoA carboxylase alpha subunit, putative		Q57YQ4	x		x	73.906	48.8	0	22	9	0.695974	-0.522895	0.00456716	7.77449	14	5	0.66313	-0.592636	8.0938	4	25.0477	22.1252	23.1578	16	7	0.71853	-0.47688	13.302	5	24.3725	23.6739	24.3444	20	7	0.707514	-0.49917	27.766	7	23.732	23.6834	22.9759
	4740	Tb927.8.1770	Tb08.26N11.140	hypothetical protein, conserved		Q582A5	x		x	59.483	16.5	0	5	5	0.696305	-0.522208	0.0426853	4.55012	5	5	0.7853	-0.348684	23.052	3	23.3182	22.0161	22.6802	3	3	0.6028	-0.730249	31.416	2	23.1308	22.0165	22.5677	3	3	0.713165	-0.487692	45.701	4	23.386	22.4485	21.7228
	4373	Tb927.7.280	Tb07.8P12.370	cyclophilin-type peptidyl-prolyl cis-trans isomerase, putative (PPIase)	PPIase	Q57U26		x	x	24.302	76	0	13	13	0.697002	-0.520765	0.00152936	9.35286	9	9	0.71682	-0.480317	29.91	15	28.7584	26.1157	26.8689	11	11	0.68944	-0.536503	21.848	19	27.5831	27.312	28.0989	12	12	0.685166	-0.545474	44.983	19	27.5409	26.9409	26.1063
	5001	Tb927.8.5660	Tb08.26E13.340	hypothetical protein, conserved		Q57X16	x		x	24.492	34.4	0	6	6	0.697341	-0.520064	0.0132274	6.24032	5	5	0.70616	-0.501933	13.25	6	23.6181	21.8796	23.1702	5	5	0.64502	-0.632584	29.348	6	23.8579	22.2123	22.9344	6	6	0.744491	-0.425674	12.386	8	23.6646	23.2149	22.3824
	1907	Tb927.11.13280	Tb11.01.4860, Tb11.01.4860:mRNA, Tb11.01.4860:pep	mitochondrial RNA binding protein 2 (GBP25)	GBP25	Q382K8	x		x	25.106	43.8	0	9	9	0.698032	-0.518635	0.00385874	8.01765	8	8	0.71985	-0.474232	19.452	20	29.0136	27.0098	27.6974	8	8	0.70702	-0.500177	29.111	16	28.8281	27.6586	28.2982	8	8	0.668271	-0.581496	39.058	22	28.3942	28.1252	27.4536
	2196	Tb927.11.1710	Tb11.55.0009, Tb11.55.0009:mRNA, Tb11.55.0009:pep	mitochondrial RNA binding protein 1,gBP21, MRP1 (GBP21)	GBP21	Q386Y3	x		x	23.253	52.4	0	13	13	0.698326	-0.518027	0.000947554	10.0435	11	11	0.69168	-0.531823	51.988	23	27.9984	26.2723	26.9596	12	12	0.7139	-0.486206	45.771	18	27.4322	26.5625	27.3326	12	12	0.689655	-0.536053	71.026	24	27.6564	26.7761	25.9798
	2880	Tb927.2.3180;Tb11.v5.0782		kinetoplast polyadenylation/uridylation factor 1,mitochondrial RNA binding protein 1 (KPAF1)	KPAF1	Q587F7	x		x	114.38	50.3	0	42	42	0.698778	-0.517095	0.00580229	7.42916	38	38	0.73108	-0.451899	26.082	51	27.3084	25.2931	25.5495	37	37	0.7018	-0.510868	20.101	47	26.6266	25.9183	26.6151	37	37	0.665026	-0.588517	18.3	53	26.427	25.9383	25.2286
	813	Tb927.10.11900	Tb10.389.1880	hypothetical protein, conserved		Q389F2	x		x	19.531	52.1	0	8	8	0.698893	-0.516857	0.0263234	5.24751	6	6	0.74251	-0.429518	17.625	8	24.0562	21.7522	22.5433	6	6	0.74067	-0.433097	12.444	7	23.5858	22.7564	23.3044	8	8	0.620732	-0.687956	14.532	6	23.2013	22.8373	22.2811
	374	Tb927.11.7290;Tb11.v5.0254	Tb11.02.5190, Tb11.02.5190:mRNA, Tb11.02.5190:pep	pantothenate kinase subunit, putative		Q384T6			x	162.1	47.5	0	45	45	0.699033	-0.516567	0.0242963	5.36312	31	31	0.62391	-0.68059	25.675	30	26.9166	25.8912	25.7325	35	35	0.74102	-0.432416	21.21	40	27.054	25.4572	26.2645	36	36	0.738825	-0.436695	31.56	35	26.8141	26.3597	25.6657
	2219	Tb927.11.2010	Tb11.46.0006, Tb11.46.0006:mRNA, Tb11.46.0006:pep	hypothetical protein, conserved		Q386V8	x		x	50.298	18.4	0	5	5	0.699576	-0.515447	0.0162579	5.94272	3	3	0.63811	-0.648123	16.875	3	22.3777	21.3514	21.9724	2	2	0.72799	-0.458009	14.201	2	22.4585	20.9607	21.7007	4	4	0.737028	-0.440208	7.3042	3	22.695	21.8389	20.9404
	4858	Tb927.8.3460	Tb08.28L1.580	hypothetical protein, conserved		Q57YW7				32.772	38	0	6	6	0.701297	-0.511902	0.08476	3.56047	3	3	0.87464	-0.193239	48.127	3	22.8109	19.9421	20.7905	5	5	0.6263	-0.675074	22.914	3	22.8591	21.3229	22.1748	4	4	0.629644	-0.667393	13.015	3	21.4278	22.2649	21.2924
	1063	Tb927.10.15420	TRYP_x-61h03.q2kb185_146, Tb10.61.0960	hypothetical protein, conserved		Q387X1			x	44.361	35.4	0	10	10	0.701796	-0.510877	0.000599266	10.7045	8	8	0.69105	-0.533138	9.7359	6	26.254	22.6218	23.3192	9	9	0.7121	-0.489848	30.755	7	24.7658	24.8724	25.5555	6	6	0.702395	-0.509645	32.063	8	24.0123	24.126	23.2848
	2485	Tb927.11.5290	Tb11.02.2960, Tb11.02.2960:mRNA, Tb11.02.2960:pep, Tb11.212.1110	mitochondrial carrier protein (MCP9)	MCP9	Q385N9	x		x	29.883	40.1	0	13	13	0.70283	-0.508752	0.0147236	6.08573	12	12	0.7408	-0.432844	52.314	16	27.069	25.0745	25.8827	13	13	0.72655	-0.460866	50.092	14	26.1693	25.72	26.3497	12	12	0.645036	-0.632547	12.92	22	26.5345	25.4793	24.7739
	2593	Tb927.11.6660	Tb11.02.4500, Tb11.02.4500:mRNA, Tb11.02.4500:pep	hypothetical protein, conserved		Q385A3	x		x	103.55	19.7	0	13	13	0.703734	-0.506897	0.00231334	8.7558	10	10	0.69853	-0.517606	15.785	11	26.657	22.7469	23.5013	12	12	0.68643	-0.542815	25.283	11	24.7436	25.3297	25.9237	11	11	0.72685	-0.460271	33.149	12	24.1729	23.9895	23.4471
	2070	Tb927.11.1540	Tb11.55.0026, Tb11.55.0026:mRNA, Tb11.55.0026:pep	isovaleryl-coA dehydrogenase, putative		Q387A0	x		x	44.799	54.3	0	15	15	0.70495	-0.504408	0.00280762	8.47644	13	13	0.68318	-0.549662	19.186	19	27.1777	25.2952	26.0882	15	15	0.72852	-0.45696	24.613	19	27.4587	25.8278	26.459	14	14	0.703878	-0.506602	14.267	30	26.7455	26.9787	25.6376
	5197	Tb927.9.10000	Tb09.211.1540, Tb09.211.1540:mRNA, Tb09.211.1540:pep, chr9contig211.tmp0182c	hypothetical protein, conserved		Q38E02				13.513	15.3	0.0029493	2	2	0.70606	-0.502137			2	2	0.70606	-0.502137		1	22.29	0	0	1	1				0	0	20.8311	21.6376	1	1				0	0	0	0
	1492	Tb927.10.760	TRYP_x-70a06.p2kb545_1027, Tb10.70.7450	hypothetical protein, conserved		Q38CG4	x		x	29.887	36.9	0	8	8	0.706796	-0.500635	0.0248169	5.33254	7	7	0.78952	-0.340952	27.516	8	24.6383	23.03	23.7294	7	7	0.66139	-0.596427	12.253	6	25.1184	23.1429	24.0064	7	7	0.676178	-0.564525	18.751	6	24.4216	24.563	23.4726
	420	Tb927.10.16170;Tb11.v5.0396	TRYP_x-61h03.q2kb185_14, Tb10.61.0090	potassium voltage-gated channel, putative		Q387P8	x		x	34.606	19.9	0	5	5	0.707546	-0.499104	0.00152316	9.35872	4	4	0.68946	-0.536461	65.374	4	23.7574	22.0232	22.3993	4	4	0.71196	-0.490132	10.969	3	23.3224	22.4074	23.0387	4	4	0.721605	-0.470719	15.945	4	23.2235	22.6561	21.8875
	2922	Tb927.2.4445		hypothetical protein, conserved	Cx9C motif	Q586P9			x	15.441	42.1	0	5	5	0.708759	-0.496633	0.00181103	9.10897	1	1	0.70206	-0.510334	5.6992	2	21.0601	22.5461	22.3004	3	3	0.72946	-0.455099	47.258	3	22.1018	19.6462	20.3814	5	5	0.695217	-0.524465	27.196	5	23.4285	21.6079	20.3155
	2314	Tb927.11.3080	Tb11.02.0580, Tb11.02.0580:mRNA, Tb11.02.0580:pep	vesicular protein trafficking mediator, putative		Q386K3				27.354	23	0	4	4	0.708876	-0.496394	0.119768	3.06169	4	4	0.57179	-0.806443	33.704	3	24.5133	20.2219	20.3346	4	4	0.69288	-0.529323	10.8	4	23.7954	22.8497	23.9662	3	3	0.899119	-0.153416	16.733	4	21.2793	23.1424	22.3376
	2559	Tb927.11.6250	Tb11.02.4120, Tb11.02.4120:mRNA, Tb11.02.4120:pep	hypothetical protein, conserved		Q385E4	x		x	27.599	46.5	0	12	12	0.709399	-0.49533	0.000318645	11.6158	11	11	0.71515	-0.483682	10.759	18	30.4121	26.8906	27.4693	12	12	0.71221	-0.489625	17.13	17	28.2658	29.0614	29.694	11	11	0.700918	-0.512682	12.265	20	28.2088	27.5522	26.9079
	2639	Tb927.11.7380	Tb11.02.5280, Tb11.02.5280:mRNA, Tb11.02.5280:pep	glycerol-3-phosphate dehydrogenase (FAD-dependent), mitochondrial		Q384S7	x		x	66.991	72.5	0	34	34	0.709772	-0.494573	0.00123147	9.6654	31	31	0.71604	-0.481888	19.681	42	28.8153	27.3325	28.0092	28	28	0.69307	-0.528927	19.889	45	28.5338	27.4451	28.1096	33	33	0.720513	-0.472904	28.632	59	28.7102	27.8637	27.1055
	3085	Tb927.3.2150	Tb03.30P12.1240	protein phosphatase 2C, putative		Q57Z96			x	40.009	57.7	0	16	16	0.710065	-0.493977	0.000537146	10.8624	13	13	0.71306	-0.487905	14.4	16	26.4897	24.8966	25.5059	14	14	0.69924	-0.51614	29.307	16	26.4416	25.0949	25.7994	11	11	0.71803	-0.477885	25.575	14	26.2332	25.7642	25.0254
	3885	Tb927.5.460	Tb05.29K2.500	hypothetical protein, conserved		Q57VW7				12.193	23.6	0.00019673	2	2	0.710732	-0.492622			0	0				0	0	20.3384	20.9185	1	1				0	0	0	0	1	1	0.710732	-0.492622		1	21.6574	0	0
	4327	Tb927.7.2230	Tb07.22O10.160	hypothetical protein, conserved		Q57XQ1			x	42.448	6.6	0.00019489	2	2	0.710945	-0.49219	0.0354327	4.81877	1	1	0.71699	-0.479975		1	19.0732	17.2455	17.9857	2	2	0.79347	-0.333752		1	20.2831	17.8841	18.2403	1	1	0.631632	-0.662844		1	18.6625	17.7634	20.0066
	4965	Tb927.8.5200	Tb08.5H5.480	hypothetical protein, conserved		Q57UJ2	x		x	201.55	34.2	0	50	50	0.711121	-0.491833	0.0144597	6.11182	39	39	0.75489	-0.405662	32.858	38	26.9852	24.5293	25.2306	41	41	0.72542	-0.463112	27.782	41	25.9477	25.5578	26.3145	41	41	0.656685	-0.606726	35.781	41	25.9221	25.2525	24.5608
	1571	Tb927.10.880	TRYP_x-70a06.p2kb545_1000, Tb10.70.7270	thymidine kinase, putative		Q38CF2	x			50.844	29.5	0	9	9	0.711191	-0.491691	0.0528778	4.24119	4	4	0.62295	-0.682812	61.884	3	22.2189	20.6226	20.8805	5	5	0.82539	-0.276852	55.176	5	21.4236	20.6652	21.618	7	7	0.699594	-0.51541	13.098	5	21.7573	20.6972	20.0859
	5180	Tb927.8.8240	Tb08.28A12.260	amino acid transporter, putative		Q57WK6		x	x	49.511	9.3	0	2	1	0.71123	-0.491612	0.170577	2.55151	2	1	0.62371	-0.681053		1	21.3289	19.2167	20.0841	2	1	0.98211	-0.0260435		1	21.415	19.9268	20.6431	2	1	0.587337	-0.76774		1	20.7146	20.552	20.2637
	3889	Tb927.5.530	Tb05.29K2.720	hypothetical protein, conserved		Q57VW0	x		x	71.4	14.1	0	7	7	0.711391	-0.491285	0.00154566	9.33756	4	4	0.69258	-0.529947	39.522	5	24.7002	21.5033	22.0514	5	5	0.72141	-0.471109	21.019	4	23.9062	23.6081	23.7869	2	2	0.720565	-0.4728	12.758	2	22.8032	23.0573	22.7375
	2192	Tb927.11.1700	Tb11.55.0010, Tb11.55.0010:mRNA, Tb11.55.0010:pep	hypothetical protein, conserved		Q386Y4	x		x	61.63	25.6	0	9	9	0.711407	-0.491252	0.00765868	7.02869	9	9	0.75066	-0.413768	29.562	10	27.2176	24.1479	24.8304	8	8	0.70871	-0.496733	7.9688	9	25.7235	25.9203	26.464	6	6	0.676773	-0.563256	29.747	8	25.5291	25.056	24.2907
	1341	Tb927.10.5110	TRYP_x-70a06.p2kb545_284, Tb10.70.2100	KREPA4 (KREPA4)	KREPA4	Q38B91	x		x	23.697	33.9	0	6	6	0.711855	-0.490344	0.0488411	4.35576	2	2	0.70772	-0.498749	51.56	2	19.6328	20.3002	21.5796	3	3	0.62377	-0.680914	26.381	3	20.4975	18.0495	19.0469	5	5	0.817127	-0.291368	66.545	4	22.0773	19.8401	19.0472
	5592	Tb927.9.5890	Tb09.160.4300, Tb09.160.4300:mRNA, Tb09.160.4300:pep, chr9contig160.tmp0325	solanesyl-diphosphate synthase, putative,trans-octaprenyltranstransferase		Q38EX7	x		x	39.253	66.3	0	20	20	0.71193	-0.490193	0.00672484	7.21628	18	18	0.75292	-0.409432	24.869	31	28.6309	26.4063	27.1821	18	18	0.69338	-0.528282	21.668	32	27.7441	27.2024	27.9608	19	19	0.691181	-0.532866	32.328	32	27.8457	27.08	26.3056
	2548	Tb927.11.6100	Tb11.02.3930, Tb11.02.3930:mRNA, Tb11.02.3930:pep, Tb11.212.0130	hypothetical protein, conserved		Q385F8	x		x	33.374	16.4	0	4	4	0.712247	-0.48955	0.0474552	4.39729	4	4	0.81372	-0.297396	34.925	4	23.5776	19.2027	19.983	1	1	0.7117	-0.490659		1	20.0171	22.2768	22.8264	3	3	0.623908	-0.680594	75.869	4	20.645	19.4776	18.3369
	2133	Tb927.11.16220	Tb11.01.7900, Tb11.01.7900:mRNA, Tb11.01.7900:pep	hypothetical protein, conserved		Q381G4	x		x	22.002	50.3	0	9	9	0.712443	-0.489154	0.00160747	9.28099	6	6	0.69948	-0.515645	15.01	9	25.6948	23.6339	24.2016	7	7	0.70661	-0.501014	13.112	8	24.4793	24.3165	24.9943	9	9	0.731636	-0.450802	22.199	15	24.9455	23.8365	23.0032
	4326	Tb927.7.2220	Tb07.22O10.150	hypothetical protein, conserved		Q57XQ2	x		x	74.361	10	0	4	4	0.71253	-0.488977	0.0127741	6.29063	2	2	0.65976	-0.599987	19.891	2	20.3353	19.5269	20.1708	2	2	0.73539	-0.443419	25.494	3	22.586	18.9101	19.6632	3	3	0.745601	-0.423524	12.449	3	20.8846	21.8776	21.22
	1547	Tb927.10.8330	TRYPtp6k15-3d06.p1c_322, Tb10.6k15.2170	S. cerevisiae PSP1 homologue, putative		Q38AD1				26.821	29.4	0	6	6	0.712745	-0.488542	0.00541048	7.53003	5	5	0.70788	-0.498423	10.787	5	22.4106	18.5138	19.0764	6	6	0.68515	-0.545508	14.312	6	22.3034	21.2046	21.5908	1	1	0.746547	-0.421695		1	19.8223	21.561	20.9894
	2203	Tb927.11.180	Tb11.03.0950, Tb11.03.0950:mRNA, Tb11.03.0950:pep	electron transfer flavoprotein, putative		Q387N3	x		x	29.949	48.3	0	10	10	0.712927	-0.488173	0.000927787	10.0739	7	7	0.71841	-0.477121	5.7462	8	25.1523	24.3399	25.081	8	8	0.72208	-0.469769	21.406	11	25.5042	23.7652	24.4573	10	10	0.698519	-0.517628	62.037	12	25.7575	24.8165	24.1051
	1028	Tb927.10.14840;Tb927.10.14830;Tb927.10.14820	TRYP_x-61h03.q2kb185_272, Tb10.61.1810	Mitochondrial ADP/ATP carrier protein 5a, putative (MCP5a)	MCP5a		x		x	34.074	53.1	0	20	20	0.712978	-0.48807	0.00500308	7.64297	19	19	0.74573	-0.423275	25.088	61	32.158	30.6875	31.3447	19	19	0.68693	-0.541765	20.077	66	31.9617	30.7978	31.446	20	20	0.707514	-0.49917	17.367	83	32.0532	31.2763	30.5589
	2233	Tb927.11.2180	Tb11.18.0009, Tb11.18.0009:mRNA, Tb11.18.0009:pep	hypothetical protein, conserved		Q386U1				69.23	6.5	0	3	3	0.713165	-0.487692	0.162043	2.62555	2	2	0.77873	-0.360805	21.963	2	24.1013	0	0	2	2	0.65312	-0.61458	49.684	2	20.176	22.9234	23.2597	0	0				0	0	19.6756	18.4051
	3545	Tb927.4.3800;Tb11.v5.0905	Tb04.30O21.150	hypothetical protein, conserved		Q583H4			x	35.891	32.6	0	8	8	0.713185	-0.487652	0.0186412	5.74536	5	5	0.78314	-0.352658	9.4061	3	22.3055	19.9969	20.6065	3	3	0.67891	-0.558708	7.1314	3	20.7503	20.8983	21.6227	6	6	0.682268	-0.55159	19.102	3	21.3336	20.0721	19.3354
	3128	Tb927.3.2840	Tb03.27C5.190	inorganic pyrophosphatase, putative		Q57ZM8			x	28.675	29.9	0	5	5	0.713667	-0.486678	0.00751512	7.05599	3	3	0.67338	-0.570507	15.793	4	23.9308	22.1569	22.7751	3	3	0.74054	-0.43335	39.783	4	23.392	22.2806	23.3773	4	4	0.728916	-0.456175	16.726	4	23.4989	22.6939	22.0097
	2949	Tb927.2.5000		hypothetical protein, conserved		Q586T8				43.998	26.6	0	7	7	0.714284	-0.485431	0.116805	3.09782	4	4	0.5592	-0.838564	30.834	3	21.6434	24.2439	24.4917	6	6	0.76457	-0.38728	28.191	5	22.0722	20.1019	21.0362	2	2	0.85237	-0.230449	17.411	2	25.3731	21.3541	20.7216
	1673	Tb927.11.10150	Tb11.01.1910, Tb11.01.1910:mRNA, Tb11.01.1910:pep	hypothetical protein, conserved		Q383R4	x		x	137.64	35.9	0	28	28	0.7143	-0.485397	0.0139359	6.16505	23	23	0.74152	-0.431442	33.572	24	26.6047	24.0706	24.7392	21	21	0.74555	-0.423623	24.323	19	25.508	25.2084	25.9153	21	21	0.659239	-0.601126	26.387	24	25.4433	24.8398	24.0763
	981	Tb927.10.14280	TRYP_x-61h03.q2kb185_382, Tb10.61.2510	mitochondrial carrier protein (MCP20)	MCP20	Q388H4	x		x	21.072	29.1	0	3	3	0.714519	-0.484956	0.00523235	7.57833	3	3	0.69279	-0.52951	3.2837	3	21.1453	20.0587	20.8419	3	3	0.70226	-0.509923	15.711	4	21.2334	19.7263	20.4696	3	3	0.749794	-0.415434	14.782	6	21.5028	20.4466	19.9831
	361	Tb927.5.440;Tb11.v5.0223	Tb05.29K2.440	trans-sialidase, putative		Q57VW9			x	84.562	50.5	0	30	30	0.714522	-0.48495	0.00519438	7.58883	28	28	0.68113	-0.553998	23.689	34	27.8332	25.3602	25.956	26	26	0.72634	-0.461283	19.344	29	26.7175	26.4129	27.1582	27	27	0.737354	-0.43957	40.58	35	26.6887	26.1052	25.1856
	4038	Tb927.6.2630	Tb06.5F5.20	hypothetical protein, conserved		Q583S1	x			48.676	20	0	5	5	0.714546	-0.484901	0.00910177	6.77964	4	4	0.67927	-0.557943	17.266	4	22.5227	21.2481	21.8184	3	3	0.75875	-0.398303	99.761	3	21.8848	21.083	21.8592	5	5	0.707864	-0.498455	21.225	4	22.5612	21.2119	20.4609
	5373	Tb927.9.13540	Tb09.211.4380, Tb09.211.4380:mRNA, Tb09.211.4380:pep, chr9contig211.tmp0484c	hypothetical protein, conserved		Q38D73	x		x	41.261	28.9	0	8	8	0.716289	-0.481386	0.0120384	6.37621	5	5	0.67037	-0.576971	24.882	5	22.8147	21.4614	22.007	6	6	0.76169	-0.392724	23.215	6	24.8488	21.4376	22.1133	5	5	0.719735	-0.474462	20.319	5	22.7599	24.0217	23.6522
	2063	Tb927.11.15250	Tb11.01.6900, Tb11.01.6900:mRNA, Tb11.01.6900:pep	hypothetical protein, conserved		Q381R0				67.181	7.7	0	3	3	0.71687	-0.480217	0.0980139	3.35087	3	3	0.59234	-0.755503	40.429	3	21.5845	18.8302	19.703	3	3	0.71088	-0.492322	40.706	3	21.2622	20.7208	20.434	3	3	0.874891	-0.192825	15.524	3	20.3316	20.196	20.3256
	2181	Tb927.11.16860	Tb11.01.8620, Tb11.01.8620:mRNA, Tb11.01.8620:pep	mitochondrial RNA binding protein (MRB8620)	MRB8620	Q381A0	x		x	53.077	49.8	0	17	17	0.716943	-0.48007	0.00991786	6.65575	11	11	0.76622	-0.384169	19.47	11	25.4416	22.9951	23.7312	12	12	0.69733	-0.520087	18.626	10	24.8811	23.795	24.8865	14	14	0.689703	-0.535953	12.111	13	24.4096	24.2909	23.3065
	1928	Tb927.11.13580	Tb11.01.5180, Tb11.01.5180:mRNA, Tb11.01.5180:pep	ubiquinone biosynthesis protein-like protein		Q382H9	x		x	27.93	46.2	0	7	7	0.717058	-0.479839	0.000517265	10.9168	7	7	0.71395	-0.486105	17.874	7	25.7594	22.5631	23.3476	7	7	0.70965	-0.49482	34.998	7	24.4337	24.5477	24.944	7	7	0.727696	-0.458592	18.484	7	24.008	23.7477	23.0319
	2914	Tb927.2.4240		GTP binding protein, putative		Q586V0			x	40.685	56.7	0	15	15	0.717132	-0.479689	0.000447228	11.1267	12	12	0.70933	-0.495471	24.854	16	27.2631	24.9877	25.5748	13	13	0.72661	-0.460747	21.788	21	26.4602	25.8436	26.5876	12	12	0.715564	-0.482848	19.856	18	26.3109	25.7848	25.0406
	4010	Tb927.6.2230	Tb06.4M18.600	RGG protein		Q584T3	x		x	86.64	36.5	0	26	26	0.71801	-0.477923	0.00284487	8.45742	25	25	0.73469	-0.444792	20.976	34	28.6244	25.5821	26.2094	23	23	0.72658	-0.460806	21.39	36	27.2172	27.2451	27.9245	24	24	0.693433	-0.528171	24.284	44	26.9297	26.5006	25.8642
	1772	Tb927.11.11390	Tb11.01.3200, Tb11.01.3200:mRNA, Tb11.01.3200:pep	hypothetical protein, conserved		Q383D9	x			30.964	12.5	0	2	2	0.718367	-0.477207	0.0178163	5.81066	2	2	0.67209	-0.573274	11.741	2	21.619	20.3597	21.0349	2	2	0.7052	-0.503896	25.297	2	22.2594	20.178	20.9562	2	2	0.782167	-0.354452	16.766	2	21.7364	21.6764	20.6706
	4528	Tb927.7.5320	Tb07.27E10.630	hypothetical protein, conserved		Q57ZF7			x	83.43	20	0	9	9	0.718955	-0.476027	0.0676116	3.88658	6	6	0.76973	-0.377576	35.106	7	22.3763	21.0507	21.8581	5	5	0.80333	-0.315935	4.228	4	21.9202	21.0622	21.6341	8	8	0.600998	-0.734569	14.999	8	22.5102	21.3611	20.2822
	4529	Tb927.7.5330	Tb07.27E10.650	hypothetical protein, conserved		Q57ZF6				82.999	8.7	0	4	4	0.719226	-0.475484	0.118464	3.07748	4	4	0.58406	-0.775812	16.082	4	23.1509	19.2822	20.106	3	3	0.89925	-0.153206	39.306	3	21.0862	21.2752	22.6919	3	3	0.708366	-0.497434	70.616	3	20.7521	20.3971	19.6895
	5067	Tb927.8.6420	Tb08.11J15.120	beta-ketoacyl-ACP reductase 2 (KAR2)	KAR2	Q57YP3	x			55.286	6.8	0.0016848	3	3	0.719249	-0.475437	0.0138559	6.17336	1	1	0.69154	-0.532115		1	17.2806	18.6347	19.5997	2	2	0.69166	-0.531865	12.623	2	20.469	15.9509	16.5487	3	3	0.777907	-0.36233	32.455	3	20.1964	19.7406	19.1342
	713	Tb927.10.1030	TRYP_x-70a06.p2kb545_980, Tb10.70.7100	serine peptidase, Clan SC, Family S10,serine carboxypeptidase III precursor, putative (CBP1)	CBP1	Q38CD7				51.079	31.5	0	9	1	0.720531	-0.472867	0.103476	3.27263	5	1	0.90275	-0.147602	37.496	2	21.0117	20.9934	21.7273	7	1	0.6216	-0.685942	36.681	2	21.8307	19.2448	20.5098	9	1	0.666622	-0.585059	5.3806	3	22.4065	21.3416	20.0327
	5137	Tb927.8.7380;Tb927.4.5050	Tb08.10K10.200	dihydrolipoamide dehydrogenase, point mutation,acetoin dehydrogenase e3 component, putative		Q57YU0	x		x	60.014	48.4	0	18	18	0.720541	-0.472847	0.0119203	6.39044	15	15	0.71575	-0.482472	19.478	22	26.6995	24.1462	24.9144	14	14	0.7694	-0.378194	21.526	21	25.8959	25.2585	26.0367	18	18	0.679302	-0.557876	18.085	23	25.5808	25.1972	24.5147
	4521	Tb927.7.5240	Tb07.27E10.510	hypothetical protein, conserved		Q57ZG5				53.49	18.6	0	6	6	0.721593	-0.470743	0.0298417	5.06653	3	3	0.72674	-0.460489	38.109	4	23.9869	20.2264	21.2017	3	3	0.65081	-0.619692	28.803	3	23.4308	22.6538	23.2574	4	4	0.794407	-0.332049	45.118	4	21.795	22.619	22.2145
	1591	Tb927.10.9000	TRYPtp6k15-3d06.p1c_208, Tb10.6k15.1430	hypothetical protein, conserved		Q38A74	x		x	181.55	13.9	0	15	14	0.721597	-0.470735	0.0208407	5.58445	12	11	0.76895	-0.379038	74.491	9	25.5476	22.2961	22.804	10	9	0.65702	-0.605991	17.553	9	24.9271	24.3556	24.717	12	12	0.743716	-0.427177	18.432	11	23.5723	24.1128	23.7139
	5348	Tb927.9.13130	Tb09.211.4000, Tb09.211.4000:mRNA, Tb09.211.4000:pep, chr9contig211.tmp0444	hypothetical protein, conserved		Q38DA8			x	68.021	12	0	6	6	0.722464	-0.469002	0.026426	5.2419	4	4	0.79076	-0.338688	15.394	5	21.7467	20.5577	21.0988	4	4	0.72671	-0.460548	7.0354	5	21.8548	20.5383	20.9287	4	4	0.656211	-0.607768	10.878	3	21.8535	21.1757	20.4417
	5736	Tb927.9.9700	Tb09.211.1280, Tb09.211.1280:mRNA, Tb09.211.1280:pep, chr9contig211.tmp0154c	hypothetical protein, conserved		Q38E27	x			51.819	7	0	2	2	0.722844	-0.468243	0.264614	1.91804	2	2	0.68343	-0.549135	22.925	2	22.5549	16.9939	18.3497	2	2	1.0688	0.0959919	57.293	2	21.04	21.3351	21.7457	1	1	0.517063	-0.951588		1	18.8255	20.4282	19.5073
	638	Tb927.1.3810		hypothetical protein, conserved		Q4GYJ6				13.375	32.5	0	2	2	0.723241	-0.467452	0.0484517	4.36731	1	1	0.74709	-0.420646		1	21.1632	17.895	18.3828	2	2	0.62791	-0.67137		1	20.4586	19.9469	20.3513	1	1	0.806452	-0.31034		1	19.1595	19.612	19.2869
	5219	Tb927.9.10470	Tb09.211.1850, Tb09.211.1850:mRNA, Tb09.211.1850:pep, chr9contig211.tmp0218c	hypothetical protein, conserved		Q38DW9			x	46.829	37.9	0	12	12	0.724335	-0.465271	0.015674	5.99548	12	12	0.77802	-0.362121	48.877	15	26.3235	24.2104	24.9631	11	11	0.72326	-0.467414	16.289	11	26.0561	24.9086	25.6453	11	11	0.675356	-0.566279	26.875	14	25.6353	25.3751	24.6459
	2992	Tb927.2.6070		mitochondrial RNA binding complex 1 subunit (MRB6070)	MRB6070	Q586P0	x		x	31.486	45.6	0	9	9	0.724347	-0.465248	0.0228686	5.45049	6	6	0.66311	-0.59268	27.504	6	23.6663	26.8066	23.3732	6	6	0.78731	-0.344996	7.8644	6	23.5271	22.4526	22.8525	9	9	0.727961	-0.458067	71.374	8	26.9344	22.8182	22.1618
	5381	Tb927.9.13780	Tb09.211.4510, Tb09.211.4510:mRNA, Tb09.211.4510:pep, chr9contig211.tmp0499c	hypothetical protein, conserved		Q38D60	x		x	33.466	25.3	0	6	6	0.724848	-0.464249	0.0550542	4.183	5	5	0.64448	-0.633793	34.032	6	24.7977	22.3558	21.523	3	3	0.7019	-0.510663	40.96	3	22.406	23.5598	24.0019	5	5	0.841893	-0.248292	33.518	4	22.9987	21.6326	21.1369
	2410	Tb927.11.4290	TRYP_xi-1013a02.q1k_76, Tb11.02.1830, Tb11.02.1830:mRNA, Tb11.02.1830:pep	40S ribosomal protein S12 (RPS12)	RPS12	Q385Y8		x		15.869	22.2	0	2	2	0.725514	-0.462925	0.0663405	3.91397	2	2	0.6096	-0.714065	13.326	2	24.2349	21.086	21.2934	2	2	0.79178	-0.336828	15.817	3	23.0488	22.6946	23.627	2	2	0.791202	-0.337882	13.986	3	22.1934	22.4839	21.4231
	5597	Tb927.9.6060	Tb09.160.4440, Tb09.160.4440:mRNA, Tb09.160.4440:pep, chr9contig160.tmp0330	2Fe-2S iron-sulfur cluster binding domain containing protein, putative		Q38EW2	x		x	30.49	46.9	0	11	11	0.72558	-0.462794	0.00630386	7.30955	9	9	0.71969	-0.474552	18.04	15	26.0936	23.6876	24.4539	7	7	0.76113	-0.393785	19.019	14	25.5857	24.6457	25.4349	9	9	0.69735	-0.520045	23.133	13	25.1211	24.8542	24.2554
	1969	Tb927.11.1400	Tb11.47.0009, Tb11.47.0009:mRNA, Tb11.47.0009:pep	hypothetical protein, conserved		Q387B2	x		x	94.046	31.4	0	18	18	0.726091	-0.461777	0.0625807	3.99814	5	5	0.68312	-0.549789	17.879	6	24.9828	21.8458	22.5584	12	12	0.85737	-0.22201	44.893	8	24.5187	23.7463	24.1859	13	13	0.653595	-0.613532	19.657	11	23.2456	23.6668	23.3535
	1078	Tb927.10.15660	TRYP_x-61h03.q2kb185_111, Tb10.61.0680	hypothetical protein, conserved		Q387U8			x	85.608	40.6	0	24	24	0.728917	-0.456174	0.00122284	9.67555	19	19	0.73386	-0.446423	24.311	17	25.3858	23.557	24.2151	20	20	0.73984	-0.434715	19.617	17	24.9959	24.1444	24.5926	18	18	0.713318	-0.487383	22.489	19	24.9232	24.2528	23.6831
	1293	Tb927.10.4240	TRYP_x-70a06.p2kb545_400, Tb10.70.3010	hypothetical protein, conserved		Q38BH6	x		x	14.753	24.2	0	3	3	0.728923	-0.456162	0.0378259	4.72448	3	3	0.64935	-0.622932	6.1335	5	24.161	22.7169	23.0242	3	3	0.73851	-0.437311	12.981	5	23.8848	22.7011	23.5092	3	3	0.807624	-0.308244	75.853	6	23.8788	23.1778	22.5168
	1379	Tb927.10.5820	TRYP_x-70a06.p2kb545_156, Tb10.70.1120	predicted RanGDP binding protein		Q38B22	x			109.23	6.6	0	6	6	0.73036	-0.45332	0.104766	3.25475	4	4	0.654	-0.612637	24.732	4	22.3413	19.7943	20.0607	4	4	0.65379	-0.613101	6.3936	5	21.6329	20.8993	21.6792	5	5	0.911162	-0.134221	48.583	4	20.9336	20.9791	20.1762
	5222	Tb927.9.10520	Tb09.211.1900, Tb09.211.1900:mRNA, Tb09.211.1900:pep, chr9contig211.tmp0224c	hypothetical protein, conserved		Q38DW4	x		x	29.587	48.2	0	10	10	0.730727	-0.452596	0.020242	5.62651	8	8	0.67259	-0.572201	34.396	9	25.0742	23.542	24.0868	6	6	0.73785	-0.438601	18.047	10	24.4986	23.6698	24.3898	10	10	0.786225	-0.346985	47.469	12	24.8399	23.836	23.0574
	3575	Tb927.4.4300	Tb04.1D20.170	hypothetical protein, conserved		Q57Y34	x		x	63.065	8.2	0.00019231	3	3	0.731011	-0.452035	0.138854	2.84836	3	3	0.84792	-0.238	10.282	3	24.0386	20.2043	21.2804	1	1	0.81797	-0.28988		1	20.6438	22.4487	23.4561	2	2	0.563222	-0.828225	27.681	2	21.8405	19.9187	19.3038
	685	Tb927.1.730		NADH-ubiquinone oxidoreductase complex I subunit, putative		Q4GZE5	x		x	62.84	18.3	0	7	7	0.73109	-0.451878	0.0894704	3.48245	3	3	0.69858	-0.517503	54.622	3	24.6086	21.9567	22.8006	3	3	0.63119	-0.663854	83.336	4	23.0416	23.2369	23.9038	6	6	0.886211	-0.174279	47.622	6	23.4395	22.3982	21.5669
	870	Tb927.10.12840	Tb10.389.0690	mitochondrial carrier protein (MCP12)	MCP12	Q388W2	x		x	33.131	52	0	16	16	0.731657	-0.450761	0.00666899	7.22832	15	15	0.76931	-0.378363	11.243	26	29.906	28.0567	28.775	14	14	0.7201	-0.473731	13.878	27	29.7189	28.5208	29.2097	16	16	0.707014	-0.50019	23.107	36	29.4601	29.0417	28.3024
	912	Tb927.10.13360	Tb10.389.0070	Elongation factor Tu, mitochondrial (EF-Tu)	EF-Tu	Q388R1	x		x	51.849	66	0	25	25	0.732203	-0.449685	0.0011381	9.77916	22	22	0.74497	-0.424746	22.115	52	30.5633	28.3702	28.9904	22	22	0.73349	-0.447151	16.622	48	29.0892	29.2017	29.8522	25	25	0.718391	-0.477159	17.448	71	29.7134	28.4123	27.6723
	4001	Tb927.6.2140	Tb06.4M18.390	hypothetical protein, conserved		Q584U2	x		x	28.771	56.6	0	12	12	0.732944	-0.448225	0.00245302	8.67123	11	11	0.75565	-0.40421	31.388	12	26.5882	24.1366	24.8185	12	12	0.71907	-0.475796	18.862	12	25.9793	25.2537	25.8596	11	11	0.724638	-0.464668	18.125	14	25.5175	25.2786	24.6012
	742	Tb927.10.10810	Tb10.406.0070	adenosine deaminase-like protein		Q389P9				67.353	6.1	0.00057208	2	2	0.734229	-0.445698	0.108506	3.20416	2	2	0.6302	-0.666118	9.4979	2	28.0822	23.8843	24.8083	2	2	0.68932	-0.536754	33.936	2	26.3721	26.3485	27.5662	2	2	0.911162	-0.134221	75.255	2	25.419	25.8156	24.7285
	4746	Tb927.8.1860	Tb08.26N11.280	pitrilysin-like metalloprotease,metallo-peptidase, Clan ME, Family M16C		Q581Z6	x		x	114.53	58.3	0	45	45	0.734982	-0.444219	0.00155732	9.32672	36	36	0.74895	-0.417059	24.732	57	29.0058	26.0983	26.7826	36	36	0.73788	-0.438542	17.538	55	27.4844	27.6731	28.276	38	38	0.718442	-0.477056	20.101	58	27.4807	26.7621	26.1404
	432	Tb927.10.10310;Tb11.v5.0446	Tb10.406.0620	hypothetical protein, conserved		Q389U6	x		x	53.184	15	0	5	5	0.735259	-0.443675	0.0461534	4.43742	4	4	0.64177	-0.639872	33.946	4	22.7933	21.521	22.1374	5	5	0.79792	-0.325684	9.6012	3	22.9375	21.279	22.1717	4	4	0.776217	-0.365469	13.986	5	22.8619	21.9574	21.9172
	3385	Tb927.4.1420	Tb04.2L9.630	hypothetical protein, conserved		Q581T9			x	15.664	23.9	0	2	2	0.735864	-0.442489	0.000392072	11.3166	1	1	0.74298	-0.428605	13.003	2	21.7387	20.4634	21.086	1	1	0.73705	-0.440166	34.304	2	21.3141	20.4319	20.9916	2	2	0.727643	-0.458697	24.652	2	21.8081	20.5999	19.9574
	2907	Tb927.2.4110		mitochondrial processing peptidase alpha subunit, putative,metallo-peptidase, Clan ME, Family M16		Q586V8	x		x	52.064	60.1	0	22	22	0.736601	-0.441045	0.00197052	8.98721	17	17	0.7169	-0.480156	10.692	21	27.8989	25.0426	25.5684	17	17	0.74793	-0.419025	25.525	22	26.6729	26.5205	27.1984	17	17	0.745379	-0.423955	25.368	23	26.3293	25.9812	25.2804
	3372	Tb927.4.1260	Tb04.2L9.370	hypothetical protein, conserved		Q581V5	x		x	37.67	11.4	0.00019283	2	2	0.736846	-0.440564	0.268581	1.89657	0	0				0	0	18.3531	18.9868	1	1	0.84509	-0.242823		1	17.7857	0	0	1	1	0.642467	-0.638306		1	19.7045	17.1455	16.3053
	3822	Tb927.5.3340	Tb05.27M3.484	hypothetical protein, conserved	TbTim11	Q57Z59	x		x	11.094	38.9	0	3	3	0.737492	-0.439302	0.0059262	7.39868	2	2	0.7572	-0.401254	8.268	6	22.7153	22.508	23.1221	3	3	0.70365	-0.50707	15.889	8	23.6508	21.3337	22.0169	3	3	0.752842	-0.409581	5.1931	6	23.8475	22.946	22.2791
	5040	Tb927.8.6110	Tb08.11J15.640	3-hydroxy-3-methylglutaryl-CoA synthase, putative (HMGS)	HMGS	Q57YL2	x		x	54.669	55.1	0	27	27	0.738261	-0.437797	0.00320114	8.2872	25	25	0.76252	-0.391153	40.082	51	31.3932	29.5983	30.2561	24	24	0.71903	-0.475876	15.434	47	30.9472	30.071	30.6564	27	27	0.733891	-0.446362	17.25	75	30.9643	30.2391	29.5809
	1811	Tb927.11.11920	Tb11.01.3750, Tb11.01.3750:mRNA, Tb11.01.3750:pep	molybdenum cofactor biosynthesis protein, putative		Q382Y9				85.372	9.8	0	3	3	0.739787	-0.434818	0.104519	3.25817	3	3	0.79301	-0.334589	20.288	3	22.7597	20.1515	20.9569	2	2	0.60082	-0.734995	10.828	2	21.4878	21.438	22.0225	2	2	0.849762	-0.234869	13.838	2	21.6097	20.8349	20.0299
	3410	Tb927.4.1810	Tb04.2L9.1360	hypothetical protein, conserved		Q581Q0	x		x	13.015	28.9	0	3	3	0.739829	-0.434736	0.563379	0.827823	2	2	0.48883	-1.0326	4.4153	2	21.2744	25.3916	20.9242	3	3	0.46554	-1.10302	7.608	2	21.9781	19.6208	20.7225	2	2	1.77942	0.831409	213.08	2	25.4553	21.5182	20.105
	2657	Tb927.11.7600	Tb11.02.5590, Tb11.02.5590:mRNA, Tb11.02.5590:pep	hypothetical protein, conserved		Q384P6				29.317	30.7	0	6	6	0.740751	-0.43294	0.0099949	6.64459	6	6	0.74276	-0.429032	58.624	9	25.2376	23.1714	23.6565	5	5	0.77947	-0.359435	16.931	10	24.5687	23.8961	24.5136	6	6	0.70205	-0.510354	15.637	10	24.4343	23.8881	23.1577
	4059	Tb927.6.2900	Tb06.5F5.540	dendritic cell-derived IFNG-induced protein,SAM domain and HD domain-containing protein 1		Q583P4				81.733	19	0	11	11	0.740997	-0.432461	0.018189	5.78079	9	9	0.69811	-0.518474	19.778	6	22.7628	21.4869	21.9168	7	7	0.72711	-0.459754	40.356	7	23.3911	21.4596	22.0132	7	7	0.801539	-0.319155	49.1	6	22.7178	22.6426	22.0863
	3882	Tb927.5.4330	Tb05.45E22.630	dihydrolipoamide branched chain transacylase, putative		Q57Z16	x		x	47.651	54.9	0	22	22	0.741006	-0.432444	0.00163205	9.2591	21	21	0.7441	-0.426432	35.841	28	28.3175	25.9249	26.5859	21	21	0.75492	-0.405604	13.27	30	26.7718	26.9607	27.6034	21	21	0.724323	-0.465295	17.137	41	27.293	26.0616	25.4088
	4364	Tb927.7.2710	Tb07.13M20.750	NADH-cytochrome b5 reductase, putative		Q57Y81			x	31.885	58.2	0	14	14	0.741203	-0.43206	0.00931523	6.74619	13	13	0.73879	-0.436764	20.148	19	28.8726	25.9886	26.6356	13	13	0.78074	-0.357086	16.316	20	27.3189	27.3773	28.2406	14	14	0.705965	-0.502331	16.213	22	27.3481	26.6227	25.9336
	811	Tb927.10.11870	Tb10.389.1910	mitochondrial RNA binding protein (MRB11870)	MRB11870	Q389F5	x		x	34.683	55.2	0	12	12	0.741539	-0.431406	0.0100799	6.63238	11	11	0.77381	-0.369949	29.549	15	25.2194	23.9734	24.6658	10	10	0.75343	-0.408455	11.551	13	25.232	23.8459	24.5158	11	11	0.699399	-0.515813	24.655	23	25.3607	24.5014	23.9005
	3345	Tb927.3.870	Tb03.27F10.550	hypothetical protein, conserved		Q57WX0				47.873	6	0.0045762	2	2	0.741989	-0.43053	0.00277745	8.49202	1	1	0.75925	-0.397353		1	20.6457	17.0409	17.8628	2	2	0.71994	-0.474051	8.6268	2	20.6261	19.6143	19.6765	1	1	0.747328	-0.420186		1	18.5096	19.8653	19.3392
	5523	Tb927.9.3780	Tb09.160.2380, Tb09.160.2380:mRNA, Tb09.160.2380:pep, chr9contig160.tmp0454	hypothetical protein, conserved		Q38FF5	x		x	9.2288	86	0	3	3	0.743247	-0.428086	0.035311	4.82374	2	2	0.8238	-0.279634	23.055	2	22.3109	20.0121	20.7611	3	3	0.67583	-0.565268	35.552	3	22.4003	21.1125	21.4852	2	2	0.737463	-0.439357	4.4252	2	21.4347	21.7287	20.9745
	3225	Tb927.3.4260	Tb03.26J7.470	hypothetical protein, conserved		Q580L6	x		x	41.306	43.2	0	11	11	0.745133	-0.42443	0.00593049	7.39763	9	9	0.73171	-0.450656	15.119	9	25.8444	23.7808	24.3964	9	9	0.72525	-0.46345	33.149	7	26.3514	24.4323	25.1645	7	7	0.779606	-0.359184	31.531	6	25.1212	25.8863	24.492
	1870	Tb927.11.12800;Tb927.11.12790;Tb927.11.12780;Tb927.11.12820;Tb927.11.12810;Tb11.v5.0288	Tb11.v4.0005, Tb11.v4.0005:mRNA, Tb11.v4.0005:pep	ribonucleoside-diphosphate reductase small chain (RNR2)	RNR2	Q382Q2		x		39.061	61.1	0	20	20	0.745892	-0.422962	0.0103236	6.59792	18	18	0.70288	-0.50865	17.272	36	29.1773	26.8644	27.4706	19	19	0.77425	-0.369129	25.819	39	28.3632	27.8067	28.4719	20	20	0.762544	-0.391108	17.712	54	28.1992	27.6364	27.0259
	4812	Tb927.8.2740	Tb08.26A17.830	mitochondrial RNA binding protein (TbRBP38)	TbRBP38	D6XL11	x		x	38.497	54.4	0	14	14	0.746925	-0.420965	0.000938147	10.0579	14	14	0.73417	-0.445814	19.972	27	27.9212	26.6488	27.2736	13	13	0.75654	-0.402512	15.29	25	28.4084	26.5732	27.2013	13	13	0.750244	-0.414569	14.383	28	27.9947	27.7228	27.0059
	2170	Tb927.11.16720	Tb11.01.8460, Tb11.01.8460:mRNA, Tb11.01.8460:pep	mitotic cyclin 6,cyclin 6 (CYC6)	CYC6	Q381B4		x		48.964	11.5	0	4	4	0.748461	-0.418002	0.0594748	4.07158	3	3	0.6478	-0.62638	13.364	3	21.6477	19.7703	20.4137	4	4	0.78232	-0.354169	22.645	3	22.7971	20.3831	20.8712	3	3	0.827335	-0.273456	28.062	3	21.1275	22.0734	21.455
	2281	Tb927.11.2680	Tb11.02.0280, Tb11.02.0280:mRNA, Tb11.02.0280:pep	hypothetical protein, conserved		Q386P2			x	80.025	12.8	0	7	7	0.748481	-0.417963	0.00269764	8.53409	4	4	0.731	-0.452057	14.115	4	24.1133	21.4665	22.5238	5	5	0.74519	-0.42432	35.853	5	22.9646	22.7964	23.3731	5	5	0.769764	-0.377512	13.529	5	23.0899	22.1866	21.7022
	1124	Tb927.10.1900	TRYP_x-70a06.p2kb545_812, Tb10.70.5940	DNA topoisomerase IA, putative		Q38C52			x	88.925	19.7	0	13	13	0.749485	-0.416028	0.00162637	9.26413	11	11	0.7411	-0.43226	27.227	11	25.203	23.1582	23.6643	12	12	0.76714	-0.382438	11.533	12	24.932	23.7127	24.5683	10	10	0.740521	-0.433387	55.603	13	24.4333	24.2636	23.5007
	5403	Tb927.9.1440	Tb09.160.0430, Tb09.160.0430:mRNA, Tb09.160.0430:pep, chr9contig160.tmp0043c	hypothetical protein, conserved		Q38FZ8		x		89.222	6.2	0	4	4	0.749605	-0.415798	0.0419147	4.5764	3	3	0.70868	-0.496794	18.841	3	24.5115	20.429	20.9431	4	4	0.84666	-0.240145	19.791	3	23.1203	23.0484	23.8615	3	3	0.702001	-0.510456	17.857	3	21.7088	22.3739	21.8125
	4914	Tb927.8.4380	Tb08.29H22.760	hypothetical protein, conserved	ATOM12	Q57VZ7	x		x	11.86	60	0	5	5	0.750168	-0.414714	0.00930335	6.74803	5	5	0.71636	-0.481243	13.045	10	25.3883	23.8444	24.3001	5	5	0.74701	-0.420801	28.818	12	25.9901	23.9842	24.7037	5	5	0.788892	-0.3421	15.849	10	25.0902	25.3211	24.5598
	4311	Tb927.7.1910;REV__Tb927.7.1910	Tb07.43M14.350	pyridoxal phosphate containing glycine decarboxylase, putative,glycine dehydrogenase, putative (GCVP)	GCVP	Q57V19	x		x	106.29	62.2	0	43	43	0.750659	-0.413771	0.00441951	7.8219	37	37	0.77005	-0.376976	20.848	50	28.1995	26.1741	26.7262	38	38	0.75968	-0.396536	13.706	47	27.4622	26.8794	27.4613	39	39	0.723066	-0.467801	19.223	63	27.4765	26.741	26.1165
	5194	Tb927.8.960;Tb927.8.940	Tb08.25L8.40	hypothetical protein, conserved		Q57XH9				237.46	17.2	0	23	23	0.751345	-0.412453	0.0111415	6.48791	17	17	0.72371	-0.466516	17.848	12	25.7469	23.6487	24.3318	16	16	0.73441	-0.445342	44.303	14	24.8658	24.3549	25.0548	19	19	0.798021	-0.325502	22.055	18	25.0303	24.1759	23.47
	4665	Tb927.7.7410	Tb07.30D13.370	oxidoreductase, putative		Q57TX8	x		x	35.787	66	0	15	15	0.752022	-0.411154	0.00160889	9.27972	12	12	0.73508	-0.444027	28.418	13	27.8553	24.9263	25.5391	14	14	0.7592	-0.397448	19.119	21	27.3934	26.4853	27.1494	15	15	0.762079	-0.391988	25.442	23	26.265	26.6919	26.0164
	5228	Tb927.9.10630	Tb09.211.2010, Tb09.211.2010:mRNA, Tb09.211.2010:pep, chr9contig211.tmp0235c	hypothetical protein, conserved		Q38DV3			x	28.977	48.5	0	7	7	0.752295	-0.410629	0.0938012	3.41425	3	3	0.69295	-0.529177	41.808	5	24.0274	21.2663	21.9017	6	6	0.90731	-0.140333	32.866	5	23.3003	22.5476	23.3868	4	4	0.677186	-0.562377	11.197	4	22.6187	22.6131	21.9004
	3677	Tb927.5.1060	Tb05.28F8.230	mitochondrial processing peptidase, beta subunit, putative,metallo-peptidase, Clan ME, Family M16		Q57W51	x		x	54.122	86.9	0	30	30	0.752353	-0.410518	0.00157612	9.30941	25	25	0.76933	-0.378326	13.479	63	30.2561	28.3392	28.9094	25	25	0.7464	-0.421979	24.908	62	29.445	28.9081	29.5363	30	30	0.74162	-0.431249	39.788	76	29.6523	28.7403	28.0733
	1654	Tb927.10.9960	TRYPtp6k15-3d06.p1c_54, Tb10.6k15.0320	hypothetical protein, conserved		Q389Y0			x	50.168	5.4	0	2	2	0.753302	-0.408699	0.0702069	3.83224	2	2	0.88225	-0.180741	4.6646	2	21.3198	18.0414	18.7468	2	2	0.68788	-0.539771	9.5853	2	20.2809	20.0752	20.5289	2	2	0.704374	-0.505586	0.14135	2	19.4368	19.6649	18.7561
	2800	Tb927.11.9840	Tb11.01.1610, Tb11.01.1610:mRNA, Tb11.01.1610:pep	hypothetical protein, conserved		Q383U5				42.377	10	0.0049378	2	2	0.75332	-0.408665			0	0				0	0	0	0	2	2	0.75332	-0.408665		1	19.5988	0	0	0	0				0	0	19.358	16.8968
	2532	Tb927.11.5880	Tb11.02.3670, Tb11.02.3670:mRNA, Tb11.02.3670:pep, Tb11.212.0390	hypothetical protein, conserved		Q385I0	x		x	63.971	11.8	0	6	6	0.753399	-0.408514	0.104357	3.2604	2	2	0.61755	-0.695372	4.3341	2	24.62	21.8737	22.2642	5	5	0.8345	-0.261016	17.985	5	23.9553	23.1663	23.9646	5	5	0.829807	-0.269153	20.543	5	23.0821	23.2175	22.6345
	4626	Tb927.7.6920	Tb07.21H15.540	hypothetical protein, conserved		Q57XR2				70.056	6.7	0	2	2	0.753484	-0.40835	0.00243227	8.68348	2	2	0.75087	-0.413365	9.082	2	21.7987	20.0653	20.307	2	2	0.73687	-0.440518	30.595	2	21.636	20.5009	21.0455	2	2	0.773156	-0.371169	5.9783	2	21.1912	20.7688	20.4897
	3330	Tb927.3.700	Tb03.27F10.880	hypothetical protein, conserved		Q57WV3			x	9.1377	18.8	0.00019275	2	2	0.753596	-0.408137	0.00698201	7.16214	2	2	0.79021	-0.339692	13.431	3	23.7353	22.3242	22.9691	2	2	0.73413	-0.445893	31.026	3	23.9382	22.4611	22.9655	2	2	0.737735	-0.438825	53.363	4	23.6824	23.2458	22.5468
	5175	Tb927.8.8170	Tb08.28A12.190	mitochondrial RNA binding protein 1, putative (MRB8170)	MRB8170	Q57WL3	x		x	100.4	33.9	0	25	20	0.753613	-0.408104	0.00694386	7.17005	16	12	0.74513	-0.424436	41.422	11	25.2851	23.8101	24.4178	20	16	0.72828	-0.457435	22.824	19	29.5972	23.798	24.6486	21	17	0.788706	-0.342441	29.696	17	25.1457	28.7346	28.4452
	3990	Tb927.6.200;Tb11.v5.0425;Tb11.v5.0431;Tb11.v5.0576;Tb927.6.430	Tb06.28F21.890	receptor-type adenylate cyclase GRESAG 4, putative		Q581D6			x	139.8	15.8	0	17	4	0.753732	-0.407876	0.201911	2.30821	9	3	0.84471	-0.243472	21.855	3	23.3557	22.5039	21.7342	9	2	0.90699	-0.140841	9.851	2	20.9288	21.9939	22.6448	16	4	0.558909	-0.839315	128.91	3	23.1698	20.1141	19.7162
	1360	Tb927.10.5540	TRYP_x-70a06.p2kb545_203, Tb10.70.1460	hypothetical protein, conserved		Q38B50	x		x	30.445	39.1	0	8	8	0.754022	-0.407322	0.0464298	4.4288	7	7	0.82159	-0.283509	66.948	6	26.2644	23.0012	23.6726	5	5	0.78253	-0.353782	40.432	5	24.4334	24.9762	25.5045	7	7	0.6668	-0.584674	26.524	6	24.3756	23.6425	23.1887
	2390	Tb927.11.3980	Tb11.02.1480, Tb11.02.1480:mRNA, Tb11.02.1480:pep	mitochondrial processing peptidase alpha subunit, putative,metallo-peptidase, Clan ME, Family M16		Q386B6	x		x	57.037	66.6	0	26	26	0.754415	-0.40657	0.000401321	11.283	23	23	0.74867	-0.417598	11.742	47	30.3667	28.5985	29.2459	22	22	0.75187	-0.411445	45.614	40	29.8906	28.9907	29.6647	26	26	0.762777	-0.390668	12.792	47	29.9582	29.1816	28.5257
	1765	Tb927.11.1130;Tb11.v5.0702;Tb11.v5.0432;Tb11.v5.1010	Tb11.47.0035, Tb11.47.0035:exon:2, Tb11.47.0035:mRNA, Tb11.47.0035:pep, Tb11.v4.0001, Tb11.v4.0001:mRNA, Tb11.v4.0001:pep, Tb927.11.1120	calpain-like cysteine peptidase, putative,antigen, putative		Q387D8,Q387D9				613.99	9.1	0	34	4	0.754419	-0.406563	0.314438	1.66915	20	2	0.49418	-1.01689	99.647	2	21.8479	20.7739	21.1794	26	4	0.92256	-0.116285	5.558	4	24.0838	20.6518	21.0205	29	4	0.941797	-0.086512	24.547	4	21.9909	23.2441	22.9032
	2591	Tb927.11.6630	Tb11.02.4480, Tb11.02.4480:mRNA, Tb11.02.4480:pep	3-methylcrotonoyl-CoA carboxylase beta subunit, putative		Q385A6	x		x	66.531	58.5	0	22	22	0.755586	-0.404333	0.0148464	6.07374	15	15	0.79676	-0.327783	22.887	17	26.2135	24.6549	25.2386	15	15	0.70816	-0.497853	13.697	16	24.8141	24.7802	25.5464	21	21	0.764526	-0.387363	20.966	23	25.9761	24.1169	23.4303
	4566	Tb927.7.5820	Tb07.10C21.130	Monooxygenase, putative		Q582J7	x		x	55.086	22.7	0	8	8	0.755881	-0.403768	0.00204625	8.9328	5	5	0.77529	-0.367192	5.7288	4	26.0595	23.9816	24.5049	5	5	0.74673	-0.421341	6.8694	5	25.2505	24.7493	25.3146	8	8	0.74599	-0.422771	21.157	8	25.2669	24.5239	23.9128
	4093	Tb927.6.3350	Tb06.2N9.620	hypothetical protein, conserved (YCF45)	YCF45	Q584X8	x		x	59.527	25.6	0	9	9	0.757158	-0.401333	0.00139484	9.48569	6	6	0.74541	-0.423894	5.676	4	24.2046	21.0213	21.6974	6	6	0.77222	-0.372916	24.058	4	23.2251	22.7849	23.5293	6	6	0.754091	-0.40719	17.743	5	22.3986	22.6324	21.6554
	2045	Tb927.11.15040	Tb11.01.6680, Tb11.01.6680:mRNA, Tb11.01.6680:pep	chaperonin HSP60, mitochondrial precursor, putative,heat shock protein 60 (Cpn60)	Cpn60	Q381T1	x		x	64.159	54.7	0	31	31	0.757525	-0.400635	0.000100233	13.2844	25	25	0.76132	-0.393425	20.021	35	29.0117	26.2763	26.8405	22	22	0.75404	-0.407287	20.221	42	27.5005	27.5343	28.3699	25	25	0.757232	-0.401194	20.457	45	27.5858	26.8016	26.1196
	4659	Tb927.7.7330	Tb07.30D13.460	hypothetical protein, conserved		Q57TX0	x		x	47.401	28.2	0	10	10	0.757625	-0.400443	2.82191e-05	15.113	8	8	0.75889	-0.398037	28.992	9	26.6711	23.1676	23.6734	10	10	0.75859	-0.398608	21.776	8	25.2401	25.5436	25.7883	7	7	0.755401	-0.404685	18.178	10	24.4425	24.3549	24.1153
	1831	Tb927.11.12230	Tb11.01.4050, Tb11.01.4050:mRNA, Tb11.01.4050:pep	heat shock protein HslVU, ATPase subunit HslU, putative,ATP-dependent hsl protease ATP-binding subunit hslU, putative		Q382V8			x	54.897	57.5	0	27	27	0.757732	-0.40024	0.00265963	8.55456	25	25	0.77977	-0.358879	15.405	36	28.761	26.0431	26.6887	24	24	0.74668	-0.421438	17.268	33	27.4024	27.4243	28.0338	23	23	0.747217	-0.420402	23.439	35	27.4018	26.6782	26.0614
	1802	Tb927.11.11780	Tb11.01.3640, Tb11.01.3640:mRNA, Tb11.01.3640:pep	acyl-CoA dehydrogenase, putative		Q383A3			x	66.634	39.7	0	16	16	0.757775	-0.400158	0.000333534	11.5499	14	14	0.75883	-0.398151	22.161	17	25.9327	24.1152	24.6224	14	14	0.76386	-0.38862	20.991	18	25.3307	24.5669	25.2243	13	13	0.750694	-0.413702	15.913	15	25.391	24.6323	23.9488
	4481	Tb927.7.4310	Tb07.5F10.130	hypothetical protein, conserved		Q57UR1			x	53.736	47.4	0	15	15	0.760688	-0.394624	0.00206942	8.91656	9	9	0.77261	-0.372188	14.789	10	25.8871	23.6061	24.2307	11	11	0.74217	-0.430178	26.494	13	25.1691	24.638	25.0994	14	14	0.767636	-0.381505	19.277	14	24.9519	24.4847	23.7645
	5603	Tb927.9.6270	Tb09.160.4580, Tb09.160.4580:mRNA, Tb09.160.4580:pep, chr9contig160.tmp0344	hypothetical protein, conserved		Q38EV0				57.132	9.8	0	4	4	0.761341	-0.393386	0.0280691	5.15487	4	4	0.74089	-0.432669	32.583	3	22.2096	19.1616	19.4231	4	4	0.71435	-0.485297	28.388	5	21.7841	20.8454	21.5001	3	3	0.83382	-0.262193	17.435	3	20.2983	20.9749	20.5641
	4593	Tb927.7.6310	Tb07.2F2.640	polo-like protein kinase,protein kinase (PLK)	PLK	Q57VI0				86.996	3.3	0.00019932	2	2	0.761573	-0.392946	0.263915	1.92185	2	2	0.67555	-0.565866	9.6011	2	21.4695	0	0	1	1	0.85855	-0.220026		1	19.3996	19.9934	20.8269	0	0				0	0	18.7191	17.9886
	2320	Tb927.11.3140	Tb11.02.0640, Tb11.02.0640:mRNA, Tb11.02.0640:pep	protein kinase, putative,dual-specificity protein kinase, putative		Q386J7				51.581	6.4	0	2	2	0.761785	-0.392544	0.196299	2.34888	1	1	0.73449	-0.445185		1	20.0163	17.9982	18.163	2	2	0.60742	-0.719234	56.049	2	20.2801	18.665	19.2987	1	1	0.990884	-0.0132121	14.682	2	19.083	19.6055	18.8594
	3888	Tb927.5.520	Tb05.29K2.700	stomatin-like protein, putative		Q57VW1	x		x	55.979	36.7	0	18	18	0.762448	-0.391289	0.00094486	10.0476	17	17	0.77189	-0.373533	22.968	24	28.9204	25.699	26.2759	17	17	0.7652	-0.386091	16.277	25	27.2779	27.5579	28.2098	17	17	0.750413	-0.414244	9.5069	26	27.0161	26.5183	25.9892
	1859	Tb927.11.12590	Tb11.01.4430, Tb11.01.4430:mRNA, Tb11.01.4430:pep	hypothetical protein, conserved		Q382S2				27.968	13	0.000203	3	3	0.763078	-0.390097	0.112278	3.15486	2	2	0.9032	-0.146883	6.5727	3	23.4817	21.2093	21.5659	3	3	0.76779	-0.381216	22.772	3	21.8121	22.2685	22.6675	2	2	0.640738	-0.642193	46.461	2	22.3986	21.0042	20.5905
	702	Tb927.10.10120	TRYPtp6k15-3d06.p1c_26, Tb10.6k15.0160	hypothetical protein, conserved		Q389W5	x		x	63.236	27.4	0	11	11	0.763312	-0.389656	0.00546352	7.51595	10	10	0.74766	-0.419546	37.133	9	25.4894	23.3355	23.8323	9	9	0.79453	-0.331826	15.304	8	24.5594	24.1727	24.7489	10	10	0.748671	-0.417596	32.788	11	24.6052	23.8353	23.218
	4055	Tb927.6.2850	Tb06.5F5.370	ESAG8-associated protein, putative (PIE8)	PIE8	Q583P9		x		61.928	8.2	0.0015007	4	4	0.763812	-0.38871	0.0153937	6.02152	1	1	0.8166	-0.292299		1	15.5208	18.0629	18.5977	3	3	0.73205	-0.449986	7.9721	3	20.9337	13.397	15.1448	3	3	0.745434	-0.423847	47.294	2	19.355	20.2428	19.5397
	3515	Tb927.4.3390	Tb04.26G5.90	tuzin, putative		Q585L1	x		x	74.179	15.6	0	6	6	0.763815	-0.388704	0.130551	2.93731	2	2	0.79843	-0.324762	3.1004	2	23.7698	20.0947	20.7207	3	3	0.89757	-0.155904	83.497	3	20.6269	22.0071	23.2661	4	4	0.621813	-0.685447	30.191	3	21.4413	19.9847	19.15
	2607	Tb927.11.6850	Tb11.02.4680, Tb11.02.4680:mRNA, Tb11.02.4680:pep	hypothetical protein, conserved		Q384Y5			x	26.513	13.8	0.00019928	3	3	0.764023	-0.388313	0.343968	1.53965	2	2	1.1807	0.239642	83.717	2	22.8109	19.6338	20.7177	3	3	0.64074	-0.642189	2.176	3	21.8625	21.5699	22.0174	2	2	0.589518	-0.762391	3.6225	2	21.2752	21.2473	20.3365
	4649	Tb927.7.7230	Tb07.21H15.90	nitroreductase,NADH dehydrogenase, putative (NTR)	NTR	Q57XU3	x		x	35.522	34.1	0	7	7	0.764585	-0.387251	0.0103767	6.59051	7	7	0.778	-0.362158	9.2992	8	25.5036	22.4439	22.8624	7	7	0.7244	-0.465142	11.769	8	24.6181	24.1168	24.8083	5	5	0.793084	-0.334454	8.5897	5	23.6683	23.9496	23.1869
	1929	Tb927.11.13590	237.t00907, Tb11.01.5185, Tb11.01.5185:mRNA, Tb11.01.5185:pep	hypothetical protein, conserved		Q382H8	x		x	15.576	51.9	0	5	5	0.764961	-0.386542	0.0897661	3.47769	5	5	0.77873	-0.360805	27.41	5	23.3688	20.5048	21.4005	5	5	0.87953	-0.185195	12.343	4	22.9238	22.1942	22.5244	3	3	0.653552	-0.613626	2.9892	3	22.0211	22.1918	21.5943
	1307	Tb927.10.4620	TRYP_x-70a06.p2kb545_349, Tb10.70.2600	peptidyl-prolyl cis-trans isomerase, putative (PPIase)	PPIase	Q38BD9				11.669	43.5	0	5	5	0.765141	-0.386203	0.0126064	6.3097	5	5	0.74866	-0.417617	15.289	4	24.6523	22.9929	23.6674	4	4	0.81241	-0.29972	13.689	6	24.1831	23.3629	23.8932	5	5	0.736485	-0.441271	11.983	6	24.3693	23.4225	22.8959
	2702	Tb927.11.8370	Tb11.01.0180, Tb11.01.0180:mRNA, Tb11.01.0180:pep	hypothetical protein, conserved		Q384I2				105.1	2.5	0	2	2	0.765582	-0.385372	0.0734467	3.76716	1	1	0.66746	-0.583247		1	21.668	18.9972	19.3875	1	1	0.87013	-0.200697		1	17.0542	20.3653	20.9182	1	1	0.772618	-0.372172		1	20.2055	16.2864	15.7773
	1942	Tb927.11.13730	Tb11.01.5300, Tb11.01.5300:mRNA, Tb11.01.5300:pep	ornithine decarboxylase (ODC)	ODC	Q382G4		x		46.882	40	0	11	11	0.765713	-0.385125	0.0795071	3.65277	8	8	0.6977	-0.519321	26.921	7	25.3565	23.105	23.5578	9	9	0.71644	-0.481082	25.175	8	24.5081	24.2141	24.4862	9	9	0.89815	-0.154972	17.892	7	24.3491	23.7235	23.2548
	3631	Tb927.4.520	Tb04.5D20.670	hypothetical protein, conserved		Q57US3			x	23.602	18.2	0	3	3	0.766464	-0.38371	0.134331	2.89614	3	3	0.6202	-0.689195	25.575	4	24.0158	22.5774	22.7453	2	2	0.81611	-0.293164	34.029	2	23.928	22.7425	23.2454	3	3	0.889601	-0.16877	15.638	4	23.6638	23.0603	22.7823
	343	Tb927.7.5080;Tb11.v5.0188	Tb07.27E10.300	ATP-NAD kinase-like protein		Q57ZI1			x	79.822	21.7	0	8	8	0.767319	-0.382102	0.0997722	3.32522	6	6	0.65717	-0.605661	30.574	6	23.144	21.413	22.3265	6	6	0.89934	-0.153061	28.147	6	22.6786	21.6897	22.489	7	7	0.764409	-0.387583	36.802	5	22.9409	21.9504	21.3435
	5256	Tb927.9.11220	Tb09.211.2530, Tb09.211.2530:mRNA, Tb09.211.2530:pep, chr9contig211.tmp0291	hypothetical protein, conserved		Q38DQ3	x		x	41.551	49.7	0	16	16	0.767414	-0.381923	0.0121013	6.3687	15	15	0.80964	-0.304648	23.453	22	28.2096	25.3825	25.9127	14	14	0.76296	-0.390321	40.32	22	26.8935	26.9024	27.4627	15	15	0.731636	-0.450802	29.492	24	26.6718	26.1728	25.5468
	5324	Tb927.9.12730	Tb09.211.3680, Tb09.211.3680:mRNA, Tb09.211.3680:pep, chr9contig211.tmp0411	chaperone protein DNAj, putative		Q38DE1	x		x	48.592	56.3	0	20	20	0.767744	-0.381302	0.00510494	7.61389	16	16	0.79436	-0.332135	23.293	30	27.8803	26.29	26.8465	15	15	0.76571	-0.38513	13.463	30	27.4562	26.5499	27.149	20	20	0.743992	-0.42664	16.598	41	27.5949	26.7441	26.0963
	4455	Tb927.7.3950	Tb07.5F10.800	RNA-editing complex protein,RNA-editing 3' terminal uridylyl transferase 1,KRET1 (KRET1)	KRET1	Q57UM5	x		x	107.38	15.1	0	12	12	0.767756	-0.381281	0.0387189	4.69082	9	9	0.8324	-0.264651	25.275	6	25.0188	22.0381	22.2074	10	10	0.69378	-0.52745	24.435	9	24.1319	23.8018	24.2073	8	8	0.783638	-0.351741	28.5	8	23.1252	23.5543	22.5322
	4796	Tb927.8.2540	Tb08.26A17.500	3-ketoacyl-CoA thiolase, putative,ERG10		Q57XD5	x		x	46.244	69.2	0	25	25	0.768095	-0.380644	0.00702585	7.15311	22	22	0.80078	-0.320522	20.981	65	31.659	29.0327	29.551	21	21	0.74222	-0.430081	33.575	60	29.9246	30.3345	30.9237	23	23	0.762428	-0.391328	24.437	57	30.3151	29.2092	28.5697
	3052	Tb927.3.1760	Tb03.30P12.380	chaperone protein DNAj, putative		Q57ZD5	x		x	29.423	25.8	0	7	7	0.768296	-0.380267	0.00844787	6.8872	5	5	0.79952	-0.322794	22.812	8	25.8281	23.0172	23.5753	7	7	0.77171	-0.373869	9.8085	5	24.3766	24.728	24.9217	7	7	0.735024	-0.444137	23.814	8	24.3231	23.5195	23.2179
	5225	Tb927.9.10560	Tb09.211.1940, Tb09.211.1940:mRNA, Tb09.211.1940:pep, chr9contig211.tmp0228c	hypothetical protein, conserved	ATOM19	Q38DW0	x		x	19.035	38.1	0	5	5	0.768323	-0.380216	0.0286029	5.12769	4	4	0.81566	-0.29396	19.341	9	28.0133	24.7057	25.3661	4	4	0.79144	-0.337448	21.099	11	25.2439	26.7233	27.2548	5	5	0.702593	-0.50924	21.395	11	26.0733	24.4879	23.95
	4438	Tb927.7.3750	Tb07.28B13.70	TFIIF-stimulated CTD phosphatase, putative		Q57WJ0	x		x	22.571	57.1	0	8	8	0.768739	-0.379433	0.00394496	7.98577	7	7	0.79462	-0.331663	34.198	8	26.5875	22.6897	23.2638	7	7	0.75529	-0.404897	32.157	13	25.512	25.199	25.8932	8	8	0.756945	-0.40174	10.139	10	24.0051	24.8333	24.0982
	3519	Tb927.4.3430	Tb04.26G5.164	hypothetical protein, conserved		Q585K7			x	12.369	57.8	0	5	5	0.768741	-0.37943	0.0230842	5.43695	5	5	0.81925	-0.287624	11.408	5	25.0116	23.1798	23.4912	5	5	0.77806	-0.362047	10.644	5	24.3496	23.7501	24.2329	5	5	0.712708	-0.488618	22.54	8	24.3438	23.4458	23.2463
	1296	Tb927.10.4280	TRYP_x-70a06.p2kb545_395, Tb10.70.2970	hypothetical protein, conserved		Q38BH2	x		x	24.055	49.3	0	7	7	0.770612	-0.375923	0.0130673	6.2579	6	6	0.75338	-0.40855	12.114	11	24.9065	24.3736	24.7801	7	7	0.74264	-0.429265	9.9077	12	24.7103	23.4973	24.2249	7	7	0.817929	-0.289952	20.662	20	25.5911	24.0311	23.2971
	5429	Tb927.9.1530	Tb09.160.0470, Tb09.160.0470:mRNA, Tb09.160.0470:pep, chr9contig160.tmp0047c	hypothetical protein, conserved		Q38FZ3	x		x	81.612	11.9	0	7	7	0.770714	-0.375733	0.29319	1.77009	3	3	0.5497	-0.863284	54.917	3	25.6799	18.5769	19.5619	7	7	1.0367	0.0519985	66.129	3	23.4161	24.1599	25.0613	1	1	0.803342	-0.315914		1	20.1519	22.6518	22.1341
	3218	Tb927.3.4170	Tb03.26J7.280	hypothetical protein, conserved		Q580M5				13.009	45.4	0.00019294	2	2	0.770783	-0.375603	0.523328	0.934213	1	1	0.58245	-0.779794		1	21.393	20.045	19.968	0	0				0	0	19.1432	21.0525	1	1	1.02001	0.028587		1	21.007	0	0
	1636	Tb927.10.9720	TRYPtp6k15-3d06.p1c_89, Tb10.6k15.0620, embl.3	RNA-editing-associated protein 1,RNA-binding protein,oligo (U) binding protein,RNA editing complex protein (REAP-1)	REAP-1	Q38A04	x			64.376	38.9	0	12	12	0.771292	-0.374651	0.00511512	7.61102	7	7	0.74342	-0.427751	90.144	8	23.2921	21.701	22.28	8	8	0.7897	-0.340623	39.285	12	23.4746	21.9086	22.5946	10	10	0.781555	-0.35558	37.862	11	23.0194	22.7842	22.0799
	1336	Tb927.10.5010	TRYP_x-70a06.p2kb545_296, Tb10.70.2190	Elongation factor G1, mitochondrial, putative (EF-G1)	EF-G1	Q38BA0	x		x	83.982	63.3	0	40	40	0.771607	-0.374061	0.00167065	9.22537	33	33	0.78815	-0.343458	18.822	49	28.5757	26.2276	26.7482	37	37	0.76305	-0.39015	41.502	52	27.8532	27.1968	27.8756	35	35	0.763884	-0.388575	20.557	56	27.5112	27.1221	26.5224
	4022	Tb927.6.2420	Tb06.4M18.910	p22 protein precursor		Q584R4	x		x	25.349	55.9	0	10	10	0.771962	-0.373397	0.00315759	8.30696	10	10	0.7948	-0.331336	8.0906	19	30.3446	27.7214	28.1899	7	7	0.76101	-0.394013	8.5657	14	28.4616	29.0177	29.6109	10	10	0.760572	-0.394843	14.332	29	28.9746	27.7665	27.0745
	4682	Tb927.7.890	Tb07.29K4.350	electron transfer protein, putative		Q57VT5	x		x	19.713	11.8	0	2	2	0.771969	-0.373384	0.0534088	4.22678	2	2	0.75535	-0.404783		1	22.9452	21.4834	21.9506	1	1				0	0	21.4428	22.3171	2	2	0.788955	-0.341986		1	22.7358	0	0
	3932	Tb927.6.1210	Tb06.3A7.710	kinetoplastid kinetochore protein 6 (kkt6)	kkt6	Q585C6				23.46	14.1	0	2	2	0.772788	-0.371855	0.126274	2.98538	1	1	0.74153	-0.431423		1	19.419	20.385	20.6268	1	1	0.6642	-0.59031		1	19.8213	17.4956	18.9775	2	2	0.937031	-0.0938306	35.451	2	21.5109	19.251	18.2064
	3136	Tb927.3.2980	Tb03.27C5.440	mitochondrial carrier protein (MCP17)	MCP17	Q57ZL4	x		x	31.127	14.2	0	4	4	0.773135	-0.371208	0.0670258	3.89914	4	4	0.70134	-0.511814	7.4087	3	23.0118	20.8962	21.4436	3	3	0.74373	-0.427149	7.8601	3	22.4897	21.7011	22.2673	3	3	0.885975	-0.174662	14.762	3	22.1957	21.7954	21.1013
	530	Tb927.4.3020;Tb11.v5.0965	Tb04.2H8.840	ATP-dependent DEAH-box RNA helicase, putative		Q583X9			x	159.21	6	0	6	6	0.774108	-0.369394	0.0544014	4.20021	4	4	0.84748	-0.238749	29.411	3	21.6613	20.2646	21.0645	4	4	0.79674	-0.327819	15.159	3	20.4404	20.5911	20.7282	4	4	0.687002	-0.541614	16.203	4	21.7193	19.637	19.2126
	1650	Tb927.10.9900	TRYPtp6k15-3d06.p1c_62, Tb10.6k15.0390	ABC1 protein, putative		Q389Y6			x	62.856	23.6	0	10	10	0.774427	-0.368799	0.0133552	6.22645	10	10	0.76096	-0.394107	12.377	10	26.0485	24.0572	23.9596	9	9	0.74359	-0.427421	11.32	9	24.617	24.6799	25.3418	9	9	0.820816	-0.284869	15.635	9	25.0092	23.9009	23.2631
	5384	Tb927.9.1390	Tb09.160.0380, Tb09.160.0380:mRNA, Tb09.160.0380:pep, chr9contig160.tmp0038c	hypothetical protein, conserved		Q38G03				9.0444	67.1	0	4	4	0.774763	-0.368173	0.0380251	4.7169	4	4	0.72201	-0.469909	25.413	4	23.8798	23.2053	23.4225	3	3	0.75252	-0.410198	29.008	3	23.4625	22.4849	23.1895	4	4	0.855945	-0.224411	7.3079	6	24.318	22.6195	22.2864
	3962	Tb927.6.1680	Tb06.28P18.530	mitochondrial RNA binding protein 1 (MRB1680)	MRB1680	Q585P3	x		x	58.05	29.2	0	11	11	0.775777	-0.366286	0.00402602	7.95643	7	7	0.75148	-0.412193	14.167	9	25.5125	21.8826	22.1841	9	9	0.79208	-0.336282	33.775	12	23.6747	24.2518	24.7333	8	8	0.784375	-0.350384	21.217	7	23.0412	22.8846	22.4288
	1788	Tb927.11.11620	Tb11.01.3490, Tb11.01.3490:mRNA, Tb11.01.3490:pep	hypothetical protein, conserved		Q383B8	x		x	27.683	16.4	0	4	4	0.775787	-0.366268	0.411025	1.2827	2	2	0.9838	-0.023563		1	26.1011	24.7131	24.9861	3	3	0.47406	-1.07686	103.84	2	26.2844	24.9761	25.2162	3	3	1.00112	0.00161672	77.67	3	25.856	25.4031	25.155
	5179	Tb927.8.8230;Tb927.8.8220	Tb08.28A12.250	amino acid transporter, putative		Q57WK7		x		49.701	10.6	0	4	2	0.776112	-0.365664	0.423084	1.24098	3	1	0.54345	-0.879781	45.522	2	22.6589	19.0685	19.0295	3	1	0.67828	-0.560047	18.894	2	22.2096	21.6022	21.7133	3	1	1.26825	0.342836		1	20.0491	21.5364	20.7862
	1598	Tb927.10.9080	TRYPtp6k15-3d06.p1c_196, Tb10.6k15.1350	pteridine transporter, putative		Q38A66		x	x	69.998	27.8	0	15	15	0.776588	-0.364779	0.0373833	4.74146	13	13	0.73233	-0.449434	23.533	26	29.0849	26.1822	26.5285	13	13	0.74506	-0.424571	23.356	26	27.4796	27.6912	28.3939	14	14	0.858369	-0.22033	19.142	23	27.3657	26.7936	26.0776
	5396	Tb927.9.14160	Tb09.211.4700, Tb09.211.4700:mRNA, Tb09.211.4700:pep, chr9contig211.tmp0518c	rieske iron-sulfur protein, mitochondrial precursor (RISP)	RISP	Q38D40	x		x	33.655	53.2	0	14	14	0.777152	-0.363732	0.0141749	6.14051	10	10	0.75457	-0.406273	12.697	27	28.0095	26.4058	26.5909	12	12	0.75329	-0.408723	14.434	24	28.2849	26.4187	27.4273	13	13	0.825764	-0.276199	26.356	27	27.5013	27.7828	26.5185
	2008	Tb927.11.1450	Tb11.47.0004, Tb11.47.0004:mRNA, Tb11.47.0004:pep	2-oxoglutarate dehydrogenase E1 component, putative		Q387A7	x		x	113.38	66.7	0	60	60	0.778951	-0.360396	0.00281302	8.47366	59	59	0.79004	-0.340002	20.166	157	32.4474	30.0701	30.6306	57	57	0.78867	-0.342506	21.461	152	31.3239	31.1054	31.7237	59	59	0.758553	-0.398679	47.059	181	31.3774	30.5872	30.0017
	5387	Tb927.9.1400	Tb09.160.0390, Tb09.160.0390:mRNA, Tb09.160.0390:pep, chr9contig160.tmp0039c	Monooxygenase, putative		Q38G02	x		x	51.432	25.9	0	8	8	0.778951	-0.360396	0.00168574	9.2124	3	3	0.76449	-0.38743	34.924	4	24.2669	22.5035	22.9264	6	6	0.79203	-0.336373	18.39	4	24.5253	23.1581	23.3681	7	7	0.780579	-0.357383	29.323	9	23.7303	23.0017	23.9087
	922	Tb927.10.13510	Tb10.05.0230	zinc metallopeptidase, putative		Q388P7			x	62.779	59.9	0	25	25	0.77921	-0.359917	0.00869058	6.84633	19	19	0.79997	-0.321982	15.951	25	27.6977	25.5104	26.1183	21	21	0.79527	-0.330483	22.966	23	27.1517	26.4089	26.9383	22	22	0.74366	-0.427284	24.656	25	26.8461	26.4139	25.8311
	4868	Tb927.8.3580	Tb08.10J17.870	ATP-dependent chaperone, putative,mitochondrial chaperone BCS1, putative		Q580X8	x			53.71	10.4	0	3	3	0.779311	-0.359729	0.744425	0.425802	1	1	2.7198	1.4435		1	21.4046	15.1187	17.4291	2	2	0.6245	-0.679227	88.428	2	20.9251	20.7213	19.9982	1	1	0.278652	-1.84346		1	17.694	19.359	20.3307
	5227	Tb927.9.10580	Tb09.211.1960, Tb09.211.1960:mRNA, Tb09.211.1960:pep, chr9contig211.tmp0230c	3-demethylubiquinone-9 3-methyltransferase, putative		Q38DV8	x		x	31.206	41.3	0	8	8	0.779336	-0.359683	0.0259927	5.26575	4	4	0.8458	-0.241612	65.9	4	26.1643	22.651	23.3928	3	3	0.74482	-0.425036	91.048	4	24.0692	24.8909	25.3941	8	8	0.751371	-0.412402	21.362	8	24.0691	23.263	22.8453
	5201	Tb927.9.10070	Tb09.211.1600, Tb09.211.1600:mRNA, Tb09.211.1600:pep, chr9contig211.tmp0189c	hypothetical protein, conserved		Q38DZ6	x		x	32.855	17	0.00020227	4	4	0.779531	-0.359322	0.343777	1.54046	2	2	0.52171	-0.93868	9.4477	2	22.8503	20.4932	21.1735	2	2	0.91042	-0.135396	63.468	2	21.8933	21.3147	22.2401	3	3	0.997307	-0.00389003	47.587	3	21.873	21.0369	20.7338
	3344	Tb927.3.860	Tb03.27F10.580	acyl carrier protein,acyl carrier protein, mitochondrial precursor, putative (ACP)	ACP	Q57WW9	x		x	16.531	27	0	3	3	0.7799	-0.358638	0.0131562	6.24812	3	3	0.82342	-0.2803	42.09	5	27.4789	26.1599	26.7764	3	3	0.77174	-0.373813	5.1893	4	27.8133	26.1369	26.7553	2	2	0.746491	-0.421802	13.5	7	27.5009	27.1222	26.4197
	1588	Tb927.10.8980	TRYPtp6k15-3d06.p1c_211, Tb10.6k15.1450	hypothetical protein, conserved		Q38A76	x		x	17.598	35.5	0	6	6	0.779993	-0.358468	0.000920645	10.0851	5	5	0.78952	-0.340952	14.931	12	27.5443	26.2525	26.7273	5	5	0.76928	-0.378419	9.2017	12	27.4247	26.2295	26.8025	6	6	0.781311	-0.356031	12.246	13	27.5094	26.6976	26.0877
	326	Tb927.7.4810;Tb11.v5.0163	Tb07.26A24.320	hypothetical protein, conserved		Q57X97				52.176	17	0	5	5	0.780122	-0.358228	0.0679806	3.87873	5	5	0.68237	-0.551374	17.466	5	22.9975	21.2512	21.7565	4	4	0.81496	-0.295199	12.967	5	22.2211	21.7663	22.1966	5	5	0.853752	-0.228111	38.784	4	22.5258	21.4982	20.8778
	4689	Tb927.7.960	Tb07.29K4.230	protein kinase, putative		Q57VU2				93.183	7.8	0	5	5	0.780684	-0.35719	0.10892	3.19866	3	3	0.70636	-0.501524	12.303	3	21.7065	22.6598	23.073	2	2	0.93266	-0.100577	1.4021	2	20.9285	20.3949	20.9627	3	3	0.72223	-0.469469	27.743	3	23.8811	20.0029	19.8501
	948	Tb927.10.13830	TRYP_x-61h03.q2kb185_462, Tb10.61.3100	chaperone protein DNAj, putative		Q388L6	x		x	27.234	23.3	0	6	6	0.780814	-0.356948	0.0217113	5.52541	6	6	0.81327	-0.298194	24.386	7	24.483	23.2661	23.6516	4	4	0.72512	-0.463708	5.327	4	24.4971	23.1645	23.7438	5	5	0.807233	-0.308943	39.441	11	24.4718	23.7827	23.1407
	2896	Tb927.2.3910		beta-ketoacyl synthase family protein, putative		Q586W9			x	52.044	15.6	0.00075443	5	5	0.781568	-0.355557	0.127611	2.97018	4	4	0.73173	-0.450617	32.231	4	23.8355	19.5162	19.6668	5	5	0.68886	-0.537717	34.09	4	22.3405	22.3831	23.1794	2	2	0.947149	-0.0783366	24.262	2	20.5935	21.6149	21.0013
	744	Tb927.10.10830	Tb10.406.0050	RGG-containing protein 2,MRB1-associated protein,RGGm (RGG2)	RGG2	Q389P7	x		x	32.404	27.2	0	9	9	0.782133	-0.354515	0.0111851	6.48227	9	9	0.79185	-0.336701	11.132	17	27.3816	26.223	26.7922	9	9	0.81238	-0.299773	11.519	19	27.2364	26.0911	26.6232	8	8	0.743771	-0.42707	9.2941	16	27.5355	26.4571	25.9756
	5609	Tb927.9.6410	Tb09.160.4660, Tb09.160.4660:mRNA, Tb09.160.4660:pep, chr9contig160.tmp0352	hypothetical protein, conserved		Q38EU0	x		x	75.105	2.8	0.0031313	2	2	0.782991	-0.352933	0.0486489	4.36145	2	2	0.7185	-0.47694	9.5626	2	20.0961	17.3312	17.9346	1	1	0.86987	-0.201128		1	19.2563	18.6695	19.4249	1	1	0.768049	-0.380729		1	18.6642	18.3817	18.119
	2011	Tb927.11.14570	Tb11.01.6180, Tb11.01.6180:mRNA, Tb11.01.6180:pep	hypothetical protein, conserved		Q381Y0	x		x	46.609	37	0	9	9	0.784378	-0.35038	0.0290537	5.10513	5	5	0.85139	-0.232108	12.27	5	24.8331	22.3458	22.7465	6	6	0.73925	-0.435866	38.033	6	23.1102	23.5144	24.0939	9	9	0.766754	-0.383165	31.474	7	23.56	22.2205	21.9908
	5548	Tb927.9.4520	Tb09.160.3110, Tb09.160.3110:mRNA, Tb09.160.3110:pep, chr9contig160.tmp0249	mitochondrial processing peptide beta subunit, putative,metallo-peptidase, Clan ME, Family M16		Q38F91	x		x	53.689	64.6	0	25	25	0.784525	-0.350108	0.00758708	7.04224	18	18	0.81499	-0.295146	48.898	25	28.5658	25.5191	26.1211	21	21	0.75724	-0.401177	37.541	32	27.3506	27.3276	27.7703	23	23	0.782411	-0.354001	24.458	35	26.8513	26.5929	26.0593
	351	Tb927.10.6100;Tb11.v5.0202	TRYP_x-70a06.p2kb545_112, Tb10.70.0770	hypothetical protein, conserved		Q38AZ6				56.207	7	0.00019908	3	3	0.785027	-0.349185	0.00497203	7.65195	2	2	0.7606	-0.39479	37.235	2	20.0036	19.5355	20.5316	2	2	0.78846	-0.342891	3.0039	2	20.0576	18.6147	19.3096	2	2	0.806712	-0.309875	6.8071	3	21.1178	19.2764	18.7998
	2970	Tb927.2.5280		trans-sialidase, putative		Q585U3				77.247	14.8	0	10	10	0.785077	-0.349093	0.0507589	4.3002	6	6	0.7033	-0.507788	33.254	7	24.9407	21.7532	22.2845	9	9	0.84949	-0.235331	16.061	5	24.3188	23.4214	24.3218	8	8	0.809913	-0.304161	10.155	5	23.0432	23.5007	23.1106
	1328	Tb927.10.4910	TRYP_x-70a06.p2kb545_306, Tb10.70.2290	mitochondrial carrier protein (MCP4)	MCP4	Q38BB0	x		x	77.979	9.2	0	4	4	0.785303	-0.348679	0.0201622	5.63221	3	3	0.78859	-0.342653	34.303	2	20.8073	18.3228	19.1004	3	3	0.83233	-0.264772	20.269	3	21.6612	19.6788	19.9253	2	2	0.737844	-0.438612	29.418	2	19.7633	21.0498	20.1277
	1840	Tb927.11.12320	Tb11.01.4140, Tb11.01.4140:mRNA, Tb11.01.4140:pep	hypothetical protein, conserved		Q382U9				95.341	11.4	0	7	7	0.78554	-0.348243	0.0295772	5.07937	6	6	0.79865	-0.324365	16.651	5	24.7888	22.6034	22.837	6	6	0.83734	-0.256115	17.357	5	23.5418	23.6191	23.9406	6	6	0.724848	-0.46425	31.564	6	23.7249	22.7083	22.3534
	446	Tb927.10.660;Tb11.v5.0500	TRYP_x-70a06.p2kb545_1039, Tb10.70.7550	2-oxoisovalerate dehydrogenase alpha subunit, putative		Q38CH4	x		x	46.369	59.6	0	19	19	0.785541	-0.348241	0.0057094	7.45245	14	14	0.76484	-0.38677	28.684	19	27.8159	25.4743	26.0249	18	18	0.81358	-0.297644	18.3	19	26.7172	26.473	27.0929	16	16	0.778998	-0.360308	14.564	22	26.7757	25.9173	25.4851
	4386	Tb927.7.3060	Tb07.13M20.280	hypothetical protein, conserved		Q57YB6			x	41.862	18.9	0	5	5	0.785818	-0.347733	0.494059	1.01725	3	3	1.3996	0.485015	84.375	2	24.9303	19.4608	20.5279	2	2	0.62421	-0.679897	23.096	2	20.7131	24.472	23.0527	3	3	0.555432	-0.848317	26.674	4	21.0909	20.0667	19.2438
	5073	Tb927.8.6480	Tb08.30K1.220	hypothetical protein, conserved		Q57TW5			x	36.943	33	0	8	8	0.7859	-0.347582	0.0397528	4.6528	7	7	0.76365	-0.389017	20.151	7	24.2116	22.295	22.4544	8	8	0.86548	-0.208428	11.712	6	24.1155	22.8974	23.4695	5	5	0.73443	-0.445303	8.4617	4	23.3769	23.2455	22.9726
	2863	Tb927.2.2570		hypothetical protein, conserved		Q587I0			x	17.962	18.1	0.00019554	2	2	0.786159	-0.347107	0.182572	2.45346	2	2	0.80586	-0.311399	14.522	2	24.4618	20.5693	21.211	1	1	0.95463	-0.0669864		1	21.309	23.0569	23.7777	2	2	0.631592	-0.662935	25.858	2	21.9255	20.497	20.0927
	4541	Tb927.7.5540	Tb07.10C21.490	2,4-dienoyl-coa reductase-like protein		Q582G9			x	80.352	14	0	7	7	0.786586	-0.346323	0.178723	2.48421	5	5	0.89923	-0.153238	20.616	4	24.3647	21.9966	22.2534	3	3	0.6218	-0.685477	43.221	3	22.5962	23.0222	23.6413	6	6	0.870398	-0.200253	13.522	6	23.1307	21.7735	21.394
	5518	Tb927.9.3650	Tb09.160.2260, Tb09.160.2260:mRNA, Tb09.160.2260:pep, chr9contig160.tmp0196	kinesin (Kif-13-1)	Kif-13-1	Q38FG7				77.434	8.4	0	5	4	0.786637	-0.346231	0.476527	1.06937	4	3	0.45601	-1.13286	23.272	3	19.118	20.3285	20.6004	3	2	1.1157	0.157949		1	18.3832	17.7707	18.3977	5	4	0.956755	-0.063779	14.373	5	21.4709	17.3425	17.4228
	3767	Tb927.5.2560	Tb05.3C6.770	hypothetical protein, conserved		Q582B1			x	8.7229	79.5	0	4	4	0.787129	-0.345327	0.0325161	4.9427	3	3	0.72478	-0.464385	12.321	6	26.8485	24.8629	25.2986	4	4	0.84331	-0.245865	12.363	6	26.1035	25.5004	26.1289	4	4	0.797894	-0.325732	12.824	10	26.0971	25.3999	24.73
	3844	Tb927.5.3650	Tb05.6E7.460	hypothetical protein, conserved		Q57UA1				86.1	3.4	0.00057143	2	2	0.787292	-0.345029	0.439657	1.18555	2	2	0.64611	-0.630148	59.734	2	20.7141	16.9634	17.3416	0	0				0	0	19.7316	19.6965	1	1	0.959325	-0.059909	7.7315	2	18.1649	0	0
	335	Tb927.7.4940;Tb11.v5.0175	Tb07.26A24.30	oligopeptidase B protein, putative,serine peptidase, clan SC, family S9A-like protein		Q57XB0	x		x	104.35	17.1	0	11	11	0.787559	-0.34454	0.0226261	5.46587	6	6	0.74095	-0.432552	23.896	6	24.1509	22.5069	23.0208	7	7	0.78413	-0.350835	61.86	7	25.7509	22.8195	23.4202	10	10	0.84076	-0.250234	31.241	10	23.7866	24.9387	24.535
	4743	Tb927.8.1820	Tb08.26N11.220	nonspecific lipid-transfer protein, putative,sterol carrier protein, putative		Q582A0			x	43.439	21.3	0	5	5	0.78783	-0.344043	0.0726252	3.78339	3	3	0.69008	-0.535164	34.316	4	23.3727	22.9983	23.3606	3	3	0.8647	-0.209728	27.214	3	22.6272	22.0922	22.6075	5	5	0.819471	-0.287236	27.253	6	24.1908	21.769	21.47
	5745	Tb927.9.9840	Tb09.211.1380, Tb09.211.1380:mRNA, Tb09.211.1380:pep, chr9contig211.tmp0165c	lipoic acid containing carrier protein, putative (GCVH)	GCVH	Q38E17	x		x	15.216	92	0	10	10	0.788152	-0.343454	0.00515264	7.60047	6	6	0.80886	-0.306038	24.879	10	27.3963	25.3721	25.8675	6	6	0.79328	-0.334098	47.235	10	26.2934	26.0915	26.6479	9	9	0.763009	-0.390227	42.695	13	26.641	25.5698	24.9511
	913	Tb927.10.13370	Tb10.389.0060	Dynein light chain Tctex-type, putative		Q388R0		x		20.85	21.1	0	2	2	0.789494	-0.341	0.178446	2.48644	1	1	0.62606	-0.675627	29.292	2	21.5078	22.2136	22.4305	1	1	0.88914	-0.169517	28.409	3	22.9062	19.9472	20.9105	2	2	0.884017	-0.177854	18.84	4	23.3261	22.2085	21.5233
	3191	Tb927.3.3710	Tb03.28C22.860	hypothetical protein, conserved		Q57WA7		x	x	28.86	16.3	0.00020421	3	3	0.789599	-0.340808	0.0590499	4.08192	2	2	0.73418	-0.445794	18.123	2	23.5701	19.9441	20.5266	1	1	0.88959	-0.168788		1	20.2293	22.5001	22.6369	2	2	0.75375	-0.407842	18.522	2	21.2645	19.6135	18.7041
	5514	Tb927.9.3600	Tb09.160.2220, Tb09.160.2220:mRNA, Tb09.160.2220:pep, chr9contig160.tmp0192	hypothetical protein, conserved		Q38FH1	x			35.242	9.1	0.00019478	2	2	0.789811	-0.340421	0.116033	3.10739	1	1	0.81013	-0.303775		1	19.0816	19.4945	19.7268	2	2	0.67037	-0.576971	10.745	2	20.8487	17.954	18.1988	2	2	0.907194	-0.140517	13.833	2	20.6153	20.2031	19.3779
	560	Tb927.1.1330;Tb11.v5.0371		Mitochondrial Editosome-like Complex TUTase (MEAT1)	MEAT1	Q4GZ86	x		x	46.764	37.2	0	12	12	0.790594	-0.338991	0.0578115	4.1125	8	8	0.88974	-0.168544	42.376	7	25.7794	22.3259	23.1225	9	9	0.74711	-0.420607	31.352	8	24.7024	24.5812	24.9536	11	11	0.743384	-0.427821	11.011	9	23.7785	23.9813	23.3564
	1500	Tb927.10.770	TRYP_x-70a06.p2kb545_1026, Tb10.70.7440	hypothetical protein, conserved		Q38CG3	x		x	69.121	40	0	20	20	0.790701	-0.338795	0.00227464	8.78015	14	14	0.77966	-0.359083	6.9914	15	26.302	23.784	24.3557	17	17	0.80843	-0.306805	15.089	16	25.4325	25.0181	25.5392	15	15	0.784314	-0.350497	16.891	12	25.098	24.6586	24.1644
	332	Tb927.7.4900;Tb11.v5.0171	Tb07.26A24.100	5'-3' exonuclease XRNA, putative,exoribonuclease 1, putative (XRNA)	XRNA	Q57XA6				158.67	50.8	0	54	54	0.79074	-0.338725	0.00109985	9.82848	45	45	0.79673	-0.327837	15.964	53	29.458	27.0473	27.6036	48	48	0.79712	-0.327131	20.434	52	28.4885	28.1528	28.7097	49	49	0.778513	-0.361207	24.971	66	28.3521	27.7796	27.1235
	3614	Tb927.4.4990;Tb927.8.7430	Tb04.3M17.340	ubiquinol-cytochrome c reductase, putative		Q584K6			x	8.3125	33.8	0	4	4	0.790908	-0.338419	0.00125575	9.63723	3	3	0.80311	-0.31633	27.958	4	29.7034	26.483	26.9869	2	2	0.78932	-0.341318	4.2509	2	26.4878	28.3124	29.0108	4	4	0.780457	-0.357608	44.151	6	27.7568	25.7173	25.2149
	4822	Tb927.8.2880	Tb08.28F14.260	hypothetical protein, conserved		Q57W84	x		x	125.11	11.8	0	8	8	0.790938	-0.338363	0.0483585	4.37009	6	6	0.72834	-0.457316	34.844	5	24.0048	22.2969	22.8086	6	6	0.87446	-0.193536	34.907	5	23.3442	22.8158	23.1718	7	7	0.77688	-0.364236	33.421	7	23.5753	22.5219	22.1415
	5493	Tb927.9.3030	Tb09.160.1710, Tb09.160.1710:mRNA, Tb09.160.1710:pep, chr9contig160.tmp0160c	hypothetical protein, conserved		Q38FM0				43.102	6.4	0.00020412	2	2	0.791133	-0.338007	0.208943	2.25882	1	1	0.96103	-0.0573466		1	20.3529	18.8545	19.254	2	2	0.62128	-0.686684	31.641	2	21.3469	19.3542	19.3518	1	1	0.829325	-0.269991		1	20.068	20.5574	20.1003
	2496	Tb927.11.5450	Tb11.02.3130, Tb11.02.3130:mRNA, Tb11.02.3130:pep, Tb11.212.0940	malic enzyme		Q385M3	x		x	63.119	73.9	0	37	37	0.791392	-0.337535	0.00666832	7.22846	31	31	0.79875	-0.324184	22.044	52	29.7825	28.1679	28.6667	31	31	0.81358	-0.297644	29.392	53	29.244	28.4897	29.0257	36	36	0.762718	-0.390778	27.322	63	29.4388	28.4936	27.9419
	5382	Tb927.9.1380	Tb09.160.0370, Tb09.160.0370:mRNA, Tb09.160.0370:pep, chr9contig160.tmp0037c	hypothetical protein, conserved		Q38G04	x		x	42.439	61.7	0	21	21	0.79167	-0.337029	0.00632947	7.3037	18	18	0.81948	-0.287219	34.233	19	28.1342	26.1178	26.6384	17	17	0.78778	-0.344135	46.183	20	27.4054	26.8865	27.3456	17	17	0.76858	-0.379732	18.668	23	27.4014	26.6748	26.0737
	4116	Tb927.6.3760	Tb06.4F7.730	kinetoplastid kinetochore protein 15 (kkt15)	kkt15	Q585X4				36.051	8.3	0.00019399	2	2	0.791846	-0.336707	0.0841503	3.57089	2	2	0.75691	-0.401806	9.5318	2	22.2482	20.0895	20.7825	2	2	0.719	-0.475936	13.452	2	21.0873	20.8182	21.5791	1	1	0.912326	-0.132379		1	21.4772	20.2929	19.8473
	1655	Tb927.10.9970	TRYPtp6k15-3d06.p1c_52, Tb10.6k15.0310	hypothetical protein, conserved		Q389X9	x		x	110	40.1	0	30	30	0.7919	-0.33661	0.0041101	7.92661	22	22	0.77128	-0.374673	23.933	24	26.1306	24.3985	25.0509	24	24	0.79254	-0.335444	26.664	24	25.7191	24.8218	25.3848	25	25	0.812414	-0.299714	20.006	24	25.7613	24.8962	24.5173
	3078	Tb927.3.2050	Tb03.30P12.1020	hypothetical protein, conserved		Q57ZA6			x	172.41	19.8	0	23	23	0.792483	-0.335549	0.0323342	4.9508	19	19	0.84097	-0.249874	20.819	19	26.0757	23.3688	23.7588	20	20	0.72918	-0.455653	31.151	21	24.8348	24.9249	25.2123	19	19	0.811622	-0.301119	22.05	19	24.5769	24.0258	23.6145
	3229	Tb927.3.4380	Tb03.26J7.640	Tob55, putative	SAM50	Q580K4	x		x	53.558	29.2	0	11	11	0.792501	-0.335516	0.0456255	4.45402	8	8	0.83975	-0.251968	18.033	8	24.2031	22.6417	23.1769	8	8	0.82874	-0.271009	32.72	7	23.4039	22.9636	23.4085	8	8	0.715205	-0.483571	15.586	8	23.934	22.6271	22.1398
	701	Tb927.10.10090	TRYPtp6k15-3d06.p1c_32, Tb10.6k15.0190	hypothetical protein, conserved		Q389W8				121.48	4.4	0.00020202	4	4	0.79351	-0.33368	0.334151	1.58143	1	1	0.56742	-0.817511		1	18.0567	17.456	17.463	4	4	0.8256	-0.276485	4.9326	3	20.7221	16.4378	17.4884	2	2	1.06655	0.0929555		1	18.4595	20.0236	19.3404
	2814	Tb927.11.9980	Tb11.01.1740, Tb11.01.1740:mRNA, Tb11.01.1740:pep	2-oxoglutarate dehydrogenase E1 component, putative		Q383T1	x		x	112.95	66.2	0	57	57	0.79451	-0.331863	0.00784528	6.99396	51	51	0.80545	-0.312133	30.638	141	31.9131	30.3978	30.8866	49	49	0.81595	-0.293447	18.647	150	31.5017	30.5928	31.1752	54	54	0.763126	-0.390007	30.118	141	31.6628	30.7519	30.1987
	4423	Tb927.7.3520	Tb07.28B13.540	mitochondrial pyruvate carrier protein 2, putative		Q57WG7	x		x	14.849	42.5	0	3	3	0.795655	-0.329786	0.0696559	3.84361	2	2	0.75091	-0.413288	9.0878	3	22.9444	22.4894	22.9029	2	2	0.90362	-0.146212	13.092	3	22.3589	21.709	22.1468	3	3	0.742335	-0.429857	18.283	6	23.7109	21.6154	21.0469
	3535	Tb927.4.3680	Tb04.26G5.600	protein phosphatase 2C, putative		Q585I2	x		x	29.99	72.8	0	15	15	0.796092	-0.328992	0.0116823	6.41953	13	13	0.8245	-0.278409	24.573	11	26.2654	24.8481	25.8928	13	13	0.80652	-0.310218	36.401	16	26.1417	25.0312	25.4669	12	12	0.758725	-0.39835	31.856	13	26.463	25.3208	24.9371
	499	Tb927.9.15380;Tb11.v5.0686	Tb09.244.2620, Tb09.244.2620:mRNA, Tb09.244.2620:pep, chr9contig244a01.tmp0262	NADH-ubiquinone oxidoreductase complex I subunit, putative,NDUFA9 subunit, putative		Q38CX2	x		x	42.585	22	0	7	7	0.796177	-0.328839	0.01309	6.2554	4	4	0.81131	-0.301675	20.361	3	23.3283	20.6572	21.2759	4	4	0.75582	-0.403885	7.9023	3	22.1459	22.1238	22.5074	5	5	0.823045	-0.280956	8.169	3	21.9994	21.2289	21.0579
	1332	Tb927.10.4950	TRYP_x-70a06.p2kb545_302, Tb10.70.2250	U2 small nuclear ribonucleoprotein 16.5K		Q38BA6				14.743	22.1	0	2	2	0.796314	-0.32859	0.474605	1.0752	1	1	0.99545	-0.00657924		1	22.3267	21.135	21.3074	2	2	0.47347	-1.07866	138.2	2	22.6428	21.1544	21.4806	1	1	1.07138	0.0994635	1.6716	2	22.2237	22.2771	20.4839
	3953	Tb927.6.1590	Tb06.28P18.330	hypothetical protein, conserved		Q585Q1	x		x	51.554	24	0	8	8	0.796707	-0.32788	0.0194768	5.6821	5	5	0.84712	-0.239362	11.811	6	24.1015	22.9666	23.5412	7	7	0.7597	-0.396498	36.292	9	24.0904	22.8474	23.3174	8	8	0.785793	-0.347779	11.588	9	24.2823	23.2933	22.8541
	3050	Tb927.3.1730	Tb03.30P12.340	hypothetical protein, conserved		Q57ZD8	x		x	25.482	55.4	0	8	8	0.797381	-0.326659	0.0191911	5.70342	8	8	0.84498	-0.243011	17.457	11	26.065	23.2842	23.9211	6	6	0.79242	-0.335663	19.807	9	25.0153	24.7564	25.3191	6	6	0.757174	-0.401303	17.378	8	24.6375	24.1974	23.807
	293	Tb11.02.5390b;Tb11.02.5390		mRNA processing protein, putative			x		x	120.71	38.5	0	33	33	0.797801	-0.3259	0.00401206	7.96144	28	28	0.79299	-0.334625	56.567	27	27.456	24.512	24.5815	27	27	0.8199	-0.28648	38.385	25	25.5604	26.0811	26.7533	27	27	0.781006	-0.356595	25.857	28	25.5472	24.887	24.1374
	648	Tb927.1.4160		hypothetical protein, conserved		Q4GYG2				19.35	24.1	0.0025888	3	3	0.798581	-0.324489	0.695099	0.524709	1	1	0.51785	-0.949394		1	17.7012	0	0	2	2	1.2315	0.300417		1	23.6999	15.4594	17.3584	0	0				0	0	22.686	22.7135
	4316	Tb927.7.210	Tb07.8P12.290	proline dehydrogenase		Q57U33			x	63.858	64.2	0	32	32	0.800635	-0.320783	0.00445054	7.8118	27	27	0.81698	-0.291627	17.605	60	30.1488	27.893	28.452	30	30	0.80773	-0.308055	15.074	58	29.0152	28.867	29.3843	31	31	0.777726	-0.362666	17.585	62	29.1994	28.2693	27.7066
	2155	Tb927.11.16510	237.t00927, Tb11.01.8225, Tb11.01.8225:mRNA, Tb11.01.8225:pep	hypothetical protein, conserved		Q381D5	x		x	16.327	40.4	0	4	4	0.800875	-0.320351	0.00904602	6.7885	4	4	0.83382	-0.262192	15.089	7	25.7934	24.4831	24.9539	4	4	0.77574	-0.366355	63.418	10	26.3155	24.4942	25.0411	4	4	0.794155	-0.332507	28.786	11	25.7376	25.6157	24.936
	4558	Tb927.7.5730	Tb07.10C21.250	hypothetical protein, conserved		Q582I8				80.191	5.2	0.00019658	3	3	0.801345	-0.319505	0.395878	1.33687	1	1	1.0614	0.0859685		1	20.6624	20.0417	20.8681	3	3	0.90506	-0.143915	30.607	3	23.3488	19.5909	19.7305	2	2	0.535676	-0.900567	72.506	2	21.5133	22.2963	22.3997
	1430	Tb927.10.670	TRYP_x-70a06.p2kb545_1038, Tb10.70.7540	hypothetical protein, conserved		Q38CH3	x		x	26.877	11.5	0	2	2	0.801499	-0.319228	0.390848	1.35532	1	1	0.92276	-0.115973		1	18.6297	15.4267	16.1533	2	2	0.53646	-0.898457	26.461	3	20.5016	17.4929	17.7546	1	1	1.04012	0.0567463		1	16.8353	19.9505	18.8468
	3724	Tb927.5.1780	Tb05.1P6.770	hypothetical protein, conserved		Q57ZP7		x		48.192	64.9	0	21	21	0.801508	-0.319212	0.00624686	7.32265	20	20	0.82883	-0.270852	17.759	24	28.2955	25.8558	26.391	20	20	0.78102	-0.356569	16.956	26	26.7235	26.976	27.557	20	20	0.795418	-0.330214	17.533	30	27.148	25.9688	25.4276
	1643	Tb927.10.9820;Tb11.v5.0565	TRYPtp6k15-3d06.p1c_74, Tb10.6k15.0490	mitochondrial intermediate peptidase, putative,metallo-peptidase, Clan MA(E) Family M3		Q389Z4	x		x	76.732	50.2	0	29	29	0.801639	-0.318976	0.00684426	7.19089	20	20	0.78163	-0.355442	27.935	21	27.9195	25.6256	26.1233	22	22	0.83083	-0.267375	44.469	26	26.8911	26.5093	27.2385	26	26	0.793273	-0.334111	22.32	31	26.8959	26.1206	25.6179
	5274	Tb927.9.11720	Tb09.211.2830, Tb09.211.2830:mRNA, Tb09.211.2830:pep, chr9contig211.tmp0322	Iron-sulfur cluster assembly protein		Q38DM2	x		x	19.436	57.2	0	8	8	0.802602	-0.317243	0.0356949	4.80814	8	8	0.74765	-0.419565	12.995	8	27.2615	23.9022	24.4415	8	8	0.86654	-0.206662	5.7598	10	24.9422	26.7482	25.5216	8	8	0.798021	-0.325502	17.926	14	25.1969	24.1777	23.6605
	4632	Tb927.7.6990	Tb07.21H15.440	hypothetical protein, conserved		Q57XR9	x		x	32.721	24.7	0	6	6	0.802619	-0.317213	0.0294596	5.08512	3	3	0.75108	-0.412962	23.081	6	25.9476	23.3498	23.8777	3	3	0.80185	-0.318596	18.816	5	24.2473	24.6149	25.2177	6	6	0.858516	-0.220082	20.449	9	24.6378	23.477	22.974
	5135	Tb927.8.7350	Tb08.10K10.270	trans-sialidase, putative,neuraminidase, putative		Q57YT7		x		81.288	24.5	0	14	1	0.802746	-0.316985	0.211354	2.24227	12	1	0.7038	-0.506763		1	21.5552	21.9003	21.8752	10	1	0.71884	-0.476257		1	21.8693	20.1454	20.8739	10	1	1.02247	0.0320641	7.6495	2	22.8878	21.2299	20.3875
	4325	Tb927.7.2200	Tb07.22O10.130	hypothetical protein, conserved	Tim9	Q57XQ4	x		x	8.8073	46.2	0	4	4	0.803113	-0.316325	0.00100061	9.9649	3	3	0.81323	-0.298265	9.0594	3	26.8647	23.2005	23.6801	3	3	0.80226	-0.317858	6.5038	3	24.7927	25.2895	26.2747	3	3	0.793966	-0.332851	23.353	3	24.4602	24.0223	23.5194
	3783	Tb927.5.2780	Tb05.26K5.520	mitochondrial DNA polymerase beta		D6XGL4	x		x	46.102	59	0	23	23	0.803343	-0.315912	0.00393967	7.98771	18	18	0.8202	-0.285952	10.98	24	28.1941	26.0596	29.6252	20	20	0.80763	-0.308234	38.412	27	26.9053	27.0685	27.3097	22	22	0.782656	-0.353549	89.916	31	29.7422	26.1302	25.6387
	2426	Tb927.11.4490	TRYP_xi-1013a02.q1k_46, Tb11.02.2070, Tb11.02.2070:mRNA, Tb11.02.2070:pep	long-chain-fatty-acid-CoA ligase, putative,acyl-CoA synthetase, putative,fatty acid thiokinase (long chain), putative		Q385W8	x		x	73.435	21.8	0	11	11	0.803616	-0.315422	0.0576256	4.11715	9	9	0.77952	-0.359342	18.075	7	23.7149	22.6524	22.9401	10	10	0.74472	-0.42523	23.979	8	24.2682	22.3364	23.0144	9	9	0.893975	-0.161694	11.562	7	23.8034	23.548	22.9207
	3926	Tb927.6.1130	Tb06.3A7.590	hypothetical protein, conserved		Q585D4				49.975	7.7	0	2	2	0.80441	-0.313997	0.0698501	3.83959	2	2	0.89285	-0.16351	19.682	2	19.4365	17.6063	17.9857	2	2	0.72342	-0.467095	4.8827	2	20.9715	18.257	18.5961	1	1	0.805867	-0.311387		1	18.8084	20.3471	19.4622
	1502	Tb927.10.7710	TRYPtp6k15-3d06.p1c_419, Tb10.6k15.2890	40S ribosomal protein S8, putative		Q38AJ3		x		29.838	31.2	0	7	7	0.804519	-0.313801	0.0302746	5.04575	6	6	0.7473	-0.420241	12.042	6	26.4418	23.3772	23.8964	5	5	0.85199	-0.231092	11.454	6	24.7938	25.0797	25.7311	6	6	0.817862	-0.29007	13.18	9	24.66	24.0206	23.5246
	3608	Tb927.4.4910	Tb04.3M17.150	3,2-trans-enoyl-CoA isomerase, mitochondrial precursor, putative		Q584L4	x		x	45.333	47.5	0	12	9	0.805111	-0.31274	0.000995042	9.97295	11	9	0.81583	-0.29366	17.871	13	26.944	25.0182	25.5584	12	9	0.79737	-0.326679	14.333	15	26.7593	25.6544	26.185	10	8	0.802246	-0.317883	6.9069	18	26.3135	25.988	25.4874
	4211	Tb927.6.5090	Tb06.30P15.330	hypothetical protein, conserved		Q586I1				92.912	20.5	0	12	12	0.805244	-0.312502	0.0437336	4.51511	10	10	0.87524	-0.192249	26.633	12	27.2171	24.0909	24.6275	9	9	0.80154	-0.319154	25.83	11	26.4294	25.9817	26.4193	11	11	0.744269	-0.426104	17.738	12	25.384	25.5955	25.2416
	452	Tb11.v5.0515;Tb927.10.15300		protein kinase, putative						81.801	6.1	0	3	3	0.805305	-0.312393	0.0794014	3.65469	3	3	0.76783	-0.381141	6.9229	3	20.8529	19.7782	20.4491	3	3	0.91571	-0.127037	16.955	2	20.9485	19.331	20.2351	3	3	0.742776	-0.429	16.561	3	21.1523	20.2941	19.493
	5647	Tb927.9.7260	Tb09.160.5320, Tb09.160.5320:mRNA, Tb09.160.5320:pep, chr9contig160.tmp0418	hypothetical protein, conserved		Q38EL9	x		x	41.248	35.5	0	8	8	0.806329	-0.31056	0.0386964	4.69166	6	6	0.87882	-0.18636	19.144	8	24.5986	23.0485	23.26	8	8	0.78188	-0.354981	14.223	10	24.0403	23.4448	23.7375	8	8	0.762951	-0.390338	26.755	12	24.1581	23.4064	22.5486
	2989	Tb927.2.5970		hypothetical protein, conserved		Q586B9				46.698	20	0	8	8	0.806422	-0.310393	0.00434363	7.84688	5	5	0.81171	-0.300964	17.096	6	26.7361	23.0241	23.5422	7	7	0.8233	-0.28051	21.771	8	25.077	25.4952	25.9424	6	6	0.784745	-0.349705	10.632	6	24.3063	24.3099	23.7991
	2972	Tb927.2.5440		hypothetical protein, conserved		Q586E4				96.001	7.6	0	5	5	0.806456	-0.310333	0.0283732	5.13933	3	3	0.84214	-0.247868	17.382	3	22.024	19.0845	19.3837	4	4	0.83133	-0.266507	13.573	4	20.7032	20.8404	21.1869	2	2	0.749176	-0.416624	8.5975	2	20.2418	19.6326	19.7705
	1233	Tb927.10.3350;Tb11.v5.1021	TRYP_x-70a06.p2kb545_548, Tb10.70.4090	hypothetical protein, conserved		Q38BR2				60.283	5.1	0	3	3	0.806487	-0.310277	0.0155329	6.00853	3	3	0.80818	-0.307251	11.712	5	23.4039	21.3727	21.8876	3	3	0.84436	-0.24407	1.0799	3	23.7433	22.1089	22.6486	3	3	0.768699	-0.37951	5.1561	4	22.653	22.9758	22.4662
	515	Tb11.v5.0792;Tb927.8.3350		DNA polymerase theta (helicase domain only), putative						88.605	6.1	0	3	3	0.806748	-0.30981	0.00999277	6.6449	2	2	0.77921	-0.359916	0.91677	2	22.1043	20.5761	21.2293	3	3	0.80275	-0.316977	12.638	2	21.3926	20.8517	21.3193	3	3	0.839419	-0.252537	29.273	3	21.9393	21.0505	19.1489
	2839	Tb927.2.2160		paraflagellar rod component, putative (PFC11)	PFC11	Q586J7		x		37.731	66.9	0	17	17	0.806897	-0.309544	0.00418123	7.90186	15	15	0.80663	-0.310021	30.231	20	28.0384	25.6678	26.1776	15	15	0.78781	-0.34408	32.49	22	26.7839	26.7685	27.2657	15	15	0.82672	-0.27453	23.798	23	26.9451	26.0212	25.4999
	4220	Tb927.6.590	Tb06.3D8.274	hypothetical protein, conserved		Q583U4	x		x	12.277	48	0	3	3	0.807161	-0.309072	0.261137	1.93712	2	2	0.7126	-0.488836	27.633	3	27.994	23.0462	23.8743	3	3	0.69384	-0.527325	46.896	3	26.1113	26.6055	27.2999	2	2	1.06359	0.0889451	79.919	2	24.5188	25.4612	24.6484
	1402	Tb927.10.6190	TRYP_x-70a06.p2kb545_96, Tb10.70.0630	aldehyde dehydrogenase, putative (ALDH)	ALDH	Q38AY7			x	54.033	44.5	0	15	15	0.807219	-0.308969	0.000721637	10.4364	13	13	0.80816	-0.307287	11.312	23	27.7605	25.7959	26.3085	15	15	0.81479	-0.2955	18.791	22	26.8254	26.4661	27.0049	14	14	0.798786	-0.324119	12.396	26	27.0748	26.0676	25.5343
	2000	Tb927.11.1440	Tb11.47.0005, Tb11.47.0005:mRNA, Tb11.47.0005:pep	hypothetical protein, conserved		Q387A8				19.118	18.5	0	2	2	0.807403	-0.308639	0.16726	2.57984	2	2	0.96699	-0.0484271	15.831	3	24.5937	19.1869	19.7753	2	2	0.79693	-0.327475	9.7445	2	22.4316	23.4397	23.7328	2	2	0.683013	-0.550014	48.462	3	20.5108	21.6607	21.1591
	1279	Tb927.10.4000	TRYP_x-70a06.p2kb545_439, Tb10.70.3280	methylglutaconyl-CoA hydratase, mitochondrial precursor, putative		Q38BK0	x		x	29.195	61	0	15	15	0.807458	-0.308542	0.00443703	7.81619	13	13	0.79831	-0.324979	10.151	21	28.259	26.0335	26.5189	14	14	0.83072	-0.267566	28.454	23	28.1003	26.9214	27.5325	13	13	0.79384	-0.33308	19.425	26	27.2965	27.3476	26.8017
	5562	Tb927.9.5000	Tb09.160.3550, Tb09.160.3550:mRNA, Tb09.160.3550:pep, chr9contig160.tmp0279	hypothetical protein, conserved		Q38F50			x	31.326	13.9	0	2	2	0.807993	-0.307585	0.18531	2.43198	1	1	0.94031	-0.0887916		1	19.1059	19.4334	20.0599	1	1	0.65669	-0.606716		1	20.7633	18.0232	18.1842	2	2	0.854263	-0.227248	12.004	3	20.7804	20.0509	19.4037
	4140	Tb927.6.4090	Tb06.4F7.210	chaperonin HSP60, mitochondrial precursor, putative (HSP60)	HSP60	Q586A7			x	58.37	52.9	0	21	21	0.808311	-0.307017	0.00105163	9.89316	19	19	0.79768	-0.326118	9.854	23	28.2511	26.3311	26.8238	20	20	0.81091	-0.302386	15.292	24	26.9075	26.9316	27.5125	19	19	0.81646	-0.292546	14.032	28	27.5984	26.1503	25.6154
	3258	Tb927.3.4860	Tb03.48K5.570	mitogen-activated protein kinase kinase, putative (MKK1)	MKK1	Q582P9				42.148	11.3	0.00019782	3	3	0.808848	-0.30606	0.0693315	3.85035	3	3	0.82443	-0.278531	21.337	2	20.5908	19.4589	20.1225	2	2	0.72435	-0.465241	0.25851	2	18.8153	19.3902	19.7669	3	3	0.886132	-0.174406	35.584	3	20.8286	18.0217	17.5744
	2521	Tb927.11.5750	Tb11.02.3500, Tb11.02.3500:mRNA, Tb11.02.3500:pep, Tb11.212.0560	hypothetical protein, conserved		Q385J3				103.85	3.3	0	3	3	0.809072	-0.305661	0.649281	0.623085	1	1	0.57308	-0.803192		1	18.3203	19.0704	18.7026	0	0				0	0	16.8396	17.6802	2	2	1.14224	0.19187	29.186	2	19.8982	0	0
	3669	Tb927.4.960	Tb04.5E12.600	hypothetical protein, conserved		Q580C4				128.61	3.1	0.00020153	3	3	0.809563	-0.304785	0.0505585	4.3059	1	1	0.75895	-0.397923		1	21.5181	18.4314	18.8833	1	1	0.78369	-0.351645		1	17.8789	20.1559	20.8074	1	1	0.892061	-0.164786		1	19.675	16.8529	16.9043
	5148	Tb927.8.7530	Tb08.30P3.50	3,2-trans-enoyl-CoA isomerase, mitochondrial precursor, putative		Q57V74	x		x	39.776	53.6	0	14	11	0.8097	-0.304541	0.00685263	7.18913	11	9	0.80206	-0.318218	12.717	21	29.4548	27.326	27.7832	13	10	0.79006	-0.339966	18.88	23	28.3726	28.1965	28.6738	13	11	0.837731	-0.25544	11.9	29	28.5726	27.6383	27.0467
	2411	Tb927.11.4320	TRYP_xi-1013a02.q1k_72, Tb11.02.1860, Tb11.02.1860:mRNA, Tb11.02.1860:pep	hypothetical protein, conserved		Q385Y5	x		x	51.878	66.1	0	23	23	0.809981	-0.304039	0.00178868	9.12689	22	22	0.79833	-0.324943	15.781	25	27.3751	25.3713	25.9509	19	19	0.82327	-0.280562	28.805	26	26.7608	26.0534	26.6381	19	19	0.808538	-0.306612	25.485	31	26.6901	25.9884	25.4902
	2282	Tb927.11.2690	Tb11.02.0290, Tb11.02.0290:mRNA, Tb11.02.0290:pep	succinyl-coA:3-ketoacid-coenzyme A transferase, mitochondrial precursor, putative		Q386P1	x		x	53.096	58.8	0	19	19	0.810604	-0.30293	0.00811409	6.94535	18	18	0.83776	-0.255391	69.087	44	30.3616	28.6989	29.2031	17	17	0.81062	-0.302902	53.18	43	29.6122	29.1321	29.5596	18	18	0.784314	-0.350497	24.527	52	29.9728	28.8773	28.287
	4049	Tb927.6.2790	Tb06.5F5.290	L-threonine 3-dehydrogenase, putative		Q583Q5	x		x	36.957	77.7	0	20	19	0.811295	-0.301701	0.0100595	6.6353	18	17	0.84284	-0.246669	11.895	61	32.0549	30.32	30.8519	18	17	0.80862	-0.306466	26.841	63	31.2737	30.7933	31.2763	20	19	0.783515	-0.351967	17.882	94	31.6103	30.5081	29.9937
	2827	Tb927.2.1760		hypothetical protein, conserved		Q585S4				89.133	6.6	0.00020149	4	4	0.811578	-0.301197	0.179194	2.48041	3	3	0.6672	-0.583809	14.314	3	22.3917	20.1124	20.1729	4	4	0.8483	-0.237354	21.782	3	22.505	20.7996	21.8103	1	1	0.944465	-0.0824301		1	21.143	21.7913	21.1474
	4792	Tb927.8.2490	Tb08.26A17.390	hypothetical protein, conserved		Q57XE0			x	35.229	18.7	0	5	5	0.811933	-0.300568	0.0475037	4.39582	4	4	0.73894	-0.436471	45.011	4	21.9332	19.9794	20.4977	4	4	0.85184	-0.231346	11.173	3	22.9459	20.432	21.3045	2	2	0.85034	-0.233888	9.9328	3	21.2616	22.1431	21.7175
	3727	Tb927.5.1810;Tb927.5.1830	Tb05.1P6.730	lysosomal/endosomal membrane protein p67 (p67)	p67	Q57ZQ0				72.732	43.1	0	19	19	0.812023	-0.300408	0.00646061	7.27411	19	19	0.78624	-0.346958	21.639	56	29.1219	28.9331	27.9422	18	18	0.83205	-0.265258	20.394	58	28.4824	27.8623	28.3418	19	19	0.818465	-0.289008	58.268	72	29.5211	27.7456	27.1602
	3841	Tb927.5.3620	Tb05.6E7.390	kinetoplastid-specific dual specificity phosphatase, putative		Q57UA4				49.192	7.2	0.00019124	2	2	0.812053	-0.300354	0.269413	1.89211	1	1	0.72725	-0.459477		1	19.6021	18.5549	18.6844	1	1	0.68979	-0.535771		1	20.4671	18.17	18.9341	1	1	1.06746	0.094187		1	19.6211	19.9312	18.7789
	3230	Tb927.3.4390	Tb03.26J7.650	dihydrolipoamide dehydrogenase, putative (GCVL-1)	GCVL-1	Q580K3			x	55.839	60.4	0	24	24	0.812278	-0.299955	0.00332707	8.23153	17	17	0.80482	-0.313262	19.256	23	26.5966	25.2492	25.6638	18	18	0.80049	-0.321045	22.387	20	26.2172	25.3136	25.8333	24	24	0.831878	-0.265557	32.977	31	26.4714	25.4757	24.9023
	4832	Tb927.8.3070	Tb08.28F14.580	hypothetical protein, conserved		Q57W66	x		x	17.047	17.2	0.0076156	3	3	0.812471	-0.299612	0.167832	2.57491	2	2	0.95854	-0.0610895	2.8056	2	19.8566	17.2104	17.6582	3	3	0.81902	-0.288029	14.272	3	20.4152	18.7978	18.913	1	1	0.683153	-0.549718		1	18.4516	19.6361	19.1543
	5476	Tb927.9.2520;Tb11.v5.0868	Tb09.160.1200, Tb09.160.1200:mRNA, Tb09.160.1200:pep, chr9contig160.tmp0120c	microtubule-associated protein (GB4)	GB4	Q38FR6		x	x	928.36	53.6	0	15	15	0.812471	-0.299612	0.00884379	6.82112	10	10	0.78483	-0.349548	15.9	22	27.0406	25.3013	25.7683	12	12	0.84012	-0.251333	23.673	28	27.1078	25.8085	26.2405	11	11	0.813405	-0.297954	20.893	26	26.5536	26.3154	25.8652
	356	Tb927.5.288b;Tb11.v5.0212		ribulose-phosphate 3-epimerase, putative						27.428	6.5	0.0018605	2	2	0.812654	-0.299286	0.206511	2.27571	1	1	0.9353	-0.0964989		1	17.4169	16.5967	17.4325	1	1	0.882	-0.181149		1	19.1327	16.2043	16.6021	1	1	0.650576	-0.620211		1	18.0743	18.4618	17.7056
	660	Tb927.1.4480		hypothetical protein, conserved		Q4GYD0			x	158.45	3	0	4	4	0.812848	-0.298943	0.160414	2.64012	4	4	0.80342	-0.315774	4.9262	3	21.8375	19.9806	20.4677	4	4	0.69401	-0.526972	14.519	3	21.8027	20.527	21.0929	3	3	0.963206	-0.0540844	28.14	3	21.2446	21.0832	20.4543
	2294	Tb927.11.2880	Tb11.02.0400, Tb11.02.0400:mRNA, Tb11.02.0400:pep	kinesin, putative (KIN-A)	KIN-A	Q386M3				96.059	7.8	0	5	5	0.812991	-0.298689	0.00288616	8.43664	4	4	0.80834	-0.306966	12.422	3	23.792	20.4846	21.1383	2	2	0.83068	-0.267635	3.7291	2	21.4016	22.6394	22.9301	4	4	0.800256	-0.321466	17.886	3	21.8482	20.6568	20.0913
	2942	Tb927.2.4830		TFIIF-stimulated CTD phosphatase, putative		Q586S5	x		x	38.807	39	0	11	11	0.813242	-0.298244	0.0419897	4.57382	9	9	0.88371	-0.178355	19.592	9	24.1635	23.7085	24.1582	8	8	0.79888	-0.323949	27.5	10	24.0307	22.9084	23.3801	10	10	0.761847	-0.392427	30.77	15	24.9508	23.2772	22.7331
	4398	Tb927.7.3200	Tb07.13M20.100	hypothetical protein, conserved		Q57YD0			x	40.195	22.3	0	6	6	0.813425	-0.297918	0.0377067	4.72903	2	2	0.87864	-0.186656	26.213	3	21.8168	21.2016	22.0015	3	3	0.80287	-0.316762	16.31	4	22.419	20.5661	21.0303	5	5	0.762951	-0.390338	82.283	5	22.6563	21.7096	21.0548
	765	Tb927.10.11200	235.t00301, Tb10.26.0825	hypothetical protein, conserved		Q389L9				13.515	16.9	0	2	2	0.813787	-0.297277	0.0663091	3.91465	2	2	0.84333	-0.245831		1	18.1078	17.4994	18.2418	2	2	0.8762	-0.190668	14.977	2	20.0429	16.9872	17.2192	2	2	0.729341	-0.455334	2.7853	2	18.9178	19.1457	18.932
	4251	Tb927.7.1080	Tb07.27M11.140	hypothetical protein, conserved		Q57WU2	x		x	40.968	47.2	0	13	13	0.813934	-0.297017	0.0111058	6.49255	12	12	0.79627	-0.32867	16.022	16	26.8126	24.0423	24.6481	10	10	0.85034	-0.233888	21.491	18	24.8167	25.4582	26.0969	8	8	0.796369	-0.328492	15.272	14	25.3768	24.0585	23.526
	5312	Tb927.9.12470	Tb09.211.3460, Tb09.211.3460:mRNA, Tb09.211.3460:pep, chr9contig211.tmp0389	hypothetical protein, conserved		Q38DG0				38.813	8.5	0	2	2	0.814024	-0.296857	0.00994804	6.65137	2	2	0.78122	-0.356199	11.13	2	21.8335	19.5484	19.9386	2	2	0.82786	-0.272541	10.715	2	20.6703	20.5063	21.1	2	2	0.834028	-0.261832	22.144	3	20.7567	19.8802	19.4246
	3624	Tb927.4.5110	Tb04.3M17.600	kinetoplastid kinetochore protein 8, putative (kkt8)	kkt8	Q584J5				44.568	18.8	0	5	5	0.814193	-0.296557	0.133178	2.90857	3	3	0.69908	-0.516471	34.418	2	21.5535	20.3994	20.6657	3	3	0.93258	-0.100701	7.0355	3	21.8777	20.4526	20.6476	3	3	0.827883	-0.272501	25.865	3	21.5386	20.8348	20.9192
	5583	Tb927.9.5590	Tb09.160.4090, Tb09.160.4090:mRNA, Tb09.160.4090:pep, chr9contig160.tmp0310	DNA topoisomerase ii (TOP2)	TOP2	Q38EZ6	x		x	137.56	34	0	32	32	0.814514	-0.295989	0.0154705	6.01434	24	24	0.77898	-0.360342	20.727	27	26.5906	24.168	24.6378	25	25	0.81433	-0.296315	67.478	27	25.4958	25.283	25.8441	26	26	0.851861	-0.23131	25.938	29	25.4219	24.7089	24.2457
	3413	Tb927.4.1840	Tb04.29M18.130	zinc carboxypeptidase, putative,metallo-peptidase, Clan MC, Family M14		Q583K9				84.264	16.6	0	10	10	0.814961	-0.295197	0.0457456	4.45022	10	10	0.74435	-0.425947	8.2124	9	24.893	21.3757	21.9158	7	7	0.85471	-0.226493	18.387	10	23.4216	23.6195	24.1227	7	7	0.850774	-0.233152	17.605	5	22.6709	22.504	22.3341
	4882	Tb927.8.3800	Tb08.10J17.520	nucleoside phosphatase, putative,guanosine diphosphatase, putative		D6XLB5		x		65.183	5	0.0025897	2	2	0.815889	-0.293556	0.113141	3.14381	1	1	0.72825	-0.457494		1	19.3383	18.9342	19.5842	1	1	0.93991	-0.0894055		1	20.9869	17.8502	18.7023	2	2	0.793462	-0.333767	16.249	2	20.2955	20.1378	19.8183
	1099	Tb927.10.16060	TRYP_x-61h03.q2kb185_30, Tb10.61.0220	hypothetical protein, conserved		Q387Q9			x	13.498	14.8	0.00019354	2	2	0.816034	-0.293299	0.459216	1.12275	1	1	1.2295	0.298072		1	21.3313	20.581	21.6495	2	2	0.77615	-0.365593	18.484	4	22.8451	20.4001	20.259	2	2	0.569444	-0.812375	12.624	2	22.212	22.1765	21.4143
	5622	Tb927.9.6710	Tb09.160.4910, Tb09.160.4910:mRNA, Tb09.160.4910:pep, chr9contig160.tmp0377	flavoprotein monooxygenase, putative		Q38ER6	x		x	66.234	12.9	0	4	4	0.816506	-0.292465	0.333239	1.58537	3	3	1.108	0.147958	40.714	3	24.7546	20.87	21.4775	1	1	0.76263	-0.390945		1	20.2922	23.527	23.9513	3	3	0.644205	-0.634407	39.166	3	22.2055	19.6833	18.7539
	599	Tb927.1.2320		hypothetical protein, conserved		Q4GYY9	x		x	32.51	12.3	0	3	3	0.817005	-0.291584	0.372008	1.42659	3	3	0.57373	-0.801556	8.7372	2	21.3962	18.699	19.2761	3	3	0.99416	-0.00845004	63.007	2	20.5477	19.629	20.8945	2	2	0.956114	-0.0647449	45.139	2	20.0162	19.8582	19.1515
	3744	Tb927.5.2100	Tb05.1P6.80	RNA-binding protein, putative (RBP30)	RBP30	Q57ZS9	x		x	49.665	33.5	0	13	13	0.817298	-0.291066	0.0254199	5.2979	12	12	0.80682	-0.309681	32.664	13	26.0564	22.9513	23.5761	9	9	0.8697	-0.20141	26.545	11	24.3337	24.7821	25.2868	12	12	0.778028	-0.362105	29.187	15	24.2973	23.5287	23.1082
	4465	Tb927.7.4060	Tb07.5F10.560	calpain-like cysteine peptidase, putative,cysteine peptidase, Clan CA, family C2, putative		Q57UN6		x		12.873	86.1	0	10	3	0.817552	-0.290618	0.063539	3.97621	8	3	0.73482	-0.444537	13.595	3	23.2857	23.9352	24.3177	9	2	0.86389	-0.21108	12.468	3	23.9988	22.01	22.5171	10	3	0.860807	-0.216238	23.411	6	25.1391	23.2006	22.764
	3278	Tb927.3.5100	Tb03.5L5.50	TFIIH basal transcription factor subunit,DNA repair helicase and transcription factor protein, putative,Transcription factor II H complex, XPB subunit, putative homologue 2		Q580W5				105.21	10.4	0	5	5	0.817567	-0.290591	0.152828	2.71001	2	2	0.68702	-0.541576		1	21.3547	20.7296	21.2114	4	4	0.92381	-0.114332	20.54	3	21.3718	19.5946	20.85	4	4	0.86103	-0.215865	8.978	3	21.9905	20.5688	20.1438
	997	Tb927.10.14460	TRYP_x-61h03.q2kb185_346, Tb10.61.2270	leucine-rich repeat protein (LRRP), putative		Q388F6		x		111.61	3.9	0.00019631	2	2	0.817597	-0.290538	0.237464	2.07422	2	2	0.88022	-0.184064	1.5121	2	21.0159	20.1749	20.3554	2	2	0.64562	-0.631243	28.061	3	21.6734	19.7997	20.204	2	2	0.961723	-0.0563061	30.137	4	21.268	20.9812	20.2815
	2518	Tb927.11.5710	Tb11.02.3430, Tb11.02.3430:mRNA, Tb11.02.3430:pep, Tb11.212.0630	chaperone protein DNAj, putative		Q385J7			x	47.743	13	0	4	4	0.81786	-0.290074	0.353872	1.4987	2	2	0.69034	-0.534621	21.148	3	21.8729	19.0814	19.1068	2	2	0.69251	-0.530093	32.27	2	21.6998	20.5709	21.1224	2	2	1.14432	0.194493	45.817	2	20.0942	20.7823	20.6122
	3092	Tb927.3.2230	Tb03.48O8.710	succinyl-CoA synthetase alpha subunit, putative		Q582T6	x		x	31.464	62.5	0	17	17	0.817907	-0.289991	0.00304716	8.35832	14	14	0.83629	-0.257925	48.873	68	30.9873	29.1013	29.5898	13	13	0.80946	-0.304968	15.344	67	30.0893	29.7284	30.2066	17	17	0.808277	-0.307079	22.455	91	30.3661	29.3606	28.755
	3210	Tb927.3.4030	Tb03.28C22.80	hypothetical protein, conserved		Q57WD9	x		x	135.25	28.7	0	27	27	0.817936	-0.28994	0.0116307	6.42591	22	22	0.79346	-0.333771	18.139	26	26.3984	24.2282	24.637	19	19	0.80814	-0.307323	20.965	20	25.3397	25.0802	25.6589	22	22	0.853388	-0.228726	54.232	32	25.447	24.573	24.0613
	1740	Tb927.11.10960	Tb11.01.2740, Tb11.01.2740:mRNA, Tb11.01.2740:pep	hypothetical protein, conserved		Q383I2	x		x	71.772	35.1	0	16	16	0.817983	-0.289858	0.0222874	5.48763	13	13	0.8506	-0.233447	12.33	17	25.895	24.3054	24.7722	14	14	0.77026	-0.376583	30.285	19	25.2988	24.6768	25.0846	15	15	0.835352	-0.259544	14.084	17	25.5576	24.5443	24.0028
	1213	Tb927.10.3090	TRYP_x-70a06.p2kb545_591, Tb10.70.4410	hypothetical protein, conserved		Q38BT7				94.961	9.2	0	5	5	0.818132	-0.289595	0.200803	2.31614	1	1	0.76626	-0.384094	65.466	2	21.3439	20.1087	20.4091	0	0				0	0	20.0924	20.5581	5	5	0.873515	-0.195096	3	3	21.2668	0	0
	2131	Tb927.11.1620	Tb11.55.0017, Tb11.55.0017:mRNA, Tb11.55.0017:pep	hypothetical protein, conserved		Q386Z2	x		x	21.598	54.2	0	12	12	0.81817	-0.289528	0.00250176	8.64284	10	10	0.80236	-0.317678	28.962	12	27.9559	24.7688	25.3752	10	10	0.82969	-0.269356	25.105	10	25.141	26.6162	27.2307	11	11	0.822707	-0.28155	26.884	14	26.1036	24.362	23.88
	1027	Tb927.10.14810	TRYP_x-61h03.q2kb185_275, Tb10.61.1840	Multiprotein-bridging factor 1, putative (mbf1)	mbf1	Q388C5				17.974	38.1	0	7	7	0.818222	-0.289435	0.0944048	3.405	5	5	0.87033	-0.200366	13.736	10	27.3383	24.6767	25.1904	6	6	0.87846	-0.186951	11.268	9	26.1123	26.1945	26.4691	6	6	0.716486	-0.480989	17.62	7	25.9563	25.2881	24.9121
	4787	Tb927.8.2400	Tb08.26A17.220	hypothetical protein, conserved		Q57XE9			x	30.353	24.5	0	6	6	0.818456	-0.289023	0.0933046	3.42191	5	5	0.81538	-0.294456	19.289	5	24.2224	20.7741	21.4414	4	4	0.9191	-0.121706	17.185	5	22.8597	22.9232	23.4701	6	6	0.731582	-0.450908	32.654	6	22.146	22.0668	21.6177
	3635	Tb927.4.530	Tb04.5D20.690	hypothetical protein, conserved		Q57US2				55.118	17.3	0	5	5	0.818776	-0.288459	0.0880501	3.50553	4	4	0.86014	-0.217357	41.094	4	22.561	21.1889	21.6091	5	5	0.72169	-0.470549	1.4906	4	25.2154	21.0822	21.9198	3	3	0.884251	-0.177471	9.0256	3	22.4143	24.8104	23.1848
	1506	Tb927.10.7760	TRYPtp6k15-3d06.p1c_410, Tb10.6k15.2820	hypothetical protein, conserved		Q38AI8			x	21.966	10.7	0.00019451	2	2	0.819067	-0.287946	0.183131	2.44905	1	1	0.67106	-0.575486		1	18.2815	18.1966	18.3738	2	2	0.90637	-0.141828	19.649	2	20.9852	16.8756	17.5979	1	1	0.903424	-0.146525		1	19.2879	20.1613	19.7845
	364	Tb927.10.5200;Tb11.v5.0237	TRYP_x-70a06.p2kb545_258, Tb10.70.1910	hypothetical protein, conserved		Q38B83				47.712	32.9	0	10	10	0.819207	-0.287701	0.0352501	4.82623	7	7	0.75952	-0.39684	22.746	8	22.3174	21.5711	22.1197	9	9	0.86115	-0.215664	15.508	8	22.4029	21.1112	21.4978	7	7	0.840548	-0.250598	27.661	12	22.8713	21.6349	21.1263
	1135	Tb927.10.2030	TRYP_x-70a06.p2kb545_789, Tb10.70.5780	hypothetical protein, conserved		Q38C40	x		x	69.058	11.6	0	5	5	0.819812	-0.286636	0.147581	2.76042	3	3	0.69159	-0.532011	19.823	3	24.0759	22.4141	22.7299	3	3	0.91437	-0.12915	39.367	3	24.185	23.205	22.9341	5	5	0.871308	-0.198746	39.677	4	23.5806	23.3027	23.0567
	4907	Tb927.8.4250	Tb08.29H22.400	hypothetical protein, conserved		Q57W10	x		x	47.403	21.5	0	8	8	0.819868	-0.286537	0.12538	2.99562	7	7	0.70738	-0.499443	8.707	6	24.1246	21.6318	21.9395	8	8	0.92141	-0.118085	24.779	9	23.4502	22.6127	23.5017	5	5	0.845523	-0.242084	5.3006	3	22.7938	22.7058	22.1396
	3074	Tb927.3.2010	Tb03.30P12.960	hypothetical protein, conserved		Q57ZB0	x		x	62.262	21.7	0	8	8	0.820916	-0.284693	0.0109685	6.5105	7	7	0.7924	-0.335699	39.031	5	24.8874	30.4798	30.5719	6	6	0.85168	-0.231617	12.047	6	24.4042	23.6224	24.1112	7	7	0.819739	-0.286763	13.527	8	31.5266	23.5541	23.2368
	1916	Tb927.11.1340	Tb11.47.0015, Tb11.47.0015:mRNA, Tb11.47.0015:pep	hypothetical protein, conserved		Q387B8				127.91	7.2	0	6	6	0.82234	-0.282193	0.163188	2.6154	4	4	0.68635	-0.542984	15.67	5	22.6481	21.6796	22.3079	3	3	0.89328	-0.162816	4.8648	4	21.7733	21.3352	21.905	6	6	0.907029	-0.140779	26.761	5	23.0277	21.0139	20.4843
	963	Tb927.10.14020	TRYP_x-61h03.q2kb185_428, Tb10.61.2860	hypothetical protein, conserved		Q388J7				48.068	4.7	0.00056958	2	2	0.823023	-0.280995	0.188373	2.40833	1	1	0.79424	-0.332353	43.471	3	22.8502	21.6192	21.9	2	2	0.7076	-0.498994	37.888	3	23.3907	21.71	21.978	1	1	0.991965	-0.0116388	35.742	3	22.7664	22.4987	22.2741
	2318	Tb927.11.3120	Tb11.02.0620, Tb11.02.0620:mRNA, Tb11.02.0620:pep	nucleolar GTP-binding protein 1 (NOG1)	NOG1	Q386J9		x		74.753	49	0	28	28	0.823186	-0.28071	0.0437179	4.51563	23	23	0.83178	-0.265726	20.115	30	27.1652	25.3173	25.8168	22	22	0.88034	-0.183867	28.741	25	26.4605	25.9286	26.3684	22	22	0.761789	-0.392537	18.126	31	26.5885	25.6644	25.223
	5723	Tb927.9.9300	Tb09.211.0940, Tb09.211.0940:mRNA, Tb09.211.0940:pep, chr9contig211.tmp0114c	hypothetical protein, conserved		Q38E62				54.511	6.6	0.00019455	2	2	0.823922	-0.27942	0.411766	1.2801	2	2	0.71444	-0.485115	13.95	2	21.7792	19.9848	20.1448	2	2	0.65428	-0.61202	40.561	2	20.8915	20.475	21.0304	2	2	1.19654	0.258874	14.174	2	21.067	20.0439	19.7209
	2767	Tb927.11.9450	237.t00932, Tb11.01.1215, Tb11.01.1215:mRNA, Tb11.01.1215:pep	cyclophilin type peptidyl-prolyl cis-trans isomerase, putative (PPIase)	PPIase	Q383Y4	x		x	20.52	81.6	0	9	9	0.824365	-0.278645	0.051946	4.26684	8	8	0.84142	-0.249102	21.048	7	26.1598	23.9609	24.3212	7	7	0.75522	-0.405031	15.812	8	25.3092	24.9126	25.3709	9	9	0.881601	-0.181802	17.123	13	25.1523	24.5944	23.9535
	1845	Tb927.11.12410	Tb11.01.4230, Tb11.01.4230:mRNA, Tb11.01.4230:pep	kinetoplastid kinetochore protein 10 (kkt10)	kkt10	Q382U0				53.169	39.4	0	15	3	0.824624	-0.278191	0.0320669	4.96277	14	3	0.80837	-0.306912	6.1647	3	24.4556	22.078	22.878	14	3	0.88333	-0.178976	7.5348	3	23.4076	23.0667	23.7615	12	3	0.785299	-0.348686	8.5223	4	23.5328	22.6333	22.1398
	2328	Tb927.11.3260	Tb11.02.0770, Tb11.02.0770:mRNA, Tb11.02.0770:pep	mitochondrial DNA polymerase I protein D, putative (POLID)	POLID	Q386I5	x		x	182.88	19.6	0	24	24	0.825399	-0.276836	0.0301405	5.05215	18	18	0.82668	-0.274599	23.987	19	25.1139	23.639	23.9789	18	18	0.87491	-0.192793	21.627	18	24.7649	23.9483	24.2624	20	20	0.777484	-0.363115	28.02	20	24.8189	23.9742	23.5201
	3030	Tb927.3.1400	Tb03.1J15.450	alpha-tubulin N-acetyltransferase, putative,MEC-17		Q57XX3				37.275	31.4	0	6	6	0.825546	-0.276579	0.0488225	4.35631	4	4	0.85329	-0.228892	32.208	4	22.1975	20.7053	21.3382	5	5	0.87142	-0.19856	12.508	5	22.3809	21.5462	20.7367	3	3	0.756659	-0.402286	9.2387	4	22.0562	21.6583	21.0371
	2090	Tb927.11.15640	Tb11.01.7290, Tb11.01.7290:mRNA, Tb11.01.7290:pep	mitochondrial RNA binding complex 1 subunit,NUDIX hydrolase, putative (MERS1)	MERS1	Q381M2	x		x	44.396	44.8	0	14	14	0.826041	-0.275714	0.000695068	10.4906	13	13	0.82052	-0.28539	11.785	11	25.8584	24.502	24.8909	10	10	0.82343	-0.280282	38.458	15	25.5611	24.5575	25.1072	13	13	0.834237	-0.261471	31.106	17	25.7095	24.8061	24.2659
	695	Tb927.10.10000	TRYPtp6k15-3d06.p1c_48, Tb10.6k15.0280	hypothetical protein, conserved		Q389X6				44.084	17	0	4	4	0.826485	-0.274939	0.250843	1.99514	2	2	0.80954	-0.304826	0.69936	3	23.1501	21.0281	22.263	4	4	1.0257	0.0366088	28.069	5	24.0044	21.9514	22.3246	3	3	0.679902	-0.556601	24.709	3	22.7738	23.1023	22.8995
	2600	Tb927.11.6770	Tb11.02.4600, Tb11.02.4600:mRNA, Tb11.02.4600:pep	hypothetical protein, conserved		Q384Z3	x		x	74.944	10	0	5	5	0.826764	-0.274452	0.22748	2.13619	4	4	1.0084	0.012068	26.751	4	22.4996	21.2404	22.0367	3	3	0.8144	-0.296191	5.3944	3	21.5817	21.395	21.5971	5	5	0.688137	-0.539233	27.939	5	22.6929	20.7928	20.3344
	4774	Tb927.8.2220	Tb08.26N11.820	hypothetical protein, conserved		Q581W0				162.84	4.8	0	2	2	0.826995	-0.274049	0.145789	2.77804	1	1	0.76254	-0.391115		1	19.7289	21.9981	22.1534	1	1	0.76161	-0.392876		1	20.2273	18.4592	18.956	2	2	0.973899	-0.0381552	8.6814	2	23.0779	19.5044	18.8841
	4951	Tb927.8.4950	Tb08.4A8.660	kinesin, putative		Q57UV7			x	165.15	47.2	0	33	33	0.827058	-0.27394	0.0561617	4.15427	28	28	0.77457	-0.368532	14.022	27	27.5978	25.4877	25.9233	27	27	0.80619	-0.310808	15.153	33	26.2577	26.2641	26.8687	27	27	0.905961	-0.142479	75.315	30	26.7219	25.4842	24.9891
	5506	Tb927.9.3470	Tb09.160.2100, Tb09.160.2100:mRNA, Tb09.160.2100:pep, chr9contig160.tmp0184	low molecular weight protein tyrosine phosphatase, putative		Q38FI3	x		x	30.489	26.6	0	6	6	0.827965	-0.272358	0.0959127	3.38213	4	4	0.72983	-0.454368	55.329	4	25.1253	18.2329	18.9103	3	3	0.88425	-0.177474	41.857	4	22.7411	23.9228	24.3029	2	2	0.879507	-0.185232	43.073	2	19.611	21.9509	21.4956
	3553	Tb927.4.3940	Tb04.1D20.770	calpain-like cysteine peptidase, putative,cysteine peptidase, Clan CA, family C2, putative (TbCALP2)	TbCALP2	Q57XZ8				89.825	6.3	0	3	3	0.827967	-0.272355	0.336025	1.57336	1	1	0.6314	-0.663374		1	19.2826	19.8902	19.8845	3	3	0.84706	-0.239464	22.804	3	22.0413	17.9279	18.5671	1	1	1.06126	0.0857723	23.61	2	20.8873	21.2239	20.8322
	1727	Tb927.11.1080	Tb11.03.0020, Tb11.03.0020:mRNA, Tb11.03.0020:pep	hypothetical protein, conserved		Q387E2				60.381	17.2	0	7	7	0.828003	-0.272291	0.0138488	6.1741	2	2	0.79166	-0.337047	26.497	2	21.5383	21.8949	22.4028	4	4	0.84635	-0.240674	33.633	4	22.1121	20.1974	20.8139	7	7	0.847242	-0.239154	13.466	5	23.1711	21.241	20.9705
	2021	Tb927.11.14750	Tb11.01.6380, Tb11.01.6380:mRNA, Tb11.01.6380:pep	hypothetical protein, conserved		Q381W0				42.2	28	0	10	10	0.828166	-0.272007	0.0474571	4.39723	5	5	0.80191	-0.318488	28.091	7	25.1167	23.1343	23.6512	9	9	0.90112	-0.150209	25.602	11	24.2187	23.6445	24.4719	8	8	0.78604	-0.347325	13.089	9	24.4158	23.4361	22.9629
	2144	Tb927.11.16390	237.t00926, Tb11.01.8085, Tb11.01.8085:mRNA, Tb11.01.8085:pep	cyclin dependent kinases regulatory subunit, putative (CKS1)	CKS1	Q381E7		x		11.919	39.8	0	4	4	0.82936	-0.26993	0.384401	1.37932	4	4	0.95204	-0.0709059	37.35	3	25.6418	23.6696	23.6093	3	3	0.59215	-0.755965	31.898	3	24.28	24.3766	24.8657	4	4	1.01191	0.0170812	19.216	3	24.6398	23.7694	22.5337
	3779	Tb927.5.2730	Tb05.26K5.670	hypothetical protein, conserved		Q57ZU9				31.767	11.6	0	3	3	0.830117	-0.268614	0.467992	1.09544	2	2	0.54598	-0.87308	70.219	2	20.4233	18.2053	18.3711	2	2	1.0317	0.0450235	0.74617	2	20.0811	19.2276	19.5954	2	2	1.01552	0.0222145	2.3531	2	19.2906	19.253	18.8859
	3641	Tb927.4.5380	Tb04.24M18.180	hypothetical protein, conserved		Q580P9		x		164.95	32.2	0	32	1	0.830374	-0.268167	0.135125	2.88763	22	1	0.75875	-0.398303		1	20.1684	18.6169	18.9812	22	1	0.78087	-0.356846		1	21.0313	18.6324	19.5584	21	1	0.96637	-0.049352		1	19.8105	19.908	20.1449
	2366	Tb927.11.3690	Tb11.02.1170, Tb11.02.1170:mRNA, Tb11.02.1170:pep	hypothetical protein, conserved		Q386E3			x	41.465	36.3	0	10	10	0.830924	-0.267212	0.0903901	3.46769	7	7	0.78094	-0.356716	25.476	8	24.5298	22.8233	23.2306	4	4	0.9365	-0.0946491	8.9465	5	23.0833	23.2567	23.7593	8	8	0.784437	-0.350271	18.653	11	24.0413	22.2555	21.8877
	1424	Tb927.10.6630	TRYP_x-70a06.p2kb545_17, Tb10.70.0140	ATP-dependent DEAD/H RNA helicase HEL64, putative (HEL64)	HEL64	Q38AU3				64.082	53.5	0	25	25	0.831423	-0.266346	0.00121694	9.68252	17	17	0.83789	-0.255167	15.459	19	27.9008	25.5203	25.9791	20	20	0.82085	-0.284809	14.781	22	26.5922	26.6516	27.1132	23	23	0.835631	-0.259062	22.268	26	26.7679	25.8459	25.2842
	5485	Tb927.9.2730	Tb09.160.1400, Tb09.160.1400:mRNA, Tb09.160.1400:pep, chr9contig160.tmp0137c	hypothetical protein, conserved		Q38FP7				147.24	6.7	0	6	6	0.832082	-0.265203	0.0554903	4.17162	3	3	0.79165	-0.337065	28.528	3	24.46	20.7773	21.3947	3	3	0.91067	-0.135	12.504	2	22.3945	23.1003	23.7476	2	2	0.799105	-0.323543	9.6052	2	22.1188	21.5356	21.2381
	5361	Tb927.9.13360	Tb09.211.4210, Tb09.211.4210:mRNA, Tb09.211.4210:pep, chr9contig211.tmp0467c	ubiquitin-protein ligase, putative (upl3)	upl3	Q38D88				212.26	4.1	0	6	6	0.83218	-0.265033	0.331348	1.59358	6	6	0.89666	-0.157367	56.474	6	25.1755	23.2124	24.0801	3	3	0.62956	-0.667584	46.157	5	24.5244	23.9307	24.3848	4	4	1.02091	0.0298531	63.859	6	24.7106	23.8305	23.1354
	2635	Tb927.11.7330	Tb11.02.5230, Tb11.02.5230:mRNA, Tb11.02.5230:pep	hypothetical protein, conserved		Q384T2			x	23.281	13.8	0.00057197	3	3	0.832285	-0.264851	0.363994	1.45801	3	3	0.66629	-0.585778	11.533	3	25.7434	21.3007	21.6225	2	2	1.1284	0.174279	40.293	2	21.2283	24.324	25.068	3	3	0.766812	-0.383055	32.235	4	22.4706	20.5076	19.8816
	789	Tb927.10.11580	Tb10.26.0330	predicted WD40 repeat protein		Q389I3		x		179.95	4.3	0	5	5	0.832444	-0.264576	0.323454	1.62837	4	4	0.62834	-0.670383	19.371	3	22.7084	20.184	20.4152	4	4	0.93853	-0.0915252	18.811	4	22.0637	21.1088	22.1307	4	4	0.978186	-0.0318186	18.039	3	21.3042	21.0876	21.0393
	949	Tb927.10.13840	TRYP_x-61h03.q2kb185_459, Tb10.61.3080	hypothetical protein, conserved		Q388L5				37.882	11.4	0.00019701	3	3	0.832921	-0.263749	0.145099	2.78489	0	0				0	0	19.4203	20.1253	1	1	0.869	-0.202572		1	17.9081	0	0	3	3	0.798339	-0.324926	22.971	3	20.8154	17.1824	16.5691
	3606	Tb927.4.480	Tb04.5D20.630	hypothetical protein, conserved		Q57US7	x			26.932	18.1	0	5	5	0.833218	-0.263233	0.106497	3.23111	5	5	0.83041	-0.268104	12.931	4	23.5445	19.9686	20.4105	4	4	0.74599	-0.422772	75.163	3	22.0971	22.202	22.8211	4	4	0.933794	-0.0988238	33.529	3	21.2063	21.2512	20.9244
	3646	Tb927.4.600	Tb04.5E12.1160	hypothetical protein, conserved		Q57ZY8	x		x	34.458	54.6	0	12	12	0.833794	-0.262236	0.00453943	7.78327	11	11	0.85447	-0.226898	10.852	14	28.0387	25.8975	26.326	12	12	0.82221	-0.282421	15.046	15	27.0866	26.7491	27.2798	11	11	0.825083	-0.27739	9.9811	20	27.1276	26.2282	25.9296
	3895	Tb927.5.600	Tb05.29K2.830	hypothetical protein, conserved		Q57VV3				14.37	36.2	0	4	4	0.83385	-0.26214	0.0315359	4.98686	4	4	0.87241	-0.196922	9.8244	5	24.9989	21.0655	21.4838	4	4	0.84999	-0.234482	28.707	6	25.1678	23.8417	24.1407	4	4	0.781861	-0.355016	10.258	3	22.2897	24.2981	24.0246
	891	Tb927.10.13120	Tb10.389.0340	mitochondrial carrier protein (MCP14)	MCP14	Q388T5	x			37.36	8.1	0.0088688	2	2	0.833992	-0.261895	0.485758	1.04169	2	2	1.2727	0.347892	13.347	2	18.8899	17.8775	19.0091	2	2	0.63632	-0.652176	25.317	2	19.8634	17.8228	17.954	1	1	0.716281	-0.481402		1	19.5515	19.2247	18.38
	5342	Tb927.9.13040	Tb09.211.3930, Tb09.211.3930:mRNA, Tb09.211.3930:pep, chr9contig211.tmp0437	hypothetical protein, conserved		Q38DB6			x	46.219	34	0	8	8	0.834046	-0.261801	0.012401	6.3334	7	7	0.86674	-0.206329	19.958	7	25.2632	22.9073	23.4731	6	6	0.80856	-0.306573	44.168	7	24.3494	24.0813	24.4246	8	8	0.827883	-0.272501	21.596	8	24.2178	23.5997	23.0464
	3470	Tb927.4.2550	Tb04.1H19.1120	hypothetical protein, conserved		Q584D2	x		x	32.131	13.2	0	3	3	0.834216	-0.261507	0.000542626	10.8478	3	3	0.82943	-0.269808	30.166	4	22.7078	20.1298	20.5517	3	3	0.83215	-0.265084	41.685	4	21.5535	21.5302	21.8659	3	3	0.841114	-0.249627	7.5732	3	21.3562	20.7487	20.3276
	3041	Tb927.3.1600	Tb03.30P12.80	hypothetical protein, conserved	Tim10	Q57ZF1	x		x	11.872	65.7	0	5	5	0.834621	-0.260806	0.0150351	6.05552	4	4	0.85854	-0.220043	5.6693	6	25.7869	23.094	23.4975	5	5	0.79847	-0.32469	17.183	7	24.2816	24.4707	25.0461	4	4	0.848104	-0.237686	14.831	8	24.3099	23.5153	23.0026
	3202	Tb927.3.3900	Tb03.28C22.510	carnitine O-palmitoyltransferase II, putative (CPT II)	CPT II	Q57WC6			x	67.395	64.7	0	32	32	0.835049	-0.260067	0.0099102	6.65687	32	32	0.84428	-0.244207	20.391	54	30.1034	28.3081	28.7678	32	32	0.85562	-0.224958	13.63	51	29.654	28.8245	29.3371	30	30	0.806062	-0.311038	17.872	59	29.5562	28.8843	28.3797
	1454	Tb927.10.710	TRYP_x-70a06.p2kb545_1033, Tb10.70.7500	hypothetical protein, conserved		Q38CG9	x			30.974	7.7	0.0001952	2	2	0.83514	-0.259909	0.194425	2.36271	2	2	0.8585	-0.22011	11.881	3	23.6885	18.7291	18.815	1	1	0.70155	-0.511382		1	19.2134	22.6635	22.713	2	2	0.967118	-0.0482362	19.316	2	19.7727	18.2317	18.1948
	4893	Tb927.8.4000	Tb08.10J17.190	hypothetical protein, conserved		Q581C0	x		x	71.405	10.4	0	4	4	0.835373	-0.259508	0.417397	1.26051	1	1	0.7303	-0.453439		1	18.3024	18.5713	19.3971	2	2	1.1874	0.247806		1	18.7619	17.1098	17.4722	1	1	0.672269	-0.57289		1	20.0425	17.9149	17.5906
	809	Tb927.10.11850	Tb10.26.0030	hypothetical protein, conserved		Q389F7				111.8	7.4	0	6	4	0.836454	-0.257642	0.620092	0.689445	5	3	0.49531	-1.0136	48.654	3	22.159	20.2573	20.6288	3	2	1.4364	0.522458	30.825	2	21.8574	20.5909	21.5656	4	3	0.822571	-0.281787	16.821	4	21.455	20.7932	20.9189
	3084	Tb927.3.2130	Tb03.30P12.1220	hypothetical protein, conserved		Q57Z98	x		x	81.531	28.4	0	15	15	0.836512	-0.257543	0.0287816	5.11871	8	8	0.87897	-0.186114	35.926	6	23.9144	22.7708	23.0911	9	9	0.84276	-0.246806	11.012	6	23.6823	22.2415	23.3715	13	13	0.790202	-0.339708	15.116	11	23.9398	22.7625	22.5974
	3439	Tb927.4.2170	Tb04.1H19.120	hypothetical protein, conserved		Q584H0				14.463	21.4	0	2	2	0.836621	-0.257354	0.0820899	3.60665	1	1	0.77664	-0.364682		1	21.317	19.0124	19.2678	1	1	0.81039	-0.303312		1	20.3206	19.9373	20.6173	2	2	0.930406	-0.104068	7.3354	2	20.1457	19.3635	19.2762
	4401	Tb927.7.3270	Tb07.28B13.860	hypothetical protein, conserved		Q57WE2	x		x	90.386	31.2	0	20	20	0.837388	-0.256031	0.00589587	7.40608	13	13	0.81491	-0.295287	49.987	14	25.2927	23.0784	23.5923	15	15	0.84666	-0.240145	19.452	16	24.1748	23.8509	24.6304	20	20	0.851064	-0.232661	23.893	16	24.3581	23.3318	22.9985
	4195	Tb927.6.4820	Tb06.30P15.670	chromosomal passenger protein (CPC1)	CPC1	Q586F4				28.873	17.5	0.00020259	3	3	0.837679	-0.255531	0.0247	5.33935	3	3	0.80047	-0.321081	19.861	3	22.9358	19.4643	19.7249	1	1	0.88251	-0.180315		1	20.5643	21.5816	22.22	2	2	0.832085	-0.265197	33.997	2	20.6004	19.6846	19.4331
	1684	Tb927.11.1030	Tb11.03.0080, Tb11.03.0080:mRNA, Tb11.03.0080:pep	kinetoplastid kinetochore protein 7 (kkt7)	kkt7	Q387E7				70.953	9	0	4	4	0.837718	-0.255464	0.175557	2.50999	3	3	0.71556	-0.482855	37.015	2	20.0234	20.0988	20.4645	3	3	0.9619	-0.0560412	19.991	3	20.9907	18.6034	19.3483	2	2	0.854117	-0.227495	11.534	2	21.2932	20.2059	19.7378
	2412	Tb927.11.4330	TRYP_xi-1013a02.q1k_70, Tb11.02.1880, Tb11.02.1880:mRNA, Tb11.02.1880:pep	hypothetical protein, conserved		Q385Y4	x		x	21.02	32.8	0	5	5	0.838165	-0.254695	0.0278276	5.16734	4	4	0.79412	-0.332571	15.82	5	25.0699	22.3287	22.6858	5	5	0.84151	-0.248948	7.4184	6	23.8732	23.7868	24.3065	4	4	0.881135	-0.182565	15.243	4	23.5182	23.1583	22.5176
	5464	Tb927.9.2220	Tb09.160.0970, Tb09.160.0970:mRNA, Tb09.160.0970:pep, chr9contig160.tmp0097c	SUMO1/Ulp2, putative,cysteine peptidase, Clan CA, family C48, putative		Q38FU0				82.914	9.1	0	5	5	0.838768	-0.253656	0.0681724	3.87467	1	1	0.80914	-0.305539		1	20.8219	18.517	18.7668	5	5	0.92314	-0.115379	20.901	5	21.5116	19.5004	20.0846	3	3	0.790014	-0.340049	16.378	2	19.6473	20.6494	20.3592
	721	Tb927.10.1040;Tb11.v5.0638;Tb927.10.1050	TRYP_x-70a06.p2kb545_978, Tb10.70.7090	serine peptidase, Clan SC, Family S10,serine carboxypeptidase III precursor, putative (CBP1)	CBP1	Q38CD6				51.509	37.1	0	11	3	0.839771	-0.251932	0.284227	1.81488	6	2	0.739	-0.436354	27.074	3	27.9487	24.6125	25.2077	8	2	1.0684	0.0954519	46.478	2	26.8093	26.5715	27.2474	10	2	0.750075	-0.414893	0.99901	2	25.9406	26.0945	25.4536
	1170	Tb927.10.2530	TRYP_x-70a06.p2kb545_701, Tb10.70.5150	adenylate kinase, putative		Q38BZ2		x	x	24.941	70.3	0	16	16	0.840436	-0.25079	0.00129505	9.59278	14	14	0.84282	-0.246704	24.904	27	29.0945	27.1984	27.6138	16	16	0.84816	-0.237592	30.19	29	28.3146	27.8658	28.2919	15	15	0.830427	-0.268075	14.796	33	28.421	27.4815	27.1257
	856	Tb927.10.1260	TRYP_x-70a06.p2kb545_938, Tb10.70.6800	aspartyl-tRNA synthetase, putative	AspRS-2	Q38CB4	x		x	60.842	19	0	8	8	0.840798	-0.250169	0.0870939	3.52128	6	6	0.78827	-0.343238	40.802	8	23.7309	22.3318	22.7504	6	6	0.93766	-0.0928632	15.912	8	22.9362	22.4353	22.9761	8	8	0.804182	-0.314407	17.778	9	23.5563	22.1201	21.7254
	4760	Tb927.8.2020	Tb08.26N11.490	agmatinase, putative		Q581Y0			x	36.517	54.1	0	12	12	0.840807	-0.250153	0.0563865	4.14851	9	9	0.8543	-0.227185	12.567	11	26.6595	23.9493	24.2931	9	9	0.77525	-0.367266	19.745	8	24.9157	25.4014	25.8784	11	11	0.897505	-0.156008	24.226	10	25.1314	24.062	23.753
	1478	Tb927.10.7410	TRYPtp6k15-3d06.p1c_463, Tb10.6k15.3250	succinyl-CoA ligase [GDP-forming] beta-chain, putative		Q38AM2	x		x	44.905	77.6	0	28	28	0.841107	-0.249638	0.0119698	6.38446	28	28	0.86354	-0.211665	19.615	98	32.9576	31.124	31.5447	27	27	0.85026	-0.234024	16.138	89	32.1869	31.7023	32.1744	27	27	0.810438	-0.303225	16.094	93	32.3496	31.4077	30.9259
	357	Tb927.5.295b;Tb11.v5.0214		retrotransposon hotspot (RHS) protein 1					x	95.127	59.3	0	43	28	0.84115	-0.249565	0.000550302	10.8275	37	25	0.83443	-0.261137	24.039	35	29.2816	26.881	27.2368	37	24	0.84361	-0.245352	24.203	37	27.9828	27.91	28.5769	40	26	0.845451	-0.242206	19.683	48	28.0698	27.2739	26.6176
	2660	Tb927.11.7770	Tb11.02.5650, Tb11.02.5650:mRNA, Tb11.02.5650:pep	oxidoreductase-like protein		Q384P1				96.65	4.7	0.0016785	2	2	0.841238	-0.249414	0.0316693	4.98077	0	0				0	0	18.1738	19.2029	1	1	0.84851	-0.236996		1	19.2155	0	0	1	1	0.834028	-0.261832		1	19.7782	18.5734	17.7385
	4104	Tb927.6.3600	Tb06.2N9.90	hypothetical protein, conserved		Q585A0	x		x	49.213	31.7	0	11	11	0.841676	-0.248662	0.00346762	8.17184	7	7	0.82936	-0.26993	12.377	8	23.4404	22.1019	22.5206	9	9	0.85827	-0.220497	16.107	11	23.5345	22.0748	22.7317	9	9	0.837661	-0.255561	17.267	9	23.3264	22.7901	22.2236
	334	Tb11.v5.0174;Tb927.7.4930		ribonuclease H1, putative						33.114	26.2	0	6	6	0.842234	-0.247707	0.330724	1.5963	3	3	1.0923	0.127369	38.386	3	20.9345	21.7578	22.2602	3	3	0.78664	-0.346225	29.889	3	22.5079	19.5629	20.2298	5	5	0.695314	-0.524264	42.782	3	23.0308	21.7381	21.2338
	2414	Tb927.11.4350	TRYP_xi-1013a02.q1k_67, Tb11.02.1900, Tb11.02.1900:mRNA, Tb11.02.1900:pep	hypothetical protein, conserved		Q385Y2				64.65	12.2	0.0002006	4	4	0.842506	-0.247241	0.476324	1.06998	0	0				0	0	21.794	22.1049	1	1	0.98778	-0.0177383		1	18.3569	0	0	3	3	0.718597	-0.476745	116.05	3	22.9578	17.5873	17.0824
	2963	Tb927.2.5180		aldo-keto reductase, putative		Q585V3	x			38.267	27.4	0	8	8	0.842838	-0.246672	0.00185107	9.07743	5	5	0.83828	-0.254496	44.444	4	23.983	20.3623	20.8095	5	5	0.83516	-0.259875	24.649	4	22.5464	22.702	23.2181	4	4	0.855213	-0.225645	43.738	3	21.6032	21.771	21.2803
	1719	Tb927.11.10720	Tb11.01.2490, Tb11.01.2490:mRNA, Tb11.01.2490:pep	hypothetical protein, conserved		Q383K7	x		x	101.25	15.7	0	10	10	0.843699	-0.2452	0.00372145	8.06992	3	3	0.84018	-0.25123	18.953	3	24.5627	21.1483	21.6178	5	5	0.83068	-0.267635	23.695	4	21.0451	23.4273	23.6866	7	7	0.860511	-0.216734	24.945	7	22.4021	20.2177	19.8489
	3607	Tb927.4.490	Tb04.5D20.640	hypothetical protein, conserved		Q57US6				60.209	6.6	0.0092141	2	2	0.84404	-0.244617			0	0				0	0	0	0	2	2	0.84404	-0.244617	15.194	2	20.4032	0	0	1	1				0	0	19.7123	19.0094
	4865	Tb927.8.3540	Tb08.10J17.970	hypothetical protein, conserved		D6XL89				105.84	5.8	0.00020317	4	4	0.84413	-0.244463	0.13352	2.90487	3	3	0.91172	-0.133337	28.735	3	23.8045	20.8732	21.5277	3	3	0.89697	-0.156868	22.771	3	22.5113	22.3601	23.1438	3	3	0.73551	-0.443182	42.031	3	22.2372	21.7226	21.2635
	2824	Tb927.2.1680;Tb927.2.1560		cyclophilin-type peptidyl-prolyl cis-trans isomerase, putative		Q585R9			x	21.165	61.2	0	10	10	0.844451	-0.243915	0.0165937	5.91322	9	9	0.86369	-0.211415	33.903	24	29.2823	26.8919	27.4119	8	8	0.86287	-0.212785	34.105	23	28.4594	28.0347	28.4935	10	10	0.808016	-0.307545	34.074	31	28.1752	27.6783	27.2013
	3002	Tb927.3.1070	Tb03.27F10.190	Peptide chain release factor 1, mitochondrial, putative (RF1)	RF1	Q57WY8	x			49.315	13.3	0	3	3	0.844635	-0.243601	0.0182906	5.77276	3	3	0.80668	-0.309932	32.695	2	20.5763	15.6451	16.9715	3	3	0.86014	-0.217357	25.492	2	20.2403	19.3513	19.771	1	1	0.868432	-0.203514		1	17.4557	19.4563	18.9862
	4738	Tb927.8.1740	Tb08.26N11.110	hypothetical protein, conserved		Q582A8	x		x	62.143	49.1	0	21	21	0.845232	-0.242581	0.000144715	12.7545	19	19	0.8486	-0.236843	18.978	23	27.4379	25.638	26.0751	17	17	0.84301	-0.246378	16.141	21	26.9544	26.2948	26.568	20	20	0.844096	-0.244522	31.503	32	26.873	26.1721	25.698
	552	Tb927.1.1100		conserved protein, unknown function		Q4GZA8				108.81	3.1	0	2	2	0.845368	-0.242349	0.0738557	3.75915	2	2	0.86208	-0.214106	11.319	2	20.1745	0	0	1	1	0.82898	-0.270591		1	19.0565	18.9596	19.3616	0	0				0	0	18.2276	17.8622
	1620	Tb927.10.9390	TRYPtp6k15-3d06.p1c_144, Tb10.6k15.1010	hypothetical protein, conserved		Q38A36			x	36.684	25.7	0	5	5	0.84546	-0.242191	0.117779	3.08584	3	3	0.82491	-0.277691	14.863	3	23.3024	20.4259	20.9715	5	5	0.9532	-0.0691491	23.461	6	22.6184	22.0281	22.533	4	4	0.76858	-0.379732	9.5696	3	21.7243	21.8726	21.3096
	5625	Tb927.9.6760	Tb09.160.4950, Tb09.160.4950:mRNA, Tb09.160.4950:pep, chr9contig160.tmp0381	hypothetical protein, conserved		Q38ER1				33.943	19.2	0	5	5	0.845656	-0.241857	0.0565638	4.14398	5	5	0.78292	-0.353063	16.019	4	22.4591	20.8285	21.1972	5	5	0.90329	-0.146739	30.124	4	21.5255	20.9494	21.835	5	5	0.855139	-0.225768	19.755	4	22.0246	20.7617	20.243
	2448	Tb927.11.4840	Tb11.02.2450, Tb11.02.2450:mRNA, Tb11.02.2450:pep	hypothetical protein, conserved		Q385T4				44.086	16.6	0	6	6	0.84579	-0.241629	0.0317309	4.97797	5	5	0.79777	-0.325955	14.438	6	22.5097	21.9874	22.4218	5	5	0.85747	-0.221842	22.219	7	24.1223	21.2709	21.7146	6	6	0.884486	-0.177089	32.989	7	23.2209	23.455	22.6893
	4307	Tb927.7.1860;Tb927.7.1820	Tb07.43M14.290	hypothetical protein, conserved						10.681	25.3	0.00057078	2	2	0.845801	-0.24161	0.113235	3.14261	2	2	0.74771	-0.419449	49.535	2	21.35	19.3241	19.5811	1	1	0.89436	-0.161072		1	19.927	19.8011	20.7467	1	1	0.904814	-0.144307		1	20.4583	19.0338	18.8117
	496	Tb11.v5.0679;Tb927.10.15480		transporter, putative						45.565	7.9	0	2	2	0.846144	-0.241026	0.343927	1.53983	1	1	0.64478	-0.633121		1	17.865	20.6393	21.0431	2	2	0.96802	-0.0468912	12.007	2	21.9027	16.6384	17.0609	2	2	0.970591	-0.0430645	2.0454	2	21.8553	20.8182	20.9826
	4469	Tb927.7.4120	Tb07.5F10.460	hypothetical protein, conserved		Q57UP2				52.135	33.3	0	14	14	0.846719	-0.240045	0.00802604	6.9611	12	12	0.82204	-0.282719	24.292	15	27.5838	25.5018	25.9003	14	14	0.85565	-0.224907	17.33	16	26.9503	26.3159	26.8097	12	12	0.863036	-0.212507	29.934	19	26.7148	26.1771	25.681
	1626	Tb927.10.9440	TRYPtp6k15-3d06.p1c_138, Tb10.6k15.0960	NADH dehydrogenase (54 NDH2)	54 NDH2	Q38A31	x			54.351	60.7	0	24	24	0.846785	-0.239933	0.0081255	6.94333	22	22	0.84558	-0.241987	30.188	30	28.3475	26.1026	26.5271	20	20	0.82556	-0.276555	24.923	27	27.1867	27.0299	27.6077	23	23	0.869792	-0.201257	16.889	37	27.3304	26.4306	25.893
	736	Tb927.10.10720	Tb10.406.0170	hypothetical protein, conserved		Q389Q6				33.625	20.9	0	4	4	0.846995	-0.239575	0.0667483	3.90513	3	3	0.8222	-0.282439	13.555	4	22.2899	21.0695	21.4569	3	3	0.92564	-0.111477	17.699	3	21.6347	21.0524	21.4938	4	4	0.798403	-0.324811	19.168	3	22.2761	20.634	20.6354
	4444	Tb927.7.3810	Tb07.6C8.200	hypothetical protein, conserved		Q57UC8	x		x	41.685	31.2	0	10	10	0.84754	-0.238646	0.0353875	4.82062	4	4	0.89152	-0.165661	12.488	5	25.0937	23.3435	23.9052	4	4	0.85484	-0.226274	8.0718	2	23.7307	23.8228	24.3215	9	9	0.79885	-0.324004	17.609	6	24.6515	22.8791	22.5651
	441	Tb11.v5.0482;Tb927.11.2720		hypothetical protein, conserved						48.075	8.4	0	4	4	0.84793	-0.237983	0.088953	3.49081	2	2	0.76513	-0.386223	34.162	2	20.9725	19.6144	20.0347	3	3	0.87408	-0.194163	19.163	5	20.9933	19.7288	20.181	3	3	0.911577	-0.133564	30.893	4	20.8398	20.2395	19.6964
	3417	Tb927.4.1880	Tb04.29M18.300	hypothetical protein, conserved		Q583K5				32.124	10.1	0	2	2	0.848196	-0.23753	0.0909496	3.45879	2	2	0.76331	-0.389659	9.0649	2	21.5417	17.5074	17.9571	2	2	0.90697	-0.140873	5.1986	2	20.9388	19.9448	20.9626	1	1	0.881446	-0.182057		1	18.7497	20.1697	19.6638
	5083	Tb927.8.6620	Tb08.30K1.440	hypothetical protein, conserved		Q57TV1	x			40.12	17.3	0	4	4	0.848565	-0.236903	0.0704399	3.82746	3	3	0.92705	-0.109281	29.436	3	22.7753	20.5516	20.6274	3	3	0.79402	-0.332753	9.1776	3	22.031	21.3513	22.1026	1	1	0.830082	-0.268674		1	21.59	21.293	20.7107
	3603	Tb927.4.4730	Tb04.3I12.190	amino acid transporter, putative (AATP11)	AATP11	Q583F8		x	x	51.488	4.2	0.00057176	2	2	0.849842	-0.234734	0.0691117	3.85493	2	2	0.83019	-0.268487	16.373	2	20.3917	18.8027	19.0901	1	1	0.79729	-0.326824		1	20.9267	19.2036	19.5581	1	1	0.9273	-0.108892		1	19.9535	19.9603	19.8923
	2358	Tb927.11.3570	Tb11.02.1070, Tb11.02.1070:mRNA, Tb11.02.1070:pep	aminopeptidase, putative,metallo-peptidase, Clan MA(E) Family M1		Q386F5		x		98.098	80.5	0	67	67	0.850163	-0.234188	0.00149543	9.38522	63	63	0.84201	-0.248091	24.544	128	31.9865	29.2672	29.6379	59	59	0.86026	-0.217155	20.484	124	30.6092	30.7274	31.206	63	63	0.84832	-0.237319	17.589	119	30.4644	29.8352	29.3412
	564	Tb927.1.1400		Overproducer of inositol protein 10 homolog, putative		Q4GZ79				21.445	20.2	0	3	3	0.850287	-0.233978	0.0038214	8.03168	3	3	0.8474	-0.238885	21.732	3	24.3836	22.3004	22.7952	3	3	0.86648	-0.206762	24.106	4	23.2747	23.3355	23.4301	3	3	0.83724	-0.256286	7.4174	3	23.5689	22.5204	21.9783
	1305	Tb927.10.460	TRYP_x-70a06.p2kb545_1081, Tb10.70.7860	NIMA-related protein kinase (NRKC)	NRKC	Q38CJ2				87.208	8.1	0	5	5	0.850311	-0.233937	0.0639636	3.9666	4	4	0.90708	-0.140698	10.712	3	22.9504	18.8204	19.1838	4	4	0.78358	-0.351848	15.978	3	21.2586	21.4884	22.2998	2	2	0.864977	-0.209266	15.453	2	20.0135	20.4133	20.0851
	3163	Tb927.3.3330	Tb03.3K10.400	heat shock protein 20, putative		Q57V53	x		x	15.842	82.3	0	13	13	0.850625	-0.233405	0.0112571	6.47303	13	13	0.86045	-0.216837	11.152	23	28.7988	27.5919	28.0197	12	12	0.87002	-0.20088	16.438	28	28.6899	27.5792	27.9894	13	13	0.822166	-0.282499	29.634	32	28.8216	27.9048	27.4374
	417	Tb927.11.1180;Tb11.v5.0387	Tb11.47.0031, Tb11.47.0031:mRNA, Tb11.47.0031:pep	protein kinase, putative,cdc2-related kinase, putative (CRK6)	CRK6	Q387D4				36.728	4.6	0.0099188	2	2	0.851271	-0.23231	0.318231	1.65186	1	1	0.80091	-0.320288		1	22.4763	19.3583	19.1867	1	1	0.71501	-0.483965		1	19.9425	21.1412	21.748	2	2	1.07723	0.107321		1	20.275	19.2786	18.5035
	4983	Tb927.8.5450	Tb08.5H5.40	amino acid permease 24 (AAT6)	AAT6	Q57UL7		x		52.89	6.1	0	4	4	0.851493	-0.231933	0.0487624	4.35809	3	3	0.86668	-0.206429	14.534	3	23.1392	20.258	20.9194	2	2	0.89797	-0.155261	9.0549	2	23.0241	21.9594	22.299	3	3	0.793273	-0.334111	15.203	3	21.6263	22.1772	21.853
	3561	Tb927.4.4090	Tb04.1D20.450	hypothetical protein, conserved		Q57Y13				35.549	7.3	0.00020084	2	2	0.851596	-0.231759	0.175808	2.50793	2	2	0.75046	-0.414153	35.207	2	23.0168	17.242	17.4654	2	2	0.83801	-0.254961	19.521	2	21.8379	21.825	22.186	1	1	0.982029	-0.0261627		1	18.358	21.0927	20.5282
	5038	Tb927.8.6090	Tb08.11J15.680	ubiquitin-conjugating enzyme E2, putative,ubiquitin-protein ligase, putative,ubiquitin carrier protein, putative		Q57YL0		x		17.157	32.3	0	3	3	0.851684	-0.23161	0.0966763	3.37069	2	2	0.89442	-0.160976	1.115	2	22.1063	22.149	22.3728	2	2	0.76475	-0.38694	6.1545	2	23.1151	20.9913	21.2129	3	3	0.903179	-0.146916	1.2577	3	23.2653	22.3914	21.773
	5304	Tb927.9.12310	Tb09.211.3320, Tb09.211.3320:mRNA, Tb09.211.3320:pep, chr9contig211.tmp0375	hypothetical protein, conserved		Q38DH4				100.76	6	0	3	3	0.852481	-0.23026	0.18958	2.39912	2	2	0.74771	-0.419449	3.8679	2	20.4461	20.0285	20.0501	3	3	0.83684	-0.256976	24.37	3	21.5702	19.1432	19.6963	2	2	0.990099	-0.0143553	8.6093	2	21.0393	20.9584	20.0374
	2527	Tb927.11.5810	Tb11.02.3560, Tb11.02.3560:mRNA, Tb11.02.3560:pep, Tb11.212.0500	hypothetical protein, conserved		Q385I7				22.133	9.2	0	2	2	0.853213	-0.229022	0.35315	1.50165	1	1	0.68855	-0.538367		1	21.9222	19.8524	20.0463	1	1	0.83034	-0.268226		1	21.1401	20.4042	21.3026	2	2	1.08638	0.119526	28.514	2	20.9526	20.0871	20.1914
	858	Tb927.10.12620	Tb10.389.1040	hypothetical protein, conserved		Q388Y1		x		121.24	6.4	0	5	5	0.853635	-0.228309	0.236269	2.0815	4	4	0.9163	-0.126108	11.502	3	25.7734	21.7923	21.8826	5	5	0.95909	-0.0602619	11.808	5	24.3736	24.5311	24.9808	4	4	0.707814	-0.498557	24.645	5	22.8382	23.5558	23.165
	3823	Tb927.5.3350	Tb05.27M3.490	iron superoxide dismutase, putative		Q57Z58	x		x	26.824	63.4	0	12	12	0.853937	-0.227799	0.000581197	10.7487	12	12	0.85723	-0.222246	14.067	31	29.4717	27.4594	27.867	12	12	0.85716	-0.222364	13.333	32	28.979	28.2278	28.6803	12	12	0.847458	-0.238787	16.065	35	28.6775	28.1909	27.7304
	4807	Tb927.8.2670	Tb08.26A17.730	hypothetical protein, conserved		Q57XC2	x		x	49.125	30.6	0	10	10	0.85447	-0.226899	0.12164	3.03931	9	9	0.86708	-0.205763	20.475	9	23.6193	22.2266	22.8368	7	7	0.94125	-0.0873501	21.828	10	24.3258	22.4039	22.8068	9	9	0.764409	-0.387583	35.232	11	23.5637	23.4471	23.1934
	2706	Tb927.11.8430	Tb11.01.0130, Tb11.01.0130:mRNA, Tb11.01.0130:pep	hypothetical protein, conserved		Q384H6				28.556	11.1	0	2	2	0.855045	-0.225929	0.422714	1.24225	2	2	1.1656	0.221073	88.028	2	23.8316	20.7957	21.3902	1	1	0.70364	-0.507091		1	22.0241	22.6603	22.9848	1	1	0.762195	-0.391768		1	22.1233	21.3976	20.5187
	4935	Tb927.8.4690	Tb08.4A8.310	hypothetical protein, conserved		Q57UY2				13.31	54	0	5	5	0.85557	-0.225042	0.0196124	5.67209	4	4	0.81974	-0.286762	45.226	4	23.4473	22.6696	22.9482	5	5	0.88295	-0.179596	5.3407	5	23.7497	22.3791	22.5124	5	5	0.865276	-0.208767	13.129	5	23.8156	22.9481	22.5195
	1508	Tb927.10.7790	TRYPtp6k15-3d06.p1c_406, Tb10.6k15.2780	ubiquitin fusion degradation protein, putative		Q38AI5				33.574	26.8	0	6	6	0.856048	-0.224236	0.104328	3.2608	5	5	0.92573	-0.111337	22.041	7	24.8071	22.7149	23.3957	5	5	0.87926	-0.185638	26.661	8	24.5552	23.6325	23.9627	5	5	0.770713	-0.375735	26.477	5	24.0951	23.7319	23.3538
	3220	Tb927.3.4210	Tb03.26J7.370	hypothetical protein, conserved		Q580M1	x		x	192.82	6.3	0	9	9	0.856335	-0.223752	0.0420287	4.57248	6	6	0.80614	-0.310898	21.713	3	21.4921	21.0257	21.4098	7	7	0.8631	-0.2124	28.487	5	22.7042	20.3033	20.6591	7	7	0.902527	-0.147958	33.084	6	22.2305	22.0248	21.2915
	4576	Tb927.7.5950	Tb07.2F2.70	protein associated with differentiation 3, putative (PAD3)	PAD3	Q57VL6			x	65.344	15.6	0.00019608	6	1	0.85672	-0.223105	0.250246	1.99858	6	1	0.98164	-0.0267341	26.122	2	19.8306	18.9425	19.0344	6	1	0.7109	-0.492281	25.972	3	21.7052	18.5774	19.0459	6	1	0.901063	-0.1503		1	19.9893	20.9808	20.3642
	1448	Tb927.10.7030	TRYPtp6k15-3d06.p1c_534, Tb10.6k15.3710	hypothetical protein, conserved		Q38AR0				30.363	14.9	0	4	4	0.857246	-0.222219	0.334174	1.58133	2	2	0.74408	-0.42647	6.4992	2	24.1858	20.1423	20.3729	2	2	0.77457	-0.368532	35.387	2	22.9291	22.8466	23.4601	3	3	1.09304	0.128346	13.422	3	21.2623	22.0986	21.7369
	1558	Tb927.10.8590;Tb11.v5.0727	TRYPtp6k15-3d06.p1c_293, Tb10.6k15.1950, embl.104	flagellum transition zone component (FTZC)	FTZC	Q38AB3		x		134.45	36.1	0	4	4	0.857653	-0.221534	0.0275482	5.1819	4	4	0.81914	-0.287818	9.9892	4	25.6095	22.7513	23.1844	4	4	0.89638	-0.157818	7.9031	4	23.3522	24.448	24.7548	3	3	0.85918	-0.218967	51.243	5	23.9841	22.5177	22.1653
	4457	Tb927.7.3970	Tb07.5F10.780	hypothetical protein, conserved		Q57UM7	x			32.184	22.4	0	5	5	0.858289	-0.220464	0.0399653	4.64511	2	2	0.89567	-0.158961	6.2013	2	21.8448	20.7257	21.0605	4	4	0.87463	-0.193255	6.9807	4	22.1247	20.5959	21.0571	4	4	0.807103	-0.309176	11.84	4	21.9028	21.3525	20.8541
	5472	Tb927.9.2420	Tb09.160.1120, Tb09.160.1120:mRNA, Tb09.160.1120:pep, chr9contig160.tmp0112c	hypothetical protein, conserved		Q38FS5				22.824	42.9	0	5	5	0.85874	-0.219707	0.148007	2.75626	4	4	0.75761	-0.400473	24.335	4	22.5113	20.6356	21.1702	5	5	0.94863	-0.0760826	71.63	5	22.6953	21.3381	21.666	3	3	0.881135	-0.182565	17.656	2	21.9275	21.8155	21.5643
	2665	Tb927.11.7860	Tb11.02.5730, Tb11.02.5730:mRNA, Tb11.02.5730:pep	DNA replication licensing factor MCM2, putative		Q384N2				107.78	5	0	3	3	0.859013	-0.219248	0.214195	2.223	1	1	0.72859	-0.456821		1	19.2127	18.7239	19.0788	1	1	0.90201	-0.148785		1	17.3717	17.8588	18.4967	3	3	0.964506	-0.0521376	18.23	2	19.9123	16.7602	15.8384
	4838	Tb927.8.3160	Tb08.28L1.120	hypothetical protein, conserved		Q57YZ7	x			18.646	22.9	0	4	4	0.859057	-0.219175	0.0300644	5.0558	2	2	0.85232	-0.230533	8.6789	3	22.6911	21.1885	21.6771	4	4	0.90321	-0.146867	9.9734	6	22.9337	21.3484	21.9679	3	3	0.82352	-0.280125	10.657	3	22.4534	22.1117	21.7307
	4934	Tb927.8.4680	Tb08.4A8.290	hypothetical protein, conserved		Q57UY3				33.6	11.2	0	2	2	0.859399	-0.2186	0.121847	3.03686	1	1	0.77877	-0.360731		1	20.0943	18.7455	18.8898	1	1	0.9531	-0.0693005	11.18	3	21.0581	18.7802	19.3521	1	1	0.855139	-0.225768		1	19.8195	20.2153	19.8816
	4676	Tb927.7.800	Tb07.29K4.480	mitochondrial RNA binding complex 1 subunit (MRB800)	MRB800	Q57VS6	x		x	60.484	29.5	0	12	12	0.859707	-0.218083	0.0677738	3.88313	10	10	0.80809	-0.307412	38.115	12	24.9648	22.6116	22.9958	11	11	0.9302	-0.104387	9.5788	12	25.5348	23.7449	24.1555	11	11	0.845309	-0.24245	21.627	13	23.8165	24.6932	24.3569
	2490	Tb927.11.5390	238.t00598, Tb11.02.3065, Tb11.02.3065:mRNA, Tb11.02.3065:pep	hypothetical protein, conserved	Tim8-13	Q385M9	x		x	9.795	50.6	0	3	3	0.859756	-0.218002	0.10765	3.21558	3	3	0.9577	-0.0623543	21.133	8	26.7197	24.5897	25.054	3	3	0.81926	-0.287607	8.5772	10	25.5737	25.4615	25.9387	3	3	0.809979	-0.304044	20.907	15	25.8405	24.8073	24.2948
	1364	Tb927.10.5590	TRYP_x-70a06.p2kb545_196, Tb10.70.1410	protein phosphatase 2C, putative		Q38B45	x			66.75	27.8	0	9	9	0.859857	-0.217832	0.0914965	3.45014	6	6	0.87173	-0.198047	31.107	7	26.1584	22.4414	22.6184	6	6	0.785	-0.349235	26.323	5	23.1249	25.7886	24.0138	7	7	0.929023	-0.106214	4.4082	6	23.5327	22.3665	21.8345
	3589	Tb927.4.4570;Tb927.8.7760	Tb04.3I12.560	hypothetical protein, conserved		Q583E2				98.496	31.7	0	22	22	0.86039	-0.216937	0.0449687	4.47493	12	12	0.86941	-0.201891	13.128	10	26.2866	23.2714	23.6531	15	15	0.90563	-0.143006	9.3498	14	25.07	25.0782	25.4687	17	17	0.808931	-0.305912	28.945	17	24.4748	24.2794	23.825
	5584	Tb927.9.5650	Tb09.160.4150, Tb09.160.4150:mRNA, Tb09.160.4150:pep, chr9contig160.tmp0314	E2-like ubiquitin-conjugation enzyme, putative (UFC1)	UFC1	Q38EZ0	x			19.007	27.3	0	4	4	0.860585	-0.21661	0.266351	1.9086	2	2	0.84291	-0.246549	22.977	2	23.1655	22.6628	22.7823	4	4	0.73408	-0.445991	119.01	4	23.0468	21.966	22.3407	4	4	1.03005	0.0427094	22.729	4	23.7238	22.5206	21.3366
	4757	Tb927.8.1990	Tb08.26N11.460	peroxidoxin,tryparedoxin peroxidase (TRYP2)	TRYP2	D6XKT6	x		x	25.631	63.3	0	15	15	0.860649	-0.216503	0.00700003	7.15842	13	13	0.88263	-0.180119	18.051	30	31.6129	29.3263	29.7147	15	15	0.85069	-0.233295	10.946	31	30.5319	30.4161	30.7859	15	15	0.849041	-0.236095	38.85	35	30.5335	29.7365	29.2934
	4692	Tb927.8.1010	Tb08.29O4.50	chaperone protein DNAj, putative		Q57VQ3	x			55.325	16.9	0	5	5	0.860707	-0.216405	0.0636928	3.97273	4	4	0.92219	-0.116864	26.454	6	20.2369	20.5856	21.2475	4	4	0.86055	-0.216669	8.6243	5	20.916	19.0223	19.4236	4	4	0.803471	-0.315682	22.24	5	21.9541	20.1578	19.6254
	1597	Tb927.10.9070	TRYPtp6k15-3d06.p1c_197, Tb10.6k15.1360	hypothetical protein, conserved		Q38A67			x	65.927	11.6	0	5	5	0.860876	-0.216123	0.0943963	3.40513	4	4	0.86586	-0.207794	12.403	4	21.7621	20.0947	20.6367	5	5	0.78783	-0.344044	30.597	5	22.0553	20.5658	20.935	4	4	0.935279	-0.0965317	7.0907	3	21.391	21.2633	20.8123
	3884	Tb927.5.4360;Tb05.5K5.20	Tb05.45E22.690	hypothetical protein, conserved		Q57Z13			x	36.427	29.2	0	8	8	0.861261	-0.215477	0.22409	2.15785	6	6	0.97955	-0.029809	35.977	5	24.2274	22.8931	23.2357	7	7	0.89116	-0.166244	42.644	6	23.8793	22.9967	23.4264	6	6	0.73185	-0.45038	36.942	6	24.0745	23.0377	22.7014
	739	Tb927.10.10780	Tb10.406.0100	hypothetical protein, conserved		Q389Q1	x		x	23.3	16.8	0.000204	3	3	0.861523	-0.215038	0.124032	3.01121	3	3	0.87191	-0.197749	5.1826	3	24.7764	22.4942	22.7909	2	2	0.77489	-0.367937	15.403	2	23.2489	23.5762	23.9522	2	2	0.946432	-0.0794293	21.168	3	23.6502	22.3559	22.1333
	1452	Tb927.10.7080	TRYPtp6k15-3d06.p1c_526, Tb10.6k15.3650	ATP-dependent DEAD/H RNA helicase, putative,RNA helicase, putative		Q38AQ5			x	62.116	4.7	0.00019301	2	2	0.86193	-0.214358	0.379451	1.39801	2	2	1.1197	0.163112	38.485	3	22.01	20.2779	20.7329	2	2	0.72716	-0.459655	14.975	2	21.4775	20.8778	21.1311	2	2	0.786473	-0.346531	15.67	3	21.5232	20.6955	20.2206
	2467	Tb927.11.5050	Tb11.02.2700, Tb11.02.2700:mRNA, Tb11.02.2700:pep	fumarate hydratase, class I (FHm)	FHm	Q385R3	x		x	61.344	79.1	0	38	38	0.861938	-0.214344	0.0126492	6.30481	34	34	0.86947	-0.201792	12.114	56	29.5853	27.5085	27.8946	33	33	0.88277	-0.17989	25.18	53	28.7396	28.3672	28.7747	34	34	0.834307	-0.26135	26.62	63	28.7145	27.8822	27.5813
	3564	Tb927.4.4120;Tb927.8.8210	Tb04.1D20.410	hypothetical protein, conserved		Q57Y16				14.648	34.1	0	2	2	0.862328	-0.213692	0.0651993	3.939	1	1	0.81415	-0.296633		1	20.8748	18.1683	18.6846	1	1	0.9308	-0.103457		1	16.68	19.6005	20.1052	1	1	0.846167	-0.240986		1	19.4494	15.7321	15.626
	2857	Tb927.2.2450		ribosomal RNA methyltransferase, putative		Q586L7				46.895	5.1	0.0015026	2	2	0.863043	-0.212495	0.177744	2.49213	2	2	0.7502	-0.414653	51.643	2	20.8269	20.4001	20.5282	2	2	0.95328	-0.0690281	3.8227	2	21.5553	19.5843	20.0344	1	1	0.898876	-0.153805		1	21.4656	20.6573	20.4457
	3288	Tb927.3.5250	Tb03.5L5.370	Zinc finger CCCH domain-containing protein 8 (ZC3H8)	ZC3H8	Q580V0				61.206	20.9	0	8	8	0.863478	-0.211769	0.133448	2.90565	6	6	0.91346	-0.130587	29.341	7	22.3429	21.7683	22.0149	8	8	0.91983	-0.120561	21.027	9	23.6668	21.1756	21.4928	7	7	0.766225	-0.38416	15.898	6	22.8969	22.8381	22.4722
	2515	Tb927.11.5690	Tb11.02.3400, Tb11.02.3400:mRNA, Tb11.02.3400:pep, Tb11.212.0660	SNF2 DNA repair protein, putative,SNF2 family protein		Q385J9		x		119.44	6.1	0	4	4	0.863552	-0.211645	0.33263	1.58801	3	3	0.68754	-0.540484	34.61	3	21.7041	19.5406	19.4613	2	2	0.93439	-0.0979033	5.4577	2	20.1331	20.2013	21.0762	3	3	1.0024	0.00345217	26.413	3	20.5014	19.3544	18.8716
	1946	Tb927.11.13770	Tb11.01.5340, Tb11.01.5340:mRNA, Tb11.01.5340:pep	hypothetical protein, conserved		Q382G0				40.38	10.4	0	3	3	0.86369	-0.211415	0.086945	3.52375	2	2	0.88126	-0.18236	8.4281	2	23.3228	0	0	3	3	0.84647	-0.240469	18.814	4	22.4191	22.1945	22.4405	1	1				0	0	21.5787	21.2395
	5224	Tb927.9.10550	Tb09.211.1930, Tb09.211.1930:mRNA, Tb09.211.1930:pep, chr9contig211.tmp0227c	hypothetical protein, conserved		Q38DW1				81.419	14	0	8	8	0.864084	-0.210756	0.0631321	3.98548	7	7	0.90436	-0.145031	29.048	5	21.3546	20.3829	20.6811	5	5	0.89138	-0.165888	10.122	6	22.6801	20.1905	20.5018	4	4	0.80032	-0.321351	27.882	5	21.5397	21.969	21.3186
	1756	Tb927.11.11200	Tb11.01.2990, Tb11.01.2990:mRNA, Tb11.01.2990:pep	oligomeric golgi complex component 8, putative		Q383F8				58.142	14.4	0	6	6	0.864171	-0.210612	0.326878	1.61317	5	5	1.0292	0.0415234	12.535	3	24.065	21.5483	22.1793	3	3	0.89749	-0.156032	31.701	3	21.8421	22.9714	23.1529	3	3	0.698666	-0.517326	53.91	5	22.8981	21.0066	20.6564
	3212	Tb927.3.4060	Tb03.26J7.80	hypothetical protein, conserved		Q580N6				92.385	10.9	0	6	6	0.8643	-0.210396	0.182413	2.45472	6	6	0.78004	-0.35838	44.462	6	23.4434	20.7036	20.9746	6	6	0.83226	-0.264894	35.354	6	22.4108	22.275	22.5942	5	5	0.99453	-0.00791308	53.228	5	21.8454	21.6167	21.1705
	5731	Tb927.9.9600	Tb09.211.1190, Tb09.211.1190:mRNA, Tb09.211.1190:pep, chr9contig211.tmp0145c	DNA replication licensing factor MCM9, putative		Q38E36		x		84.571	4	0	2	2	0.864389	-0.210248	0.468901	1.09264	2	2	1.2004	0.263515	21.943	2	20.7131	19.6331	20.44	2	2	0.72305	-0.467833	84.735	2	20.63	19.825	19.5917	2	2	0.744103	-0.426426	21.9	2	21.0922	19.606	19.6535
	3462	Tb927.4.2440	Tb04.1H19.850	hypothetical protein, conserved		Q584E3	x		x	44.263	9.9	0.00020008	3	3	0.864805	-0.209553	0.0907137	3.46254	3	3	0.90242	-0.148129	91.292	3	22.4228	15.9751	16.4308	3	3	0.78731	-0.344996	14.918	3	22.0091	21.1698	21.638	1	1	0.910332	-0.135535		1	17.2209	21.3059	20.635
	4532	Tb927.7.5430;Tb927.7.5410	Tb07.10C21.600	hypothetical protein, conserved		Q582F8				98.742	3.5	0.00019829	2	2	0.864827	-0.209516			0	0				0	0	18.2395	18.3972	0	0				0	0	0	0	2	2	0.864827	-0.209516	5.3584	2	19.3205	0	0
	370	Tb927.10.5270;Tb11.v5.0249	TRYP_x-70a06.p2kb545_241, Tb10.70.1800	mitogen-activated protein kinase kinase 5, putative (MKK5)	MKK5	Q38B76				41.692	9.5	0	2	2	0.865262	-0.208791	0.381041	1.39198	2	2	0.78394	-0.351185	30.331	2	23.0469	0	0	1	1	0.95502	-0.0663971		1	20.6085	21.259	22.5537	0	0				0	0	19.8882	19.261
	5182	Tb927.8.8300	Tb08.28A12.320	amino acid transporter, putative		Q57WK0		x	x	50.17	14.4	0	5	5	0.865358	-0.208631	0.126153	2.98675	5	5	0.77269	-0.372038	60.417	10	27.201	24.3958	24.6278	5	5	0.90717	-0.140555	41.516	10	25.2713	25.9164	26.4385	5	5	0.924471	-0.1133	20.045	13	25.5164	24.4564	24.0589
	507	Tb927.3.3790;Tb927.3.3770;Tb11.v5.0741	Tb03.28C22.700	hypothetical protein, conserved						31.661	73.8	0	17	17	0.865395	-0.208569	0.0010443	9.90324	17	17	0.8611	-0.215747	18.728	26	28.3897	26.075	26.3646	16	16	0.87352	-0.195087	32.366	22	27.4239	27.1534	27.5926	16	16	0.861623	-0.214871	13.645	27	27.227	26.6366	26.1744
	2920	Tb927.2.4400		hypothetical protein, conserved		Q586P5	x		x	136.9	42.6	0	37	37	0.865718	-0.208031	0.00244635	8.67515	34	34	0.86378	-0.211264	20.992	47	27.7182	25.5458	25.8946	34	34	0.85616	-0.224048	53.136	52	26.8622	26.4967	26.9101	33	33	0.877347	-0.188781	15.274	51	26.7308	26.0585	25.6348
	1132	Tb927.10.2000	TRYP_x-70a06.p2kb545_795, Tb10.70.5830	actin-like protein, putative		Q38C43	x			61.935	7.3	0.0077941	3	3	0.865928	-0.207681	0.698454	0.517763	1	1	0.45778	-1.12727		1	17.9676	19.3326	19.2457	1	1	1.1019	0.139993		1	19.1238	16.6813	17.2064	3	3	1.2872	0.364236	6.3601	2	20.2899	18.169	18.0772
	282	Tb11.01.2730		hypothetical protein, conserved		Q383I3				311.9	17.6	0	4	4	0.866373	-0.20694	0.125885	2.98982	4	4	0.7771	-0.363828	7.3181	3	22.3564	20.7189	20.7668	3	3	0.93859	-0.091433	25.528	4	21.9118	21.0299	21.6225	4	4	0.891583	-0.165558	17.706	4	21.7431	21.0964	20.7002
	554	Tb927.1.1140		Transmembrane protein 231, putative		Q4GZA4				40.006	14.8	0	4	4	0.866875	-0.206104	0.425438	1.23298	1	1	0.66553	-0.587424		1	20.493	22.0387	21.6853	2	2	0.89644	-0.157721	30.834	2	21.6198	19.4682	19.5173	4	4	1.09189	0.126833	35.927	3	22.8728	21.0332	20.0383
	1490	Tb927.10.7570;Tb11.v5.0774	TRYPtp6k15-3d06.p1c_444, Tb10.6k15.3080	dihydrolipoamide acetyltransferase E2 subunit, putative		Q38AK7	x		x	48.107	64.1	0	21	21	0.867011	-0.205877	0.00282928	8.46535	20	20	0.87913	-0.185852	17.207	44	29.9979	28.307	28.7444	21	21	0.86567	-0.208111	21.021	51	29.8611	28.8031	29.1694	20	20	0.856384	-0.22367	29.654	64	29.5422	29.0885	28.591
	3323	Tb927.3.5650	Tb03.2H15.370	protein kinase, putative,serine/threonine protein kinase, putative		Q57VH8				103.57	2.8	0	2	2	0.867285	-0.205422	0.0861388	3.53719	2	2	0.87902	-0.186032	27.175	2	22.4152	17.3492	18.1047	2	2	0.79795	-0.32563	5.6965	2	20.7854	21.2801	21.5388	1	1	0.93006	-0.104605		1	18.7758	19.9654	19.5797
	2883	Tb927.2.3440		D-alanyl-glycyl endopeptidase-like protein,cysteine peptidase, Clan CA, family C51, putative		Q586Y2				30.002	38.8	0	7	2	0.867531	-0.205013	0.100969	3.30802	3	1	0.78701	-0.345546		1	19.0617	21.527	21.9177	4	1	0.90328	-0.146755		1	19.5288	17.6729	18.3676	7	2	0.918442	-0.122739	11.253	3	22.7355	18.8844	18.0559
	1838	Tb927.11.12300	Tb11.01.4120, Tb11.01.4120:mRNA, Tb11.01.4120:pep	hypothetical protein, conserved		Q382V1				21.19	9.8	0	2	2	0.867911	-0.204381	0.121099	3.04574	1	1	0.9622	-0.0555913		1	19.3579	20.2093	20.7277	2	2	0.84925	-0.235739	7.9353	2	21.6596	18.2418	18.4653	2	2	0.800064	-0.321813	0.038625	2	21.4916	20.615	20.7029
	978	Tb927.10.14220	TRYP_x-61h03.q2kb185_394, Tb10.61.2590	hypothetical protein, conserved		Q388I0				40.348	19.9	0	5	5	0.868326	-0.203691	0.0702321	3.83173	4	4	0.93974	-0.0896664	26.083	4	23.0288	21.0301	21.2012	3	3	0.8361	-0.258253	51.429	3	22.3305	22.0305	22.0271	3	3	0.833264	-0.263155	65.319	3	22.1182	21.2527	21.4042
	2570	Tb927.11.6360	Tb11.02.4220, Tb11.02.4220:mRNA, Tb11.02.4220:pep	60S ribosomal protein L24, putative		Q385D3		x		22.732	45.5	0	7	7	0.868503	-0.203398	0.127916	2.96673	5	5	0.79175	-0.336883	13.007	8	26.7341	24.2194	24.392	7	7	0.96055	-0.0580674	35.019	8	24.5502	25.4347	25.9821	6	6	0.861401	-0.215244	23.278	8	25.3083	23.6925	23.3923
	2438	Tb927.11.4690	TRYP_xi-1013a02.q1k_17, Tb11.02.2300, Tb11.02.2300:mRNA, Tb11.02.2300:pep	mitochondrial DNA polymerase I protein B (POLIB)	POLIB	Q385U8	x		x	158.71	12.5	0	13	13	0.868819	-0.202873	0.101461	3.301	7	7	0.8062	-0.31079	28.277	7	23.957	22.9398	22.5354	7	7	0.8548	-0.226341	12.216	8	23.4697	22.7385	23.1467	9	9	0.951656	-0.0714881	28.095	6	23.7516	22.6792	22.2245
	5131	Tb927.8.7260	Tb08.10K10.440	kinetoplast-associated protein, putative		Q57YV4	x			114.45	20.5	0	14	12	0.868882	-0.202768	0.021965	5.50865	13	11	0.88794	-0.171466	12.906	12	25.11	23.0765	23.5088	12	10	0.88702	-0.172961	24.405	10	24.2641	23.863	24.3207	10	8	0.832848	-0.263876	9.5276	7	24.3088	23.4256	23.0822
	4508	Tb927.7.500	Tb07.8P12.720	hypothetical protein, conserved		Q57U04				177.38	5.4	0	6	6	0.869138	-0.202342	0.375719	1.41227	5	5	0.77531	-0.367155	31.942	3	22.3462	20.2254	20.4654	1	1	0.76036	-0.395245		1	19.0607	21.0015	21.6242	2	2	1.11371	0.155373	17.275	2	21.3504	18.3641	17.6761
	2048	Tb927.11.15070	Tb11.01.6710, Tb11.01.6710:mRNA, Tb11.01.6710:pep	hypothetical protein, conserved		Q381S8	x		x	119.15	17.1	0	15	15	0.869581	-0.201607	0.0435265	4.52196	9	9	0.91648	-0.125825	16.012	7	24.8667	23.6796	24.0342	10	10	0.8256	-0.276485	10.489	8	23.871	23.6916	24.0228	13	13	0.869036	-0.202512	16.905	12	24.8678	23.1178	22.573
	5388	Tb927.9.14030	Tb09.211.4560, Tb09.211.4560:mRNA, Tb09.211.4560:pep, chr9contig211.tmp0504c	hypothetical protein, conserved		Q38D52				85.323	8.6	0	5	5	0.869697	-0.201415	0.10781	3.21344	2	2	0.79049	-0.339181	2.8717	2	20.6323	20.9607	21.2586	2	2	0.93585	-0.0956508	10.148	2	20.1253	19.3913	19.8387	4	4	0.889205	-0.169412	48.58	4	22.1173	19.2318	19.0104
	4910	Tb927.8.4290	Tb08.29H22.500	hypothetical protein, conserved		Q57W06				22.468	50.8	0	10	10	0.869832	-0.201191	0.0266255	5.23105	6	6	0.83203	-0.265293	28.787	7	25.5136	22.2966	24.0792	6	6	0.87902	-0.186032	18.873	6	23.4246	24.3595	24.6527	9	9	0.899847	-0.152248	41.961	7	24.4473	22.6378	22.1743
	5188	Tb927.8.880	Tb08.12O16.500	hypothetical protein		Q57YE3		x		79.363	12	0	7	7	0.870028	-0.200867	0.199558	2.32512	3	3	0.8413	-0.249308	7.2712	2	20.387	20.1224	20.6795	3	3	1.0019	0.00273852	18.724	2	20.5285	19.2531	19.5096	4	4	0.781311	-0.356031	14.422	4	21.4277	19.7046	19.3279
	1223	Tb927.10.3210	TRYP_x-70a06.p2kb545_574, Tb10.70.4280	delta-1-pyrroline-5-carboxylate dehydrogenase, putative		Q38BS5	x		x	62.036	72	0	34	34	0.870107	-0.200736	0.00597521	7.3868	32	32	0.88763	-0.17197	17.529	76	31.7102	29.4184	29.845	31	31	0.86771	-0.204715	24.646	77	30.452	30.518	30.8797	34	34	0.855286	-0.225522	20.752	99	30.6474	29.6773	29.1849
	2997	Tb927.3.1010	Tb03.27F10.360	hypothetical protein, conserved		Q57WY4		x		64.339	53.5	0	27	27	0.870411	-0.200231	0.0109862	6.50816	23	23	0.849	-0.236164	18.629	46	28.4138	26.4714	26.8902	25	25	0.89323	-0.162896	20.048	40	27.878	27.2043	27.5967	23	23	0.869565	-0.201634	12.528	40	27.6959	27.032	26.7056
	1998	Tb927.11.14380	Tb11.01.5980, Tb11.01.5980:mRNA, Tb11.01.5980:pep	kinetoplast polyadenylation/uridylation factor 2 (KPAF2)	KPAF2	Q381Z9	x		x	72.496	37.9	0	19	19	0.870524	-0.200044	0.0571231	4.12978	13	13	0.83846	-0.254186	19.94	16	25.495	24.0571	24.3799	15	15	0.9329	-0.100206	14.154	16	25.4686	24.2816	24.6808	18	18	0.843384	-0.245739	28.101	18	25.2275	24.4205	24.5151
	2878	Tb927.2.3080		fatty acid desaturase, putative,oleate desaturase, putative		Q587G0		x		47.078	21.8	0	9	9	0.870875	-0.199462	0.00410649	7.92788	8	8	0.87474	-0.193074	43.992	13	26.566	24.3862	25.1074	8	8	0.882	-0.181149	10.022	10	28.0109	25.7984	25.2888	8	8	0.856091	-0.224164	6.6461	12	25.7914	24.7338	27.8539
	887	Tb927.10.13040	Tb10.389.0430	receptor-type adenylate cyclase GRESAG 4, putative,gene related to ESAG4, putative (GRESAG4)	GRESAG4	Q388U2		x		133.33	31.4	0	26	23	0.871316	-0.198733	0.0193271	5.69323	23	20	0.86822	-0.203867	14.861	36	26.9495	25.0655	25.4637	24	21	0.90262	-0.147809	21.046	39	26.0763	25.7874	26.0952	24	21	0.844096	-0.244522	11.686	38	26.2783	25.2468	24.883
	1384	Tb927.10.5880	TRYP_x-70a06.p2kb545_145, Tb10.70.1030	Proteophosphoglycan, putative		Q38B16		x		66.774	45.7	0	19	19	0.871538	-0.198364	0.00252807	8.62775	16	16	0.87776	-0.188102	21.364	20	27.4458	24.7901	25.214	16	16	0.87743	-0.188644	19.467	22	26.3642	26.2407	26.6252	18	18	0.85955	-0.218347	16.76	25	26.0176	25.6069	25.0723
	2667	Tb927.11.7900	Tb11.02.5770, Tb11.02.5770:mRNA, Tb11.02.5770:pep	mitochondrial RNA binding protein 16 (RBP16)	RBP16	Q384M8	x		x	15.118	61	0	8	8	0.8716	-0.198262	0.0137777	6.18152	8	8	0.89283	-0.163543	17.432	24	30.4714	27.1184	27.5354	8	8	0.84493	-0.243096	10.731	25	27.7036	29.3715	29.5649	8	8	0.877732	-0.188148	13.428	27	28.342	26.9246	26.4425
	4627	Tb927.7.6930	Tb07.21H15.520	ATPase, putative		Q57XR3			x	55.82	52.7	0	19	19	0.871849	-0.197849	0.0909749	3.45839	9	9	0.8359	-0.258598	11.549	7	26.0166	24.6419	24.456	15	15	0.95288	-0.0696336	22.901	12	24.908	24.6918	25.2815	15	15	0.832016	-0.265317	42.927	15	25.5519	24.0387	23.7644
	5046	Tb927.8.6190	Tb08.11J15.530	hypothetical protein, conserved		Q57YM0			x	9.6682	24.1	0.00075715	2	2	0.872146	-0.197359	0.00186636	9.06555	2	2	0.87519	-0.192332	3.2308	3	25.355	21.9811	22.288	2	2	0.86214	-0.214006	6.0723	3	23.9521	24.1668	24.5215	2	2	0.879198	-0.18574	11.202	5	23.1427	23.1436	22.7311
	3709	Tb927.5.1590	Tb05.30H13.850	hypothetical protein, conserved		Q57VA4				28.263	16.5	0.00020358	2	2	0.872326	-0.197061	0.475603	1.07217	1	1	1.1225	0.166715		1	21.3074	20.6725	20.9753	2	2	0.90383	-0.145877	22.698	2	21.4627	20.2897	20.3249	2	2	0.654279	-0.612022	32.478	2	21.8318	20.62	20.2861
	3966	Tb927.6.1740	Tb06.28P18.630	hypothetical protein, conserved		Q585N7				55.402	4.9	0.00019209	2	2	0.872606	-0.196597	0.345989	1.5312	1	1	0.7606	-0.39479		1	20.1782	20.0894	20.5454	1	1	0.80283	-0.316834		1	19.9192	19.013	19.3263	2	2	1.08812	0.121832	22.375	2	21.3353	19.1282	18.6747
	4871	Tb927.8.3620	Tb08.10J17.820	folate transporter, putative,expression site-associated gene 10 (ESAG10) protein, putative		Q580Y2		x		69.813	18.2	0.00019524	8	1	0.87294	-0.196046	0.20314	2.29946	6	1	0.7938	-0.333153		1	20.7741	21.8198	21.8718	6	1	0.83192	-0.265483		1	21.576	19.5034	20.002	5	1	1.0073	0.0104976	21.409	3	22.846	20.7651	20.3582
	2295	Tb927.11.2890	Tb11.02.0410, Tb11.02.0410:mRNA, Tb11.02.0410:pep	hypothetical protein, conserved		Q386M2				67.087	4.4	0	2	2	0.873146	-0.195705	0.275605	1.85932	2	2	0.9088	-0.137965	3.336	2	21.2993	19.9428	20.2771	2	2	0.7335	-0.447131	26.301	2	21.512	20.2379	20.3582	2	2	0.998602	-0.00201836	5.6287	2	21.1197	20.7876	20.1711
	810	Tb927.10.11860	Tb10.389.1920	hypothetical protein, conserved		Q389F6				42.692	4.4	0.001681	2	2	0.873159	-0.195684	0.533021	0.907735	1	1	0.62864	-0.669694		1	20.0438	18.3098	18.172	1	1	0.89989	-0.152179		1	19.3552	18.4177	19.479	1	1	1.17676	0.234822		1	19.2425	18.5228	18.1654
	3640	Tb927.4.5370	Tb04.24M18.170	dynein light chain 2B, cytoplasmic, putative,predicted dynein modulator,roadblock/LC7 family member		Q580Q0				13.192	64.7	0	6	1	0.873275	-0.195492	0.12035	3.05469	6	1	0.83337	-0.262971		1	21.7517	17.7669	18.2614	6	1	0.96846	-0.0462356		1	23.2914	20.364	21.057	6	1	0.825151	-0.277271		1	19.0353	22.4443	22.1203
	5460	Tb927.9.2110	Tb09.160.0900, Tb09.160.0900:mRNA, Tb09.160.0900:pep, chr9contig160.tmp0090c	hypothetical protein, conserved		Q38FU8			x	13.122	71.7	0	8	8	0.873308	-0.195437	0.0939641	3.41175	3	3	0.89313	-0.163058	54.284	4	23.9559	23.8697	24.1181	3	3	0.80115	-0.319856	12.738	3	23.6433	22.8073	23.0905	8	8	0.930839	-0.103397	9.8299	6	24.9992	22.7984	22.4694
	1960	Tb927.11.13910	Tb11.01.5480, Tb11.01.5480:mRNA, Tb11.01.5480:pep	hypothetical protein, conserved		Q382E6	x		x	28.921	36.6	0	8	8	0.873471	-0.195168	0.106675	3.2287	6	6	0.9429	-0.0848233	64.983	7	26.632	23.7464	23.2582	7	7	0.79922	-0.323335	52.448	7	23.5689	25.5273	25.7297	5	5	0.88433	-0.177344	20.113	6	24.5229	22.5053	22.6299
	1545	Tb927.10.830	TRYP_x-70a06.p2kb545_1008, Tb10.70.7330	adenylate kinase, putative		Q38CF7		x		29.765	73.1	0	14	14	0.874201	-0.193963	0.0129252	6.27367	9	9	0.85936	-0.218665	13.55	11	26.2305	25.1879	25.4592	11	11	0.86232	-0.213705	16.898	14	26.5896	25.0526	25.3888	11	11	0.901551	-0.14952	12.703	16	26.3299	25.7311	25.4328
	3901	Tb927.5.760	Tb05.30F7.270	cell cycle sequence binding phosphoprotein (RBP33), putative		Q57VG4		x		79.048	44.7	0	23	23	0.874334	-0.193744	0.0133386	6.22825	19	19	0.85946	-0.218498	16.593	25	27.3429	25.062	25.3893	19	19	0.90212	-0.148609	20.168	25	26.6381	26.109	26.5441	17	17	0.862069	-0.214125	20.476	21	26.2349	25.8085	25.4449
	3533	Tb927.4.3660	Tb04.26G5.580	hypothetical protein, conserved		Q585I4	x			54.816	45.1	0	16	16	0.87453	-0.19342	0.0439553	4.50782	15	15	0.92568	-0.111415	24.865	16	25.1926	23.8688	24.3215	14	14	0.84104	-0.249754	13.998	18	25.5018	24.0562	24.3172	12	12	0.859107	-0.219091	15.7	15	25.1129	24.3019	24.6773
	2612	Tb927.11.6970	Tb11.02.4800, Tb11.02.4800:mRNA, Tb11.02.4800:pep	NADH-cytochrome b5 reductase-like protein		Q384X4	x		x	44.136	17.3	0	7	7	0.874589	-0.193323	0.141832	2.81775	5	5	0.97793	-0.0321969	29.516	5	22.4135	20.0654	20.7083	5	5	0.84114	-0.249582	16.559	4	21.9296	20.8762	21.804	4	4	0.813273	-0.298189	63.642	3	21.4224	21.0735	20.7697
	2938	Tb927.2.4900;Tb927.2.4750		hypothetical protein, conserved		Q586T0				34.716	12.3	0.0015012	3	3	0.874613	-0.193284	0.52883	0.919125	1	1	0.75528	-0.404917		1	19.83	0	0	3	3	1.0128	0.0183493	7.6027	2	20.2392	18.714	18.9374	0	0				0	0	19.1465	19.3263
	4717	Tb927.8.1420	Tb08.29O9.60	acyl-CoA dehydrogenase, mitochondrial precursor, putative		Q580I1	x		x	55.982	51.8	0	20	20	0.874903	-0.192805	0.0167546	5.8993	16	16	0.86715	-0.205647	13.869	24	27.1105	25.6217	26.0063	17	17	0.90498	-0.144042	20.202	27	26.651	25.8855	26.3051	19	19	0.853388	-0.228726	32.17	27	26.8267	25.8504	25.4197
	4710	Tb927.8.1290	Tb08.29O4.510	hypothetical protein, conserved		Q57VM6				120.05	9.7	0	8	8	0.875417	-0.191958	0.216	2.2109	5	5	0.99491	-0.00736207	0.91481	3	20.9051	18.989	21.7159	4	4	0.87728	-0.188891	8.0206	4	21.6246	19.6736	20.1044	6	6	0.76864	-0.379621	12.448	5	21.9189	20.7596	20.4758
	362	Tb927.10.5240;Tb11.v5.0233	TRYP_x-70a06.p2kb545_252, Tb10.70.1860	cAMP binding protein, putative		Q38B79				188.21	4.9	0	6	6	0.875616	-0.191631	0.377685	1.40474	5	5	0.8006	-0.320846	17.577	4	22.3404	15.4346	16.7382	3	3	0.95766	-0.0624146	1.7983	3	20.6647	20.9006	21.677	1	1				0	17.2288	19.826	19.4829
	4155	Tb927.6.4260	Tb06.26G9.1070	hypothetical protein, conserved		Q586Z3				34.251	19.2	0	5	5	0.875872	-0.191208	0.194371	2.36311	3	3	0.76379	-0.388752	11.173	3	22.0104	21.27	21.4932	5	5	0.95081	-0.072771	34.305	5	22.5707	20.655	21.2954	4	4	0.925241	-0.1121	27.235	6	22.3859	21.659	21.4766
	2973	Tb927.2.5610;Tb927.2.5530		hypothetical protein, conserved						162.48	9.9	0	11	11	0.876936	-0.189457	0.223149	2.16392	8	8	0.82471	-0.278041	22.059	7	25.5261	22.4054	22.5722	7	7	0.8028	-0.316887	13.378	4	23.8296	24.724	24.2966	8	8	1.01858	0.0265577	49.747	7	23.4912	22.2803	23.2264
	2835	Tb927.2.2090		hypothetical protein		Q586J3				110.52	4.4	0.00020284	4	4	0.87738	-0.188726	0.207298	2.27022	3	3	0.99663	-0.00487009	16.009	3	21.5769	20.292	20.7348	3	3	0.77934	-0.359675	100.6	4	21.8174	20.4372	20.7044	4	4	0.869565	-0.201634	26.225	5	21.5303	20.9172	20.7102
	5085	Tb927.8.6640	Tb08.30K1.500	hypothetical protein, conserved		Q57TU9	x			67.498	38.2	0	18	18	0.877493	-0.18854	0.00862973	6.85647	15	15	0.88171	-0.181624	27.896	16	26.5051	24.9696	25.3476	15	15	0.89375	-0.162057	20.559	19	26.1153	25.3121	25.6752	16	16	0.857412	-0.221939	13.922	21	26.1709	25.2927	24.913
	4643	Tb927.7.7180;Tb927.7.7110	Tb07.21H15.150	leucine-rich repeat protein (LRRP), putative,leucine-rich repeat protein 1 (LRRP1), putative		Q57XT8				71.445	16.4	0	8	8	0.87789	-0.187888	0.113487	3.1394	5	5	0.82395	-0.279371	21.059	5	22.9586	21.2093	21.4202	5	5	0.96468	-0.0518776	33.852	5	22.3277	21.8253	22.0806	5	5	0.851209	-0.232415	9.7206	5	22.3186	21.4171	21.2323
	2752	Tb927.11.9240	Tb11.01.0980, Tb11.01.0980:mRNA, Tb11.01.0980:pep	hypothetical protein, conserved						205.68	2.4	0.00020255	3	3	0.878171	-0.187426	0.342925	1.54403	1	1	1.0692	0.0965317		1	21.3166	19.5691	20.1941	2	2	0.84958	-0.235178	28.486	2	20.9456	20.3239	20.3093	3	3	0.745545	-0.423632	39.498	3	20.9152	20.1112	19.7586
	2522	Tb927.11.5760	Tb11.02.3510, Tb11.02.3510:mRNA, Tb11.02.3510:pep, Tb11.212.0550	hypothetical protein, conserved		Q385J2	x		x	36.516	23.9	0	5	5	0.878188	-0.187399	0.672272	0.572883	2	2	0.68154	-0.55313	29.967	2	21.3656	21.2193	21.8871	1	1	1.4911	0.576377		1	21.1279	20.0609	20.6172	4	4	0.666445	-0.585443	33.616	4	22.5915	20.493	19.638
	1006	Tb927.10.14560;Tb11.v5.0477	TRYP_x-61h03.q2kb185_317, Tb10.61.2110	hypothetical protein, conserved		Q388E7		x		75.126	17	0	9	9	0.878324	-0.187175	0.189515	2.39962	7	7	0.93132	-0.102651	20.775	7	22.3895	22.0046	22.4905	7	7	0.94553	-0.0808049	31.68	8	23.0542	21.1141	21.6207	9	9	0.769468	-0.378068	27.155	9	23.268	22.1316	21.9725
	1717	Tb927.11.10700	Tb11.01.2470, Tb11.01.2470:mRNA, Tb11.01.2470:pep	hypothetical protein, conserved		Q383K9				29.716	43.5	0	7	7	0.880352	-0.183847	0.402093	1.3144	2	2	1.089	0.123004	43.566	3	22.6789	22.8291	23.0368	2	2	0.71675	-0.480458	55.751	4	22.5792	21.5468	21.7999	7	7	0.874126	-0.194087	13.386	9	23.9367	21.7167	21.4272
	3981	Tb927.6.1910	Tb06.28P18.1070	hypothetical protein, conserved		Q585M0				56.65	16.6	0	6	6	0.880353	-0.183846	0.0485013	4.36583	5	5	0.86125	-0.215496	10.743	5	22.7799	20.4804	21.0907	5	5	0.84941	-0.235467	24.312	6	21.5147	20.9591	22.2998	3	3	0.932662	-0.100574	31.247	3	21.8176	20.5573	20.4708
	4208	Tb927.6.5060	Tb06.30P15.370	hypothetical protein, conserved		Q586H8				17.156	17.2	0.00019312	2	2	0.88049	-0.183621			0	0				0	0	0	0	1	1	0.88049	-0.183621		1	17.8418	0	0	1	1				0	0	16.9075	16.773
	3865	Tb927.5.4020	Tb05.45E22.280	hypothetical protein		Q57Z47		x		29.347	24.6	0	8	8	0.880542	-0.183537	0.00996557	6.64883	7	7	0.86699	-0.205913	7.5519	12	27.7404	25.2428	25.5668	7	7	0.87189	-0.197782	9.1939	13	26.6308	26.5353	26.9199	6	6	0.903179	-0.146916	11.942	8	26.4139	25.8116	25.4239
	3704	Tb927.5.1520	Tb05.30H13.690	heat shock protein HslVU, ATPase subunit HslU, putative		Q57VB1	x		x	52.53	64.8	0	30	30	0.880674	-0.183319	0.000605086	10.6906	24	24	0.87592	-0.191129	19.613	34	30.4962	27.4176	27.62	24	24	0.88546	-0.175501	31.579	40	28.2451	28.9703	29.8808	27	27	0.880669	-0.183328	22.765	53	28.5223	27.4415	27.0178
	5218	Tb927.9.10450	Tb09.211.1830, Tb09.211.1830:mRNA, Tb09.211.1830:pep, chr9contig211.tmp0215c	hypothetical protein, conserved		Q38DX1				146.39	6.4	0	5	5	0.880717	-0.183249	0.381604	1.38985	3	3	0.98985	-0.0147182	14.586	2	22.1031	22.4124	22.3589	2	2	0.70098	-0.512555	37.543	2	22.2256	20.9039	21.2781	3	3	0.984543	-0.0224743	71.986	3	23.3859	21.6644	20.5919
	488	Tb927.7.3210;Tb11.v5.0652	Tb07.13M20.90	protein kinase, putative		Q57YD1				70.198	5	0	2	2	0.880877	-0.182987	0.365582	1.45173	1	1	1.0438	0.0618453		1	18.8216	18.9224	19.0657	1	1	0.91172	-0.133337		1	20.5808	17.4405	18.1227	2	2	0.718236	-0.47747	22.613	3	19.9959	19.6892	19.4636
	2902	Tb927.2.4000		hypothetical protein, conserved		Q586W3			x	97.393	8	0	4	4	0.880989	-0.182804	0.498603	1.00404	3	3	0.84408	-0.244548	28.135	4	20.9395	19.9233	20.3292	2	2	1.1734	0.230695	32.606	3	21.7005	19.632	20.1928	3	3	0.690369	-0.53456	20.877	3	21.1405	20.8669	20.5125
	2142	Tb927.11.16370	Tb11.01.8060, Tb11.01.8060:mRNA, Tb11.01.8060:pep	hypothetical protein, conserved		Q381E9				62.728	4.6	0	2	2	0.881315	-0.18227	0.205594	2.28213	2	2	0.97481	-0.036807	11.816	4	25.7363	21.3734	21.5785	2	2	0.90762	-0.13984	8.3384	2	23.7181	24.6042	24.8574	2	2	0.773694	-0.370164	23.149	2	22.4796	22.8256	22.6019
	876	Tb927.10.12920	Tb10.389.0600	hypothetical protein, conserved		Q388V4				106.48	3.5	0.00057099	3	3	0.881503	-0.181963	0.195481	2.3549	1	1	0.96414	-0.0526854		1	16.3594	17.3839	18.4705	3	3	0.77531	-0.367155	25.257	3	20.5296	15.1311	15.5565	2	2	0.916338	-0.126048	34.564	2	19.0272	19.8508	19.1157
	2232	Tb927.11.2150	Tb11.18.0011, Tb11.18.0011:mRNA, Tb11.18.0011:pep	hypothetical protein, conserved		Q386U4				54.331	9.5	0	3	3	0.881647	-0.181726	0.155241	2.68742	1	1	0.7949	-0.331155		1	19.5001	18.5863	18.7113	2	2	0.96524	-0.0510404	3.4278	2	23.1999	18.2799	18.6911	2	2	0.893176	-0.162983	47.855	2	19.6502	22.5043	21.8136
	4808	Tb927.8.2690	Tb08.26A17.760	hypothetical protein, conserved		Q57XC0				43.74	13	0	4	4	0.881728	-0.181594	0.480747	1.05665	3	3	0.68198	-0.552199	45.537	3	21.683	21.6372	21.2412	2	2	0.88742	-0.172311	10.184	2	22.0358	20.3744	20.9371	3	3	1.13267	0.179727	5.7083	3	22.4527	21.0664	21.0045
	4970	Tb927.8.5260	Tb08.5H5.400	60S ribosomal protein L39, putative		Q57UJ8				6.5468	33.3	0.00019113	2	2	0.881896	-0.18132	0.321586	1.63672	1	1	0.87664	-0.189944	84.036	3	22.9757	15.3473	16.3391	2	2	1.0449	0.0633649	33.675	28	26.2454	21.4114	22.3803	1	1	0.748783	-0.41738		1	16.9268	25.3319	25.1534
	2787	Tb927.11.9680	Tb11.01.1450, Tb11.01.1450:mRNA, Tb11.01.1450:pep	hypothetical protein, conserved		Q383W1		x		64.519	4.9	0.0038603	2	2	0.881965	-0.181207	0.085002	3.55636	2	2	0.84488	-0.243182	25.255	2	22.7543	18.1938	18.4242	1	1	0.9537	-0.0683926		1	19.3214	21.4635	21.9962	2	2	0.851426	-0.232047	25.799	2	19.3136	18.426	18.2086
	2512	Tb927.11.5640	Tb11.02.3350, Tb11.02.3350:mRNA, Tb11.02.3350:pep, Tb11.212.0710	hypothetical protein, conserved		Q385K4				102.77	6.7	0	4	4	0.882177	-0.180861	0.11314	3.14382	2	2	0.93515	-0.0967303	14.483	2	21.6356	19.8217	20.0685	4	4	0.80529	-0.31242	33.827	5	20.7891	20.7745	20.482	4	4	0.91166	-0.133432	19.248	6	20.9503	19.6387	19.9253
	2909	Tb927.2.4140		hypothetical protein, conserved		Q586V6				81.381	5.2	0	4	4	0.882197	-0.180827	0.323957	1.62613	2	2	0.88516	-0.17599	14.593	2	23.1696	19.7915	20.5383	2	2	1.0411	0.0581086	49.149	2	21.5996	22.0681	22.2644	4	4	0.745045	-0.4246	22.095	4	21.2126	20.8277	20.3285
	1090	Tb927.10.15810	TRYP_x-61h03.q2kb185_77, Tb10.61.0490	hypothetical protein, conserved		Q387T3				23.865	31.4	0	4	4	0.882977	-0.179551	0.00519036	7.58995	1	1	0.86726	-0.205464		1	23.5229	22.6987	23.0439	1	1	0.89189	-0.165062	12.074	2	23.1239	22.1649	22.8095	4	4	0.889996	-0.168129	16.778	5	23.8816	22.3641	21.8355
	3346	Tb927.3.880	Tb03.27F10.540	hypothetical protein, conserved		Q57WX1		x		27.133	19.3	0	3	3	0.883033	-0.17946	0.284594	1.81302	2	2	0.86439	-0.210246	9.2972	2	22.949	20.7119	21.113	3	3	1.0345	0.0489336	15.309	3	21.5963	21.7633	22.1135	3	3	0.770001	-0.377068	10.407	3	21.9263	20.7163	20.4652
	5471	Tb927.9.2390	Tb09.160.1100, Tb09.160.1100:mRNA, Tb09.160.1100:pep, chr9contig160.tmp0110c	hypothetical protein, conserved		Q38FS7		x		22.31	59.1	0	12	12	0.883331	-0.178975	0.0605619	4.04545	11	11	0.90939	-0.137029	16.322	19	27.5241	25.2072	25.6508	12	12	0.91465	-0.128708	51.672	18	26.3621	26.2917	26.7243	12	12	0.828638	-0.271187	34.651	21	26.4459	25.5576	25.136
	4051	Tb927.6.2810	Tb06.5F5.330	ABC transporter, putative		Q583Q3				57.99	19.7	0	7	7	0.883969	-0.177932	0.214305	2.22227	4	4	0.79005	-0.339984	25.097	4	22.5218	21.5986	21.9171	3	3	0.8732	-0.195616	45.364	3	22.4506	21.2986	21.715	7	7	1.00125	0.0018045	19.392	4	22.7666	21.6303	21.2453
	3617	Tb927.4.5020;Tb11.v5.0504	Tb04.3M17.400	RNA polymerase IIA largest subunit (RPB1)	RPB1	Q584K3				196.72	42.1	0	58	1	0.884031	-0.177832	0.132406	2.91696	45	1	0.86234	-0.213671		1	21.0742	18.6933	18.9758	47	1	0.82312	-0.280825		1	19.695	19.903	20.2272	49	1	0.973331	-0.038998		1	19.8415	18.9332	18.4096
	1986	Tb927.11.14220	Tb11.01.5820, Tb11.01.5820:mRNA, Tb11.01.5820:pep	hypothetical protein, conserved		Q382B5		x		54.405	32.4	0	10	10	0.88439	-0.177246	0.00881757	6.8254	9	9	0.8703	-0.200415	17.441	14	27.7856	25.5341	25.8986	9	9	0.90457	-0.144696	11.975	12	26.9516	26.663	26.8986	10	10	0.878657	-0.186627	13.158	18	26.7278	26.1346	25.742
	2197	Tb927.11.1720	Tb11.55.0008, Tb11.55.0008:mRNA, Tb11.55.0008:pep	hypothetical protein, conserved		Q386Y2				24.613	28	0	7	7	0.884485	-0.17709	0.0219624	5.50882	5	5	0.86144	-0.215178	12.169	5	24.7183	22.2221	22.3424	6	6	0.91658	-0.125667	16.209	8	23.3173	23.4156	23.9684	5	5	0.876347	-0.190425	12.915	8	23.2835	22.4787	22.1356
	933	Tb927.10.13640	Tb10.05.0090	hypothetical protein, conserved		Q388N4				49.757	6.1	0.00019889	2	2	0.884533	-0.177012	0.343324	1.54236	1	1	0.82191	-0.282948		1	18.8511	17.8402	18.2202	0	0				0	0	17.6915	17.9947	2	2	0.951928	-0.0710762	6.0975	2	19.0427	0	0
	274	Tb927.10.4320;Tb10.v4.0044	TRYP_x-70a06.p2kb545_388, Tb10.70.2910	hypothetical protein, conserved		Q4FKP4				77.597	4.4	0.00020375	3	3	0.884787	-0.176598	0.222838	2.16593	2	2	0.77825	-0.361694	11.209	2	20.9233	19.9766	20.4409	2	2	0.89838	-0.154602	20.274	2	20.6801	19.1078	20.4411	3	3	0.990688	-0.013498	24.967	3	21.2274	19.9582	19.3354
	1105	Tb927.10.1620;Tb11.v5.0643	TRYP_x-70a06.p2kb545_860, Tb10.70.6300	phosphoserine/threonine/tyrosine-binding protein, putative		Q38C79		x		59.944	37.1	0	15	15	0.884914	-0.176391	0.0119264	6.3897	14	14	0.89619	-0.158123	15.672	9	25.886	23.7001	24.1388	10	10	0.89763	-0.155807	41.965	11	24.3761	24.4936	25.1941	10	10	0.861401	-0.215244	14.159	12	24.936	23.5806	23.1378
	2756	Tb927.11.9300	Tb11.01.1070, Tb11.01.1070:mRNA, Tb11.01.1070:pep	hypothetical protein, conserved		Q383Z9				62.355	14.3	0	6	6	0.885459	-0.175502	0.00603418	7.37263	4	4	0.89643	-0.157737	20.339	4	23.3574	19.99	20.3383	6	6	0.86908	-0.202439	31.934	7	21.8786	22.3264	22.3878	4	4	0.891107	-0.16633	12.07	5	21.1746	20.9065	20.8502
	1321	Tb927.10.4830	TRYP_x-70a06.p2kb545_319, Tb10.70.2370	hypothetical protein, conserved		Q38BB8				22.137	31.8	0	4	4	0.885511	-0.175418	0.0854099	3.54945	3	3	0.83541	-0.259444	10.378	3	23.3243	21.2545	21.6219	4	4	0.95109	-0.0723462	18.25	3	23.013	22.1698	22.464	4	4	0.873897	-0.194465	15.179	5	22.4499	22.1833	21.82
	5230	Tb927.9.10660	Tb09.211.2070, Tb09.211.2070:mRNA, Tb09.211.2070:pep, chr9contig211.tmp0242c	hypothetical protein, conserved		Q38DV0				19.525	9.7	0.0036792	2	2	0.885755	-0.17502	0.674775	0.567522	1	1	1.0998	0.137241	5.6923	3	23.1432	18.4548	17.7029	1	1				0	17.3753	22.1033	22.1821	2	2	0.713369	-0.487281	38.705	2	19.1273	17.3753	0
	2651	Tb927.11.7520	Tb11.02.5510, Tb11.02.5510:mRNA, Tb11.02.5510:pep	hypothetical protein, conserved		Q384Q4				40.557	22.8	0	6	6	0.886098	-0.174463	0.252789	1.98399	4	4	0.768	-0.380822	36.21	5	23.335	22.4503	22.7536	4	4	0.99541	-0.00663721	22.643	4	23.5867	22.1393	22.5073	5	5	0.910084	-0.135929	14.118	4	23.61	22.6982	22.4659
	2159	Tb927.11.16580	Tb11.01.8300, Tb11.01.8300:mRNA, Tb11.01.8300:pep	hypothetical protein, conserved		Q381C8				64.203	7.4	0	2	2	0.886691	-0.173497	0.671749	0.574005	1	1	0.65962	-0.600293		1	18.7925	17.6959	17.7688	1	1	0.73346	-0.44721		1	17.9775	16.9076	18.3369	1	1	1.44094	0.527013		1	18.7328	17.3181	16.5306
	5221	Tb927.9.10500	Tb09.211.1880, Tb09.211.1880:mRNA, Tb09.211.1880:pep, chr9contig211.tmp0221c	hypothetical protein, conserved		Q38DW6	x		x	59.455	58.8	0	23	23	0.886887	-0.173178	0.0426433	4.55154	17	17	0.91054	-0.135206	12.84	20	26.7543	24.4216	24.8519	21	21	0.90925	-0.137251	69.886	20	26.0906	25.6182	25.8786	22	22	0.842602	-0.247077	19.965	29	25.6527	25.2622	24.8956
	4824	Tb927.8.2930;Tb927.8.2920;Tb927.8.2940	Tb08.28F14.320	mannosyl-oligosaccharide 1,2-alpha-mannosidase IB, putative		Q57W80		x		66.434	25.1	0.00056883	14	1	0.886996	-0.173	0.336628	1.57077	10	1	0.74631	-0.422153		1	19.4272	19.916	20.4445	10	1	1.0384	0.0543623	2.9445	2	20.4579	18.1955	18.6267	10	1	0.900495	-0.151209		1	21.2043	19.5968	19.3043
	5156	Tb927.8.7700;Tb927.8.7680;Tb927.4.4020;Tb927.4.4010;Tb927.4.4000;Tb927.4.3990	Tb08.30P3.230	amino acid transporter, putative		Q57V89		x		51.74	22.2	0	7	6	0.887146	-0.172756	0.0174951	5.8369	7	6	0.88024	-0.184031	14.166	12	26.9845	23.7454	24.2364	6	5	0.91496	-0.128219	17.422	12	25.4203	25.8383	26.1171	6	5	0.866927	-0.206018	15.215	9	25.0117	24.5986	24.2168
	2898	Tb927.2.3930;Tb11.v5.0640		DNA replication licensing factor MCM3, putative		Q586W7		x		88.961	11.6	0	7	7	0.887201	-0.172667	0.122772	3.02595	5	5	0.96847	-0.0462207	202.14	5	28.3368	21.6075	26.4073	5	5	0.87149	-0.198444	13.455	7	22.5556	28.2965	23.1532	5	5	0.827404	-0.273337	175.58	5	26.4582	21.7149	21.3766
	4840	Tb927.8.3180	Tb08.28L1.140	hypothetical protein, conserved		Q57YZ5				128.37	4.3	0.00094251	2	2	0.887445	-0.172271	0.723834	0.46627	1	1	0.68579	-0.544161		1	20.6904	19.4383	19.3159	0	0				0	0	19.2213	20.0437	2	2	1.1484	0.19962	4.5709	2	20.3785	0	0
	3204	Tb927.3.3940;Tb927.3.3960;Tb927.3.3930	Tb03.28C22.400	RNA-binding protein, putative (DRBD11)	DRBD11	Q57WD0				61.716	32.2	0	12	12	0.887798	-0.171697	0.121338	3.0429	11	11	0.8885	-0.170556	14.052	14	27.261	24.3049	24.7607	12	12	0.96059	-0.0580073	18.548	11	24.8755	26.0317	26.4587	10	10	0.819874	-0.286526	20.909	15	25.5507	24.0354	23.6955
	4734	Tb927.8.1680	Tb08.29O9.460	kinetoplastid kinetochore protein 12 (kkt12)	kkt12	Q580F6				23.036	12	0.00019755	3	3	0.887876	-0.17157	0.21654	2.2073	1	1	0.78121	-0.356218		1	19.7917	19.6066	19.8634	3	3	0.91621	-0.12625	0.32336	2	21.3117	18.3897	19.1058	2	2	0.977899	-0.0322419	7.4042	2	20.7407	20.4849	20.1149
	624	Tb927.1.3230		cell division cycle protein, putative		Q4GYQ0				77.314	7.1	0	4	4	0.887975	-0.17141	0.467813	1.096	3	3	0.98862	-0.016512	38.424	2	21.8081	20.0688	20.4894	0	0				0	0	20.8266	20.7893	2	2	0.797575	-0.326307	21.32	2	21.2944	0	0
	2684	Tb927.11.8140	Tb11.01.0410, Tb11.01.0410:mRNA, Tb11.01.0410:pep	ER lumen retaining receptor protein, putative		Q384K5				25.955	8.2	0.00019592	2	2	0.888008	-0.171355	0.00309714	8.33485	1	1	0.88313	-0.179302		1	22.2951	20.9609	21.2888	1	1	0.8998	-0.152324	0.45716	2	21.9757	21.0664	21.4925	2	2	0.881213	-0.182438	3.5087	3	22.1341	21.2441	20.6457
	1134	Tb927.10.2020	Tb10.70.5800	hexokinase (HK2)	HK2	Q38C41		x		51.148	74.3	0	33	2	0.888163	-0.171104	0.0753569	3.73012	30	2	0.91747	-0.124267	26.053	5	26.3001	25.4732	25.6541	30	2	0.92125	-0.118335	31.402	7	26.4518	25.1837	25.4078	33	2	0.828912	-0.270708	28.627	7	26.5665	25.4826	25.4204
	1695	Tb927.11.10420	Tb11.01.2190, Tb11.01.2190:mRNA, Tb11.01.2190:pep	DNA-directed RNA polymerase I subunit, putative (RPA12)	RPA12	Q383N7				16.864	31.8	0	5	5	0.888458	-0.170625	0.0702158	3.83206	3	3	0.87119	-0.198941	8.292	3	22.8008	20.0481	20.5843	5	5	0.94773	-0.077452	18.098	4	23.1605	21.6731	21.9181	3	3	0.849401	-0.235482	14.306	4	21.3409	22.0466	22.266
	3214	Tb927.3.4120	Tb03.26J7.180	hypothetical protein, conserved		Q580N0				73.301	19.2	0	6	6	0.888687	-0.170253	0.499787	1.00061	4	4	0.67993	-0.556542	53.399	3	23.6535	21.7927	21.818	4	4	0.92488	-0.112662	12.261	3	23.1292	22.5631	22.7385	5	5	1.11608	0.158445	17.954	5	22.8054	22.386	21.8166
	3803	Tb927.5.3070	Tb05.27M3.20	hypothetical protein, conserved		Q57Z86				60.341	10.4	0	3	3	0.888728	-0.170186	0.368092	1.44186	2	2	1.0236	0.0336521	30.821	2	20.4808	16.7871	17.0003	3	3	0.72849	-0.457019	36.677	4	20.5469	19.3254	19.621	1	1	0.941354	-0.0871912		1	17.8976	19.6551	19.4299
	3834	Tb927.5.3530	Tb05.6E7.200	hypothetical protein, conserved		Q57UB3				29.118	8.7	0.0001929	2	2	0.888786	-0.170092	0.228777	2.12799	2	2	0.79019	-0.339729	8.1068	2	20.1697	17.6831	17.6481	2	2	0.886	-0.174621	5.8537	2	20.7483	18.9899	19.3296	1	1	1.00283	0.00407415		1	18.6657	20.0181	19.4162
	4175	Tb927.6.4540	Tb06.26G9.610	3-hydroxy-3-methylglutaryl-CoA reductase, putative		Q587C0	x		x	45.944	38	0	14	14	0.889212	-0.1694	0.00195559	8.99818	14	14	0.89587	-0.158639	15.948	23	29.9758	27.1033	27.4665	13	13	0.89148	-0.165726	38.353	25	28.0765	28.7301	29.1857	14	14	0.880359	-0.183836	33.86	28	28.2962	27.2957	26.818
	2190	Tb927.11.16980	Tb11.01.8750, Tb11.01.8750:mRNA, Tb11.01.8750:pep	chaperone protein DNAj, putative		Q380Y9				35.241	30.8	0	6	6	0.889285	-0.169281	0.211502	2.24126	6	6	0.80739	-0.308662	18.431	6	23.3878	20.7467	21.2951	5	5	0.86621	-0.207211	15.184	5	22.8018	22.1163	22.6164	5	5	1.00558	0.00802926	27.271	5	22.0468	22.03	21.5306
	1808	Tb927.11.11870	Tb11.01.3710, Tb11.01.3710:mRNA, Tb11.01.3710:pep	hypothetical protein, conserved		Q382Z4	x		x	38.266	15.2	0	4	4	0.889619	-0.168741	0.0596115	4.06827	4	4	0.88021	-0.18408	16.34	6	28.4873	25.0959	25.3721	3	3	0.94114	-0.0875187	21.5	3	26.2237	27.2941	27.6577	2	2	0.849907	-0.234624	19.62	5	26.2406	25.3891	25.0368
	3927	Tb927.6.1140	Tb06.3A7.600	dolichyl-P-Man:GDP-Man5GlcNAc2-PP-dolichyl alpha-1,2-mannosyltransferase, putative,Asparagine-linked glycosylation protein 9		Q585D3				75.202	15	0	8	8	0.889714	-0.168586	0.236739	2.07863	7	7	0.7781	-0.361973	18.841	9	24.0863	23.5561	23.8055	6	6	0.91899	-0.121879	14.74	6	25.07	22.861	23.2812	7	7	0.984931	-0.0219061	14.573	10	24.6862	24.2871	23.8142
	5537	Tb927.9.4250	Tb09.160.2860, Tb09.160.2860:mRNA, Tb09.160.2860:pep, chr9contig160.tmp0234	hypothetical protein, conserved		Q38FB5				39.967	23.2	0	6	6	0.889801	-0.168445	0.270372	1.88698	3	3	0.99645	-0.00513068	8.0424	3	21.5171	19.8676	20.2558	6	6	0.9213	-0.118257	12.693	4	22.2218	20.3295	20.6831	3	3	0.767401	-0.381948	54.861	3	21.0747	21.394	21.0261
	862	Tb927.10.12700	Tb10.389.0890	pyruvate dehydrogenase E1 alpha subunit, putative		Q388X3	x		x	42.511	81.7	0	32	32	0.889954	-0.168197	0.0105287	6.56953	28	28	0.90879	-0.137981	31.494	95	29.6692	29.1939	29.6048	28	28	0.88985	-0.168366	25.608	104	30.5123	28.4694	28.8446	31	31	0.871612	-0.198243	13.286	120	30.4139	29.6942	29.304
	3619	Tb927.4.5040	Tb04.3M17.450	dihydrolipoamide dehydrogenase, putative		Q584K1			x	66.008	35.9	0	18	18	0.891554	-0.165606	0.0626397	3.99678	14	14	0.87782	-0.188003	50.891	12	26.3535	23.1107	23.567	13	13	0.94503	-0.081568	30.822	11	24.5523	24.8173	25.7436	15	15	0.854263	-0.227248	40.685	16	24.3568	23.8167	23.2285
	1010	Tb927.10.1460	TRYP_x-70a06.p2kb545_901, Tb10.70.6550	protein kinase, putative		Q38C94				93.688	3.8	0	2	2	0.891632	-0.165479	0.0952342	3.39238	2	2	0.85608	-0.224182		1	20.3385	18.5942	18.7038	2	2	0.96233	-0.0553964		1	19.5096	19.7778	18.7038	1	1	0.860437	-0.216858		1	19.6501	18.5631	18.4541
	2921	Tb927.2.4410		hypothetical protein, conserved		Q586P6				25.109	11.2	0	3	3	0.891648	-0.165453	0.610199	0.712648	1	1	0.60838	-0.716955	39.687	2	22.2471	22.5092	23.1024	3	3	1.0553	0.0776532	23.323	3	21.9527	20.7293	21.6273	2	2	1.10415	0.142943	35.592	3	23.8361	20.9892	20.9153
	3139	Tb927.3.3030	Tb03.27C5.510	hypothetical protein, conserved		Q57ZK9				41.285	42.5	0	13	13	0.891824	-0.165169	0.152908	2.70927	11	11	0.82234	-0.282193	28.878	15	26.5312	25.1143	24.9279	8	8	0.88084	-0.183048	15.726	9	25.8054	25.2395	25.7736	12	12	0.97924	-0.0302654	26.785	13	26.0241	25.0342	24.5333
	1160	Tb927.10.2350	TRYP_x-70a06.p2kb545_730, Tb10.70.5380	pyruvate dehydrogenase complex E3 binding protein, putative		Q38C09	x		x	27.335	60.4	0	12	12	0.892134	-0.164668	0.00747689	7.06335	10	10	0.87504	-0.192579	43.004	13	27.7157	26.0077	26.3311	9	9	0.90428	-0.145159	33.737	10	27.3268	26.5043	26.9001	11	11	0.897344	-0.156267	22.906	18	27.1785	26.4971	26.1337
	416	Tb927.1.1130;Tb11.v5.0384		glycerol-3-phosphate dehydrogenase (FAD-dependent), putative		Q4GZA5	x		x	66.174	25.1	0	9	9	0.892246	-0.164487	0.227827	2.13399	6	6	1.0144	0.0206267	15.777	7	23.3266	21.658	22.1428	6	6	0.86164	-0.214843	15.872	5	22.6922	22.0454	22.5619	7	7	0.812678	-0.299245	19.178	7	22.9207	21.9158	21.4275
	2303	Tb927.11.2960	238.t00592, Tb11.02.0465, Tb11.02.0465:mRNA, Tb11.02.0465:pep	hypothetical protein, conserved		Q386L5				12.082	36.1	0.00019153	3	3	0.892728	-0.163707	0.253471	1.9801	2	2	0.93637	-0.0948494	5.2515	2	24.255	0	0	3	3	0.85112	-0.232566	1.3202	2	21.1604	23.0407	23.4415	1	1				0	0	20.4326	19.8247
	2466	Tb927.11.5040	Tb11.02.2690, Tb11.02.2690:mRNA, Tb11.02.2690:pep	leucine-rich repeat protein (LRRP), putative		Q385R4				48.562	30.9	0	9	9	0.893016	-0.163242	0.0122028	6.35665	6	6	0.87405	-0.194212	21.035	7	23.8534	22.533	22.9088	8	8	0.89235	-0.164318	20.147	7	24.7659	22.7854	22.9183	6	6	0.913075	-0.131194	8.7294	8	23.7331	23.9181	23.5958
	1334	Tb927.10.4990	Tb10.70.2210, embl.233	cell division related protein kinase 2, putative,CDC2-related protein kinase (CRK3)	CRK3	Q38BA2	x			35.017	43.7	0	9	9	0.89303	-0.16322	0.249465	2.00309	6	6	1.0111	0.0159257	63.035	6	23.531	21.1054	21.5405	7	7	0.79228	-0.335918	21.09	6	22.4588	22.3418	22.6981	7	7	0.889047	-0.169668	37.802	7	22.3393	21.7021	21.1659
	3419	Tb927.4.1900	Tb04.29M18.340	hypothetical protein, conserved		Q583K3				42.102	21.9	0	5	5	0.893277	-0.16282	0.235962	2.08337	2	2	0.79352	-0.333662	4.6859	2	21.4968	22.3756	22.7387	5	5	0.89639	-0.157802	17.651	5	23.4184	20.2364	20.7173	5	5	1.00208	0.00300393	16.881	7	23.5685	22.6811	22.0972
	1771	Tb927.11.11380	Tb11.01.3190, Tb11.01.3190:mRNA, Tb11.01.3190:pep	hypothetical protein, conserved		Q383E0	x		x	61.504	38.5	0	20	20	0.894101	-0.161491	0.0376686	4.73049	18	18	0.93487	-0.0971623	17.071	29	27.4994	25.4892	26.3045	19	19	0.87702	-0.189318	23.379	28	26.5254	26.4462	26.5507	20	20	0.871764	-0.197991	14.257	28	26.9537	25.7097	25.3141
	3268	Tb927.3.4990	Tb03.48K5.760	oxidoreductase, putative		Q582N8			x	36.432	39.5	0	10	10	0.894194	-0.161341	0.041002	4.60816	10	10	0.85524	-0.225599	15.193	15	27.1741	24.973	25.3617	8	8	0.92562	-0.111508	13.609	15	25.8057	25.9704	26.3525	10	10	0.903179	-0.146916	36.046	12	26.1804	24.9721	24.6176
	4430	Tb927.7.3610	Tb07.28B13.390	hypothetical protein, conserved		Q57WH6				47.567	8.3	0	3	3	0.89447	-0.160895	0.444987	1.16817	2	2	1.0493	0.0694272	8.4383	2	19.1244	20.2079	20.6775	2	2	0.71012	-0.493865	79.65	2	20.8003	18.045	18.1996	3	3	0.96043	-0.0582472	17.306	3	21.4617	19.6264	19.9556
	4154	Tb927.6.4250	Tb06.26G9.1080	hypothetical protein, conserved		Q586Z2				24.919	22	0	4	4	0.894576	-0.160723	0.449815	1.1526	2	2	0.70443	-0.505472	16.602	3	25.6919	22.631	22.671	4	4	1.0005	0.000721167	15.677	5	24.4569	24.3281	24.9821	4	4	1.01577	0.0225809	9.0943	5	23.6511	23.6464	23.2387
	2401	Tb927.11.4180	TRYP_xi-1013a02.q1k_102, Tb11.02.1660, Tb11.02.1660:mRNA, Tb11.02.1660:pep	hypothetical protein, conserved		Q385Z8				52.535	9.9	0	4	4	0.894786	-0.160385	0.136606	2.87191	1	1	0.88438	-0.177262		1	21.3987	21.7818	22.2515	3	3	0.97394	-0.0380952	53.283	2	22.366	20.2591	20.5259	4	4	0.831739	-0.265797	21.599	3	23.0357	21.3134	21.4168
	5365	Tb927.9.13460	Tb09.211.4290, Tb09.211.4290:mRNA, Tb09.211.4290:pep, chr9contig211.tmp0475c	hypothetical protein, conserved		Q38D81				16.425	43.4	0	3	3	0.894929	-0.160155	0.437791	1.19169	2	2	1.0035	0.00504062	1.5428	2	21.7516	21.3233	21.5943	2	2	0.71039	-0.493317	55.159	2	21.5117	20.53	20.9435	3	3	1.00543	0.00781166	11.585	3	22.4651	20.6532	20.3546
	5415	Tb927.9.15040	Tb09.244.2810, Tb09.244.2810:mRNA, Tb09.244.2810:pep, chr9contig244a01.tmp0281	hypothetical protein, conserved		Q38CZ6				33.004	32.9	0	6	6	0.895044	-0.15997	0.194845	2.3596	4	4	0.95387	-0.0681354	28.974	4	25.0903	22.787	23.1921	3	3	0.94248	-0.0854661	13.878	3	23.6691	23.9187	24.2437	5	5	0.797575	-0.326307	18.681	4	24.0037	22.8498	22.4626
	1624	Tb927.10.9420	TRYPtp6k15-3d06.p1c_140, Tb10.6k15.0980	ATP-dependent chaperone, putative,mitochondrial chaperone BCS1, putative		Q38A33	x		x	59.563	7.9	0.00020333	2	2	0.895255	-0.159629	0.504889	0.985962	2	2	0.95719	-0.0631228	8.1582	3	24.4009	18.4025	19.2311	1	1	1.0904	0.124857		1	21.7213	23.2571	23.5318	1	1	0.687474	-0.540622		1	19.8755	20.699	20.7434
	3634	Tb927.4.5240;Tb927.4.5300;Tb11.v5.0880;Tb927.4.5290;Tb927.4.5280;Tb927.4.5270;Tb927.4.5260;Tb927.4.5250	Tb04.3M17.800	UDP-Gal or UDP-GlcNAc-dependent glycosyltransferase, putative		Q584I2				44.039	14.1	0	4	4	0.895269	-0.159608	0.638989	0.646138	3	3	0.6888	-0.537843	100.02	2	22.9732	22.2589	21.7563	3	3	1.3322	0.413811	31.201	2	21.7872	21.1073	22.5105	3	3	0.781983	-0.354791	56.204	3	23.0294	20.6919	20.8766
	3875	Tb927.5.4150	Tb05.45E22.450	hypothetical protein, conserved		Q57Z34				42.589	34.2	0	9	9	0.895306	-0.159547	0.174925	2.51519	5	5	0.92919	-0.105954	9.9604	5	22.7467	22.579	22.9676	6	6	0.95871	-0.0608336	37.757	4	23.8217	21.6344	21.8509	7	7	0.805607	-0.311852	22.318	9	23.7864	22.6225	22.9968
	2798	Tb927.11.9820	Tb11.01.1590, Tb11.01.1590:mRNA, Tb11.01.1590:pep	hypothetical protein, conserved		Q383U7				64.425	23.2	0	11	11	0.895454	-0.159309	0.336876	1.56971	4	4	0.75159	-0.411982	2.6261	3	25.5903	23.3848	23.7279	7	7	0.96067	-0.0578872	17.451	5	23.8663	24.4796	24.6931	9	9	0.994431	-0.00805655	15.55	9	24.5666	23.0072	22.7101
[truncated: 3,925 more rows]
