# Supplementary material for: Charting organellar importomes by quantitative mass spectrometry
Source: Nat Commun. 2017 May 9;8:15272. doi: 10.1038/ncomms15272 (PMC5436138; doi:10.1038/ncomms15272)
Supplement: Supplementary Data 4 — SILAC-MS analysis of ATOM40 knockdown-induced changes in protein abundance in organelle-enriched fractions of T. brucei. Data analysis for three independent replicates was performed as described for Supplementary Data 1. Proteins listed in this table were identified with ≥ 2 different peptides (one of which unique) across all replicates and a false discovery rate of < 0.01. [file ncomms15272-s5.xls]

## Sheet: Column Headers
	Supplementary Data 4: SILAC-MS analysis of ATOM40 knockdown-induced changes in protein abundance in organelle-enriched fractions of T. brucei. Data analysis for three independent replicates was performed as described for Supplementary Data 1. Proteins listed in this table were identified with ≥ 2 different peptides (one of which unique) across all replicates and a false discovery rate of < 0.01.
	Protein Group ID	Unique identifier given by MaxQuant for each entry in the "proteinGroups.txt" output file
	Protein IDs (TriTrypDB 8.1)	Protein ID(s) according to the TriTrypDB version 8.1
	Protein IDs (TriTrypDB < 8.1)	Protein ID(s) according to previous versions of the TriTrypDB (i.e. < version 8.1)
	Product Description	Description of the protein retrieved from the TriTrypDB (version 8.1)
	Gene Name	Corresponding gene name
	UniProt ID	UniProt accession number as provided by the TriTrypDB (version 8.1).
	Mitochondrial Proteome Reference Set (1)	Proteins present in the mitochondrial proteome reference set (1) as defined in this study (see Supplementary Data 2a)
	Mol. Weight [kDa]	Theoretical molecular weight (in kDa) of the leading protein sequence contained in the protein group
	Sequence Coverage [%]	Percentage of the sequence that is covered by the identified peptides
	Q-Value	Local false discovery rate
	Peptides (Replicates 1 - 3)	Number of distinct peptide sequences identified across all replicates of this dataset that are assigned to the respective protein group
	Unique Peptides (Replicates 1 - 3)	Number of peptide sequences identified across all replicates of this dataset that are unique for the respective protein group
	Fold Change	Fold change in protein abundance in RNAi-induced samples compared to uninduced control samples
	Mean log2 Ratio Normalized +/- Tet	Mean of log2-transformed normalized protein ratios across all three replicates
	p-Value	p-Value determined using a two-sided Student's t-test
	-log2 p-Value	Negative log2-value of the p-value
	Peptides	Number of distinct peptide sequences identified that are assigned to the respective protein group per replicate
	Unique Peptides	Number of peptide sequences that are unique for the respective protein group per replicate
	Ratio Normalized +/- Tet	Normalized ratio between differentially SILAC-labeled corresponding peptide species. For normalization, the median of ratio sub-populations was shifted to 1. Ratios are given as tetracycline (Tet)-treated (+) versus untreated (-)
	log2 Ratio Normalized +/- Tet	Log2-transformed values of normalized ratios
	Ratio Variability [%]	Coefficient of variability over all redundant quantifiable peptides of a replicate; calculated as standard deviation of the natural logarithm of the ratios multiplied with 100
	Ratio Count	Number of redundant SILAC peptide pairs per replicate used for quantification
	Intensity	Total MS1 intensity of all isotopic clusters associated with the identified amino acid sequence per replicate
	Intensity L	Total MS1 intensity of the isotopic clusters belonging to the light (L) labeled partner per replicate
	Intensity H	Total MS1 intensity of the isotopic clusters belonging to the heavy (H) labeled partner per replicate

## Sheet: Suppl. Data 4
													Data determined across Replicates 1 - 3				Replicate 1									Replicate 2									Replicate 3
	Protein Group ID	Protein IDs (TriTrypDB 8.1)	Protein IDs (TriTrypDB < 8.1)	Product Description	Gene Name	UniProt ID	Mitochondrial Proteome Reference Set (1)	Mol. Weight [kDa]	Sequence Coverage [%]	Q-Value	Peptides (Replicates 1 - 3)	Unique Peptides (Replicates 1 - 3)	Fold Change	Mean log2 Ratio Normalized +/- Tet	p-Value	-log2 p-Value	Peptides	Unique Peptides	Ratio Normalized +/- Tet	log2 Ratio Normalized +/- Tet	Ratio Variability [%]	Ratio Count	Intensity	Intensity L	Intensity H	Peptides	Unique Peptides	Ratio Normalized +/- Tet	log2 Ratio Normalized +/- Tet	Ratio Variability [%]	Ratio Count	Intensity	Intensity L	Intensity H	Peptides	Unique Peptides	Ratio Normalized +/- Tet	log2 Ratio Normalized +/- Tet	Ratio Variability [%]	Ratio Count	Intensity	Intensity L	Intensity H
	3677	Tb927.9.9660	Tb09.211.1240, Tb09.211.1240:mRNA, Tb09.211.1240:pep, chr9contig211.tmp0150c	hypothetical protein, conserved	ATOM40	Q38E31	X	38.295	76.1	0	28	28	0.100036	-3.32141	0.00248503	8.65252	25	25	0.088965	-3.49062	23.448	26	3083000000	2866700000	216280000	23	23	0.089378	-3.48394	16.039	28	3348500000	3109900000	238630000	22	22	0.125899	-2.98967	14.85	16	1845700000	181050000	1664700000
	1598	Tb927.11.5600	Tb11.02.3310, Tb11.02.3310:mRNA, Tb11.02.3310:pep, Tb11.212.0750	hypothetical protein, conserved	ATOM14	Q385K8	X	13.577	57.1	0	7	7	0.122999	-3.02328	0.00165676	9.23742	6	6	0.11134	-3.16696	12.446	5	97195000	88325000	8869100	6	6	0.11464	-3.12482	10.694	6	125070000	114510000	10554000	6	6	0.145787	-2.77806	62.14	6	32513000	3436100	29077000
	460	Tb927.10.11030	Tb10.26.1020	hypothetical protein, conserved	ATOM11	Q389N6	X	11.261	34	0	3	3	0.161728	-2.62836	0.00492883	7.66454	2	2	0.13045	-2.93843		1	11589000	10635000	953700	2	2	0.20337	-2.29782	60.57	2	15051000	13359000	1691900	2	2	0.159449	-2.64883		1	4594900	495380	4099500
	817	Tb927.10.4130	TRYP_x-70a06.p2kb545_419, Tb10.70.3150	NDUFA5/B13 subunit, putative,NDUFA5/B13 subunit, putative		Q38BI7	X	31.032	40.4	0	12	12	0.201431	-2.31164	0.000207504	12.2346	12	12	0.21089	-2.24544	55.199	12	147440000	125750000	21694000	10	10	0.19773	-2.3384	15.396	14	337080000	286670000	50409000	9	9	0.195998	-2.35109	17.946	12	218270000	27502000	190770000
	1705	Tb927.11.7780	Tb11.02.5660, Tb11.02.5660:mRNA, Tb11.02.5660:pep	hypothetical protein, conserved	ATOM46	Q384P0	X	46.237	63.7	0	22	22	0.207946	-2.26572	0.000291733	11.7431	16	16	0.20783	-2.26652	81.066	19	570220000	408160000	162060000	16	16	0.19856	-2.33235	23.842	19	795620000	528760000	266860000	18	18	0.217898	-2.19827	61.857	16	566550000	98029000	468530000
	2472	Tb927.5.770	Tb05.28F8.800	hypothetical protein, conserved		Q57W22		76.378	18.3	0	9	9	0.222734	-2.1666	0.014231	6.13482	8	8	0.21538	-2.21504	11.66	4	12501000	10601000	1900300	6	6	0.23034	-2.11816	34.26	5	4648700	3890600	758120	1	1				0	275610	0	275610
	2593	Tb927.6.3730	Tb06.4F7.760	chaperone protein DNAj, putative		Q585X1	X	35.08	7.5	0	2	2	0.23178	-2.10917	0.00855024	6.86982	1	1	0.19883	-2.33039	16.118	2	1159000	1030000	128990	2	2	0.20598	-2.27942	10.971	3	4925700	4224200	701440	1	1	0.304035	-1.71769		1	1274800	202020	1072800
	3670	Tb927.9.9420	Tb09.211.1040, Tb09.211.1040:mRNA, Tb09.211.1040:pep, chr9contig211.tmp0127c	hypothetical protein, conserved		Q38E52		34.928	24.7	0	6	6	0.233018	-2.10149	0.000304866	11.6795	5	5	0.24211	-2.04627	5.4235	4	58143000	47342000	10800000	5	5	0.22206	-2.17098	14.994	3	37191000	31317000	5873800	3	3	0.235333	-2.08723	9.6512	3	4696400	710540	3985900
	3268	Tb927.8.7010	Tb08.10K10.810	chaperone protein DNAj, putative		Q57YQ8		22.469	32.2	0	6	6	0.236233	-2.08172	0.0916144	3.44828	0	0				0	0	0	0	5	5	0.19166	-2.38338	8.7173	3	34966000	30217000	4748900	2	2	0.291172	-1.78006	27.633	2	1643000	246800	1396200
	2528	Tb927.6.2070	Tb06.4M18.320	hypothetical protein, conserved		Q584U9	X	21.547	41.8	0	6	6	0.249141	-2.00497	0.0145101	6.10679	4	4	0.34843	-1.52106	68.193	5	11950000	8605800	3344700	5	5	0.21916	-2.18994	31.542	4	22240000	18149000	4091300	5	5	0.202515	-2.3039	25.248	7	10855000	1761000	9093700
	2428	Tb927.5.3550	Tb05.6E7.250	hypothetical protein, conserved		Q57UB1		47.983	25.9	0	8	8	0.254961	-1.97165	0.00550551	7.50491	7	7	0.222	-2.17137	9.2995	4	69069000	58494000	10575000	5	5	0.24008	-2.05841	16.163	4	54112000	43383000	10729000	2	2	0.310965	-1.68518	50.398	2	21665000	5198900	16466000
	3616	Tb927.9.7200	Tb09.160.5270, Tb09.160.5270:mRNA, Tb09.160.5270:pep, chr9contig160.tmp0413	hypothetical protein, conserved		Q38EM4	X	33.696	28.4	0	7	7	0.263195	-1.9258	0.00926421	6.75412	3	3	0.25808	-1.95411	52.061	2	4963400	3805000	1158500	6	6	0.33234	-1.58927	182.16	5	70032000	25492000	44541000	6	6	0.212567	-2.23401	24.303	5	25374000	3550600	21823000
	3669	Tb927.9.9310	Tb09.211.0950, Tb09.211.0950:mRNA, Tb09.211.0950:pep, chr9contig211.tmp0115c	hypothetical protein, conserved		Q38E61	X	106.49	3.4	0	3	3	0.266273	-1.90902	0.00873723	6.83861	1	1	0.31725	-1.65631		1	572580	448110	124460	3	3	0.28435	-1.81426	0.69709	2	1993500	1566000	427570	1	1	0.209279	-2.2565		1	376210	27836	348380
	2079	Tb927.3.5190	Tb03.5L5.240	hypothetical protein, conserved		Q580V6		41.094	7.5	0	2	2	0.272698	-1.87463	0.00511485	7.61109	2	2	0.31931	-1.64697		1	6906000	5648600	1257500	2	2	0.2747	-1.86407		1	5559500	4534500	1025000	1	1	0.231192	-2.11283		1	1612200	213440	1398800
	1684	Tb927.11.7260	238.t00590, Tb11.02.5165, Tb11.02.5165:mRNA, Tb11.02.5165:pep	hypothetical protein, conserved		Q384T9		8.932	32.1	0	2	2	0.274307	-1.86614	0.000134982	12.8549	2	2	0.26637	-1.9085	16.737	4	6453200	5208900	1244300	2	2	0.27992	-1.83691	11.891	2	2458400	1946100	512300	1	1	0.276817	-1.853		1	389680	66082	323590
	1180	Tb927.11.12370	Tb11.01.4190, Tb11.01.4190:mRNA, Tb11.01.4190:pep	hypothetical protein, conserved		Q382U4		27.689	22.3	0	4	4	0.277389	-1.85002	0.00854169	6.87126	4	4	0.23651	-2.08003	25.029	3	4708100	3880900	827210	2	2	0.25761	-1.95674	8.7844	2	9396400	7858600	1537900	1	1	0.350312	-1.51329		1	632550	105640	526920
	3508	Tb927.9.2620	Tb09.160.1280, Tb09.160.1280:mRNA, Tb09.160.1280:pep, chr9contig160.tmp0128c	hypothetical protein, conserved		Q38FQ8	X	76.723	10.5	0	7	7	0.279649	-1.83831	0.00193001	9.01718	7	7	0.29792	-1.747	15.517	6	41363000	33562000	7800900	5	5	0.25007	-1.9996	28.525	4	11884000	9923300	1961100	3	3	0.293548	-1.76833	22.527	4	8833300	1845200	6988100
	826	Tb927.10.4550	TRYP_x-70a06.p2kb545_358, Tb10.70.2670	hypothetical protein, conserved		Q38BE6	X	18.658	39.1	0	6	6	0.285537	-1.80825	0.00397743	7.97395	4	4	0.29474	-1.76249	14.022	4	31469000	24758000	6711000	4	4	0.32152	-1.63702	12.996	4	54600000	44268000	10332000	3	3	0.245664	-2.02524	14.193	4	15967000	2768800	13199000
	1096	Tb927.11.10600	Tb11.01.2370, Tb11.01.2370:mRNA, Tb11.01.2370:pep	hypothetical protein, conserved		Q383L9	X	42.461	12.2	0	3	3	0.290991	-1.78096	0.00335076	8.2213	1	1	0.31426	-1.66997		1	1218700	1026300	192470	2	2	0.31091	-1.68543	26.026	2	6811200	5302700	1508500	2	2	0.252181	-1.98747	12.924	2	12476000	1914900	10561000
	2317	Tb927.4.940	Tb04.5E12.630	hypothetical protein, conserved		Q580C2	X	22.954	14.2	0	2	2	0.291426	-1.7788	0.0147274	6.08536	2	2	0.28323	-1.81995	6.7704	2	4245800	3506300	739490	2	2	0.29986	-1.73764	14.32	2	10764000	8587300	2177200	0	0				0	0	0	0
	3167	Tb927.8.4860	Tb08.4A8.560	hypothetical protein, conserved		Q57UW6	X	76.539	9.6	0	5	5	0.295104	-1.7607	0.0117115	6.41594	5	5	0.2977	-1.74807	29.379	5	17003000	13144000	3858800	2	2	0.23329	-2.0998	1.3572	2	2175300	1815100	360210	2	2	0.370041	-1.43424	14.19	2	1379100	326670	1052400
	339	Tb927.4.3080;Tb11.v5.0963	Tb04.2H8.660	hypothetical protein, conserved		Q583Y5	X	18.44	33.3	0	4	4	0.296293	-1.75491	0.00207508	8.91262	2	2	0.27912	-1.84104	0.48692	2	9127000	7295900	1831100	4	4	0.28151	-1.82874	25.327	4	25084000	19955000	5129500	1	1	0.331038	-1.59493		1	1205000	267760	937270
	2144	Tb927.4.1530	Tb04.2L9.800	hypothetical protein, conserved		Q581S8		109	3	0	3	3	0.299931	-1.7373	0.0624543	4.00106	2	2	0.33767	-1.56631	20.033	2	2080500	1552300	528200	3	3	0.26641	-1.90828	16.907	3	2593000	2121300	471720	1	1				0	0	0	0
	3081	Tb927.8.2680	Tb08.26A17.740	hypothetical protein, conserved		Q57XC1		73.78	8.4	0	4	4	0.311915	-1.68078	0.00324703	8.26666	1	1	0.35293	-1.50255		1	6830200	5332800	1497400	2	2	0.28092	-1.83177	8.7386	2	3113300	2397000	716220	2	2	0.306082	-1.70801	7.836	2	6744600	1272700	5471900
	3114	Tb927.8.3450	Tb08.28L1.570	hypothetical protein, conserved		Q57YW8		16.536	41.4	0	4	4	0.317557	-1.65491	0.0013855	9.49538	4	4	0.30511	-1.7126	4.433	3	21395000	16888000	4506700	4	4	0.30345	-1.72047	53.341	3	26623000	19600000	7023400	1	1	0.345877	-1.53167		1	1158500	271340	887110
	2703	Tb927.7.1490	Tb07.27M11.830	hypothetical protein, conserved		Q57WQ1	X	27.511	37.4	0	8	8	0.323425	-1.6285	0.000254697	11.9389	3	3	0.3194	-1.64656	62.375	3	9970800	7916200	2054600	4	4	0.31607	-1.66168	47.028	3	30833000	24621000	6212600	7	7	0.335121	-1.57725	2.5625	4	38415000	8623400	29792000
	2207	Tb927.4.2910	Tb04.2H8.1040	hypothetical protein, conserved		Q583W8	X	64.512	19.7	0	8	8	0.323888	-1.62643	0.00213178	8.87372	4	4	0.35621	-1.4892	17.504	3	78624000	60130000	18493000	6	6	0.29763	-1.74841	93.547	3	40349000	28673000	11677000	4	4	0.320482	-1.64168	2.6692	3	16949000	3234100	13715000
	523	Tb927.10.12540	Tb10.389.1140	NADH-ubiquinone oxidoreductase complex I subunit, putative,ferredoxin, putative (NDUFS1)	NDUFS1	Q388Y9	X	33.754	29	0	6	6	0.324997	-1.6215	0.0602766	4.05226	3	3	0.48634	-1.03996	55.076	5	6761800	5272100	1489700	5	5	0.38049	-1.39407	38.089	4	15500000	13063000	2437000	5	5	0.185505	-2.43047	25.683	7	29416000	3332800	26083000
	2495	Tb927.6.1410	Tb06.3A7.1244	hypothetical protein, conserved		Q585A6	X	27.154	36.7	0	8	8	0.326282	-1.61581	0.0320106	4.96531	6	6	0.3084	-1.69713	48.065	5	12459000	10341000	2118100	6	6	0.3452	-1.5345	17.778	5	32322000	24438000	7883500	0	0				0	0	0	0
	2200	Tb927.4.2720;Tb11.v5.0842	Tb04.1H19.1490	ATP dependent DEAD-box helicase (RH)	RH	D6XFK8	X	83.637	5.8	0	4	4	0.33059	-1.59688	0.00600976	7.37848	1	1	0.30721	-1.7027	16.018	2	4730400	3818500	911890	2	2	0.39255	-1.34905	84.733	3	4020700	2494600	1526000	3	3	0.299599	-1.7389	35.05	5	3940100	957070	2983000
	3031	Tb927.8.1850	Tb08.26N11.270	mitochondrial calcium uptake 1		Q581Z7	X	45.709	8.3	0	3	3	0.333112	-1.58592	0.0164254	5.92793	2	2	0.30314	-1.72194	0.57368	2	24438000	19774000	4664200	3	3	0.27656	-1.85434	24.247	3	21449000	17829000	3620000	1	1	0.440898	-1.18148		1	1599700	377710	1222000
	958	Tb927.10.7620	TRYPtp6k15-3d06.p1c_437, Tb10.6k15.3030	mitochondrial ATP-dependent zinc metallopeptidase, putative,metallo-peptidase, Clan MA(E) Family M41		Q38AK2	X	71.088	28.2	0	18	18	0.333228	-1.58542	3.55704e-05	14.779	10	10	0.3374	-1.56747	73.044	8	330900000	256670000	74233000	13	13	0.32998	-1.59955	13.772	10	141900000	104940000	36958000	12	12	0.332347	-1.58924	30.492	9	99525000	24073000	75452000
	1173	Tb927.11.12200	237.t00951, Tb11.01.4025, Tb11.01.4025:mRNA, Tb11.01.4025:pep	hypothetical protein, conserved		Q382W1		10.796	28.3	0	3	3	0.338282	-1.5637	0.000154473	12.6604	1	1	0.34514	-1.53475	12.304	2	7450400	5927700	1522700	2	2	0.32973	-1.60064	4.513	3	13081000	10417000	2663600	2	2	0.340159	-1.55572	19.259	3	3081000	662020	2419000
	2021	Tb927.3.3660	Tb03.28C22.920	hypothetical protein, conserved		Q57WA2	X	29.594	25	0	8	8	0.338605	-1.56233	0.000644081	10.6005	4	4	0.33881	-1.56145	12.516	4	21867000	17200000	4666700	5	5	0.32276	-1.63147	20.996	5	89440000	72050000	17390000	6	6	0.355013	-1.49406	56.849	6	68606000	15037000	53568000
	1161	Tb927.11.11870	Tb11.01.3710, Tb11.01.3710:mRNA, Tb11.01.3710:pep	hypothetical protein, conserved		Q382Z4	X	38.266	15.5	0	4	4	0.341577	-1.54972	0.000637114	10.6162	3	3	0.32394	-1.6262	37.541	3	22803000	17277000	5525900	3	3	0.35427	-1.49708	18.928	3	26281000	21010000	5270600	4	4	0.34727	-1.52587	8.1346	3	42473000	9882100	32591000
	2158	Tb927.4.1760	Tb04.2L9.1300	hypothetical protein, conserved		Q581Q5	X	17.442	45.2	0	6	6	0.34289	-1.54418	0.00153068	9.35161	5	5	0.33317	-1.58567	8.0786	4	20639000	15715000	4924200	4	4	0.32492	-1.62184	12.883	6	22489000	17332000	5156700	4	4	0.372412	-1.42503	10.503	3	3005800	586850	2419000
	685	Tb927.10.16090;Tb11.v5.0412	TRYP_x-61h03.q2kb185_26, Tb10.61.0190	hypothetical protein, conserved		Q387Q6	X	89.562	21.7	0	15	15	0.343324	-1.54236	0.00593081	7.39755	13	13	0.35689	-1.48645	22.701	10	36526000	27298000	9227600	5	5	0.38705	-1.36941	63.334	5	5747900	4195700	1552200	3	3	0.292963	-1.77121	20.808	3	2869000	597640	2271400
	1058	Tb927.10.9960	TRYPtp6k15-3d06.p1c_54, Tb10.6k15.0320	hypothetical protein, conserved		Q389Y0		50.168	4.8	0	2	2	0.343886	-1.54	0.0444487	4.49172	2	2	0.31915	-1.64769		1	1233600	978870	254730	1	1	0.37054	-1.4323	24.057	2	2488800	2017700	471160	0	0				0	0	0	0
	1142	Tb927.11.11460	Tb11.01.3290, Tb11.01.3290:mRNA, Tb11.01.3290:pep	hypothetical protein, conserved	ATOM69	Q383D2	X	68.998	79.1	0	50	50	0.344524	-1.53733	0.00274749	8.50767	40	40	0.31489	-1.66708	21.115	69	5980900000	4674700000	1306200000	32	32	0.34016	-1.55571	25.632	73	1847800000	1297000000	550800000	32	32	0.381781	-1.38918	33.004	50	1398300000	303790000	1094500000
	3648	Tb927.9.8710	Tb09.211.0530, Tb09.211.0530:mRNA, Tb09.211.0530:pep, chr9contig211.tmp0066c	hypothetical protein, conserved		Q38EA5	X	19.729	39.1	0	5	5	0.347626	-1.52439	0.0018912	9.04648	4	4	0.35014	-1.514	12.556	4	12514000	9719300	2794400	4	4	0.37502	-1.41496	11.08	4	39250000	29922000	9327300	1	1	0.319918	-1.64423		1	850280	179080	671200
	462	Tb927.10.11060	Tb10.26.0990	hypothetical protein, conserved		Q389N3		8.8635	43.8	0	4	4	0.351104	-1.51003	0.000276275	11.8216	2	2	0.35928	-1.47682	11.29	2	27684000	21352000	6332600	3	3	0.35502	-1.49403	3.7244	3	80665000	62205000	18459000	1	1	0.339328	-1.55925		1	1928700	330210	1598500
	318	Tb927.9.15380;Tb11.v5.0686	Tb09.244.2620, Tb09.244.2620:mRNA, Tb09.244.2620:pep, chr9contig244a01.tmp0262	NADH-ubiquinone oxidoreductase complex I subunit, putative,NDUFA9 subunit, putative		Q38CX2	X	42.585	9.9	0	3	3	0.351551	-1.50819	0.000849735	10.2007	2	2	0.36749	-1.44422	12.683	2	8495000	6503000	1992100	1	1	0.35654	-1.48786		1	5242400	3913100	1329300	1	1	0.331598	-1.59249		1	9661000	2024300	7636700
	2872	Tb927.7.5160	Tb07.27E10.390	deoxyuridine triphosphatase, putative,dUTP diphosphatase		Q57ZH3		31.943	19.2	0	8	8	0.352126	-1.50583	0.000454268	11.1042	8	8	0.36606	-1.44985	8.5913	8	209960000	163620000	46337000	7	7	0.35194	-1.5066	12.855	6	181850000	138800000	43049000	3	3	0.338903	-1.56106	7.5279	3	10843000	2379700	8463600
	2682	Tb927.7.1030	Tb07.29K4.60	heat shock 70 kDa protein, putative (HSP70)	HSP70	Q57VU9		93.231	7.6	0	5	5	0.356651	-1.48742	0.162166	2.62445	3	3	0.27268	-1.87472	5.6323	2	3346600	2799500	547070	4	4	0.46648	-1.10011	57.469	5	4139800	3338000	801800	0	0				0	0	0	0
	755	Tb927.10.2800	TRYP_x-70a06.p2kb545_659, Tb10.70.4850	hypothetical protein, conserved		Q38BW5	X	18.838	72.5	0	11	11	0.359321	-1.47666	0.00348109	8.16625	8	8	0.34535	-1.53387	12.711	9	84094000	65356000	18738000	7	7	0.33194	-1.59101	11.667	7	97718000	77490000	20229000	8	8	0.404694	-1.3051	43.759	6	42139000	19294000	22845000
	2681	Tb927.7.1010	Tb07.29K4.100	hypothetical protein, conserved		Q57VU7	X	19.659	14.6	0	2	2	0.360906	-1.4703	0.0479699	4.38173	2	2	0.38977	-1.35931	26.592	2	1879500	1430700	448730	2	2	0.33418	-1.5813	16.455	3	8043500	6473200	1570300	1	1				0	0	0	0
	3365	Tb927.9.11350	Tb09.211.2600, Tb09.211.2600:mRNA, Tb09.211.2600:pep, chr9contig211.tmp0298	hypothetical protein, conserved		Q38DP6	X	34.472	10	0	2	2	0.361061	-1.46968	0.00432693	7.85244	2	2	0.36357	-1.45969	52.331	2	16757000	12788000	3969600	1	1	0.35857	-1.47967		1	8413400	6775600	1637800	0	0				0	0	0	0
	3118	Tb927.8.3560	Tb08.10J17.920	DNA repair and recombination helicase protein PIF5 (PIF5)	PIF5	Q580X6	X	102.46	11.9	0	10	10	0.361531	-1.46781	0.000127309	12.9394	8	8	0.36885	-1.43889	47.878	6	206980000	109570000	97405000	9	9	0.35447	-1.49626	50.075	7	19378000	14592000	4786000	4	4	0.361415	-1.46827	73.468	4	144910000	74700000	70207000
	970	Tb927.10.7870	TRYPtp6k15-3d06.p1c_394, Tb10.6k15.2680	hypothetical protein, conserved		Q38AH7		22.784	11	0	2	2	0.365101	-1.45363	0.012302	6.34497	2	2	0.37228	-1.42554	7.6272	2	11963000	9206300	2756900	2	2	0.35806	-1.48173	19.893	2	23006000	17552000	5454400	0	0				0	0	0	0
	1430	Tb927.11.2360	Tb11.22.0005, Tb11.22.0005:mRNA, Tb11.22.0005:pep	phenylalanyl-tRNA synthetase (beta subunit), putative	PheRS-beta	Q386S3		70.311	18.9	0	11	11	0.369422	-1.43666	0.00715344	7.12715	8	8	0.42227	-1.24376	14.895	4	43903000	33563000	10340000	5	5	0.37808	-1.40324	22.587	3	7235200	5161800	2073400	3	3	0.315786	-1.66298	12.442	3	6985500	1555000	5430500
	1835	Tb927.2.3920		hypothetical protein, conserved		Q586W8		18.392	27.3	0	6	6	0.370709	-1.43164	0.00241425	8.69421	4	4	0.39707	-1.33253	21.503	3	11512000	8927900	2584100	2	2	0.33728	-1.56798	10.341	2	11666000	9350700	2315100	6	6	0.380402	-1.3944	18.322	4	11536000	2695400	8840700
	342	Tb927.11.1780;Tb11.v5.0991	Tb11.55.0002, Tb11.55.0002:mRNA, Tb11.55.0002:pep	protein phosphatase 2C, putative		Q386X6	X	36.559	17.7	0	5	5	0.371666	-1.42792	0.0190973	5.71049	4	4	0.36079	-1.47077	15.304	4	40931000	31319000	9611300	3	3	0.38287	-1.38507	34.981	3	32013000	25252000	6761400	0	0				0	0	0	0
	2485	Tb927.5.980	Tb05.28F8.370	hypothetical protein, conserved		Q57W43		35.065	27.9	0	9	9	0.374909	-1.41539	0.00323924	8.27013	9	9	0.38927	-1.36116	14.747	8	170330000	125750000	44581000	8	8	0.40311	-1.31075	6.2014	8	107120000	80214000	26903000	5	5	0.335818	-1.57425	15.254	3	19266000	4156300	15110000
	777	Tb927.10.3270	TRYP_x-70a06.p2kb545_558, Tb10.70.4170	hypothetical protein, conserved		Q38BS0		18.206	20.8	0	2	2	0.375135	-1.41452	0.00102985	9.92335	2	2	0.37573	-1.41223	20.455	2	2494600	1833400	661210	2	2	0.37454	-1.41681	26.126	2	5447800	4141700	1306100	0	0				0	0	0	0
	2198	Tb927.4.2660	Tb04.1H19.1340	hypothetical protein, conserved		Q584C1		10.307	21.3	0.0017187	3	3	0.375829	-1.41185	0.0237664	5.39493	3	3	0.36234	-1.46458	15.056	4	9204200	7160900	2043300	3	3	0.38982	-1.35912	7.4169	3	12366000	9306800	3059600	0	0				0	0	0	0
	2814	Tb927.7.3770	Tb07.28B13.40	hypothetical protein, conserved		Q57WJ2	X	61.111	20	0	9	9	0.377579	-1.40515	0.00133147	9.55277	9	9	0.39769	-1.33028	14.964	8	202530000	146850000	55673000	5	5	0.38375	-1.38176	23.336	3	22477000	17241000	5236700	5	5	0.352721	-1.5034	63.254	4	20514000	5593200	14920000
	2864	Tb927.7.4800	Tb07.26A24.330	hypothetical protein, conserved		Q57X96		12.152	18.4	0	2	2	0.377791	-1.40434	0.00184885	9.07915	2	2	0.36158	-1.46761	5.7357	2	2576700	1849900	726790	2	2	0.363	-1.46196	9.2481	2	3275100	2384500	890620	1	1	0.410813	-1.28345		1	426650	78563	348080
	2367	Tb927.5.2150	Tb05.3C6.60	hypothetical protein, conserved		Q582F0	X	60.078	21	0	9	9	0.37786	-1.40408	0.0320989	4.96133	7	7	0.34758	-1.52458	32.882	9	44117000	33176000	10941000	7	7	0.29159	-1.77799	18.225	9	47062000	36165000	10896000	3	3	0.532311	-0.909658	18.693	3	2189900	631370	1558500
	3073	Tb927.8.2550	Tb08.26A17.510	mitochondrial DNA primase (PRI1)	PRI1	Q57XD4	X	69.862	32.6	0	17	17	0.378224	-1.40269	0.0009298	10.0708	14	14	0.36961	-1.43592	33.919	21	272310000	204430000	67882000	9	9	0.40116	-1.31775	49.091	15	70752000	53008000	17745000	8	8	0.36491	-1.45439	34.581	13	36443000	8656100	27787000
	1792	Tb927.11.9930	Tb11.01.1690, Tb11.01.1690:mRNA, Tb11.01.1690:pep	NADH-ubiquinone oxidoreductase complex I subunit, putative		Q383T6	X	30.327	30.5	0	7	7	0.378428	-1.40191	0.00664228	7.23411	6	6	0.34247	-1.54595	18.299	7	98087000	75606000	22482000	7	7	0.3573	-1.48479	16.957	10	107140000	80617000	26519000	4	4	0.442889	-1.17498	13.423	7	14798000	4145500	10652000
	1026	Tb927.10.9140	TRYPtp6k15-3d06.p1c_186, Tb10.6k15.1280	hypothetical protein, conserved		Q38A60	X	71.858	20	0	11	11	0.379571	-1.39756	0.00118328	9.72299	9	9	0.40496	-1.30415	31.697	10	223740000	163560000	60177000	6	6	0.36241	-1.46431	25.1	6	54033000	41059000	12974000	6	6	0.37262	-1.42422	12.969	7	77547000	18624000	58922000
	1812	Tb927.2.2470		RNA-editing complex protein,KREPA1,RNA-editing complex protein (KREPA1)	KREPA1	Q586L9	X	81.293	34.3	0	24	24	0.384766	-1.37795	0.000945024	10.0474	18	18	0.40745	-1.29531	30.969	23	104680000	78353000	26326000	16	16	0.36968	-1.43565	21.835	19	78790000	58472000	20318000	16	16	0.378172	-1.40289	99.93	23	59775000	17444000	42331000
	491	Tb927.10.11890	Tb10.389.1890	hypothetical protein, conserved		Q389F3	X	36.838	25.6	0	9	9	0.38515	-1.37651	0.00014146	12.7873	9	9	0.39395	-1.34392	18.163	12	213710000	159980000	53732000	9	9	0.3801	-1.39555	22.557	9	183740000	138930000	44809000	2	2	0.381548	-1.39006	18.999	3	28410000	7055600	21354000
	381	Tb927.1.2990		hypothetical protein, conserved		Q4GYS4	X	115.95	13.2	0	12	12	0.385209	-1.37629	0.00390282	8.00127	9	9	0.42397	-1.23797	41.164	7	15296000	11036000	4259400	10	10	0.3906	-1.35624	58.396	9	36328000	25396000	10932000	3	3	0.345161	-1.53466	22.925	3	5780000	1339500	4440500
	3161	Tb927.8.4650	Tb08.4A8.264	hypothetical protein, conserved		Q57UY6		18.878	29.8	0	4	4	0.386174	-1.37268	0.000623645	10.647	4	4	0.36857	-1.43999	38.502	5	14714000	10529000	4184200	4	4	0.39843	-1.3276	13.129	5	20895000	15864000	5030500	1	1	0.392172	-1.35044	10.486	2	4732500	1141200	3591300
	360	Tb927.1.1600;Tb11.v5.0688		pseudouridine synthase TruD, putative		Q4GZ59		168.32	2.8	0	3	3	0.386702	-1.3707	0.018587	5.74956	0	0				0	0	0	0	2	2	0.37612	-1.41074	18.4	2	1349900	1050500	299370	2	2	0.397583	-1.33067	23.795	2	584840	95128	489710
	399	Tb927.1.4010		primase 2		Q4GYH6	X	129.41	15.2	0	14	14	0.387236	-1.36871	0.0785065	3.67104	5	5	0.67057	-0.57654	64.567	5	3611300	2482600	1128800	14	14	0.33083	-1.59584	12.254	9	38089000	29238000	8851700	4	4	0.261746	-1.93376	16.122	3	2182800	439030	1743800
	590	Tb927.10.14000	Tb10.61.2880, embl.4	aconitase (ACO)	ACO	Q388J9	X	98.314	73.2	0	60	60	0.387633	-1.36724	0.00172439	9.1797	54	54	0.39146	-1.35306	18.874	85	1270300000	955460000	314790000	55	55	0.41276	-1.27662	21.325	87	631170000	471530000	159640000	24	24	0.360477	-1.47202	35.597	25	108650000	26843000	81809000
	3554	Tb927.9.4660	Tb09.160.3260, Tb09.160.3260:mRNA, Tb09.160.3260:pep, chr9contig160.tmp0258	hypothetical protein, conserved		Q38F77		55.558	18.4	0	6	6	0.389654	-1.35973	0.0281574	5.15034	4	4	0.50591	-0.983047	19.69	3	32755000	23710000	9045000	6	6	0.40328	-1.31015	27.727	4	87737000	68227000	19510000	1	1	0.289973	-1.78601		1	2346100	434110	1912000
	170	Tb927.11.7218;Tb11.02.5120b	Tb11.02.5120, Tb11.02.5120:mRNA, Tb11.02.5120:pep	mitochondrial edited mRNA stability factor 1 subunit		Q384U4	X	104.09	10.7	0	8	8	0.392061	-1.35085	0.0172977	5.85328	8	8	0.41795	-1.2586	35.58	6	14587000	9841900	4744700	5	5	0.46794	-1.0956	28.898	3	6975500	5179900	1795600	2	2	0.308138	-1.69835	8.786	2	2793200	600380	2192800
	2015	Tb927.3.3570	Tb03.25B21.10	hypothetical protein, conserved		Q57XK7		18.439	25.9	0	4	4	0.392225	-1.35025	0.00194726	9.00434	3	3	0.36112	-1.46945	11.35	3	26700000	20372000	6327400	4	4	0.40737	-1.29559	9.8618	4	49005000	36729000	12276000	3	3	0.410172	-1.2857	36.869	4	7069700	1543600	5526000
	320	Tb11.v5.0692;Tb927.5.3000		hypothetical protein, conserved				58.31	19.9	0	8	7	0.395646	-1.33772	0.00543071	7.52464	3	2	0.38389	-1.38124	14.737	2	6655300	5068600	1586700	2	2	0.45103	-1.1487	19.762	2	9564300	7183900	2380400	4	4	0.357692	-1.48321	13.639	4	25388000	11327000	14061000
	3346	Tb927.9.10630	Tb09.211.2010, Tb09.211.2010:mRNA, Tb09.211.2010:pep, chr9contig211.tmp0235c	hypothetical protein, conserved		Q38DV3		28.977	34.2	0	8	8	0.396195	-1.33572	0.000970787	10.0086	7	7	0.37903	-1.39962	13.532	10	70366000	53584000	16782000	4	4	0.39228	-1.35004	10.48	7	65357000	48681000	16676000	5	5	0.41827	-1.25749	7.4783	7	46069000	11512000	34557000
	3364	Tb927.9.11280	Tb09.211.2580, Tb09.211.2580:mRNA, chr9contig211.tmp0296	unspecified product		Q38DP8	X	35.601	15.3	0	4	4	0.398444	-1.32755	0.00106872	9.8699	4	4	0.37567	-1.41246	26.084	8	116350000	88602000	27747000	4	4	0.40585	-1.30098	13.732	8	124160000	94444000	29714000	4	4	0.414886	-1.26921	20.281	6	86337000	22332000	64004000
	2289	Tb927.4.5120	Tb04.3M17.610	hypothetical protein, conserved		Q584J4		155.28	48.3	0	15	14	0.401193	-1.31763	0.026454	5.24037	15	14	0.47224	-1.08241	19.724	16	58762000	42239000	16523000	7	6	0.46139	-1.11594	47.66	5	12815000	8897100	3917700	7	7	0.296367	-1.75455	32.068	8	3941700	778460	3163200
	1209	Tb927.11.1310	Tb11.47.0018, Tb11.47.0018:mRNA, Tb11.47.0018:pep	NADH-cytochrome b5 reductase, putative (B5R)	B5R	Q387C1	X	37.14	24	0	6	6	0.401252	-1.31742	0.0580108	4.10753	6	6	0.43617	-1.19704	108.24	6	71108000	47302000	23807000	5	5	0.36913	-1.4378	8.287	4	47480000	36307000	11173000	0	0				0	0	0	0
	2700	Tb927.7.1370	Tb07.27M11.650	spliced leader RNA PSE-promoter transcription factor, putative (PPB1)	PPB1	Q57WR3	X	68.826	8.9	0	4	4	0.401681	-1.31588	0.00378654	8.0449	3	3	0.43879	-1.1884	14.598	3	52046000	38857000	13189000	3	3	0.40825	-1.29248	8.2106	2	13926000	10387000	3539000	2	2	0.361795	-1.46676	10.513	2	25495000	6301100	19194000
	713	Tb927.10.2070	TRYP_x-70a06.p2kb545_778, Tb10.70.5700	hypothetical protein, conserved		Q38C36		22.271	19.1	0	4	4	0.402502	-1.31293	0.00751626	7.05577	4	4	0.40685	-1.29743	9.0268	4	10382000	7523700	2858000	4	4	0.3982	-1.32843	13.221	3	32332000	24498000	7834000	0	0				0	0	0	0
	1375	Tb927.11.16530	Tb11.01.8230, Tb11.01.8230:mRNA, Tb11.01.8230:pep	hypothetical protein, conserved		Q381D3	X	117.5	12.5	0	11	11	0.402638	-1.31245	0.0323158	4.95161	10	10	0.32318	-1.62959	14.131	5	10627000	8223700	2403200	9	9	0.36095	-1.47013	13.166	6	14584000	10939000	3645600	1	1	0.559566	-0.83762		1	139790	49404	90383
	3082	Tb927.8.2700	Tb08.26A17.770	hypothetical protein, conserved		Q57XB9	X	27.299	11.3	0	2	2	0.403251	-1.31025	0.0763804	3.71065	1	1	0.36143	-1.46821		1	796430	616650	179780	2	2	0.44991	-1.15229	29.284	2	6743400	5054200	1689200	0	0				0	0	0	0
	3103	Tb927.8.3170	Tb08.28L1.130	hypothetical protein, conserved		Q57YZ6	X	90.466	10.8	0	7	7	0.405403	-1.30257	0.00106423	9.87597	3	3	0.42153	-1.24629	19.518	6	9330900	6776600	2554200	4	4	0.38264	-1.38594	17.794	5	6855600	5000900	1854700	4	4	0.413087	-1.27548	19.355	5	6529000	1692100	4837000
	1341	Tb927.11.15850	Tb11.01.7510, Tb11.01.7510:mRNA, Tb11.01.7510:pep	kinteoplast poly(A) polymerase complex 1 subunit		Q381K1	X	86.756	17.2	0	14	14	0.406136	-1.29996	0.00159411	9.29303	11	11	0.42911	-1.22058	19.35	17	63870000	47234000	16636000	11	11	0.41135	-1.28156	28.678	17	63247000	47198000	16049000	11	11	0.379521	-1.39775	58.018	17	41082000	10435000	30647000
	2493	Tb927.6.1250;Tb11.v5.0743	Tb06.3A7.780	hypothetical protein, conserved		Q585C2	X	56.918	24.1	0	9	9	0.406972	-1.297	0.0151601	6.04357	6	6	0.39835	-1.32789	20.102	4	58230000	42059000	16170000	7	7	0.41578	-1.26611	25.249	5	88590000	64467000	24122000	0	0				0	0	0	0
	2708	Tb927.7.1600	Tb07.27M11.970	C-1-tetrahydrofolate synthase, cytoplasmic, putative		Q57WP0		31.931	21.1	0	5	5	0.408093	-1.29303	0.000187709	12.3792	3	3	0.39909	-1.32521	8.6827	3	52029000	38286000	13743000	5	5	0.41636	-1.2641	8.2197	4	44953000	33461000	11491000	3	3	0.409015	-1.28978	8.1599	4	9255100	2655100	6600000
	1433	Tb927.11.240	Tb11.03.0900, Tb11.03.0900:mRNA, Tb11.03.0900:pep	hypothetical protein, conserved		Q387M7	X	114.06	9.7	0	8	8	0.411585	-1.28074	0.0254118	5.29836	6	6	0.38673	-1.3706	49.689	3	4193300	3491300	702040	6	6	0.33267	-1.58784	4.5491	3	7600300	5704600	1895700	1	1	0.541947	-0.883777		1	364340	148210	216130
	1373	Tb927.11.16480	Tb11.01.8200, Tb11.01.8200:mRNA, Tb11.01.8200:pep	enoyl-CoA hydratase/isomerase family protein, putative		Q381D8	X	40.234	70.2	0	33	33	0.413312	-1.2747	0.000131098	12.8971	27	27	0.41009	-1.28599	25.787	49	2393300000	1772300000	621060000	29	29	0.40828	-1.29237	19.648	49	3362500000	2523900000	838620000	30	30	0.421692	-1.24574	11.759	44	3549000000	927140000	2621800000
	1213	Tb927.11.1320	Tb11.47.0017, Tb11.47.0017:mRNA, Tb11.47.0017:pep	NADH-ubiquinone oxidoreductase 20 kDa subunit, mitochondrial precursor,NDUFS7 subunit (NDHK)	NDHK	Q387C0	X	23.077	11.9	0	2	2	0.413334	-1.27462	0.163217	2.61514	2	2	0.52106	-0.940479	23.132	2	3201400	2271000	930400	2	2	0.32788	-1.60876		1	2141500	1612200	529380	0	0				0	0	0	0
	3606	Tb927.9.6910	Tb09.160.5050, Tb09.160.5050:mRNA, Tb09.160.5050:pep, chr9contig160.tmp0391	hypothetical protein, conserved		Q38EP7	X	17.806	24.7	0	5	5	0.415889	-1.26573	0.00522214	7.58114	3	3	0.38198	-1.38843	36.515	3	42520000	32946000	9574300	5	5	0.39978	-1.32272	2.4204	3	89649000	67037000	22612000	2	2	0.471054	-1.08604	2.9676	2	5018300	1426900	3591300
	2548	Tb927.6.2480	Tb06.4M18.1050	chaperone protein DNAj, putative		Q584Q8	X	38.896	28.4	0	8	8	0.416477	-1.26369	0.00129265	9.59546	7	7	0.43889	-1.18807	13.947	6	112310000	75247000	37064000	7	7	0.39358	-1.34527	15.864	6	113100000	81163000	31933000	4	4	0.4182	-1.25773	16.269	3	80531000	21755000	58776000
	2503	Tb927.6.1570	Tb06.28P18.310	2-hydroxy-3-oxopropionate reductase, putative		Q585Q3		31.753	44.3	0	10	10	0.417648	-1.25964	0.00547989	7.51164	9	9	0.40134	-1.3171	12.539	7	283570000	211020000	72546000	10	10	0.38282	-1.38526	20.284	9	304100000	225540000	78559000	2	2	0.474158	-1.07656	37.679	2	13636000	3373200	10263000
	2515	Tb927.6.1840	Tb06.28P18.840	hypothetical protein, conserved		Q585M7	X	36.741	8.7	0	3	3	0.417708	-1.25943	0.00184572	9.0816	2	2	0.40748	-1.2952	3.473	2	17936000	13971000	3965000	3	3	0.39773	-1.33014	13.816	3	19100000	14926000	4174100	2	2	0.449701	-1.15296	25.925	2	8129900	2225200	5904700
	1596	Tb927.11.5530	Tb11.02.3230, Tb11.02.3230:mRNA, Tb11.02.3230:pep, Tb11.212.0840	hypothetical protein, conserved		Q385L5	X	29.304	29.4	0	8	8	0.418151	-1.2579	0.000603386	10.6946	5	5	0.43584	-1.19813	22.19	5	7883500	6006500	1877000	6	6	0.41348	-1.27411	14.194	6	30789000	23164000	7625000	8	8	0.405712	-1.30147	9.6016	8	59361000	14689000	44672000
	3394	Tb927.9.12410	Tb09.211.3420, Tb09.211.3420:mRNA, chr9contig211.tmp0385	unspecified product		Q38DG4		19.573	15.6	0	2	2	0.418345	-1.25724	0.104961	3.25208	2	2	0.48362	-1.04805	23.195	2	2294700	1789900	504850	2	2	0.36188	-1.46642	0.54058	2	9389000	7163100	2225900	0	0				0	0	0	0
	2996	Tb927.8.1030	Tb08.29O4.70	chaperone protein DNAj, putative		Q57VQ1	X	33.402	11.6	0	3	3	0.419519	-1.25319	0.0555703	4.16954	1	1				0	380280	380280	0	2	2	0.38881	-1.36286	3.3289	2	4608400	3288200	1320200	1	1	0.452653	-1.14352		1	480310	82566	397740
	2459	Tb927.5.510	Tb05.29K2.650	hypothetical protein, conserved		Q57VW2	X	14.154	26	0	3	3	0.419741	-1.25243	0.00133219	9.55199	3	3	0.42486	-1.23494	70.014	4	4567200	3673500	893720	3	3	0.44032	-1.18338	22.067	3	4944900	3872600	1072300	2	2	0.395304	-1.33897	44.439	3	779140	190920	588220
	1522	Tb927.11.4040	Tb11.02.1550, Tb11.02.1550:mRNA, Tb11.02.1550:pep	hypothetical protein, conserved		Q386B0		29.916	8.7	0	2	2	0.420571	-1.24958	0.0111488	6.48696	2	2	0.35138	-1.5089	22.7	2	16089000	12094000	3995700	2	2	0.47692	-1.06818		1	6828300	4833700	1994600	1	1	0.443912	-1.17166		1	1506200	344550	1161600
	3534	Tb927.9.3640	Tb09.160.2250, Tb09.160.2250:mRNA, Tb09.160.2250:pep, chr9contig160.tmp0195	hypothetical protein, conserved		Q38FG8	X	22.632	29.8	0	8	8	0.421376	-1.24682	0.0035319	8.14534	8	8	0.40122	-1.31753	22.85	11	62533000	46407000	16127000	7	7	0.39925	-1.32464	8.4805	7	101040000	73911000	27130000	4	4	0.467071	-1.09828	50.1	7	27852000	10467000	17385000
	1073	Tb927.11.10170	Tb11.01.1930, Tb11.01.1930:mRNA, Tb11.01.1930:pep	hypothetical protein, conserved		Q383R2	X	24.353	36.2	0	9	9	0.421708	-1.24568	0.00127384	9.6166	3	3	0.40607	-1.3002	8.6584	3	11135000	8258600	2876100	6	6	0.41198	-1.27935	73.923	4	36214000	26186000	10028000	9	9	0.44829	-1.1575	14.931	9	108410000	28050000	80356000
	2202	Tb927.4.2790	Tb04.2H8.1250	hypothetical protein, conserved		Q583V6	X	62.809	10	0	5	5	0.422024	-1.2446	0.0129705	6.26863	4	4	0.36185	-1.46654	7.7441	3	31665000	23724000	7940700	3	3	0.40888	-1.29025	12.3	3	28877000	21453000	7423800	3	3	0.508027	-0.977023	23.427	3	7013600	2338600	4675000
	3155	Tb927.8.4550	Tb08.4A8.150	hypothetical protein, conserved		Q57UZ6	X	21.585	44.3	0	7	7	0.422914	-1.24156	0.00396224	7.97947	6	6	0.40549	-1.30226	8.7189	7	70533000	53155000	17378000	7	7	0.39601	-1.33639	55.045	9	141790000	106470000	35320000	3	3	0.471054	-1.08604	8.3395	4	20821000	5610300	15211000
	1573	Tb927.11.5090	Tb11.02.2740, Tb11.02.2740:mRNA, Tb11.02.2740:pep, Tb11.212.1340, embl.136	aspartate aminotransferase, mitochondrial		Q385Q9	X	45.993	40.3	0	16	15	0.423051	-1.2411	0.00154568	9.33754	14	14	0.43738	-1.19304	7.7729	14	321010000	235500000	85513000	13	12	0.43786	-1.19146	14.453	12	359770000	264610000	95152000	9	9	0.395351	-1.3388	14.753	10	347750000	88879000	258870000
	895	Tb927.10.600	TRYP_x-70a06.p2kb545_1053, TRYP_x-70a06.p2kb545_1054, Tb10.70.7650, Tb10.70.7660	hypothetical protein, conserved		Q38CI0	X	62.775	46.4	0	22	22	0.423331	-1.24014	0.00161196	9.27697	20	20	0.45288	-1.1428	26.459	21	1106100000	791010000	315130000	13	13	0.41462	-1.27014	20.516	11	177430000	129870000	47564000	11	11	0.404024	-1.30749	13.613	12	144750000	41397000	103360000
	1940	Tb927.3.1890	Tb03.30P12.660	cytochrome c oxidase assembly protein, putative		Q57ZC2	X	33.231	38	0	12	12	0.423357	-1.24005	0.00258608	8.59502	9	9	0.39205	-1.35089	47.83	10	146410000	106870000	39541000	10	10	0.45626	-1.13207	61.963	10	134060000	98105000	35959000	4	4	0.424196	-1.2372	49.546	7	75203000	20474000	54729000
	358	Tb927.1.1390		hypothetical protein, conserved		Q4GZ80		28.393	30.6	0	9	9	0.423414	-1.23986	0.00251912	8.63286	4	4	0.40964	-1.28757	12.503	3	8413600	6163300	2250200	5	5	0.40171	-1.31577	26.621	4	21516000	16021000	5495000	9	9	0.461297	-1.11623	33.938	9	79926000	37244000	42682000
	274	Tb927.10.15650;Tb11.v5.0465	TRYP_x-61h03.q2kb185_112, Tb10.61.0690	tRNA pseudouridine synthase A-like protein		Q387U9	X	64.812	28.3	0	13	13	0.42418	-1.23725	0.0106185	6.55728	6	6	0.42103	-1.24801	15.769	9	132980000	94928000	38053000	6	6	0.49673	-1.00947	25.041	9	50060000	37324000	12736000	8	8	0.364937	-1.45428	6.5766	7	81362000	19467000	61895000
	765	Tb927.10.2970	TRYP_x-70a06.p2kb545_615, Tb10.70.4590	hypothetical protein, conserved		Q38BU8		13.79	46.1	0	15	15	0.424507	-1.23614	0.00198236	8.97857	12	12	0.43482	-1.20151	26.36	17	259720000	190280000	69441000	15	15	0.44664	-1.16282	27.944	21	330350000	239410000	90938000	11	11	0.393902	-1.34409	27.764	13	78971000	20316000	58654000
	1231	Tb927.11.13510	Tb11.01.5110, Tb11.01.5110:mRNA, Tb11.01.5110:pep	hypothetical protein, conserved		Q382I6	X	20.104	38.3	0	6	6	0.424715	-1.23543	0.000636962	10.6165	5	5	0.43287	-1.20799	3.7443	5	66375000	48809000	17566000	6	6	0.40678	-1.29768	7.3875	5	134500000	99217000	35286000	4	4	0.435085	-1.20063	22.937	4	5121900	1523300	3598500
	3186	Tb927.8.5280	Tb08.5H5.370	hypothetical protein, conserved		Q57UK0	X	28.693	57.6	0	14	14	0.424809	-1.23511	0.0018401	9.086	11	11	0.39657	-1.33435	20.399	12	85731000	63338000	22393000	11	11	0.42987	-1.21803	12.839	12	158220000	115610000	42611000	11	11	0.449701	-1.15296	13.119	12	118970000	30609000	88363000
	2463	Tb927.5.560	Tb05.29K2.760	hypothetical protein, conserved		Q57VV7	X	57.756	15.4	0	6	6	0.426079	-1.23081	0.0561516	4.15453	6	6	0.36303	-1.46184	10.42	3	44266000	34896000	9369800	5	5	0.32907	-1.60353	35.844	4	61950000	48193000	13757000	2	2	0.647501	-0.627046	57.08	3	16306000	3923800	12383000
	3255	Tb927.8.680	Tb08.12O16.250	KREPA5,RNA-editing complex protein (KREPA5)	KREPA5	Q57YG2	X	19.083	35.5	0	5	5	0.427345	-1.22653	0.0464052	4.42957	3	3	0.2933	-1.76955	37.842	2	4397600	3612600	785020	4	4	0.49423	-1.01675	22.78	3	39475000	17803000	21672000	1	1	0.538387	-0.893285		1	2572800	716520	1856300
	2880	Tb927.7.5280	Tb07.27E10.570	hypothetical protein, conserved		Q57ZG1	X	220.21	3.5	0	5	5	0.427485	-1.22605	0.0637903	3.97052	5	5	0.34017	-1.55567	13.228	4	5047100	4198000	849140	2	2	0.6712	-0.575185		1	1896700	1639000	257660	1	1	0.342149	-1.5473		1	239240	59696	179540
	3522	Tb927.9.3350	Tb09.160.2000, Tb09.160.2000:mRNA, Tb09.160.2000:pep, chr9contig160.tmp0175	pseudouridylate synthase, putative		Q38FJ3	X	46.294	14.5	0	4	4	0.427891	-1.22468	0.0403122	4.63264	3	3	0.35578	-1.49094	11.398	3	35928000	28468000	7459600	3	3	0.36212	-1.46546	8.0178	2	38360000	30249000	8111500	3	3	0.608088	-0.717649	35.12	4	19309000	5889400	13419000
	1143	Tb927.11.11470	Tb11.01.3300, Tb11.01.3300:mRNA, Tb11.01.3300:pep	hypothetical protein, conserved		Q383D1	X	32.022	43.3	0	15	15	0.428378	-1.22304	0.00278089	8.49024	12	12	0.42418	-1.23725	11.375	18	150890000	111920000	38975000	13	13	0.39854	-1.3272	17.801	22	355140000	266240000	88905000	13	13	0.465008	-1.10467	22.155	20	224220000	61134000	163090000
	2089	Tb927.3.5410	Tb03.5L5.610	hypothetical protein, conserved		Q580T4		23.48	16.3	0	3	3	0.428584	-1.22235	0.00823926	6.92327	2	2	0.43331	-1.20653	0.086471	2	2935400	2260600	674830	3	3	0.42391	-1.23817	22.354	3	6588600	4754700	1834000	0	0				0	0	0	0
	1117	Tb927.11.10950	Tb11.01.2720, Tb11.01.2720:mRNA, Tb11.01.2720:pep	hypothetical protein, conserved		Q383I4		36.848	9.1	0	2	2	0.428684	-1.22201	0.0718338	3.79919	2	2	0.47187	-1.08354	4.6617	2	10972000	7937500	3034100	1	1	0.38945	-1.36049		1	9665700	7273200	2392500	0	0				0	0	0	0
	1607	Tb927.11.5780	Tb11.02.3530, Tb11.02.3530:mRNA, Tb11.02.3530:pep, embl.123	mitochondrial DNA-directed RNA polymerase (MTRNAP)	MTRNAP	Q385J0	X	143.82	13.6	0	15	15	0.42911	-1.22058	3.50711e-05	14.7994	2	2	0.42909	-1.22065	16.258	2	1207500	849150	358400	15	15	0.42913	-1.22051	19.339	10	31784000	22580000	9204100	0	0				0	0	0	0
	2497	Tb927.6.1440	Tb06.3A7.1270	hypothetical protein, conserved		Q585A3	X	29.996	27.9	0	6	6	0.429416	-1.21955	0.0068931	7.18063	5	5	0.42075	-1.24896	42.472	6	61961000	46623000	15338000	6	6	0.38441	-1.37928	53.244	7	56834000	42670000	14164000	1	1	0.489572	-1.03041		1	1457700	432940	1024700
	2953	Tb927.7.7010	Tb07.21H15.390	hypothetical protein, conserved		Q57XS1	X	18.121	51.9	0	7	7	0.429689	-1.21864	0.00266902	8.54947	5	5	0.40136	-1.31703	37.937	10	114110000	84210000	29903000	6	6	0.42401	-1.23783	9.7694	9	186990000	138890000	48104000	7	7	0.466179	-1.10104	11.327	7	60687000	16089000	44598000
	461	Tb927.10.11050	Tb10.26.1000	hypothetical protein, conserved		Q389N4	X	35.053	18.9	0	6	6	0.430655	-1.2154	0.0850004	3.55639	5	5	0.48225	-1.05215	13.818	6	24876000	16979000	7896800	4	4	0.38458	-1.37864	22.316	4	35215000	26485000	8729600	0	0				0	0	0	0
	2669	Tb927.6.680	Tb06.3D8.520	hypothetical protein, conserved		Q583T5	X	39.578	15	0	5	5	0.430699	-1.21525	0.05777	4.11354	3	3	0.39892	-1.32583	11.497	3	33991000	25277000	8714300	4	4	0.46501	-1.10467	14.469	3	26707000	19414000	7292800	0	0				0	0	0	0
	2099	Tb927.3.5600	Tb03.5L5.840	hypothetical protein, conserved		Q580R5	X	31.553	19.2	0	5	5	0.431839	-1.21143	0.000478969	11.0278	5	5	0.42368	-1.23895	14.613	3	68955000	50003000	18953000	4	4	0.42427	-1.23695	14.493	4	42718000	31356000	11362000	4	4	0.448009	-1.1584	23.856	3	16078000	4368600	11710000
	1657	Tb927.11.6660	Tb11.02.4500, Tb11.02.4500:mRNA, Tb11.02.4500:pep	hypothetical protein, conserved		Q385A3	X	103.55	12.1	0	9	9	0.432095	-1.21058	0.000142698	12.7747	5	5	0.43492	-1.20118	16.56	5	7747500	5562200	2185300	6	6	0.43782	-1.19159	16.797	6	9521100	7323300	2197800	4	4	0.423675	-1.23897	21.383	3	3104600	970240	2134300
	815	Tb927.10.4080	TRYP_x-70a06.p2kb545_424, Tb10.70.3190	hypothetical protein, conserved		Q38BJ2	X	127.1	24	0	19	19	0.433418	-1.20617	0.00632417	7.30491	17	17	0.45416	-1.13873	41.242	21	227890000	167420000	60469000	14	14	0.47188	-1.08351	37.761	22	1087500000	809460000	278040000	7	7	0.37991	-1.39627	72.562	11	1024200000	233090000	791110000
	2026	Tb927.3.3780;Tb927.3.3760	Tb03.28C22.710	tryparedoxin 1a, putative (TXN1a)	TXN1a	Q57WB4		15.891	46.5	0	7	7	0.433646	-1.20541	0.00185321	9.07576	7	7	0.42699	-1.22773	10.306	7	231550000	169530000	62022000	7	7	0.41118	-1.28216	6.285	7	259170000	190500000	68667000	5	5	0.464468	-1.10635	29.209	6	18410000	5299700	13111000
	2421	Tb927.5.3360	Tb05.27M3.500	50S ribosomal protein L2, putative		Q57Z57	X	46.727	28.7	0	8	8	0.434546	-1.20242	0.0045693	7.77381	6	6	0.46412	-1.10743	24.521	4	82881000	58913000	23967000	7	7	0.3883	-1.36476	20.003	6	106940000	68786000	38152000	7	7	0.455311	-1.13508	42.495	9	172810000	50815000	121990000
	3410	Tb927.9.12850	Tb09.211.3800, Tb09.211.3800:mRNA, Tb09.211.3800:pep, chr9contig211.tmp0424	hypothetical protein, conserved		Q38DC9	X	66.991	16.6	0	8	8	0.435172	-1.20034	0.00270869	8.52819	6	6	0.427	-1.22769	38.085	6	82192000	57899000	24293000	6	6	0.40825	-1.29248	32.5	4	33335000	22168000	11167000	2	2	0.472746	-1.08086	2.396	2	4145800	1271900	2873900
	475	Tb927.10.11340;Tb11.v5.0604	Tb10.26.0630	hypothetical protein, conserved		Q389K6		155.73	16.7	0	20	20	0.435395	-1.1996	0.0251676	5.31229	6	6	0.56602	-0.821075	34.558	6	6405100	4704000	1701100	15	15	0.40188	-1.31516	43.267	17	58923000	41596000	17326000	13	13	0.362845	-1.46258	11.561	5	7165700	1365200	5800500
	2406	Tb927.5.3110	Tb05.27M3.100	hypothetical protein, conserved		Q57Z82	X	24.469	33.9	0	6	6	0.436037	-1.19748	0.00190123	9.03885	4	4	0.4269	-1.22803	4.2668	3	16706000	12599000	4107100	5	5	0.415	-1.26882	12.936	4	39883000	29614000	10269000	6	6	0.467946	-1.09559	45.103	5	19659000	5992900	13667000
	2115	Tb927.3.820	Tb03.27F10.650	hypothetical protein, conserved		Q57WW5	X	22.174	16	0	2	2	0.436386	-1.19632	0.00461736	7.75871	1	1	0.42482	-1.23508	13.818	2	12328000	8624700	3703000	2	2	0.40215	-1.31419	68.335	3	30047000	19951000	10096000	1	1	0.486429	-1.0397	29.111	3	19782000	5726000	14056000
	2924	Tb927.7.6350	Tb07.33N13.230	NADH-ubiquinone oxidoreductase, mitochondrial, putative		Q582M4	X	30.925	21.6	0	6	6	0.436673	-1.19538	0.000174471	12.4847	5	5	0.42903	-1.22085	23.106	8	42090000	30470000	11620000	5	5	0.44551	-1.16647	7.1195	7	162840000	119310000	43530000	6	6	0.435635	-1.19881	13.565	8	169840000	41453000	128390000
	2081	Tb927.3.5240	Tb03.5L5.360	hypothetical protein, conserved		Q580V1	X	66.655	40.6	0	19	19	0.437486	-1.19269	0.00135115	9.53159	17	17	0.45658	-1.13106	18.945	16	502110000	355020000	147090000	12	12	0.44461	-1.16939	35.963	11	115810000	84313000	31499000	2	2	0.412473	-1.27763	0.85566	2	19871000	5527400	14344000
	2914	Tb927.7.6200	Tb07.2F2.520	chaperone protein DNAj, putative		Q57VJ1	X	31.594	39.1	0	10	10	0.438318	-1.18995	0.000729374	10.4211	8	8	0.44018	-1.18383	45.691	8	33224000	22413000	10810000	10	10	0.4209	-1.24845	10.012	7	107450000	80771000	26676000	4	4	0.454525	-1.13757	38.502	5	9458600	2671200	6787400
	1863	Tb927.2.4890;Tb927.2.4740		ribosomal protein L11, putative			X	40.186	26.6	0	8	8	0.43854	-1.18922	0.000795055	10.2967	7	7	0.43887	-1.18813	14.151	9	175770000	130270000	45505000	8	8	0.42107	-1.24787	15.41	9	203000000	148910000	54094000	4	4	0.456392	-1.13166	21.187	4	158110000	43868000	114240000
	1603	Tb927.11.570	Tb11.03.0510, Tb11.03.0510:mRNA, Tb11.03.0510:pep	hypothetical protein, conserved		Q387J4	X	21.079	21.9	0	6	6	0.43968	-1.18547	0.0181077	5.78726	5	5	0.42952	-1.2192	12.633	7	22991000	17276000	5714500	6	6	0.45008	-1.15175	11.984	7	28681000	20484000	8196900	0	0				0	0	0	0
	596	Tb927.10.1410	TRYP_x-70a06.p2kb545_915, Tb10.70.6640	hypothetical protein, conserved		Q38C99	X	28.148	36.1	0	7	7	0.439916	-1.1847	0.0666655	3.90692	5	5	0.47957	-1.06019	24.394	6	14586000	11107000	3479200	7	7	0.40354	-1.30922	16.963	6	56780000	43775000	13004000	0	0				0	0	0	0
	2969	Tb927.7.7330	Tb07.30D13.460	hypothetical protein, conserved		Q57TX0	X	47.401	19.4	0	7	7	0.440143	-1.18396	0.0631904	3.98415	4	4	0.34296	-1.54389	24.753	4	51359000	41206000	10153000	2	2	0.36684	-1.44678	24.602	3	67169000	51001000	16168000	4	4	0.677736	-0.561204	6.7325	4	10130000	4146200	5983900
	2607	Tb927.6.4080	Tb06.4F7.230	hypothetical protein, conserved		Q586A6	X	24.735	22	0	4	4	0.440363	-1.18323	0.00100204	9.96284	3	3	0.43264	-1.20876	19.855	4	23478000	17638000	5839800	3	3	0.42587	-1.23151	7.6529	6	53113000	39207000	13907000	4	4	0.463478	-1.10943	9.8721	6	19371000	5463600	13908000
	3639	Tb927.9.8290	Tb09.211.0230, Tb09.211.0230:mRNA, Tb09.211.0230:pep, chr9contig211.tmp0024c	hypothetical protein, conserved		Q38ED8	X	25.114	27.1	0	6	6	0.44043	-1.18302	0.0148426	6.07411	3	3	0.37857	-1.40137	10.681	3	17265000	12825000	4439700	5	5	0.42305	-1.2411	44.458	7	86627000	64132000	22495000	1	1	0.533447	-0.906583		1	9499000	2863300	6635600
	322	Tb11.v5.0700;Tb927.4.680		hypothetical protein, conserved				42.288	5.3	0	2	2	0.440791	-1.18183	0.00573953	7.44485	1	1	0.39221	-1.3503		1	4576600	3385500	1191100	1	1	0.48529	-1.04308		1	2605100	1888500	716580	2	2	0.449964	-1.15212	11.648	2	2477200	879150	1598100
	576	Tb927.10.13770	236.t00325, Tb10.61.3155	hypothetical protein, conserved		Q388M2		12.945	25.7	0	4	4	0.441172	-1.18059	0.00093345	10.0651	3	3	0.45757	-1.12794	3.2807	3	10395000	7541500	2853000	3	3	0.42054	-1.24969	11.03	4	20895000	15225000	5670400	3	3	0.446229	-1.16414	9.6456	4	7527800	2070900	5456900
	698	Tb927.10.1870	TRYP_x-70a06.p2kb545_816, Tb10.70.5970	hypothetical protein, conserved		Q38C55	X	21.648	30.4	0	7	7	0.441423	-1.17976	0.000109725	13.1538	5	5	0.44221	-1.1772	10.292	6	20900000	15103000	5796200	6	6	0.43457	-1.20234	9.6111	7	55701000	41399000	14302000	3	3	0.447588	-1.15976	29.243	3	3228500	855030	2373500
	2851	Tb927.7.4400	Tb07.26A24.1100	inositol polyphosphate kinase-like protein, putative		Q57X56		82.629	2.2	0.0086135	2	2	0.442967	-1.17473	0.485251	1.0432	1	1	0.065119	-3.94078		1	1208900	1148800	60065	1	1	1.1059	0.145221	0.89701	2	396130000	207890000	188240000	1	1	1.20696	0.271374		1	7693000	3848000	3845000
	3526	Tb927.9.3410	Tb09.160.2060, Tb09.160.2060:mRNA, chr9contig160.tmp0180	hypothetical protein, conserved		Q38FI7	X	13.824	22.2	0	2	2	0.443846	-1.17187	0.0843605	3.56729	2	2	0.4946	-1.01567	7.6298	2	1895700	1307700	588010	2	2	0.3983	-1.32807	12.2	2	3713100	2963200	749860	0	0				0	0	0	0
	3177	Tb927.8.5100	Tb08.5H5.720	hypothetical protein, conserved		Q57UI2	X	313.77	9.5	0	21	21	0.444079	-1.17111	0.0529894	4.23815	0	0				0	0	0	0	21	21	0.415	-1.26882	51.41	12	20145000	14303000	5842200	3	3	0.475195	-1.07341	41.457	3	1180100	373350	806740
	1028	Tb927.10.9190	TRYPtp6k15-3d06.p1c_178, Tb10.6k15.1220	isoleucyl-tRNA synthetase, putative (IleRS)	IleRS	Q38A55	X	130.6	36	0	44	44	0.444565	-1.16954	0.00495842	7.65591	34	34	0.41131	-1.2817	35.297	33	113850000	84487000	29368000	41	41	0.42969	-1.21863	36.458	56	289520000	212060000	77459000	7	7	0.497141	-1.00827	35.081	13	13628000	4360100	9267600
	430	Tb927.10.10130	TRYPtp6k15-3d06.p1c_25, Tb10.6k15.0150	mitochondrial RNA binding complex 1 subunit (MRB10130)	MRB10130	Q389W4	X	61.046	29.2	0	10	10	0.445503	-1.16649	0.000476372	11.0356	6	6	0.45936	-1.1223	15.405	7	201930000	140150000	61781000	7	7	0.43211	-1.21053	7.9851	6	144150000	102870000	41280000	7	7	0.445454	-1.16665	10.024	7	101120000	27197000	73924000
	1229	Tb927.11.1350	Tb11.47.0014, Tb11.47.0014:mRNA, Tb11.47.0014:pep	calcium uniporter protein, mitochondrial (MCU)	MCU	Q387B7	X	34.885	7.2	0	3	3	0.445559	-1.16631	0.00307083	8.34715	1	1	0.40748	-1.2952	23.755	2	9393500	6887100	2506400	2	2	0.46224	-1.11329	23.818	2	11223000	7453100	3769400	2	2	0.469616	-1.09045		1	1085900	375360	710520
	305	Tb927.10.380;Tb11.v5.0637	TRYP_x-70a06.p2kb545_1093, Tb10.70.7960	mitochondrial RNA binding complex 1 subunit (PPR5)	PPR5	Q38CK0	X	39.683	36	0	10	10	0.445844	-1.16539	0.000678876	10.5246	7	7	0.4649	-1.10501	29.734	10	188770000	135790000	52982000	8	8	0.43839	-1.18971	24.753	11	210220000	156430000	53795000	9	9	0.434839	-1.20145	17.053	8	315670000	88932000	226740000
	1515	Tb927.11.3940	Tb11.02.1440, Tb11.02.1440:mRNA, Tb11.02.1440:pep	hypothetical protein, conserved		Q386C0	X	36.265	28.3	0	9	9	0.446731	-1.16252	0.00893012	6.8071	8	8	0.39314	-1.34688	21.666	7	121960000	89586000	32372000	6	6	0.51246	-0.964489	15.938	6	80294000	57719000	22575000	3	3	0.442517	-1.1762	2.0481	3	8156300	2036300	6120000
	741	Tb927.10.2550	TRYP_x-70a06.p2kb545_695, Tb10.70.5120	malate dehydrogenase-related		Q38BZ0	X	38.998	53.2	0	14	14	0.447801	-1.15907	0.000672221	10.5388	13	13	0.46434	-1.10675	19.939	16	287420000	207570000	79855000	10	10	0.432	-1.2109	21.048	16	227170000	166520000	60647000	7	7	0.447648	-1.15956	13.341	10	111720000	30208000	81515000
	3478	Tb927.9.1640	Tb09.160.0540, Tb09.160.0540:mRNA, Tb09.160.0540:pep, chr9contig160.tmp0054c	hypothetical protein, conserved		Q38FY5	X	14.886	15.4	0	2	2	0.448234	-1.15767	0.0413488	4.59601	1	1	0.42544	-1.23297		1	659110	465540	193570	2	2	0.47225	-1.08238		1	1089800	920250	169520	0	0				0	0	0	0
	2316	Tb927.4.930	Tb04.5E12.640	50S ribosomal protein L14, putative		Q580C1	X	21.54	24.3	0	4	4	0.448701	-1.15617	0.00511178	7.61196	3	3	0.40575	-1.30134	14.966	3	6483600	4922500	1561100	4	4	0.44961	-1.15325	30.99	4	12265000	8751300	3513700	1	1	0.495197	-1.01393		1	459290	125500	333790
	945	Tb927.10.7380	TRYPtp6k15-3d06.p1c_467, Tb10.6k15.3290	hypothetical protein, conserved		Q38AM5	X	39.706	37	0	13	13	0.449019	-1.15515	0.000591804	10.7226	9	9	0.45051	-1.15037	50.967	12	300800000	218030000	82774000	9	9	0.43345	-1.20606	18.286	13	174290000	125010000	49279000	13	13	0.463607	-1.10903	16.241	13	201830000	55725000	146100000
	2123	Tb927.3.970	Tb03.27F10.410	hypothetical protein, conserved		Q57WY0	X	39.639	36.2	0	11	11	0.449137	-1.15477	0.00146569	9.41421	7	7	0.4321	-1.21056	43.866	9	111430000	79344000	32085000	9	9	0.4394	-1.18639	19.623	9	133750000	97702000	36049000	8	8	0.47719	-1.06736	10.952	9	137850000	39513000	98334000
	1732	Tb927.11.870	Tb11.03.0260, Tb11.03.0260:mRNA, Tb11.03.0260:pep	hypothetical protein, conserved		Q387G3	X	28.776	41.9	0	11	11	0.44925	-1.15441	0.00509213	7.61752	5	5	0.43994	-1.18462	11.353	6	39930000	28903000	11027000	10	10	0.41176	-1.28012	21.899	10	169100000	125160000	43936000	8	8	0.500526	-0.998484	7.5613	7	128690000	34032000	94654000
	3601	Tb927.9.6620	Tb09.160.4840, Tb09.160.4840:mRNA, chr9contig160.tmp0370	hypothetical protein, conserved		Q38ES3	X	25.522	61.2	0	17	17	0.450097	-1.15169	0.00875902	6.83502	11	11	0.40737	-1.29559	16.728	15	82588000	61411000	21177000	12	12	0.42916	-1.22041	32.05	16	213130000	156320000	56804000	16	16	0.521567	-0.939076	23.989	19	258920000	78552000	180370000
	850	Tb927.10.5120	TRYP_x-70a06.p2kb545_282, Tb10.70.2090	KREPA6,RNA-editing complex protein (KREPA6)	KREPA6	Q38B90	X	18.09	32.9	0	8	8	0.450437	-1.1506	0.00481325	7.69877	8	8	0.43416	-1.2037	12.098	5	185440000	136300000	49140000	7	7	0.419	-1.25498	3.5765	6	295960000	217330000	78630000	6	6	0.502386	-0.993131	11.025	5	21367000	6232000	15135000
	1066	Tb927.11.10080	Tb11.01.1840, Tb11.01.1840:mRNA, Tb11.01.1840:pep	hypothetical protein, conserved		Q383S1	X	21.564	27	0	4	4	0.450452	-1.15055	0.00227431	8.78036	4	4	0.41807	-1.25818	3.729	3	48518000	34751000	13767000	4	4	0.46134	-1.1161	11.847	3	83853000	59219000	24634000	3	3	0.473889	-1.07738	53.038	3	15182000	4591200	10591000
	3111	Tb927.8.3380	Tb08.28L1.450	electron transfer protein, putative		Q57YX5	X	27.259	53.7	0	20	20	0.450464	-1.15052	0.000887255	10.1384	15	15	0.46009	-1.12001	52.846	24	631130000	453420000	177720000	16	16	0.46247	-1.11257	27.972	26	2034400000	1462500000	571910000	13	13	0.42959	-1.21897	82.687	18	405520000	104680000	300840000
	2838	Tb927.7.4140	Tb07.5F10.440	hypothetical protein, conserved		Q57UP4	X	20.852	50	0	9	9	0.450993	-1.14882	0.00724952	7.1079	6	6	0.40884	-1.29039	40.311	7	40285000	26293000	13992000	8	8	0.43639	-1.19631	14.166	11	80073000	59596000	20477000	3	3	0.514139	-0.95977	20.42	3	5228100	1575300	3652800
	2903	Tb927.7.5810	Tb07.10C21.140	hypothetical protein, conserved		Q582J6		27.653	13.3	0	2	2	0.451852	-1.14608	0.020275	5.62415	2	2	0.54142	-0.88518	25.38	2	2324200	1589400	734750	2	2	0.36512	-1.45356	6.5635	2	3654300	2767300	886980	2	2	0.466679	-1.0995	47.66	2	3543900	974570	2569400
	1072	Tb927.11.10150	Tb11.01.1910, Tb11.01.1910:mRNA, Tb11.01.1910:pep	hypothetical protein, conserved		Q383R4	X	137.64	35.3	0	37	37	0.453268	-1.14156	0.000628736	10.6353	13	13	0.46926	-1.09154	22.616	13	21366000	14936000	6430800	33	33	0.43808	-1.19073	30.289	38	253490000	180770000	72725000	9	9	0.453001	-1.14241	14.484	6	10254000	3266600	6987200
	361	Tb927.1.1610		hypothetical protein, conserved		Q4GZ58	X	30.678	16.7	0	4	4	0.45374	-1.14006	0.128063	2.96508	0	0				0	0	0	0	3	3	0.38621	-1.37254	7.8925	2	4444800	3515600	929190	2	2	0.533077	-0.907583		1	667310	156410	510890
	3373	Tb927.9.11660	Tb09.211.2780, Tb09.211.2780:mRNA, Tb09.211.2780:pep, chr9contig211.tmp0317	hypothetical protein, conserved		Q38DM7	X	26.647	15.9	0	3	3	0.453816	-1.13982	0.025759	5.27878	3	3	0.38864	-1.36349	11.561	3	7972700	5932600	2040100	3	3	0.40991	-1.28662	11.373	4	40602000	30663000	9939600	1	1	0.586682	-0.769349		1	10785000	3415800	7369600
	2612	Tb927.6.4160	Tb06.4F7.110	hypothetical protein, conserved		Q586B4		47.703	13.3	0	4	4	0.454971	-1.13615	0.0205945	5.6016	2	2	0.40114	-1.31782	22.499	2	4526600	3442300	1084300	2	2	0.41032	-1.28518		1	8086100	6572100	1514000	2	2	0.572181	-0.805458		1	1559100	391650	1167500
	476	Tb927.10.11350	Tb10.26.0600	hypothetical protein, conserved		Q389K5	X	16.667	30.1	0	4	4	0.455327	-1.13502	0.00271903	8.52269	3	3	0.45686	-1.13018	9.344	3	9014200	6370700	2643500	4	4	0.4538	-1.13987	17.552	4	20796000	14840000	5956500	0	0				0	0	0	0
	2823	Tb927.7.3910	Tb07.5F10.860	hypothetical protein, conserved		Q57UM1	X	57.602	6.5	0	2	2	0.455524	-1.1344	0.0520489	4.26399	1	1	0.4271	-1.22735		1	10051000	7781300	2269600	2	2	0.48584	-1.04145	14.151	2	28288000	18281000	10006000	0	0				0	0	0	0
	2535	Tb927.6.2180	Tb06.4M18.520	hypothetical protein, conserved		Q584T8	X	20.01	36.6	0	7	7	0.455669	-1.13394	0.00243058	8.68449	7	7	0.42793	-1.22455	16.785	6	39592000	29571000	10020000	5	5	0.45198	-1.14567	16.601	6	58130000	43377000	14753000	4	4	0.489165	-1.03161	19.066	4	8844700	2500800	6343900
	3515	Tb927.9.3000	Tb09.160.1680, Tb09.160.1680:mRNA, Tb09.160.1680:pep, chr9contig160.tmp0159c	cytidine deaminase, putative		Q38FM3		19.171	26.4	0	4	4	0.455802	-1.13352	0.0021862	8.83736	2	2	0.42356	-1.23936	8.859	2	9086300	6451500	2634800	4	4	0.47046	-1.08786	12.401	3	60112000	45682000	14430000	1	1	0.475217	-1.07334		1	3252000	900190	2351800
	2362	Tb927.5.2070	Tb05.1P6.140	hypothetical protein, conserved		Q57ZS6	X	68.756	17.2	0	9	9	0.456061	-1.1327	0.000924534	10.079	9	9	0.47788	-1.06528	53.461	9	113430000	81966000	31463000	7	7	0.44171	-1.17883	50.482	8	30729000	22208000	8520600	4	4	0.449378	-1.154	31.206	10	52801000	14298000	38503000
	3089	Tb927.8.2850	Tb08.28F14.230	Poly(A)-specific ribonuclease PARN-1		Q57W87		65.146	23.5	0	11	11	0.456063	-1.13269	0.00304414	8.35975	9	9	0.49532	-1.01357	17.324	9	350320000	243920000	106400000	10	10	0.44792	-1.15869	20.701	8	101160000	73819000	27341000	4	4	0.427551	-1.22583	11.145	3	21444000	5378300	16065000
	1125	Tb927.11.11120	Tb11.01.2910, Tb11.01.2910:mRNA, Tb11.01.2910:pep	hypothetical protein, conserved		Q383G6	X	22.452	55.6	0	9	9	0.456641	-1.13087	0.000280269	11.8009	8	8	0.44481	-1.16874	16.686	11	49131000	35912000	13219000	9	9	0.46277	-1.11163	13.323	9	105550000	75867000	29678000	5	5	0.462577	-1.11223	24.384	6	7641300	2114600	5526700
	383	Tb927.1.3030		KREL2,RNA-editing complex protein,RNA editing ligase (KREL2)	KREL2	P86925	X	47.576	22.4	0	8	8	0.456848	-1.13021	0.00147202	9.40799	7	7	0.482	-1.05289	24.255	5	63840000	46476000	17364000	6	6	0.45544	-1.13467	13.814	4	67021000	48729000	18292000	3	3	0.434348	-1.20308	21.452	3	30096000	9059000	21037000
	2498	Tb927.6.1450	Tb06.3A7.1280	hypothetical protein, conserved		Q585A2		31.393	23.2	0	8	8	0.456945	-1.12991	0.0338823	4.88332	1	1	0.35659	-1.48766		1	1540200	1209600	330610	3	3	0.44977	-1.15274	17.952	3	7373200	4590900	2782300	7	7	0.594884	-0.74932	13.257	7	29611000	9004900	20606000
	2770	Tb927.7.3030;Tb927.7.2990	Tb07.13M20.340	hypothetical protein, conserved				35.572	39.5	0	12	12	0.457469	-1.12825	0.000498128	10.9712	11	11	0.44678	-1.16236	31.519	13	238590000	165440000	73149000	9	9	0.45272	-1.14331	35.031	11	168890000	118600000	50287000	7	7	0.473328	-1.07909	25.371	8	80190000	23127000	57063000
	529	Tb927.10.12690	Tb10.389.0900	hypothetical protein, conserved		Q388X4	X	39.9	10.9	0	4	4	0.457599	-1.12784	0.201259	2.31287	2	2	0.59094	-0.758916	19.775	2	14935000	9671800	5263600	0	0				0	0	0	0	2	2	0.354346	-1.49677	18.344	2	23817000	5252800	18564000
	471	Tb927.10.11260	Tb10.26.0750	hypothetical protein, conserved		Q389L3	X	22.384	51.9	0	9	9	0.457956	-1.12672	0.00882745	6.82379	4	4	0.41672	-1.26285	10.455	4	64259000	46943000	17316000	6	6	0.43507	-1.20068	20.955	7	94622000	69852000	24770000	4	4	0.529745	-0.91663	8.1695	3	13821000	3709400	10112000
	1422	Tb927.11.2220	Tb11.18.0007, Tb11.18.0007:mRNA, Tb11.18.0007:pep	hypothetical protein, conserved		Q386T7		50.086	8.1	0	3	3	0.457966	-1.12669	0.106051	3.23716	2	2	0.40161	-1.31613		1	2562700	2077200	485500	2	2	0.52223	-0.937243	19.895	2	9439000	6878500	2560500	0	0				0	0	0	0
	1766	Tb927.11.9450	237.t00932, Tb11.01.1215, Tb11.01.1215:mRNA, Tb11.01.1215:pep	cyclophilin type peptidyl-prolyl cis-trans isomerase, putative (PPIase)	PPIase	Q383Y4	X	20.52	45.3	0	8	8	0.45853	-1.12491	0.00338583	8.20627	8	8	0.50072	-0.997924	68.208	6	44118000	26911000	17207000	7	7	0.43014	-1.21712	55.766	6	107970000	65344000	42630000	3	3	0.447608	-1.15969	30.304	3	2526800	723570	1803300
	169	Tb11.02.5105b;Tb11.02.5105		hypothetical protein, conserved				14.971	37.7	0	7	7	0.458617	-1.12464	0.000373815	11.3854	7	7	0.46213	-1.11363	14.309	7	46748000	34228000	12520000	7	7	0.46856	-1.09369	12.979	9	47607000	33992000	13615000	2	2	0.445474	-1.16659	7.8183	2	1492100	483130	1009000
	2024	Tb927.3.3710	Tb03.28C22.860	hypothetical protein, conserved		Q57WA7		28.86	32.6	0	9	9	0.458827	-1.12398	0.0132615	6.23661	4	4	0.42095	-1.24828	62.238	4	20217000	14744000	5473400	4	4	0.54996	-0.862601	61.275	5	20312000	14082000	6230100	9	9	0.41724	-1.26105	51.728	8	88504000	22826000	65677000
	1984	Tb927.3.2970	Tb03.27C5.430	hypothetical protein, conserved		Q57ZL5	X	21.557	11.2	0	2	2	0.460333	-1.11925	0.0435939	4.51973	2	2	0.43648	-1.19601	12.148	2	1869200	1311700	557500	2	2	0.48549	-1.04249	29.073	2	4189700	2767700	1422000	0	0				0	0	0	0
	2443	Tb927.5.3980	Tb05.6E7.1030	hypothetical protein, conserved		Q57U68	X	43.71	40.4	0	15	15	0.460375	-1.11912	0.000840951	10.2157	12	12	0.46268	-1.11191	6.8072	13	232620000	170430000	62188000	13	13	0.47737	-1.06682	14.56	14	253920000	183090000	70827000	9	9	0.441774	-1.17862	10.87	11	227390000	65958000	161430000
	2896	Tb927.7.5630	Tb07.10C21.370	hypothetical protein, conserved		Q582H8		73.156	11.1	0	7	7	0.460443	-1.11891	5.3879e-05	14.1799	4	4	0.4655	-1.10315	7.6352	3	67318000	45817000	21502000	6	6	0.45921	-1.12277	10.454	5	26671000	19555000	7115400	3	3	0.456663	-1.1308	32.243	3	14463000	3873900	10589000
	2776	Tb927.7.3100	Tb07.13M20.220	hypothetical protein, conserved		Q57YC0	X	69.706	7.1	0	4	4	0.460816	-1.11774	0.308705	1.6957	2	2	0.23113	-2.11322	8.8623	2	2386900	1969200	417660	2	2	0.29484	-1.762	52.082	2	5037400	4232200	805170	1	1	1.43596	0.522012		1	4403100	2915800	1487300
	2084	Tb927.3.5300	Tb03.5L5.460	hypothetical protein, conserved		Q580U5		20.578	25.6	0	5	5	0.461486	-1.11564	0.0160433	5.96189	3	3	0.50345	-0.99008	70.253	4	18061000	12296000	5764900	4	4	0.51555	-0.955816	75.077	7	28777000	19517000	9259400	2	2	0.378659	-1.40103		1	800270	191360	608910
	1405	Tb927.11.1850;Tb11.1420;Tb11.1370	Tb11.39.0003, Tb11.39.0010, Tb11.39.0010:mRNA, Tb11.39.0010:pep	hypothetical protein, conserved		Q386X1		57.107	41.6	0	19	19	0.461827	-1.11457	0.00138653	9.49431	12	12	0.46201	-1.114	49.185	10	340180000	234500000	105680000	15	15	0.48535	-1.0429	68.339	11	147030000	102460000	44571000	14	14	0.439271	-1.18682	24.222	11	189460000	56617000	132840000
	2665	Tb927.6.610	Tb06.3D8.320	hypothetical protein, conserved		Q583U2	X	64.961	11.2	0	5	5	0.461868	-1.11445	0.00402968	7.95512	3	3	0.43677	-1.19505	14.74	4	65261000	46409000	18853000	2	2	0.50945	-0.972988	7.3953	2	8542200	5780000	2762200	3	3	0.442791	-1.1753	35.21	3	18796000	4780300	14016000
	2906	Tb927.7.590	Tb07.29K4.780	hypothetical protein, conserved		Q57VQ5		51.692	32	0	13	13	0.461972	-1.11412	0.000326483	11.5807	8	8	0.4624	-1.11279	14.019	6	68380000	48619000	19760000	7	7	0.47305	-1.07994	12.155	4	65578000	40443000	25135000	3	3	0.450735	-1.14965	43.009	3	23902000	6291700	17611000
	3247	Tb927.8.6560	Tb08.30K1.330	hypothetical protein, conserved		Q57TV7	X	40.167	18	0	3	3	0.462019	-1.11398	0.058165	4.1037	2	2	0.67958	-0.557285		1	8441600	5723000	2718600	1	1	0.39925	-1.32464		1	9657400	6779300	2878100	3	3	0.363491	-1.46001	23.821	3	38228000	10021000	28207000
	1551	Tb927.11.4650	TRYP_xi-1013a02.q1k_22, Tb11.02.2250, Tb11.02.2250:mRNA, Tb11.02.2250:pep	hypothetical protein, conserved		Q385V2	X	167.85	9.3	0	12	12	0.462206	-1.11339	0.00128621	9.60265	10	10	0.43877	-1.18846	12.793	9	167080000	124390000	42695000	8	8	0.46663	-1.09965	45.558	10	131380000	92851000	38531000	7	7	0.482276	-1.05207	12.637	8	31197000	8449600	22748000
	3182	Tb927.8.5220	Tb08.5H5.450	hypothetical protein, conserved		Q57UJ4	X	114.05	15.7	0	14	14	0.462283	-1.11315	0.00101993	9.93732	11	11	0.44769	-1.15943	16.122	13	14809000	10736000	4072600	13	13	0.45476	-1.13682	16.948	18	30512000	21615000	8896800	5	5	0.485248	-1.0432	23.656	3	4270900	1375100	2895800
	3647	Tb927.9.8680	Tb09.211.0510, Tb09.211.0510:mRNA, Tb09.211.0510:pep, chr9contig211.tmp0064c	cytochrome c oxidase assembly factor, putative		Q38EA7	X	30.64	17.7	0	6	6	0.462788	-1.11158	0.00017909	12.447	5	5	0.47203	-1.08305	33.846	4	31926000	20466000	11460000	5	5	0.46057	-1.11851	12.893	5	94539000	68450000	26090000	4	4	0.455913	-1.13317	10.493	3	27829000	7776400	20053000
	2511	Tb927.6.1700	Tb06.28P18.570	hypothetical protein, conserved		Q585P1		22.082	32.1	0	6	6	0.463347	-1.10984	0.00552741	7.49918	6	6	0.42677	-1.22847	16.556	5	11967000	8744300	3222600	6	6	0.4504	-1.15072	9.8785	6	29705000	22316000	7389800	4	4	0.517518	-0.950319	12.944	5	7272700	1930500	5342100
	887	Tb927.10.5830	TRYP_x-70a06.p2kb545_155, Tb10.70.1110	hypothetical protein, conserved		Q38B21		59.941	19	0	9	9	0.463533	-1.10926	0.000621626	10.6517	4	4	0.44609	-1.16459	34.651	5	44334000	29636000	14698000	5	5	0.47265	-1.08116	24.846	5	70725000	49987000	20738000	5	5	0.472367	-1.08202	32.299	4	51141000	13610000	37532000
	3211	Tb927.8.5860	Tb08.11J15.1100	50S ribosomal protein L17, putative		Q57YI7	X	35.06	23.3	0	6	6	0.4647	-1.10563	0.00051187	10.9319	5	5	0.46019	-1.1197	13.539	5	71480000	51518000	19961000	5	5	0.4537	-1.14019	15.669	4	70244000	51455000	18789000	3	3	0.480631	-1.057	18.489	6	61411000	15815000	45596000
	2808	Tb927.7.3590	Tb07.28B13.420	hypothetical protein, conserved		Q57WH4	X	16.847	17.9	0	2	2	0.466151	-1.10113	0.00384394	8.0232	2	2	0.46996	-1.08939	20.115	13	101650000	71838000	29816000	2	2	0.50388	-0.988848	23.423	12	119890000	74506000	45380000	2	2	0.427753	-1.22515	30.591	7	40194000	11286000	28908000
	3284	Tb927.8.7510	Tb08.30P3.30	p-nitrophenylphosphatase, putative		Q57V72		41.687	5.4	0.00058156	2	2	0.46622	-1.10092	0.123651	3.01565	1	1				0	0	0	0	1	1	0.54173	-0.884354		1	6261900	4561800	1700100	2	2	0.401236	-1.31748	19.286	2	13839000	4072400	9766900
	3006	Tb927.8.1240	Tb08.29O4.390	electron transfer flavoprotein-ubiquinone oxidoreductase, putative		Q57VN1	X	62.374	11.5	0	4	4	0.466797	-1.09913	0.00345446	8.17732	3	3	0.46623	-1.10089	22.802	3	72858000	52332000	20526000	3	3	0.43214	-1.21043	40.118	3	17993000	12312000	5681400	2	2	0.504847	-0.986083		1	6609600	1771300	4838300
	1689	Tb927.11.7390	Tb11.02.5290, Tb11.02.5290:mRNA, Tb11.02.5290:pep	hypothetical protein, conserved		Q384S6	X	34.924	16.3	0	4	4	0.467259	-1.0977	0.0401017	4.64019	2	2	0.53516	-0.901958	53.618	3	17136000	12840000	4295700	4	4	0.34157	-1.54975	27.674	3	43475000	34158000	9316900	2	2	0.558098	-0.84141	12.276	2	2402400	766720	1635700
	2458	Tb927.5.4370	Tb05.45E22.694	hypothetical protein, conserved		Q57Z12		14.523	40.3	0	5	5	0.467955	-1.09556	0.0148723	6.07123	5	5	0.53291	-0.908036	11.169	5	16116000	11497000	4619700	5	5	0.49284	-1.02081	17.848	6	17922000	12607000	5314800	1	1	0.390168	-1.35783		1	863880	223750	640130
	865	Tb927.10.5500	TRYP_x-70a06.p2kb545_209, Tb10.70.1520	hypothetical protein, conserved		Q38B54	X	41.419	14.2	0	3	3	0.468641	-1.09345	0.106639	3.22919	2	2	0.31691	-1.65785	21.044	2	9485800	7389500	2096300	2	2	0.41331	-1.2747	14.754	2	8317000	5736000	2581000	1	1	0.785793	-0.347779		1	8514600	4106000	4408600
	3368	Tb927.9.11510	Tb09.211.2670, Tb09.211.2670:mRNA, Tb09.211.2670:pep, chr9contig211.tmp0306	hypothetical protein, conserved		Q38DN7	X	42.363	10.6	0	5	5	0.468661	-1.09338	0.000539389	10.8564	4	4	0.47666	-1.06897	10.294	4	43165000	30950000	12215000	5	5	0.47731	-1.067	10.79	4	50884000	35383000	15501000	2	2	0.452448	-1.14418	13.868	2	46679000	13408000	33271000
	2797	Tb927.7.3430	Tb07.28B13.640	cyclophilin-type peptidyl-prolyl cis-trans isomerase, putative (PPIase)	PPIase	Q57WF8	X	25.548	60.6	0	11	11	0.469002	-1.09233	0.00794735	6.97531	8	8	0.42218	-1.24407	14.592	6	27437000	18115000	9321400	7	7	0.45888	-1.12381	19.577	7	55915000	42987000	12928000	9	9	0.53251	-0.90912	11.247	5	30988000	7706200	23281000
	569	Tb927.10.13620	Tb10.05.0070	NADH-ubiquinone oxidoreductase complex I subunit,FT putative,NDUFA9 subunit, putative		Q388N6	X	54.791	10.3	0	4	4	0.469498	-1.09081	0.118281	3.07971	4	4	0.34539	-1.5337	13.071	4	62001000	49034000	12966000	3	3	0.36034	-1.47257	8.9292	5	62699000	48344000	14355000	2	2	0.831532	-0.266157	23.941	4	7480300	3096000	4384300
	539	Tb927.10.12900	Tb10.389.0620	hypothetical protein, conserved		Q388V6		18.063	13.5	0	2	2	0.469505	-1.09079	0.0307473	5.02339	1	1	0.52703	-0.924043		1	3185800	2319400	866480	1	1	0.54818	-0.867278		1	6321600	4854400	1467200	2	2	0.35823	-1.48104	6.2874	2	2543700	609680	1934000
	465	Tb927.10.11160	Tb10.26.0860	HIRA-interacting protein 5, putative		Q389M3	X	26.717	14.4	0	3	3	0.469551	-1.09065	0.00598266	7.385	3	3	0.52755	-0.92262	12.405	3	26949000	18618000	8330600	3	3	0.43714	-1.19383	48.695	3	26870000	20363000	6506500	1	1	0.448914	-1.15549		1	2414300	617850	1796400
	800	Tb927.10.3730	TRYP_x-70a06.p2kb545_488, Tb10.70.3640	hypothetical protein, conserved		Q38BM6	X	75.395	10.7	0	6	6	0.47001	-1.08924	0.00638528	7.29103	6	6	0.41718	-1.26126	12.923	7	28455000	20846000	7608600	4	4	0.48948	-1.03068	13.375	4	5958400	4330800	1627600	3	3	0.508466	-0.975777	19.825	3	3350200	861210	2489000
	2800	Tb927.7.3460	Tb07.28B13.610	hypothetical protein, conserved		Q57WG1	X	50.252	8	0	3	3	0.470238	-1.08854	0.0299997	5.05891	2	2	0.39364	-1.34505	7.4629	2	41826000	31389000	10437000	3	3	0.43231	-1.20986	15.834	3	56873000	41282000	15591000	2	2	0.611023	-0.710702	4.5003	2	8948000	3215400	5732600
	2449	Tb927.5.4120	Tb05.45E22.420	hypothetical protein, conserved		Q57Z37	X	22.32	34.6	0	9	9	0.47024	-1.08853	0.00415945	7.90939	9	9	0.42653	-1.22928	7.501	8	57391000	41860000	15530000	9	9	0.4953	-1.01363	23.851	13	129320000	92039000	37283000	7	7	0.492199	-1.02269	37.531	6	59376000	17042000	42334000
	3230	Tb927.8.620	Tb08.12O16.180	KREPA3,RNA-editing complex protein MP42 (KREPA3)	KREPA3	D6XMN0	X	42.267	18.3	0	6	6	0.470416	-1.08799	0.00364896	8.0983	5	5	0.49975	-1.00072	50.455	7	155430000	108290000	47139000	5	5	0.48428	-1.04609	12.034	6	174450000	128880000	45566000	3	3	0.430126	-1.21717	16.177	3	27489000	7475800	20013000
	1088	Tb927.11.10400	Tb11.01.2170, Tb11.01.2170:mRNA, Tb11.01.2170:pep	hypothetical protein, conserved		Q383N9	X	21.238	41.9	0	7	7	0.470929	-1.08642	0.0115555	6.43528	6	6	0.44253	-1.17615	20.507	7	68548000	49372000	19176000	7	7	0.42625	-1.23023	15.339	9	137730000	100480000	37251000	4	4	0.553679	-0.852878	18.105	5	17912000	5004800	12907000
	3404	Tb927.9.12720	Tb09.211.3670, Tb09.211.3670:mRNA, Tb09.211.3670:pep, chr9contig211.tmp0410	predicted zinc finger protein		Q38DE2		42.982	23.1	0	7	7	0.471119	-1.08584	0.00106919	9.86927	3	3	0.47289	-1.08042	25.364	3	12788000	8471700	4316300	6	6	0.49067	-1.02718	15.125	4	26155000	17885000	8269300	4	4	0.450653	-1.14991	31.373	4	18321000	5511200	12810000
	2338	Tb927.5.1510	Tb05.30H13.670	hypothetical protein, conserved		Q57VB2	X	35.464	34.9	0	10	10	0.471622	-1.0843	0.0014145	9.4655	7	7	0.44921	-1.15454	35.873	6	100590000	71185000	29404000	9	9	0.49547	-1.01313	26.266	9	90306000	62808000	27498000	8	8	0.47132	-1.08522	7.945	7	171950000	49370000	122580000
	1773	Tb927.11.9600	Tb11.01.1360, Tb11.01.1360:mRNA, Tb11.01.1360:pep	hypothetical protein, conserved		Q383W9	X	34.241	7.8	0.009154	2	2	0.471876	-1.08352	0.0278027	5.16863	2	2	0.45664	-1.13087		1	19042000	13560000	5481600	2	2	0.48762	-1.03617		1	19400000	13871000	5529000	0	0				0	0	0	0
	3553	Tb927.9.4630	Tb09.160.3220, Tb09.160.3220:mRNA, Tb09.160.3220:pep, chr9contig160.tmp0255	hypothetical protein, conserved		Q38F80		147.14	2.5	0	3	3	0.472579	-1.08137	0.093084	3.42532	0	0				0	0	0	0	2	2	0.42319	-1.24062	2.7899	2	2377700	1805700	571930	2	2	0.527732	-0.922122	11.582	2	785110	264330	520790
	684	Tb927.10.16060	TRYP_x-61h03.q2kb185_30, Tb10.61.0220	hypothetical protein, conserved		Q387Q9		13.498	34.8	0	4	4	0.4726	-1.08131	0.010378	6.59033	2	2	0.47841	-1.06368	0.56287	2	11130000	8137300	2992600	3	3	0.46686	-1.09894	8.4105	2	9573300	7026900	2546400	0	0				0	0	0	0
	2069	Tb927.3.4990	Tb03.48K5.760	oxidoreductase, putative		Q582N8		36.432	34.5	0	11	11	0.473357	-1.079	0.000652367	10.582	8	8	0.45673	-1.13059	15.151	13	274130000	192110000	82020000	8	8	0.47629	-1.07009	13.446	9	205470000	149260000	56206000	7	7	0.487567	-1.03633	47.528	8	98122000	23951000	74171000
	1708	Tb927.11.7960	Tb11.02.5820, Tb11.02.5820:mRNA, Tb11.02.5820:pep	kinetoplast poly(A) polymerase 1,KPAP1		Q384M3	X	58.436	12.5	0	6	6	0.47368	-1.07801	0.0103141	6.59924	5	5	0.47945	-1.06055	14.897	6	82299000	57233000	25066000	6	6	0.46798	-1.09548	22.863	5	110240000	76751000	33485000	1	1				0	0	0	0
	2921	Tb927.7.630	Tb07.29K4.740	hypothetical protein, conserved		Q57VQ9	X	28.188	29.2	0	8	8	0.473709	-1.07793	0.00080897	10.2716	6	6	0.46542	-1.10339	25.619	6	53511000	36234000	17277000	6	6	0.46216	-1.11354	28.958	7	66346000	46855000	19492000	6	6	0.494193	-1.01685	9.4456	6	16306000	4456700	11849000
	1733	Tb927.11.8700	Tb11.12.0004, Tb11.12.0004:mRNA, Tb11.12.0004:pep	hypothetical protein, conserved		Q384F9		65.26	18.1	0	8	8	0.474446	-1.07568	0.0574039	4.12271	3	3	0.37801	-1.4035	26.528	3	28032000	21158000	6874100	7	7	0.41116	-1.28223	41.58	4	78783000	56589000	22194000	2	2	0.687144	-0.541317	68.664	2	4579400	1418400	3161000
	1618	Tb927.11.5990	Tb11.02.3800, Tb11.02.3800:mRNA, Tb11.02.3800:pep, Tb11.212.0260	hypothetical protein, conserved		Q385G9	X	69.307	18.3	0	9	9	0.474448	-1.07568	0.00121265	9.68762	5	5	0.49157	-1.02453	24.033	3	125590000	90467000	35121000	5	5	0.48171	-1.05376	17.832	3	34054000	25138000	8915900	3	3	0.451019	-1.14874	54.339	3	9352300	3273600	6078700
	363	Tb927.1.1690		RNA editing endoribonuclease,RNA-editing complex protein (KREN1)	KREN1	Q4GZ50	X	89.886	11.3	0	9	9	0.475575	-1.07226	0.000824856	10.2436	9	9	0.49575	-1.01232	15.706	9	18189000	13053000	5135900	7	7	0.46982	-1.08982	11.375	9	11138000	7822700	3315400	6	6	0.461808	-1.11463	20.567	8	9941700	2813300	7128400
	1710	Tb927.11.8040	Tb11.01.0500, Tb11.01.0500:mRNA, Tb11.01.0500:pep	hypothetical protein, conserved		Q384L5	X	22.255	19.5	0	2	2	0.475732	-1.07178	0.00949908	6.718	2	2	0.42905	-1.22078	34.188	2	2755100	2000200	754970	2	2	0.4582	-1.12595	17.543	2	8121000	6070700	2050400	1	1	0.547675	-0.868608		1	3974600	1283200	2691400
	900	Tb927.10.6090;Tb11.v5.0201	TRYP_x-70a06.p2kb545_114, Tb10.70.0780	tRNA pseudouridine synthase A, putative		Q38AZ7	X	76.905	8.6	0	5	5	0.475831	-1.07148	0.000143729	12.7644	4	4	0.46943	-1.09102	5.7406	4	6832100	4744600	2087500	4	4	0.47429	-1.07616	12.882	3	4396700	3224400	1172400	3	3	0.483887	-1.04726	8.348	2	2873600	769100	2104500
	2126	Tb927.4.1070	Tb04.5E12.380	50S ribosomal protein L13, putative		Q580D5	X	24.299	19.3	0	5	5	0.477242	-1.06721	0.00929271	6.74968	4	4	0.45747	-1.12825	17.446	5	12447000	9018400	3428800	5	5	0.43282	-1.20816	14.525	9	56883000	41824000	15059000	3	3	0.548968	-0.865206	34.773	3	5288200	1912700	3375500
	2860	Tb927.7.4620	Tb07.26A24.630	hypothetical protein, conserved		Q57X78		32.677	23.6	0	9	9	0.477499	-1.06643	0.00268556	8.54056	5	5	0.44596	-1.16501	11.523	6	22943000	16944000	5999300	6	6	0.47935	-1.06085	15.313	6	44018000	31690000	12328000	6	6	0.509295	-0.973428	12.201	6	54457000	16051000	38406000
	2762	Tb927.7.2760	Tb07.13M20.680	hypothetical protein, conserved		Q57Y86	X	31.986	7.2	0	2	2	0.477705	-1.06581	0.0386026	4.69516	2	2	0.60992	-0.713308	38.158	2	19398000	13563000	5835300	2	2	0.49084	-1.02668	6.4505	2	22587000	16124000	6463500	1	1	0.36414	-1.45744		1	3574300	890570	2683700
	2630	Tb927.6.4510	Tb06.26G9.680	hypothetical protein, conserved		Q587B7		36.573	19.1	0	5	5	0.477903	-1.06521	0.00136695	9.51482	3	3	0.48917	-1.03159	20.957	3	36186000	25897000	10288000	5	5	0.49303	-1.02025	9.819	3	38307000	28068000	10239000	3	3	0.452571	-1.14379	12.498	3	11166000	3412800	7753300
	2998	Tb927.8.1060	Tb08.29O4.110	malonyl-CoA decarboxylase, mitochondrial precursor, putative		Q57VP8	X	82.379	3.2	0	3	3	0.478465	-1.06351	0.0218149	5.51854	1	1	0.45411	-1.13889		1	738090	544000	194100	1	1	0.40764	-1.29463		1	359320	245910	113410	3	3	0.591716	-0.757023	19.176	3	2694500	876050	1818400
	1912	Tb927.3.1160	Tb03.27F10.30	hypothetical protein, conserved		Q57WZ7	X	27.697	14.2	0	3	3	0.478851	-1.06235	0.0319359	4.96868	1	1	0.47964	-1.05998		1	1209800	789300	420540	2	2	0.60433	-0.726592	21.789	2	5643100	3894700	1748400	1	1	0.378802	-1.40048		1	2985800	839340	2146500
	2334	Tb927.5.1310	Tb05.30H13.320	protoheme IX farnesyltransferase, putative		Q57VD2	X	40.298	6.7	0	2	2	0.478889	-1.06224	0.0308527	5.01846	1	1	0.55656	-0.845391	7.1671	3	3779200	2496700	1282500	2	2	0.53654	-0.898242	28.548	6	6206000	4043100	2162800	1	1	0.367782	-1.44308	5.1124	3	1549300	390660	1158700
	2468	Tb927.5.680	Tb05.30F7.370	hypothetical protein, conserved		Q57VF6	X	65.263	7	0	3	3	0.479119	-1.06154	0.00292176	8.41895	3	3	0.51869	-0.947056	9.0913	3	64149000	44456000	19694000	3	3	0.45746	-1.12828	9.7405	4	27435000	19329000	8105900	3	3	0.463521	-1.10929	3.0325	3	27529000	8140000	19389000
	1095	Tb927.11.10570	Tb11.01.2340, Tb11.01.2340:mRNA, Tb11.01.2340:pep	hypothetical protein, conserved		Q383M2	X	39.513	62.8	0	22	22	0.47956	-1.06022	0.000454102	11.1047	16	16	0.46491	-1.10498	20.116	16	332590000	240790000	91796000	18	18	0.48522	-1.04329	19.043	20	385750000	278210000	107540000	14	14	0.488902	-1.03238	12.538	19	595430000	171970000	423460000
	984	Tb927.10.8110	TRYPtp6k15-3d06.p1c_352, Tb10.6k15.2410	hypothetical protein, conserved		Q38AF3	X	30.41	33.6	0	10	10	0.480292	-1.05802	0.00367379	8.08852	4	4	0.43973	-1.18531	15.203	3	13209000	9428000	3781000	6	6	0.50752	-0.978463	10.836	7	68737000	49419000	19318000	9	9	0.49645	-1.01028	22.93	11	86004000	24389000	61615000
	364	Tb927.1.1700		AATF protein, putative		Q4GZ49		55.093	10.1	0	4	4	0.480495	-1.05741	0.362551	1.46374	0	0				0	0	0	0	2	2	0.30053	-1.73442	158.24	2	4231100	2534600	1696500	2	2	0.768226	-0.380397	14.764	2	4237500	1857700	2379800
	1816	Tb927.2.2590		hypothetical protein, conserved		Q587H8		12.316	37.1	0	4	4	0.48213	-1.05251	0.000400789	11.2849	3	3	0.47162	-1.0843	105.03	5	28630000	20030000	8600600	3	3	0.47944	-1.06058	5.7821	4	34860000	25091000	9768600	3	3	0.495638	-1.01264	10.374	3	4630900	1345400	3285500
	2320	Tb927.5.1030	Tb05.28F8.280	Iron-sulfur assembly protein 2 (Isa2)	Isa2	Q57W48	X	19.07	32.9	0	5	5	0.482167	-1.0524	0.000109866	13.152	4	4	0.48837	-1.03395	6.1796	4	34942000	24730000	10213000	3	3	0.48259	-1.05113	9.4821	4	53856000	38166000	15689000	3	3	0.475624	-1.07211	7.3677	3	11704000	3320500	8383200
	2909	Tb927.7.600	Tb07.29K4.770	mitochondrial DNA ligase homolog, LIG k-beta		D6XJX8	X	58.616	7.2	0	2	2	0.482363	-1.05181	0.055685	4.16657	1	1	0.39747	-1.33108		1	10409000	7455000	2953500	1	1	0.69062	-0.534036		1	2577800	1597300	980490	2	2	0.408864	-1.29031	45.256	2	7005400	1803300	5202200
	2039	Tb927.3.4240	Tb03.26J7.410	thioredoxin, putative		Q580L8		21.78	20	0	3	3	0.482394	-1.05172	0.00116591	9.74433	3	3	0.49826	-1.00503	30.571	3	13354000	9449500	3904600	3	3	0.45933	-1.1224	13.833	3	28048000	20027000	8020300	1	1	0.490485	-1.02772		1	896600	276070	620530
	341	Tb927.4.3010;Tb11.v5.0966	Tb04.2H8.850	hypothetical protein, conserved		Q583X8	X	24.33	12.3	0	3	3	0.483077	-1.04968	0.00365898	8.09434	3	3	0.46444	-1.10644	30.785	4	16362000	11318000	5044800	3	3	0.46009	-1.12001	73.253	3	16406000	11496000	4910000	2	2	0.527565	-0.922578	3.5624	2	1648100	475640	1172400
	2870	Tb927.7.5130	Tb07.27E10.360	hypothetical protein, conserved		Q57ZH6	X	26.377	25.6	0	6	6	0.483142	-1.04948	0.00129311	9.59494	4	4	0.50869	-0.975141	6.9745	3	34474000	24392000	10083000	5	5	0.46706	-1.09832	9.2758	4	78846000	56351000	22495000	5	5	0.474676	-1.07498	8.539	5	118950000	30925000	88030000
	926	Tb927.10.6850	TRYPtp6k15-3d06.p1c_567, Tb10.6k15.3900	mitochondrial RNA binding complex 1 subunit,mitochondrial edited mRNA stability factor 1 subunit,kinteoplast poly(A) polymerase complex 1 subunit		Q38AS2	X	36.918	57.8	0	16	16	0.483304	-1.049	0.0015512	9.3324	12	12	0.46885	-1.0928	8.4301	9	157510000	114580000	42931000	12	12	0.51181	-0.96632	77.476	13	215640000	162880000	52761000	14	14	0.470455	-1.08787	14.281	17	262190000	71034000	191150000
	3034	Tb927.8.1880	Tb08.26N11.330	hypothetical protein, conserved		Q581Z4	X	22.189	57.4	0	9	9	0.484021	-1.04686	0.0022798	8.77688	7	7	0.4759	-1.07127	25.32	12	60333000	43104000	17229000	9	9	0.46049	-1.11876	19.421	16	140650000	101690000	38962000	4	4	0.517438	-0.950543	3.7411	8	44528000	12700000	31828000
	1149	Tb927.11.11630	Tb11.01.3500, Tb11.01.3500:mRNA, Tb11.01.3500:pep	hypothetical protein, conserved		Q383B7	X	28.476	25.2	0	8	8	0.484243	-1.0462	0.00263052	8.57044	2	2	0.51024	-0.970752	6.894	2	7288400	4383200	2905200	5	5	0.45054	-1.15027	8.953	4	30742000	21920000	8821700	6	6	0.493949	-1.01757	12.394	3	28566000	8639100	19927000
	477	Tb927.10.11370	235.t00302, Tb10.26.0585	hypothetical protein, conserved		Q389K3	X	17.772	36.3	0	6	6	0.484395	-1.04574	0.00157542	9.31005	5	5	0.45892	-1.12369	5.5465	5	54091000	39690000	14401000	5	5	0.48911	-1.03177	15.066	7	96629000	69030000	27600000	5	5	0.506355	-0.98178	10.821	5	24427000	6840500	17586000
	2160	Tb927.4.1810	Tb04.2L9.1360	hypothetical protein, conserved		Q581Q0	X	13.015	42.1	0	5	5	0.484624	-1.04506	0.00455314	7.77892	4	4	0.52721	-0.92355	7.4994	3	16562000	11781000	4781200	3	3	0.48532	-1.04299	4.9395	3	18080000	12670000	5409800	3	3	0.44484	-1.16864	3.9664	3	4096600	1219900	2876700
	3466	Tb927.9.15240	Tb09.244.2700, Tb09.244.2700:mRNA, Tb09.244.2700:pep, chr9contig244a01.tmp0270	hypothetical protein, conserved		Q38CY4	X	28.749	51.6	0	10	10	0.484764	-1.04464	0.00120971	9.69113	8	8	0.50979	-0.972025	13.316	8	24304000	17500000	6803900	9	9	0.47387	-1.07744	7.9581	12	138630000	99593000	39035000	9	9	0.471565	-1.08447	14.407	9	64718000	18001000	46717000
	2605	Tb927.6.4040	Tb06.4F7.280	hypothetical protein, conserved		Q586A2	X	28.009	28.2	0	9	9	0.484984	-1.04399	0.00888083	6.81509	6	6	0.43789	-1.19136	8.6708	6	39120000	28528000	10592000	6	6	0.47141	-1.08495	65.023	7	99325000	74199000	25126000	9	9	0.552608	-0.855671	24.016	13	265780000	76484000	189300000
	1971	Tb927.3.2670	Tb03.48O8.140	hypothetical protein, conserved		Q582X9	X	28.84	59.1	0	16	16	0.485001	-1.04394	0.00140027	9.48008	8	8	0.47005	-1.08911	12.193	10	94100000	67580000	26520000	11	11	0.47413	-1.07665	24.751	14	239520000	171570000	67942000	16	16	0.511902	-0.966061	15.957	19	364570000	105040000	259540000
	2194	Tb927.4.2580	Tb04.1H19.1160	hypothetical protein, conserved		Q584C9	X	112.82	4.7	0	5	5	0.485099	-1.04365	0.0397279	4.6537	4	4	0.50753	-0.978435	22.67	3	2947800	2073000	874840	3	3	0.46366	-1.10886	17.713	3	3236400	2252500	983910	0	0				0	0	0	0
	2842	Tb927.7.4200	Tb07.5F10.330	hypothetical protein, conserved		Q57UQ0	X	38.863	14.7	0	5	5	0.485226	-1.04327	0.016841	5.89188	3	3	0.4946	-1.01567	17.712	3	17568000	12387000	5180200	5	5	0.47603	-1.07088	34.802	6	33277000	23535000	9742200	0	0				0	0	0	0
	2110	Tb927.3.770	Tb03.27F10.720	hypothetical protein, conserved		Q57WW0	X	21.212	37	0	7	7	0.485462	-1.04257	0.00320486	8.28552	6	6	0.49796	-1.0059	13.561	6	29012000	19773000	9239500	7	7	0.44803	-1.15833	15.539	9	70882000	50624000	20258000	3	3	0.512821	-0.963474	8.271	3	2225700	663140	1562500
	1930	Tb927.3.1720	Tb03.30P12.330	hypothetical protein, conserved		Q57ZD9	X	11.172	26.6	0	2	2	0.486274	-1.04016	0.00462452	7.75648	2	2	0.48359	-1.04814	4.3875	2	5002000	3565200	1436800	2	2	0.44785	-1.15891	8.2328	2	7558500	5459000	2099500	2	2	0.530926	-0.913416	49.698	2	1308300	367430	940870
	2424	Tb927.5.3410	Tb05.6E7.50	hypothetical protein, conserved		Q57UC5	X	30.982	30	0	7	7	0.487022	-1.03794	0.000522496	10.9023	7	7	0.47227	-1.08232	12.745	8	151760000	108610000	43144000	7	7	0.48959	-1.03035	17.475	10	148620000	105600000	43027000	4	4	0.4996	-1.00115	21.714	3	15054000	4451900	10602000
	3403	Tb927.9.12710	Tb09.211.3660, Tb09.211.3660:mRNA, Tb09.211.3660:pep, chr9contig211.tmp0409	hypothetical protein, conserved		Q38DE3		44.783	10.9	0	3	3	0.487285	-1.03716	0.00321882	8.27925	2	2	0.45056	-1.15021	8.4172	2	18394000	13782000	4611900	2	2	0.51712	-0.951429	9.8769	2	22065000	15990000	6075600	2	2	0.496598	-1.00985	27.643	3	19433000	6605400	12828000
	3584	Tb927.9.5960	Tb09.160.4380, Tb09.160.4380:mRNA, Tb09.160.4380:pep, chr9contig160.tmp0327	succinate dehydrogenase, putative		Q38EW9	X	21.281	62.8	0	16	16	0.487921	-1.03528	0.00012056	13.018	16	16	0.48034	-1.05787	15.6	30	538470000	371260000	167210000	16	16	0.491	-1.02621	26.35	29	966950000	678480000	288470000	12	12	0.492514	-1.02176	21.074	28	317140000	87183000	229960000
	2801	Tb927.7.3470	Tb07.28B13.600	p22 protein precursor, putative		Q57WG2	X	30.144	22.3	0	6	6	0.488211	-1.03442	0.00354552	8.13979	3	3	0.49859	-1.00407	7.8943	3	26748000	18871000	7876800	5	5	0.4496	-1.15329	21.582	4	73124000	52878000	20246000	5	5	0.519103	-0.945907	10.161	3	56956000	16005000	40951000
	1462	Tb927.11.2920	Tb11.02.0440, Tb11.02.0440:mRNA, Tb11.02.0440:pep	glycerolphosphate mutase, putative		Q386L9	X	33.71	24.1	0	7	7	0.488613	-1.03324	0.0233045	5.42325	5	5	0.45046	-1.15053	20.819	4	47641000	30988000	16652000	4	4	0.6089	-0.715723	24.783	6	29236000	19796000	9439300	5	5	0.425297	-1.23346	25.186	3	12709000	3610000	9098700
	524	Tb927.10.12550	Tb10.389.1130	hypothetical protein, conserved		Q388Y8	X	33.804	6.8	0	2	2	0.488652	-1.03312	0.000534477	10.8696	1	1	0.50052	-0.9985		1	12952000	9146400	3805500	1	1	0.47337	-1.07896	6.1835	2	16143000	11104000	5039300	2	2	0.492465	-1.02191	7.3945	3	9683500	2951300	6732300
	616	Tb927.10.14430	TRYP_x-61h03.q2kb185_351, Tb10.61.2300	hypothetical protein, conserved		Q388F9		100.66	10.8	0	10	10	0.489047	-1.03196	0.255041	1.9712	8	8	0.36123	-1.46901	59.99	8	11055000	8950800	2104100	10	10	0.66209	-0.594901	59.18	15	38799000	27122000	11677000	0	0				0	0	0	0
	3095	Tb927.8.3040	Tb08.28F14.510	hypothetical protein, conserved		Q57W69	X	22.299	27.7	0	4	4	0.489343	-1.03108	0.00347884	8.16718	4	4	0.45703	-1.12964	52.35	4	14108000	9876800	4231000	4	4	0.48498	-1.044	9.0005	4	40702000	29908000	10794000	2	2	0.528653	-0.919607	4.3096	2	3474200	1012200	2462000
	1390	Tb927.11.16870	Tb11.01.8630, Tb11.01.8630:mRNA, Tb11.01.8630:pep	NADH dehydrogenase subunit NI8M, putative,NADH-ubiquinone oxidoreductase chain NI8M		Q380Z9	X	18.805	24.8	0	4	4	0.490126	-1.02877	0.0144074	6.11704	3	3	0.47232	-1.08216	43.914	5	54496000	39220000	15276000	3	3	0.43128	-1.2133	7.1189	3	79120000	56267000	22852000	3	3	0.578001	-0.790855	14.386	3	5658000	1664000	3994000
	1960	Tb927.3.2300	Tb03.48O8.620	hypothetical protein, conserved		Q582U3	X	22.084	45.8	0	9	9	0.490218	-1.0285	0.00733305	7.09137	7	7	0.45269	-1.1434	5.3109	7	83666000	61363000	22303000	7	7	0.47048	-1.08779	8.9517	7	138940000	98973000	39968000	7	7	0.553128	-0.854315	17.992	6	15970000	4501700	11468000
	2585	Tb927.6.3570	Tb06.2N9.120	tubulin-tyrosine ligase-like protein, conserved		Q584Z7		71.692	15.8	0	8	8	0.490284	-1.02831	0.00509965	7.61538	6	6	0.52405	-0.932224	14.806	6	139330000	94383000	44948000	4	4	0.50715	-0.979516	27.379	5	25508000	17479000	8028200	5	5	0.443439	-1.17319	12.325	4	44834000	12179000	32655000
	3357	Tb927.9.11120	Tb09.211.2430, Tb09.211.2430:mRNA, Tb09.211.2430:pep, chr9contig211.tmp0281c	hypothetical protein, conserved		Q38DR3	X	72.949	17.8	0	13	13	0.490377	-1.02804	4.54103e-05	14.4266	10	10	0.49486	-1.01491	35.36	8	289210000	186730000	102480000	8	8	0.48945	-1.03077	5.8679	6	79983000	55533000	24450000	10	10	0.486855	-1.03844	11.031	8	119430000	31323000	88109000
	678	Tb927.10.15790	TRYP_x-61h03.q2kb185_79, Tb10.61.0510	hypothetical protein, conserved		Q387T5	X	16.775	46.9	0	7	7	0.49095	-1.02635	0.0177062	5.8196	7	7	0.41932	-1.25388	12.805	9	32404000	23185000	9219100	6	6	0.48325	-1.04916	18.456	8	34611000	24732000	9879300	4	4	0.583976	-0.77602	13.245	4	5824300	1664900	4159300
	1164	Tb927.11.11920	Tb11.01.3750, Tb11.01.3750:mRNA, Tb11.01.3750:pep	molybdenum cofactor biosynthesis protein, putative		Q382Y9		85.372	2.8	0	2	2	0.491657	-1.02428	0.0118529	6.39861	2	2	0.4852	-1.04335	3.1478	2	3079900	2194900	884920	1	1	0.4982	-1.0052		1	413260	295010	118250	0	0				0	0	0	0
	2249	Tb927.4.4150	Tb04.1D20.380	mitochondrial RNA binding complex 1 subunit (MRB4150)	MRB4150	Q57Y19	X	103.39	20.3	0	19	1	0.491741	-1.02403	0.145455	2.78135	18	1	0.57999	-0.7859		1	302520	211630	90889	13	1	0.41692	-1.26216		1	1088400	814640	273800	8	0				0	0	0	0
	904	Tb927.10.6200	233.t00821, Tb10.70.0625	hypothetical protein, conserved		Q38AY6	X	12.255	27.9	0	3	3	0.492381	-1.02215	0.0378835	4.72229	3	3	0.47203	-1.08305	5.3149	3	15257000	10907000	4350300	3	3	0.51361	-0.961255	23.52	3	16079000	11139000	4940300	0	0				0	0	0	0
	2185	Tb927.4.2360	Tb04.1H19.710	hypothetical protein, conserved		Q584F1	X	35.65	29.4	0	9	9	0.492821	-1.02086	0.00343324	8.18621	9	9	0.52477	-0.930243	56.926	11	190960000	134030000	56922000	7	7	0.50065	-0.998126	9.615	9	168500000	121250000	47249000	2	2	0.455581	-1.13422	36.92	2	3428500	1055900	2372600
	2680	Tb927.7.1000	Tb07.29K4.120	DNA repair and recombination helicase protein PIF1, putative (TbPIF8)	TbPIF8	Q57VU6	X	77.919	8.5	0	5	5	0.493189	-1.01979	0.0170143	5.87711	2	2	0.47397	-1.07713	3.3365	2	35786000	26019000	9766800	5	5	0.58924	-0.763073	25.673	4	19671000	13563000	6108000	1	1	0.429535	-1.21915		1	8404600	2024800	6379900
	861	Tb927.10.5440	TRYP_x-70a06.p2kb545_216, Tb10.70.1580	RNA editing endoribonuclease,RNA-editing complex protein (KREN2)	KREN2	Q38B60	X	60.838	7.4	0	3	3	0.493446	-1.01903	0.0416087	4.58697	2	2	0.48392	-1.04716	13.67	2	9269500	6745600	2523900	3	3	0.38531	-1.37591	50.564	3	19724000	11999000	7724700	1	1	0.644371	-0.634036		1	457610	186330	271280
	2536	Tb927.6.2190	Tb06.4M18.550	hypothetical protein, conserved		Q584T7		31.531	23.3	0	5	5	0.493511	-1.01885	0.048217	4.37432	4	4	0.46776	-1.09616	29.326	3	26861000	19000000	7861800	5	5	0.52068	-0.941531	34.499	5	54340000	34947000	19393000	0	0				0	0	0	0
	690	Tb927.10.1660	TRYP_x-70a06.p2kb545_855, Tb10.70.6260	hypothetical protein, conserved		Q38C76	X	33.212	26.8	0	12	12	0.493947	-1.01757	0.000135935	12.8448	8	8	0.49169	-1.02418	6.0962	10	190380000	134400000	55975000	10	10	0.5019	-0.994528	12.271	15	386910000	274960000	111950000	11	11	0.488353	-1.034	35.079	19	317580000	89898000	227680000
	3468	Tb927.9.15270	Tb09.244.2670, Tb09.244.2670:mRNA, Tb09.244.2670:pep, chr9contig244a01.tmp0267	hypothetical protein, conserved		Q38CY1	X	65.909	13.7	0	7	7	0.494232	-1.01674	0.0186727	5.74293	6	6	0.47236	-1.08204	46.582	6	48579000	34210000	14369000	6	6	0.42883	-1.22152	27.837	6	23776000	17354000	6421800	2	2	0.595983	-0.746657	9.4963	2	11126000	3682500	7443300
	2604	Tb927.6.4030	Tb06.4F7.290	superoxide dismutase, putative		Q586A1	X	29.652	25.5	0	6	6	0.494579	-1.01573	0.000567082	10.7842	5	5	0.48616	-1.0405	32.12	5	23124000	16384000	6740000	6	6	0.51145	-0.967335	5.6201	6	99614000	70628000	28986000	3	3	0.486547	-1.03935	47.692	3	20241000	4645700	15595000
	990	Tb927.10.8210	TRYPtp6k15-3d06.p1c_337, Tb10.6k15.2310	KREPA2,RNA-editing complex protein (KREPA2)	KREPA2	Q38AE3	X	62.912	35.3	0	17	17	0.494763	-1.01519	0.000593111	10.7194	15	15	0.50481	-0.986188	18.466	16	453680000	318910000	134770000	13	13	0.50174	-0.994988	15.543	11	118720000	83019000	35700000	9	9	0.478171	-1.0644	10.278	10	134530000	40898000	93635000
	2331	Tb927.5.1240	Tb05.30H13.210	hypothetical protein, conserved		Q57VD9	X	39.438	18.8	0	4	4	0.496039	-1.01147	0.00105114	9.89384	1	1	0.50215	-0.99381	2.8369	2	38247000	27074000	11174000	2	2	0.51208	-0.965559	26.732	3	35898000	25734000	10164000	4	4	0.474654	-1.07505	11.447	6	65710000	17503000	48207000
	2354	Tb927.5.1790	Tb05.1P6.750	hypothetical protein, conserved		Q57ZP8	X	71.956	17.3	0	10	10	0.496795	-1.00928	0.0131562	6.24812	8	8	0.50026	-0.99925	30.239	8	235250000	164830000	70417000	9	9	0.43029	-1.21662	12.735	9	102670000	73289000	29376000	4	4	0.569606	-0.811964	21.073	3	36562000	12064000	24498000
	1552	Tb927.11.4680	TRYP_xi-1013a02.q1k_19, Tb11.02.2280, Tb11.02.2280:mRNA, Tb11.02.2280:pep	hypothetical protein, conserved		Q385U9	X	40.02	27.2	0	9	9	0.496893	-1.00899	0.00449377	7.79786	3	3	0.46322	-1.11023	15.58	3	65468000	46896000	18572000	6	6	0.54334	-0.880073	38.789	8	244090000	172480000	71613000	5	5	0.487448	-1.03668	9.6746	4	258650000	74496000	184160000
	2389	Tb927.5.2810	Tb05.26K5.450	hypothetical protein, conserved		Q57ZV7	X	20.322	36.7	0	7	7	0.49699	-1.00871	0.000728267	10.4232	6	6	0.48222	-1.05224	15.936	4	13383000	9460300	3922900	6	6	0.49472	-1.01532	21.085	6	23582000	17614000	5967900	2	2	0.514562	-0.958583	21.151	2	2783400	853340	1930100
	1268	Tb927.11.14120	Tb11.01.5710, Tb11.01.5710:mRNA, Tb11.01.5710:pep	phenylalanyl-tRNA synthetase alpha chain, putative	PheRS-alpha	Q382C5		57.056	6.2	0	3	3	0.497099	-1.00839	0.00137296	9.50849	2	2	0.50408	-0.988275	18.665	2	14794000	10743000	4050200	3	3	0.47275	-1.08085	9.6057	3	30662000	21235000	9427300	1	1	0.515464	-0.956057		1	679470	190340	489120
	3356	Tb927.9.11040	Tb09.211.2370, Tb09.211.2370:mRNA, Tb09.211.2370:pep, chr9contig211.tmp0273c	mitochondrial carrier protein (MCP3)	MCP3	Q38DS0	X	33.167	6.8	0	2	2	0.497212	-1.00807	0.0249392	5.32544	2	2	0.41344	-1.27425	4.5827	2	7159500	5425500	1734000	2	2	0.60952	-0.714255	10.182	2	8823800	5957000	2866700	1	1	0.487781	-1.03569		1	339450	96341	243100
	2470	Tb927.5.740	Tb05.30F7.300	hypothetical protein, conserved		Q57VG2	X	23.911	28.7	0	6	6	0.497497	-1.00724	0.0264821	5.23884	6	6	0.4452	-1.16747	36.179	8	24577000	17765000	6812300	5	5	0.44092	-1.18141	9.4004	7	79989000	58548000	21441000	3	3	0.627274	-0.672833	58.173	4	7041100	2323900	4717100
	3500	Tb927.9.2270	Tb09.160.1020, Tb09.160.1020:mRNA, Tb09.160.1020:pep, chr9contig160.tmp0102c	hypothetical protein, conserved		Q38FT5	X	78.354	8.5	0	5	5	0.497819	-1.00631	0.00280728	8.47661	4	4	0.52237	-0.936856	37.005	4	32904000	21016000	11888000	5	5	0.51026	-0.970696	49.109	6	38705000	22299000	16406000	2	2	0.462856	-1.11137	44.352	4	5274600	1515500	3759100
	2888	Tb927.7.5480	Tb07.10C21.550	dihydrofolate reductase-thymidylate synthase (DHFR-TS)	DHFR-TS	Q582G3		58.85	55	0	27	27	0.497885	-1.00612	0.000637703	10.6148	23	23	0.48112	-1.05553	36.851	48	1088000000	754250000	333740000	26	26	0.51013	-0.971063	27.869	46	1235100000	872920000	362200000	19	19	0.502866	-0.991753	24.564	36	491720000	146570000	345150000
	2634	Tb927.6.4560	Tb06.26G9.580	hypothetical protein, conserved		Q587C2	X	47.192	25.6	0	9	9	0.498118	-1.00544	0.00422007	7.88852	8	8	0.54515	-0.875275	52.809	7	103070000	74973000	28102000	7	7	0.4805	-1.05739	16.146	7	96826000	68870000	27956000	4	4	0.471832	-1.08366	25.726	3	37951000	10404000	27547000
	2720	Tb927.7.190	Tb07.8P12.250	thimet oligopeptidase, putative (THOP1)	THOP1	Q57U35		84.166	13.1	0	9	9	0.499451	-1.00158	0.00210157	8.89431	9	9	0.51955	-0.944665	19.269	8	74892000	53520000	21371000	8	8	0.5114	-0.967476	17.38	7	25180000	18157000	7023000	4	4	0.468911	-1.09261	4.0474	4	14747000	4455900	10291000
	646	Tb927.10.1500	TRYP_x-70a06.p2kb545_885, Tb10.70.6470	methionyl-tRNA synthetase, putative (MetRS)	MetRS	Q38C91		86.91	6.5	0	6	6	0.499575	-1.00123	0.00344621	8.18077	3	3	0.478	-1.06492	25.757	4	7543700	5368900	2174800	4	4	0.54205	-0.883502	7.406	4	6275100	4343900	1931100	4	4	0.481209	-1.05527	12.878	6	10682000	2929500	7752900
	2337	Tb927.5.1470	Tb05.30H13.600	NADH-cytochrome b5 reductase, putative (B5R)	B5R	Q57VB6		32.756	65	0	18	18	0.500208	-0.999399	0.0060796	7.36181	14	14	0.49271	-1.02119	32.245	19	179260000	126870000	52393000	14	14	0.45921	-1.12277	19.625	22	359080000	256310000	102770000	16	16	0.553159	-0.854235	15.37	20	584620000	164840000	419780000
	288	Tb11.v5.0524;Tb927.1.790		hypothetical protein, conserved				60.47	8.4	0	4	4	0.50171	-0.995073	0.0113659	6.45915	3	3	0.5038	-0.989077	21.659	3	3119200	2203300	915950	1	1	0.56927	-0.812815		1	400460	265420	135050	1	1	0.440335	-1.18333		1	575290	128580	446710
	2721	Tb927.7.1910	Tb07.43M14.350	pyridoxal phosphate containing glycine decarboxylase, putative,glycine dehydrogenase, putative (GCVP)	GCVP	Q57V19	X	106.29	18.4	0	20	20	0.502371	-0.993175	0.00102058	9.93639	18	18	0.52496	-0.929721	12.324	26	227250000	156680000	70560000	18	18	0.49069	-1.02712	58.319	25	96333000	69273000	27059000	10	10	0.492199	-1.02269	16.415	13	24878000	7271600	17607000
	2350	Tb927.5.1720	Tb05.1P6.850	hypothetical protein, conserved		Q57ZP1	X	69.485	6	0	3	3	0.502587	-0.992555	0.0254162	5.29811	1	1	0.43048	-1.21598		1	1716700	1335600	381120	1	1	0.47223	-1.08244		1	603740	455440	148300	2	2	0.624493	-0.679244		1	486970	48149	438820
	1419	Tb927.11.2180	Tb11.18.0009, Tb11.18.0009:mRNA, Tb11.18.0009:pep	hypothetical protein, conserved		Q386U1		69.23	5.6	0	3	3	0.502619	-0.992462	0.0973207	3.36111	1	1	0.72022	-0.47349		1	9163900	5304100	3859700	2	2	0.54103	-0.88622		1	2228700	1314800	913910	1	1	0.32586	-1.61767		1	4876400	1091200	3785200
	207	Tb927.7.5080;Tb11.v5.0188	Tb07.27E10.300	ATP-NAD kinase-like protein		Q57ZI1		79.822	4.8	0	3	3	0.50267	-0.992316	0.00316714	8.3026	3	3	0.53921	-0.891081	28.376	3	8524300	6151800	2372500	1	1	0.49947	-1.00153		1	3083600	2223200	860370	1	1	0.471609	-1.08434		1	2979100	861390	2117700
	262	Tb927.10.16170;Tb11.v5.0396	TRYP_x-61h03.q2kb185_14, Tb10.61.0090	potassium voltage-gated channel, putative		Q387P8	X	34.606	21.5	0	8	8	0.50291	-0.991627	0.000305406	11.677	8	8	0.49828	-1.00497	19.912	8	128650000	87461000	41187000	8	8	0.49563	-1.01266	12.741	8	92900000	65320000	27579000	4	4	0.515039	-0.957246	17.6	5	23910000	7178100	16732000
	2296	Tb927.4.5350	Tb04.24M18.140	3-methylcrotonyl-CoA carboxylase, pseudogene, putative (pseudogene),3-methylcrotonyl-CoA carboxylase, point mutation				73.856	16.2	0	10	1	0.502969	-0.99146	0.00240556	8.69941	9	1	0.5357	-0.900503		1	32913000	23785000	9127600	8	1	0.47725	-1.06718		1	8980800	6078600	2902200	9	1	0.497686	-1.00669		1	8182100	2236100	5946000
	1384	Tb927.11.16750	Tb11.01.8500, Tb11.01.8500:mRNA, Tb11.01.8500:pep	hypothetical protein, conserved		Q381B1	X	25.871	20.9	0	4	4	0.503562	-0.98976	0.00510411	7.61412	4	4	0.47376	-1.07777	10.129	4	38830000	27889000	10941000	4	4	0.55506	-0.849284	10.778	5	106760000	75447000	31314000	3	3	0.485578	-1.04222	4.5093	3	23598000	6723200	16875000
	2600	Tb927.6.3930	Tb06.4F7.470	hypothetical protein, conserved		Q585Z1	X	49.246	20.7	0	9	9	0.50373	-0.989277	0.0246351	5.34314	9	9	0.43618	-1.197	33.487	11	198110000	137850000	60262000	8	8	0.46907	-1.09212	28.445	10	205920000	145790000	60135000	5	5	0.624727	-0.678703	29.155	7	17481000	6422400	11059000
	2453	Tb927.5.4290	Tb05.45E22.590	hypothetical protein, conserved		Q57Z20		40.083	18.3	0	6	6	0.504324	-0.987577	0.0078853	6.98662	4	4	0.47793	-1.06513	11.961	4	42793000	29889000	12904000	4	4	0.47105	-1.08605	21.483	4	44320000	31154000	13166000	5	5	0.569768	-0.811553	3.9526	4	68004000	22302000	45702000
	3459	Tb927.9.15010	Tb09.244.2840, Tb09.244.2840:mRNA, Tb09.244.2840:pep, chr9contig244a01.tmp0284	hypothetical protein, conserved		Q38CZ9	X	23.182	57.4	0	13	13	0.505904	-0.983064	0.00927249	6.75283	11	11	0.47114	-1.08577	11.25	16	123000000	88661000	34341000	12	12	0.47605	-1.07081	38.707	19	258520000	187040000	71478000	10	10	0.577301	-0.792606	34.967	19	119020000	36721000	82302000
	2134	Tb927.4.1280	Tb04.2L9.400	hypothetical protein, conserved		Q581V3		43.863	19.3	0	6	6	0.50607	-0.982592	0.0122419	6.35203	4	4	0.58472	-0.774182	34.876	4	47114000	32830000	14284000	4	4	0.49064	-1.02726	9.7673	4	88315000	62396000	25920000	4	4	0.451773	-1.14633	15.818	4	118280000	33486000	84795000
	2584	Tb927.6.3530	Tb06.2N9.200	hypothetical protein, conserved		Q584Z3		30.913	23.9	0	6	6	0.506369	-0.981739	0.0141361	6.14448	2	2	0.58666	-0.769403	23.563	2	6114600	4782900	1331700	4	4	0.50042	-0.998789	26.707	3	35070000	23787000	11283000	6	6	0.442263	-1.17702	17.94	10	95356000	24934000	70422000
	1182	Tb927.11.1250	Tb11.47.0024, Tb11.47.0024:mRNA, Tb11.47.0024:pep	Mitochondrial SSU ribosomal protein, putative,mitochondrial edited mRNA stability factor 1 subunit, putative,kinteoplast poly(A) polymerase complex 1 subunit		Q387C7	X	98.264	24	0	18	18	0.507016	-0.979896	7.76989e-05	13.6517	16	16	0.50341	-0.990194	23.052	20	75207000	53022000	22185000	13	13	0.50461	-0.986759	17.272	14	32536000	23003000	9532400	5	5	0.513084	-0.962734	12.163	7	11426000	3606200	7819600
	2699	Tb927.7.1350	Tb07.27M11.620	hypothetical protein, conserved		Q57WR5	X	40.688	10.9	0	3	3	0.507998	-0.977106	0.0346428	4.8513	3	3	0.44207	-1.17765	2.223	2	23112000	17487000	5625400	1	1	0.65795	-0.60395		1	4211900	2612100	1599800	2	2	0.450714	-1.14971	21.247	2	5999300	1509900	4489400
	1845	Tb927.2.4240		GTP binding protein, putative		Q586V0		40.685	40.1	0	14	14	0.508385	-0.976008	0.0026974	8.53421	9	9	0.53482	-0.902875	46.854	12	314700000	228770000	85936000	11	11	0.47512	-1.07364	15.592	12	415820000	295350000	120470000	10	10	0.51709	-0.951513	14.764	8	468410000	144160000	324250000
	2114	Tb927.3.810	Tb03.27F10.660	hypothetical protein, conserved		Q57WW4		36.047	16.5	0	3	3	0.508444	-0.97584	0.0335915	4.89576	2	2	0.46604	-1.10147	18.925	2	12468000	9144100	3324100	2	2	0.43177	-1.21167	12.261	2	8383800	6136400	2247400	2	2	0.653211	-0.61438	23.854	2	1387500	386910	1000600
	2187	Tb927.4.2430	Tb04.1H19.840	hypothetical protein, conserved		Q584E4		72.371	3.1	0	2	2	0.508531	-0.975592	0.128743	2.95743	1	1	0.58416	-0.775565		1	808740	568640	240100	0	0				0	0	0	0	1	1	0.442693	-1.17562		1	704820	183770	521050
	1859	Tb927.2.4590		branched-chain amino acid aminotransferase, putative		Q586R0	X	40.432	74.9	0	29	3	0.508553	-0.97553	0.00225988	8.78954	21	2	0.51843	-0.947779	1.65	3	243920000	171770000	72160000	21	2	0.53122	-0.912619	7.4427	3	225330000	161510000	63822000	27	3	0.477578	-1.06619	18.478	3	768560000	223590000	544980000
	263	Tb927.10.16150;Tb11.v5.0397	TRYP_x-61h03.q2kb185_17, Tb10.61.0110	ATP-dependent zinc metallopeptidase, putative,metallo-peptidase, Clan MA(E) Family M41		Q387Q0	X	62.779	32.6	0	19	18	0.509973	-0.971507	0.0082395	6.92323	19	18	0.55951	-0.837764	8.8523	18	776700000	537610000	239080000	17	16	0.52219	-0.937353	11.839	16	132450000	92547000	39901000	10	9	0.453947	-1.1394	41.419	8	50118000	15148000	34970000
	614	Tb927.10.1440	TRYP_x-70a06.p2kb545_908, Tb10.70.6600	hypothetical protein, conserved		Q38C96		24.717	26	0	3	3	0.509995	-0.971445	0.0498606	4.32596	1	1	0.53473	-0.903117		1	1607400	1219100	388330	1	1	0.38115	-1.39157		1	1603600	1263200	340390	1	1	0.65083	-0.619648		1	1458000	481610	976350
	2816	Tb927.7.3800	Tb07.6C8.220	hypothetical protein, conserved		Q57UC7	X	27.332	21.1	0	6	6	0.510175	-0.970935	0.000921751	10.0833	4	4	0.52383	-0.932829	20.658	4	14055000	10022000	4033000	4	4	0.51728	-0.950983	2.7083	3	28771000	20286000	8484900	6	6	0.490052	-1.02899	15.044	5	63423000	17783000	45641000
	1068	Tb927.11.1010	Tb11.03.0110, Tb11.03.0110:mRNA, Tb11.03.0110:pep	chaperone protein DNAj, putative		Q387E9	X	41.739	30.5	0	9	9	0.510257	-0.970703	0.00681416	7.19725	9	9	0.54933	-0.864255	43.044	12	226070000	150550000	75524000	9	9	0.45735	-1.12863	31.681	12	228470000	167020000	61455000	3	3	0.528793	-0.919226	3.4971	3	12845000	3838500	9006700
	793	Tb927.10.3580	TRYP_x-70a06.p2kb545_513, Tb10.70.3840	hypothetical protein, conserved		Q38BP1	X	35.612	40.7	0	14	14	0.510518	-0.969966	0.005561	7.49044	11	11	0.49018	-1.02862	8.1814	10	109930000	75645000	34285000	11	11	0.48105	-1.05574	18.281	10	140840000	98818000	42022000	9	9	0.56427	-0.825541	16.77	6	185400000	59412000	125990000
	2778	Tb927.7.3140	Tb07.13M20.170	hypothetical protein, conserved		Q57YC4		20.963	24.2	0	5	5	0.510701	-0.96945	0.0247408	5.33697	5	5	0.52422	-0.931756	92.307	6	37855000	16156000	21699000	4	4	0.49753	-1.00714	2.3343	3	34711000	25168000	9542700	0	0				0	0	0	0
	2549	Tb927.6.2490	Tb06.4M18.1060	hypothetical protein, conserved		Q584Q7	X	28.031	32.1	0	7	7	0.511605	-0.966897	0.00259027	8.59268	3	3	0.48083	-1.0564	17.673	5	10804000	7642300	3161400	6	6	0.541	-0.8863	25.629	8	45980000	30443000	15537000	3	3	0.514774	-0.957989	13.444	3	15325000	4638200	10686000
	2933	Tb927.7.6660	Tb07.15M23.340	chaperone protein DNAj, putative		Q57Y63	X	29.887	15.2	0	3	3	0.5117	-0.966629	0.0998473	3.32413	1	1	0.35377	-1.49912		1	15341000	12217000	3124300	3	3	0.77889	-0.360508	47.205	4	42617000	26119000	16498000	3	3	0.486239	-1.04026	10.077	3	24239000	7520700	16718000
	337	Tb927.9.3590;Tb11.v5.0904	Tb09.160.2210, Tb09.160.2210:mRNA, Tb09.160.2210:pep, chr9contig160.tmp0191	monothiol glutaredoxin, putative		Q38FH2	X	20.43	47.8	0	10	10	0.512307	-0.96492	0.000416508	11.2294	9	9	0.49862	-1.00399	7.2171	11	191600000	125900000	65698000	8	8	0.52088	-0.940977	18.307	12	174710000	109710000	64998000	5	5	0.517706	-0.949796	14.881	7	18758000	5598800	13159000
	1777	Tb927.11.9670	Tb11.01.1440, Tb11.01.1440:mRNA, Tb11.01.1440:pep	glycine synthase, putative (GCVT1)	GCVT1	Q383W2	X	41.142	61.3	0	20	20	0.512505	-0.964361	0.000410064	11.2519	14	14	0.50169	-0.995132	11.43	14	363990000	258520000	105460000	16	16	0.52554	-0.928128	16.794	15	429600000	303140000	126460000	13	13	0.510569	-0.969823	8.7947	14	543990000	155920000	388070000
	2191	Tb927.4.2520	Tb04.1H19.1040	NAD dependent deacetylase, putative,transcriptional regulator, Sir2 family protein, nicotinic acid mononucleotide 5,6-dimethylbenzimidazole (cobb) protein		Q584D5		26.882	39.3	0	6	6	0.512835	-0.963434	0.0103251	6.59771	5	5	0.50731	-0.97906	17.854	4	8979500	6056800	2922700	6	6	0.51842	-0.947807	6.306	5	50696000	33759000	16938000	0	0				0	0	0	0
	1165	Tb927.11.11950	Tb11.01.3780, Tb11.01.3780:mRNA, Tb11.01.3780:pep	cytochrome oxidase assembly protein, putative		Q382Y6	X	43.527	4.8	0.007806	2	2	0.512914	-0.963211	0.0696212	3.84433	1	1	0.63037	-0.665729	2.8519	2	3080200	2015300	1064900	1	1	0.60498	-0.725041	9.1316	4	6779300	4446500	2332900	2	2	0.353832	-1.49886	135.47	2	2644000	555110	2088900
	3131	Tb927.8.3960	Tb08.10J17.230	hypothetical protein, conserved		Q581B6	X	45.018	34.5	0	11	11	0.513134	-0.962594	0.0154239	6.01869	8	8	0.57336	-0.802487	17.455	10	111440000	76173000	35271000	9	9	0.54126	-0.885606	25.445	13	133460000	92625000	40839000	9	9	0.435369	-1.19969	16.125	6	149040000	35776000	113270000
	3550	Tb927.9.4360	Tb09.160.2970, Tb09.160.2970:mRNA, Tb09.160.2970:pep, chr9contig160.tmp0240	KREL1,RNA editing ligase,RNA-editing complex protein,mitochondrial RNA editing ligase 1 (KREL1)	KREL1	P86927	X	52.226	7.9	0	5	5	0.513276	-0.962194	0.0440906	4.50338	5	5	0.49007	-1.02894	16.096	6	71237000	49326000	21911000	4	4	0.53758	-0.895449	13.866	6	83804000	58432000	25372000	0	0				0	0	0	0
	3042	Tb927.8.2010	Tb08.26N11.480	hypothetical protein, conserved		Q581Y1		21.332	32.8	0	6	6	0.513891	-0.960464	0.00665632	7.23106	4	4	0.46202	-1.11397	23.779	4	17169000	12415000	4754000	4	4	0.55357	-0.853162	25.213	4	40548000	28694000	11855000	3	3	0.530617	-0.914258	12.845	3	7870200	2186200	5684000
	2447	Tb927.5.4080	Tb05.45E22.350	hypothetical protein, conserved		Q57Z41	X	58.167	15.9	0	6	6	0.513984	-0.960205	0.0217755	5.52115	3	3	0.62165	-0.685826	28.061	2	27001000	19065000	7935700	2	2	0.49268	-1.02128		1	2258800	1761200	497560	3	3	0.443341	-1.17351	20.858	3	14416000	4727100	9688600
	398	Tb927.1.3950		alanine aminotransferase (ALAT)	ALAT	Q4GYI2		55.704	37.9	0	16	16	0.514087	-0.959917	0.0247395	5.33704	13	13	0.46105	-1.117	18.894	15	578710000	412890000	165830000	15	15	0.46313	-1.11051	16.573	17	687790000	500000000	187790000	9	9	0.636294	-0.652234	19.255	12	53177000	20222000	32955000
	2711	Tb927.7.1640	Tb07.29D18.100	ras-like small GTPase, putative (TbEAR)	TbEAR	Q57TZ4	X	65.504	16.8	0	10	10	0.515131	-0.956988	0.00172006	9.18332	8	8	0.53794	-0.894483	35.195	9	196460000	137330000	59129000	8	8	0.51917	-0.945721	17.487	8	60350000	41920000	18429000	3	3	0.489452	-1.03076	8.3373	3	30316000	7450900	22865000
	1461	Tb927.11.2910	Tb11.02.0430, Tb11.02.0430:mRNA, Tb11.02.0430:pep	phosphoglycerate mutase, putative (iPGAM)	iPGAM	Q386M0	X	43.738	12	0	3	3	0.515682	-0.955446	0.0020987	8.89629	1	1	0.49095	-1.02635	14.574	2	11878000	8139200	3738800	2	2	0.54513	-0.875328	26.849	3	20307000	14200000	6107500	2	2	0.5124	-0.964657	7.4924	2	20001000	6715000	13286000
	1801	Tb927.2.1860		mitochondrial RNA binding complex 1 subunit (MRB1860)	MRB1860	Q585T1	X	96.551	12.4	0	9	9	0.51582	-0.955061	0.00330134	8.24273	8	8	0.51072	-0.969396	14.642	10	23603000	16517000	7085700	6	6	0.55347	-0.853423	19.708	7	11615000	8113600	3501800	5	5	0.485531	-1.04236	19.7	5	22070000	6456700	15614000
	1666	Tb927.11.6830	Tb11.02.4660, Tb11.02.4660:mRNA, Tb11.02.4660:pep	hypothetical protein, conserved		Q384Y7	X	108.83	14.4	0	13	13	0.516283	-0.953767	0.00378884	8.04403	7	7	0.54117	-0.885846	5.9309	6	10925000	7585700	3339700	11	11	0.47598	-1.07103	28.919	8	15425000	10478000	4947000	3	3	0.534245	-0.904426	41.134	2	1210500	326400	884060
	2417	Tb927.5.3300	Tb05.27M3.440	hypothetical protein, conserved		Q57Z63	X	20.126	12.3	0	2	2	0.51661	-0.952852	0.206392	2.27654	0	0				0	0	0	0	1	1	0.41378	-1.27306		1	2818100	1825900	992250	1	1	0.644995	-0.63264		1	687190	220480	466710
	2610	Tb927.6.4130	Tb06.4F7.170	hypothetical protein, conserved		Q586B1	X	11.734	66.3	0	6	6	0.517284	-0.950971	0.000810075	10.2697	4	4	0.52809	-0.921144	3.3318	4	30755000	21548000	9206700	6	6	0.52605	-0.926728	5.7868	7	58593000	41474000	17118000	5	5	0.498256	-1.00504	15.435	4	9353200	2596100	6757000
	3188	Tb927.8.5310	Tb08.5H5.300	hypothetical protein, conserved		Q57UK3		37.608	22.7	0	5	5	0.51868	-0.947083	0.00326649	8.25804	2	2	0.54307	-0.88079	3.0115	3	24099000	16907000	7192800	3	3	0.53373	-0.905818	15.92	3	32445000	21360000	11085000	4	4	0.481417	-1.05464	29.77	3	41796000	12288000	29508000
	2582	Tb927.6.3420	Tb06.2N9.480	hypothetical protein, conserved		Q584Y2	X	39.505	14.3	0	5	5	0.518712	-0.946996	0.00713397	7.13108	2	2	0.56438	-0.825261	23.572	3	53849000	33744000	20105000	3	3	0.52967	-0.916834	32.396	3	46363000	32865000	13497000	4	4	0.466875	-1.09889	8.4681	3	50045000	13616000	36429000
	2168	Tb927.4.1990	Tb04.29M18.630	RNA helicase, putative,mitochondrial, putative		Q583J4		70.543	4.8	0	3	3	0.519974	-0.943489	0.00471767	7.72771	3	3	0.5225	-0.936497	5.0945	2	23969000	16764000	7204700	3	3	0.51746	-0.950481	23.949	3	11741000	8236700	3504200	0	0				0	0	0	0
	1526	Tb927.11.4190	TRYP_xi-1013a02.q1k_99, Tb11.02.1670, Tb11.02.1670:mRNA, Tb11.02.1670:pep	hypothetical protein, conserved				59.057	6.9	0	2	2	0.520614	-0.941714	0.0775313	3.68908	1	1	0.41941	-1.25357		1	40867000	29599000	11268000	1	1	0.43956	-1.18587		1	8728200	6248800	2479400	1	1	0.765404	-0.385707		1	1926900	671410	1255400
	3200	Tb927.8.5610	Tb08.26E13.240	hypothetical protein, conserved		Q57X21		54.81	13.1	0	7	7	0.521186	-0.94013	0.0260507	5.26253	4	4	0.44934	-1.15412	14.897	3	22928000	16254000	6674500	3	3	0.49078	-1.02685	5.5443	3	17573000	12548000	5025000	3	3	0.641972	-0.639417	23.569	3	7026600	2838000	4188600
	180	Tb927.10.1160;Tb11.0550	TRYP_x-70a06.p2kb545_956, Tb10.70.6930	hypothetical protein, conserved		Q4FKF6	X	17.503	33.1	0	7	7	0.521208	-0.940068	0.00113507	9.78301	6	6	0.50767	-0.978037	9.6815	5	58069000	40743000	17326000	6	6	0.51226	-0.965052	6.6393	6	59141000	41061000	18080000	5	5	0.544455	-0.877116	12.85	6	12685000	3928800	8755900
	3260	Tb927.8.6890	Tb08.30K1.820	hypothetical protein, conserved		Q57TS4	X	10.088	31.8	0	3	3	0.521616	-0.93894	0.010209	6.61401	2	2	0.59553	-0.747754	7.5664	2	3960800	2510900	1449900	2	2	0.48902	-1.03203	5.9828	2	3873800	2835100	1038700	3	3	0.487329	-1.03703	13.551	3	4992200	1247000	3745200
	2856	Tb927.7.4450	Tb07.26A24.990	hypothetical protein, conserved		Q57X61		113.23	3	0.0064354	3	3	0.522503	-0.93649	0.259985	1.9435	3	3	0.69195	-0.53126	61.586	2	1373500	918780	454770	1	1	0.39455	-1.34172		1	4837800	3728100	1109700	0	0				0	0	0	0
	1454	Tb927.11.270	Tb11.03.0870, Tb11.03.0870:mRNA, Tb11.03.0870:pep	mitochondrial carrier protein (MCP10)	MCP10	Q387M4	X	33.969	11.3	0	2	2	0.522585	-0.936262	0.070724	3.82166	2	2	0.48609	-1.0407	18.095	2	7216200	5125800	2090500	2	2	0.56182	-0.83182	48.671	2	7939600	5354600	2585000	0	0				0	0	0	0
	3133	Tb927.8.4000	Tb08.10J17.190	hypothetical protein, conserved		Q581C0	X	71.405	4.4	0	3	3	0.522958	-0.935234	0.0991647	3.33403	2	2	0.47234	-1.0821	7.5506	2	21998000	15529000	6469000	1	1	0.579	-0.788365	7.4895	2	938260	610720	327540	0	0				0	0	0	0
	2986	Tb927.7.870	Tb07.29K4.380	hypothetical protein, conserved		Q57VT3	X	40.532	3.9	0.0078081	2	2	0.523926	-0.932564	0.00115266	9.76082	0	0				0	0	0	0	1	1	0.52454	-0.930875		1	6692000	4529900	2162100	1	1	0.523314	-0.934252		1	13711000	3908100	9803000
	365	Tb927.1.1730		conserved protein, unknown function		Q4GZ46	X	75.065	38	0	23	23	0.524446	-0.931135	0.000941228	10.0532	20	20	0.54244	-0.882465	30.684	25	213870000	146020000	67852000	17	17	0.50647	-0.981451	27.912	20	81939000	56900000	25039000	16	16	0.525045	-0.929488	48.49	25	73601000	23119000	50482000
	3196	Tb927.8.5540	Tb08.26E13.150	Iron-sulfur assembly protein 1 (Isa1)	Isa1	Q57X28	X	29.536	17.6	0	4	4	0.524613	-0.930675	0.000939867	10.0553	2	2	0.5356	-0.900772	8.9571	4	23366000	16021000	7344900	2	2	0.53459	-0.903495	10.665	3	23331000	15768000	7563100	2	2	0.504261	-0.987757	7.0769	2	7187800	2475600	4712300
	1113	Tb927.11.10870	Tb11.01.2640, Tb11.01.2640:mRNA, Tb11.01.2640:pep	32 kDa ER-associated protein (ERAP32)	ERAP32	Q383J2		27.317	10.7	0	2	2	0.524776	-0.930227	0.0128106	6.28652	2	2	0.51801	-0.948948	8.0762	2	2178900	1486800	692090	2	2	0.53163	-0.911506	5.0432	2	12889000	8696900	4192000	0	0				0	0	0	0
	2827	Tb927.7.3950	Tb07.5F10.800	RNA-editing complex protein,RNA-editing 3' terminal uridylyl transferase 1,KRET1 (KRET1)	KRET1	Q57UM5	X	107.38	13.2	0	9	9	0.524887	-0.929921	0.0228766	5.44998	8	8	0.5675	-0.817308	16.208	6	12204000	7949200	4254600	6	6	0.59118	-0.758331	8.4033	5	7900300	5379900	2520400	4	4	0.431034	-1.21412	48.02	3	4137300	1245000	2892200
	1959	Tb927.3.2260	Tb03.48O8.680	hypothetical protein, conserved		Q582T9	X	26.421	32.9	0	9	9	0.525194	-0.929077	0.00407002	7.94075	6	6	0.48539	-1.04278	23.043	8	23033000	15945000	7088000	7	7	0.55783	-0.842103	12.052	10	86337000	59469000	26868000	8	8	0.535017	-0.902344	11.02	12	91668000	28151000	63517000
	3599	Tb927.9.6510	Tb09.160.4750, Tb09.160.4750:mRNA, Tb09.160.4750:pep, chr9contig160.tmp0361	hypothetical protein, conserved		Q38ET1	X	75.135	25.8	0	18	18	0.525796	-0.927425	0.000276712	11.8193	15	15	0.53144	-0.912021	27.469	21	299670000	209580000	90086000	9	9	0.53146	-0.911967	35.253	7	35827000	23438000	12389000	12	12	0.514668	-0.958286	24.249	11	26549000	8217000	18332000
	1739	Tb927.11.8910	Tb11.01.0640, Tb11.01.0640:mRNA, Tb11.01.0640:pep	NADH dehydrogenase subunit NB6M, putative,NB6M,Complex 1,NADH-ubiquinone oxidoreductase chain NB6M		Q384D7	X	20.705	17.3	0	3	3	0.526294	-0.926058	0.10507	3.25058	1	1	0.58568	-0.771815		1	1588800	1229700	359100	3	3	0.47293	-1.0803	10.497	3	11264000	8014600	3249200	0	0				0	0	0	0
	441	Tb927.10.10420	Tb10.406.0490	monothiol glutaredoxin, putative		Q389T5	X	14.888	28.2	0	3	3	0.528885	-0.918974	0.112089	3.15729	1	1	0.59235	-0.755478		1	1256000	948740	307300	3	3	0.47222	-1.08247	8.7955	3	4093400	3142600	950820	0	0				0	0	0	0
	1126	Tb927.11.11130	Tb11.01.2920, Tb11.01.2920:mRNA, Tb11.01.2920:pep	hypothetical protein, conserved		Q383G5	X	20.053	46.2	0	9	9	0.529217	-0.918069	0.0155043	6.01119	7	7	0.5063	-0.981936	57.055	7	35024000	23827000	11197000	8	8	0.47346	-1.07869	59.453	6	55151000	37608000	17543000	5	5	0.618314	-0.693587	16.494	4	20141000	5923600	14217000
	3248	Tb927.8.6580	Tb08.30K1.380	succinate dehydrogenase flavoprotein, putative		Q57TV5	X	66.88	62.1	0	36	36	0.529246	-0.917988	0.000632052	10.6277	32	32	0.53726	-0.896308	20.937	50	4298100000	2975300000	1322800000	30	30	0.5383	-0.893518	14.331	48	1306000000	918860000	387130000	25	25	0.512584	-0.96414	31.097	35	1223500000	505480000	718060000
	332	Tb927.11.15780;Tb11.v5.0771	Tb11.01.7430, Tb11.01.7430:mRNA, Tb11.01.7430:pep	hypothetical protein, conserved		Q381K8		10.98	55.1	0	4	4	0.529753	-0.916608	0.0121787	6.35949	4	4	0.54012	-0.888648	14.343	4	27792000	19255000	8537400	4	4	0.59237	-0.75543	3.9757	4	33752000	21843000	11909000	3	3	0.464662	-1.10575	5.3355	3	3032700	862540	2170200
	3613	Tb927.9.7170	Tb09.160.5240, Tb09.160.5240:mRNA, Tb09.160.5240:pep, chr9contig160.tmp0410	hypothetical protein, conserved		Q38EM7	X	53.98	15.5	0	5	5	0.530054	-0.915788	0.056371	4.1489	4	4	0.456	-1.13289	21.534	6	82229000	59038000	23191000	5	5	0.44974	-1.15284	18.533	6	139450000	104320000	35131000	1	1	0.726164	-0.461633		1	971100	387880	583230
	979	Tb927.10.8010	TRYPtp6k15-3d06.p1c_374, Tb10.6k15.2530	hypothetical protein, conserved		Q38AG3	X	28.355	27.9	0	7	7	0.53057	-0.914385	0.0313977	4.9932	6	6	0.4917	-1.02415	15.273	6	25990000	18093000	7897600	5	5	0.45667	-1.13078	6.4786	6	56478000	40909000	15568000	2	2	0.665159	-0.588229	32.105	3	8367100	2571000	5796100
	2440	Tb927.5.3840	Tb05.6E7.800	hypothetical protein, conserved		Q57U82		63.647	8.9	0	4	4	0.530697	-0.914041	0.00181917	9.10251	3	3	0.52566	-0.927798	7.4821	3	16146000	11443000	4703000	2	2	0.55841	-0.840603	21.318	2	21916000	15520000	6395900	2	2	0.509191	-0.973721	9.5334	2	5197600	1408300	3789300
	1929	Tb927.3.1710	Tb03.30P12.320	hypothetical protein, conserved		Q57ZE0	X	43.986	9.8	0	4	4	0.530788	-0.913792	0.0602486	4.05293	1	1	0.51199	-0.965812		1	2943200	1949100	994130	2	2	0.40827	-1.2924	30.276	3	11837000	7062500	4775000	1	1	0.71541	-0.483158	15.606	2	1964000	635050	1329000
	3197	Tb927.8.5560	Tb08.26E13.170	hypothetical protein, conserved		Q57X26	X	59.988	32.8	0	15	15	0.530929	-0.913409	0.0252771	5.30603	12	12	0.50861	-0.975368	16.957	11	415820000	297720000	118090000	7	7	0.64542	-0.63169	31.189	7	23067000	16018000	7048300	6	6	0.455913	-1.13317	25.963	6	76762000	22308000	54454000
	168	Tb927.11.7214;Tb11.02.5100b	Tb11.02.5100, Tb11.02.5100:mRNA, Tb11.02.5100:pep	hypothetical protein, conserved		Q384U7	X	63.574	5.6	0	2	2	0.531446	-0.912005	0.0438837	4.51017	2	2	0.50875	-0.974971	3.2836	2	24527000	17393000	7134900	0	0				0	0	0	0	1	1	0.555155	-0.849038		1	5968000	1481800	4486200
	2970	Tb927.7.740	Tb07.29K4.580	chaperone protein DNAj, putative		Q57VS0	X	61.973	10.4	0	3	3	0.531957	-0.910617	0.0709453	3.81715	2	2	0.49568	-1.01252	42.863	2	15882000	10576000	5305500	2	2	0.57089	-0.808715	21.743	2	29839000	19294000	10545000	0	0				0	0	0	0
	1948	Tb927.3.2050	Tb03.30P12.1020	hypothetical protein, conserved		Q57ZA6		172.41	21.8	0	32	32	0.534	-0.905088	0.00402103	7.95822	29	29	0.55257	-0.855771	22.464	39	152340000	99885000	52451000	13	13	0.55878	-0.839648	26.138	15	62140000	36820000	25320000	19	19	0.49317	-1.01984	42.724	21	23937000	7809300	16128000
	3216	Tb927.8.6000	Tb08.11J15.870	fatty acid desaturase, putative		Q57YK1		49.385	7.4	0	3	3	0.534379	-0.904066	0.00795562	6.97381	2	2	0.53021	-0.915364	0.54979	2	1676500	1104400	572170	3	3	0.53858	-0.892767	29.492	5	8204800	5750700	2454100	0	0				0	0	0	0
	877	Tb927.10.5660	TRYP_x-70a06.p2kb545_184, Tb10.70.1330	heat shock protein, putative		Q38B38	X	37.873	20	0	6	6	0.535337	-0.90148	0.0834568	3.58283	4	4	0.58131	-0.78262	41.31	5	43998000	24019000	19979000	6	6	0.493	-1.02034	39.584	6	57827000	37523000	20304000	0	0				0	0	0	0
	2271	Tb927.4.4610	Tb04.3I12.420	hypothetical protein, conserved		Q583E6	X	34.626	35.7	0	7	7	0.535428	-0.901235	0.0127577	6.29249	6	6	0.51808	-0.948753	21.107	5	52132000	35888000	16245000	6	6	0.61375	-0.704277	29.346	4	41042000	28862000	12179000	1	1	0.482742	-1.05068		1	1916800	477040	1439700
	2749	Tb927.7.2620	Tb07.22O10.790	hypothetical protein, conserved		Q57XL2	X	34.549	18.4	0	5	5	0.535457	-0.901158	0.107853	3.21286	3	3	0.42576	-1.23189	27.486	3	31608000	23890000	7718800	3	3	0.83746	-0.255908	48.209	3	23824000	17918000	5905700	2	2	0.430571	-1.21568	5.6266	2	11450000	3256000	8194300
	1762	Tb927.11.940	Tb11.03.0180, Tb11.03.0180:mRNA, Tb11.03.0180:pep	KREPB5,RNA-editing complex protein (KREPB5)	KREPB5	Q387F6	X	43.464	18.6	0	6	6	0.535486	-0.901078	0.0022157	8.81802	3	3	0.50495	-0.985788	27.155	3	18567000	12509000	6058200	4	4	0.55365	-0.852954	20.457	5	33403000	22664000	10739000	4	4	0.549239	-0.864493	17.986	3	104790000	32221000	72571000
	1441	Tb927.11.2530	Tb11.02.0130, Tb11.02.0130:mRNA, Tb11.02.0130:pep	mitochondrial RNA binding complex 1 subunit,kinteoplast poly(A) polymerase complex 1 subunit,mitochondrial edited mRNA stability factor 1 subunit		Q386Q7	X	84.864	23.4	0	18	18	0.535628	-0.900698	0.00471927	7.72722	14	14	0.51125	-0.967899	32.433	16	119130000	81454000	37674000	11	11	0.58372	-0.776652	19.742	14	36167000	24218000	11949000	13	13	0.514933	-0.957543	16.729	16	50290000	15636000	34655000
	3193	Tb927.8.5490	Tb08.26E13.60	hypothetical protein, conserved		Q57X33		71.722	7.1	0	4	4	0.535914	-0.899925	0.142867	2.80725	3	3	0.61792	-0.694508	36.367	3	2686200	1622900	1063300	0	0				0	0	0	0	1	1	0.464792	-1.10534	77.629	2	1396300	467190	929140
	271	Tb927.10.13170;Tb11.v5.0438	Tb10.389.0290	hypothetical protein, conserved		Q388T0		38.399	5.8	0	2	2	0.536251	-0.899021	0.179973	2.47415	1	1	0.64266	-0.637872		1	7718900	4749600	2969300	2	2	0.44746	-1.16017	22.266	2	15903000	11611000	4292000	0	0				0	0	0	0
	2043	Tb927.3.4440	Tb03.26J7.750	hypothetical protein, conserved		Q580J8		38.688	8.7	0	3	3	0.536257	-0.899005	0.314633	1.66826	2	2	0.69277	-0.529552	40.668	2	9637700	5290300	4347300	3	3	1.0292	0.0415234	22.719	2	6712800	3740100	2972700	1	1	0.216286	-2.20899		1	4098700	622920	3475800
	2102	Tb927.3.5630	Tb03.5L5.870	3,2-trans-enoyl-CoA isomerase, mitochondrial precursor, putative		Q580R2	X	33.883	11.9	0	3	3	0.536353	-0.898744	0.0105165	6.5712	3	3	0.59396	-0.751562	23.596	4	5805700	4084600	1721000	2	2	0.47614	-1.07054	12.835	3	10172000	7349000	2822800	3	3	0.545584	-0.874128	4.5716	3	12875000	3815100	9059600
	680	Tb927.10.15830	TRYP_x-61h03.q2kb185_71, Tb10.61.0460	hypothetical protein, conserved		Q387T1	X	29.207	30.5	0	6	6	0.536578	-0.89814	0.027536	5.18254	3	3	0.50935	-0.973271	0.44075	3	37342000	25881000	11461000	4	4	0.46136	-1.11604	5.6518	4	38016000	26350000	11666000	2	2	0.657419	-0.605115	28.033	2	7409100	2386300	5022800
	740	Tb927.10.2540	TRYP_x-70a06.p2kb545_696, Tb10.70.5130	adenylate kinase, putative		Q38BZ1	X	25.656	18.3	0	3	3	0.536973	-0.897077	0.251506	1.99133	3	3	0.69592	-0.523007	57.218	3	5262000	3126200	2135900	3	3	0.41433	-1.27115	46.451	3	20865000	16132000	4732400	0	0				0	0	0	0
	293	Tb927.11.15470;Tb11.v5.0544	Tb11.01.7110, Tb11.01.7110:mRNA, Tb11.01.7110:pep	methionyl-tRNA formyltransferase		Q381N8	X	71.337	6.3	0	3	3	0.537771	-0.894936	0.0797799	3.64783	3	3	0.49998	-1.00006	26.728	3	33904000	25265000	8639000	3	3	0.40624	-1.2996	43.095	4	16726000	11328000	5398000	2	2	0.765697	-0.385155	27.935	2	2874000	1214800	1659100
	355	Tb927.1.1200		SSU ribosomal protein, mitochondrial (MRPS15)	MRPS15	Q4GZ99	X	50.307	14.5	0	6	6	0.538421	-0.893193	0.0200051	5.64349	4	4	0.45603	-1.1328	26.919	4	25551000	18601000	6950400	3	3	0.55373	-0.852745	30.667	3	14478000	10462000	4015400	1	1	0.618123	-0.694033		1	1157900	487390	670550
	2772	Tb927.7.3050	Tb07.13M20.300	hypothetical protein, conserved		Q57YB5	X	131.58	36.9	0	44	44	0.539584	-0.890082	0.000867433	10.171	35	35	0.54567	-0.873899	18.032	58	321150000	220040000	101110000	42	42	0.52073	-0.941393	21.352	75	530750000	373860000	156890000	14	14	0.552883	-0.854953	24.227	16	32320000	10260000	22060000
	1020	Tb927.10.900	TRYP_x-70a06.p2kb545_998, Tb10.70.7250	hypothetical protein, conserved		Q38CF0	X	19.158	26.3	0	4	4	0.539719	-0.889721	0.081551	3.61615	2	2	0.58434	-0.77512	14.688	2	656320	378850	277470	0	0				0	0	0	0	2	2	0.498504	-1.00432		1	1102400	243360	859020
	2142	Tb927.4.1440	Tb04.2L9.650	hypothetical protein, conserved		Q581T7	X	23.261	31.7	0	4	4	0.539833	-0.889415	0.0570416	4.13184	2	2	0.66696	-0.584328	25.041	3	4301400	2773600	1527800	4	4	0.58947	-0.76251	26.247	6	23534000	15708000	7826000	2	2	0.400144	-1.32141	16.804	3	6424000	1901100	4522800
	2828	Tb927.7.3960	Tb07.5F10.790	50S ribosomal protein L16, putative		Q57UM6	X	19.13	58.1	0	8	8	0.540185	-0.888474	0.000522615	10.902	6	6	0.55458	-0.850533	35.639	5	55834000	34948000	20885000	8	8	0.52849	-0.920052	72.118	6	112080000	69913000	42163000	3	3	0.537808	-0.894837	13.216	3	9395200	2699200	6695900
	2335	Tb927.5.1360	Tb05.30H13.400	nucleoside 2-deoxyribosyltransferase (NDRT)	NDRT	Q57VC7		17.298	15.7	0	2	2	0.54133	-0.88542	0.00745298	7.06797	2	2	0.48875	-1.03283	5.4713	2	8131400	5712100	2419300	2	2	0.58483	-0.773911	18.524	2	10151000	6814100	3337100	1	1	0.55497	-0.849519		1	359400	127650	231750
	3171	Tb927.8.4930	Tb08.4A8.640	hypothetical protein, conserved		Q57UV9	X	33.895	54.8	0	12	12	0.541808	-0.884146	0.00144693	9.43279	9	9	0.54089	-0.886593	15.1	14	455800000	313980000	141820000	9	9	0.5208	-0.941199	17.036	14	320550000	224690000	95861000	7	7	0.564621	-0.824646	10.553	9	194100000	63110000	130990000
	3060	Tb927.8.2300	Tb08.26A17.80	hypothetical protein, conserved		Q57XF9	X	25.468	52.9	0	11	11	0.542158	-0.883215	0.00336785	8.21396	10	10	0.51849	-0.947612	7.0595	16	110280000	77604000	32679000	10	10	0.52837	-0.92038	7.6906	20	276530000	192150000	84382000	7	7	0.5817	-0.781653	17.319	13	57712000	18571000	39141000
	2391	Tb927.5.2830	Tb05.26K5.420	hypothetical protein, conserved		Q57ZV9	X	20.256	19.6	0	4	4	0.542189	-0.883131	0.00275873	8.50178	3	3	0.50852	-0.975624	4.4244	2	24091000	16585000	7505300	3	3	0.55672	-0.844976	6.5779	3	37227000	25519000	11708000	3	3	0.563	-0.828794	16.226	3	7515800	2287000	5228700
	2139	Tb927.4.1370	Tb04.2L9.550	hypothetical protein, conserved		Q581U4		17.643	10.6	0.0061694	2	2	0.543517	-0.879604	0.0193399	5.69228	2	2	0.64356	-0.635853	35.937	3	4501500	2845900	1655700	2	2	0.51382	-0.960665	6.533	2	10357000	7371600	2985000	1	1	0.485555	-1.04229		1	774690	208540	566150
	1761	Tb927.11.9390	Tb11.01.1160, Tb11.01.1160:mRNA, Tb11.01.1160:pep	lipoate-protein ligase, putative,lipoyltransferase, putative		Q383Z0	X	29.64	21.1	0	4	4	0.544044	-0.878204	0.00298899	8.38613	2	2	0.55588	-0.847155	21.384	3	7698000	5408500	2289500	2	2	0.50958	-0.972619	19.57	3	7330700	5154600	2176000	4	4	0.568473	-0.814837	5.1853	3	6752700	2389500	4363100
	2402	Tb927.5.3040	Tb05.26K5.50	MIX protein		Q57ZY0	X	23.069	29.8	0	5	5	0.544588	-0.876763	0.00696294	7.16609	3	3	0.54822	-0.867173	17.134	3	5322800	3731500	1591400	3	3	0.54098	-0.886353	31.946	3	7353400	5062000	2291400	0	0				0	0	0	0
	2646	Tb927.6.4930	Tb06.30P15.560	thiosulfate sulfurtransferase, mitochondrial, putative		Q586G5	X	30.051	40.9	0	10	10	0.545039	-0.875568	0.0312448	5.00024	4	4	0.66163	-0.595903	38.352	3	5842300	4173500	1668800	6	6	0.45229	-1.14468	8.234	5	47198000	34054000	13143000	9	9	0.541067	-0.886121	23.457	10	36087000	10506000	25581000
	3246	Tb927.8.6530	Tb08.30K1.300	hypothetical protein, conserved		Q57TW0		41.897	16.9	0	5	5	0.545726	-0.873751	0.169368	2.56176	4	4	0.64365	-0.635652	23.651	4	18499000	12186000	6312700	2	2	0.4627	-1.11185	1.9823	2	6476200	4792600	1683500	0	0				0	0	0	0
	541	Tb927.10.12930	Tb10.389.0590	hypothetical protein, conserved		Q388V3	X	23.985	44	0	5	5	0.546165	-0.872591	0.0695029	3.84678	4	4	0.75445	-0.406503	37.073	4	25733000	14337000	11396000	5	5	0.50451	-0.987045	45.448	5	48232000	30278000	17954000	3	3	0.428027	-1.22423	2.9532	3	4797700	1283300	3514400
	1648	Tb927.11.6490	Tb11.02.4340, Tb11.02.4340:mRNA, Tb11.02.4340:pep	hypothetical protein, conserved		Q385C0		28.411	29.6	0	6	6	0.547938	-0.867915	0.100214	3.31884	4	4	0.47139	-1.08501	44.185	5	36275000	23187000	13088000	6	6	0.42357	-1.23933	18.436	5	35821000	26320000	9501100	1	1	0.823927	-0.279412		1	1443100	417860	1025200
	1737	Tb927.11.8800	Tb11.12.0014, Tb11.12.0014:mRNA, Tb11.12.0014:pep	hypothetical protein, conserved		Q384E9	X	30.621	42.6	0	9	9	0.548128	-0.867416	0.00266896	8.54951	7	7	0.55887	-0.839415	20.026	15	56032000	38543000	17489000	6	6	0.51573	-0.955312	36.045	13	135350000	89627000	45724000	7	7	0.571363	-0.80752	15.049	14	69599000	21577000	48022000
	2270	Tb927.4.4600	Tb04.3I12.430	hypothetical protein, conserved		Q583E5	X	31.248	49.6	0	10	10	0.548242	-0.867114	0.015423	6.01877	10	10	0.49661	-1.00981	16.476	12	161000000	113990000	47007000	9	9	0.52182	-0.938376	34.378	12	120190000	82712000	37478000	6	6	0.63589	-0.653152	22.804	6	35879000	11476000	24402000
	1106	Tb927.11.10780	Tb11.01.2550, Tb11.01.2550:mRNA, Tb11.01.2550:pep	hypothetical protein, conserved		Q383K1	X	30.902	49.1	0	13	13	0.548572	-0.866246	0.00205047	8.92983	12	12	0.56322	-0.82823	15.8	18	416220000	279620000	136600000	13	13	0.5195	-0.944804	12.855	18	408360000	279490000	128860000	7	7	0.564207	-0.825704	12.412	12	83389000	24424000	58964000
	2854	Tb927.7.4430	Tb07.26A24.1030	hypothetical protein, conserved		Q57X59	X	25.549	21.8	0	6	6	0.549458	-0.863918	0.22461	2.15451	5	5	0.44073	-1.18203	14.866	4	13666000	8442800	5222900	4	4	0.68501	-0.545803	120.76	5	24999000	12918000	12081000	0	0				0	0	0	0
	3659	Tb927.9.9080	Tb09.211.0760, Tb09.211.0760:mRNA, Tb09.211.0760:pep, chr9contig211.tmp0093c	hypothetical protein, conserved		Q38E81	X	28.704	32.8	0	9	9	0.549837	-0.862925	0.00291803	8.42079	7	7	0.54199	-0.883662	15.21	6	23965000	16946000	7019700	7	7	0.52433	-0.931453	69.389	9	69556000	50185000	19370000	9	9	0.584932	-0.773659	12.328	10	113710000	35597000	78117000
	1770	Tb927.11.9560	Tb11.01.1320, Tb11.01.1320:mRNA, Tb11.01.1320:pep	oxidoreductase, putative		Q383X3	X	58.621	29.8	0	10	10	0.550222	-0.861915	0.000258067	11.92	7	7	0.54363	-0.879303	22.924	9	141810000	78223000	63582000	7	7	0.54643	-0.871891	30.416	7	147190000	82994000	64199000	9	9	0.560758	-0.834549	15.047	7	82488000	22501000	59986000
	2990	Tb927.7.910;Tb11.v5.0841	Tb07.29K4.330	hypothetical protein, conserved		Q57VT7	X	80.436	19.5	0	14	14	0.550416	-0.861406	0.022764	5.4571	8	8	0.64483	-0.633009	14.95	6	44321000	29752000	14569000	9	9	0.46941	-1.09108	23.525	3	10813000	7801800	3010800	4	4	0.550903	-0.860129	23.061	5	9291000	2986900	6304100
	994	Tb927.10.8320	TRYPtp6k15-3d06.p1c_324, Tb10.6k15.2180	cytochrome oxidase subunit IX (COXIX)	COXIX	Q38AD2	X	13.786	22.6	0	4	4	0.551188	-0.859384	0.000917219	10.0904	3	3	0.5401	-0.888702	3.3537	4	44488000	30982000	13506000	4	4	0.54261	-0.882012	18.293	5	57571000	39018000	18553000	1	1	0.571396	-0.807437		1	7877100	2505800	5371300
	1465	Tb927.11.2990	Tb11.02.0490, Tb11.02.0490:mRNA, Tb11.02.0490:pep	KREPB4,RNA-editing complex protein (KREPB4)	KREPB4	Q386L2	X	46.39	16.7	0	6	6	0.551238	-0.859253	0.00728739	7.10038	6	6	0.56032	-0.835677	4.0751	5	117250000	78021000	39226000	5	5	0.50099	-0.997146	11.159	5	70453000	48006000	22447000	3	3	0.596694	-0.744936	17.042	4	34650000	11510000	23140000
	1420	Tb927.11.2190	254.t00023, Tb11.57.0003, Tb11.57.0003:mRNA, Tb11.57.0003:pep	hypothetical protein, conserved		Q386U0		11.175	48.5	0	5	5	0.551664	-0.858138	0.0118521	6.39871	4	4	0.52073	-0.941393	15.274	4	3708500	2642100	1066400	5	5	0.51299	-0.962997	5.9515	4	9023700	6337300	2686400	1	1	0.628496	-0.670025		1	139950	40717	99229
	3612	Tb927.9.7150	Tb09.160.5220, Tb09.160.5220:mRNA, Tb09.160.5220:pep, chr9contig160.tmp0408	RNA pseudouridylate synthase protein, putative		Q38EM9		140.81	9.1	0	10	10	0.552036	-0.857165	0.133487	2.90522	4	4	0.62644	-0.674752	39.922	3	3790400	2287500	1502900	9	9	0.48647	-1.03958	21.537	6	16528000	12013000	4514800	0	0				0	0	0	0
	1523	Tb927.11.410	239.t00105, Tb11.03.0725, Tb11.03.0725:mRNA, Tb11.03.0725:pep	hypothetical protein, conserved		Q387L0		14.836	38.2	0	3	3	0.553001	-0.854645	0.0752385	3.73238	2	2	0.51544	-0.956124	6.5016	2	2587500	1823200	764330	3	3	0.5933	-0.753166		1	3190000	2457600	732300	0	0				0	0	0	0
	2151	Tb927.4.1660	Tb04.2L9.1150	mitochondrial carrier protein, putative (MCP6)	MCP6	Q581R5	X	42.163	38.2	0	13	13	0.553329	-0.853791	0.00209075	8.90177	7	7	0.54411	-0.87803	24.218	4	48245000	33385000	14859000	9	9	0.53364	-0.906061	133.7	10	165590000	45138000	120450000	8	8	0.583465	-0.777283	11.871	8	89182000	31862000	57319000
	679	Tb927.10.1580	TRYP_x-70a06.p2kb545_864, Tb10.70.6330	hypothetical protein, conserved		Q38C83		12.232	53.5	0	5	5	0.553381	-0.853656	0.0164148	5.92886	4	4	0.545	-0.875672	13.888	4	13352000	9268800	4083200	5	5	0.56189	-0.83164	19.447	4	16043000	11037000	5006100	0	0				0	0	0	0
	551	Tb927.10.13200;Tb11.v5.0897	Tb10.389.0260	hypothetical protein, conserved		Q388S7		102.15	2.6	0	2	2	0.553462	-0.853445	0.130389	2.9391	1	1	0.36783	-1.44289		1	2342000	1796500	545540	1	1	0.83738	-0.256046		1	878670	495860	382810	1	1	0.550418	-0.8614		1	1232900	395240	837640
	1659	Tb927.11.6700	238.t00588, Tb11.02.4535, Tb11.02.4535:mRNA, Tb11.02.4535:pep	hypothetical protein, conserved		Q384Z9	X	15.205	18.2	0	2	2	0.554004	-0.852033	0.0251917	5.31091	2	2	0.56711	-0.818299	4.7699	2	3944200	2568900	1375300	2	2	0.5412	-0.885766	1.2834	2	4430400	3183700	1246600	0	0				0	0	0	0
	1557	Tb927.11.4780	Tb11.02.2390, Tb11.02.2390:mRNA, Tb11.02.2390:pep	pyruvate dehydrogenase (lipoamide) kinase, putative		Q385U0	X	51.187	16.4	0	5	5	0.55454	-0.850636	0.00881376	6.82603	5	5	0.50859	-0.975425	24.21	6	59236000	41182000	18054000	4	4	0.54486	-0.876043	17.539	4	59097000	39987000	19109000	1	1	0.615385	-0.70044		1	320700	110220	210480
	1260	Tb927.11.13990	Tb11.01.5560, Tb11.01.5560:mRNA, Tb11.01.5560:pep	GDP-L-fucose synthetase, putative		Q382D8		40.659	17.9	0	5	5	0.555364	-0.848495	0.00340291	8.19901	3	3	0.51847	-0.947668	12.976	3	23613000	16024000	7589700	3	3	0.57611	-0.795584	17.036	3	18738000	13854000	4883900	2	2	0.57346	-0.802235	1.6677	2	4222900	1320600	2902200
	3194	Tb927.8.550	Tb08.12O16.110	peptide methionine sulfoxide reductase, putative,peptide Met(O) reductase, putative,methionine-S-sulfoxide reductase, putative		Q57YH5		20.366	11.9	0	2	2	0.556002	-0.846837	0.266247	1.90916	2	2	0.72173	-0.470469	19.498	3	8215100	5634500	2580600	2	2	0.42833	-1.22321	6.7738	2	12007000	8526200	3481000	0	0				0	0	0	0
	2062	Tb927.3.4890	Tb03.48K5.620	ubiquinone biosynthesis protein COQ7 homolog, putative		Q582P6	X	22.874	18.6	0	3	3	0.556417	-0.845761	0.0213711	5.54819	2	2	0.54557	-0.874164	6.1544	2	9844700	6543000	3301800	3	3	0.56748	-0.817359	6.4731	3	20972000	14309000	6663100	0	0				0	0	0	0
	2659	Tb927.6.5140	Tb06.30P15.260	ribosomal P protein AGP2beta-1, putative		Q586I6		24.983	25.9	0	5	5	0.557076	-0.844054	0.0893065	3.48509	5	5	0.44501	-1.16809	26.812	5	17175000	12220000	4955600	5	5	0.4804	-1.05769	30.591	6	58594000	42704000	15890000	3	3	0.808669	-0.306379	2.3062	3	12486000	4699600	7786600
	1819	Tb927.2.2940		hypothetical protein, conserved		Q587G7	X	32.208	43.1	0	11	11	0.557441	-0.843108	0.000668107	10.5476	10	10	0.54912	-0.864807	48.22	14	225000000	152070000	72930000	7	7	0.54904	-0.865017	11.301	12	175200000	116590000	58603000	8	8	0.574548	-0.799502	26.714	10	142880000	44777000	98100000
	948	Tb927.10.7430	TRYPtp6k15-3d06.p1c_461, Tb10.6k15.3230	GTP-binding protein, putative		Q38AM0		51.559	10.4	0	3	3	0.557797	-0.842188	0.0630346	3.98771	2	2	0.52637	-0.925851	0.96174	2	15905000	10104000	5801500	3	3	0.5911	-0.758526	24.705	2	29062000	20468000	8594200	0	0				0	0	0	0
	1482	Tb927.11.3290	Tb11.02.0800, Tb11.02.0800:mRNA, Tb11.02.0800:pep	hypothetical protein, conserved (p166)	p166	Q386I2	X	166.26	28.1	0	41	41	0.558344	-0.840774	0.00619191	7.3354	8	8	0.55145	-0.858698	26.206	5	704320000	409260000	295060000	37	37	0.51911	-0.945888	22.034	33	499380000	307630000	191750000	15	15	0.608051	-0.717737	14.817	11	8298900	2460300	5838700
	3570	Tb927.9.5280	Tb09.160.3800, Tb09.160.3800:mRNA, chr9contig160.tmp0294	unspecified product		Q38F25	X	31.896	16.8	0	4	4	0.558389	-0.840657	0.00674992	7.21091	4	4	0.55495	-0.84957	13.034	5	37424000	26164000	11260000	4	4	0.56185	-0.831743	9.5397	5	39474000	27213000	12261000	0	0				0	0	0	0
	555	Tb927.10.13300	Tb10.389.0130	30S ribosomal protein S8, putative		Q388R7	X	32.681	33	0	10	10	0.558463	-0.840466	0.0093605	6.7392	8	8	0.51253	-0.964292	29.091	11	202920000	134770000	68151000	10	10	0.54662	-0.87139	28.841	13	228260000	153800000	74466000	2	2	0.621697	-0.685716	31.967	2	13403000	4515600	8886900
	2677	Tb927.6.920	Tb06.3A7.280	helicase, putative				107.47	3.3	0	3	3	0.558691	-0.839879	0.133659	2.90338	2	2	0.63248	-0.660908	0.95047	2	3043500	1788300	1255200	2	2	0.49351	-1.01885	18.282	2	1272900	860540	412370	0	0				0	0	0	0
	980	Tb927.10.8020	TRYPtp6k15-3d06.p1c_371, Tb10.6k15.2520	prolyl oligopeptidase, putative,serine peptidase clan SC, family S9A, putative (POP)	POP	Q38AG2		77.624	33.7	0	19	19	0.559017	-0.839037	0.00376406	8.05349	19	19	0.59658	-0.745212	21.826	22	215470000	146490000	68972000	10	10	0.55531	-0.848635	26.054	9	28335000	18679000	9656300	6	6	0.527315	-0.923263	15.394	7	22926000	6621700	16305000
	1121	Tb927.11.11050	Tb11.01.2840, Tb11.01.2840:mRNA, Tb11.01.2840:pep	hypothetical protein, conserved		Q383H3		37.475	15	0	4	4	0.559298	-0.83831	0.0260216	5.26414	2	2	0.67188	-0.573725	20.559	3	27900000	19406000	8494800	3	3	0.48692	-1.03824	13.126	3	20133000	14705000	5427600	4	4	0.534788	-0.902961	22.211	3	19124000	7056700	12067000
	3110	Tb927.8.3300	Tb08.28L1.320	hypothetical protein, conserved		Q57YY3	X	77.891	14.6	0	11	11	0.560458	-0.835322	0.00724696	7.10841	7	7	0.56771	-0.816774	25.583	10	36085000	24309000	11776000	7	7	0.60634	-0.721801	33.335	9	54487000	31055000	23432000	7	7	0.51143	-0.96739	42.04	8	12903000	3772400	9130800
	2773	Tb927.7.3060	Tb07.13M20.280	hypothetical protein, conserved		Q57YB6		41.862	5.2	0	2	2	0.560654	-0.834816	0.0173026	5.85287	2	2	0.5061	-0.982506	16.45	2	20500000	13797000	6703100	2	2	0.53399	-0.905115	26.445	2	34135000	24212000	9922800	2	2	0.652103	-0.616828	22.298	2	56457000	21390000	35067000
	1007	Tb927.10.8730	TRYPtp6k15-3d06.p1c_266, Tb10.6k15.1800	hypothetical protein, conserved		Q38AA0	X	50.876	35.7	0	12	12	0.560935	-0.834094	0.0437734	4.5138	11	11	0.53904	-0.891536	14.337	11	141340000	97078000	44266000	11	11	0.58372	-0.776652	19.375	11	133080000	91700000	41378000	1	1				0	0	0	0
	2143	Tb927.4.1500	Tb04.2L9.750	RNA editing associated helicase 2,mitochondrial RNA binding complex 1 subunit (REH2)	REH2	Q581T1	X	241.82	16.1	0	33	33	0.561035	-0.833836	0.0125202	6.31959	28	28	0.61343	-0.705029	26.5	25	33266000	21793000	11473000	24	24	0.58269	-0.7792	40.324	30	36365000	21645000	14720000	6	6	0.494047	-1.01728	22.463	5	3578700	1128900	2449800
	1326	Tb927.11.15440	Tb11.01.7090, Tb11.01.7090:mRNA, Tb11.01.7090:pep	hypothetical protein, conserved		Q381P1	X	23.683	28.6	0	7	7	0.5618	-0.831872	0.0197653	5.66089	7	7	0.51838	-0.947918	22.716	7	33586000	23260000	10326000	7	7	0.51647	-0.953244	30.387	7	63649000	43544000	20104000	4	4	0.662296	-0.594453	44.04	4	5589000	1828900	3760100
	588	Tb927.10.13990	TRYP_x-61h03.q2kb185_433, Tb10.61.2890	hypothetical protein, conserved		Q388K0		39.633	27.7	0	8	8	0.562218	-0.830798	0.0182221	5.77817	6	6	0.60124	-0.733987	12.551	6	111740000	75982000	35757000	8	8	0.61515	-0.70099	25.243	8	130490000	85726000	44762000	4	4	0.480492	-1.05742	9.7017	3	83529000	26313000	57217000
	1939	Tb927.3.1860	Tb03.30P12.620	hypothetical protein, conserved		Q57ZC5		83.155	3.9	0	2	2	0.562373	-0.8304	0.180828	2.46731	2	2	0.97795	-0.0321674	23.993	2	5364400	2873000	2491400	2	2	0.48006	-1.05871		1	1168200	879320	288910	2	2	0.378845	-1.40032	7.6306	2	1389900	391620	998270
	1211	Tb927.11.13140	Tb11.01.4702, Tb11.01.4702:mRNA, Tb11.01.4702:pep	cytochrome oxidase subunit X (COXX)	COXX	Q382M2	X	13.672	44	0	6	6	0.562529	-0.83	0.000467207	11.0637	4	4	0.55088	-0.86019	8.846	4	65092000	45105000	19987000	5	5	0.56186	-0.831717	25.743	5	68072000	46997000	21076000	4	4	0.575109	-0.798092	32.829	4	13367000	4550000	8816900
	351	Tb927.1.1000		developmentally regulated phosphoprotein		Q4GZB8	X	47.206	31.4	0	10	10	0.562596	-0.829829	0.00714745	7.12835	8	8	0.58466	-0.77433	23.638	9	132640000	88677000	43961000	8	8	0.59656	-0.745261	16.133	8	122940000	84299000	38639000	3	3	0.510543	-0.969896	14.444	2	33922000	10382000	23540000
	1248	Tb927.11.13790	237.t00911, Tb11.01.5355, Tb11.01.5355:mRNA, Tb11.01.5355:pep	hypothetical protein, conserved		Q382F8		16.602	17.6	0	2	2	0.563107	-0.828519	0.0231587	5.4323	2	2	0.55146	-0.858672	63.115	3	3359800	2207800	1152000	2	2	0.575	-0.798366	11.764	2	2483200	1825100	658080	0	0				0	0	0	0
	754	Tb927.10.280	Tb10.100.0160	cytochrome oxidase subunit VI (COXVI)	COXVI	Q38CL0	X	19.154	57.6	0	11	11	0.563302	-0.82802	0.00706649	7.14479	11	11	0.53881	-0.892151	19.722	23	856690000	589830000	266860000	10	10	0.53452	-0.903684	8.9078	21	1438000000	991400000	446600000	10	10	0.620617	-0.688225	8.2335	16	106940000	34507000	72432000
	3426	Tb927.9.13360	Tb09.211.4210, Tb09.211.4210:mRNA, Tb09.211.4210:pep, chr9contig211.tmp0467c	ubiquitin-protein ligase, putative (upl3)	upl3	Q38D88		212.26	2	0	4	4	0.563496	-0.827522	0.19614	2.35004	4	4	0.67634	-0.564179	39.22	4	22258000	15936000	6322400	1	1	0.46948	-1.09086	0	2	28060000	20062000	7998000	0	0				0	0	0	0
	3100	Tb927.8.3110;Tb11.v5.0685	Tb08.28F14.630	hypothetical protein, conserved		Q57W62	X	50.157	14.7	0	7	7	0.563544	-0.827401	0.103113	3.2777	4	4	0.50171	-0.995074	10.566	3	58639000	43133000	15507000	5	5	0.42878	-1.22169	14.384	4	77618000	56349000	21268000	4	4	0.831947	-0.265437	9.208	4	8289900	3517500	4772400
	1593	Tb927.11.5500	Tb11.02.3180, Tb11.02.3180:mRNA, Tb11.02.3180:pep, Tb11.212.0890	Mitochondrial SSU ribosomal protein, putative,kinetoplast ribosomal PPR-repeat containing protein 1 (KRIPP1)	KRIPP1	Q385L8	X	94.96	14.4	0	12	12	0.563548	-0.827389	0.10954	3.19047	5	5	0.42884	-1.22149	24.107	4	8528000	6126900	2401100	6	6	0.49318	-1.01981	15.779	5	7477500	5430200	2047300	7	7	0.846238	-0.240864	31.458	7	16815000	5642600	11173000
	1520	Tb927.11.4020	Tb11.02.1520, Tb11.02.1520:mRNA, Tb11.02.1520:pep	hypothetical protein, conserved		Q386B2	X	19.159	16.6	0	3	3	0.564434	-0.825124	0.144992	2.78596	2	2	0.49436	-1.01637	3.1669	2	2091900	1460700	631210	2	2	0.64444	-0.633882	2.6939	2	2622400	1642800	979590	0	0				0	0	0	0
	3436	Tb927.9.13780	Tb09.211.4510, Tb09.211.4510:mRNA, Tb09.211.4510:pep, chr9contig211.tmp0499c	hypothetical protein, conserved		Q38D60	X	33.466	14	0	4	4	0.56455	-0.824826	0.0451089	4.47044	4	4	0.5421	-0.883369	1.8791	3	41128000	28255000	12873000	4	4	0.58793	-0.766284	33.626	4	47912000	33467000	14445000	0	0				0	0	0	0
	3239	Tb927.8.6410	Tb08.11J15.140	short-chain dehydrogenase, putative		Q57YP2	X	52.913	8.6	0	4	4	0.564817	-0.824144	0.0579741	4.10845	4	4	0.49347	-1.01897	8.2663	6	89118000	63210000	25908000	4	4	0.48491	-1.04421	21.588	8	148330000	104600000	43725000	2	2	0.753012	-0.409255	40.865	3	17856000	5547500	12309000
	1910	Tb927.3.1100	Tb03.27F10.130	hypothetical protein, conserved		Q57WZ1	X	44.793	12.3	0	4	4	0.565149	-0.823296	0.153484	2.70384	1	1	0.50803	-0.977014		1	20080000	14966000	5113300	3	3	0.38785	-1.36643	4.786	2	30038000	22390000	7648600	2	2	0.916086	-0.126444	31.446	2	6394900	2770700	3624200
	1550	Tb927.11.4630	TRYP_xi-1013a02.q1k_24, Tb11.02.2230, Tb11.02.2230:mRNA, Tb11.02.2230:pep	hypothetical protein, conserved		Q385V4		49.642	15	0	4	4	0.565312	-0.82288	0.0832848	3.5858	4	4	0.60937	-0.71461	35.62	3	23318000	14565000	8753200	2	2	0.52444	-0.93115	21.036	2	24620000	16958000	7662100	0	0				0	0	0	0
	1787	Tb927.11.9830	Tb11.01.1600, Tb11.01.1600:mRNA, Tb11.01.1600:pep	hypothetical protein, conserved		Q383U6	X	22.572	34.5	0	7	7	0.565913	-0.821349	0.0245546	5.34786	3	3	0.49785	-1.00622	21.156	3	4959800	3289000	1670800	4	4	0.67464	-0.56781	49.644	4	7518300	5260000	2258400	5	5	0.539607	-0.890019	20.834	5	5992800	1897000	4095800
	1697	Tb927.11.7530	Tb11.02.5520, Tb11.02.5520:mRNA, Tb11.02.5520:pep	long-chain-fatty-acid-CoA ligase, putative		Q384Q3		80.712	8.5	0	5	5	0.566339	-0.820262	0.0210647	5.56903	5	5	0.53975	-0.889637	8.6168	5	9165800	6522400	2643400	1	1	0.66672	-0.584847		1	1888200	1269600	618680	1	1	0.50477	-0.986302		1	520660	199310	321350
	3628	Tb927.9.7830	Tb09.v1.0420, Tb09.v1.0420:mRNA, Tb09.v1.0420:pep	hypothetical protein, conserved		Q38EH2	X	22.986	55.1	0	13	13	0.566566	-0.819684	0.00648962	7.26765	10	10	0.54572	-0.873767	12.798	12	77627000	53610000	24017000	11	11	0.53678	-0.897597	10.307	13	153220000	104420000	48800000	1	1	0.620848	-0.687688		1	314750	74814	239940
	1071	Tb927.11.10140	Tb11.01.1900, Tb11.01.1900:mRNA, Tb11.01.1900:pep	hypothetical protein, conserved		Q383R5	X	30.3	52.8	0	12	12	0.567106	-0.818309	0.000440365	11.149	7	7	0.55379	-0.852589	10.47	13	143820000	98829000	44989000	8	8	0.57467	-0.799194	14.896	12	154540000	103160000	51379000	12	12	0.573099	-0.803144	16.461	11	368310000	118630000	249690000
	2065	Tb927.3.4950	Tb03.48K5.720	hypothetical protein, conserved		Q582P1	X	52.553	8	0	4	4	0.567632	-0.816972	0.0438105	4.51258	4	4	0.52032	-0.942529	8.3662	3	22723000	16651000	6071900	3	3	0.48613	-1.04059	1.966	2	13945000	11232000	2712500	2	2	0.723066	-0.467801	6.5297	2	2810500	1214700	1595800
	287	Tb927.8.3320;Tb11.v5.0519	Tb08.28L1.340	hypothetical protein, conserved		Q57YY1	X	45.866	21.4	0	6	6	0.567688	-0.81683	0.00699904	7.15863	3	3	0.5552	-0.848921	16.475	3	36436000	25078000	11358000	5	5	0.5298	-0.91648	10.776	5	56321000	38948000	17374000	2	2	0.621968	-0.685088	10.073	2	17899000	6880900	11018000
	3603	Tb927.9.6710	Tb09.160.4910, Tb09.160.4910:mRNA, Tb09.160.4910:pep, chr9contig160.tmp0377	flavoprotein monooxygenase, putative		Q38ER6	X	66.234	12.8	0	7	7	0.567747	-0.816679	0.037883	4.72231	7	7	0.58088	-0.783688	11.271	3	89396000	60242000	29154000	5	5	0.68246	-0.551184	10.725	4	34580000	19297000	15284000	1	1	0.461638	-1.11517		1	12172000	3302000	8870500
	2218	Tb927.4.330	Tb04.5D20.390	hypothetical protein, conserved		Q57UU2	X	43.016	30.1	0	10	10	0.568423	-0.814964	0.00516721	7.5964	5	5	0.61559	-0.699958	9.101	9	197780000	133830000	63950000	4	4	0.55436	-0.851105	16.003	9	160370000	109690000	50681000	9	9	0.538184	-0.893828	13.732	10	310040000	101300000	208740000
	2219	Tb927.4.3300	Tb04.2H8.240	mitochondrial ATP-dependent zinc metallopeptidase, putative,metallo-peptidase, Clan MA(E) Family M41		Q584A7	X	78.872	19.6	0	14	14	0.569013	-0.813466	0.00325297	8.26403	12	12	0.6012	-0.734083	30.941	16	163900000	102410000	61495000	8	8	0.56992	-0.811169	22.083	11	30218000	20112000	10107000	7	7	0.537692	-0.895147	27.602	10	16645000	5661800	10983000
	1339	Tb927.11.15820	Tb11.01.7480, Tb11.01.7480:mRNA, Tb11.01.7480:pep	superoxide dismutase, putative		Q381K4	X	36.047	13.6	0	4	4	0.569423	-0.812428	0.00469197	7.73559	4	4	0.52811	-0.92109	13.901	4	55498000	34560000	20938000	3	3	0.60052	-0.735716	44.667	4	42997000	28280000	14717000	3	3	0.582174	-0.780478	21.411	3	16412000	4736300	11676000
	2755	Tb927.7.2690	Tb07.13M20.770	hypothetical protein, conserved		Q57Y79	X	14.017	19.2	0	2	2	0.570028	-0.810895	0.176263	2.5042	2	2	0.48588	-1.04133	27.902	2	2512100	1942300	569800	1	1	0.66875	-0.580461		1	1391400	923080	468290	0	0				0	0	0	0
	957	Tb927.10.7610	TRYPtp6k15-3d06.p1c_438, Tb10.6k15.3040	hypothetical protein, conserved		Q38AK3	X	165.1	23	0	29	29	0.570705	-0.809183	0.00681852	7.19633	9	9	0.61945	-0.69094	41.653	9	26014000	13935000	12078000	23	23	0.52723	-0.923496	26.082	19	65377000	45091000	20286000	15	15	0.569152	-0.813114	45.22	13	9016200	2857200	6159000
	1363	Tb927.11.1630	Tb11.55.0016, Tb11.55.0016:mRNA, Tb11.55.0016:pep	hypothetical protein, conserved		Q386Z1	X	93.434	15	0	9	9	0.571422	-0.807372	0.00229705	8.766	5	5	0.60152	-0.733315	18.175	10	63275000	42844000	20432000	5	5	0.56466	-0.824546	28.024	8	51570000	35384000	16187000	7	7	0.54933	-0.864255	49.826	12	17911000	5927100	11984000
	251	Tb11.v5.0326		retrotransposon hot spot (RHS) protein, putative				34.883	25.8	0	9	3	0.571979	-0.805965	0.00122575	9.67211	8	3	0.55032	-0.861657	13.108	7	31512000	21952000	9559700	9	3	0.57983	-0.786298	4.556	5	15078000	10316000	4761800	6	1	0.586441	-0.769941	3.6466	3	8885300	3067900	5817300
	3329	Tb927.9.10160	Tb09.211.1650, Tb09.211.1650:mRNA, Tb09.211.1650:pep, chr9contig211.tmp0195c	hypothetical protein, conserved		Q38DZ0		25.412	17.3	0	3	3	0.572218	-0.805363	0.0613031	4.0279	2	2	0.54218	-0.883156	19.978	2	6830000	4535200	2294800	3	3	0.60392	-0.727571	10.851	3	22388000	14591000	7796300	0	0				0	0	0	0
	3079	Tb927.8.2650	Tb08.26A17.700	metallo-beta-lactamase-like protein, putative		Q57XC4	X	40.315	22.4	0	7	7	0.572812	-0.803867	0.0323154	4.95164	3	3	0.4756	-1.07218	195.03	3	31686000	22859000	8826500	3	3	0.67785	-0.560962	11.996	3	31025000	20013000	11012000	5	5	0.582988	-0.778461	136.93	9	77077000	28015000	49062000
	2544	Tb927.6.2380	Tb06.4M18.830	hypothetical protein, conserved		Q584R8	X	81.636	12.1	0	8	8	0.573047	-0.803276	0.0168366	5.89226	5	5	0.50843	-0.975879	5.9755	5	51019000	34344000	16675000	3	3	0.65444	-0.611667	50.789	4	5846300	3377300	2469000	4	4	0.565547	-0.822281	23.319	3	6305400	1841400	4464100
	1037	Tb927.10.9560	TRYPtp6k15-3d06.p1c_120, Tb10.6k15.0820	oxidoreductase, putative		Q38A19		36.099	12.3	0	3	3	0.573276	-0.802697	0.0258323	5.27468	3	3	0.49795	-1.00593	14.173	3	25399000	18444000	6955000	2	2	0.55638	-0.845858	6.9491	2	9578400	6750400	2828000	1	1	0.680041	-0.556307	56.971	2	2498500	882600	1615900
	868	Tb927.10.5550	TRYP_x-70a06.p2kb545_201, Tb10.70.1450	hypothetical protein, conserved		Q38B49		15.912	15.1	0	2	2	0.574138	-0.80053	0.10429	3.26133	1	1	0.52382	-0.932857		1	2280500	1609700	670760	2	2	0.62929	-0.668203		1	2030800	1375200	655610	0	0				0	0	0	0
	1495	Tb927.11.3640	Tb11.02.1110, Tb11.02.1110:mRNA, Tb11.02.1110:pep	hypothetical protein, conserved		Q386E8	X	21.781	51.9	0	9	9	0.574142	-0.80052	0.0150469	6.05439	7	7	0.59162	-0.757257	35.747	10	74756000	45391000	29366000	5	5	0.50346	-0.990051	30.587	9	140000000	92311000	47687000	7	7	0.635405	-0.654252	43.233	15	77004000	25649000	51354000
	419	Tb927.1.740		phosphatidylinositol-4-phosphate 5-kinase related,MORN repeat-containing protein		Q4GZE4	X	48.865	21.8	0	11	11	0.574632	-0.79929	0.0915624	3.4491	9	9	0.46241	-1.11276	25.858	10	120320000	85843000	34476000	9	9	0.4993	-1.00202	20.512	11	175940000	122090000	53857000	4	4	0.821828	-0.283092	23.132	4	3331200	1604500	1726600
	2013	Tb927.3.3550	Tb03.25B21.30	hypothetical protein, conserved		Q57XK5		128.86	6.7	0	6	6	0.574819	-0.798821	0.267539	1.90218	1	1	0.73619	-0.44185	54.376	2	806660	506730	299930	6	6	0.44882	-1.15579	35.431	4	4273000	3381400	891510	0	0				0	0	0	0
	769	Tb927.10.3040	TRYP_x-70a06.p2kb545_603, Tb10.70.4500	hypothetical protein, conserved		Q38BU1	X	15.505	25.9	0	7	7	0.575729	-0.796539	0.042139	4.5687	7	7	0.5234	-0.934014	15.124	8	36172000	25696000	10476000	6	6	0.50173	-0.995017	13.422	7	38817000	27425000	11391000	2	2	0.726691	-0.460585	61.666	2	11287000	5388100	5899100
	3245	Tb927.8.6520	Tb08.30K1.290	hypothetical protein, conserved		Q57TW1		48.547	19.8	0	6	6	0.576243	-0.79525	0.183255	2.44807	6	6	0.48947	-1.03071	5.7159	3	19416000	13784000	5632200	3	3	0.6784	-0.559792	2.4119	3	13860000	7975400	5884100	0	0				0	0	0	0
	178	Tb11.0400;Tb927.11.7700;Tb11.0300		P27 protein, putative (P27)	P27		X	27.701	46.9	0	13	13	0.57648	-0.794657	0.00773293	7.01477	7	7	0.53701	-0.896979	16.801	14	326100000	226190000	99916000	12	12	0.56371	-0.826975	36.176	26	1224100000	849410000	374680000	6	6	0.632871	-0.660016	21.708	10	76404000	26029000	50375000
	1331	Tb927.11.15550	Tb11.01.7190, Tb11.01.7190:mRNA, Tb11.01.7190:pep	NADH-cytochrome b5 reductase, putative (B5R)	B5R	Q381N0		33.885	34.4	0	9	9	0.576529	-0.794536	0.00218033	8.84124	6	6	0.59682	-0.744632	21.208	11	280210000	179410000	100800000	8	8	0.58569	-0.771791	49.685	17	497590000	338960000	158620000	7	7	0.548216	-0.867185	15.855	11	255280000	72856000	182420000
	2506	Tb927.6.1630	Tb06.28P18.420	hypothetical protein, conserved		Q585P7		39.208	6	0	2	2	0.577421	-0.792304	0.120528	3.05256	2	2	0.51053	-0.969932	2.2841	2	11128000	7781700	3346200	1	1	0.43359	-1.2056		1	4545600	3302000	1243600	1	1	0.869716	-0.201383		1	1050200	443870	606280
	3519	Tb927.9.3170	Tb09.160.1820, Tb09.160.1820:mRNA, Tb09.160.1820:pep, chr9contig160.tmp0167c	cytochrome oxidase subunit V (COXV)	COXV	Q38FK9	X	22.229	73	0	15	15	0.57766	-0.791709	0.00815815	6.93754	15	15	0.54777	-0.868358	8.6571	32	857520000	582070000	275450000	15	15	0.55139	-0.858855	10.181	38	3201300000	2190900000	1010400000	11	11	0.638203	-0.647913	13.027	23	407500000	138830000	268660000
	3327	Tb927.9.10050	Tb09.211.1580, Tb09.211.1580:mRNA, Tb09.211.1580:pep, chr9contig211.tmp0186c	hypothetical protein, conserved		Q38DZ8		46.936	14.6	0	5	5	0.578078	-0.790663	0.0127726	6.2908	4	4	0.55553	-0.848063	13.304	4	25527000	17120000	8406600	2	2	0.65347	-0.613807	2.4313	2	18809000	12892000	5917500	2	2	0.532141	-0.910119	22.466	2	17852000	4676200	13175000
	2273	Tb927.4.4630	Tb04.3I12.380	hypothetical protein, conserved		Q583E8		18.467	13.9	0	2	2	0.578894	-0.788629	0.0538184	4.21576	2	2	0.60634	-0.721801	0.71117	2	4108100	2711800	1396300	2	2	0.55269	-0.855458	9.4584	2	4614700	2936000	1678700	0	0				0	0	0	0
	1698	Tb927.11.7540	Tb11.02.5530, Tb11.02.5530:mRNA, Tb11.02.5530:pep	electron-transfer-flavoprotein, alpha polypeptide, putative		Q384Q2	X	33.861	32.4	0	7	7	0.580566	-0.784468	0.00219344	8.83259	6	6	0.56628	-0.820413	9.2278	5	148930000	103310000	45620000	6	6	0.61095	-0.710874	3.2395	4	126200000	85924000	40272000	4	4	0.565611	-0.822118	12.786	4	34094000	11309000	22785000
	236	Tb927.7.4480;Tb11.v5.0261	Tb07.26A24.920	adenosine 5'-monophosphoramidase, putative		Q57X64		15.55	31.9	0	4	4	0.580695	-0.784147	0.00274619	8.50835	4	4	0.54866	-0.866016	12.503	6	20412000	13698000	6714500	4	4	0.60062	-0.735476	14.417	6	21505000	14160000	7345200	2	2	0.594212	-0.750949	15.886	2	2567500	745040	1822500
	1017	Tb927.10.8950;Tb927.10.8970	TRYPtp6k15-3d06.p1c_217, Tb10.6k15.1480	kinetoplast DNA-associated protein, putative		Q38A79	X	14.183	59.5	0	18	18	0.580842	-0.783783	0.000177438	12.4604	16	16	0.58745	-0.767462	10.632	22	274770000	184800000	89972000	15	15	0.5821	-0.780661	22.389	20	301040000	201820000	99220000	12	12	0.573066	-0.803227	10.271	14	51441000	17605000	33836000
	440	Tb927.10.10400	Tb10.406.0510	hypothetical protein, conserved		Q389T7	X	37.867	36.2	0	10	10	0.580845	-0.783774	0.000294578	11.7291	8	8	0.58805	-0.765989	14.446	13	220010000	148990000	71019000	8	8	0.57032	-0.810156	12.75	8	140160000	95290000	44873000	5	5	0.584317	-0.775177	21.562	4	49946000	15686000	34260000
	2869	Tb927.7.5110	Tb07.27E10.330	hypothetical protein, conserved		Q57ZH8	X	62.367	40.1	0	16	16	0.580981	-0.783438	0.00309591	8.33542	12	12	0.55403	-0.851964	16.102	8	324080000	215400000	108680000	14	14	0.57589	-0.796135	77.755	11	109260000	75967000	33298000	10	10	0.614628	-0.702214	35.866	12	134130000	44461000	89665000
	2803	Tb927.7.3510	Tb07.28B13.550	hypothetical protein, conserved		Q57WG6	X	56.445	5.4	0	2	2	0.581241	-0.782791	0.204843	2.28741	2	2	0.48507	-1.04374	7.0066	2	11504000	8650700	2853300	2	2	0.69648	-0.521846	41.34	2	15570000	10112000	5458800	0	0				0	0	0	0
	1813	Tb927.2.2520;Tb927.2.2510		voltage-dependent anion-selective channel	VDAC_2		X	29.189	94.8	0	31	31	0.581578	-0.781957	0.000224556	12.1206	28	28	0.57993	-0.786049	13.551	81	10441000000	7093300000	3347600000	29	29	0.57439	-0.799897	30.082	105	10654000000	7211100000	3443300000	26	26	0.590528	-0.759923	21.852	61	2930700000	954010000	1976700000
	1084	Tb927.11.10340	Tb11.01.2110, Tb11.01.2110:mRNA, Tb11.01.2110:pep	Serine/threonine-protein phosphatase PGAM5, mitochondrial, putative,phosphoglycerate mutase family member 5, putative (pgam5)	pgam5	Q383P5	X	33.783	22.7	0	6	6	0.581769	-0.781482	0.00482927	7.69398	6	6	0.5431	-0.88071	13.714	6	109700000	72800000	36898000	6	6	0.61866	-0.692781	9.6812	6	102280000	68145000	34132000	2	2	0.586029	-0.770956	12.122	2	8274800	2540100	5734600
	2883	Tb927.7.5330	Tb07.27E10.650	hypothetical protein, conserved		Q57ZF6		82.999	8	0	6	6	0.582025	-0.780848	0.00188975	9.04759	4	4	0.58095	-0.783514	2.0742	3	5584500	3779300	1805200	3	3	0.60681	-0.720683	10.196	4	5238200	3541600	1696600	4	4	0.559284	-0.838347	50.821	6	5913300	1863900	4049400
	3208	Tb927.8.580	Tb08.12O16.140	hypothetical protein, conserved		Q57YH2	X	40.102	54.9	0	15	15	0.582049	-0.780787	0.00139542	9.48509	8	8	0.58847	-0.764959	16.711	11	192390000	128950000	63435000	10	10	0.59873	-0.740023	15.886	13	217040000	146040000	70994000	13	13	0.55966	-0.837378	13.536	15	440670000	145690000	294970000
	693	Tb927.10.1730	TRYP_x-70a06.p2kb545_845, Tb10.70.6170	hypothetical protein, conserved		Q38C69		39.265	66.9	0	20	20	0.582091	-0.780683	5.02678e-06	17.6019	19	19	0.58191	-0.781132	16.296	31	715780000	494680000	221100000	15	15	0.58097	-0.783464	18.765	27	526010000	351460000	174540000	17	17	0.583397	-0.777451	26.246	29	734410000	506400000	228010000
	2109	Tb927.3.750	Tb03.27F10.740	hypothetical protein, conserved		Q57WV8	X	37.79	15.9	0	5	5	0.583037	-0.778339	0.000535167	10.8677	4	4	0.5699	-0.811219	3.3359	4	55269000	38484000	16784000	5	5	0.58453	-0.774651	12.461	4	100590000	69845000	30749000	3	3	0.594955	-0.749148	11.714	3	21101000	7038700	14062000
	1114	Tb927.11.10880	Tb11.01.2650, Tb11.01.2650:mRNA, Tb11.01.2650:pep	hypothetical protein, conserved		Q383J1		48.493	16.9	0	7	7	0.583577	-0.777005	0.0696334	3.84408	7	7	0.48962	-1.03027	38.164	5	92976000	65883000	27093000	5	5	0.516	-0.954557	9.0686	5	77601000	55661000	21940000	1	1	0.786658	-0.346191		1	11844000	3734600	8109400
	1751	Tb927.11.9150	Tb11.01.0890, Tb11.01.0890:mRNA, Tb11.01.0890:pep	hypothetical protein, conserved		Q384B3	X	191.13	15.5	0	20	20	0.583698	-0.776705	0.0207365	5.59168	20	20	0.51335	-0.961985	19.32	20	30552000	21048000	9503200	5	5	0.67356	-0.570122	35.263	5	4486900	3213500	1273500	9	9	0.575142	-0.798009	14.177	3	4586500	1245000	3341600
	2445	Tb927.5.4040	Tb05.45E22.300	hypothetical protein, conserved		Q57Z45	X	94.263	31.2	0	25	25	0.585102	-0.773241	0.000250535	11.9627	24	24	0.5755	-0.797112	20.522	29	166380000	112640000	53737000	20	20	0.58804	-0.766014	12.343	20	49719000	33568000	16150000	9	9	0.591891	-0.756596	12.647	9	24655000	8467700	16187000
	2817	Tb927.7.3810	Tb07.6C8.200	hypothetical protein, conserved		Q57UC8	X	41.685	33.3	0	12	12	0.585493	-0.772275	0.0036864	8.08357	9	9	0.58632	-0.77024	5.3062	10	417840000	284500000	133340000	10	10	0.61905	-0.691872	15.032	10	465830000	319880000	145950000	9	9	0.552975	-0.854714	14.047	9	384290000	118260000	266030000
	2572	Tb927.6.3100	Tb06.5F5.860	hypothetical protein, conserved		Q583M4		48.134	4.8	0	2	2	0.585554	-0.772126	0.359079	1.47763	0	0				0	0	0	0	1	1	0.41738	-1.26057		1	8428900	6702200	1726700	1	1	0.82149	-0.283685		1	1671100	659910	1011100
	1111	Tb927.11.10850	Tb11.01.2620, Tb11.01.2620:mRNA, Tb11.01.2620:pep	hypothetical protein, conserved		Q383J4		47.222	12.6	0	3	3	0.586147	-0.770666	0.0144533	6.11246	1	1	0.5933	-0.753166	4.1244	2	13311000	8743400	4568000	3	3	0.57908	-0.788165	8.6066	3	12337000	8946800	3390200	0	0				0	0	0	0
	1002	Tb927.10.8620	TRYPtp6k15-3d06.p1c_285, Tb10.6k15.1920	hypothetical protein, conserved		Q38AB0	X	21.046	20.2	0	3	3	0.586456	-0.769906	0.163233	2.61499	1	1	0.45429	-1.13831		1	7389800	5110400	2279400	3	3	0.46206	-1.11385	21.543	3	13888000	10039000	3849400	2	2	0.960892	-0.0575542	25.66	2	1048200	544070	504170
	1972	Tb927.3.2740	Tb03.48O8.20	hypothetical protein, conserved		Q582Y6		35.563	6.9	0	2	2	0.586532	-0.769718	0.00764438	7.03138	1	1	0.53405	-0.904953		1	4666900	3152000	1514900	1	1	0.61242	-0.707407		1	6801900	4839800	1962100	1	1	0.616941	-0.696795		1	4367800	1317600	3050200
	2913	Tb927.7.620	Tb07.29K4.750	hypothetical protein, conserved		Q57VQ8		43.012	5.1	0	2	2	0.586546	-0.769685	0.00456157	7.77625	1	1	0.55527	-0.848739		1	5884800	3866700	2018000	1	1	0.5787	-0.789112		1	5299600	3509000	1790600	2	2	0.627983	-0.671203	13.275	2	12701000	4282400	8418200
	2381	Tb927.5.2580	Tb05.26K5.1000	hypothetical protein, conserved		Q57ZT4	X	33.52	26.8	0	7	7	0.586586	-0.769585	0.0100214	6.64078	6	6	0.62549	-0.676941	40.199	6	49198000	31683000	17515000	5	5	0.61216	-0.708019	41.293	5	38876000	25805000	13071000	3	3	0.52712	-0.923796	21.439	3	18054000	5779300	12275000
	2926	Tb927.7.640	Tb07.29K4.730	hypothetical protein, conserved		Q57VR0	X	37.365	18.9	0	7	7	0.587308	-0.76781	0.00112653	9.7939	6	6	0.57182	-0.806367	11.915	11	129540000	83877000	45660000	7	7	0.60758	-0.718854	19.1	14	115460000	77711000	37750000	5	5	0.58309	-0.778209	22.508	8	11183000	3913800	7269300
	2311	Tb927.4.840	Tb04.5E12.750	hypothetical protein, conserved		Q580B2		45.618	27.9	0	11	11	0.587653	-0.766963	0.00313417	8.3177	9	9	0.62357	-0.681377	41.603	11	141000000	91985000	49014000	9	9	0.57363	-0.801808	29.909	10	150020000	95322000	54696000	3	3	0.567344	-0.817705	14.321	3	29904000	11153000	18751000
	401	Tb927.1.4100		cytochrome oxidase subunit IV (COXIV)	COXIV	Q4GYG7	X	40.534	67.4	0	27	27	0.588126	-0.765802	0.00346747	8.1719	23	23	0.5665	-0.819852	12.659	54	4041700000	2756500000	1285200000	22	22	0.57373	-0.801556	15.241	54	2727000000	1859800000	867210000	23	23	0.6259	-0.675997	12.125	40	962190000	330320000	631870000
	901	Tb927.10.6170	TRYP_x-70a06.p2kb545_100, Tb10.70.0660	hypothetical protein, conserved		Q38AY9	X	163.96	6.2	0	10	10	0.588263	-0.765466	0.0997166	3.32602	0	0				0	0	0	0	3	3	0.63968	-0.644578	17.484	3	3926300	2568100	1358200	10	10	0.540979	-0.886355	15.544	7	8652300	2491700	6160600
	1045	Tb927.10.9760	TRYPtp6k15-3d06.p1c_80, Tb10.6k15.0550	alternative oxidase		Q38A00	X	39.673	14.8	0	4	4	0.58927	-0.762999	7.14751e-05	13.7722	4	4	0.58681	-0.769035	11.799	4	94728000	67263000	27465000	3	3	0.59456	-0.750106	14.123	4	64047000	42606000	21441000	1	1	0.586476	-0.769856		1	3062000	1123200	1938800
	2529	Tb927.6.2080	Tb06.4M18.330	hypothetical protein, conserved		Q584U8	X	45.886	39.1	0	12	12	0.589323	-0.76287	0.00258518	8.59552	12	12	0.58114	-0.783042	18.185	16	207390000	142250000	65139000	10	10	0.56731	-0.817791	32.805	12	197330000	133690000	63644000	3	3	0.62081	-0.687777	5.6541	3	32289000	10592000	21696000
	3071	Tb927.8.2530	Tb08.26A17.490	hypothetical protein, conserved		Q57XD6	X	13.299	21.1	0	2	2	0.589482	-0.76248	0.00556307	7.4899	2	2	0.6125	-0.707218	18.133	2	2423200	1693300	729900	2	2	0.54462	-0.876678	8.8187	2	2987600	1992700	994880	1	1	0.614062	-0.703544		1	289950	89136	200820
	666	Tb927.10.15490	TRYP_x-61h03.q2kb185_137, Tb10.61.0880	GDP-mannose 4,6 dehydratase, putative		Q387W4		40.548	23.2	0	5	5	0.589618	-0.762147	0.0196709	5.66779	3	3	0.5642	-0.825721	7.8394	3	20260000	12291000	7968400	3	3	0.6827	-0.550676	11.234	3	34017000	21857000	12160000	4	4	0.53217	-0.910042	18.302	4	26122000	8017900	18105000
	2542	Tb927.6.2350;Tb927.6.2290	Tb06.4M18.770	hypothetical protein, conserved			X	103.35	6.7	0	5	5	0.589778	-0.761756	0.0203988	5.61537	3	3	0.61629	-0.698319	6.207	3	4648700	3193500	1455200	5	5	0.65513	-0.610147	25.303	3	6421800	4432200	1989600	1	1	0.508104	-0.976804		1	547840	141310	406530
	321	Tb11.v5.0697;Tb927.3.2090		aminopeptidase P1, putative				68.035	10	0	4	4	0.590239	-0.760628	0.0401093	4.63992	3	3	0.72419	-0.46556	10.44	3	29096000	17507000	11589000	3	3	0.56854	-0.814666	14.496	3	11023000	7849300	3173800	2	2	0.499426	-1.00166	14.812	3	9648600	2905200	6743400
	1353	Tb927.11.16120	Tb11.01.7790, Tb11.01.7790:mRNA, Tb11.01.7790:pep	hypothetical protein, conserved		Q381H4		67.926	26.1	0	12	12	0.591482	-0.757594	0.00322032	8.27858	10	10	0.59611	-0.74635	18.572	11	238510000	162840000	75663000	10	10	0.55972	-0.837223	11.287	10	83382000	56413000	26968000	6	6	0.620194	-0.68921	9.59	5	65036000	21337000	43699000
	2540	Tb927.6.2230	Tb06.4M18.600	RGG protein		Q584T3	X	86.64	62.3	0	41	41	0.591613	-0.757276	0.000652245	10.5823	35	35	0.59088	-0.759063	24.775	60	463310000	316120000	147190000	38	38	0.5784	-0.789861	30.281	57	264230000	175960000	88272000	32	32	0.605877	-0.722903	21.082	50	156480000	52869000	103610000
	496	Tb927.10.12000	235.t00299, Tb10.389.1785	iron-sulfur cluster assembly protein, putative		Q389E2	X	11.772	43.4	0	5	5	0.592115	-0.75605	0.00514056	7.60386	3	3	0.63629	-0.652244	17.757	4	13703000	9117900	4585100	2	2	0.56009	-0.836269	4.6793	3	17749000	11864000	5885500	5	5	0.582513	-0.779638	10.573	5	13851000	4559000	9292300
	779	Tb927.10.3290	TRYP_x-70a06.p2kb545_556, Tb10.70.4150	hypothetical protein, conserved		Q38BR8		30.83	16.1	0	4	4	0.592542	-0.755011	0.281286	1.82989	2	2	1.2083	0.272979	137.14	2	3998100	1987600	2010400	2	2	0.44097	-1.18125	5.6852	2	7690600	5700400	1990200	3	3	0.390457	-1.35676	17.282	3	14914000	3838200	11075000
	234	Tb927.11.7250;Tb11.v5.0257	Tb11.02.5160, Tb11.02.5160:mRNA, Tb11.02.5160:pep	hypothetical protein, conserved		Q384U0	X	53.363	18.5	0	6	6	0.592609	-0.754847	0.0657805	3.9262	6	6	0.50656	-0.981195	8.4919	6	149270000	106150000	43128000	5	5	0.52296	-0.935227	11.371	5	162650000	112760000	49890000	3	3	0.785608	-0.348119	6.8308	3	11922000	4891600	7030500
	2534	Tb927.6.2170	Tb06.4M18.480	co-chaperone GrpE, putative		Q584T9	X	23.877	64.4	0	19	19	0.592746	-0.754513	0.0133016	6.23226	18	18	0.57673	-0.794032	15.645	37	1025600000	701600000	324020000	18	18	0.5422	-0.883103	18.384	33	1337900000	916350000	421580000	16	16	0.666001	-0.586404	10.18	29	939230000	302800000	636430000
	1975	Tb927.3.2810	Tb03.27C5.160	hypothetical protein, conserved		Q57ZN1		181.77	4.1	0	5	5	0.592767	-0.754464	0.100538	3.31418	0	0				0	0	0	0	4	4	0.5454	-0.874613	54.246	2	3320900	2044700	1276200	1	1	0.644247	-0.634314		1	156180	43168	113010
	784	Tb927.10.340	Tb10.100.0220	mitochondrial structure specific endonuclease I (SSE-1), putative		Q38CK4	X	33.567	32.5	0	11	11	0.592951	-0.754016	0.0109509	6.51281	11	11	0.66148	-0.596231	39.497	10	144210000	90915000	53292000	10	10	0.56837	-0.815098	19.1	9	94375000	63455000	30920000	9	9	0.554508	-0.850719	16.625	6	51501000	16065000	35436000
	244	Tb927.10.6300;Tb11.v5.0276	TRYP_x-70a06.p2kb545_79, Tb10.70.0530	hypothetical protein, conserved		Q38AX6	X	50.038	19.1	0	8	8	0.593454	-0.752792	0.0613219	4.02745	7	7	0.52267	-0.936028	18.836	10	176410000	121750000	54654000	7	7	0.51393	-0.960356	10.584	10	214630000	151150000	63484000	4	4	0.778089	-0.361993	18.993	3	13698000	5800800	7896800
	2649	Tb927.6.4990	Tb06.30P15.500	ATP synthase, epsilon chain, putative		Q586H1	X	20.147	55.5	0	12	12	0.593515	-0.752644	0.0166815	5.90561	9	9	0.561	-0.833927	7.6914	14	635030000	431730000	203300000	12	12	0.54817	-0.867305	12.155	22	1700300000	1147200000	553100000	7	7	0.679856	-0.556699	10.2	8	21984000	7243000	14741000
	1956	Tb927.3.2180	Tb03.48O8.780	hypothetical protein, conserved		Q582T1	X	17.908	21.2	0	2	2	0.593702	-0.752189	0.0878781	3.50835	2	2	0.6383	-0.647693	14.017	3	16111000	10596000	5515100	2	2	0.55222	-0.856685	19.22	6	35596000	23375000	12221000	0	0				0	0	0	0
	2939	Tb927.7.6800	Tb07.15M23.630	hypothetical protein, conserved		Q57Y49	X	41.762	25.1	0	7	7	0.593776	-0.75201	0.00192667	9.01968	4	4	0.57363	-0.801808	15.121	4	40823000	27727000	13095000	6	6	0.62009	-0.68945	5.0428	4	78507000	54344000	24163000	5	5	0.588547	-0.764771	23.711	4	70200000	22886000	47313000
	3275	Tb927.8.7290	Tb08.10K10.390	hypothetical protein, conserved		Q57YT1	X	57.043	5.7	0.0011537	2	2	0.594401	-0.750493	0.034335	4.86418	2	2	0.61133	-0.709977	4.2156	2	11122000	7355000	3766600	2	2	0.57794	-0.791008	3.3057	2	16070000	10018000	6051700	0	0				0	0	0	0
	3536	Tb927.9.3670	Tb09.160.2280, Tb09.160.2280:mRNA, Tb09.160.2280:pep, chr9contig160.tmp0197	hypothetical protein, conserved		Q38FG5	X	59.886	4.7	0	2	2	0.594518	-0.750208	0.134603	2.89321	2	2	0.53173	-0.911234	15.066	2	41026000	28010000	13017000	1	1	0.66472	-0.589181		1	3911100	2539600	1371400	0	0				0	0	0	0
	240	Tb927.7.4550;Tb11.v5.0268	Tb07.26A24.780	60S ribosomal protein-like		Q57X71	X	19.423	63.4	0	12	11	0.59462	-0.749961	0.00548723	7.50971	9	8	0.58725	-0.767953	24.654	13	256710000	172280000	84428000	9	8	0.56007	-0.836321	50.25	12	503700000	336710000	166990000	10	9	0.639223	-0.645609	12.818	9	78568000	25968000	52600000
	432	Tb927.10.10160	TRYPtp6k15-3d06.p1c_21, Tb10.6k15.0120	hypothetical protein, conserved		Q389W1	X	42.907	18	0	6	6	0.594841	-0.749424	0.0691129	3.8549	6	6	0.52133	-0.939731	19.825	6	170760000	119950000	50808000	6	6	0.5089	-0.974546	30.035	7	139120000	97398000	41725000	3	3	0.793336	-0.333996	17.994	3	6111100	2337800	3773300
	2408	Tb927.5.3140	Tb05.27M3.150	hypothetical protein, conserved		Q57Z79	X	25.738	16.7	0	4	4	0.594962	-0.74913	0.00415978	7.90928	3	3	0.62997	-0.666645	21.053	4	10422000	6943400	3478400	3	3	0.59614	-0.746277	12.509	6	41680000	27899000	13780000	3	3	0.56079	-0.834469	7.8327	3	13362000	4187600	9174300
	2388	Tb927.5.2790	Tb05.26K5.490	mitochondrial DNA polymerase beta-PAK (Pol beta-PAK)	Pol beta-PAK	Q57ZV5	X	87.228	18.6	0	12	12	0.595283	-0.748353	0.000989404	9.98115	7	7	0.61275	-0.70663	20.997	7	13824000	9371000	4452900	12	12	0.57908	-0.788165	15.736	11	18898000	11867000	7030900	2	2	0.594495	-0.750263	9.6985	2	2045300	552600	1492700
	2303	Tb927.4.630	Tb04.5E12.1110	hypothetical protein, conserved		Q57ZZ1	X	33.88	56.5	0	18	18	0.595784	-0.747139	0.000461397	11.0817	13	13	0.60866	-0.716292	19.389	16	405160000	255440000	149720000	14	14	0.59261	-0.754845	12.393	16	252120000	162920000	89194000	13	13	0.586304	-0.770279	22.405	15	83098000	27141000	55957000
	3056	Tb927.8.2240	Tb08.26N11.840	Tryptophanyl-tRNA synthetase 2	TrpRS-2	Q581V8	X	52.902	8.2	0	3	3	0.595984	-0.746654	0.104763	3.2548	2	2	0.59122	-0.758233	0.20167	2	7801500	5423400	2378100	1	1	0.43651	-1.19591		1	7239700	5443800	1795900	1	1	0.820277	-0.285816		1	360110	125560	234550
	1832	Tb927.2.3610		hypothetical protein, conserved		Q586X8	X	16.06	43.1	0	6	6	0.596836	-0.744593	0.0333578	4.90583	6	6	0.54872	-0.865858	25.185	16	170740000	118710000	52032000	6	6	0.5353	-0.90158	31.817	20	184680000	126900000	57776000	5	5	0.723798	-0.46634	26.555	10	19691000	6641700	13049000
	2956	Tb927.7.7080	Tb07.21H15.310	mitochondrial glycoprotein-like protein		Q57XS8	X	41.205	44.6	0	15	15	0.597119	-0.743909	9.81716e-05	13.3143	11	11	0.59901	-0.739348	29.715	13	147680000	97540000	50138000	10	10	0.59118	-0.758331	7.9506	9	127910000	86324000	41581000	12	12	0.601214	-0.734048	13.127	11	185340000	59088000	126250000
	579	Tb927.10.13820	TRYP_x-61h03.q2kb185_464, Tb10.61.3110	hypothetical protein, conserved		Q388L7	X	29.914	23	0	5	5	0.597248	-0.743599	0.000761997	10.3579	4	4	0.6056	-0.723563	51.96	5	35345000	22804000	12541000	4	4	0.60602	-0.722563	39.353	5	75084000	48736000	26348000	2	2	0.580484	-0.784671	12.965	4	39362000	12559000	26803000
	1292	Tb927.11.14700	Tb11.01.6320, Tb11.01.6320:mRNA, Tb11.01.6320:pep	hypothetical protein, conserved		Q381W5	X	61.94	15.9	0	7	7	0.597375	-0.743292	0.00333538	8.22793	6	6	0.58178	-0.781454	29.282	7	168660000	107250000	61409000	5	5	0.63402	-0.6574	24.817	5	37849000	24683000	13166000	5	5	0.577934	-0.791022	3.6647	3	45124000	13444000	31679000
	798	Tb927.10.3650	TRYP_x-70a06.p2kb545_498, Tb10.70.3720	NADH-dependent fumarate reductase, putative		Q38BN4		133.53	44.8	0	58	52	0.597609	-0.742726	0.0022903	8.77025	47	41	0.61412	-0.703408	15.468	58	188150000	123860000	64290000	54	48	0.56888	-0.813804	19.889	86	653330000	438140000	215190000	29	23	0.610911	-0.710966	18.519	26	58932000	20356000	38576000
	3454	Tb927.9.14420	Tb09.211.4880, Tb09.211.4880:mRNA, Tb09.211.4880:pep, chr9contig211.tmp0536c	cyclophilin-like protein, putative (PPIase)	PPIase	Q38D22	X	42.65	25.8	0	11	11	0.59809	-0.741566	0.00302998	8.36647	8	8	0.62133	-0.686568	6.8453	10	378870000	253800000	125070000	9	9	0.56584	-0.821534	13.79	11	306980000	201550000	105440000	8	8	0.608532	-0.716596	18.903	7	74800000	24413000	50387000
	847	Tb927.10.5050	233.t00819, Tb10.70.2155	hypothetical protein, conserved		Q38B96	X	8.6908	33.3	0	3	3	0.59827	-0.741131	0.00525142	7.57308	2	2	0.5737	-0.801632	9.336	4	85347000	58708000	26639000	2	2	0.57907	-0.78819	16.344	4	88962000	60286000	28676000	3	3	0.644579	-0.633571	9.9352	6	44590000	15958000	28632000
	2149	Tb927.4.1610	Tb04.2L9.1000	hypothetical protein, conserved		Q581S0	X	39.631	26.7	0	10	10	0.598276	-0.741117	0.0446332	4.48574	7	7	0.50982	-0.97194	13.498	5	156720000	24602000	132120000	7	7	0.56537	-0.822733	12.406	6	59345000	40302000	19044000	5	5	0.742942	-0.428678	19.278	5	46900000	15555000	31345000
	2253	Tb927.4.4210	Tb04.1D20.320	ATP-dependent zinc metallopeptidase, putative,metallo-peptidase, Clan MA(E) Family M41		Q57Y25	X	96.221	30.1	0	26	26	0.598985	-0.739408	0.00712622	7.13265	22	22	0.61232	-0.707642	30.409	35	188930000	124550000	64385000	21	21	0.63722	-0.650137	16.575	27	131080000	87136000	43941000	14	14	0.550782	-0.860446	12.472	27	128810000	43520000	85293000
	479	Tb927.10.11500	Tb10.26.0410	hypothetical protein, conserved		Q389J1	X	24.035	15.3	0	2	2	0.599426	-0.738345	0.0378736	4.72266	2	2	0.58143	-0.782323	2.5473	2	22585000	14321000	8264000	2	2	0.61798	-0.694368	3.2526	2	14367000	9588900	4778400	0	0				0	0	0	0
	3203	Tb927.8.5680	Tb08.26E13.360	hypothetical protein, conserved		Q57X14		66.873	4	0	2	2	0.59972	-0.737639	0.0603875	4.04961	2	2	0.55706	-0.844095	2.098	2	18537000	13113000	5423700	1	1	0.77457	-0.368532		1	2860600	2040500	820090	1	1	0.4999	-1.00029		1	8499300	2488100	6011200
	674	Tb927.10.15710	TRYP_x-61h03.q2kb185_99, Tb10.61.0610	mitochondrial carrier protein (MCP7)	MCP7	Q387U3	X	35.875	18.9	0	5	5	0.601025	-0.734504	0.0104988	6.57363	4	4	0.57431	-0.800098	4.4777	6	113200000	75315000	37890000	5	5	0.56637	-0.820183	8.5133	6	109760000	74495000	35263000	1	1	0.667468	-0.58323		1	2624000	871800	1752200
	3107	Tb927.8.3260	Tb08.28L1.270	hypothetical protein, conserved		Q57YY7		22.139	12.3	0	2	2	0.601359	-0.733702	0.108071	3.20995	2	2	0.6541	-0.612417	26.058	3	7386000	5377200	2008800	1	1	0.42407	-1.23763		1	6758000	4973300	1784700	2	2	0.784006	-0.351063	88.977	2	5594900	1851800	3743100
	3150	Tb927.8.4440	Tb08.29H22.850	mitochondrial carrier protein (MCP19)	MCP19	Q57VZ1	X	40.269	6.8	0	2	2	0.601412	-0.733575	0.0866758	3.52823	1	1	0.82725	-0.273605		1	2412600	1529600	883010	1	1	0.52809	-0.921144		1	2642800	1739300	903480	2	2	0.497934	-1.00597	0.20989	2	8361900	2874500	5487400
	1293	Tb927.11.14730	Tb11.01.6360, Tb11.01.6360:mRNA, Tb11.01.6360:pep	metalloprotease, putative,cell division protein FtsH homologue, putative		Q381W2	X	74.475	41.8	0	32	31	0.601436	-0.733516	0.00595977	7.39053	29	28	0.6158	-0.699466	22.47	50	1478900000	941590000	537330000	22	21	0.6344	-0.656535	19.509	39	268200000	175630000	92562000	21	20	0.556886	-0.844546	27.213	47	302900000	113560000	189330000
	492	Tb927.10.11900	Tb10.389.1880	hypothetical protein, conserved		Q389F2	X	19.531	42.5	0	7	7	0.60205	-0.732044	0.00139989	9.48047	5	5	0.59797	-0.741855	12.135	6	28528000	18839000	9688300	7	7	0.58485	-0.773861	33.905	7	67059000	44627000	22432000	3	3	0.623986	-0.680414	1.9567	3	2994900	873640	2121300
	1171	Tb927.11.12160	Tb11.01.3970, Tb11.01.3970:mRNA, Tb11.01.3970:pep	hypothetical protein, conserved		Q382W5	X	23.492	24.5	0	4	4	0.603163	-0.72938	0.090282	3.46942	4	4	0.56116	-0.833516	7.8911	4	16743000	11180000	5562800	4	4	0.64831	-0.625244	14.916	5	24131000	15185000	8945900	0	0				0	0	0	0
	775	Tb927.10.3250;Tb11.v5.0824	TRYP_x-70a06.p2kb545_567, Tb10.70.4220	hypothetical protein, conserved		Q38BS2	X	35.309	14.7	0	5	5	0.603443	-0.72871	0.136697	2.87095	3	3	0.50977	-0.972082	8.3047	4	67423000	49723000	17700000	5	5	0.47162	-1.0843	16.7	7	68084000	50364000	17719000	1	1	0.913993	-0.129745	34.55	2	5114800	2316000	2798800
	1235	Tb927.11.13600	Tb11.01.5190, Tb11.01.5190:mRNA, Tb11.01.5190:pep	hypothetical protein, conserved		Q382H7		40.402	19.8	0	5	5	0.603458	-0.728674	0.0997793	3.32512	4	4	0.48057	-1.05718	7.1363	4	25402000	18825000	6576600	5	5	0.53996	-0.889076	6.0996	4	42013000	29634000	12379000	2	2	0.846883	-0.239765	63.808	3	8862300	2921400	5940900
	1013	Tb927.10.8890	TRYPtp6k15-3d06.p1c_236, Tb10.6k15.1600	kinetoplast DNA-associated protein, putative		Q38A85	X	23.503	45	0	13	13	0.603894	-0.727632	0.00184857	9.07937	8	8	0.62455	-0.679111	30.081	14	74780000	50056000	24724000	9	9	0.57986	-0.786223	11.368	14	297920000	202380000	95540000	12	12	0.608125	-0.717561	19.89	21	289790000	96721000	193070000
	719	Tb927.10.2200	TRYP_x-70a06.p2kb545_756, Tb10.70.5550	hypothetical protein, conserved		Q38C24		37.967	27.2	0	9	9	0.60449	-0.726209	0.00148432	9.39598	6	6	0.59495	-0.74916	13.327	7	86922000	58870000	28052000	4	4	0.59091	-0.75899	11.229	6	61462000	41963000	19498000	7	7	0.628299	-0.670478	19.105	9	153040000	55125000	97911000
	421	Tb927.1.840		transmembrane protein, putative		Q4GZD4	X	27.104	32.6	0	11	11	0.605015	-0.724956	0.000479081	11.0274	9	9	0.6175	-0.695489	18.301	13	71701000	46787000	24914000	10	10	0.60313	-0.729459	23.981	14	135990000	87705000	48286000	7	7	0.594636	-0.74992	22.003	14	54198000	18012000	36186000
	3201	Tb927.8.5640	Tb08.26E13.310	hypothetical protein, conserved		Q57X18	X	37.089	64.9	0	25	25	0.60592	-0.722802	0.0139058	6.16817	20	20	0.65561	-0.60909	23.142	41	2056400000	1371000000	685360000	19	19	0.62956	-0.667584	27.706	41	1427300000	953590000	473690000	20	20	0.538967	-0.89173	24.551	31	1112700000	344590000	768120000
	1279	Tb927.11.14360	Tb11.01.5960, Tb11.01.5960:mRNA, Tb11.01.5960:pep	mitochondrial carrier protein (MCP2)	MCP2	Q382A1	X	38.053	18.3	0	6	6	0.606079	-0.722422	0.0489049	4.35388	6	6	0.7053	-0.503691	19.37	5	60956000	41201000	19755000	6	6	0.48368	-1.04788	21.431	4	47163000	33181000	13982000	1	1	0.652614	-0.615699		1	1458300	521260	937050
	1051	Tb927.10.9830	TRYPtp6k15-3d06.p1c_73, Tb10.6k15.0480	hypothetical protein, conserved		Q389Z3	X	17.194	68.2	0	10	10	0.606784	-0.720745	0.00134243	9.54094	9	9	0.59372	-0.752145	42.55	18	268030000	172380000	95646000	8	8	0.59796	-0.741879	11.728	17	319600000	209490000	110110000	6	6	0.629287	-0.66821	12.74	10	39580000	13570000	26010000
	886	Tb927.10.5820	TRYP_x-70a06.p2kb545_156, Tb10.70.1120	predicted RanGDP binding protein		Q38B22	X	109.23	10.2	0	8	8	0.60724	-0.719662	0.108174	3.20857	7	7	0.6615	-0.596187	39.586	7	9789900	5987100	3802800	8	8	0.55743	-0.843137	19.867	9	17910000	11645000	6264500	0	0				0	0	0	0
	1560	Tb927.11.4810	Tb11.02.2420, Tb11.02.2420:mRNA, Tb11.02.2420:pep	hypothetical protein, conserved		Q385T7	X	19.431	40.2	0	6	6	0.607382	-0.719324	0.0119231	6.39009	5	5	0.57501	-0.798341	19.137	8	198930000	134190000	64740000	5	5	0.57482	-0.798818	12.269	6	385500000	261280000	124220000	4	4	0.67792	-0.560813	29.891	4	30607000	12361000	18246000
	1049	Tb927.10.9810	TRYPtp6k15-3d06.p1c_75, Tb10.6k15.0500	hypothetical protein, conserved		Q389Z5	X	33.886	50.8	0	12	12	0.607586	-0.71884	0.0202836	5.62354	11	11	0.58333	-0.777616	13.577	12	237400000	160110000	77295000	10	10	0.55012	-0.862182	8.0008	12	213570000	146990000	66578000	2	2	0.698959	-0.516721	18.202	2	4345600	1574800	2770800
	1118	Tb927.11.10960	Tb11.01.2740, Tb11.01.2740:mRNA, Tb11.01.2740:pep	hypothetical protein, conserved		Q383I2	X	71.772	34.9	0	18	18	0.607942	-0.717996	0.00302145	8.37054	15	15	0.63496	-0.655262	19.915	20	941820000	628130000	313680000	13	13	0.61233	-0.707619	26.101	22	313440000	209770000	103680000	12	12	0.577901	-0.791106	63.932	24	314710000	107130000	207580000
	222	Tb927.5.450;Tb11.v5.0222	Tb05.29K2.470	NADH-ubiquinone oxidoreductase, mitochondrial, putative (NUBM)	NUBM	Q57VW8	X	55.32	28.6	0	9	9	0.608248	-0.717269	0.150902	2.72832	7	7	0.48317	-1.0494	13.561	8	66579000	47893000	18686000	7	7	0.49452	-1.0159	43.877	8	87757000	65331000	22425000	2	2	0.941797	-0.086512	73.818	2	838540	379090	459460
	2404	Tb927.5.3060	Tb05.26K5.20	hypothetical protein, conserved		Q57ZY2	X	36.657	9.9	0	2	2	0.608373	-0.716971	0.0701403	3.83361	1	1	0.57583	-0.796285		1	4740300	2801500	1938800	0	0				0	0	0	0	1	1	0.642756	-0.637657		1	843590	285990	557600
	3140	Tb927.8.4230	Tb08.29H22.370	hypothetical protein, conserved		Q57W12		119.02	29.8	0	31	31	0.608854	-0.715832	0.00620073	7.33335	23	23	0.60712	-0.719946	20.554	26	68463000	43384000	25079000	29	29	0.65259	-0.615751	15.514	39	186230000	128130000	58104000	4	4	0.569671	-0.8118	8.5786	6	4766700	1532200	3234500
	839	Tb927.10.4880	TRYP_x-70a06.p2kb545_311, Tb10.70.2320	hypothetical protein, conserved		Q38BB3	X	25.965	37.1	0	5	5	0.609188	-0.715042	0.00966322	6.69328	3	3	0.57629	-0.795133	67.076	4	50482000	34482000	16000000	4	4	0.58393	-0.776133	5.2099	5	158110000	108030000	50081000	4	4	0.671817	-0.573859	16.972	4	143360000	48976000	94382000
	1335	Tb927.11.15700	Tb11.01.7340, Tb11.01.7340:mRNA, Tb11.01.7340:pep	hypothetical protein, conserved		Q381L6	X	19.138	45.3	0	8	8	0.609946	-0.713247	0.0014896	9.39086	7	7	0.59038	-0.760284	6.4395	6	109170000	70759000	38412000	7	7	0.60937	-0.71461	21.275	8	160150000	102790000	57366000	5	5	0.630756	-0.664847	68.288	7	38243000	14004000	24239000
	1510	Tb927.11.3860	Tb11.02.1350, Tb11.02.1350:mRNA, Tb11.02.1350:pep	hypothetical protein, conserved		Q386C8	X	50.409	38.6	0	14	14	0.609947	-0.713244	5.93764e-05	14.0398	12	12	0.61164	-0.709245	19.146	18	306630000	201790000	104840000	13	13	0.60537	-0.724111	23.306	24	290710000	194630000	96080000	4	4	0.612858	-0.706376	15.528	7	54341000	18421000	35920000
	2224	Tb927.4.3450	Tb04.26G5.190	hypothetical protein, conserved		Q585K5	X	13.735	37.7	0	3	3	0.610318	-0.712366	0.0500346	4.32093	3	3	0.58704	-0.768469	30.907	4	9333400	6314300	3019200	3	3	0.63452	-0.656262	22.686	4	14273000	9123500	5149700	0	0				0	0	0	0
	2504	Tb927.6.1590	Tb06.28P18.330	hypothetical protein, conserved		Q585Q1	X	51.554	30	0	10	10	0.610492	-0.711955	0.00495984	7.65549	9	9	0.65374	-0.613211	73.051	16	335050000	218140000	116910000	6	6	0.58308	-0.778234	10.018	13	199870000	134110000	65752000	6	6	0.596908	-0.744419	14.044	10	168350000	57012000	111340000
	3243	Tb927.8.6480	Tb08.30K1.220	hypothetical protein, conserved		Q57TW5		36.943	31	0	9	9	0.610497	-0.711944	0.00054674	10.8369	7	7	0.61335	-0.705218	11.649	7	97384000	65130000	32255000	7	7	0.62112	-0.687056	10.893	6	120250000	78484000	41767000	8	8	0.597265	-0.743558	16.771	8	173960000	58361000	115600000
	1452	Tb927.11.2680	Tb11.02.0280, Tb11.02.0280:mRNA, Tb11.02.0280:pep	hypothetical protein, conserved		Q386P2		80.025	4.7	0	3	3	0.610672	-0.711531	0.00666903	7.22831	1	1	0.57401	-0.800852	19.64	3	6448700	4103000	2345700	1	1	0.60205	-0.732045	25.931	3	2104900	1397300	707600	2	2	0.658979	-0.601697	27.258	3	922230	342460	579780
	3030	Tb927.8.1820	Tb08.26N11.220	nonspecific lipid-transfer protein, putative,sterol carrier protein, putative		Q582A0		43.439	25.2	0	8	8	0.610993	-0.710773	0.00220018	8.82816	6	6	0.62601	-0.675742	13.863	5	55283000	36993000	18290000	7	7	0.62458	-0.679042	16.586	8	77576000	52139000	25437000	4	4	0.583363	-0.777535	11.619	3	36152000	10866000	25286000
	1262	Tb927.11.14010	Tb11.01.5580, Tb11.01.5580:mRNA, Tb11.01.5580:pep	hypothetical protein, conserved		Q382D6		27.678	20.2	0	3	3	0.611282	-0.710089	0.13244	2.91659	1	1	0.4671	-1.0982		1	451770	273690	178080	1	1	0.90261	-0.147825		1	3459800	1950200	1509600	2	2	0.541771	-0.884246	28.016	2	3344400	1059200	2285200
	1791	Tb927.11.9900	Tb11.01.1660, Tb11.01.1660:mRNA, Tb11.01.1660:pep	phytoene synthase, putative		Q383T9	X	61.763	9.2	0	4	4	0.611331	-0.709974	0.182781	2.45182	0	0				0	0	0	0	1	1	0.70694	-0.50034		1	6349400	4580500	1768900	4	4	0.528653	-0.919607	47.315	4	41700000	14486000	27214000
	3441	Tb927.9.14050	Tb09.211.4580, Tb09.211.4580:mRNA, Tb09.211.4580:pep, chr9contig211.tmp0506c	hypothetical protein, conserved		Q38D50	X	58.727	9.9	0	4	4	0.611939	-0.708541	0.0145848	6.09939	4	4	0.63867	-0.646857	54.347	3	54445000	33545000	20900000	4	4	0.66004	-0.599375	25.328	3	15325000	9691900	5633500	1	1	0.543596	-0.879392		1	2099900	579360	1520500
	2199	Tb927.4.2700	Tb04.1H19.1420	Hydroxymethylglutaryl-CoA lyase, mitochondrial, putative,Hydroxymethylglutaryl-CoA synthase, putative		D6XFK6	X	47.272	45.5	0	16	16	0.612074	-0.708222	0.00316051	8.30563	14	14	0.58381	-0.776429	16.398	13	170070000	110200000	59865000	12	12	0.61131	-0.710024	7.8344	14	168810000	113380000	55428000	6	6	0.642508	-0.638213	31.642	4	25911000	8514100	17396000
	1619	Tb927.11.600	239.t00104, Tb11.03.0475, Tb11.03.0475:mRNA, Tb11.03.0475:pep	hypothetical protein, conserved		Q387J1	X	12.081	78.3	0	11	11	0.612129	-0.708093	0.000256159	11.9307	7	7	0.62182	-0.685431	12.202	10	135390000	89415000	45978000	10	10	0.60711	-0.71997	18.312	15	204480000	134100000	70383000	7	7	0.60757	-0.718877	11.971	10	28661000	10010000	18651000
	2461	Tb927.5.530	Tb05.29K2.720	hypothetical protein, conserved		Q57VW0	X	71.4	8.5	0	5	5	0.612351	-0.707569	0.00471635	7.72811	5	5	0.61458	-0.702327	12.502	4	7784900	5015400	2769500	4	4	0.61013	-0.712811	17.384	3	2859500	1709200	1150300	0	0				0	0	0	0
	694	Tb927.10.180	Tb10.100.0070	ATP synthase F1 subunit gamma protein, putative		Q38CM0	X	34.37	65.6	0	23	23	0.61337	-0.705171	0.000811542	10.267	21	21	0.5999	-0.737206	18.267	33	3081000000	2051100000	1029900000	20	20	0.61124	-0.710189	23.326	34	2852600000	1916500000	936090000	12	12	0.629327	-0.668119	17.234	15	489260000	165920000	323340000
	1896	Tb927.2.5890		hypothetical protein, conserved		Q586C4		51.13	5.3	0	2	2	0.613568	-0.704706	0.34079	1.55305	0	0				0	0	0	0	1	1	0.45925	-1.12265		1	751970	604510	147450	1	1	0.819739	-0.286763		1	2347100	1128600	1218500
	2587	Tb927.6.3610	Tb06.4F7.970	hypothetical protein, conserved		Q585V9	X	38.967	22.3	0	7	7	0.614425	-0.70269	0.00529696	7.56062	6	6	0.62246	-0.683947	34.314	9	120520000	79785000	40739000	6	6	0.64859	-0.624621	7.4317	10	133440000	87223000	46218000	4	4	0.574548	-0.799502	25.999	7	138160000	47124000	91036000
	1919	Tb927.3.1410	Tb03.1J15.440	cytochrome oxidase subunit VII (COXVII)	COXVII	Q57XX4	X	19.264	57.6	0	9	9	0.614612	-0.702253	0.016294	5.93952	7	7	0.57503	-0.798291	5.7052	11	288590000	191740000	96850000	8	8	0.5793	-0.787617	30.321	12	397340000	257730000	139610000	4	4	0.696961	-0.52085	22.891	4	16004000	5317500	10686000
	498	Tb927.10.12050	Tb10.389.1710	hypothetical protein, conserved		Q389D7	X	33.571	28	0	6	6	0.614648	-0.702167	0.0681883	3.87433	4	4	0.64767	-0.626669	7.9017	5	55029000	34505000	20524000	6	6	0.58331	-0.777665	20.569	6	48545000	32100000	16445000	0	0				0	0	0	0
	1198	Tb927.11.1290	Tb11.47.0020, Tb11.47.0020:mRNA, Tb11.47.0020:pep	hypothetical protein, conserved		Q387C3	X	43.112	23.6	0	10	10	0.614761	-0.701902	0.0465382	4.42544	6	6	0.68855	-0.538367	21.275	7	77567000	49747000	27820000	8	8	0.68225	-0.551628	21.982	10	126640000	79285000	47352000	5	5	0.494584	-1.01571	15.352	3	51038000	14745000	36294000
	382	Tb927.1.3010		mRNA processing protein, putative		Q4GYS2	X	40.813	42.7	0	12	12	0.615502	-0.700165	0.00728364	7.10112	9	9	0.63258	-0.66068	11.482	10	248650000	164440000	84205000	8	8	0.56715	-0.818198	6.1972	9	273120000	188280000	84838000	10	10	0.649942	-0.621618	18.957	13	438370000	155120000	283260000
	2973	Tb927.7.7430;Tb927.7.7420	Tb07.30D13.350	ATP synthase alpha chain, mitochondrial precursor,ATP synthase F1, alpha subunit			X	63.502	51.4	0	42	42	0.616629	-0.697524	0.00305554	8.35436	39	39	0.60934	-0.714681	21.662	170	13161000000	8860100000	4300500000	39	39	0.59287	-0.754212	14.491	192	11263000000	7560600000	3702500000	33	33	0.649013	-0.62368	19.244	99	7395700000	2531000000	4864700000
	1944	Tb927.3.1940	Tb03.30P12.840	hypothetical protein, conserved		Q57ZB7	X	49.435	27.6	0	12	12	0.616638	-0.697505	0.00166761	9.228	8	8	0.63041	-0.665638	20.788	7	53054000	35011000	18043000	7	7	0.59279	-0.754407	15.809	7	77809000	52844000	24965000	9	9	0.627431	-0.672471	11.877	10	132300000	46287000	86009000
	1155	Tb927.11.11730	Tb11.01.3600, Tb11.01.3600:mRNA, Tb11.01.3600:pep	MRP protein, putative		Q383A7		30.668	12.3	0	3	3	0.617364	-0.695807	0.0918698	3.44427	1	1	0.4989	-1.00318		1	8017400	5300400	2717000	2	2	0.5621	-0.831101	16.656	2	13837000	10698000	3138900	2	2	0.839067	-0.253142	27.703	2	1481500	582680	898870
	838	Tb927.10.4850	TRYP_x-70a06.p2kb545_317, Tb10.70.2350	hypothetical protein, conserved		Q38BB6	X	51.34	42.6	0	15	15	0.617614	-0.695223	0.0405002	4.62593	14	14	0.56411	-0.825952	24.631	22	529340000	356780000	172560000	14	14	0.55373	-0.852745	36.442	23	549420000	366660000	182760000	5	5	0.754205	-0.406972	27.004	4	19182000	6155300	13027000
	3181	Tb927.8.5200	Tb08.5H5.480	hypothetical protein, conserved		Q57UJ2	X	201.55	43.6	0	85	85	0.618404	-0.693379	0.000628375	10.6361	77	77	0.61123	-0.710213	19.407	104	743130000	487980000	255150000	32	32	0.63349	-0.658606	22.127	53	131730000	80072000	51655000	53	53	0.610762	-0.711319	16.503	87	283300000	106670000	176620000
	1866	Tb927.2.4800		hypothetical protein, conserved		Q586S3		40.345	13.2	0	4	4	0.619018	-0.691947	0.0111837	6.48246	4	4	0.57056	-0.809549	79.924	3	40435000	25163000	15271000	3	3	0.61116	-0.710378	12.774	4	37832000	24593000	13239000	2	2	0.680226	-0.555914	25.7	2	17030000	5978200	11052000
	1255	Tb927.11.13890	Tb11.01.5460, Tb11.01.5460:mRNA, Tb11.01.5460:pep	hypothetical protein, conserved		Q382E8	X	30.693	44.8	0	11	11	0.619514	-0.690791	0.000151244	12.6908	8	8	0.61419	-0.703243	11.925	12	201590000	135540000	66041000	9	9	0.61789	-0.694578	13.136	20	272510000	182910000	89605000	7	7	0.626527	-0.674551	27.172	13	70195000	24884000	45311000
	3406	Tb927.9.12750	Tb09.211.3700, Tb09.211.3700:mRNA, Tb09.211.3700:pep, chr9contig211.tmp0413	hypothetical protein, conserved		Q38DD9		38.624	32.1	0	12	12	0.62029	-0.688986	0.00485078	7.68757	11	11	0.63566	-0.653673	23.855	20	239620000	151000000	88618000	9	9	0.64661	-0.629032	25.946	15	175600000	103790000	71805000	8	8	0.580653	-0.784253	14.068	11	179980000	58875000	121110000
	1783	Tb927.11.9750	Tb11.01.1500, Tb11.01.1500:mRNA, Tb11.01.1500:pep	hypothetical protein, conserved		Q383V4	X	72.849	14.6	0	7	7	0.620305	-0.688949	0.00729133	7.0996	6	6	0.66751	-0.583139	16.959	8	22012000	13930000	8082800	4	4	0.61727	-0.696026	6.3659	4	4751200	3063900	1687200	1	1	0.579274	-0.787683		1	1446400	580160	866220
	1572	Tb927.11.5060	Tb11.02.2710, Tb11.02.2710:mRNA, Tb11.02.2710:pep, Tb11.212.1370	hypothetical protein, conserved		Q385R2	X	119.59	22.6	0	23	23	0.620499	-0.6885	0.0706732	3.82269	16	16	0.53996	-0.889076	25.784	14	29413000	20523000	8890100	22	22	0.54536	-0.874719	32.557	19	50586000	34131000	16455000	4	4	0.811293	-0.301705	16.129	4	2146000	809250	1336700
	3562	Tb927.9.5020	Tb09.160.3560, Tb09.160.3560:mRNA, Tb09.160.3560:pep, chr9contig160.tmp0280	hypothetical protein, conserved		Q38F48		44.431	8.8	0	3	3	0.620509	-0.688475	0.0925612	3.43345	3	3	0.66542	-0.587663	22.609	3	14846000	9652500	5193000	3	3	0.57863	-0.789287	11.584	3	20947000	13263000	7683900	0	0				0	0	0	0
	1558	Tb927.11.480	Tb11.03.0660, Tb11.03.0660:mRNA, Tb11.03.0660:pep	hypothetical protein, conserved		Q387K3	X	43.657	17.8	0	4	4	0.620828	-0.687735	0.000627477	10.6382	2	2	0.60617	-0.722206	19.26	2	11528000	8071600	3456600	3	3	0.62828	-0.67052	14.092	2	16356000	10093000	6263000	2	2	0.628299	-0.670478	11.678	2	9578900	3368200	6210700
	1680	Tb927.11.7150	Tb11.02.5000, Tb11.02.5000:mRNA, Tb11.02.5000:pep	NGG1 interacting factor 3-like		Q384V6		30.459	9.3	0	3	3	0.621163	-0.686955	0.033607	4.89509	1	1	0.60573	-0.723253	11.964	2	9446600	6118900	3327600	3	3	0.63699	-0.650657	21.525	3	31187000	20562000	10625000	0	0				0	0	0	0
	3040	Tb927.8.1990	Tb08.26N11.460	peroxidoxin,tryparedoxin peroxidase (TRYP2)	TRYP2	D6XKT6	X	25.631	70.8	0	27	27	0.621301	-0.686637	0.00215848	8.85577	23	23	0.60138	-0.733651	25.302	65	5658300000	3827500000	1830800000	25	25	0.61531	-0.700615	22.893	75	11604000000	7732300000	3871700000	21	21	0.64813	-0.625645	24.818	44	2559300000	868060000	1691300000
	794	Tb927.10.3590	TRYP_x-70a06.p2kb545_511, Tb10.70.3820	hypothetical protein, conserved		Q38BP0	X	62.825	24.5	0	11	11	0.621306	-0.686623	0.00343514	8.18542	10	10	0.62353	-0.681469	14.243	13	542250000	364630000	177630000	10	10	0.59093	-0.758941	35.723	13	114360000	75044000	39312000	5	5	0.650915	-0.61946	20.528	4	35529000	12733000	22796000
	1604	Tb927.11.5710	Tb11.02.3430, Tb11.02.3430:mRNA, Tb11.02.3430:pep, Tb11.212.0630	chaperone protein DNAj, putative		Q385J7		47.743	13.7	0	4	4	0.621314	-0.686605	0.0132924	6.23326	4	4	0.61517	-0.700943	13.889	4	44971000	29880000	15091000	4	4	0.62752	-0.672267	19.809	3	46203000	30861000	15342000	0	0				0	0	0	0
	215	Tb927.10.6120;Tb11.v5.0204	TRYP_x-70a06.p2kb545_109, Tb10.70.0750	hypothetical protein, conserved		Q38AZ4		27.225	26.4	0	5	5	0.621329	-0.686571	0.0268393	5.21951	3	3	0.56034	-0.835626	34.741	6	24617000	14609000	10008000	3	3	0.58915	-0.763293	34.682	6	26077000	15357000	10720000	2	2	0.726586	-0.460795	22.401	2	3796700	1392200	2404500
	2480	Tb927.5.920	Tb05.28F8.480	hypothetical protein, conserved		Q57W37		50.734	21.4	0	8	8	0.621454	-0.686282	0.0264895	5.23843	1	1	0.53705	-0.896872		1	20769000	14549000	6219900	2	2	0.70445	-0.505431	1.131	2	44032000	28597000	15435000	8	8	0.634397	-0.656542	25.407	7	10714000	4113900	6600000
	2882	Tb927.7.5320	Tb07.27E10.630	hypothetical protein, conserved		Q57ZF7		83.43	10.7	0	9	9	0.622605	-0.683612	0.00330989	8.239	7	7	0.65743	-0.605091	36.734	7	37695000	22388000	15306000	7	7	0.60326	-0.729148	33.453	7	25870000	16309000	9561600	3	3	0.608532	-0.716596	17.9	3	2203600	870660	1332900
	568	Tb927.10.13600	Tb10.05.0050	hypothetical protein, conserved,hypothetical protein		Q388N8	X	18.522	34.8	0	6	6	0.622715	-0.683355	0.0161354	5.95363	6	6	0.58624	-0.770437	13.099	9	122840000	81547000	41290000	6	6	0.5856	-0.772013	12.052	9	147560000	97377000	50188000	3	3	0.703383	-0.507617	10.381	4	9691500	3611200	6080300
	1590	Tb927.11.5450	Tb11.02.3130, Tb11.02.3130:mRNA, Tb11.02.3130:pep, Tb11.212.0940	malic enzyme		Q385M3	X	63.119	76.5	0	44	44	0.623036	-0.682614	0.00123979	9.65568	38	38	0.62512	-0.677795	23.721	79	12913000000	7662900000	5250600000	34	34	0.64013	-0.643563	34.821	70	3677800000	2464200000	1213700000	30	30	0.604376	-0.726482	22.643	45	1948700000	702050000	1246700000
	2615	Tb927.6.4200	Tb06.26G9.1150	hypothetical protein, conserved		Q586Y7	X	50.398	16	0	5	5	0.62326	-0.682095	0.18949	2.39981	5	5	0.4718	-1.08375	24.76	5	33532000	23608000	9923400	4	4	0.50885	-0.974688	27.891	4	33645000	25923000	7722000	1	1	1.00846	0.0121553		1	435740	220160	215580
	2714	Tb927.7.1720	Tb07.43M14.100	HIRA-interacting protein 5, putative (HIRIP5)	HIRIP5	Q57V38	X	31.096	24.3	0	6	6	0.623281	-0.682046	0.00540713	7.53092	4	4	0.59156	-0.757404	3.5399	5	29040000	19844000	9196200	4	4	0.61462	-0.702233	7.1256	5	80232000	54362000	25870000	6	6	0.665956	-0.586501	9.8525	8	74994000	23003000	51991000
	2736	Tb927.7.2250	Tb07.22O10.200	carnitine O-palmitoyltransferase II, putative		Q57XP9		75.17	8.8	0	4	4	0.623688	-0.681103	0.187012	2.4188	3	3	0.5182	-0.948419	7.8592	3	27133000	18597000	8535900	1	1	0.46709	-1.09823		1	3561900	2650000	911850	1	1	1.00232	0.00333648	15.477	2	3311000	1060000	2251000
	656	Tb927.10.15220	TRYP_x-61h03.q2kb185_195, Tb10.61.1290	hypothetical protein, conserved		Q387Y9		22.101	18.6	0	4	4	0.625143	-0.677742	0.0118404	6.40013	4	4	0.66797	-0.582145	22.322	12	80286000	51639000	28647000	4	4	0.56475	-0.824316	7.8947	8	117420000	78707000	38714000	3	3	0.647626	-0.626766	18.279	6	8936500	2932700	6003800
	3015	Tb927.8.1430	Tb08.29O9.64	hypothetical protein, conserved		Q580I0	X	19.865	25.9	0	5	5	0.625302	-0.677375	0.0142889	6.12896	3	3	0.58674	-0.769207	11.247	3	11998000	7947100	4051300	4	4	0.59509	-0.74882	13.947	4	22408000	15276000	7131800	2	2	0.700231	-0.514097	62.524	2	8518600	4377600	4141000
	663	Tb927.10.15420	TRYP_x-61h03.q2kb185_146, Tb10.61.0960	hypothetical protein, conserved		Q387X1		44.361	21.5	0	8	8	0.625314	-0.677348	0.000287376	11.7648	8	8	0.63451	-0.656285	9.5666	7	232990000	154460000	78530000	7	7	0.62419	-0.679943	8.4279	6	210720000	140420000	70303000	5	5	0.61736	-0.695816	15.447	4	156220000	54239000	101980000
	802	Tb927.10.3770	TRYP_x-70a06.p2kb545_479, Tb10.70.3590	predicted TPR repeat protein		Q38BM2	X	78.604	12.7	0	8	8	0.625517	-0.676879	0.0494327	4.33839	6	6	0.59436	-0.750591	7.01	6	21695000	14755000	6940500	4	4	0.5347	-0.903198	22.388	3	5211900	3593500	1618500	6	6	0.770119	-0.376846	36.114	5	9179800	3360200	5819600
	1167	Tb927.11.12040	Tb11.01.3860, Tb11.01.3860:mRNA, Tb11.01.3860:pep	hypothetical protein, conserved		Q382X7	X	12.331	22.4	0	3	3	0.625711	-0.676432	0.128217	2.96334	2	2	0.68857	-0.538325	0.65261	2	1704000	1077800	626250	3	3	0.56859	-0.814539	13.866	3	11929000	8434500	3494700	0	0				0	0	0	0
	2349	Tb927.5.1710	Tb05.1P6.870	ribonucleoprotein p18, mitochondrial precursor, putative		Q57ZP0	X	21.226	47.9	0	10	10	0.625894	-0.67601	0.0215209	5.53811	9	9	0.57511	-0.79809	16.617	31	441770000	297120000	144650000	10	10	0.59299	-0.75392	20.806	33	2340600000	1569000000	771640000	5	5	0.718959	-0.476019	19.853	9	37064000	13429000	23636000
	280	Tb11.v5.0485;Tb927.10.9280		hypothetical protein, conserved				101.8	6.4	0	5	5	0.626771	-0.67399	0.239794	2.06013	2	2	0.35738	-1.48447	108.47	2	3268300	2350000	918260	3	3	0.79031	-0.339509	15.682	3	2508500	1469200	1039300	1	1	0.871764	-0.197991		1	584580	236370	348210
	2120	Tb927.3.940	Tb03.27F10.470	hypothetical protein, conserved		Q57WX7	X	18.107	35.1	0	5	5	0.62706	-0.673324	0.00424241	7.8809	4	4	0.59044	-0.760138	36.585	5	41966000	28216000	13750000	5	5	0.64067	-0.642347	17.625	6	68081000	45008000	23073000	1	1	0.651806	-0.617487	36.751	3	15892000	6677500	9214300
	819	Tb927.10.4220	TRYP_x-70a06.p2kb545_403, Tb10.70.3030	hypothetical protein, conserved		Q38BH8		34.243	44	0	13	13	0.627267	-0.67285	0.000278247	11.8113	12	12	0.63054	-0.66534	7.7078	13	326130000	214040000	112090000	11	11	0.61774	-0.694928	6.9461	13	236290000	156900000	79395000	12	12	0.633633	-0.65828	10.404	11	146740000	50257000	96483000
	3382	Tb927.9.11910	Tb09.211.3030, Tb09.211.3030:mRNA, Tb09.211.3030:pep, chr9contig211.tmp0343	hypothetical protein, conserved		Q38DK3	X	51.808	19.4	0	9	9	0.627649	-0.671969	0.0301817	5.05018	4	4	0.60161	-0.7331	34.719	4	29583000	20635000	8948400	4	4	0.55809	-0.84143	42.637	4	35426000	24584000	10841000	7	7	0.736431	-0.441377	22.121	5	21431000	7283500	14147000
	677	Tb927.10.15770	TRYP_x-61h03.q2kb185_83, Tb10.61.0530	hypothetical protein, conserved		Q387T7		50.59	11.4	0	4	4	0.628725	-0.6695	0.0406965	4.61895	3	3	0.7504	-0.414268	23.789	2	6988700	4154900	2833700	1	1	0.6155	-0.700169		1	10785000	7172700	3612200	2	2	0.538097	-0.894061		1	13105000	5202500	7902300
	1612	Tb927.11.5880	Tb11.02.3670, Tb11.02.3670:mRNA, Tb11.02.3670:pep, Tb11.212.0390	hypothetical protein, conserved		Q385I0	X	63.971	16.5	0	7	7	0.629101	-0.668637	0.000278245	11.8114	7	7	0.62172	-0.685663	12.063	6	168800000	109610000	59189000	6	6	0.62737	-0.672612	7.576	6	32100000	21740000	10360000	4	4	0.638325	-0.647637	25.549	4	30780000	10461000	20319000
	1668	Tb927.11.6850	Tb11.02.4680, Tb11.02.4680:mRNA, Tb11.02.4680:pep	hypothetical protein, conserved		Q384Y5		26.513	7.9	0	3	3	0.629575	-0.66755	0.0170603	5.87321	3	3	0.63396	-0.657536	3.5788	3	19344000	12217000	7127000	3	3	0.69746	-0.519818	15.699	3	37619000	24875000	12744000	3	3	0.564366	-0.825297	7.8704	3	15209000	5202200	10007000
	1950	Tb927.3.2080	Tb03.30P12.1100	hypothetical protein, conserved		Q57ZA3	X	30.66	30.4	0	10	10	0.629656	-0.667364	0.0133229	6.22995	6	6	0.61673	-0.697289	34.547	7	44879000	29938000	14941000	9	9	0.58049	-0.784657	13.966	13	191670000	131170000	60495000	6	6	0.697301	-0.520146	29.212	8	73904000	27285000	46620000
	333	Tb927.8.2470;Tb11.v5.0799	Tb08.26A17.350	hypothetical protein, conserved		Q57XE2	X	11.223	72.3	0	10	10	0.630495	-0.665442	0.00118286	9.72351	10	10	0.61115	-0.710402	19.155	12	166560000	111140000	55421000	10	10	0.63702	-0.650589	25.22	17	205470000	137060000	68410000	6	6	0.643791	-0.635336	20.839	8	31656000	10981000	20675000
	2518	Tb927.6.1890	Tb06.28P18.1040	hypothetical protein, conserved		Q585M2	X	68.047	31.2	0	13	13	0.631396	-0.663383	0.0258184	5.27546	10	10	0.71796	-0.478025	12.46	9	227700000	143980000	83719000	7	7	0.63391	-0.65765	13.943	6	40925000	26703000	14223000	6	6	0.553067	-0.854474	36.615	7	40499000	11916000	28583000
	1535	Tb927.11.4320	TRYP_xi-1013a02.q1k_72, Tb11.02.1860, Tb11.02.1860:mRNA, Tb11.02.1860:pep	hypothetical protein, conserved		Q385Y5	X	51.878	56.6	0	22	22	0.63179	-0.662483	0.0017248	9.17936	20	20	0.62605	-0.67565	18.636	28	817920000	525430000	292480000	17	17	0.61462	-0.702233	24.391	27	890700000	593840000	296860000	16	16	0.655394	-0.609566	20.031	24	441230000	151120000	290110000
	1304	Tb927.11.14980	Tb11.01.6620, Tb11.01.6620:mRNA, Tb11.01.6620:pep	hypothetical protein, conserved		Q381T7	X	58.419	29	0	11	11	0.632401	-0.66109	0.015601	6.00222	6	6	0.57769	-0.791633	13.853	6	115560000	75225000	40331000	8	8	0.70443	-0.505472	23.194	8	166790000	113660000	53126000	9	9	0.621504	-0.686164	22.009	12	134320000	47023000	87294000
	2848	Tb927.7.4320	Tb07.5F10.120	hypothetical protein, conserved		Q57UR2		31.197	11.2	0	3	3	0.632467	-0.660938	0.190935	2.38885	2	2	0.72873	-0.456544	53.094	2	2034600	1092000	942590	3	3	0.54892	-0.865332	24.486	3	8232200	5722900	2509400	0	0				0	0	0	0
	1221	Tb927.11.1330	Tb11.47.0016, Tb11.47.0016:mRNA, Tb11.47.0016:pep	hypothetical protein, conserved		Q387B9		12.271	18.9	0.009159	2	2	0.633343	-0.658942	0.169374	2.56171	1	1	0.71729	-0.479372		1	1317100	819480	497640	2	2	0.55922	-0.838512	4.8978	2	2755100	1805200	949880	0	0				0	0	0	0
	1821	Tb927.2.2970		mitochondrial carrier protein (MCP13)	MCP13	Q587G5	X	33.962	44.6	0	16	16	0.634164	-0.657072	1.61395e-05	15.919	14	14	0.63199	-0.662026	19.987	18	354640000	231660000	122990000	16	16	0.63595	-0.653015	16.09	20	377640000	247990000	129650000	3	3	0.634558	-0.656176	29.671	3	12717000	4670200	8046300
	2831	Tb927.7.4000	Tb07.5F10.660	glutathione synthetase, putative		Q57UN0		61.304	4.3	0	2	2	0.634925	-0.655342	0.0078907	6.98563	2	2	0.63136	-0.663465	12.693	2	26648000	17010000	9637600	2	2	0.63851	-0.647219	1.4368	2	9298100	5955800	3342200	0	0				0	0	0	0
	2422	Tb927.5.3390	Tb05.27M3.550	ADG1, pseudogene				13.175	47.5	0	7	7	0.635078	-0.654993	0.00238215	8.71352	7	7	0.64919	-0.623287	26.701	11	59030000	37547000	21483000	7	7	0.6075	-0.719044	8.3509	9	75069000	49553000	25516000	6	6	0.649477	-0.622649	11.145	6	24114000	8518700	15595000
	2059	Tb927.3.4850	Tb03.48K5.550	enoyl-CoA hydratase, mitochondrial precursor, putative		Q582Q0		28.605	50.2	0	12	12	0.635393	-0.654278	0.000924823	10.0785	9	9	0.61877	-0.692525	37.619	8	61267000	39763000	21504000	12	12	0.6396	-0.644758	11.804	12	185140000	121350000	63784000	10	10	0.648172	-0.625551	18.17	10	109700000	37675000	72023000
	1494	Tb927.11.3570	Tb11.02.1070, Tb11.02.1070:mRNA, Tb11.02.1070:pep	aminopeptidase, putative,metallo-peptidase, Clan MA(E) Family M1		Q386F5		98.098	9.1	0	8	8	0.635462	-0.654121	0.0370369	4.75489	7	7	0.68839	-0.538702	21.321	7	12126000	7531600	4594200	5	5	0.70173	-0.511012	21.144	5	4784600	3028100	1756400	2	2	0.531208	-0.91265		1	321510	96206	225300
	1502	Tb927.11.3730	Tb11.02.1210, Tb11.02.1210:mRNA, Tb11.02.1210:pep	leucyl-tRNA synthetase, putative (LeuRS)	LeuRS	Q386D9		121.82	9.9	0	7	7	0.635672	-0.653646	0.00467319	7.74138	6	6	0.6149	-0.701576	27.977	6	5405400	3439200	1966200	7	7	0.61757	-0.695325	14.769	9	21741000	15235000	6506000	1	1	0.676407	-0.564037		1	363110	94678	268430
	1404	Tb927.11.180	Tb11.03.0950, Tb11.03.0950:mRNA, Tb11.03.0950:pep	electron transfer flavoprotein, putative		Q387N3	X	29.949	49.4	0	15	15	0.635944	-0.653029	0.0131546	6.24829	7	7	0.62472	-0.678718	24.019	10	69090000	44590000	24500000	8	8	0.5867	-0.769305	16.207	12	165030000	111620000	53406000	14	14	0.701705	-0.511063	10.71	14	176210000	65335000	110880000
	2946	Tb927.7.6930	Tb07.21H15.520	ATPase, putative		Q57XR3		55.82	23.1	0	12	12	0.636148	-0.652567	0.0230667	5.43804	10	10	0.69862	-0.51742	34.943	10	91222000	56911000	34311000	9	9	0.66414	-0.590441	22.263	12	145320000	92486000	52836000	8	8	0.554847	-0.849839	26.411	9	142630000	46695000	95938000
	2734	Tb927.7.2220	Tb07.22O10.150	hypothetical protein, conserved		Q57XQ2	X	74.361	12.4	0	7	7	0.636389	-0.652018	0.00847721	6.88219	7	7	0.60189	-0.732428	38.851	8	94368000	63061000	31307000	4	4	0.69078	-0.533702	10.816	4	19312000	12347000	6964300	1	1	0.619886	-0.689925		1	2232800	723640	1509200
	2985	Tb927.7.850	Tb07.29K4.420	hypothetical protein, conserved		Q57VT1		36.845	15.9	0	6	6	0.636588	-0.651568	0.177365	2.49521	3	3	0.55944	-0.837945	31.328	3	21341000	14909000	6431600	0	0				0	0	0	0	3	3	0.724375	-0.465191	43.38	2	1217300	396650	820610
	3137	Tb927.8.4150	Tb08.10J17.30	hypothetical protein, conserved		Q581D5	X	33.246	15.7	0	4	4	0.6367	-0.651314	0.00143759	9.44213	3	3	0.62934	-0.668088	13.688	8	31220000	19692000	11528000	4	4	0.62278	-0.683205	20.045	17	108020000	71298000	36718000	3	3	0.658545	-0.602647	20.93	7	13163000	4825500	8337000
	1195	Tb927.11.12850	Tb11.52.0003, Tb11.52.0003:mRNA, Tb11.52.0003:pep	oligopeptidase b,serine peptidase, clan SC, family S9A-like protein (OPB)	OPB	Q382P7		80.572	7	0	4	4	0.63692	-0.650816	0.234294	2.09361	3	3	0.53523	-0.901769	3.7815	3	7413300	4987400	2426000	3	3	0.75793	-0.399863	27.435	3	2776900	1924200	852680	0	0				0	0	0	0
	2394	Tb927.5.2930	Tb05.26K5.220	hypothetical protein, conserved		Q57ZW9	X	43.308	77.6	0	54	54	0.638049	-0.648261	0.000474725	11.0406	52	52	0.63013	-0.666279	16.4	97	7699500000	5069600000	2629900000	52	52	0.63371	-0.658105	15.337	95	9091800000	6082400000	3009400000	45	45	0.650491	-0.620399	24.823	69	5337300000	1966200000	3371000000
	1410	Tb927.11.1950	Tb11.46.0012, Tb11.46.0012:mRNA, Tb11.46.0012:pep	hypothetical protein, conserved		Q386W4	X	24.799	11.7	0	2	2	0.638236	-0.647839	0.351345	1.50904	2	2	0.49274	-1.0211	32.829	2	5418700	3926900	1491800	2	2	0.3966	-1.33424	30.382	3	12732000	9599000	3133200	2	2	1.33037	0.411829	136.9	2	7557300	3561800	3995500
	1658	Tb927.11.6680	Tb11.02.4520, Tb11.02.4520:mRNA, Tb11.02.4520:pep	amino acid permease/transporter, putative		Q385A1		56.062	5.5	0	2	2	0.63827	-0.647762	0.086936	3.5239	2	2	0.60008	-0.736773	27.066	3	13134000	8570300	4564000	2	2	0.67889	-0.55875	10.68	5	15481000	9531100	5949800	0	0				0	0	0	0
	973	Tb927.10.7910	TRYPtp6k15-3d06.p1c_388, Tb10.6k15.2640	hypothetical protein, conserved		Q38AH3	X	21.451	16.9	0	3	3	0.639757	-0.644404	0.0303562	5.04187	3	3	0.56715	-0.818198	7.5792	3	12788000	8214500	4573900	3	3	0.62083	-0.68773	15.118	3	35944000	24021000	11924000	2	2	0.74366	-0.427284	21.541	2	6749700	2291300	4458400
	3265	Tb927.8.6970	Tb08.10K10.840	3-methylcrotonyl-CoA carboxylase alpha subunit, putative		Q57YQ4	X	73.906	25.5	0	14	5	0.640694	-0.642292	0.0976534	3.35619	10	2	0.50217	-0.993752	10.16	2	41776000	30905000	10871000	8	1	0.84309	-0.246241		1	7689200	4157700	3531500	10	2	0.621195	-0.686881	25.611	2	2919600	859530	2060100
	3311	Tb927.8.8260;Tb927.8.8250;Tb927.8.8240	Tb08.28A12.280	amino acid transporter, putative		Q57WK4		49.461	5.4	0	2	1	0.640717	-0.642241	0.244782	2.03043	2	1	0.76718	-0.382363		1	1796700	1087500	709270	2	1	0.5351	-0.90212		1	1639900	1037500	602380	1	0				0	0	0	0
	2405	Tb927.5.3090	Tb05.27M3.50	hypothetical protein, conserved		Q57Z84	X	11.655	76.2	0	7	7	0.640905	-0.641818	0.000368106	11.4076	7	7	0.64726	-0.627583	20.393	15	202830000	132810000	70016000	7	7	0.6301	-0.666347	9.5178	12	252210000	163390000	88819000	6	6	0.645494	-0.631523	12.855	11	91524000	32900000	58624000
	1672	Tb927.11.6980	Tb11.02.4810, Tb11.02.4810:mRNA, Tb11.02.4810:pep	hypothetical protein, conserved		Q384X3	X	68.158	44.3	0	23	23	0.640955	-0.641705	0.004156	7.91059	17	17	0.61606	-0.698857	28.691	14	984580000	614150000	370430000	18	18	0.63058	-0.665249	17.244	16	257140000	164850000	92290000	7	7	0.677828	-0.561008	12.843	5	73774000	25526000	48248000
	3370	Tb927.9.11560	Tb09.211.2720, Tb09.211.2720:mRNA, Tb09.211.2720:pep, chr9contig211.tmp0311	hypothetical protein, conserved		Q38DN2		36.042	20.6	0	6	6	0.641143	-0.641281	0.00271775	8.52337	5	5	0.61366	-0.704489	27.542	5	56657000	38061000	18596000	5	5	0.64666	-0.628921	16.237	5	47892000	32978000	14914000	2	2	0.664143	-0.590434	18.854	2	2635500	1101100	1534500
	3032	Tb927.8.1860	Tb08.26N11.280	pitrilysin-like metalloprotease,metallo-peptidase, Clan ME, Family M16C		Q581Z6	X	114.53	32.1	0	37	37	0.641423	-0.640652	0.00217575	8.84427	28	28	0.66835	-0.581324	39.323	47	212510000	136350000	76164000	32	32	0.62536	-0.677241	27.682	38	207210000	133040000	74169000	15	15	0.631393	-0.66339	19.771	28	116030000	41367000	74668000
	3270	Tb927.8.7040	Tb08.10K10.780	hypothetical protein, conserved		Q57YR1	X	21.365	48.7	0	12	12	0.641858	-0.639674	0.00358517	8.12374	9	9	0.64393	-0.635024	15.083	14	314160000	207390000	106770000	12	12	0.612	-0.708396	19.592	16	898100000	594690000	303410000	3	3	0.671006	-0.575603	12.336	5	33923000	12362000	21561000
	2744	Tb927.7.2410	Tb07.22O10.400	hypothetical protein, conserved		Q57XN3	X	66.378	46.2	0	36	36	0.642083	-0.639169	0.000417815	11.2248	26	26	0.63864	-0.646925	18.643	36	1867500000	1195700000	671800000	24	24	0.65353	-0.613675	25.44	35	498080000	317470000	180610000	24	24	0.634236	-0.656908	17.734	27	394930000	135660000	259280000
	3386	Tb927.9.12120	Tb09.211.3200, Tb09.211.3200:mRNA, chr9contig211.tmp0362	unspecified product		Q38DI5	X	35.685	18.8	0	6	6	0.642368	-0.638527	0.004101	7.92981	5	5	0.65344	-0.613873	1.04	4	79430000	51402000	28028000	5	5	0.66753	-0.583095	13.443	4	71993000	45435000	26558000	4	4	0.607681	-0.718614	8.6713	3	9670100	3767300	5902700
	1381	Tb927.11.16710	Tb11.01.8440, Tb11.01.8440:mRNA, Tb11.01.8440:pep	hypothetical protein, conserved		Q381B5		13.612	38.1	0	5	5	0.643215	-0.636626	0.0112747	6.47077	5	5	0.6176	-0.695255	12.383	9	26924000	17654000	9270300	5	5	0.60966	-0.713923	11.306	8	26724000	17380000	9343700	2	2	0.706764	-0.5007		1	528080	98443	429640
	3561	Tb927.9.5000	Tb09.160.3550, Tb09.160.3550:mRNA, Tb09.160.3550:pep, chr9contig160.tmp0279	hypothetical protein, conserved		Q38F50		31.326	9.5	0	2	2	0.64355	-0.635876	0.025518	5.29234	1	1	0.55925	-0.838435		1	669600	497590	172010	2	2	0.70854	-0.497079		1	2122200	1292500	829770	1	1	0.672631	-0.572114		1	780550	253660	526890
	1827	Tb927.2.3180;Tb11.v5.0782		kinetoplast polyadenylation/uridylation factor 1,mitochondrial RNA binding protein 1 (KPAF1)	KPAF1	Q587F7	X	114.38	17.4	0	17	17	0.644051	-0.634753	0.000745549	10.3894	12	12	0.63535	-0.654377	24.476	11	27438000	17352000	10086000	15	15	0.63741	-0.649706	26.66	17	45636000	29334000	16302000	6	6	0.659674	-0.600175	5.3928	4	6493800	2295200	4198600
	3504	Tb927.9.2450	Tb09.160.1140, Tb09.160.1140:mRNA, Tb09.160.1140:pep, chr9contig160.tmp0114c	electon transport protein SCO1/SCO2, putative		Q38FS2	X	44.135	29.3	0	9	9	0.644523	-0.633697	0.00259306	8.59113	9	9	0.65338	-0.614006	13.462	11	237820000	155640000	82179000	8	8	0.66425	-0.590202	17.294	9	112630000	72691000	39937000	8	8	0.616903	-0.696884	20.777	8	52560000	17884000	34675000
	1249	Tb927.11.1380	Tb11.47.0011, Tb11.47.0011:mRNA, Tb11.47.0011:pep	hypothetical protein, conserved		Q387B4		325.55	1.3	0	4	4	0.647034	-0.628087	0.579966	0.78596	2	2	0.36915	-1.43772	61.328	3	11297000	7296600	4000300	4	4	1.1341	0.181548	56.17	4	24388000	13939000	10449000	0	0				0	0	0	0
	1836	Tb927.2.4000		hypothetical protein, conserved		Q586W3		97.393	8.4	0	6	6	0.647431	-0.627201	0.0160617	5.96023	6	6	0.70459	-0.505144	10.743	6	10055000	6047800	4007300	4	4	0.66094	-0.597409	22.239	5	18224000	5542800	12681000	2	2	0.582751	-0.77905	54.501	2	1524500	606990	917470
	1401	Tb927.11.1710	Tb11.55.0009, Tb11.55.0009:mRNA, Tb11.55.0009:pep	mitochondrial RNA binding protein 1,gBP21, MRP1 (GBP21)	GBP21	Q386Y3	X	23.253	58.3	0	17	17	0.647879	-0.626203	0.00330817	8.23975	15	15	0.63896	-0.646202	27.454	24	579410000	380830000	198580000	17	17	0.62577	-0.676296	18.927	24	999700000	661030000	338680000	14	14	0.680133	-0.556111	16.804	25	1070600000	375890000	694700000
	3492	Tb927.9.1960	Tb09.160.0770, Tb09.160.0770:mRNA, Tb09.160.0770:pep, chr9contig160.tmp0077c	nitrilase, putative		Q38FW2		30.298	8.4	0	2	2	0.648107	-0.625695	0.0623034	4.00455	1	1	0.6763	-0.564265		1	13989000	10310000	3679300	2	2	0.62109	-0.687126	30.291	2	14071000	9182900	4887800	0	0				0	0	0	0
	2533	Tb927.6.2140	Tb06.4M18.390	hypothetical protein, conserved		Q584U2	X	28.771	46.1	0	11	11	0.649034	-0.623633	0.00800673	6.96457	11	11	0.61677	-0.697196	9.7473	11	213730000	141170000	72558000	11	11	0.63274	-0.660315	22.492	12	930870000	607760000	323120000	8	8	0.700574	-0.51339	9.2683	8	127600000	45841000	81762000
	480	Tb927.10.11520	Tb10.26.0390	hypothetical protein, conserved		Q389I9	X	13.421	55.6	0	8	8	0.64935	-0.622933	0.00578434	7.43363	5	5	0.68909	-0.537236	6.0691	5	27941000	18190000	9751600	4	4	0.61488	-0.701623	6.2828	4	27863000	18629000	9233400	4	4	0.646204	-0.629939	13.203	3	7430400	2509000	4921400
	671	Tb927.10.15660	TRYP_x-61h03.q2kb185_111, Tb10.61.0680	hypothetical protein, conserved		Q387U8		85.608	29.8	0	24	24	0.649517	-0.62256	0.000149771	12.705	15	15	0.65609	-0.608034	21.771	24	45551000	28996000	16555000	18	18	0.64447	-0.633815	17.858	22	41396000	26400000	14995000	15	15	0.648046	-0.625832	20.162	16	31899000	11642000	20257000
	1647	Tb927.11.6470	Tb11.02.4330, Tb11.02.4330:mRNA, Tb11.02.4330:pep	hypothetical protein, conserved		Q385C2	X	15.746	35.2	0	4	4	0.649946	-0.621607	0.13559	2.88268	4	4	0.59212	-0.756039	33.502	5	4936400	3386800	1549600	3	3	0.71342	-0.487176	18.983	3	4264400	2627000	1637400	0	0				0	0	0	0
	2984	Tb927.7.840	Tb07.29K4.425	hypothetical protein, conserved		Q57VT0	X	14.51	37.9	0	6	6	0.649998	-0.621492	0.00447372	7.80431	4	4	0.62952	-0.667676	9.3338	7	59721000	39226000	20496000	6	6	0.63351	-0.658561	12.355	11	79654000	52788000	26866000	3	3	0.68861	-0.53824	11.233	6	11957000	4446600	7510600
	2957	Tb927.7.7090	Tb07.21H15.300	hypothetical protein, conserved		Q57XS9	X	17.127	27	0	4	4	0.650153	-0.621149	0.165596	2.59426	3	3	0.54655	-0.871575	19.039	3	38603000	26344000	12259000	4	4	0.51791	-0.949227	4.0852	4	107920000	74211000	33711000	1	1	0.970874	-0.0426443		1	439750	143490	296260
	3387	Tb927.9.12160	Tb09.211.3230, Tb09.211.3230:mRNA, Tb09.211.3230:pep, chr9contig211.tmp0366	hypothetical protein, conserved		Q38DI3	X	66.99	7.4	0	3	3	0.650483	-0.620418	0.227747	2.1345	1	1	0.55766	-0.842542		1	18348000	12852000	5496100	2	2	1.061	0.0854247		1	9023900	6083300	2940600	1	1	0.465181	-1.10414		1	3932100	1179800	2752300
	1757	Tb927.11.9280	Tb11.01.1040, Tb11.01.1040:mRNA, Tb11.01.1040:pep	hypothetical protein, conserved		Q384A1	X	74.128	19.5	0	11	11	0.651001	-0.619269	0.0220833	5.5009	11	11	0.69247	-0.530177	18.385	17	103650000	65770000	37876000	8	8	0.69676	-0.521266	17.705	11	30381000	19093000	11288000	4	4	0.571821	-0.806365	10.272	5	18877000	5949400	12928000
	812	Tb927.10.4000	TRYP_x-70a06.p2kb545_439, Tb10.70.3280	methylglutaconyl-CoA hydratase, mitochondrial precursor, putative		Q38BK0	X	29.195	59.2	0	14	14	0.651024	-0.619216	0.00232492	8.7486	11	11	0.67153	-0.574476	10.455	24	948350000	613600000	334760000	13	13	0.62591	-0.675973	8.6733	28	1528300000	997530000	530770000	12	12	0.65647	-0.6072	10.012	30	997480000	348940000	648540000
	3592	Tb927.9.6270	Tb09.160.4580, Tb09.160.4580:mRNA, Tb09.160.4580:pep, chr9contig160.tmp0344	hypothetical protein, conserved		Q38EV0		57.132	8.9	0	4	4	0.65122	-0.618782	0.0784168	3.67269	3	3	0.68198	-0.552199	82.755	3	56069000	27809000	28260000	2	2	0.51191	-0.966038	14.296	2	42297000	28853000	13444000	3	3	0.791077	-0.338111	15.72	3	5933100	2590200	3343000
	1395	Tb927.11.16930	Tb11.01.8700, Tb11.01.8700:mRNA, Tb11.01.8700:pep	ABC transporter of the mitochondrion, putative,Iron-sulfur clusters transporter, putative (ABCB7)	ABCB7	Q380Z4	X	79.103	4.5	0	2	2	0.651824	-0.617445	0.0231456	5.43312	1	1	0.6689	-0.580138		1	13285000	8978300	4306600	1	1	0.72012	-0.473691		1	3768100	2468400	1299700	2	2	0.574944	-0.798507	16.907	3	7324700	2684000	4640600
	1634	Tb927.11.6250	Tb11.02.4120, Tb11.02.4120:mRNA, Tb11.02.4120:pep	hypothetical protein, conserved		Q385E4	X	27.599	56.1	0	21	21	0.652371	-0.616236	0.00821056	6.9283	17	17	0.6306	-0.665203	13.347	43	3853000000	2559100000	1293900000	18	18	0.62445	-0.679342	19.626	49	4587500000	3025000000	1562400000	19	19	0.705069	-0.504163	14.356	50	2154300000	781240000	1373100000
	648	Tb927.10.15010	TRYP_x-61h03.q2kb185_231, Tb10.61.1530	lipoic acid synthetase, mitochondrial precursor, putative		Q388A7	X	45.476	28.6	0	9	9	0.65296	-0.614933	0.0122774	6.34785	8	8	0.6326	-0.660635	18.08	10	214030000	127510000	86521000	7	7	0.71711	-0.479734	130.4	12	238210000	120690000	117520000	3	3	0.613685	-0.704429	26.864	4	37832000	12795000	25037000
	1728	Tb927.11.8430	Tb11.01.0130, Tb11.01.0130:mRNA, Tb11.01.0130:pep	hypothetical protein, conserved		Q384H6		28.556	30.7	0	5	5	0.653863	-0.612939	0.0408262	4.61436	4	4	0.7728	-0.371833	19.594	3	19152000	11546000	7605600	4	4	0.63286	-0.660042	1.3021	3	23437000	14968000	8469000	2	2	0.571592	-0.806943	14.721	2	1474300	388040	1086200
	1389	Tb927.11.16860	Tb11.01.8620, Tb11.01.8620:mRNA, Tb11.01.8620:pep	mitochondrial RNA binding protein (MRB8620)	MRB8620	Q381A0	X	53.077	19.1	0	8	8	0.655228	-0.609931	0.0430171	4.53895	8	8	0.55318	-0.854179	15.406	10	92360000	56422000	35938000	4	4	0.6742	-0.568751	14.501	7	78818000	48171000	30647000	2	2	0.754262	-0.406863	17.636	2	1403900	505260	898630
	854	Tb927.10.520	TRYP_x-70a06.p2kb545_1071, Tb10.70.7760	hypothetical protein, conserved		Q38CI8	X	46.781	57.3	0	29	29	0.655863	-0.608534	0.000185243	12.3983	29	29	0.64891	-0.62391	22.126	62	4539600000	2948900000	1590700000	27	27	0.65693	-0.606188	21.627	59	4393100000	2849100000	1544000000	20	20	0.661813	-0.595504	23.465	38	2057000000	733620000	1323400000
	2490	Tb927.6.1200	Tb06.3A7.700	hypothetical protein, conserved		Q585C7	X	52.96	29.1	0	12	12	0.657013	-0.606006	0.0912529	3.45399	11	11	0.56527	-0.822988	18.007	18	274510000	189380000	85134000	11	11	0.5816	-0.781901	14.106	20	356180000	242050000	114130000	4	4	0.862664	-0.21313	31.595	8	14167000	6234500	7932700
	3043	Tb927.8.2020	Tb08.26N11.490	agmatinase, putative		Q581Y0		36.517	60.4	0	16	16	0.658183	-0.60344	0.00468852	7.73665	12	12	0.62143	-0.686336	19.893	12	163090000	101800000	61296000	12	12	0.6764	-0.564051	15.608	14	254980000	162820000	92155000	9	9	0.678334	-0.559932	13.519	9	206030000	69746000	136280000
	720	Tb927.10.2230	TRYP_x-70a06.p2kb545_751, Tb10.70.5510	NADPH:adrenodoxin oxidoreductase, mitochondrial, putative,ferredoxin NADP+ reductase-like protein		Q38C21	X	65.601	3	0	2	2	0.658345	-0.603084	0.181905	2.45874	1	1	0.65061	-0.620135		1	27383000	14849000	12533000	2	2	0.94898	-0.0755504		1	11794000	5989500	5804000	2	2	0.46215	-1.11357		1	3044000	778040	2266000
	2008	Tb927.3.3460		hypothetical protein, conserved		Q57XJ6		53.228	52.2	0	28	28	0.658828	-0.602027	0.0950413	3.3953	22	22	0.565	-0.823677	23.686	42	1360100000	930540000	429540000	25	25	0.58241	-0.779893	28.996	44	1888100000	1278500000	609550000	12	12	0.869036	-0.202512	25.285	14	64850000	28881000	35969000
	1413	Tb927.11.1990	Tb11.46.0008, Tb11.46.0008:mRNA, Tb11.46.0008:pep	arginyl-tRNA synthetase, putative	ArgRS	Q386W0		78.432	13.4	0	9	9	0.658971	-0.601714	0.0118468	6.39936	6	6	0.69263	-0.529843	12.003	7	19504000	12839000	6664200	6	6	0.68701	-0.541597	9.1064	4	9071700	5465100	3606600	3	3	0.601359	-0.733701	30.268	3	3082600	1093300	1989200
	1798	Tb927.2.1680;Tb927.2.1560		cyclophilin-type peptidyl-prolyl cis-trans isomerase, putative		Q585R9		21.165	92.9	0	21	20	0.659226	-0.601155	0.00469004	7.73618	15	15	0.63589	-0.653151	18.831	53	1767500000	1152100000	615400000	19	19	0.64583	-0.630774	15.426	61	2875800000	1869800000	1006000000	16	15	0.697593	-0.519542	16.636	37	554220000	200620000	353600000
	2272	Tb927.4.4620	Tb04.3I12.400	cytochrome oxidase subunit VIII (COXVIII)	COXVIII	Q583E7	X	18.729	19.1	0	2	2	0.65965	-0.600227	0.101943	3.29417	2	2	0.7055	-0.503282	45.382	2	7008300	4858200	2150100	2	2	0.61678	-0.697172	5.3521	2	7672000	5170700	2501300	0	0				0	0	0	0
	3615	Tb927.9.7190	Tb09.160.5260, Tb09.160.5260:mRNA, Tb09.160.5260:pep, chr9contig160.tmp0412	oxidoreductase, putative		Q38EM5	X	49.92	18.9	0	8	8	0.659808	-0.599882	0.0791529	3.65921	7	7	0.55328	-0.853918	13.473	10	170940000	117120000	53824000	8	8	0.61864	-0.692828	12.925	12	207600000	141020000	66579000	1	1	0.839208	-0.2529		1	2256500	930240	1326300
	1192	Tb927.11.1270	Tb11.47.0022, Tb11.47.0022:mRNA, Tb11.47.0022:pep	hypothetical protein, conserved		Q387C5	X	20.267	56.2	0	11	11	0.65984	-0.599811	0.00753594	7.052	10	10	0.63657	-0.651609	18.502	22	851350000	545820000	305530000	11	11	0.63607	-0.652743	12.324	22	1542600000	992390000	550250000	7	7	0.709522	-0.495081	20.847	9	87809000	31920000	55890000
	2938	Tb927.7.680;Tb11.v5.0778	Tb07.29K4.690	chaperone protein DNAj, putative		Q57VR4		88.706	9.8	0	8	8	0.659844	-0.599804	0.0593	4.07582	6	6	0.561	-0.833927	54.769	4	9058000	5474600	3583400	3	3	0.80539	-0.312241	30.646	3	3934900	2426300	1508600	2	2	0.635849	-0.653243	32.76	2	2189900	684940	1505000
	642	Tb927.10.14860	TRYP_x-61h03.q2kb185_270, Tb10.61.1790	hypothetical protein, conserved		Q388C0	X	83.434	24.5	0	18	18	0.659912	-0.599655	0.0194884	5.68124	18	18	0.65793	-0.603994	24.867	21	116070000	77004000	39068000	13	13	0.73185	-0.45038	22.739	17	41124000	26504000	14620000	2	2	0.596837	-0.744592	9.1417	3	7796100	2536800	5259300
	2430	Tb927.5.3640	Tb05.6E7.450	hypothetical protein, conserved		Q57UA2	X	30.64	30.4	0	7	7	0.660047	-0.59936	0.0209263	5.57854	5	5	0.63313	-0.659426	7.7143	4	50908000	32118000	18790000	4	4	0.61015	-0.712764	7.7533	5	53356000	34174000	19182000	5	5	0.74438	-0.425889	12.749	3	26795000	10589000	16205000
	2862	Tb927.7.4710	Tb07.26A24.460	hypothetical protein, conserved		Q57X87	X	33.994	10.5	0	2	2	0.660327	-0.598747	0.0624803	4.00046	2	2	0.62937	-0.66802	5.4898	2	29966000	20074000	9891800	2	2	0.5627	-0.829562	10.757	2	47660000	33311000	14349000	1	1	0.813008	-0.298658		1	1619100	599890	1019200
	504	Tb927.10.12220	Tb10.389.1520	hypothetical protein, conserved		Q389C1		41.133	14.4	0	4	4	0.661129	-0.596996	0.0223372	5.48441	2	2	0.58474	-0.774133	37.125	3	8793100	5783000	3010100	4	4	0.71989	-0.474152	9.7808	3	15735000	9906100	5828900	1	1	0.686483	-0.542704		1	1585100	674970	910150
	954	Tb927.10.7590	TRYPtp6k15-3d06.p1c_440, Tb10.6k15.3060	hypothetical protein, conserved		Q38AK5		30.482	13.6	0	4	4	0.661467	-0.596259	0.0217036	5.52592	3	3	0.58448	-0.774774	19.886	4	34423000	22560000	11863000	3	3	0.70131	-0.511876	17.24	6	42348000	28031000	14317000	4	4	0.706065	-0.502127	14.736	7	18861000	6923100	11938000
	1200	Tb927.11.12930	Tb11.52.0011, Tb11.52.0011:mRNA, Tb11.52.0011:pep	DEAD-box helicase, putative				85.6	3.2	0	2	2	0.663024	-0.592867	0.0813758	3.61926	2	2	0.56874	-0.814159	21.978	2	8252300	5490500	2761800	2	2	0.60339	-0.728837	2.7712	2	2985000	1980600	1004400	1	1	0.849329	-0.235605	56.046	2	1063700	394720	669030
	1091	Tb927.11.10510	Tb11.01.2280, Tb11.01.2280:mRNA, Tb11.01.2280:pep	ubiquinone biosynthesis methyltransferase, putative		Q383M8	X	32.094	59.4	0	14	14	0.66332	-0.592222	0.0270626	5.20755	13	13	0.62869	-0.669579	13.621	15	421890000	279730000	142150000	12	12	0.61037	-0.712244	10.003	14	469440000	334940000	134500000	2	2	0.760572	-0.394843	32.468	2	13395000	4558100	8836900
	3418	Tb927.9.13130	Tb09.211.4000, Tb09.211.4000:mRNA, Tb09.211.4000:pep, chr9contig211.tmp0444	hypothetical protein, conserved		Q38DA8		68.021	15.8	0	8	8	0.663501	-0.591829	0.0266132	5.23171	5	5	0.75015	-0.414749	39.952	4	61490000	40043000	21447000	7	7	0.65724	-0.605508	6.6268	5	19282000	11958000	7323600	3	3	0.592452	-0.755229	24.671	3	4755200	1668800	3086300
	3035	Tb927.8.1890	Tb08.26N11.340	cytochrome c1, heme protein, mitochondrial precursor		D6XKS6	X	30.071	50	0	12	12	0.664495	-0.589669	0.0317451	4.97732	10	10	0.60558	-0.723611	22.567	25	559260000	370320000	188940000	11	11	0.62909	-0.668662	17.233	28	861450000	569220000	292220000	11	11	0.770179	-0.376735	10.606	17	366900000	140210000	226690000
	2810	Tb927.7.3620	Tb07.28B13.380	tyrosyl-tRNA synthetase, putative	TyrRS	Q57WH7		76.657	5.3	0	3	3	0.664566	-0.589516	0.0340797	4.87494	3	3	0.76962	-0.377782	14.938	3	6662900	4213500	2449400	1	1	0.64454	-0.633658		1	1562400	988370	574060	1	1	0.591681	-0.757109		1	717610	237410	480200
	2029	Tb927.3.3890	Tb03.28C22.530	hypothetical protein, conserved		Q57WC5	X	36.68	14.4	0	4	4	0.66552	-0.587447	0.00959402	6.70365	4	4	0.64216	-0.638995	2.4374	3	72231000	47654000	24577000	3	3	0.63658	-0.651586	2.5514	3	56610000	37198000	19412000	2	2	0.721085	-0.47176	12.986	2	15891000	6376800	9514600
	2701	Tb927.7.1400	Tb07.27M11.680	hypothetical protein, conserved		Q57WR0		60.696	16.1	0	6	6	0.665957	-0.586499	0.0201584	5.63247	5	5	0.59483	-0.749451	16.249	5	113690000	74858000	38836000	5	5	0.72404	-0.465859	17.6	5	37005000	23768000	13237000	2	2	0.685777	-0.544189	27.449	2	10392000	4027400	6364200
	2786	Tb927.7.3280	Tb07.28B13.850	translation initiation factor IF-2, putative		Q57WE3		79.66	13	0	9	9	0.666689	-0.584914	0.00179744	9.11984	7	7	0.6633	-0.592267	9.872	7	22135000	14265000	7869900	7	7	0.68839	-0.538702	12.654	5	21860000	14127000	7732900	7	7	0.648971	-0.623773	13.762	11	15330000	5415000	9914800
	2663	Tb927.6.590	Tb06.3D8.274	hypothetical protein, conserved		Q583U4	X	12.277	33.7	0	4	4	0.666839	-0.584589	0.0136992	6.18977	2	2	0.68869	-0.538073	12.681	3	22964000	14565000	8398600	3	3	0.60684	-0.720612	17.207	4	34190000	21817000	12374000	3	3	0.709522	-0.495081	7.851	3	12130000	4505300	7624600
	788	Tb927.10.3510;Tb11.v5.0886	TRYP_x-70a06.p2kb545_526, Tb10.70.3940	hypothetical protein, conserved		Q38BP8		197.82	8.4	0	12	12	0.667125	-0.58397	0.0144413	6.11366	12	12	0.63105	-0.664174	22.793	9	24414000	16141000	8272800	5	5	0.73586	-0.442497	29.731	8	8446100	5059400	3386700	7	7	0.639386	-0.645241	24.362	8	49874000	16621000	33253000
	1219	Tb927.11.13280	Tb11.01.4860, Tb11.01.4860:mRNA, Tb11.01.4860:pep	mitochondrial RNA binding protein 2 (GBP25)	GBP25	Q382K8	X	25.106	50.9	0	11	11	0.667339	-0.583508	0.000323044	11.596	9	9	0.66306	-0.592789	9.4492	17	286370000	189400000	96977000	11	11	0.66197	-0.595162	16.786	20	589050000	386270000	202780000	9	9	0.677094	-0.562572	16.161	8	96773000	35028000	61745000
	1261	Tb927.11.1400	Tb11.47.0009, Tb11.47.0009:mRNA, Tb11.47.0009:pep	hypothetical protein, conserved		Q387B2	X	94.046	6.7	0	5	5	0.668528	-0.580939	0.0207338	5.59187	4	4	0.63758	-0.649322	9.5338	4	5680200	3659600	2020600	3	3	0.75158	-0.412001	32.173	3	4873900	2962400	1911500	3	3	0.623519	-0.681494	19.116	3	2782600	1142200	1640400
	1583	Tb927.11.5290	Tb11.02.2960, Tb11.02.2960:mRNA, Tb11.02.2960:pep, Tb11.212.1110	mitochondrial carrier protein (MCP9)	MCP9	Q385N9	X	29.883	51.8	0	22	22	0.669381	-0.579101	0.000266508	11.8735	14	14	0.66977	-0.578262	51.76	27	675830000	431410000	244410000	16	16	0.66164	-0.595882	20.311	33	907320000	586300000	321020000	21	21	0.676819	-0.563158	16.804	44	1114100000	399790000	714330000
	1493	Tb927.11.3530	Tb11.02.1020, Tb11.02.1020:mRNA, Tb11.02.1020:pep	hypothetical protein, conserved		Q386F8		26.464	18.2	0	5	5	0.66944	-0.578972	0.0391198	4.67596	4	4	0.67151	-0.574519	22.222	6	25573000	17078000	8495200	4	4	0.58013	-0.785552	30.141	7	34090000	22854000	11236000	4	4	0.770119	-0.376846	26.297	3	11946000	4320500	7625600
	2301	Tb927.4.600	Tb04.5E12.1160	hypothetical protein, conserved		Q57ZY8	X	34.458	43.2	0	14	14	0.669782	-0.578237	0.00635777	7.29726	11	11	0.69586	-0.523131	19.887	17	1042100000	669140000	372980000	11	11	0.68716	-0.541282	23.333	16	834270000	535890000	298380000	11	11	0.628378	-0.670297	8.1069	11	182030000	63051000	118980000
	2679	Tb927.6.950	Tb06.3A7.350	cysteinyl-tRNA synthetase, putative	CysRS	Q585F2		89.376	22.3	0	16	16	0.670228	-0.577277	0.0031885	8.2929	11	11	0.69093	-0.533389	31.88	12	21366000	12991000	8374900	8	8	0.6412	-0.641154	13.4	10	13351000	8547500	4803700	11	11	0.679579	-0.557288	15.464	11	15770000	6058400	9711100
	1380	Tb927.11.1670	Tb11.55.0013, Tb11.55.0013:mRNA, Tb11.55.0013:pep	cysteine desulfurase		Q386Y7	X	48.151	51.3	0	24	24	0.670671	-0.576323	0.0273273	5.19351	18	18	0.63174	-0.662597	21.657	28	688030000	446290000	241740000	20	20	0.62235	-0.684202	16.785	34	1021500000	590690000	430790000	12	12	0.767283	-0.382169	23.084	15	37505000	15593000	21912000
	3332	Tb927.9.10310	Tb09.211.1750, Tb09.211.1750:mRNA, Tb09.211.1750:pep, chr9contig211.tmp0206c	mitochondrial carrier protein,mitochondrial carrier protein (MCP11)	MCP11	Q38DX9	X	34.295	61.2	0	21	21	0.670787	-0.576074	0.0015574	9.32665	21	21	0.66877	-0.580418	16.582	65	3775300000	2433200000	1342000000	21	21	0.65377	-0.613145	17.298	89	3615500000	2354100000	1261400000	16	16	0.690322	-0.534659	20.17	50	428540000	160960000	267590000
	3636	Tb927.9.8210	Tb09.211.0190, Tb09.211.0190:mRNA, Tb09.211.0190:pep, chr9contig211.tmp0019c	Peptide deformylase 2		Q38EE2	X	42.101	19.4	0	7	7	0.671854	-0.573781	0.0107184	6.54377	5	5	0.72568	-0.462595	0.40689	3	93185000	59617000	33568000	5	5	0.66397	-0.59081	5.4746	6	117280000	76857000	40421000	6	6	0.629406	-0.667938	8.3064	6	162770000	55760000	107010000
	1756	Tb927.11.9250	Tb11.01.1000, Tb11.01.1000:mRNA, Tb11.01.1000:pep	hypothetical protein, conserved		Q384A4		51.131	7.2	0	3	3	0.672173	-0.573095	0.000313142	11.6409	3	3	0.68169	-0.552812	33.687	4	60645000	40218000	20427000	2	2	0.66764	-0.582858	24.721	3	32694000	19614000	13080000	2	2	0.667289	-0.583615	13.388	3	25210000	9538600	15672000
	225	Tb927.10.5220;Tb11.v5.0235;REV__Tb11.v5.0485;REV__Tb927.10.9280	TRYP_x-70a06.p2kb545_256, Tb10.70.1890	hypothetical protein, conserved		Q38B81	X	51.172	38.3	0	17	17	0.672291	-0.572843	0.0148545	6.07296	17	17	0.6666	-0.585107	13.46	19	326220000	197450000	128760000	16	16	0.62048	-0.688543	31.503	18	328070000	197520000	130540000	6	6	0.734646	-0.444879	8.7507	7	55387000	21066000	34321000
	1377	Tb927.11.16610	Tb11.01.8330, Tb11.01.8330:mRNA, Tb11.01.8330:pep	hypothetical protein, conserved		Q381C5		66.988	4.4	0.0011504	2	2	0.672435	-0.572534	0.121287	3.04351	2	2	0.72592	-0.462118	20.302	2	43148000	28195000	14953000	1	1	0.62289	-0.682951		1	9642800	6270400	3372500	0	0				0	0	0	0
	2628	Tb927.6.4480	Tb06.26G9.740	valyl-tRNA synthetase, putative (ValRS)	ValRS	Q587B4		110.92	6.2	0	5	5	0.672556	-0.572274	0.00574318	7.44394	4	4	0.67245	-0.572501	10.957	3	6188500	3860700	2327800	5	5	0.63834	-0.647603	17.403	4	8563400	5671100	2892300	3	3	0.708717	-0.496718	21.782	3	2740700	908920	1831800
	2635	Tb927.6.4590;Tb11.v5.0810	Tb06.26G9.450	glutamyl-tRNA synthetase, putative	GluRS	Q587C5		68.931	27.5	0	13	13	0.672745	-0.571868	0.0793414	3.65578	9	9	0.75032	-0.414422	37.303	5	121820000	76401000	45418000	8	8	0.76484	-0.38677	34.093	6	45717000	29915000	15802000	2	2	0.53056	-0.914411	38.973	2	8050300	2778600	5271700
	1917	Tb927.3.1380	Tb03.1J15.500	ATP synthase beta chain, mitochondrial precursor,ATP synthase F1, beta subunit		Q57XX1	X	55.775	79	0	45	45	0.672934	-0.571463	0.0718281	3.79931	38	38	0.6026	-0.730727	14.892	116	10592000000	7119400000	3473000000	41	41	0.60031	-0.73622	20.645	132	13886000000	9303400000	4583100000	33	33	0.842389	-0.247441	25.12	72	614800000	265160000	349640000
	3528	Tb927.9.3470	Tb09.160.2100, Tb09.160.2100:mRNA, Tb09.160.2100:pep, chr9contig160.tmp0184	low molecular weight protein tyrosine phosphatase, putative		Q38FI3	X	30.489	17.9	0	4	4	0.673865	-0.569468	0.00348887	8.16302	4	4	0.66389	-0.590984	12.724	4	44805000	28886000	15919000	4	4	0.65335	-0.614072	9.5766	3	29445000	19079000	10365000	2	2	0.705467	-0.503349	6.2298	2	6978800	2467400	4511400
	981	Tb927.10.8030	TRYPtp6k15-3d06.p1c_368, Tb10.6k15.2510	hypothetical protein, conserved		Q38AG1	X	28.834	70.6	0	28	28	0.674302	-0.568533	0.0240227	5.37946	19	19	0.64772	-0.626558	20.914	35	1623400000	1062400000	561030000	23	23	0.62131	-0.686615	12.811	38	6888000000	4524100000	2364000000	27	27	0.761847	-0.392427	22.748	51	4272900000	1550800000	2722100000
	1001	Tb927.10.8610	TRYPtp6k15-3d06.p1c_287, Tb10.6k15.1930	hypothetical protein, conserved		Q38AB1	X	96.327	8.1	0	7	7	0.675249	-0.566509	0.0220619	5.5023	7	7	0.59993	-0.737134	15.202	6	10773000	7358900	3414600	2	2	0.72208	-0.469769	15.967	2	1315600	739890	575670	1	1	0.710732	-0.492622		1	888090	313080	575010
	359	Tb927.1.1580		cytochrome c oxidase assembly factor, putative,electron transport protein SCO1/2, putative		Q4GZ61	X	33.578	22.6	0	7	7	0.675411	-0.566162	0.039738	4.65334	6	6	0.63402	-0.6574	17.326	7	109470000	69085000	40382000	7	7	0.61304	-0.705947	21.541	7	137510000	91960000	45552000	3	3	0.792707	-0.33514	22.405	3	6842800	2577000	4265800
	1234	Tb927.11.13580	Tb11.01.5180, Tb11.01.5180:mRNA, Tb11.01.5180:pep	ubiquinone biosynthesis protein-like protein		Q382H9	X	27.93	30.5	0	5	5	0.675437	-0.566107	0.0152417	6.03583	2	2	0.62444	-0.679365	9.9711	3	26931000	17747000	9184300	4	4	0.66767	-0.582793	8.5	5	111930000	70450000	41478000	4	4	0.739098	-0.436162	5.05	3	26354000	10247000	16108000
	2830	Tb927.7.3990	Tb07.5F10.670	mitochondrial DNA polymerase I protein C (POL1C)	POL1C	Q57UM9	X	182.03	8.6	0	13	13	0.675696	-0.565555	0.155327	2.68662	12	12	0.6352	-0.654717	37.455	16	75362000	41155000	34207000	3	3	0.94026	-0.0888683	24.975	4	102440000	58254000	44191000	5	5	0.516529	-0.953079	31.325	6	3636800	1251200	2385600
	3202	Tb927.8.5660	Tb08.26E13.340	hypothetical protein, conserved		Q57X16	X	24.492	43.1	0	10	10	0.675914	-0.565088	0.0126461	6.30517	9	9	0.66576	-0.586926	21.523	7	44032000	27990000	16041000	9	9	0.63127	-0.663671	19.216	11	113000000	66494000	46501000	1	1	0.734754	-0.444667		1	1802200	637240	1165000
	581	Tb927.10.13850	TRYP_x-61h03.q2kb185_458, Tb10.61.3070	hypothetical protein, conserved		Q388L4	X	43.008	32.6	0	12	12	0.676705	-0.563401	0.00725236	7.10733	11	11	0.65554	-0.609244	24.818	10	201310000	124290000	77026000	9	9	0.72349	-0.466955	16.601	11	232850000	147660000	85188000	7	7	0.653381	-0.614003	9.403	8	274020000	97341000	176680000
	2037	Tb927.3.4210	Tb03.26J7.370	hypothetical protein, conserved		Q580M1	X	192.82	20.7	0	35	35	0.676757	-0.563289	0.0113614	6.45972	31	31	0.6632	-0.592484	17.355	37	71452000	46136000	25315000	10	10	0.73362	-0.446895	51.911	13	11420000	6538900	4880800	24	24	0.637064	-0.650489	17.473	33	28672000	10487000	18185000
	493	Tb927.10.11930	Tb10.389.1850	beta-D-hydroxybutyrate dehydrogenase		Q389E9	X	27.645	63.8	0	17	17	0.677393	-0.561934	0.0238779	5.38818	12	12	0.63903	-0.646044	8.6354	23	381050000	245900000	135150000	14	14	0.63525	-0.654604	12.959	27	944500000	616550000	327950000	16	16	0.765697	-0.385155	17.266	28	1466100000	525580000	940490000
	2606	Tb927.6.4070	Tb06.4F7.240	hypothetical protein, conserved		Q586A5	X	29.319	37.9	0	9	9	0.678167	-0.560287	0.182589	2.45333	3	3	0.9961	-0.00563751	38.614	5	19260000	8534400	10726000	7	7	0.58171	-0.781628	42.973	7	52855000	31293000	21562000	5	5	0.538271	-0.893595	28.341	5	12819000	3577800	9241200
	2019	Tb927.3.3630	Tb03.28C22.970	Elongation factor Ts, mitochondrial, putative (EF-Ts)	EF-Ts	Q57W99	X	29.732	41.2	0	10	10	0.678662	-0.559236	0.00238501	8.71179	7	7	0.67525	-0.566506	17.477	11	67219000	42817000	24401000	7	7	0.65858	-0.602569	15.205	11	163350000	106080000	57271000	9	9	0.702889	-0.508631	17.222	11	190370000	62803000	127560000
	1760	Tb927.11.9360	Tb11.01.1130, Tb11.01.1130:mRNA, Tb11.01.1130:pep	prenyltransferase, putative		Q383Z3	X	54.515	7.8	0	3	3	0.679011	-0.558494	0.0211803	5.56114	2	2	0.71918	-0.475575	21.318	4	2746800	1517700	1229100	3	3	0.71886	-0.476217	21.655	8	11483000	6609100	4874200	2	2	0.605547	-0.72369	12.736	3	2942400	1019600	1922700
	2141	Tb927.4.1420	Tb04.2L9.630	hypothetical protein, conserved		Q581T9		15.664	24.6	0	3	3	0.679066	-0.558376	0.0265674	5.2342	3	3	0.69013	-0.53506	10.302	4	8177100	5262800	2914300	3	3	0.66818	-0.581691	16.516	4	11772000	7315500	4456300	0	0				0	0	0	0
	520	Tb927.10.1250	TRYP_x-70a06.p2kb545_939, Tb10.70.6810	hypothetical protein, conserved		Q38CB5		29.381	13	0	3	3	0.67919	-0.558114	0.296256	1.75508	1	1	0.77252	-0.372356	11.068	2	1665100	1021000	644120	2	2	1.014	0.0200577	20.33	2	5442900	3069800	2373100	2	2	0.399968	-1.32204		1	593560	156680	436880
	611	Tb927.10.14350	TRYP_x-61h03.q2kb185_373, Tb10.61.2420	hypothetical protein, conserved		Q388G7	X	10.907	44.3	0	3	3	0.679434	-0.557594	0.0131552	6.24823	3	3	0.69728	-0.52019	13.596	3	8344800	5115500	3229300	3	3	0.72236	-0.46921	5.7453	3	10396000	6503300	3892700	1	1	0.622704	-0.683382		1	3306000	1023400	2282600
	489	Tb927.10.11870	Tb10.389.1910	mitochondrial RNA binding protein (MRB11870)	MRB11870	Q389F5	X	34.683	30.3	0	8	8	0.680136	-0.556106	0.0129583	6.26998	8	8	0.6419	-0.63958	12.226	10	221220000	143370000	77849000	8	8	0.66056	-0.598238	33.5	12	219410000	139630000	79782000	3	3	0.742005	-0.430499	23.579	3	4636200	1721800	2914400
	161	Tb927.10.4310;Tb10.v4.0045	TRYP_x-70a06.p2kb545_389, Tb10.70.2920	prohibitin 2, putative (PHB2)	PHB2	Q4FKP3	X	32.215	81.4	0	24	24	0.680492	-0.555351	0.00100811	9.95414	24	24	0.67124	-0.575099	12.542	34	2384300000	1534100000	850160000	24	24	0.67324	-0.570807	11.366	35	2085700000	1360300000	725380000	10	10	0.697301	-0.520146	33.305	11	94629000	34923000	59706000
	3521	Tb927.9.3340	Tb09.160.1990, Tb09.160.1990:mRNA, Tb09.160.1990:pep, chr9contig160.tmp0565	hypothetical protein, conserved		Q38FJ4		20.051	23.2	0	4	4	0.680683	-0.554946	0.0676588	3.88558	4	4	0.59311	-0.753628	55.82	3	23646000	13785000	9860800	4	4	0.63495	-0.655285	29.783	3	38195000	23866000	14330000	1	1	0.837451	-0.255924		1	4040100	1860700	2179400
	1955	Tb927.3.2150	Tb03.30P12.1240	protein phosphatase 2C, putative		Q57Z96		40.009	50	0	19	19	0.682499	-0.5511	0.00149204	9.3885	15	15	0.66346	-0.591919	17.761	21	366850000	236990000	129860000	17	17	0.69734	-0.520066	15.258	23	488620000	315820000	172800000	12	12	0.687144	-0.541317	11.819	14	344670000	126750000	217920000
	823	Tb927.10.430	TRYP_x-70a06.p2kb545_1085, Tb10.70.7900	hypothetical protein, conserved		Q38CJ5	X	41.585	43.4	0	18	18	0.682786	-0.550495	0.00753309	7.05254	17	17	0.69336	-0.528323	28.29	26	466180000	303270000	162910000	17	17	0.71668	-0.480599	21.018	31	564650000	341890000	222760000	15	15	0.640574	-0.642563	12.532	22	635060000	224120000	410940000
	3165	Tb927.8.4810	Tb08.4A8.510	prohibitin 1 (PHB1)	PHB1	Q57UX1	X	31.429	51.6	0	20	20	0.683671	-0.548626	0.00530439	7.5586	20	20	0.66164	-0.595882	12.661	32	1172000000	763080000	408870000	18	18	0.66843	-0.581152	19.613	39	1307700000	852750000	454910000	8	8	0.722543	-0.468844	18.355	9	88316000	34148000	54168000
	3475	Tb927.9.1590	Tb09.160.0510, Tb09.160.0510:mRNA, Tb09.160.0510:pep, chr9contig160.tmp0051c	hypothetical protein, conserved		Q38FY8		15.734	34.3	0	5	5	0.68446	-0.546962	0.0384968	4.69912	4	4	0.62287	-0.682997	19.496	5	6034200	3886100	2148100	4	4	0.64624	-0.629858	25.953	5	8625600	5709700	2915900	1	1	0.796622	-0.328032		1	499760	175880	323890
	1323	Tb927.11.1540	Tb11.55.0026, Tb11.55.0026:mRNA, Tb11.55.0026:pep	isovaleryl-coA dehydrogenase, putative		Q387A0	X	44.799	37.2	0	15	15	0.684753	-0.546344	0.00132887	9.55558	11	11	0.69403	-0.52693	10.416	13	603950000	385070000	218890000	13	13	0.69453	-0.525891	10.736	15	733260000	470660000	262600000	12	12	0.666089	-0.586212	9.5138	16	853000000	303180000	549820000
	702	Tb927.10.1900	TRYP_x-70a06.p2kb545_812, Tb10.70.5940	DNA topoisomerase IA, putative		Q38C52		88.925	25.8	0	19	19	0.684891	-0.546053	0.00732128	7.09369	19	19	0.64667	-0.628898	24.07	23	60598000	38893000	21705000	13	13	0.68633	-0.543026	23.937	17	23339000	14780000	8558400	4	4	0.723851	-0.466236	22.719	4	4969600	1893900	3075700
	2821	Tb927.7.3890	Tb07.5F10.890	hypothetical protein, conserved		Q57UL9		33.666	11.4	0	2	2	0.685385	-0.545013	0.00937079	6.73761	2	2	0.70012	-0.514326	5.4102	2	57111000	34196000	22915000	2	2	0.72084	-0.472249	17.479	4	58083000	38680000	19404000	1	1	0.637959	-0.648465	0.092234	2	4494200	1742600	2751600
	1977	Tb927.3.2840	Tb03.27C5.190	inorganic pyrophosphatase, putative		Q57ZM8		28.675	37.9	0	10	10	0.685498	-0.544775	0.0444267	4.49243	5	5	0.62922	-0.668364	9.1082	5	29408000	19312000	10096000	5	5	0.63342	-0.658766	8.1039	4	56731000	37271000	19460000	9	9	0.808211	-0.307195	15.82	10	118650000	42049000	76598000
	3264	Tb927.8.6960;Tb927.4.5360	Tb08.10K10.850	hypothetical protein, conserved		Q57YQ3	X	42.527	45.7	0	16	8	0.686078	-0.543555	0.00201746	8.95324	12	6	0.69332	-0.528407	14.282	6	46715000	29758000	16957000	11	7	0.6637	-0.591397	18.566	7	68069000	43850000	24219000	11	5	0.701804	-0.510861	17.388	6	94579000	34820000	59758000
	3274	Tb927.8.7260;REV__Tb927.8.7260	Tb08.10K10.440	kinetoplast-associated protein, putative		Q57YV4	X	114.45	34.7	0	36	35	0.686586	-0.542488	0.00221467	8.81869	26	25	0.68867	-0.538115	18.763	40	73963000	46334000	27629000	29	28	0.70684	-0.500544	15.731	39	207930000	131380000	76547000	19	19	0.664894	-0.588805	27.237	22	39846000	15201000	24646000
	1688	Tb927.11.7380	Tb11.02.5280, Tb11.02.5280:mRNA, Tb11.02.5280:pep	glycerol-3-phosphate dehydrogenase (FAD-dependent), mitochondrial		Q384S7	X	66.991	71.3	0	43	43	0.687905	-0.539719	0.00844457	6.88776	40	40	0.73264	-0.448824	17.72	61	4513100000	2848100000	1665100000	38	38	0.65026	-0.620911	18.531	62	1452200000	948440000	503800000	25	25	0.683293	-0.549423	12.731	33	950120000	353820000	596300000
	338	Tb11.v5.0905;Tb927.9.3600		hypothetical protein, conserved				47.398	8.5	0	4	2	0.688336	-0.538815	0.0937129	3.41561	3	2	0.72753	-0.458921	18.027	2	29330000	18282000	11048000	2	0				0	0	0	0	2	2	0.651254	-0.618709	1.506	3	11866000	4335800	7530200
	1935	Tb927.3.1810	Tb03.30P12.470	hypothetical protein, conserved		Q57ZD0	X	36.117	26.4	0	9	9	0.688378	-0.538728	0.00419693	7.89645	9	9	0.66484	-0.588921	28.95	18	324110000	201750000	122360000	9	9	0.72129	-0.471349	20.548	21	313510000	196500000	117020000	7	7	0.680226	-0.555914	21.684	15	94700000	34383000	60317000
	377	Tb927.1.2730		hypothetical protein, conserved		Q4GYU9	X	38.735	31.4	0	10	10	0.688741	-0.537967	0.0269891	5.21148	7	7	0.6711	-0.5754	23.061	6	118340000	75571000	42768000	8	8	0.77572	-0.366392	23.171	5	107870000	69743000	38123000	8	8	0.627589	-0.672108	22.343	10	72117000	24500000	47617000
	1902	Tb927.2.6100		hypothetical protein, conserved		Q586N7		53.279	34.1	0	17	17	0.689	-0.537424	0.0261006	5.25977	11	11	0.6964	-0.522012	9.9885	14	487540000	302790000	184760000	11	11	0.76191	-0.392308	14.523	10	135620000	82298000	53320000	11	11	0.616447	-0.697952	17.111	14	166030000	55955000	110080000
	2307	Tb927.4.720	Tb04.5E12.970	hypothetical protein, conserved		Q580A0	X	12.297	29.5	0	4	4	0.691986	-0.531185	0.00208183	8.90793	4	4	0.66934	-0.579189	6.2435	4	22237000	14151000	8086000	4	4	0.70054	-0.513461	13.174	3	26895000	16521000	10374000	3	3	0.706664	-0.500904	34.216	3	4818000	1778100	3039800
	1628	Tb927.11.6150	Tb11.02.4020, Tb11.02.4020:mRNA, Tb11.02.4020:pep, Tb11.212.0040	hypothetical protein, conserved		Q385F4	X	48.159	21.8	0	8	8	0.692336	-0.530455	0.000469047	11.058	6	6	0.68602	-0.543677	17.503	8	72022000	47419000	24603000	7	7	0.70341	-0.507562	16.514	8	99882000	63356000	36527000	4	4	0.687711	-0.540126	7.8814	7	129310000	47613000	81698000
	2670	Tb927.6.700	Tb06.3D8.610	alanyl-tRNA synthetase, putative	AlaRS	Q583T3		105.91	5.2	0	4	4	0.6928	-0.52949	0.149661	2.74023	3	3	0.88038	-0.183802	31.43	3	4318000	2309600	2008500	3	3	0.73966	-0.435066	6.2283	3	4818400	2809000	2009300	2	2	0.510647	-0.969602	36.471	2	1404000	482070	921890
	3016	Tb927.8.1440	Tb08.29O9.70	maoC-like dehydratase, putative		Q580H9	X	17.815	34	0	4	4	0.693086	-0.528894	0.0286617	5.12473	3	3	0.78483	-0.349548	21.556	4	9299000	5772100	3526900	3	3	0.63717	-0.65025	12.252	3	16706000	10432000	6274900	1	1	0.665779	-0.586885	44.088	2	1395900	506290	889600
	1980	Tb927.3.2880	Tb03.27C5.274	hypothetical protein, conserved		Q57ZM4	X	12.643	38.5	0	5	5	0.693573	-0.52788	0.0307569	5.02294	5	5	0.64439	-0.633994	13.52	10	31888000	21230000	10658000	5	5	0.65481	-0.610852	19.375	12	59958000	39797000	20161000	3	3	0.790701	-0.338795	15.228	3	5001100	1864000	3137200
	1047	Tb927.10.9790	TRYPtp6k15-3d06.p1c_77, Tb10.6k15.0520	hypothetical protein, conserved		Q389Z7	X	21.034	16	0	3	3	0.694431	-0.526097	0.00141139	9.46867	3	3	0.71373	-0.48655	5.8654	5	22538000	13896000	8641600	3	3	0.68554	-0.544687	13.228	4	24713000	15616000	9097100	1	1	0.684416	-0.547055	2.0925	2	10695000	4013000	6681800
	379	Tb927.1.2880;Tb927.1.2850;Tb927.1.2820		pteridine transporter, putative		Q4GYT6		70.809	5.1	0	3	2	0.694774	-0.525384	0.00732242	7.09346	2	1	0.69187	-0.531427		1	262190	203520	58674	1	0				0	0	0	0	2	1	0.697691	-0.519341		1	472350	183020	289340
	831	Tb927.10.470	TRYP_x-70a06.p2kb545_1079, Tb10.70.7840	choline dehydrogenase, putative		Q38CJ1	X	56.921	49.3	0	24	24	0.694895	-0.525132	0.0534641	4.22529	20	20	0.64722	-0.627672	25.175	30	941790000	635360000	306420000	21	21	0.62665	-0.674268	23.477	35	1358800000	882200000	476580000	10	10	0.827335	-0.273456	28.744	15	95040000	32406000	62634000
	2063	Tb927.3.4920	Tb03.48K5.660	LETM1 and EF-hand domain-containing protein 1, putative			X	42.737	27.8	0	12	12	0.695476	-0.523928	0.0402282	4.63565	8	8	0.64936	-0.62291	20.706	8	148890000	95497000	53394000	9	9	0.64107	-0.641446	31.363	10	201040000	131550000	69487000	7	7	0.808081	-0.307429	27.672	7	15930000	6930500	8999800
	1286	Tb927.11.14520	Tb11.01.6120, Tb11.01.6120:mRNA, Tb11.01.6120:pep	Polypeptide deformylase 1		Q381Y5		29.64	31.2	0	5	5	0.696579	-0.521641	0.00845693	6.88565	1	1	0.73491	-0.444361		1	1382100	886950	495120	2	2	0.65501	-0.610411	41.722	3	24590000	14911000	9678600	5	5	0.702149	-0.510152	11.311	6	51707000	17367000	34340000
	1151	Tb927.11.11680	Tb11.01.3550, Tb11.01.3550:mRNA, Tb11.01.3550:pep	2-oxoglutarate dehydrogenase E2 component, putative		Q383B2	X	41.143	67.9	0	39	39	0.697177	-0.520403	3.08831e-05	14.9828	34	34	0.6951	-0.524708	23.432	135	15286000000	9880600000	5405200000	34	34	0.6966	-0.521598	24.555	142	18789000000	12194000000	6594800000	31	31	0.699839	-0.514905	24.2	74	12408000000	4466000000	7941700000
	1079	Tb927.11.10240	Tb11.01.2000, Tb11.01.2000:mRNA, Tb11.01.2000:pep	hslVU complex proteolytic subunit, putative,hslVU complex proteolytic subunit, threonine peptidase, Clan T(1), family T1B		Q383Q5	X	22.684	30.6	0	9	9	0.697327	-0.520092	0.0100086	6.64262	5	5	0.69045	-0.534391	11.918	7	150650000	96345000	54307000	7	7	0.65843	-0.602898	12.76	10	291170000	185340000	105830000	6	6	0.745879	-0.422986	52.427	9	148270000	55021000	93254000
	467	Tb927.10.11200	235.t00301, Tb10.26.0825	hypothetical protein, conserved		Q389L9		13.515	33.1	0	3	3	0.698258	-0.518167	0.00393492	7.98945	3	3	0.67652	-0.563796	17.155	3	6469000	4218200	2250900	1	1	0.68983	-0.535687		1	885490	588290	297200	1	1	0.729501	-0.455018		1	910820	440610	470220
	628	Tb927.10.14590	TRYP_x-61h03.q2kb185_312, Tb10.61.2080	hypothetical protein, conserved		Q388E4		33.674	23.2	0	9	9	0.698401	-0.517872	0.230957	2.1143	3	3	0.54199	-0.883662	69.617	3	40417000	27067000	13350000	7	7	0.59199	-0.756355	58.864	7	63839000	41099000	22740000	3	3	1.06172	0.0864001	140.9	5	10924000	6106600	4817200
	739	Tb927.10.2530	TRYP_x-70a06.p2kb545_701, Tb10.70.5150	adenylate kinase, putative		Q38BZ2		24.941	84.7	0	25	25	0.698809	-0.517031	0.0187217	5.73914	22	22	0.65615	-0.607902	25.302	44	819020000	530640000	288380000	22	22	0.67465	-0.567789	14.986	46	3028800000	1955600000	1073200000	16	16	0.770891	-0.375401	30.017	22	191410000	73020000	118390000
	1241	Tb927.11.1370	Tb11.47.0012, Tb11.47.0012:mRNA, Tb11.47.0012:pep	glutaredoxin, putative		Q387B5	X	10.576	18.9	0.0053476	2	2	0.700316	-0.513923	0.0931476	3.42434	1	1	0.6645	-0.589659		1	981630	659140	322490	0	0				0	0	0	0	1	1	0.738062	-0.438186		1	991170	389100	602070
	1018	Tb927.10.8960	TRYPtp6k15-3d06.p1c_215, Tb10.6k15.1470	hypothetical protein, conserved		Q38A78		26.87	15.2	0	5	5	0.700357	-0.513837	0.00574556	7.44334	5	5	0.73397	-0.446207	9.5066	5	68693000	41625000	27068000	4	4	0.66817	-0.581713	9.0617	4	63844000	39374000	24470000	4	4	0.700476	-0.513592	17.377	3	22129000	8288400	13841000
	3433	Tb927.9.13630	Tb09.211.4450, Tb09.211.4450:mRNA, Tb09.211.4450:pep, chr9contig211.tmp0493c	hypothetical protein, conserved		Q38D66		40.44	7.8	0	2	2	0.700528	-0.513485	0.139732	2.83927	1	1	0.89868	-0.154121	51.982	2	11858000	7165000	4692600	1	1	0.71297	-0.488087	24.84	2	16302000	10042000	6259600	2	2	0.536538	-0.898247	12.218	3	22252000	6624000	15628000
	3277	Tb927.8.7380;Tb927.4.5050	Tb08.10K10.200	dihydrolipoamide dehydrogenase, point mutation,acetoin dehydrogenase e3 component, putative		Q57YU0	X	60.014	34.8	0	15	15	0.70096	-0.512595	0.00960083	6.70263	12	12	0.67105	-0.575508	13.872	14	241750000	151040000	90711000	13	13	0.68313	-0.549768	15.949	14	338980000	207360000	131620000	8	8	0.751315	-0.412511	16.067	11	120600000	43722000	76875000
	1329	Tb927.11.15500	Tb11.01.7140, Tb11.01.7140:mRNA, Tb11.01.7140:pep	hypothetical protein, conserved		Q381N5	X	33.025	13.1	0	3	3	0.701422	-0.511645	0.483916	1.04717	2	2	0.50067	-0.998068	2.2671	2	8222800	6258100	1964700	1	1	0.98267	-0.0252211		1	15243000	6972600	8270300	0	0				0	0	0	0
	2371	Tb927.5.2340	Tb05.3C6.380	hypothetical protein, conserved		Q582D1		60.235	9.5	0	5	5	0.701526	-0.511431	0.398209	1.3284	2	2	1.3341	0.415867	139.71	2	37267000	9314100	27953000	2	2	0.43836	-1.18981	31.134	2	4191600	2728700	1462900	3	3	0.590354	-0.760349	17.329	3	8504100	3249400	5254800
	3379	Tb927.9.11880	Tb09.211.3000, Tb09.211.3000:mRNA, Tb09.211.3000:pep, chr9contig211.tmp0340	hypothetical protein, conserved		Q38DK6	X	51.045	20.7	0	8	8	0.701629	-0.511219	0.0386168	4.69463	6	6	0.63266	-0.660498	18.715	6	96649000	62059000	34590000	6	6	0.67796	-0.560728	24.79	8	143210000	92575000	50638000	3	3	0.805283	-0.312433	6.7463	3	8517500	3959500	4558000
	1738	Tb927.11.8870	Tb11.01.0610, Tb11.01.0610:mRNA, Tb11.01.0610:pep	mitochondrial DEAD box protein,KREH1 (KREH1)	KREH1	Q384E1	X	60.659	44.1	0	25	25	0.702031	-0.510392	0.0900288	3.47347	22	22	0.65479	-0.610896	18.303	35	903370000	594710000	308660000	19	19	0.60233	-0.731374	31.085	26	999880000	677840000	322040000	10	10	0.87727	-0.188907	64.361	12	26626000	11431000	15195000
	2765	Tb927.7.280	Tb07.8P12.370	cyclophilin-type peptidyl-prolyl cis-trans isomerase, putative (PPIase)	PPIase	Q57U26		24.302	76	0	13	13	0.702155	-0.510139	0.0110676	6.49751	9	9	0.6795	-0.557455	12.076	17	189200000	120760000	68446000	13	13	0.67325	-0.570786	17.806	22	362350000	230810000	131540000	13	13	0.756716	-0.402176	70.797	22	178020000	75321000	102700000
	3147	Tb927.8.4380	Tb08.29H22.760	hypothetical protein, conserved	ATOM12	Q57VZ7	X	11.86	38.1	0	7	7	0.702333	-0.509773	0.00577428	7.43614	7	7	0.74091	-0.43263	10.439	10	86885000	54673000	32212000	7	7	0.67964	-0.557157	9.4456	10	125330000	80861000	44466000	4	4	0.687994	-0.539531	23.633	5	24831000	8909900	15921000
	3345	Tb927.9.10580	Tb09.211.1960, Tb09.211.1960:mRNA, Tb09.211.1960:pep, chr9contig211.tmp0230c	3-demethylubiquinone-9 3-methyltransferase, putative		Q38DV8	X	31.206	18.8	0	6	6	0.702543	-0.509342	0.0134952	6.2114	6	6	0.68682	-0.541996	14.681	6	72281000	45194000	27088000	5	5	0.66314	-0.592615	6.9408	6	43482000	27189000	16293000	1	1	0.761325	-0.393416	9.1906	2	16319000	7007500	9311100
	725	Tb927.10.2300	TRYP_x-70a06.p2kb545_739, Tb10.70.5430	hypothetical protein, conserved		Q38C14	X	21.425	34.9	0	6	6	0.702579	-0.509267	0.0111964	6.48083	4	4	0.67294	-0.57145	8.697	5	14555000	9441000	5113900	5	5	0.68048	-0.555375	6.9309	4	36507000	23878000	12630000	2	2	0.757346	-0.400975		1	260720	78486	182230
	3064	Tb927.8.2400	Tb08.26A17.220	hypothetical protein, conserved		Q57XE9		30.353	51.3	0	12	12	0.703267	-0.507856	0.00177629	9.13692	11	11	0.7005	-0.513543	11.762	20	143710000	92844000	50870000	12	12	0.68691	-0.541807	12.929	23	162260000	104610000	57649000	8	8	0.722857	-0.468218	20.898	14	62827000	23458000	39370000
	1874	Tb927.2.5020		acyl-CoA oxidase, putative		Q586U0	X	82.398	8.7	0	5	5	0.70367	-0.50703	0.0055183	7.50156	3	3	0.70807	-0.498036	12.827	4	100940000	63283000	37660000	3	3	0.73383	-0.446482	9.3046	4	36954000	23493000	13461000	3	3	0.670556	-0.576571	25.687	6	77725000	29443000	48282000
	2855	Tb927.7.4440	Tb07.26A24.1020	hypothetical protein, conserved		Q57X60	X	31.573	10.3	0	2	2	0.704244	-0.505853	0.136228	2.8759	2	2	0.54141	-0.885207	30.679	2	28620000	18972000	9648100	2	2	0.72357	-0.466796	29.745	3	37230000	23708000	13522000	1	1	0.891583	-0.165558	2.8042	2	2994800	1266200	1728600
	2457	Tb927.5.4360;Tb05.5K5.20	Tb05.45E22.690	hypothetical protein, conserved		Q57Z13		36.427	23.9	0	8	8	0.704416	-0.5055	0.000981097	9.99332	7	7	0.7163	-0.481364	5.7153	7	105470000	66824000	38644000	8	8	0.68999	-0.535353	5.7662	8	106220000	66676000	39543000	4	4	0.707214	-0.499782	10.317	4	16891000	6176100	10715000
	535	Tb927.10.12840	Tb10.389.0690	mitochondrial carrier protein (MCP12)	MCP12	Q388W2	X	33.131	60.5	0	25	25	0.704945	-0.504418	0.000544398	10.843	25	25	0.71528	-0.48342	34.249	96	3320600000	2084000000	1236600000	24	24	0.69537	-0.524147	21.028	101	4055600000	2555700000	1499900000	17	17	0.704325	-0.505688	24.986	65	676840000	255440000	421400000
	3236	Tb927.8.6390	Tb08.11J15.160	lysophospholipase, putative,alpha/beta hydrolase, putative (TbLysoPLA)	TbLysoPLA	D6XM23		30.092	86.8	0	23	23	0.704996	-0.504313	0.0261389	5.25766	10	10	0.66683	-0.584609	11.375	18	370530000	237060000	133470000	15	15	0.66419	-0.590332	15.025	29	918600000	591120000	327480000	23	23	0.791139	-0.337996	14.478	35	1376500000	514130000	862390000
	2387	Tb927.5.2780	Tb05.26K5.520	mitochondrial DNA polymerase beta		D6XGL4	X	46.102	50.4	0	24	24	0.706726	-0.500778	0.0442529	4.49809	22	22	0.66334	-0.59218	15.665	44	1400700000	915830000	484860000	23	23	0.64776	-0.626469	47.389	47	1636400000	1060700000	575720000	12	12	0.82149	-0.283685	29.125	22	156930000	58897000	98035000
	2974	Tb927.7.7440	Tb07.30D13.340	hypothetical protein, conserved		Q57TY1	X	14.51	35.8	0	6	6	0.707007	-0.500203	0.0144803	6.10977	6	6	0.67865	-0.55926	2.9865	6	40197000	25948000	14248000	5	5	0.67697	-0.562836	6.6495	6	53280000	33505000	19775000	2	2	0.769231	-0.378512	7.6992	2	1310200	513090	797120
	1928	Tb927.3.1690	Tb03.30P12.300	hypothetical protein, conserved		Q57ZE2	X	17.154	58.6	0	12	12	0.707018	-0.500182	0.00123631	9.65975	11	11	0.70637	-0.501504	17.69	16	79399000	50585000	28814000	12	12	0.69256	-0.529989	19.78	17	108410000	70157000	38253000	3	3	0.722439	-0.469052	8.4055	3	2951000	1074100	1876900
	849	Tb927.10.5110	TRYP_x-70a06.p2kb545_284, Tb10.70.2100	KREPA4 (KREPA4)	KREPA4	Q38B91	X	23.697	23.4	0	3	3	0.70724	-0.499728	0.184585	2.43764	2	2	0.78424	-0.350633	99.77	2	1757900	1250900	507080	2	2	0.6378	-0.648824	4.9052	2	5340600	3645700	1694900	0	0				0	0	0	0
	1359	Tb927.11.16220	Tb11.01.7900, Tb11.01.7900:mRNA, Tb11.01.7900:pep	hypothetical protein, conserved		Q381G4	X	22.002	50.3	0	9	9	0.709673	-0.494775	0.00603215	7.37311	9	9	0.70442	-0.505492	16.308	15	156620000	98857000	57760000	9	9	0.68036	-0.55563	16.323	16	349490000	222390000	127100000	7	7	0.745768	-0.423202	12.707	13	75238000	28095000	47143000
	2758	Tb927.7.2710	Tb07.13M20.750	NADH-cytochrome b5 reductase, putative		Q57Y81		31.885	47.7	0	18	18	0.709758	-0.4946	0.0570781	4.13092	12	12	0.81785	-0.290092	41.081	21	122560000	70870000	51694000	14	14	0.60842	-0.716861	37.653	25	340030000	211080000	128950000	18	18	0.718546	-0.476848	13.02	22	448950000	157050000	291900000
	3068	Tb927.8.2490	Tb08.26A17.390	hypothetical protein, conserved		Q57XE0		35.229	24.2	0	7	7	0.710093	-0.49392	0.00209274	8.90039	6	6	0.72781	-0.458366	10.315	5	46867000	27957000	18910000	6	6	0.71329	-0.487439	7.1265	6	47457000	28468000	18989000	1	1	0.689703	-0.535953		1	1659600	535930	1123700
	3520	Tb927.9.3280	Tb09.160.1950, Tb09.160.1950:mRNA, Tb09.160.1950:pep, chr9contig160.tmp0174	acidocalcisomal exopolyphosphatase		Q38FJ8		42.865	5.7	0	2	2	0.711795	-0.490467	0.034049	4.87625	2	2	0.80929	-0.305271	21.365	2	14077000	7763900	6312800	2	2	0.66165	-0.59586	28.321	2	19191000	12430000	6760700	1	1	0.673491	-0.570269		1	11467000	4313200	7154100
	3017	Tb927.8.1490	Tb08.29O9.130	hypothetical protein, conserved		Q580H4	X	11.249	35.9	0	3	3	0.712776	-0.488479	0.0936552	3.4165	3	3	0.64487	-0.63292	10.431	3	6856200	4667100	2189200	3	3	0.63045	-0.665546	8.5663	3	8344000	5672700	2671300	2	2	0.89071	-0.166972	4.1248	2	2550900	1135600	1415300
	1799	Tb927.2.1760		hypothetical protein, conserved		Q585S4		89.133	3.4	0	3	3	0.713525	-0.486965	0.142095	2.81507	3	3	0.55393	-0.852224	4.7582	3	5518200	3907200	1611000	3	3	0.72184	-0.470249	13.058	5	3533900	2088300	1445500	1	1	0.908513	-0.138421	19.657	2	725260	303780	421480
	2526	Tb927.6.2010	Tb06.4M18.120	hypothetical protein, conserved		Q584V5	X	58.952	21	0	9	9	0.714004	-0.485996	0.0465943	4.4237	8	8	0.7249	-0.464146	17.758	8	124470000	80028000	44441000	9	9	0.6223	-0.684318	18.813	9	162990000	104940000	58050000	2	2	0.806907	-0.309525		1	2241000	1113500	1127500
	340	Tb927.4.3020;Tb11.v5.0965;Tb11.v5.0844	Tb04.2H8.840	ATP-dependent DEAH-box RNA helicase, putative		Q583X9		159.21	13.6	0	18	18	0.714834	-0.48432	0.0474421	4.39769	0	0				0	0	0	0	5	5	0.69714	-0.52048	14.712	5	7985900	4944300	3041500	17	17	0.732977	-0.448161	19.286	17	25657000	10196000	15461000
	1897	Tb927.2.5930		hypothetical protein, conserved		Q586C1	X	60.489	27	0	13	13	0.715228	-0.483525	0.00431354	7.85691	10	10	0.73484	-0.444498	22.007	14	344460000	208810000	135650000	10	10	0.72728	-0.459417	31.94	13	170960000	105980000	64986000	11	11	0.684603	-0.54666	19.076	17	210520000	76225000	134290000
	231	Tb927.11.7290;Tb11.v5.0254	Tb11.02.5190, Tb11.02.5190:mRNA, Tb11.02.5190:pep	pantothenate kinase subunit, putative		Q384T6		162.1	23.3	0	29	29	0.715935	-0.482099	0.0169604	5.88168	19	19	0.6558	-0.608672	26.295	22	29654000	18589000	11066000	22	22	0.74243	-0.429673	26.76	47	73105000	44753000	28352000	22	22	0.753693	-0.407951	24.731	32	49821000	21163000	28658000
	2454	Tb927.5.4330	Tb05.45E22.630	dihydrolipoamide branched chain transacylase, putative		Q57Z16	X	47.651	30.1	0	17	17	0.716153	-0.48166	0.0786834	3.6678	11	11	0.6586	-0.602526	45.418	21	533620000	380040000	153580000	14	14	0.63856	-0.647106	17.321	19	701130000	461500000	239630000	9	9	0.873362	-0.195348	15.711	10	19740000	8865800	10874000
	1834	Tb927.2.3800		guide RNA associated protein, GAP1,MRB1-associated protein		Q586X1	X	55.46	39.6	0	14	14	0.716806	-0.480346	0.0689605	3.85809	12	12	0.64718	-0.627761	22.023	14	399370000	255390000	143980000	13	13	0.66037	-0.598654	21.266	18	759100000	496570000	262530000	4	4	0.861772	-0.214622	19.457	8	23734000	10805000	12929000
	2400	Tb927.5.3010;Tb11.v5.0691	Tb05.26K5.120	MRB1-associated protein, putative,guide RNA binding protein, putative (mrb3010)	mrb3010	Q57ZX7	X	57.748	31.6	0	15	15	0.716971	-0.480014	0.0195836	5.67421	9	9	0.68931	-0.536775	11.442	16	91139000	57007000	34132000	13	13	0.67877	-0.559005	19.738	23	181730000	113910000	67816000	8	8	0.787712	-0.34426	24.636	11	24685000	10614000	14070000
	3307	Tb927.8.8170	Tb08.28A12.190	mitochondrial RNA binding protein 1, putative (MRB8170)	MRB8170	Q57WL3	X	100.4	18.8	0	19	17	0.717599	-0.47875	0.0146291	6.09502	15	14	0.75984	-0.396232	18.747	15	200410000	117360000	83052000	18	17	0.66344	-0.591962	33.72	24	70184000	47993000	22191000	6	5	0.73303	-0.448055	16.831	4	5766300	2061000	3705300
	3582	Tb927.9.5890	Tb09.160.4300, Tb09.160.4300:mRNA, Tb09.160.4300:pep, chr9contig160.tmp0325	solanesyl-diphosphate synthase, putative,trans-octaprenyltranstransferase		Q38EX7	X	39.253	74.7	0	31	31	0.718912	-0.476113	0.000273327	11.8371	25	25	0.72674	-0.460489	15.714	57	2703000000	1688100000	1014900000	26	26	0.71419	-0.48562	24.946	68	2714600000	1707000000	1007500000	25	25	0.715871	-0.482229	22.191	58	2815600000	1092300000	1723300000
	313	Tb927.11.15650;Tb11.v5.0667	Tb11.01.7300, Tb11.01.7300:mRNA, Tb11.01.7300:pep	poly(A) polymerase, putative		Q381M1	X	37.656	21.3	0	6	6	0.722197	-0.469536	0.00447877	7.80268	3	3	0.74565	-0.423429	38.395	5	43394000	24485000	18908000	5	5	0.69263	-0.529843	9.1548	5	68729000	43258000	25471000	5	5	0.729341	-0.455334	9.2674	5	101300000	39704000	61600000
	2813	Tb927.7.3750	Tb07.28B13.70	TFIIF-stimulated CTD phosphatase, putative		Q57WJ0	X	22.571	30.8	0	6	6	0.723004	-0.467925	0.0288151	5.11703	5	5	0.67276	-0.571836	9.7993	6	23658000	15694000	7963500	5	5	0.69542	-0.524044	8.2989	8	60469000	37629000	22840000	5	5	0.80782	-0.307895	15.331	6	33620000	12692000	20927000
	1933	Tb927.3.1760	Tb03.30P12.380	chaperone protein DNAj, putative		Q57ZD5	X	29.423	20	0	5	5	0.723428	-0.467079	0.00565423	7.46645	5	5	0.68941	-0.536566	5.0673	5	276220000	176330000	99885000	5	5	0.73567	-0.442869	11.328	5	202170000	129130000	73037000	3	3	0.746491	-0.421802	4.5127	3	24005000	9479900	14525000
	1901	Tb927.2.6070		mitochondrial RNA binding complex 1 subunit (MRB6070)	MRB6070	Q586P0	X	31.486	22.1	0	7	7	0.72425	-0.46544	0.00298265	8.38919	6	6	0.70774	-0.498709	17.186	8	89571000	55701000	33870000	7	7	0.74982	-0.415384	14.367	10	141220000	89144000	52076000	6	6	0.715871	-0.482229	13.925	9	60360000	22903000	37457000
	641	Tb927.10.14840;Tb927.10.14830;Tb927.10.14820	TRYP_x-61h03.q2kb185_272, Tb10.61.1810	Mitochondrial ADP/ATP carrier protein 5a, putative (MCP5a)	MCP5a		X	34.074	61.2	0	29	29	0.724691	-0.464562	0.00559356	7.48202	29	29	0.71927	-0.475395	14.761	175	14288000000	8935400000	5352100000	28	28	0.69793	-0.518846	24.568	212	13784000000	8663500000	5120800000	21	21	0.75815	-0.399445	20.894	144	3415700000	1332900000	2082800000
	1202	Tb927.11.12960	288.t00019, Tb11.52.0019, Tb11.52.0019:mRNA, Tb11.52.0019:pep	hypothetical protein, conserved		Q382N9		10.664	35.9	0	3	3	0.725168	-0.463613	0.13708	2.86691	3	3	0.77797	-0.362214	42.336	3	2563100	1636100	926980	3	3	0.67595	-0.565012	5.9314	3	4359400	2945400	1414100	0	0				0	0	0	0
	1371	Tb927.11.16420	Tb11.01.8110, Tb11.01.8110:mRNA, Tb11.01.8110:pep	hypothetical protein, conserved		Q381E4	X	33.387	8.1	0	2	2	0.725171	-0.463607	0.165452	2.59551	2	2	0.66578	-0.586883		1	3692700	2150600	1542100	1	1	0.78986	-0.340331		1	4260300	2574100	1686300	0	0				0	0	0	0
	1544	Tb927.11.4490	TRYP_xi-1013a02.q1k_46, Tb11.02.2070, Tb11.02.2070:mRNA, Tb11.02.2070:pep	long-chain-fatty-acid-CoA ligase, putative,acyl-CoA synthetase, putative,fatty acid thiokinase (long chain), putative		Q385W8	X	73.435	13.2	0	7	7	0.72621	-0.461541	0.0444202	4.49264	5	5	0.79229	-0.3359	6.1791	4	162300000	96504000	65797000	4	4	0.63262	-0.660589	7.6849	4	47443000	31149000	16293000	6	6	0.764117	-0.388134	19.08	5	53758000	20424000	33334000
	2757	Tb927.7.2700	Tb07.13M20.760	NADH-cytochrome b5 reductase, putative (B5R)	B5R	Q57Y80	X	31.856	82.2	0	26	26	0.726327	-0.461309	0.0217861	5.52045	21	21	0.69564	-0.523587	18.603	68	1366000000	857680000	508310000	25	25	0.68908	-0.537257	19.094	71	2854200000	1788200000	1066000000	24	24	0.799361	-0.323082	23.726	52	3514500000	1301000000	2213500000
	1025	Tb927.10.9120	TRYPtp6k15-3d06.p1c_189, Tb10.6k15.1300	hypothetical protein, conserved		Q38A62	X	27.299	13.1	0	3	3	0.727009	-0.459955	0.0340925	4.8744	3	3	0.73954	-0.4353	1.5881	3	18036000	10685000	7350400	2	2	0.71469	-0.48461	2.1028	2	46867000	29079000	17788000	0	0				0	0	0	0
	867	Tb927.10.5540	TRYP_x-70a06.p2kb545_203, Tb10.70.1460	hypothetical protein, conserved		Q38B50	X	30.445	32.1	0	9	9	0.728066	-0.457858	0.0123857	6.33518	5	5	0.76122	-0.393615	11.281	5	22128000	13753000	8375000	7	7	0.67851	-0.559558	14.984	10	108600000	70411000	38188000	8	8	0.747217	-0.420402	8.0931	13	198690000	73467000	125230000
	3686	Tb927.9.9840	Tb09.211.1380, Tb09.211.1380:mRNA, Tb09.211.1380:pep, chr9contig211.tmp0165c	lipoic acid containing carrier protein, putative (GCVH)	GCVH	Q38E17	X	15.216	29.7	0	7	7	0.72851	-0.45698	0.00693436	7.17202	7	7	0.73935	-0.435671	21.612	11	134180000	82312000	51866000	7	7	0.75576	-0.404	51.768	12	204840000	125470000	79372000	6	6	0.691946	-0.531269	8.5754	7	26670000	10269000	16401000
	2988	Tb927.7.890	Tb07.29K4.350	electron transfer protein, putative		Q57VT5	X	19.713	11.8	0	2	2	0.72855	-0.4569	0.00118415	9.72193	2	2	0.73467	-0.444832	5.1653	2	16454000	9500300	6953800	2	2	0.71296	-0.488107	1.75	2	14837000	8904400	5932900	1	1	0.73828	-0.43776		1	1062500	428700	633770
	1553	Tb927.11.4690	TRYP_xi-1013a02.q1k_17, Tb11.02.2300, Tb11.02.2300:mRNA, Tb11.02.2300:pep	mitochondrial DNA polymerase I protein B (POLIB)	POLIB	Q385U8	X	158.71	13	0	18	18	0.728895	-0.456217	0.00253398	8.62438	1	1	0.70691	-0.500402		1	618660	341700	276960	5	5	0.73445	-0.445264	14.582	6	12036000	7730600	4305600	18	18	0.745879	-0.422986	23.957	15	17420000	6643000	10777000
	2419	Tb927.5.3340	Tb05.27M3.484	hypothetical protein, conserved		Q57Z59	X	11.094	32.6	0	3	3	0.728907	-0.456193	0.0326691	4.93593	2	2	0.69259	-0.529927	15.233	3	12910000	8356700	4553600	2	2	0.81929	-0.287554	11.09	3	15133000	9091000	6042000	3	3	0.682501	-0.551098	11.001	3	6463200	2373600	4089600
	2972	Tb927.7.7410	Tb07.30D13.370	oxidoreductase, putative		Q57TX8	X	35.787	76.7	0	27	27	0.728956	-0.456095	4.06955e-05	14.5848	25	25	0.73081	-0.452432	17.494	50	1474000000	929470000	544530000	23	23	0.73001	-0.454012	15.891	46	931340000	584130000	347210000	24	24	0.726058	-0.461843	18.46	42	604640000	230250000	374390000
	844	Tb927.10.5010	TRYP_x-70a06.p2kb545_296, Tb10.70.2190	Elongation factor G1, mitochondrial, putative (EF-G1)	EF-G1	Q38BA0	X	83.982	35	0	26	26	0.729475	-0.455069	0.000558182	10.807	17	17	0.73937	-0.435632	17.324	29	89172000	54975000	34197000	17	17	0.72058	-0.472769	14.042	27	70141000	42962000	27180000	22	22	0.728597	-0.456806	21.893	39	96616000	36775000	59842000
	1794	Tb927.11.9980	Tb11.01.1740, Tb11.01.1740:mRNA, Tb11.01.1740:pep	2-oxoglutarate dehydrogenase E1 component, putative		Q383T1	X	112.95	66.7	0	74	74	0.729785	-0.454456	0.0023576	8.72846	65	65	0.74997	-0.415095	16.87	228	2512400000	1546800000	965590000	67	67	0.71125	-0.491571	21.285	278	3192900000	1995300000	1197600000	62	62	0.728651	-0.456701	25.447	178	1164400000	453620000	710810000
	1925	Tb927.3.1600	Tb03.30P12.80	hypothetical protein, conserved		Q57ZF1	X	11.872	54.9	0	6	6	0.730374	-0.453293	0.00553239	7.49788	5	5	0.75511	-0.405241	8.2546	7	26230000	16550000	9680100	4	4	0.73918	-0.436002	9.2724	7	31461000	19115000	12346000	2	2	0.698032	-0.518636	14.414	2	6634900	2418800	4216100
	526	Tb927.10.1260	TRYP_x-70a06.p2kb545_938, Tb10.70.6800	aspartyl-tRNA synthetase, putative	AspRS-2	Q38CB4	X	60.842	16.5	0	9	9	0.732206	-0.449678	0.0163365	5.93576	6	6	0.72371	-0.466516	22.835	5	81608000	51602000	30006000	6	6	0.6873	-0.540988	43.703	4	86494000	54194000	32300000	6	6	0.789204	-0.34153	23.754	6	46273000	17787000	28485000
	3586	Tb927.9.6060	Tb09.160.4440, Tb09.160.4440:mRNA, Tb09.160.4440:pep, chr9contig160.tmp0330	2Fe-2S iron-sulfur cluster binding domain containing protein, putative		Q38EW2	X	30.49	40.7	0	13	13	0.732804	-0.448502	0.0160175	5.9642	11	11	0.71224	-0.489565	11.796	17	164240000	100410000	63833000	13	13	0.69693	-0.520914	16.513	24	237550000	149850000	87699000	5	5	0.79277	-0.335026	29.551	13	24149000	8761000	15388000
	2326	Tb927.5.1130	Tb05.28F8.50	hypothetical protein, conserved		Q57W58	X	34.299	13.8	0	4	4	0.7329	-0.448313	0.135743	2.88105	4	4	0.8378	-0.255322	19.79	4	38266000	21630000	16636000	4	4	0.82794	-0.272402	24.999	4	42380000	24053000	18328000	1	1	0.567537	-0.817214		1	489700	201590	288110
	1655	Tb927.11.6630	Tb11.02.4480, Tb11.02.4480:mRNA, Tb11.02.4480:pep	3-methylcrotonoyl-CoA carboxylase beta subunit, putative		Q385A6	X	66.531	32.8	0	16	16	0.733629	-0.446878	0.00155966	9.32455	13	13	0.71764	-0.478668	17.929	12	510490000	312870000	197620000	12	12	0.74866	-0.417617	27.299	17	118090000	73228000	44860000	6	6	0.734916	-0.444349	2.4598	6	59787000	22441000	37347000
	2041	Tb927.3.4380	Tb03.26J7.640	Tob55, putative	SAM50	Q580K4	X	53.558	6.1	0	3	3	0.733968	-0.446211	0.0832511	3.58639	3	3	0.66443	-0.589811	13.702	4	58963000	39239000	19724000	3	3	0.67013	-0.577487	12.434	4	68293000	43498000	24795000	1	1	0.888021	-0.171335		1	1777200	892770	884480
	1307	Tb927.11.15040	Tb11.01.6680, Tb11.01.6680:mRNA, Tb11.01.6680:pep	chaperonin HSP60, mitochondrial precursor, putative,heat shock protein 60 (Cpn60)	Cpn60	Q381T1	X	64.159	46	0	31	30	0.734157	-0.44584	0.013687	6.19105	23	22	0.78272	-0.353432	13.876	32	2359800000	1443400000	916410000	24	23	0.73299	-0.448135	12.083	26	749570000	455110000	294460000	16	15	0.689703	-0.535953	9.2398	13	379700000	146440000	233260000
	3084	Tb927.8.2740	Tb08.26A17.830	mitochondrial RNA binding protein (TbRBP38)	TbRBP38	D6XL11	X	38.497	60.9	0	25	25	0.734854	-0.44447	2.35143e-05	15.3761	20	20	0.73453	-0.445107	52.075	58	2307200000	1446500000	860710000	20	20	0.7369	-0.440459	15.464	61	2186400000	1359100000	827370000	24	24	0.733138	-0.447844	48.786	40	2765700000	1082200000	1683500000
	1059	Tb927.10.9970	TRYPtp6k15-3d06.p1c_52, Tb10.6k15.0310	hypothetical protein, conserved		Q389X9	X	110	9.2	0	9	9	0.735307	-0.443582	0.00958801	6.70455	8	8	0.78095	-0.356698	10.497	11	75129000	45703000	29426000	7	7	0.71795	-0.478045	28.02	10	26582000	16336000	10246000	2	2	0.709069	-0.496002	17.029	4	8890700	3398700	5491900
	2922	Tb927.7.6310	Tb07.2F2.640	polo-like protein kinase,protein kinase (PLK)	PLK	Q57VI0		86.996	7.8	0	5	5	0.73545	-0.4433	0.0307691	5.02238	2	2	0.74239	-0.429751	23.931	2	4689300	2728500	1960800	4	4	0.80514	-0.312688	6.5479	3	6668600	4296300	2372300	1	1	0.665513	-0.587461		1	311390	139630	171760
	2100	Tb927.3.5610	Tb03.5L5.850	ribosomal protein L3 mitochondrial, putative		Q580R4	X	54.986	16.5	0	7	7	0.73598	-0.442262	0.385748	1.37427	4	4	0.53049	-0.914603	24.098	5	41820000	28637000	13183000	6	6	0.58682	-0.76901	26.108	4	42636000	28572000	14064000	1	1	1.28061	0.356827		1	533910	263850	270060
	1285	Tb927.11.1450	Tb11.47.0004, Tb11.47.0004:mRNA, Tb11.47.0004:pep	2-oxoglutarate dehydrogenase E1 component, putative		Q387A7	X	113.38	60.7	0	74	74	0.736661	-0.440927	0.001717	9.18589	64	64	0.75526	-0.404955	25.605	254	2832200000	1656000000	1176200000	68	68	0.72462	-0.464703	19.677	272	3131000000	1939700000	1191300000	53	53	0.73046	-0.453122	20.575	154	789510000	303660000	485850000
	1288	Tb927.11.14570	Tb11.01.6180, Tb11.01.6180:mRNA, Tb11.01.6180:pep	hypothetical protein, conserved		Q381Y0	X	46.609	18.6	0	5	5	0.736673	-0.440904	0.031702	4.97928	5	5	0.69611	-0.522613	14.276	4	46064000	27163000	18901000	5	5	0.82356	-0.280054	11.156	4	40560000	24127000	16433000	1	1	0.69735	-0.520045		1	7664800	2273300	5391500
	2581	Tb927.6.3350	Tb06.2N9.620	hypothetical protein, conserved (YCF45)	YCF45	Q584X8	X	59.527	13	0	9	9	0.737375	-0.439529	0.00719022	7.11975	5	5	0.75127	-0.412597	19.771	6	72238000	45520000	26718000	6	6	0.70049	-0.513564	15.991	7	70121000	44331000	25790000	7	7	0.761847	-0.392427	14.676	8	49576000	20596000	28980000
	2121	Tb927.3.950	Tb03.27F10.440	hypothetical protein, conserved		Q57WX8	X	47.573	14.8	0	4	4	0.738836	-0.436674	0.0838445	3.57614	3	3	0.73237	-0.449355	28.04	3	64570000	45338000	19232000	4	4	0.6311	-0.664059	28.309	4	111090000	73212000	37879000	3	3	0.8726	-0.196607	5.0263	3	3707000	1647100	2059900
	2332	Tb927.5.1280	Tb05.30H13.280	alanine racemase, putative		Q57VD5		27.575	20.6	0	4	4	0.738878	-0.436592	0.0695909	3.84496	2	2	0.82811	-0.272106	15.138	2	1850500	1217600	632980	2	2	0.77719	-0.363661	14.369	2	6493500	3691800	2801700	4	4	0.626763	-0.674009	10.086	3	22548000	7917100	14631000
	1148	Tb927.11.11620	Tb11.01.3490, Tb11.01.3490:mRNA, Tb11.01.3490:pep	hypothetical protein, conserved		Q383B8	X	27.683	31.5	0	7	7	0.738984	-0.436385	0.0468425	4.41604	1	1	0.80628	-0.310647	22.539	7	173640000	103140000	70494000	2	2	0.7742	-0.369222	26.184	8	135190000	82958000	52232000	7	7	0.646496	-0.629287	74.019	5	13177000	2840000	10337000
	464	Tb927.10.11140	Tb10.26.0900	hypothetical protein, conserved		Q389M5		167.52	1.2	0.0014376	2	2	0.741311	-0.43185	0.395613	1.33784	1	1	0.59829	-0.741083		1	1082300	749800	332530	1	1	0.91852	-0.122617		1	83704000	47238000	36466000	0	0				0	0	0	0
	2327	Tb927.5.1140	Tb05.28F8.30	choline/ethanolamine kinase (C/EK1)	C/EK1	Q57W59		73.294	4.6	0	2	2	0.741383	-0.431709	0.0686075	3.86549	1	1	0.66271	-0.59355		1	1220600	836090	384540	1	1	0.87119	-0.198941		1	329910	175040	154870	2	2	0.705816	-0.502636	7.7029	2	3139600	1052700	2086900
	3381	Tb927.9.11900	Tb09.211.3020, Tb09.211.3020:mRNA, Tb09.211.3020:pep, chr9contig211.tmp0342	acyl transferase-like protein		Q38DK4		60.778	29.6	0	12	12	0.741928	-0.430649	0.0045045	7.79442	8	8	0.71295	-0.488127	26.239	9	237210000	138160000	99051000	5	5	0.75333	-0.408646	23.571	8	66314000	41695000	24619000	10	10	0.760398	-0.395173	24.557	9	92028000	35433000	56595000
	3219	Tb927.8.6040	Tb08.11J15.790	hypothetical protein, conserved		Q57YK5	X	26.898	28	0	6	6	0.742474	-0.429587	0.509653	0.972412	1	1	1.4418	0.527871		1	2482100	1099500	1382500	2	2	0.71899	-0.475956	87.28	2	9330200	6634300	2695900	5	5	0.394836	-1.34068	39.337	5	20737000	4617400	16120000
	1439	Tb927.11.2510	Tb11.02.0110, Tb11.02.0110:mRNA, Tb11.02.0110:pep	hypothetical protein, conserved		Q386Q9		145.69	8.8	0	12	12	0.742779	-0.428995	0.431842	1.21143	1	1	1.016	0.0229004		1	1870900	896350	974590	10	10	0.99842	-0.00228126	20.773	9	16763000	9184700	7578800	1	1	0.403991	-1.3076		1	306450	63091	243360
	488	Tb927.10.11810	Tb10.26.0060	hypothetical protein, conserved		Q389G0		69.987	7.1	0	3	3	0.743837	-0.426941	0.45623	1.13217	1	1	0.67037	-0.576971		1	10729000	7448900	3279700	1	1	1.3609	0.444561		1	1970700	876490	1094200	1	1	0.451121	-1.14841		1	1418400	352960	1065400
	3638	Tb927.9.8260	Tb09.211.0220, Tb09.211.0220:mRNA, Tb09.211.0220:pep, chr9contig211.tmp0023c	rhomboid-like protein,serine peptidase, Clan S- , family S54, putative		Q38ED9	X	36.786	8.8	0	3	3	0.744134	-0.426365	0.0417011	4.58377	2	2	0.73294	-0.448233	10.855	6	40349000	25526000	14823000	2	2	0.67362	-0.569993	26.069	9	89860000	57912000	31948000	3	3	0.834585	-0.260869	18.39	4	69644000	34672000	34972000
	1797	Tb927.2.1330		retrotransposon hot spot protein (RHS, pseudogene), putative,retrotransposon hot spot protein 6 (RHS6), degenerate				65.638	12.3	0	7	2	0.74454	-0.425578	0.155924	2.68108	6	2	0.80151	-0.319208	19.448	4	21614000	13082000	8532600	5	2	0.69162	-0.531949	41.42	3	8273800	5347000	2926800	3	0				0	0	0	0
	592	Tb927.10.14020	TRYP_x-61h03.q2kb185_428, Tb10.61.2860	hypothetical protein, conserved		Q388J7		48.068	4.7	0	2	2	0.745288	-0.424131	0.00423414	7.88371	2	2	0.7707	-0.375759	18.989	6	4856800	2963000	1893800	2	2	0.74485	-0.424978	4.0147	5	14366000	4144200	10222000	2	2	0.721137	-0.471656	16.585	3	1457000	590050	866940
	429	Tb927.10.10120	TRYPtp6k15-3d06.p1c_26, Tb10.6k15.0160	hypothetical protein, conserved		Q389W5	X	63.236	20.4	0	7	7	0.745758	-0.42322	0.0718189	3.79949	7	7	0.77096	-0.375272	14.458	6	81207000	43826000	37381000	3	3	0.72138	-0.471169	56.589	5	6169300	3293700	2875600	0	0				0	0	0	0
	356	Tb927.1.1210		conserved protein, unknown function		Q4GZ98	X	16.902	29.2	0	5	5	0.746561	-0.421668	0.122421	3.03007	2	2	0.82128	-0.284054	21.908	2	1771500	1034500	736970	4	4	0.59617	-0.746204	42.288	4	6454100	4165900	2288200	3	3	0.849834	-0.234747	49.495	3	6710300	2456300	4254000
	3491	Tb927.9.1950	Tb09.160.0760, Tb09.160.0760:mRNA, Tb09.160.0760:pep, chr9contig160.tmp0076c	hypothetical protein, conserved		Q38FW3	X	46.906	16.5	0	5	5	0.746791	-0.421224	0.464926	1.10493	2	2	0.57498	-0.798416	16.694	2	4617800	2932500	1685300	4	4	0.96994	-0.0440326	53.785	4	44337000	25535000	18802000	0	0				0	0	0	0
	1257	Tb927.11.13910	Tb11.01.5480, Tb11.01.5480:mRNA, Tb11.01.5480:pep	hypothetical protein, conserved		Q382E6	X	28.921	50.2	0	11	11	0.74821	-0.418485	0.00206238	8.92147	10	10	0.76434	-0.387714	14.567	12	137520000	86370000	51151000	9	9	0.73038	-0.453281	12.037	12	142510000	86944000	55567000	6	6	0.7503	-0.41446	24.797	6	19537000	8060900	11476000
	3662	Tb927.9.9150	Tb09.211.0810, Tb09.211.0810:mRNA, Tb09.211.0810:pep, chr9contig211.tmp0099c	GTP-binding protein, putative		Q38E75	X	50.353	15.1	0	5	5	0.748265	-0.418379	0.485098	1.04365	1	1	1.3633	0.447103		1	3735900	1816800	1919100	3	3	0.41797	-1.25853	20.085	3	16671000	12878000	3792600	2	2	0.73524	-0.443713	1.0466	2	3323000	1376500	1946500
	704	Tb927.10.1950	TRYP_x-70a06.p2kb545_802, Tb10.70.5880	leucine-rich repeat protein (LRRP), putative		Q38C48	X	77.026	9.4	0	5	5	0.748669	-0.4176	0.515547	0.955825	5	5	1.0146	0.0209111	11.049	3	62912000	34423000	28489000	1	1	0.55244	-0.85611		1	1664000	1052000	612060	0	0				0	0	0	0
	250	Tb11.v5.0325		retrotransposon hot spot (RHS) protein, putative				36.986	32.6	0	11	2	0.749007	-0.41695	0.030938	5.01448	8	2	0.81163	-0.301106	15.231	4	18040000	10634000	7406700	9	1	0.67941	-0.557646	25.03	5	13636000	7850900	5784800	9	2	0.762021	-0.392098	14.562	5	9249600	3320100	5929500
	3422	Tb927.9.13280	Tb09.211.4120, Tb09.211.4120:mRNA, Tb09.211.4120:pep, chr9contig211.tmp0458c	Double RNA binding domain protein 9 (DRBD9)	DRBD9	Q38D96		47.47	10	0	4	4	0.750242	-0.414571	0.114895	3.12161	2	2	0.80389	-0.31493	12.616	2	11709000	7631100	4077400	3	3	0.86349	-0.211749	3.4713	3	17583000	10718000	6865800	1	1	0.608347	-0.717035		1	842130	320100	522030
	1110	Tb927.11.10840	Tb11.01.2610, Tb11.01.2610:mRNA, Tb11.01.2610:pep	hypothetical protein, conserved		Q383J5		55.517	11.6	0	4	4	0.750624	-0.413838	0.420859	1.24859	0	0				0	0	0	0	2	2	0.60051	-0.73574	41.678	2	1947200	1306500	640660	2	2	0.938262	-0.0919367	18.31	2	39718000	17362000	22357000
	792	Tb927.10.3570;Tb11.v5.1042	TRYP_x-70a06.p2kb545_514, Tb10.70.3850	RNA editing exonuclease 2,RNA editing 3' exouridylylase,RNA-editing complex protein (KREX2)	KREX2	Q38BP2	X	99.416	24.4	0	19	19	0.75106	-0.413001	0.00100946	9.9522	14	14	0.73876	-0.436822	15.68	15	57839000	35282000	22557000	17	17	0.76233	-0.391512	18.857	16	51735000	32035000	19701000	4	4	0.752276	-0.410667	35.898	5	15618000	6057800	9560300
	3337	Tb927.9.10470	Tb09.211.1850, Tb09.211.1850:mRNA, Tb09.211.1850:pep, chr9contig211.tmp0218c	hypothetical protein, conserved		Q38DW9		46.829	29.8	0	10	10	0.751088	-0.412946	0.032085	4.96196	7	7	0.71647	-0.481022	24.25	12	153710000	98041000	55665000	8	8	0.70896	-0.496224	34.327	11	135550000	80795000	54752000	5	5	0.834168	-0.261591	5.7167	4	16545000	6062100	10483000
	1776	Tb927.11.9640	Tb11.01.1400, Tb11.01.1400:mRNA, Tb11.01.1400:pep	glycyl-tRNA synthetase, putative	GlyRS	Q383W5		70.175	13.9	0	8	8	0.751621	-0.411923	0.0376539	4.73106	7	7	0.78092	-0.356753	20.313	8	151600000	88409000	63192000	7	7	0.8093	-0.305253	12.586	7	89459000	71681000	17778000	4	4	0.671862	-0.573762	24.138	5	48633000	18470000	30163000
	1089	Tb927.11.10420	Tb11.01.2190, Tb11.01.2190:mRNA, Tb11.01.2190:pep	DNA-directed RNA polymerase I subunit, putative (RPA12)	RPA12	Q383N7		16.864	24.5	0	3	3	0.751956	-0.41128	0.0431398	4.53484	3	3	0.66536	-0.587793	17.431	3	3456100	2227500	1228600	3	3	0.79655	-0.328163	8.5008	3	5868100	3500700	2367400	1	1	0.802246	-0.317883		1	380870	160130	220740
	920	Tb927.10.670	TRYP_x-70a06.p2kb545_1038, Tb10.70.7540	hypothetical protein, conserved		Q38CH3	X	26.877	19.9	0	4	4	0.752129	-0.410949	0.0455407	4.4567	3	3	0.71303	-0.487965	23.041	3	8620900	5825200	2795700	4	4	0.69983	-0.514924	16.911	3	25566000	16033000	9532700	1	1	0.85266	-0.229957		1	590360	256520	333840
	699	Tb927.10.1880	TRYP_x-70a06.p2kb545_814, Tb10.70.5960	hypothetical protein, conserved		Q38C54	X	21.517	12.6	0.0091514	2	2	0.753112	-0.409064	0.0680306	3.87767	1	1	0.73055	-0.452945		1	4655700	2990100	1665600	1	1	0.77637	-0.365184		1	9972100	6236000	3736100	1	1				0	117080	0	117080
	1220	Tb927.11.13290	Tb11.01.4870, Tb11.01.4870:mRNA, Tb11.01.4870:pep	mitochondrial import inner membrane translocase subunit tim17 (Tim17)	Tim17	Q382K7	X	16.296	16.4	0	2	2	0.753261	-0.408778	0.0292843	5.09373	2	2	0.7435	-0.427595	73.873	3	6092200	3301600	2790600	2	2	0.76315	-0.389961	15.362	5	5040100	3109100	1931000	0	0				0	0	0	0
	1024	Tb927.10.9080	TRYPtp6k15-3d06.p1c_196, Tb10.6k15.1350	pteridine transporter, putative		Q38A66		69.998	20.2	0	12	11	0.753812	-0.407724	0.0685641	3.8664	11	10	0.69287	-0.529343	17.062	49	514380000	330700000	183680000	12	11	0.70167	-0.511135	17.094	56	474340000	300880000	173460000	9	8	0.881057	-0.182692	33.386	48	123040000	52814000	70230000
	384	Tb927.1.3040		hypothetical protein, conserved		Q4GYR9	X	29.227	10	0	2	2	0.754246	-0.406893	0.00956589	6.70788	1	1	0.71549	-0.482996		1	1644000	970370	673620	2	2	0.78621	-0.347013	7.6526	3	11929000	7204000	4724800	2	2	0.762777	-0.390668	9.5594	3	14092000	5527500	8564900
	566	Tb927.10.13510	Tb10.05.0230	zinc metallopeptidase, putative		Q388P7		62.779	44.3	0	29	28	0.755345	-0.404793	0.00611439	7.35358	22	21	0.76201	-0.392118	18.111	42	2720400000	1653500000	1066800000	19	18	0.72442	-0.465102	16.118	35	704130000	438910000	265220000	21	20	0.780701	-0.357158	20.19	30	847380000	329770000	517610000
	1986	Tb927.3.3000	Tb03.27C5.470	flagellar transport protein, putative (PIFTC3)	PIFTC3	Q57ZL2		64.892	11.1	0	5	5	0.755561	-0.40438	0.361387	1.46838	2	2	0.46863	-1.09348	128.66	2	105530000	90511000	15017000	4	4	0.95676	-0.063771	17.01	5	28566000	15141000	13425000	3	3	0.962001	-0.0558898	18.848	3	8912000	3894900	5017100
	259	Tb927.1.1130;Tb11.v5.0384		glycerol-3-phosphate dehydrogenase (FAD-dependent), putative		Q4GZA5	X	66.174	22	0	9	9	0.756262	-0.403042	0.0392851	4.66987	7	7	0.70423	-0.505881	20.346	7	107080000	66598000	40482000	6	6	0.72548	-0.462992	12.201	5	22053000	13726000	8327700	1	1	0.846597	-0.240253		1	1017100	473770	543380
	3294	Tb927.8.7770	Tb08.6H23.40	hypothetical protein, conserved		Q57U66	X	60.341	5.2	0	2	2	0.756631	-0.402338	0.270966	1.88382	1	1	0.73989	-0.434617		1	14181000	8829600	5351300	2	2	1.0538	0.0756011	42.623	2	15358000	8656500	6701600	1	1	0.555556	-0.847997		1	1351400	416130	935280
	2212	Tb927.4.3070	Tb04.2H8.690	hypothetical protein, conserved		Q583Y4	X	51.431	12.9	0	6	6	0.756827	-0.401965	0.151861	2.71917	5	5	0.65991	-0.599659	15.443	5	48505000	30061000	18444000	4	4	0.67898	-0.558559	15.006	4	64426000	39300000	25125000	3	3	0.967492	-0.047678	24.198	4	16056000	7623800	8432000
	3256	Tb927.8.6820	Tb08.30K1.730	hypothetical protein, conserved		Q57TT1	X	47.159	17.4	0	6	6	0.756983	-0.401667	0.00301339	8.37439	4	4	0.73432	-0.445519	11.643	5	72087000	44614000	27473000	6	6	0.76603	-0.384527	22.513	6	79611000	48037000	31574000	1	1	0.771129	-0.374956		1	11188000	5089200	6098400
	3340	Tb927.9.10520	Tb09.211.1900, Tb09.211.1900:mRNA, Tb09.211.1900:pep, chr9contig211.tmp0224c	hypothetical protein, conserved		Q38DW4	X	29.587	45.1	0	11	11	0.75769	-0.40032	0.0546252	4.19429	9	9	0.69366	-0.527699	22.648	13	96948000	60749000	36199000	10	10	0.7246	-0.464743	21.635	16	440840000	275690000	165160000	11	11	0.865426	-0.208517	10.871	14	176530000	72587000	103950000
	2562	Tb927.6.2790;REV__Tb927.6.2790	Tb06.5F5.290	L-threonine 3-dehydrogenase, putative		Q583Q5	X	36.957	79.2	0	30	30	0.758192	-0.399365	0.00132697	9.55765	26	26	0.7722	-0.372954	19.304	91	17468000000	10342000000	7125300000	28	28	0.75684	-0.40194	19.056	99	12870000000	7884100000	4985500000	29	29	0.745768	-0.423202	13.953	65	5688200000	2061100000	3627100000
	1176	Tb927.11.12230	Tb11.01.4050, Tb11.01.4050:mRNA, Tb11.01.4050:pep	heat shock protein HslVU, ATPase subunit HslU, putative,ATP-dependent hsl protease ATP-binding subunit hslU, putative		Q382V8		54.897	62.9	0	36	36	0.758979	-0.397868	0.000998823	9.96748	28	28	0.76862	-0.379658	16.242	41	2697700000	1631700000	1066000000	29	29	0.76211	-0.391929	16.318	51	1272400000	778660000	493720000	27	27	0.74638	-0.422018	17.914	44	1026900000	396100000	630750000
	3027	Tb927.8.1740	Tb08.26N11.110	hypothetical protein, conserved		Q582A8	X	62.143	55.9	0	28	28	0.760019	-0.395893	0.00555089	7.49307	23	23	0.74145	-0.431579	18.77	34	2497200000	1552600000	944580000	24	24	0.79163	-0.337102	25.419	35	665410000	411930000	253470000	18	18	0.747943	-0.418999	18.007	28	462290000	185090000	277200000
	2945	Tb927.7.6920	Tb07.21H15.540	hypothetical protein, conserved		Q57XR2		70.056	18.4	0	12	12	0.76067	-0.394658	0.0579792	4.10832	8	8	0.78155	-0.35559	70.882	5	35865000	18504000	17361000	8	8	0.66757	-0.583009	26.738	7	18558000	11427000	7130500	4	4	0.843597	-0.245374	17.085	6	4766100	1865500	2900600
	1681	Tb927.11.7170	Tb11.02.5020, Tb11.02.5020:mRNA, Tb11.02.5020:pep	seryl-tRNA synthetase	SerRS	Q384V4	X	53.857	20.5	0	9	9	0.761554	-0.392982	0.00446603	7.80679	8	8	0.78973	-0.340569	36.919	6	75688000	46675000	29013000	8	8	0.75032	-0.414422	19.96	6	128650000	75442000	53209000	3	3	0.745379	-0.423955	9.5443	5	12096000	5109700	6986300
	2257	Tb927.4.4300	Tb04.1D20.170	hypothetical protein, conserved		Q57Y34	X	63.065	23.4	0	10	10	0.761703	-0.3927	0.0453357	4.46321	6	6	0.68319	-0.549641	19.587	5	88958000	59817000	29140000	9	9	0.84041	-0.250835	14.617	8	64847000	39432000	25415000	3	3	0.769704	-0.377624	27.679	3	13138000	5643800	7494400
	1868	Tb927.2.4830		TFIIF-stimulated CTD phosphatase, putative		Q586S5	X	38.807	42.9	0	14	14	0.76172	-0.392668	0.0163172	5.93746	11	11	0.77308	-0.37131	10.197	14	368070000	223700000	144380000	9	9	0.80254	-0.317355	13.697	13	235200000	139330000	95866000	11	11	0.712352	-0.489337	18.336	13	175580000	65771000	109800000
	1062	Tb927.11.10040	Tb11.01.1800, Tb11.01.1800:mRNA, Tb11.01.1800:pep	hypothetical protein, conserved		Q383S5		13.539	30.3	0	3	3	0.76181	-0.392498	0.0287097	5.12232	3	3	0.70176	-0.51095	19.013	5	9844700	5961700	3883000	2	2	0.76257	-0.391058	46.35	3	8802400	5203700	3598700	1	1	0.826173	-0.275484		1	567690	229960	337730
	3405	Tb927.9.12730	Tb09.211.3680, Tb09.211.3680:mRNA, Tb09.211.3680:pep, chr9contig211.tmp0411	chaperone protein DNAj, putative		Q38DE1	X	48.592	53.2	0	21	21	0.762583	-0.391034	0.0715721	3.80446	19	19	0.73959	-0.435202	14.322	31	825300000	521340000	303960000	19	19	0.67984	-0.556733	15.912	31	1150500000	720990000	429560000	15	15	0.88199	-0.181166	33.506	24	133210000	59100000	74113000
	1625	Tb927.11.6100	Tb11.02.3930, Tb11.02.3930:mRNA, Tb11.02.3930:pep, Tb11.212.0130	hypothetical protein, conserved		Q385F8	X	33.374	28.8	0	7	7	0.763018	-0.39021	0.0298349	5.06685	6	6	0.8387	-0.253773	21.085	7	28998000	17016000	11982000	5	5	0.7366	-0.441047	18.188	10	40056000	25127000	14929000	2	2	0.719062	-0.475811	1.4674	2	2431400	934790	1496600
	670	Tb927.10.1560	TRYP_x-70a06.p2kb545_868, Tb10.70.6350	hypothetical protein, conserved		Q38C85	X	91.596	3.4	0	3	3	0.763092	-0.390071	0.384157	1.38023	2	2	0.54783	-0.8682	93.03	2	21999000	11965000	10035000	2	2	1.2299	0.298541	74.275	3	43533000	22183000	21349000	1	1	0.6595	-0.600555	24.339	2	2035300	823290	1212000
	2951	Tb927.7.6990	Tb07.21H15.440	hypothetical protein, conserved		Q57XR9	X	32.721	37	0	16	16	0.763871	-0.388599	0.0135344	6.20723	12	12	0.74613	-0.422501	19.495	15	135510000	89164000	46348000	13	13	0.73453	-0.445107	12.185	15	384170000	248920000	135250000	10	10	0.813273	-0.298189	15.315	10	37880000	14698000	23182000
	3176	Tb927.8.5090;Tb11.v5.0723	Tb08.5H5.740	DNA-directed RNA polymerase I largest subunit (RPA190)	RPA190	Q57UI1		195.95	8.9	0	14	14	0.763933	-0.388482	0.0294969	5.08329	14	14	0.73827	-0.43778	23.584	10	13456000	8440800	5015100	1	1	0.83879	-0.253618		1	964010	589390	374620	2	2	0.719942	-0.474047	13.087	3	887080	375200	511880
	2380	Tb927.5.2560	Tb05.3C6.770	hypothetical protein, conserved		Q582B1		8.7229	63	0	4	4	0.765369	-0.385772	0.1275	2.97143	3	3	0.68811	-0.539289	13.149	3	25293000	15595000	9698300	4	4	0.68883	-0.53778	2.7718	3	30223000	19091000	11132000	1	1	0.945895	-0.0802483		1	391690	147570	244120
	580	Tb927.10.13830	TRYP_x-61h03.q2kb185_462, Tb10.61.3100	chaperone protein DNAj, putative		Q388L6	X	27.234	31.7	0	7	7	0.76544	-0.385638	0.00314276	8.31375	7	7	0.7624	-0.39138	10.886	14	119990000	71421000	48567000	6	6	0.787	-0.345564	13.818	17	225050000	132330000	92721000	4	4	0.74744	-0.41997	11.283	7	43952000	15790000	28161000
	3407	Tb927.9.12770	Tb09.211.3720, Tb09.211.3720:mRNA, Tb09.211.3720:pep, chr9contig211.tmp0415	hypothetical protein, conserved		Q38DD7	X	116.54	6.8	0	7	7	0.765902	-0.384768	0.142914	2.80678	5	5	0.6218	-0.685477	19.91	4	6037800	3895300	2142500	7	7	0.78686	-0.345821	60.879	4	10041000	5900100	4141000	2	2	0.918274	-0.123004	40.284	2	627110	265950	361160
	2633	Tb927.6.4540	Tb06.26G9.610	3-hydroxy-3-methylglutaryl-CoA reductase, putative		Q587C0	X	45.944	41.9	0	18	18	0.766147	-0.384307	0.00446306	7.80775	18	18	0.77234	-0.372692	16.465	33	1008100000	618290000	389800000	17	17	0.74042	-0.433584	12.842	32	1023700000	637210000	386530000	9	9	0.786411	-0.346645	19.682	11	252850000	99750000	153100000
	3360	Tb927.9.11220	Tb09.211.2530, Tb09.211.2530:mRNA, Tb09.211.2530:pep, chr9contig211.tmp0291	hypothetical protein, conserved		Q38DQ3	X	41.551	49.2	0	17	17	0.766222	-0.384165	0.00673737	7.2136	17	17	0.77082	-0.375534	17.728	28	475870000	298730000	177140000	16	16	0.79328	-0.334098	21.583	31	528170000	326190000	201980000	15	15	0.735673	-0.442864	5.9629	20	720910000	272480000	448430000
	2516	Tb927.6.1860	Tb06.28P18.1000	conserved protein		Q585M5	X	30.977	19.7	0	5	5	0.766494	-0.383654	0.0552173	4.17874	4	4	0.68912	-0.537173	22.874	6	65553000	40759000	24795000	5	5	0.75725	-0.401158	19.707	6	70716000	44772000	25945000	2	2	0.862962	-0.212632	28.463	4	10649000	3684900	6964500
	283	Tb927.10.660;Tb11.v5.0500	TRYP_x-70a06.p2kb545_1039, Tb10.70.7550	2-oxoisovalerate dehydrogenase alpha subunit, putative		Q38CH4	X	46.369	46.2	0	17	17	0.766682	-0.3833	0.0411361	4.60345	15	15	0.71782	-0.478306	14.056	31	989620000	627960000	361650000	16	16	0.73316	-0.4478	13.731	27	946210000	599720000	346500000	4	4	0.856311	-0.223793	30.625	6	30826000	13490000	17336000
	703	Tb927.10.1930	TRYP_x-70a06.p2kb545_804, Tb10.70.5900	hypothetical protein, conserved		Q38C50	X	74.392	14.8	0	9	9	0.767352	-0.38204	0.158907	2.65375	6	6	0.63287	-0.660019	36.563	6	80690000	53622000	27068000	7	7	0.74558	-0.423565	43.716	6	48798000	27872000	20925000	1	1	0.957579	-0.0625362	11.266	3	7225600	3042000	4183600
	2106	Tb927.3.700	Tb03.27F10.880	hypothetical protein, conserved		Q57WV3		9.1377	21.2	0	2	2	0.767382	-0.381984	0.0590214	4.08262	2	2	0.72416	-0.46562	6.5912	2	4409000	2797400	1611500	2	2	0.71101	-0.492058	12.251	2	5172900	3145400	2027500	1	1	0.877655	-0.188274		1	901440	345160	556280
	1985	Tb927.3.2980	Tb03.27C5.440	mitochondrial carrier protein (MCP17)	MCP17	Q57ZL4	X	31.127	19.7	0	5	5	0.767799	-0.3812	0.232613	2.10399	4	4	0.84947	-0.235365	22.088	5	32867000	19164000	13703000	5	5	0.69398	-0.527034	32.474	5	40257000	24567000	15690000	0	0				0	0	0	0
	3583	Tb927.9.5900	Tb09.160.4310, Tb09.160.4310:mRNA, Tb09.160.4310:pep, chr9contig160.tmp0326	glutamate dehydrogenase (GDH)	GDH	Q38EX6	X	112.11	68.2	0	74	74	0.769483	-0.378039	0.00397129	7.97618	63	63	0.78292	-0.353063	18.1	273	6417800000	3888200000	2529600000	66	66	0.74442	-0.425811	18.548	286	6194200000	3830000000	2364200000	51	51	0.781739	-0.355242	24.372	159	1104400000	444800000	659570000
	1042	Tb927.10.9720	TRYPtp6k15-3d06.p1c_89, Tb10.6k15.0620, embl.3	RNA-editing-associated protein 1,RNA-binding protein,oligo (U) binding protein,RNA editing complex protein (REAP-1)	REAP-1	Q38A04	X	64.376	47.7	0	20	20	0.770058	-0.376961	0.00976195	6.67861	18	18	0.76902	-0.378907	15.121	30	424650000	252510000	172150000	18	18	0.80607	-0.311023	21.545	32	206920000	120930000	85986000	12	12	0.736648	-0.440952	14.545	25	282940000	115910000	167030000
	1700	Tb927.11.7590	Tb11.02.5580, Tb11.02.5580:mRNA, Tb11.02.5580:pep	hypothetical protein, conserved		Q384P7	X	110.17	9.2	0	7	7	0.771178	-0.374865	0.189622	2.3988	7	7	0.64973	-0.622088	23.643	6	8208400	5228500	2979900	2	2	0.7047	-0.504919	30.362	3	1589600	966350	623300	1	1	1.00167	0.00241131		1	171840	63532	108310
	3173	Tb927.8.4950	Tb08.4A8.660	kinesin, putative		Q57UV7		165.15	40.7	0	26	26	0.771567	-0.374136	0.0123387	6.34067	25	25	0.72803	-0.45793	18.065	28	80609000	50710000	29899000	22	22	0.79628	-0.328652	21.137	21	80041000	44860000	35181000	14	14	0.79233	-0.335826	22.07	13	19146000	7509900	11636000
	2687	Tb927.7.1110	Tb07.27M11.260	asparagine synthetase a, putative		Q57WT9		39.597	22.5	0	6	6	0.77178	-0.373739	0.0109567	6.51205	3	3	0.75311	-0.409067	6.6562	3	24807000	13438000	11370000	4	4	0.81508	-0.294986	4.8734	4	37316000	22881000	14435000	2	2	0.748895	-0.417164	1.8445	2	10342000	3559300	6782300
	1021	Tb927.10.9000;Tb927.11.620	TRYPtp6k15-3d06.p1c_208, Tb10.6k15.1430	hypothetical protein, conserved		Q38A74	X	181.55	5.8	0	9	9	0.772233	-0.372892	0.33188	1.59127	2	2	0.80232	-0.31775	31.052	2	106020000	59347000	46677000	8	8	0.53336	-0.906818	31.96	7	28372000	17133000	11240000	2	2	1.07616	0.105892		1	881220	413870	467350
	2837	Tb927.7.4120	Tb07.5F10.460	hypothetical protein, conserved		Q57UP2		52.135	4.3	0	2	2	0.772765	-0.371898	0.00113452	9.78371	1	1	0.77241	-0.372561		1	2144800	1238400	906380	2	2	0.77312	-0.371236	21.238	2	5114200	3002900	2111300	0	0				0	0	0	0
	3576	Tb927.9.5590	Tb09.160.4090, Tb09.160.4090:mRNA, Tb09.160.4090:pep, chr9contig160.tmp0310	DNA topoisomerase ii (TOP2)	TOP2	Q38EZ6	X	137.56	35.4	0	48	48	0.773228	-0.371034	0.0106816	6.54873	38	38	0.73888	-0.436588	16.242	45	169350000	105760000	63596000	45	45	0.77177	-0.373757	16.731	55	518820000	317560000	201250000	12	12	0.810701	-0.302758	8.9043	9	10605000	4462400	6142500
	2724	Tb927.7.210	Tb07.8P12.290	proline dehydrogenase		Q57U33		63.858	58.1	0	37	37	0.773247	-0.370999	0.0155041	6.0112	32	32	0.78871	-0.342433	16.296	77	9072600000	5559100000	3513400000	31	31	0.80765	-0.308198	20.608	94	1686500000	1033900000	652670000	27	27	0.725795	-0.462366	16.996	39	884960000	339320000	545630000
	3660	Tb927.9.9100	229.t01421, Tb09.211.0775, Tb09.211.0775:mRNA, Tb09.211.0775:pep	hypothetical protein, conserved		Q38E79		9.5887	50	0	5	5	0.775799	-0.366246	0.524157	0.93193	5	5	1.0796	0.110497	13.422	7	34027000	19294000	14734000	5	5	1.0825	0.114367	14.068	7	38615000	20563000	18052000	2	2	0.399537	-1.3236		1	5046500	1057800	3988700
	2510	Tb927.6.1680	Tb06.28P18.530	mitochondrial RNA binding protein 1 (MRB1680)	MRB1680	Q585P3	X	58.05	24.4	0	12	12	0.776567	-0.364818	0.00296845	8.39607	9	9	0.76614	-0.38432	22	12	244500000	144330000	100170000	9	9	0.79831	-0.324979	43.594	11	87534000	53856000	33679000	8	8	0.765697	-0.385155	24.561	10	118290000	45914000	72379000
	1453	Tb927.11.2690	Tb11.02.0290, Tb11.02.0290:mRNA, Tb11.02.0290:pep	succinyl-coA:3-ketoacid-coenzyme A transferase, mitochondrial precursor, putative		Q386P1	X	53.096	47.7	0	26	26	0.776937	-0.36413	0.00337953	8.20896	23	23	0.76515	-0.386185	30.511	83	3381600000	2076100000	1305500000	25	25	0.76604	-0.384508	14.504	75	2911600000	1783600000	1128000000	20	20	0.800128	-0.321697	27.332	54	881870000	360580000	521290000
	2223	Tb927.4.3430	Tb04.26G5.164	hypothetical protein, conserved		Q585K7		12.369	46.8	0	4	4	0.777191	-0.363658	0.0296244	5.07707	3	3	0.84265	-0.246995	30.371	2	2689300	1726500	962830	4	4	0.77042	-0.376283	14.159	4	6524300	4147500	2376800	2	2	0.723118	-0.467697		1	927250	320140	607110
	1334	Tb927.11.15640	Tb11.01.7290, Tb11.01.7290:mRNA, Tb11.01.7290:pep	mitochondrial RNA binding complex 1 subunit,NUDIX hydrolase, putative (MERS1)	MERS1	Q381M2	X	44.396	52.2	0	19	19	0.777712	-0.362693	0.0951274	3.394	18	18	0.70111	-0.512287	13.923	22	540240000	331080000	209150000	18	18	0.7311	-0.451859	15.275	19	488330000	308810000	179510000	4	4	0.917684	-0.123931	27.776	4	47742000	16240000	31502000
	3416	Tb927.9.13040	Tb09.211.3930, Tb09.211.3930:mRNA, Tb09.211.3930:pep, chr9contig211.tmp0437	hypothetical protein, conserved		Q38DB6		46.219	5.5	0	2	2	0.777862	-0.362414	0.0949177	3.39718	2	2	0.80044	-0.321135		1	27840000	16414000	11426000	1	1	0.66503	-0.588509	2.4327	2	44813000	28162000	16651000	1	1	0.884173	-0.177599		1	1026100	558890	467180
	1438	Tb927.11.2500	Tb11.02.0100, Tb11.02.0100:mRNA, Tb11.02.0100:pep	carboxypeptidase, putative,metallo-peptidase, Clan MA(E) Family M32		Q386R0		57.683	27.6	0	12	12	0.778366	-0.361479	0.107369	3.21936	11	11	0.74438	-0.425889	15.629	11	153120000	92445000	60674000	12	12	0.68502	-0.545782	12.317	11	246230000	155780000	90457000	3	3	0.924813	-0.112767	14.143	3	4569800	2049500	2520300
	2537	Tb927.6.2200	Tb06.4M18.560	hypothetical protein, conserved		Q584T6		21.126	47.2	0	6	6	0.778434	-0.361354	0.00488127	7.67853	4	4	0.77694	-0.364125	22.975	4	11654000	5787600	5866700	6	6	0.77993	-0.358583	17.574	7	42970000	26355000	16615000	0	0				0	0	0	0
	1050	Tb927.10.9820;Tb11.v5.0565	TRYPtp6k15-3d06.p1c_74, Tb10.6k15.0490	mitochondrial intermediate peptidase, putative,metallo-peptidase, Clan MA(E) Family M3		Q389Z4	X	76.732	41.6	0	34	34	0.779437	-0.359495	0.00687951	7.18348	25	25	0.80204	-0.318254	14.314	36	1757000000	1062900000	694140000	23	23	0.74857	-0.417791	13.464	27	661350000	412610000	248740000	26	26	0.788706	-0.342441	14.866	34	813690000	323840000	489850000
	983	Tb927.10.8090	TRYPtp6k15-3d06.p1c_358, Tb10.6k15.2440	hypothetical protein, conserved		Q38AF5		17.195	14.1	0	3	3	0.780623	-0.357301	0.180949	2.46635	3	3	0.61902	-0.691942	19.663	3	6037900	3803200	2234700	3	3	0.93944	-0.0901271	22.106	3	6740900	3982700	2758200	2	2	0.817996	-0.289834	34.025	2	1090200	456640	633580
	2608	Tb927.6.4090	Tb06.4F7.210	chaperonin HSP60, mitochondrial precursor, putative (HSP60)	HSP60	Q586A7		58.37	41.4	0	27	27	0.781291	-0.356067	0.0235971	5.40525	20	20	0.81693	-0.291716	21.768	40	2432000000	1445000000	986950000	23	23	0.80691	-0.30952	27.179	47	796450000	478810000	317630000	19	19	0.723484	-0.466966	14.838	27	679970000	266990000	412970000
	2293	Tb927.4.520	Tb04.5D20.670	hypothetical protein, conserved		Q57US3		23.602	19.2	0	3	3	0.78171	-0.355295	0.0029348	8.41252	2	2	0.80144	-0.319334	4.3374	2	5020800	3324300	1696600	3	3	0.77853	-0.361175	17.626	3	17078000	9607200	7471000	1	1	0.76558	-0.385376		1	2081300	699030	1382300
	3431	Tb927.9.13540	Tb09.211.4380, Tb09.211.4380:mRNA, Tb09.211.4380:pep, chr9contig211.tmp0484c	hypothetical protein, conserved		Q38D73	X	41.261	26.9	0	11	11	0.782157	-0.354471	0.0075472	7.04984	6	6	0.81636	-0.292723	5.4037	8	177730000	104710000	73023000	8	8	0.76784	-0.381122	8.3822	9	233060000	140230000	92830000	8	8	0.763359	-0.389567	43.247	12	238910000	93296000	145610000
	1308	Tb927.11.15070	Tb11.01.6710, Tb11.01.6710:mRNA, Tb11.01.6710:pep	hypothetical protein, conserved		Q381S8	X	119.15	15.1	0	15	15	0.78222	-0.354353	0.0313082	4.99732	12	12	0.80223	-0.317912	25.611	19	15170000	9159600	6010400	15	15	0.71736	-0.479231	23.107	20	36609000	23157000	13452000	6	6	0.83167	-0.265917	26.525	4	2483800	1042300	1441500
	1671	Tb927.11.6970	Tb11.02.4800, Tb11.02.4800:mRNA, Tb11.02.4800:pep	NADH-cytochrome b5 reductase-like protein		Q384X4	X	44.136	14.7	0	6	6	0.782447	-0.353936	0.0342558	4.86751	5	5	0.74967	-0.415672	10.911	6	68634000	41744000	26890000	5	5	0.74404	-0.426548	11.682	6	67996000	41101000	26895000	2	2	0.858811	-0.219587	5.7205	2	18988000	7751500	11236000
	301	Tb927.7.2570;Tb11.v5.0611	Tb07.22O10.680	guide RNA associated protein, GAP2,mitochondrial RNA binding protein 1		Q57XL7	X	52.545	57.7	0	21	21	0.782478	-0.353877	0.0922572	3.43819	18	18	0.72078	-0.472369	21.984	48	618260000	389040000	229220000	17	17	0.72364	-0.466656	17.989	43	664370000	422910000	241460000	12	12	0.918527	-0.122606	19.721	15	118380000	71658000	46719000
	3325	Tb927.9.10000	Tb09.211.1540, Tb09.211.1540:mRNA, Tb09.211.1540:pep, chr9contig211.tmp0182c	hypothetical protein, conserved		Q38E02		13.513	21.6	0	3	3	0.78263	-0.353598	0.260879	1.93855	0	0				0	0	0	0	1	1	0.70359	-0.507193		1	693280	439900	253380	3	3	0.870549	-0.200002	46.744	2	2183900	779260	1404600
	2321	Tb927.5.1060	Tb05.28F8.230	mitochondrial processing peptidase, beta subunit, putative,metallo-peptidase, Clan ME, Family M16		Q57W51	X	54.122	78.7	0	36	36	0.782837	-0.353216	0.0838604	3.57587	28	28	0.73311	-0.447898	18.263	96	4755000000	2960300000	1794700000	31	31	0.71873	-0.476478	21.66	100	6002000000	3718500000	2283500000	27	27	0.910498	-0.135272	17.221	65	556990000	259900000	297090000
	455	Tb927.10.10830	Tb10.406.0050	RGG-containing protein 2,MRB1-associated protein,RGGm (RGG2)	RGG2	Q389P7	X	32.404	27.5	0	11	11	0.783023	-0.352873	0.00504106	7.63206	10	10	0.76832	-0.380221	14.888	14	563260000	342770000	220490000	11	11	0.7707	-0.375759	10.476	13	575450000	335590000	239870000	10	10	0.810767	-0.302641	8.2322	10	93481000	38328000	55153000
	1019	Tb927.10.8980	TRYPtp6k15-3d06.p1c_211, Tb10.6k15.1450	hypothetical protein, conserved		Q38A76	X	17.598	74	0	26	26	0.785255	-0.348766	0.0144194	6.11584	22	22	0.7737	-0.370154	13.813	53	3146200000	1857600000	1288600000	23	23	0.75313	-0.409029	16.796	54	4547400000	2708500000	1838900000	24	24	0.830979	-0.267116	16.475	85	3307000000	1275000000	2032000000
	1374	Tb927.11.16510	237.t00927, Tb11.01.8225, Tb11.01.8225:mRNA, Tb11.01.8225:pep	hypothetical protein, conserved		Q381D5	X	16.327	18.5	0	2	2	0.785266	-0.348747	0.123378	3.01884	2	2	0.74888	-0.417194	13.92	4	14147000	9101500	5045900	2	2	0.82342	-0.2803	13.493	5	12592000	7700900	4890700	0	0				0	0	0	0
	2525	Tb927.6.200;Tb11.v5.0425;Tb11.v5.0431;Tb927.6.320	Tb06.28F21.890	receptor-type adenylate cyclase GRESAG 4, putative		Q581D6		139.8	8.3	0	10	3	0.785591	-0.348149	0.29551	1.75872	1	0				0	0	0	0	6	2	0.88648	-0.17384		1	1159700	655480	504230	9	3	0.696185	-0.522458	16.608	2	2562200	959030	1603200
	3072	Tb927.8.2540	Tb08.26A17.500	3-ketoacyl-CoA thiolase, putative,ERG10		Q57XD5	X	46.244	74.2	0	42	42	0.785871	-0.347636	0.00586183	7.41443	36	36	0.77222	-0.372916	36.393	112	8809400000	5377200000	3432200000	36	36	0.77068	-0.375796	21.492	126	9541700000	5850700000	3691000000	29	29	0.815528	-0.294194	19.386	69	5903800000	2350700000	3553100000
	955	Tb927.10.760	TRYP_x-70a06.p2kb545_1027, Tb10.70.7450	hypothetical protein, conserved		Q38CG4	X	29.887	43.4	0	10	10	0.787254	-0.345099	0.0170639	5.87291	4	4	0.78574	-0.347876	24.842	4	94295000	56515000	37780000	6	6	0.8324	-0.264651	75.346	8	151650000	92822000	58829000	6	6	0.74599	-0.422771	16.554	5	138360000	53595000	84769000
	2031	Tb927.3.4030	Tb03.28C22.80	hypothetical protein, conserved		Q57WD9	X	135.25	45.4	0	47	47	0.787857	-0.343994	0.0096317	6.69799	34	34	0.78158	-0.355535	16.462	32	51149000	29949000	21200000	45	45	0.82349	-0.280177	15.542	53	293360000	175250000	118110000	6	6	0.759821	-0.396269	7.3117	4	2532100	1013100	1519000
	1158	Tb927.11.11780	Tb11.01.3640, Tb11.01.3640:mRNA, Tb11.01.3640:pep	acyl-CoA dehydrogenase, putative		Q383A3		66.634	24.4	0	12	12	0.788584	-0.342663	0.053356	4.2282	11	11	0.71502	-0.483944	21.754	15	614850000	373670000	241170000	9	9	0.78687	-0.345803	19.284	13	163670000	95208000	68461000	6	6	0.871612	-0.198243	24.294	9	88277000	34071000	54207000
	1571	Tb927.11.5050	Tb11.02.2700, Tb11.02.2700:mRNA, Tb11.02.2700:pep	fumarate hydratase, class I (FHm)	FHm	Q385R3	X	61.344	72.3	0	37	37	0.78925	-0.341446	0.000552268	10.8223	33	33	0.79534	-0.330356	13.814	54	5658800000	3392800000	2266000000	30	30	0.79172	-0.336938	20.422	55	1307900000	793960000	513970000	28	28	0.780762	-0.357045	17.458	34	867000000	349550000	517450000
	2964	Tb927.7.7230	Tb07.21H15.90	nitroreductase,NADH dehydrogenase, putative (NTR)	NTR	Q57XU3	X	35.522	14.1	0	6	6	0.789657	-0.340702	0.00730526	7.09685	5	5	0.7918	-0.336792	18.428	5	30478000	17455000	13023000	6	6	0.78752	-0.344612	52.893	8	41295000	23555000	17740000	0	0				0	0	0	0
	1562	Tb927.11.4850	Tb11.02.2460, Tb11.02.2460:mRNA, Tb11.02.2460:pep	hypothetical protein, conserved		Q385T3	X	50.425	10.8	0	4	4	0.789909	-0.340242	0.20322	2.29889	1	1	1.0048	0.00690837		1	2885800	1932000	953850	1	1	0.65464	-0.611226		1	6757900	4351600	2406300	2	2	0.749288	-0.416407	5.6748	2	1117100	499490	617650
	3285	Tb927.8.7530	Tb08.30P3.50	3,2-trans-enoyl-CoA isomerase, mitochondrial precursor, putative		Q57V74	X	39.776	45.8	0	16	13	0.789958	-0.340152	0.000316925	11.6236	13	10	0.79045	-0.339254	17.055	30	2780600000	1687000000	1093600000	13	10	0.79546	-0.330139	10.11	33	2016300000	1228700000	787690000	15	12	0.784006	-0.351063	11.955	27	1236300000	499690000	736650000
	1893	Tb927.2.5830		hypothetical protein, conserved		Q586C6		32.953	6.5	0	2	2	0.790207	-0.339697	0.108798	3.20028	1	1	0.75874	-0.398322	50.433	2	4507900	2686200	1821700	2	2	0.82298	-0.281071	29.165	3	11341000	6629300	4711200	0	0				0	0	0	0
	559	Tb927.10.13360	Tb10.389.0070	Elongation factor Tu, mitochondrial (EF-Tu)	EF-Tu	Q388R1	X	51.849	73.2	0	41	41	0.790526	-0.339115	0.0786051	3.66923	33	33	0.74279	-0.428974	33.448	95	5277900000	3258700000	2019100000	37	37	0.73147	-0.451129	16.704	87	7177700000	4490900000	2686800000	25	25	0.909256	-0.137241	20.989	49	402850000	171380000	231460000
	3322	Tb927.8.960;Tb927.8.940	Tb08.25L8.40	hypothetical protein, conserved		Q57XH9		237.46	12	0	22	22	0.790729	-0.338745	0.0193269	5.69325	20	20	0.74782	-0.419237	12.801	24	72597000	43924000	28673000	7	7	0.78833	-0.343128	34.762	10	7773100	4645900	3127200	8	8	0.838645	-0.253868	13.281	8	6593400	2909800	3683700
	2239	Tb927.4.3840	Tb04.30O21.90	nucleolar protein, putative		Q583H8		59.059	7	0	3	3	0.791112	-0.338047	0.401071	1.31807	3	3	0.9385	-0.0915713	37.462	4	21272000	10709000	10563000	1	1	0.66687	-0.584523		1	305720	189680	116040	0	0				0	0	0	0
	218	Tb927.5.295b;Tb11.v5.0214;Tb927.5.280;Tb10.v4.0220		retrotransposon hotspot (RHS) protein 1				95.127	29	0	26	15	0.791479	-0.337376	0.0666579	3.90708	20	11	0.74043	-0.433565	12.402	15	79854000	48724000	31130000	20	10	0.74503	-0.42463	17.494	16	39378000	23721000	15656000	14	6	0.898796	-0.153935	12.175	10	18429000	7323400	11106000
	1840	Tb927.2.4110		mitochondrial processing peptidase alpha subunit, putative,metallo-peptidase, Clan ME, Family M16		Q586V8	X	52.064	41.4	0	20	20	0.79242	-0.335662	0.174022	2.52266	16	16	0.72398	-0.465978	17.459	16	337690000	204880000	132820000	18	18	0.69382	-0.527367	33.167	19	552300000	339040000	213260000	7	7	0.990589	-0.0136409	17.207	6	10197000	4712500	5485000
	439	Tb927.10.10390	Tb10.406.0520	trypanothione reductase		Q389T8		53.156	20.1	0	9	9	0.792883	-0.334821	0.0553486	4.17531	7	7	0.73003	-0.453972	12.476	4	115020000	75310000	39706000	5	5	0.77196	-0.373402	4.3042	4	135930000	78303000	57626000	5	5	0.884486	-0.177089	6.5292	6	17339000	7554700	9784300
	201	Tb927.7.4940;Tb11.v5.0175	Tb07.26A24.30	oligopeptidase B protein, putative,serine peptidase, clan SC, family S9A-like protein		Q57XB0	X	104.35	4.9	0	4	4	0.793015	-0.334581	0.0306288	5.02897	4	4	0.76763	-0.381517	27.978	4	4143400	2409900	1733500	4	4	0.8612	-0.21558	37.042	4	3492100	1968800	1523300	1	1	0.754375	-0.406646		1	669720	250250	419470
	1357	Tb927.11.1620	Tb11.55.0017, Tb11.55.0017:mRNA, Tb11.55.0017:pep	hypothetical protein, conserved		Q386Z2	X	21.598	69.3	0	19	19	0.794908	-0.331141	0.0126918	6.29996	17	17	0.78285	-0.353192	21.082	25	307310000	180200000	127110000	19	19	0.76711	-0.382495	30.093	25	787030000	462970000	324060000	10	10	0.8364	-0.257735	23.962	15	33499000	13542000	19958000
	738	Tb927.10.2520	TRYP_x-70a06.p2kb545_702, Tb10.70.5160	PrimPol-like protein 2 (ppl2)	ppl2	Q38BZ3		81.851	3.4	0	2	2	0.795012	-0.330951	0.175554	2.51002	0	0				0	0	0	0	1	1	0.84833	-0.237303		1	226210000	132820000	93385000	1	1	0.745045	-0.4246		1	312050	120260	191790
	1536	Tb927.11.4330	TRYP_xi-1013a02.q1k_70, Tb11.02.1880, Tb11.02.1880:mRNA, Tb11.02.1880:pep	hypothetical protein, conserved		Q385Y4	X	21.02	47.1	0	9	9	0.796195	-0.328807	0.0570028	4.13282	7	7	0.84006	-0.251436	22.309	8	84677000	50279000	34398000	8	8	0.84548	-0.242157	15.729	7	171490000	97349000	74142000	8	8	0.710631	-0.492827	6.9283	6	22861000	8138700	14723000
	961	Tb927.10.770	TRYP_x-70a06.p2kb545_1026, Tb10.70.7440	hypothetical protein, conserved		Q38CG3	X	69.121	43.7	0	33	33	0.797996	-0.325546	0.00722263	7.11326	25	25	0.81402	-0.296864	29.865	37	1155000000	684630000	470370000	25	25	0.81304	-0.298602	11.136	36	529430000	319310000	210120000	26	26	0.767813	-0.381173	10.801	30	559900000	226160000	333740000
	2353	Tb927.5.1780	Tb05.1P6.770	hypothetical protein, conserved		Q57ZP7		48.192	51.4	0	20	20	0.798378	-0.324855	0.00107087	9.867	17	17	0.79952	-0.322794	14.806	46	1241200000	750510000	490640000	19	19	0.78773	-0.344227	20.545	53	1308700000	788090000	520640000	12	12	0.808016	-0.307545	17.321	22	289010000	126030000	162980000
	1924	Tb927.3.1590	Tb03.30P12.70	mitochondrial RNA binding complex 1 subunit (MRB1590)	MRB1590	Q57ZF2	X	72.678	35.6	0	19	19	0.799191	-0.323388	0.00334361	8.22438	14	14	0.81162	-0.301124	17.332	21	565120000	332810000	232320000	15	15	0.80754	-0.308394	16.687	19	187060000	110040000	77020000	11	11	0.778816	-0.360645	12.53	15	162010000	65839000	96172000
	2117	Tb927.3.860	Tb03.27F10.580	acyl carrier protein,acyl carrier protein, mitochondrial precursor, putative (ACP)	ACP	Q57WW9	X	16.531	41.2	0	6	6	0.800523	-0.320985	0.0166679	5.90679	6	6	0.81024	-0.303579	23.112	9	61839000	37690000	24149000	6	6	0.75744	-0.400796	44.709	12	145580000	88570000	57012000	5	5	0.835911	-0.258579	23.379	7	22899000	9629800	13269000
	2375	Tb927.5.2420	Tb05.3C6.540	hypothetical protein, conserved		Q582C3		102.77	2.8	0	2	2	0.800784	-0.320515	0.00727788	7.10227	1	1	0.77359	-0.370359		1	594780	384720	210060	1	1	0.80346	-0.315702		1	533520	310540	222990	1	1	0.826173	-0.275484		1	525560	185280	340280
	2287	Tb927.4.5040	Tb04.3M17.450	dihydrolipoamide dehydrogenase, putative		Q584K1		66.008	31.6	0	16	16	0.80087	-0.32036	0.000373325	11.3873	13	13	0.79897	-0.323787	9.7075	9	286370000	166360000	120010000	6	6	0.80757	-0.308341	19.113	7	36956000	22009000	14948000	8	8	0.796115	-0.328951	22.363	9	70735000	27616000	43119000
	1685	Tb927.11.7330	Tb11.02.5230, Tb11.02.5230:mRNA, Tb11.02.5230:pep	hypothetical protein, conserved		Q384T2		23.281	13.8	0	2	2	0.802284	-0.317815	0.0907671	3.46169	2	2	0.77731	-0.363438	18.876	2	5589300	3361600	2227700	2	2	0.82806	-0.272193	12.371	3	17311000	10019000	7292700	0	0				0	0	0	0
	403	Tb927.1.4230		hypothetical protein, conserved		Q4GYF5	X	49.86	9.2	0	5	5	0.802423	-0.317566	0.364816	1.45476	1	1	1.0767	0.106616		1	10852000	6405700	4446600	3	3	0.5635	-0.827512	17.162	2	15592000	10960000	4631300	3	3	0.851571	-0.231801	24.361	5	5714000	2896300	2817700
	2188	Tb927.4.2440	Tb04.1H19.850	hypothetical protein, conserved		Q584E3	X	44.263	23.2	0	6	6	0.805558	-0.31194	0.121298	3.04338	4	4	0.9263	-0.110449	13.283	3	170160000	99569000	70593000	3	3	0.81208	-0.300306	18.687	4	194770000	112020000	82757000	2	2	0.694927	-0.525067	16.498	2	28759000	10177000	18581000
	907	Tb927.10.6260;Tb11.v5.0279	TRYP_x-70a06.p2kb545_85, Tb10.70.0570	ATP-dependent DEAD/H RNA helicase, putative		Q38AY0		68.678	5.6	0	3	3	0.805908	-0.311314	0.357851	1.48257	3	3	1.0078	0.0112094	12.637	3	7116600	4016900	3099800	1	1	0.92454	-0.113192		1	2076500	1183800	892670	1	1	0.561766	-0.831958		1	1515200	524470	990760
	2040	Tb927.3.4260	Tb03.26J7.470	hypothetical protein, conserved		Q580L6	X	41.306	39.7	0	13	13	0.806085	-0.310995	0.0529253	4.2399	9	9	0.80244	-0.317535	10.787	6	356560000	200060000	156510000	10	10	0.73882	-0.436705	8.6979	11	310420000	199210000	111220000	5	5	0.88347	-0.178747	14.326	5	38842000	14574000	24268000
	2546	Tb927.6.2420	Tb06.4M18.910	p22 protein precursor		Q584R4	X	25.349	39.6	0	9	9	0.806707	-0.309883	0.149534	2.74146	7	7	0.72149	-0.470949	13.339	15	1086100000	668890000	417240000	9	9	0.74838	-0.418157	14.178	22	2456500000	1502100000	954340000	5	5	0.97229	-0.0405418	20.494	11	101740000	41111000	60629000
	1516	Tb927.11.3980	Tb11.02.1480, Tb11.02.1480:mRNA, Tb11.02.1480:pep	mitochondrial processing peptidase alpha subunit, putative,metallo-peptidase, Clan ME, Family M16		Q386B6	X	57.037	60.2	0	33	33	0.807327	-0.308775	0.116805	3.09783	27	27	0.74777	-0.419334	20.593	71	5805700000	3604900000	2200800000	31	31	0.74225	-0.430023	37.937	69	7213900000	4535400000	2678500000	19	19	0.948047	-0.0769695	15.85	38	401710000	184890000	216810000
	1872	Tb927.2.5000		hypothetical protein, conserved		Q586T8		43.998	9.4	0	3	3	0.807342	-0.308747	0.184586	2.43763	1	1	0.6689	-0.580138	1.5042	2	2111600	1312000	799600	1	1	0.8107	-0.30276	12.945	3	3053700	1747500	1306300	2	2	0.970403	-0.0433445	68.125	2	3989500	2553700	1435800
	1706	Tb927.11.7900	Tb11.02.5770, Tb11.02.5770:mRNA, Tb11.02.5770:pep	mitochondrial RNA binding protein 16 (RBP16)	RBP16	Q384M8	X	15.118	73	0	13	13	0.807771	-0.307982	0.00150799	9.37315	11	11	0.80815	-0.307305	21.184	12	210180000	133750000	76435000	10	10	0.79606	-0.329051	68.407	11	216740000	136700000	80045000	9	9	0.819269	-0.28759	14.858	7	42522000	16228000	26294000
	1946	Tb927.3.2010	Tb03.30P12.960	hypothetical protein, conserved		Q57ZB0	X	62.262	18.8	0	8	8	0.808337	-0.306971	0.120489	3.05303	6	6	0.81178	-0.300839	6.8357	5	171700000	102510000	69199000	5	5	0.92872	-0.106684	15.638	4	31370000	19405000	11965000	3	3	0.700574	-0.51339	13.291	3	6955600	3141300	3814300
	2056	Tb927.3.4790;Tb927.3.4750	Tb03.48K5.390	aminopeptidase, putative,metallo-peptidase, Clan MA(E) Family M1				97.251	5.2	0	4	4	0.808506	-0.30667	0.0106951	6.54691	4	4	0.83572	-0.258908	8.148	4	4297000	2437000	1860000	4	4	0.81579	-0.29373	21.613	4	3419000	2121100	1297900	1	1	0.775194	-0.367371		1	287970	95402	192570
	1418	Tb927.11.2150	Tb11.18.0011, Tb11.18.0011:mRNA, Tb11.18.0011:pep	hypothetical protein, conserved		Q386U4		54.331	4.4	0	2	2	0.808922	-0.305927	0.392735	1.34837	1	1	1.0399	0.0564448		1	15854000	8468600	7385400	1	1	0.92625	-0.110526		1	4141900	2047700	2094200	1	1	0.549541	-0.863701		1	4233200	1265500	2967700
	2476	Tb927.5.840	Tb05.28F8.600	hypothetical protein, conserved		Q57W29		111.5	16.8	0	17	17	0.80899	-0.305807	0.0782479	3.6758	14	14	0.90265	-0.147761	25.623	14	114390000	63301000	51092000	16	16	0.80845	-0.30677	17.699	18	35719000	21470000	14249000	1	1	0.725531	-0.46289		1	383410	149290	234120
	2847	Tb927.7.4310	Tb07.5F10.130	hypothetical protein, conserved		Q57UR1		53.736	23.3	0	9	9	0.809687	-0.304563	0.0596221	4.06801	8	8	0.7593	-0.397258	12.447	9	177620000	110390000	67233000	8	8	0.77558	-0.366652	10.307	6	196080000	119270000	76810000	4	4	0.901388	-0.14978	35.108	4	7528200	3858400	3669800
	3374	Tb927.9.11720	Tb09.211.2830, Tb09.211.2830:mRNA, Tb09.211.2830:pep, chr9contig211.tmp0322	Iron-sulfur cluster assembly protein		Q38DM2	X	19.436	51.7	0	12	12	0.809981	-0.304039	0.000650607	10.5859	12	12	0.80391	-0.314894	9.8359	15	178160000	108470000	69688000	12	12	0.80764	-0.308216	7.7132	16	348220000	206930000	141290000	10	10	0.818465	-0.289008	11.018	12	47783000	18447000	29336000
	2995	Tb927.8.1010	Tb08.29O4.50	chaperone protein DNAj, putative		Q57VQ3	X	55.325	25.7	0	11	11	0.810025	-0.303961	0.0257045	5.28184	10	10	0.75642	-0.402741	16.422	9	83969000	50484000	33484000	9	9	0.8438	-0.245027	23.905	9	92551000	51690000	40860000	3	3	0.832709	-0.264116	5.9739	3	13676000	5260400	8415400
	3225	Tb927.8.6110	Tb08.11J15.640	3-hydroxy-3-methylglutaryl-CoA synthase, putative (HMGS)	HMGS	Q57YL2	X	54.669	57.3	0	44	44	0.810077	-0.30387	0.123434	3.01818	38	38	0.75382	-0.407708	16.661	105	9654600000	6044200000	3610500000	40	40	0.73947	-0.435436	14.628	103	11986000000	7572300000	4413800000	22	22	0.953652	-0.0684645	20.082	47	371970000	170920000	201050000
	3451	Tb927.9.14230	Tb09.211.4770, Tb09.211.4770:mRNA, Tb09.211.4770:pep, chr9contig211.tmp0525c	hypothetical protein, conserved		Q38D33		21.194	28.6	0	4	4	0.810563	-0.303004	0.00601787	7.37653	4	4	0.83753	-0.255787	26.598	5	11890000	6975300	4914800	4	4	0.79781	-0.325883	8.2631	4	24011000	15063000	8948300	3	3	0.797003	-0.327342	14.067	4	4041300	1543800	2497500
	821	Tb927.10.4280	TRYP_x-70a06.p2kb545_395, Tb10.70.2970	hypothetical protein, conserved		Q38BH2	X	24.055	42.8	0	10	10	0.810593	-0.302951	0.177298	2.49575	6	6	0.73158	-0.450912	14.703	13	193690000	122860000	70832000	6	6	0.73152	-0.451031	8.1329	14	489380000	308180000	181200000	6	6	0.995223	-0.00690837	15.826	14	174420000	74431000	99993000
	2460	Tb927.5.520	Tb05.29K2.700	stomatin-like protein, putative		Q57VW1	X	55.979	35.4	0	21	21	0.810835	-0.30252	0.0845851	3.56345	16	16	0.76398	-0.388393	12.085	26	654750000	391000000	263750000	18	18	0.75548	-0.404535	18.622	31	770750000	475970000	294790000	8	8	0.923617	-0.114634	16.324	11	57541000	26546000	30995000
	298	Tb927.7.5620;Tb11.v5.0590	Tb07.10C21.380	hypothetical protein, conserved		Q582H7		48.224	10.3	0	4	4	0.811222	-0.301832	0.381522	1.39016	2	2	0.70319	-0.508014	8.1095	3	13363000	8870900	4492600	3	3	0.93585	-0.0956508	27.383	3	27641000	16234000	11407000	0	0				0	0	0	0
	3102	Tb927.8.3160	Tb08.28L1.120	hypothetical protein, conserved		Q57YZ7	X	18.646	25.3	0	7	7	0.813798	-0.297257	0.0395291	4.66094	6	6	0.78488	-0.349456	23.593	6	48899000	28223000	20676000	5	5	0.77566	-0.366504	23.102	5	63728000	35482000	28246000	3	3	0.885269	-0.175812	24.778	4	7574400	3177900	4396500
	1398	Tb927.11.1700	Tb11.55.0010, Tb11.55.0010:mRNA, Tb11.55.0010:pep	hypothetical protein, conserved		Q386Y4	X	61.63	26.8	0	10	10	0.814285	-0.296394	0.0322451	4.95478	10	10	0.7798	-0.358824	32.714	14	412000000	231540000	180460000	8	8	0.87801	-0.187691	33.956	9	83056000	47964000	35092000	6	6	0.788581	-0.342669	18.533	11	52568000	22526000	30042000
	3098	Tb927.8.3070	Tb08.28F14.580	hypothetical protein, conserved		Q57W66	X	17.047	17.2	0	3	3	0.815175	-0.294818	0.0833194	3.5852	3	3	0.79354	-0.333625	11.936	4	21979000	13743000	8236700	3	3	0.8374	-0.256011	18.196	4	17671000	10613000	7058100	0	0				0	0	0	0
	2329	Tb927.5.1200	Tb05.30H13.130	exosome component CSL4,Csl4p homologue (CSL4)	CSL4	Q57VE3		32.566	8.4	0	2	2	0.816221	-0.292969	0.367058	1.44592	1	1	0.71525	-0.483481		1	2363700	1475400	888310	0	0				0	0	0	0	1	1	0.931446	-0.102457		1	888490	355470	533020
	172	Tb11.02.5390b;Tb11.02.5390		mRNA processing protein, putative			X	120.71	15.1	0	15	15	0.816733	-0.292064	0.40296	1.31129	11	11	0.71018	-0.493743	29.366	9	14187000	9016600	5170500	11	11	0.64216	-0.638995	15.943	12	20540000	12913000	7626500	3	3	1.19461	0.256545	222.32	3	16771000	14837000	1933600
	1885	Tb927.2.5280		trans-sialidase, putative		Q585U3		77.247	5.8	0	4	4	0.817968	-0.289884	0.0688096	3.86125	3	3	0.73337	-0.447387	29.973	5	30138000	18086000	12053000	4	4	0.87998	-0.184457	21.424	8	26043000	14641000	11402000	3	3	0.848033	-0.237808	4.7936	4	20784000	8681900	12103000
	2685	Tb927.7.1080	Tb07.27M11.140	hypothetical protein, conserved		Q57WU2	X	40.968	46.9	0	14	14	0.818255	-0.289378	0.000837801	10.2211	11	11	0.8094	-0.305075	14.686	22	500800000	298510000	202290000	11	11	0.81982	-0.286621	10.022	20	512950000	300040000	212900000	9	9	0.825627	-0.276437	12.645	21	510350000	208240000	302110000
	2890	Tb927.7.5520	Tb07.10C21.510	hypothetical protein, conserved		Q582G7		22.366	11.7	0	2	2	0.818286	-0.289323	0.0731651	3.7727	1	1	0.79956	-0.322722	10.099	2	6424300	3695100	2729200	1	1	0.83745	-0.255925		1	7977500	4461800	3515700	1	1				0	0	0	0
	1355	Tb927.11.16160	Tb11.01.7830, Tb11.01.7830:mRNA, Tb11.01.7830:pep	ATP binding protein-like protein		Q381H0		22.05	13.8	0	3	3	0.818487	-0.288969	0.316612	1.65921	1	1	0.9125	-0.132104		1	2297400	1456600	840780	3	3	0.73416	-0.445834	72.679	2	7410300	4394100	3016100	0	0				0	0	0	0
	3014	Tb927.8.1420	Tb08.29O9.60	acyl-CoA dehydrogenase, mitochondrial precursor, putative		Q580I1	X	55.982	22.2	0	11	11	0.81882	-0.288381	0.0693868	3.8492	7	7	0.79206	-0.336318	15.152	6	159260000	97955000	61301000	9	9	0.75945	-0.396973	18.921	7	197540000	120010000	77531000	3	3	0.912659	-0.131853	5.6959	3	11377000	5442700	5934500
	1498	Tb927.11.3690	Tb11.02.1170, Tb11.02.1170:mRNA, Tb11.02.1170:pep	hypothetical protein, conserved		Q386E3		41.465	29.6	0	10	10	0.819441	-0.287288	0.020871	5.58236	6	6	0.85039	-0.233803	3.0216	6	144610000	86561000	58054000	9	9	0.8365	-0.257563	15.949	8	230010000	118790000	111210000	7	7	0.773515	-0.370499	24.138	7	204210000	84182000	120030000
	2382	Tb927.5.2590	Tb05.26K5.980	hypothetical protein, conserved		Q57ZT5		29.106	34.3	0	7	7	0.820627	-0.285202	0.000705834	10.4684	4	4	0.81791	-0.289986	11.597	6	24136000	13906000	10230000	5	5	0.81492	-0.29527	12.259	7	71491000	42455000	29036000	7	7	0.829119	-0.27035	18.733	12	77594000	30477000	47117000
	3141	Tb927.8.4240	Tb08.29H22.390	hypothetical protein, conserved		Q57W11	X	183.88	4.1	0	6	6	0.822026	-0.282743	0.210619	2.24729	3	3	0.67516	-0.566699	23.113	4	2744000	1716500	1027500	4	4	0.84057	-0.25056	8.7286	4	5970500	3425600	2544900	6	6	0.978761	-0.0309716	6.0968	5	4435100	1887600	2547500
	3432	Tb927.9.13580	Tb09.211.4400, Tb09.211.4400:mRNA, Tb09.211.4400:pep, chr9contig211.tmp0486c	hypothetical protein, conserved		Q38D71	X	48.929	37.9	0	17	17	0.822646	-0.281656	0.008311	6.91076	16	16	0.82669	-0.274582	25.343	30	406430000	245190000	161250000	15	15	0.84624	-0.240861	21.265	25	380100000	223360000	156740000	7	7	0.795798	-0.329525	25.19	9	124450000	48998000	75450000
	513	Tb927.10.1240	TRYP_x-70a06.p2kb545_940, Tb10.70.6820	hypothetical protein, conserved		Q38CB6	X	28.303	9.9	0	2	2	0.824586	-0.278258	0.61021	0.712622	1	1	0.71274	-0.488552		1	560830	356170	204660	2	2	1.5275	0.611172	100.07	2	6963800	2553200	4410600	1	1	0.514986	-0.957395		1	2469000	668520	1800400
	2030	Tb927.3.3900	Tb03.28C22.510	carnitine O-palmitoyltransferase II, putative (CPT II)	CPT II	Q57WC6		67.395	76.5	0	56	56	0.824619	-0.2782	0.0105133	6.57164	45	45	0.83747	-0.255891	12.862	85	13105000000	7958300000	5146300000	47	47	0.84472	-0.243455	25.718	89	4603500000	2742900000	1860500000	43	43	0.792644	-0.335255	8.4173	58	3900600000	1595000000	2305600000
	3086	Tb927.8.2760	Tb08.26A17.870	hypothetical protein, conserved		Q57XB3	X	52.159	5.7	0	2	2	0.824919	-0.277675	0.129063	2.95385	2	2	0.85821	-0.220597		1	6096400	3947800	2148600	2	2	0.79292	-0.334753	8.4433	2	19939000	10057000	9881800	0	0				0	0	0	0
	2586	Tb927.6.3600	Tb06.2N9.90	hypothetical protein, conserved		Q585A0	X	49.213	8.4	0	3	3	0.825926	-0.275915	0.0754084	3.72913	3	3	0.84494	-0.243079	7.8623	3	20349000	12095000	8254000	3	3	0.80734	-0.308752	12.659	4	30649000	20117000	10532000	0	0				0	0	0	0
	2657	Tb927.6.5090	Tb06.30P15.330	hypothetical protein, conserved		Q586I1		92.912	13.7	0	9	9	0.826671	-0.274614	0.0189638	5.72061	6	6	0.78901	-0.341885	17.58	18	35344000	21901000	13444000	7	7	0.82763	-0.272942	13.533	23	52266000	30887000	21379000	6	6	0.865127	-0.209017	20.772	12	24819000	10931000	13888000
	2527	Tb927.6.2050	Tb06.4M18.270	ribosome biogenesis regulatory protein (RRS1), putative		Q584V1		24.654	31.9	0	6	6	0.827562	-0.273061	0.0682424	3.87319	2	2	0.87501	-0.192629	5.078	3	8736400	5017600	3718900	3	3	0.86866	-0.203136	17.692	4	19225000	11404000	7821200	5	5	0.745657	-0.423417	10.237	5	43985000	16599000	27386000
	1753	Tb927.11.9210	Tb11.01.0950, Tb11.01.0950:mRNA, Tb11.01.0950:pep	hypothetical protein, conserved		Q384A7		62.384	10.1	0	4	4	0.828458	-0.271499	0.356583	1.48769	2	2	1.111	0.151859	8.182	2	29868000	13710000	16158000	4	4	0.79303	-0.334553	23.163	3	22501000	15406000	7095000	1	1	0.645369	-0.631803		1	2625100	929710	1695400
	2904	Tb927.7.5820	Tb07.10C21.130	Monooxygenase, putative		Q582J7	X	55.086	17.7	0	8	8	0.828555	-0.271331	0.121229	3.0442	6	6	0.73845	-0.437428	9.3559	9	257380000	156730000	100650000	5	5	0.81379	-0.297272	11.743	8	190220000	112850000	77367000	6	6	0.946522	-0.0792928	15.05	9	14787000	6667100	8120300
	3117	Tb927.8.3540	Tb08.10J17.970	hypothetical protein, conserved		D6XL89		105.84	2.5	0	2	2	0.8288	-0.270905	0.313583	1.67308	1	1	0.91668	-0.12551		1	343720	205380	138330	0	0				0	0	0	0	2	2	0.749344	-0.416299		1	674250	70915	603330
	2282	Tb927.4.4910	Tb04.3M17.150	3,2-trans-enoyl-CoA isomerase, mitochondrial precursor, putative		Q584L4	X	45.333	28.2	0	11	8	0.829745	-0.269261	0.0139837	6.16011	10	7	0.80163	-0.318992	29.794	22	513770000	310600000	203170000	10	7	0.82372	-0.279774	28.744	23	624430000	377380000	247050000	10	7	0.865127	-0.209017	8.7976	11	305520000	132290000	173240000
	2769	Tb927.7.2980;Tb927.7.3020	Tb07.13M20.460	hypothetical protein, conserved		Q57YA8		21.242	45.3	0	10	10	0.829892	-0.269004	0.0405201	4.62522	8	8	0.7811	-0.356421	7.4519	8	81620000	49237000	32383000	7	7	0.82043	-0.285548	14.888	8	126790000	76875000	49911000	7	7	0.891902	-0.165044	19.519	7	9243400	3855200	5388300
	1479	Tb927.11.3260	Tb11.02.0770, Tb11.02.0770:mRNA, Tb11.02.0770:pep	mitochondrial DNA polymerase I protein D, putative (POLID)	POLID	Q386I5	X	182.88	10.7	0	18	18	0.830019	-0.268784	0.0555264	4.17068	6	6	0.77368	-0.370191	40.116	8	4282600	2432600	1850000	17	17	0.817	-0.291592	29.891	17	48036000	28467000	19569000	10	10	0.90465	-0.144569	9.4641	10	7736500	3469300	4267200
	3446	Tb927.9.14160	Tb09.211.4700, Tb09.211.4700:mRNA, Tb09.211.4700:pep, chr9contig211.tmp0518c	rieske iron-sulfur protein, mitochondrial precursor (RISP)	RISP	Q38D40	X	33.655	53.2	0	15	15	0.83077	-0.267479	0.0269603	5.21302	15	15	0.80195	-0.318416	15.205	32	2022800000	1235900000	786900000	15	15	0.80893	-0.305913	31.125	30	1886800000	1168400000	718410000	6	6	0.883861	-0.178109	12.291	10	103670000	42704000	60970000
	2234	Tb927.4.3680	Tb04.26G5.600	protein phosphatase 2C, putative		Q585I2	X	29.99	51.6	0	15	15	0.831327	-0.266511	0.0419915	4.57376	11	11	0.78139	-0.355885	15.692	22	282030000	167060000	114970000	13	13	0.82277	-0.281439	13.145	25	441760000	263710000	178050000	15	15	0.893655	-0.16221	15.134	29	278610000	111050000	167560000
	3618	Tb927.9.7260	Tb09.160.5320, Tb09.160.5320:mRNA, Tb09.160.5320:pep, chr9contig160.tmp0418	hypothetical protein, conserved		Q38EL9	X	41.248	30.1	0	8	8	0.831682	-0.265896	0.00444005	7.81521	6	6	0.81433	-0.296315	5.2492	7	142140000	90422000	51718000	6	6	0.83126	-0.266628	21.362	10	252940000	173480000	79454000	7	7	0.849834	-0.234747	16.398	10	297870000	126960000	170920000
	2783	Tb927.7.3200	Tb07.13M20.100	hypothetical protein, conserved		Q57YD0		40.195	26	0	8	8	0.832259	-0.264895	0.0382052	4.71009	7	7	0.84544	-0.242226	21.027	10	107600000	63432000	44167000	8	8	0.77568	-0.366466	16.103	10	129390000	78220000	51168000	6	6	0.879044	-0.185993	8.1799	4	105960000	40614000	65345000
	1614	Tb927.11.590	Tb11.03.0490, Tb11.03.0490:mRNA, Tb11.03.0490:pep	hypothetical protein, conserved		Q387J2	X	22.651	24	0	6	6	0.832497	-0.264482	0.0157663	5.98701	5	5	0.84695	-0.239651	24.929	3	8262200	5128500	3133700	3	3	0.79499	-0.330991	6.2608	3	15728000	10169000	5559200	3	3	0.856898	-0.222805	39.416	4	3264300	1254600	2009700
	3080	Tb927.8.2670	Tb08.26A17.730	hypothetical protein, conserved		Q57XC2	X	49.125	31.8	0	10	10	0.833329	-0.263043	0.180876	2.46693	9	9	0.8789	-0.186229	19.693	11	178460000	127130000	51331000	7	7	0.79012	-0.339856	13.644	12	155600000	94750000	60852000	1	1				0	0	0	0
	2420	Tb927.5.3350	Tb05.27M3.490	iron superoxide dismutase, putative		Q57Z58	X	26.824	44.1	0	10	10	0.833485	-0.262771	0.127422	2.97231	10	10	0.78845	-0.342909	9.5254	29	635670000	386930000	248730000	10	10	0.76368	-0.38896	7.3123	30	1571500000	961710000	609790000	10	10	0.961631	-0.0564448	11.21	27	718640000	287380000	431260000
	2793	Tb927.7.3380	Tb07.28B13.690	hypothetical protein, conserved		Q57WF3		32.854	11.2	0	2	2	0.833558	-0.262645	0.363212	1.46112	0	0				0	0	0	0	1	1	0.74165	-0.43119		1	4244200	2366200	1878000	1	1	0.936856	-0.0941009		1	3159300	1192300	1966900
	2471	Tb927.5.750	Tb05.30F7.290	hypothetical protein, conserved		Q57VG3		24.837	32.3	0	7	7	0.833565	-0.262633	0.132646	2.91435	3	3	0.76942	-0.378157	12.586	5	19756000	11761000	7994900	6	6	0.77918	-0.359971	19.914	9	68630000	41955000	26676000	4	4	0.96609	-0.0497702	17.329	5	6654000	2531900	4122200
	2743	Tb927.7.2390	Tb07.22O10.380	hypothetical protein, conserved		Q57XN5	X	102.86	33	0	32	32	0.834008	-0.261867	0.00165046	9.24292	23	23	0.84487	-0.243199	18.348	35	49822000	28757000	21065000	26	26	0.82354	-0.280089	19.664	57	85709000	49135000	36573000	19	19	0.83375	-0.262313	25.723	37	43222000	17918000	25305000
	282	Tb11.v5.0493;Tb927.7.3830		kinesin K39, putative				154.9	33.2	0	4	4	0.835821	-0.258733	0.149415	2.74261	2	2	0.93733	-0.093371	47.014	3	28412000	15984000	12428000	2	2	0.86589	-0.207744	9.9292	3	90511000	54611000	35901000	2	2	0.719424	-0.475085	3.8969	2	916100	372730	543370
	426	Tb927.10.10010	TRYPtp6k15-3d06.p1c_46, Tb10.6k15.0270	60S acidic ribosomal protein, putative		Q389X5		25.628	22.1	0	6	6	0.838159	-0.254703	0.0919509	3.44299	5	5	0.8461	-0.2411	20.267	5	14541000	8611700	5929700	5	5	0.75528	-0.404917	10.739	6	27318000	16866000	10452000	4	4	0.921404	-0.118094	14.019	3	11579000	5034400	6544300
	3457	Tb927.9.1470	Tb09.160.0440, Tb09.160.0440:mRNA, Tb09.160.0440:pep, chr9contig160.tmp0044c	hypothetical protein, conserved		Q38FZ7		17.293	14.1	0	4	4	0.838383	-0.254319	0.0216577	5.52898	2	2	0.79905	-0.323642	12.095	2	8204600	4927200	3277400	2	2	0.8751	-0.19248	1.9393	2	20440000	12373000	8067400	4	4	0.842744	-0.246834	11.904	4	7379000	2827600	4551500
	2733	Tb927.7.2200	Tb07.22O10.130	hypothetical protein, conserved		Q57XQ4	X	8.8073	59	0	5	5	0.83938	-0.252605	0.0632565	3.98264	5	5	0.7964	-0.328435	16.17	7	39697000	23995000	15702000	4	4	0.80674	-0.309824	13.488	6	37160000	22276000	14885000	3	3	0.920471	-0.119555	19.681	3	5942500	2309100	3633300
	1586	Tb927.11.5390	238.t00598, Tb11.02.3065, Tb11.02.3065:mRNA, Tb11.02.3065:pep	hypothetical protein, conserved		Q385M9	X	9.795	42.2	0	3	3	0.840722	-0.2503	0.0697189	3.84231	3	3	0.85465	-0.226594	15.017	5	21212000	12632000	8579700	3	3	0.90562	-0.143022	10.948	5	28252000	16670000	11582000	2	2	0.767754	-0.381283	4.4149	3	8253800	2939500	5314300
	1162	Tb927.11.11880	TB11.01.3730:mRNA, Tb11.01.3720, Tb11.01.3720:mRNA, Tb11.01.3720:pep, Tb11.01.3730, Tb11.01.3730:exon:1, Tb11.01.3730:mRNA, Tb11.01.3730:pep, Tb927.11.11890, Tb927.11.11890:mRNA, Tb927.11.11890:pep	conserved protein		Q382Z2,Q382Z3		156.29	1.5	0.0005814	2	2	0.842451	-0.247335	0.434524	1.20249	2	2	0.73286	-0.44839	20.114	3	3702500	2130800	1571600	2	2	0.96843	-0.0462803	3.1926	3	2016600	1214400	802130	0	0				0	0	0	0
	3094	Tb927.8.3010	Tb08.28F14.420	hypothetical protein, conserved		Q57W72		82.184	15.7	0	10	10	0.84282	-0.246703	0.635919	0.653086	9	9	1.0993	0.136585	10.695	8	16383000	8417000	7965900	4	4	0.64618	-0.629992	23.097	3	2485300	1627000	858380	0	0				0	0	0	0
	3097	Tb927.8.3060	Tb08.28F14.550	cytosolic leucyl aminopeptidase, putative,metallo-peptidase, Clan MF, Family M17		Q57W67		71.314	46.8	0	27	27	0.843438	-0.245646	0.00449308	7.79808	23	23	0.8572	-0.222296	18.538	85	600250000	352980000	247270000	22	22	0.82498	-0.277569	18.313	84	647390000	379210000	268180000	17	17	0.848464	-0.237074	17.997	64	474720000	208800000	265920000
	3617	Tb927.9.7250	Tb09.160.5310, Tb09.160.5310:mRNA, Tb09.160.5310:pep, chr9contig160.tmp0417	hypothetical protein, conserved		Q38EM0		20.911	27.9	0	4	4	0.845726	-0.241737	0.0898056	3.47705	2	2	0.93785	-0.0925709	16.594	2	8536500	5241200	3295300	4	4	0.82469	-0.278076	23.277	5	28258000	15982000	12276000	1	1	0.782105	-0.354565		1	5214300	2066600	3147700
	1958	Tb927.3.2230	Tb03.48O8.710	succinyl-CoA synthetase alpha subunit, putative		Q582T6	X	31.464	55.1	0	26	26	0.846145	-0.241022	0.00386252	8.01624	26	26	0.84569	-0.241799	20.96	124	13452000000	7953900000	5498400000	26	26	0.83125	-0.266646	11.688	116	12520000000	7511400000	5008400000	21	21	0.861772	-0.214622	12.97	56	1109400000	462010000	647350000
	538	Tb927.10.12890	Tb10.389.0630	bifunctional aminoacyl-tRNA synthetase, putative	ProRS	Q388V7	X	90.96	25	0	20	20	0.846801	-0.239906	0.180659	2.46866	17	17	0.95962	-0.0594649	20.534	22	169320000	95553000	73770000	14	14	0.87265	-0.196525	17.309	17	39013000	23073000	15940000	11	11	0.725111	-0.463727	29.034	17	32544000	12916000	19628000
	3512	Tb927.9.2900	Tb09.160.1560, Tb09.160.1560:mRNA, Tb09.160.1560:pep, chr9contig160.tmp0149c	hypothetical protein, conserved		Q38FN3		287.19	5.3	0	12	12	0.847212	-0.239205	0.255427	1.96902	4	4	1.0167	0.023894	10.742	5	18177000	9675300	8501400	11	11	0.84669	-0.240094	15.987	15	44654000	24373000	20281000	3	3	0.706414	-0.501414	12.059	3	1207200	385030	822140
	923	Tb927.10.6800	TRYPtp6k15-3d06.p1c_578, Tb10.6k15.3970	developmentally regulated GTP-binding protein, putative		Q38AS7		41.267	4.6	0.0072545	2	2	0.847593	-0.238557	0.513149	0.962551	0	0				0	0	0	0	1	1	1.007	0.0100637	1.9877	2	3610300	1922200	1688100	1	1	0.713419	-0.487178		1	12696000	5545700	7150700
	173	Tb11.02.5400b;Tb11.02.5400		cystathionine beta-synthase, putative				39.464	16.6	0	4	4	0.848204	-0.237517	0.194332	2.3634	2	2	0.7177	-0.478547	25.42	2	46795000	31663000	15132000	3	3	0.95239	-0.0703756	41.705	4	10013000	4880900	5131900	3	3	0.892777	-0.163628	31.53	3	84608000	31481000	53127000
	2193	Tb927.4.2550	Tb04.1H19.1120	hypothetical protein, conserved		Q584D2	X	32.131	4.8	0	2	2	0.850715	-0.233252	0.0899689	3.47443	2	2	0.87051	-0.200067	1.5537	2	13373000	8346200	5026500	1	1	0.83137	-0.266437		1	7623000	3904800	3718200	0	0				0	0	0	0
	261	Tb11.v5.0394;Tb927.10.15750		hypothetical protein, conserved				183.78	16.2	0	9	9	0.850883	-0.232967	0.00215531	8.85789	6	6	0.86292	-0.212701	7.9945	6	7479100	4227100	3252000	1	1	0.84105	-0.249737		1	892970	532470	360500	6	6	0.848824	-0.236462	13.479	5	5075400	2209900	2865500
	2982	Tb927.7.800	Tb07.29K4.480	mitochondrial RNA binding complex 1 subunit (MRB800)	MRB800	Q57VS6	X	60.484	9.4	0	4	4	0.851802	-0.23141	0.154535	2.69399	4	4	0.77583	-0.366188	9.5903	5	55677000	33434000	22243000	3	3	0.81239	-0.299756	6.8661	6	89996000	54073000	35923000	1	1	0.980584	-0.0282862		1	2486800	1166800	1320000
	790	Tb927.10.3540	TRYP_x-70a06.p2kb545_520, Tb10.70.3880	hypothetical protein, conserved		Q38BP5		24.291	23.9	0	6	6	0.851993	-0.231086	0.141081	2.8254	5	5	0.75763	-0.400435	14.854	5	35440000	20767000	14673000	5	5	0.85271	-0.229873	12.863	6	34780000	20414000	14366000	2	2	0.957304	-0.0629506		1	1088900	516670	572260
	882	Tb927.10.5770	TRYP_x-70a06.p2kb545_164, Tb10.70.1190	valosin-containing protein homolog,Transitional endoplasmic reticulum ATPase, putative (VCP)	VCP	Q38B27		85.825	32.8	0	27	27	0.852081	-0.230937	0.00350325	8.15709	20	20	0.84044	-0.250783	27.341	31	90334000	54297000	36037000	22	22	0.84828	-0.237388	20.651	38	85392000	49048000	36344000	16	16	0.867754	-0.204642	15.417	29	55933000	24199000	31735000
	1606	Tb927.11.5760	Tb11.02.3510, Tb11.02.3510:mRNA, Tb11.02.3510:pep, Tb11.212.0550	hypothetical protein, conserved		Q385J2	X	36.516	8.8	0	3	3	0.852483	-0.230258	0.284627	1.81285	2	2	0.78968	-0.34066	14.497	2	16266000	9479900	6785800	3	3	0.92028	-0.119855	81.608	3	26973000	14453000	12519000	0	0				0	0	0	0
	2760	Tb927.7.2730	Tb07.13M20.730	leucine-rich repeat protein (LRRP), putative		Q57Y83		33.927	7.8	0	2	2	0.85306	-0.229281	0.0753072	3.73107	1	1	0.91103	-0.13443		1	1152100	687590	464560	1	1	0.78021	-0.358066		1	4728000	2615500	2112500	1	1	0.873362	-0.195348		1	4662900	1954600	2708300
	2686	Tb927.7.1100	Tb07.27M11.240	hypothetical protein, conserved		Q57WU0		82.315	6.1	0	5	5	0.85324	-0.228977	0.273951	1.86801	5	5	0.91772	-0.123874	26.033	5	145000000	92078000	52920000	2	2	0.79329	-0.33408	41.794	2	125450000	80234000	45212000	0	0				0	0	0	0
	266	Tb11.v5.0418;Tb927.1.880		hypothetical protein, conserved				81.475	2.6	0	2	2	0.853262	-0.228939	0.159619	2.6473	1	1	0.84219	-0.247782	1.4199	2	1855300	1081000	774280	2	2	0.75806	-0.399616	28.215	4	17434000	8839000	8595000	1	1	0.973047	-0.0394192	3.8196	2	2497500	1158100	1339400
	1640	Tb927.11.6360	Tb11.02.4220, Tb11.02.4220:mRNA, Tb11.02.4220:pep	60S ribosomal protein L24, putative		Q385D3		22.732	13.1	0	2	2	0.85435	-0.227102	0.0518123	4.27056	2	2	0.84345	-0.245626	11.489	2	3813700	2285300	1528500	2	2	0.86539	-0.208578		1	4844100	2955200	1888900	0	0				0	0	0	0
	3506	Tb927.9.2520;Tb11.v5.0868	Tb09.160.1200, Tb09.160.1200:mRNA, Tb09.160.1200:pep, chr9contig160.tmp0120c	microtubule-associated protein (GB4)	GB4	Q38FR6		928.36	29.8	0	12	12	0.854445	-0.22694	0.00920422	6.76349	9	9	0.85353	-0.228486	23.487	13	147470000	84982000	62493000	11	11	0.87769	-0.188217	10.759	18	443240000	252370000	190870000	7	7	0.832709	-0.264116	9.6913	10	99421000	42236000	57185000
	3335	Tb927.9.10400	Tb09.211.1800, Tb09.211.1800:mRNA, Tb09.211.1800:pep, chr9contig211.tmp0211c	hypothetical protein, conserved		Q38DX4		50.645	17.3	0	14	14	0.85502	-0.225971	0.074076	3.75485	11	11	0.8969	-0.156981	26.554	32	603640000	328710000	274930000	13	13	0.89213	-0.164674	17.992	30	294140000	169680000	124460000	11	11	0.781189	-0.356257	16.87	48	186350000	73437000	112910000
	486	Tb927.10.11780	Tb10.26.0090	hypothetical protein, conserved		Q389G3		131.27	7.2	0	8	8	0.855532	-0.225107	0.399572	1.32347	1	1	0.63929	-0.645458		1	249820	137920	111900	3	3	1.0232	0.0330882	14.676	3	5219300	2640500	2578700	8	8	0.957304	-0.0629506	13.187	9	10588000	4934700	5653300
	3419	Tb927.9.13200	Tb09.211.4070, Tb09.211.4070:mRNA, chr9contig211.tmp0451c	unspecified product		Q38DA1		19.711	23.8	0	3	3	0.85639	-0.223659	0.307312	1.70222	2	2	1.0394	0.055751	21.444	3	32714000	16911000	15803000	3	3	0.70011	-0.514346	24.135	4	34669000	22723000	11946000	1	1	0.863111	-0.212383		1	1171700	576520	595170
	2444	Tb927.5.4020	Tb05.45E22.280	hypothetical protein		Q57Z47		29.347	25.4	0	9	9	0.856493	-0.223486	0.0100911	6.63078	9	9	0.83345	-0.262832	31.067	18	691540000	404080000	287470000	8	8	0.85669	-0.223155	9.5431	17	688850000	403670000	285190000	8	8	0.879972	-0.184471	13.259	12	440470000	178100000	262370000
	947	Tb927.10.7410	TRYPtp6k15-3d06.p1c_463, Tb10.6k15.3250	succinyl-CoA ligase [GDP-forming] beta-chain, putative		Q38AM2	X	44.905	81.4	0	53	53	0.857293	-0.22214	0.00550766	7.50434	44	44	0.84968	-0.235008	14.663	193	29346000000	17240000000	12105000000	44	44	0.8455	-0.242123	15.337	213	35747000000	21197000000	14549000000	47	47	0.877039	-0.189287	15.3	129	21369000000	8826400000	12543000000
	3552	Tb927.9.4520	Tb09.160.3110, Tb09.160.3110:mRNA, Tb09.160.3110:pep, chr9contig160.tmp0249	mitochondrial processing peptide beta subunit, putative,metallo-peptidase, Clan ME, Family M16		Q38F91	X	53.689	50.3	0	24	24	0.857785	-0.221312	0.212198	2.23652	20	20	0.77808	-0.36201	17.267	25	578350000	357760000	220580000	22	22	0.79866	-0.324347	24.631	34	702990000	427920000	275070000	9	9	1.01566	0.0224197	23.544	16	70370000	34900000	35470000
	1578	Tb927.11.5190	Tb11.02.2850, Tb11.02.2850:mRNA, Tb11.02.2850:pep, Tb11.212.1230	leucine-rich repeat protein (LRRP), putative		Q385P9		168.29	1.3	0.0008663	2	2	0.858967	-0.219326	0.0060817	7.36131	0	0				0	0	0	0	1	1	0.85772	-0.221421		1	1258900	706180	552700	1	1	0.860215	-0.217231		1	456240	187700	268540
	2673	Tb927.6.740	Tb06.3D8.660	ATP-dependent DEAH-box RNA helicase, putative		Q583S9		139.08	3.8	0	5	5	0.859837	-0.217865	0.329174	1.60308	1	1				0	182470	182470	0	3	3	0.93694	-0.0939714	19.089	3	3531700	1956100	1575600	4	4	0.789079	-0.341758	14.205	4	1639100	719100	920010
	3180	Tb927.8.5170	Tb08.5H5.520	hypothetical protein, conserved		Q57UI9		135.82	7.1	0	7	7	0.860495	-0.216762	0.52448	0.93104	2	2	0.5833	-0.77769	233.24	3	3990900	2991500	999410	6	6	0.99405	-0.00860967	18.667	7	9613600	5178700	4434800	1	1	1.09886	0.136014		1	334890	149380	185510
	3024	Tb927.8.1580	Tb08.29O9.290	hypothetical protein, conserved		Q580G5		31.532	23.8	0	9	9	0.860695	-0.216427	0.0377326	4.72804	5	5	0.84844	-0.237115	8.0112	6	38456000	22117000	16338000	5	5	0.82424	-0.278864	9.6102	6	96290000	57642000	38649000	8	8	0.911743	-0.1333	7.9911	9	128870000	55408000	73467000
	530	Tb927.10.12700	Tb10.389.0890	pyruvate dehydrogenase E1 alpha subunit, putative		Q388X3	X	42.511	94.2	0	52	52	0.861091	-0.215762	0.00475921	7.71506	43	43	0.87835	-0.187132	17.664	91	5278500000	3088700000	2189800000	48	48	0.84823	-0.237473	15.497	111	8197600000	4856500000	3341100000	43	43	0.856971	-0.222681	12.635	59	7852200000	3325600000	4526600000
	1851	Tb927.2.4400		hypothetical protein, conserved		Q586P5	X	136.9	54.2	0	77	77	0.861283	-0.21544	0.0124654	6.32593	53	53	0.86034	-0.217021	23.481	61	121230000	68566000	52668000	72	72	0.83701	-0.256683	19.44	98	785150000	455450000	329700000	21	21	0.887233	-0.172616	15.482	18	26056000	10982000	15074000
	3336	Tb927.9.10450	Tb09.211.1830, Tb09.211.1830:mRNA, Tb09.211.1830:pep, chr9contig211.tmp0215c	hypothetical protein, conserved		Q38DX1		146.39	4.1	0	5	5	0.862453	-0.213482	0.124935	3.00075	2	2	0.78337	-0.352234	15.365	2	1572600	896270	676330	4	4	0.85585	-0.22457	5.5019	5	3357700	1716900	1640900	3	3	0.956846	-0.063641	28.749	2	699920	307900	392020
	199	Tb927.7.4900;Tb11.v5.0171	Tb07.26A24.100	5'-3' exonuclease XRNA, putative,exoribonuclease 1, putative (XRNA)	XRNA	Q57XA6		158.67	11.7	0	17	17	0.862991	-0.212583	0.282012	1.82617	2	2	1.0062	0.00891709	19.792	3	1980100	1024400	955680	15	15	0.89547	-0.159283	13.261	12	35929000	20741000	15188000	9	9	0.713318	-0.487383	22.324	7	5451900	2014400	3437400
	3144	Tb927.8.4290	Tb08.29H22.500	hypothetical protein, conserved		Q57W06		22.468	24.1	0	5	5	0.864178	-0.210599	0.178275	2.48783	5	5	0.82865	-0.271165	14.303	5	12111000	7362700	4748800	4	4	0.90123	-0.150033	13.61	4	23460000	12978000	10481000	0	0				0	0	0	0
	501	Tb927.10.12180	Tb10.389.1560	hypothetical protein, conserved		Q389C5		77.894	20.2	0	13	13	0.864221	-0.210527	0.00922396	6.7604	11	11	0.84398	-0.244719	12.979	12	49599000	29391000	20208000	9	9	0.86299	-0.212584	11.595	7	29463000	17131000	12332000	6	6	0.886211	-0.174279	12.053	4	15724000	6838500	8885400
	1899	Tb927.2.5970		hypothetical protein, conserved		Q586B9		46.698	9	0	4	4	0.86473	-0.209679	0.0680948	3.87631	3	3	0.85134	-0.232193	34.299	3	65933000	34496000	31437000	4	4	0.87833	-0.187165	26.827	3	96020000	53070000	42950000	0	0				0	0	0	0
	3096	Tb927.8.3050	Tb08.28F14.530	hypothetical protein, conserved		Q57W68		61.968	8.3	0	4	4	0.864768	-0.209615	0.325835	1.61779	3	3	0.79699	-0.327366	8.8553	4	39562000	23482000	16080000	4	4	0.93831	-0.0918635	13.367	5	21480000	11805000	9675200	0	0				0	0	0	0
	278	Tb927.10.15370;Tb11.v5.0480	TRYP_x-61h03.q2kb185_160, Tb10.61.1040	DNA-directed RNA polymerases I and III subunit RPAC1, putative (RPC40)	RPC40	Q387X6		37.377	12.2	0	3	3	0.864842	-0.209491	0.0452917	4.46461	3	3	0.81854	-0.288875	13.967	3	29374000	16952000	12422000	3	3	0.91449	-0.128961	8.865	3	34360000	20650000	13709000	3	3	0.864155	-0.210638	12.961	2	28826000	12320000	16506000
	1242	Tb927.11.13700	Tb11.01.5270, Tb11.01.5270:mRNA, Tb11.01.5270:pep	hypothetical protein, conserved		Q382G7		85.787	7.6	0	4	4	0.864951	-0.20931	0.487175	1.03749	4	4	1.0716	0.0997665	43.666	3	2046700	1141900	904760	3	3	0.9805	-0.0284105	37.61	3	1168500	538080	630430	2	2	0.615877	-0.699285	25.505	2	476410	188900	287510
	395	Tb927.1.3800		hypothetical protein, conserved		Q4GYJ7	X	19.907	54.7	0	11	11	0.865487	-0.208415	0.00790103	6.98374	8	8	0.8448	-0.243318	20.451	11	61422000	36822000	24601000	8	8	0.86917	-0.20229	11.164	10	108620000	63045000	45572000	11	11	0.882924	-0.179638	19.298	14	21857000	8825500	13032000
	3642	Tb927.9.8410	Tb09.211.0330, Tb09.211.0330:mRNA, Tb09.211.0330:pep, chr9contig211.tmp0040c	chaperone protein DNAj, putative		Q38EC6	X	35.594	76.3	0	30	30	0.865882	-0.207758	0.0128216	6.28527	26	26	0.86352	-0.211699	14.189	69	3393200000	1978800000	1414400000	23	23	0.84277	-0.246789	13.088	72	2898900000	1707200000	1191700000	21	21	0.892061	-0.164786	9.9642	57	1257200000	521820000	735420000
	655	Tb927.10.15200	TRYP_x-61h03.q2kb185_197, Tb10.61.1310	hypothetical protein, conserved		Q387Z1		25.784	7.5	0	2	2	0.865891	-0.207742	0.615955	0.699103	0	0				0	0	0	0	1	1	0.70257	-0.509286		1	178740000	112660000	66081000	1	1	1.06718	0.0938021		1	598460	263280	335170
	3251	Tb927.8.6640	Tb08.30K1.500	hypothetical protein, conserved		Q57TU9	X	67.498	33.4	0	18	18	0.866333	-0.207007	0.0276197	5.17816	16	16	0.83103	-0.267028	20.927	20	739340000	428200000	311150000	17	17	0.90416	-0.14535	16.511	21	299680000	173510000	126180000	8	8	0.865351	-0.208642	27.334	10	144960000	65312000	79650000
	1983	Tb927.3.2960	Tb03.27C5.420	inosine-adenosine-guanosine-nucleosidehydrolase,IAG-nucleoside hydrolase (IAGNH)	IAGNH	Q57ZL6		35.848	22.6	0	7	7	0.86765	-0.204815	0.00845095	6.88667	6	6	0.8808	-0.183114	15.331	8	142150000	82483000	59663000	5	5	0.87736	-0.188759	14.301	6	95435000	55464000	39971000	5	5	0.845237	-0.242572	10.727	6	38251000	16351000	21900000
	1382	Tb927.11.16730	Tb11.01.8470, Tb11.01.8470:mRNA, Tb11.01.8470:pep	dihydrolipoyl dehydrogenase (GCVL-2)	GCVL-2	Q381B3	X	50.433	79.2	0	45	45	0.867982	-0.204263	0.0882885	3.50163	41	41	0.82941	-0.269843	43.772	124	9305900000	5541400000	3764500000	45	45	0.82998	-0.268852	22.161	121	10558000000	6395200000	4162800000	29	29	0.949938	-0.0740944	20.641	76	975860000	463220000	512640000
	1280	Tb927.11.14380	Tb11.01.5980, Tb11.01.5980:mRNA, Tb11.01.5980:pep	kinetoplast polyadenylation/uridylation factor 2 (KPAF2)	KPAF2	Q381Z9	X	72.496	34.8	0	19	19	0.868023	-0.204195	0.0278642	5.16544	16	16	0.86186	-0.214475	12.13	24	369550000	217100000	152460000	15	15	0.90789	-0.139411	16.709	23	91272000	53215000	38056000	13	13	0.835841	-0.2587	23.191	19	74023000	32752000	41271000
	499	Tb927.10.12130	Tb10.389.1610	hypothetical protein, conserved		Q389D0		87.529	10.9	0	7	7	0.868175	-0.203941	0.00144962	9.43011	5	5	0.87532	-0.192118	12.987	4	5005800	2928900	2076800	3	3	0.86988	-0.201112	5.8867	4	4422800	2464100	1958700	4	4	0.859402	-0.218595	10.831	6	4798100	2088200	2709900
	2728	Tb927.7.2150;Tb07.11L3.100		hypothetical protein, conserved		Q57W20		150.07	5.5	0	7	6	0.868493	-0.203414	0.0735438	3.76525	6	5	0.93855	-0.0914945	13.9	6	37173000	19696000	17477000	2	2	0.85251	-0.230211	1.2253	2	1711600	1038800	672760	2	2	0.818733	-0.288536		1	123220	49699	73519
	2365	Tb927.5.2100	Tb05.1P6.80	RNA-binding protein, putative (RBP30)	RBP30	Q57ZS9	X	49.665	29.9	0	11	11	0.868992	-0.202585	0.186141	2.42553	9	9	0.83517	-0.259858	18.206	11	118250000	68712000	49542000	9	9	0.78785	-0.344007	12.841	9	106370000	63727000	42645000	6	6	0.997307	-0.00389003	18.151	6	21691000	8554400	13136000
	2046	Tb927.3.4510	Tb03.26J7.870	hypothetical protein, conserved		Q580J1		150.91	2.4	0	3	3	0.869352	-0.201988	0.407983	1.29342	1	1	0.83708	-0.256563		1	5683300	3403800	2279500	1	1	0.70313	-0.508137		1	1296800	666900	629900	2	2	1.11631	0.158735	15.93	2	829560	416930	412630
	1243	Tb927.11.13710	Tb11.01.5280, Tb11.01.5280:mRNA, Tb11.01.5280:pep	hypothetical protein, conserved		Q382G6	X	20.895	62.2	0	13	13	0.869444	-0.201836	0.0403661	4.63071	9	9	0.85586	-0.224553	30.31	12	130820000	76827000	53995000	11	11	0.83497	-0.260204	11.885	15	230490000	137120000	93370000	3	3	0.919709	-0.12075	17.858	5	11343000	4639000	6703900
	3579	Tb927.9.5700	Tb09.160.4210, Tb09.160.4210:mRNA, Tb09.160.4210:pep, chr9contig160.tmp0318	hypothetical protein, conserved		Q38EY5		238.85	1.8	0	3	3	0.869697	-0.201416	0.296452	1.75413	2	2	0.71328	-0.48746	18.606	2	704250	471070	233180	3	3	0.94262	-0.0852518	16.404	3	2839100	1706000	1133100	1	1	0.978378	-0.0315364		1	1159700	531600	628110
	1034	Tb927.10.9390	TRYPtp6k15-3d06.p1c_144, Tb10.6k15.1010	hypothetical protein, conserved		Q38A36		36.684	7.6	0	3	3	0.869726	-0.201367	0.421392	1.24676	2	2	0.7801	-0.358269	39.907	2	15669000	8397200	7272000	3	3	0.96965	-0.044464	22.021	3	25672000	14787000	10884000	0	0				0	0	0	0
	2624	Tb927.6.4330	Tb06.26G9.1000	hypothetical protein, conserved		Q586Z9		23.949	27.7	0	4	4	0.869995	-0.20092	0.413306	1.27472	2	2	0.78273	-0.353413	32.741	2	6672800	3763900	2908900	4	4	0.96699	-0.0484271	21.883	4	19704000	11314000	8390700	0	0				0	0	0	0
	1954	Tb927.3.2130	Tb03.30P12.1220	hypothetical protein, conserved		Q57Z98	X	81.531	8	0	5	5	0.871928	-0.197718	0.398918	1.32584	3	3	0.67647	-0.563902	18.265	3	5267200	3487000	1780100	3	3	0.95248	-0.0702393	45.568	3	1980200	1222800	757350	2	2	1.02882	0.0409866	6.6125	2	1894400	844800	1049600
	3351	Tb927.9.10870	Tb09.211.2220, Tb09.211.2220:mRNA, Tb09.211.2220:pep, chr9contig211.tmp0258c	hypothetical protein, conserved		Q38DT4		38.122	9.9	0	3	3	0.872526	-0.196731	0.280149	1.83573	1	1	0.96482	-0.0516683		1	4973900	2893100	2080800	1	1	0.72462	-0.464703		1	5706600	3582400	2124200	2	2	0.950119	-0.0738202	11.412	2	31126000	15386000	15740000
	2761	Tb927.7.2740	Tb07.13M20.700	hypothetical protein, conserved		Q57Y84		19.538	33.3	0	4	4	0.872684	-0.196469	0.191085	2.38772	4	4	0.76176	-0.392592	31.579	4	9729200	5471100	4258100	4	4	0.90746	-0.140094	17.503	4	21732000	11838000	9894400	3	3	0.961446	-0.0567222	12.927	3	2177100	941560	1235600
	3314	Tb927.8.8300	Tb08.28A12.320	amino acid transporter, putative		Q57WK0		50.17	15.7	0	7	7	0.873265	-0.195508	0.137516	2.86233	6	6	0.81265	-0.299294	30.26	22	99452000	59350000	40102000	7	7	0.83996	-0.251607	27.293	33	110480000	62581000	47900000	5	5	0.97561	-0.0356239	16.165	16	14163000	6434200	7728500
	1918	Tb927.3.1400	Tb03.1J15.450	alpha-tubulin N-acetyltransferase, putative,MEC-17		Q57XX3		37.275	7.2	0	2	2	0.873357	-0.195357	0.28947	1.78852	2	2	0.80019	-0.321585	23.738	3	6034500	3506800	2527700	2	2	0.78869	-0.34247	8.2536	2	5403900	3275000	2128900	1	1	1.05554	0.0779849		1	1499500	764350	735120
	1567	Tb927.11.4940	Tb11.02.2550, Tb11.02.2550:mRNA, Tb11.02.2550:pep	AAA ATPase, putative		Q385S4		56.849	3.1	0	2	2	0.873361	-0.19535	0.3834	1.38308	0	0				0	0	0	0	1	1	0.95856	-0.0610594		1	1837200	1115300	721910	1	1	0.795735	-0.32964	0.86692	2	29924000	12025000	17899000
	2726	Tb927.7.2110	Tb07.43M14.570	kinetoplastid kinetochore protein 11 (kkt11)	kkt11	Q57V00		29.286	12	0	3	3	0.873747	-0.194713	0.154731	2.69217	3	3	0.77448	-0.3687	12.614	3	7140500	4157900	2982600	3	3	0.92502	-0.112444	23.106	4	13908000	8257300	5651200	1	1	0.931099	-0.102994	2.0188	2	6178400	2714100	3464300
	774	Tb927.10.3210	TRYP_x-70a06.p2kb545_574, Tb10.70.4280	delta-1-pyrroline-5-carboxylate dehydrogenase, putative		Q38BS5	X	62.036	82.5	0	60	60	0.874752	-0.193055	0.0126759	6.30177	50	50	0.89657	-0.157512	23.33	204	27158000000	15692000000	11466000000	53	53	0.85079	-0.233125	24.727	211	23641000000	13968000000	9672800000	53	53	0.877501	-0.188528	14.44	152	14148000000	6062600000	8085500000
	3497	Tb927.9.2120	Tb09.160.0910, Tb09.160.0910:mRNA, Tb09.160.0910:pep, chr9contig160.tmp0091c	hypothetical protein, conserved		Q38FU7		30.605	23.2	0	5	5	0.876453	-0.190251	0.219065	2.19057	2	2	0.94409	-0.0830037	40.503	2	20141000	10637000	9504700	2	2	0.94455	-0.0823009	16.358	2	28413000	15649000	12764000	5	5	0.755002	-0.405448	43.22	5	20126000	8068900	12057000
	2132	Tb927.4.1170;Tb11.v5.0430	Tb04.5E12.250	ankyrin, putative		Q580E5		36.669	10.6	0	3	3	0.876529	-0.190126	0.129759	2.94609	2	2	0.95688	-0.0635901	12.13	3	24995000	13079000	11916000	1	1	0.88262	-0.180136		1	3396900	2023200	1373700	2	2	0.797385	-0.326652	8.8648	4	8272500	3192600	5079900
	2891	Tb927.7.5530	Tb07.10C21.500	hypothetical protein, conserved		Q582G8		42.241	8.4	0	2	2	0.876775	-0.189721	0.336987	1.56923	2	2	1.0399	0.0564448	16.158	2	19436000	10104000	9331900	1	1	0.72411	-0.465719		1	9758600	6115900	3642700	1	1	0.895095	-0.159887	17.532	2	5652700	2353800	3298900
	953	Tb927.10.7570;Tb11.v5.0774	TRYPtp6k15-3d06.p1c_444, Tb10.6k15.3080	dihydrolipoamide acetyltransferase E2 subunit, putative		Q38AK7	X	48.107	61.6	0	32	32	0.876948	-0.189438	0.0663229	3.91435	25	25	0.84863	-0.236792	18.01	54	2123600000	1246400000	877210000	26	26	0.84397	-0.244736	16.074	48	2987700000	1773700000	1214000000	20	20	0.94162	-0.0867838	16.161	28	265170000	127690000	137490000
	1661	Tb927.11.6740	Tb11.02.4570, Tb11.02.4570:mRNA, Tb11.02.4570:pep	pumilio/PUF RNA binding protein 10, putative		Q384Z6		75.167	16.8	0	11	11	0.877159	-0.18909	0.128232	2.96317	8	8	0.95213	-0.0707695	12.084	6	179690000	84392000	95293000	10	10	0.89007	-0.168009	10.267	8	73332000	40914000	32418000	4	4	0.796369	-0.328492	10.487	5	25701000	10301000	15401000
	495	Tb927.10.11990	Tb10.389.1790	RNA-binding protein		Q389E3		23.952	17.2	0	3	3	0.877246	-0.188947	0.122196	3.03274	2	2	0.8552	-0.225666	4.1445	2	3896900	2371500	1525500	3	3	0.89986	-0.152228	4.3651	3	12541000	7088300	5452800	0	0				0	0	0	0
	903	Tb927.10.6190	TRYP_x-70a06.p2kb545_96, Tb10.70.0630	aldehyde dehydrogenase, putative (ALDH)	ALDH	Q38AY7		54.033	14.7	0	5	5	0.877564	-0.188424	0.0806292	3.63255	3	3	0.89228	-0.164432	8.3807	3	21326000	12228000	9097500	4	4	0.86309	-0.212417	140.76	4	52955000	14034000	38922000	0	0				0	0	0	0
	1931	Tb927.3.1730	Tb03.30P12.340	hypothetical protein, conserved		Q57ZD8	X	25.482	27.7	0	6	6	0.877806	-0.188026	0.318035	1.65274	6	6	0.76754	-0.381686	8.5649	8	34501000	21246000	13254000	5	5	0.82789	-0.272489	15.603	12	80394000	48481000	31914000	2	2	1.06444	0.0900964	33.612	3	9320500	3867500	5453000
	1559	Tb927.11.4800	Tb11.02.2410, Tb11.02.2410:mRNA, Tb11.02.2410:pep	clathrin coat assembly protein, putative		Q385T8		54.924	7.3	0	3	3	0.877928	-0.187826	0.453976	1.13931	3	3	0.98257	-0.0253679	20.719	3	25462000	15122000	10341000	2	2	0.78443	-0.350283	11.047	2	7405600	4386300	3019300	0	0				0	0	0	0
	2667	Tb927.6.630	Tb06.3D8.360	hypothetical protein, conserved		Q583U0		78.795	5.2	0	3	3	0.878591	-0.186736	0.424073	1.23762	2	2	1.1215	0.16543		1	968030	513510	454520	1	1	0.83997	-0.25159		1	466160	275980	190180	2	2	0.719942	-0.474047	0.17138	2	1217200	451040	766130
	899	Tb927.10.6070	TRYP_x-70a06.p2kb545_117, Tb10.70.0800	universal minicircle sequence binding protein (UMSBP), putative,predicted zinc finger protein		Q38AZ9		14.566	84.3	0	12	11	0.878614	-0.186698	0.206398	2.2765	9	8	0.96022	-0.0585631	14.257	42	645440000	356760000	288670000	8	7	0.92335	-0.11505	7.7017	36	696490000	395800000	300700000	11	10	0.764994	-0.38648	14.423	41	576720000	223400000	353320000
	856	Tb927.10.5260;Tb11.v5.0497;Tb11.v5.0250	TRYP_x-70a06.p2kb545_242, Tb10.70.1810	hypothetical protein, conserved		Q38B77		125.06	31.5	0	32	32	0.878675	-0.186599	0.110362	3.17968	26	26	0.92204	-0.117099	16.537	27	35473000	19890000	15583000	31	31	0.91977	-0.120655	12.641	33	146570000	82870000	63695000	4	4	0.799936	-0.322044	57.382	4	2152000	881650	1270400
	1561	Tb927.11.4840	Tb11.02.2450, Tb11.02.2450:mRNA, Tb11.02.2450:pep	hypothetical protein, conserved		Q385T4		44.086	12.7	0	6	6	0.879172	-0.185783	0.153274	2.70581	4	4	0.93931	-0.0903267	30.249	5	57126000	32965000	24161000	3	3	0.92219	-0.116864	42.271	3	24840000	14574000	10266000	3	3	0.784498	-0.350158	18.036	4	48297000	20498000	27799000
	1870	Tb927.2.4930		esterase, putative		Q586T2		27.191	11.8	0	3	3	0.879687	-0.184938	0.202392	2.30477	2	2	0.91759	-0.124078	14.561	2	3626300	1921400	1704900	3	3	0.84335	-0.245797	13.633	3	12901000	7604000	5296700	0	0				0	0	0	0
	1023	Tb927.10.9070	TRYPtp6k15-3d06.p1c_197, Tb10.6k15.1360	hypothetical protein, conserved		Q38A67		65.927	9.2	0	4	4	0.880674	-0.18332	0.292346	1.77425	2	2	1.0133	0.0190614	45.72	5	40683000	25131000	15552000	3	3	0.90454	-0.144744	56.127	5	10518000	5154600	5363400	2	2	0.745212	-0.424277		1	6428900	2235900	4193000
	1750	Tb927.11.9140	Tb11.01.0880, Tb11.01.0880:mRNA, Tb11.01.0880:pep	mitochondrial RNA binding complex 1 subunit (MRB0880)	MRB0880	Q384B4	X	18.647	11.5	0	2	2	0.881491	-0.181982	0.771781	0.373736	2	2	0.60467	-0.72578	6.8367	2	3592400	2450300	1142200	1	1	0.60036	-0.7361	38.214	2	4422000	2790200	1631900	1	1	1.88679	0.915936		1	479170	266840	212340
	2594	Tb927.6.3800;Tb927.6.3750;Tb927.6.3740	Tb06.4F7.670	heat shock 70 kDa protein, mitochondrial precursor, putative				71.474	84.9	0	110	109	0.881641	-0.181738	0.030711	5.0251	87	86	0.89916	-0.15335	14.885	552	247120000000	143220000000	103910000000	92	91	0.84278	-0.246772	15.222	555	64534000000	38466000000	26068000000	102	101	0.904323	-0.14509	16.712	577	62702000000	27486000000	35216000000
	3344	Tb927.9.10570	Tb09.211.1950, Tb09.211.1950:mRNA, Tb09.211.1950:pep, chr9contig211.tmp0229c	predicted zinc finger protein		Q38DV9		37.875	9.3	0	2	2	0.881689	-0.181658	0.536604	0.89807	1	1	1.0155	0.0221902		1	1003300	521120	482190	2	2	0.76551	-0.385507		1	1260700	735810	524870	1	1				0	0	0	0
	2165	Tb927.4.1950	Tb04.29M18.580	NADPH--cytochrome p450 reductase, putative (CPR)	CPR	Q583J8		68.998	3.8	0	2	2	0.881877	-0.18135	0.59689	0.744462	2	2	1.0466	0.0657102	21.412	2	27869000	15624000	12245000	2	2	0.74308	-0.428411	1.9255	2	7572500	4539700	3032800	0	0				0	0	0	0
	2613	Tb927.6.4180	Tb06.4F7.90	hypothetical protein, conserved		Q586B6	X	16.327	42.3	0	6	6	0.882622	-0.180132	0.0754342	3.72864	4	4	0.89584	-0.158687	5.9109	4	5418300	3119500	2298900	6	6	0.8696	-0.201576	19.022	6	10679000	5945600	4733500	0	0				0	0	0	0
	3093	Tb927.8.3000	Tb08.28F14.400	hypothetical protein, conserved		Q57W73		57.309	11	0	5	5	0.883247	-0.179111	0.440412	1.18308	4	4	1.0186	0.0265876	13.127	3	74078000	39159000	34919000	4	4	0.99291	-0.0102651	10.509	4	21280000	11906000	9373700	1	1	0.681292	-0.553655		1	246510	100340	146170
	2038	Tb927.3.4230	Tb03.26J7.400	subtilisin-like serine peptidase,serine peptidase, clan SB, family S8-like protein		Q580L9		151.32	2.9	0	3	3	0.883751	-0.178288	0.525687	0.927724	1	1	1.1844	0.244156		1	577500	280490	297010	2	2	0.67647	-0.563902	9.1504	3	2049900	1215000	834910	1	1	0.861475	-0.215119		1	7005900	2691400	4314600
	306	Tb11.v5.0638;Tb927.10.1040;Tb927.10.1050		serine carboxypeptidase III precursor, putative (CBP1)	CBP1			51.565	16.6	0	4	1	0.884396	-0.177236	0.575724	0.796551	2	1	0.66102	-0.597234	18.933	3	60506000	40721000	19785000	3	1	0.83846	-0.254186	18.568	3	50468000	31809000	18659000	3	1	1.24808	0.319712		1	264040	109900	154140
	3461	Tb927.9.15060	Tb09.244.2790, Tb09.244.2790:mRNA, Tb09.244.2790:pep, chr9contig244a01.tmp0279	rRNA processing protein, putative		Q38CZ4		28.483	39	0	9	9	0.88445	-0.177147	0.475624	1.07211	9	9	1.0961	0.132379	7.3479	9	88839000	45010000	43828000	9	9	0.9309	-0.103302	13.812	9	83524000	46846000	36678000	4	4	0.678058	-0.560519	28.807	3	3798500	1328200	2470300
	2916	Tb927.7.6250	Tb07.2F2.570	hypothetical protein, conserved		Q57VI6		49.039	3.8	0.0017172	2	2	0.884582	-0.176932	0.0806617	3.63197	1	1	0.89851	-0.154394		1	5964200	3508900	2455300	2	2	0.87087	-0.199471	3.4661	2	8798100	4581000	4217000	0	0				0	0	0	0
	3184	Tb927.8.5240	Tb08.5H5.430	hypothetical protein, conserved		Q57UJ6		124.11	1.8	0	2	2	0.884686	-0.176762	0.182208	2.45634	2	2	0.86863	-0.203186	58.979	4	3902200	2029300	1872900	2	2	0.99108	-0.0129266	13.21	3	2133500	1095800	1037700	2	2	0.804311	-0.314174	20.439	3	2480200	1108400	1371800
	2730	Tb927.7.2170	Tb07.22O10.90	hypothetical protein, conserved		Q57XQ7		168.67	9.5	0	15	15	0.884703	-0.176736	0.298072	1.74627	7	7	1.0308	0.0437644	36.334	6	4578800	2700600	1878200	12	12	0.88364	-0.178469	9.3015	11	38550000	21763000	16787000	6	6	0.760225	-0.395502	5.9433	4	3871600	1392500	2479100
	3600	Tb927.9.6530	Tb09.160.4760, Tb09.160.4760:mRNA, chr9contig160.tmp0362	hypothetical protein		Q38ES9		113.29	8.5	0	7	7	0.885098	-0.17609	0.152171	2.71624	5	5	0.91182	-0.133179	29.039	4	5275200	3161300	2113900	5	5	0.85916	-0.219001	27.363	4	5476300	2940300	2536000	0	0				0	0	0	0
	3396	Tb927.9.12490	Tb09.211.3490, Tb09.211.3490:mRNA, Tb09.211.3490:pep, chr9contig211.tmp0392	hypothetical protein, conserved		Q38DF8		142.43	1.6	0	2	2	0.88549	-0.175453	0.0182325	5.77734	1	1	0.88241	-0.180479		1	341760	201830	139940	2	2	0.88858	-0.170426	11.29	2	5274200	2987000	2287200	0	0				0	0	0	0
	3503	Tb927.9.2420	Tb09.160.1120, Tb09.160.1120:mRNA, Tb09.160.1120:pep, chr9contig160.tmp0112c	hypothetical protein, conserved		Q38FS5		22.824	24.8	0	3	3	0.885534	-0.17538	0.380944	1.39235	2	2	0.73871	-0.43692	35.285	3	10504000	6128800	4375000	3	3	1.0769	0.106884	22.923	3	17144000	9560300	7583600	1	1	0.872905	-0.196103		1	512880	198740	314140
	220	Tb927.5.309b;Tb11.v5.0216		hypothetical protein				43.143	6.4	0	2	2	0.88577	-0.174996	0.339691	1.55771	2	2	0.95157	-0.0716183	21.167	2	14400000	8365900	6034500	2	2	0.82452	-0.278374	30.425	2	6024900	3762400	2262500	0	0				0	0	0	0
	872	Tb927.10.5590	TRYP_x-70a06.p2kb545_196, Tb10.70.1410	protein phosphatase 2C, putative		Q38B45	X	66.75	30.9	0	14	14	0.886221	-0.174262	0.204042	2.29306	7	7	0.94146	-0.0870283	19.688	8	147720000	81816000	65907000	11	11	0.94986	-0.0742132	36.411	12	81463000	44656000	36808000	7	7	0.778331	-0.361544	13.802	4	63878000	26333000	37544000
	2494	Tb927.6.1400;Tb927.6.1380;Tb927.6.1360;Tb927.6.1340;Tb927.6.1320	Tb06.3A7.1230	cyclophilin-type peptidyl-prolyl cis-trans isomerase, putative (PPIase)	PPIase	Q585A7		28.779	10	0	2	2	0.886329	-0.174086	0.618491	0.693175	2	2	0.61097	-0.710827		1	8253300	5444800	2808500	2	2	0.91313	-0.131108	25.696	2	24161000	13278000	10882000	1	1	1.24805	0.319676	5.0236	2	3406800	1707500	1699300
	2877	Tb927.7.5240	Tb07.27E10.510	hypothetical protein, conserved		Q57ZG5		53.49	13.1	0	5	5	0.88678	-0.173352	0.170138	2.55522	5	5	0.91644	-0.125888	54.204	7	80444000	46329000	34116000	3	3	0.85808	-0.220816	9.5308	3	13787000	8166000	5621200	0	0				0	0	0	0
	150	Tb927.5.4410;Tb05.5K5.60	Tb05.45E22.760	hypothetical protein, conserved		Q57Z08		23.593	26.6	0	6	6	0.886963	-0.173054	0.245677	2.02516	3	3	0.98341	-0.0241351	4.2356	3	4731200	2506700	2224500	4	4	0.92298	-0.115629	9.9457	3	13281000	7722500	5558700	5	5	0.768758	-0.379399	14.119	6	30043000	11505000	18537000
	729	Tb927.10.2350	TRYP_x-70a06.p2kb545_730, Tb10.70.5380	pyruvate dehydrogenase complex E3 binding protein, putative		Q38C09	X	27.335	53.8	0	15	15	0.887748	-0.171778	0.0402744	4.63399	13	13	0.86486	-0.209461	34.371	28	2084500000	1212900000	871530000	13	13	0.86744	-0.205164	32.333	24	1830400000	1072000000	758400000	13	13	0.932575	-0.100709	12.17	22	816220000	347390000	468830000
	3001	Tb927.8.1130	Tb08.29O4.230	protein phosphatase with EF-Hand domains, putative		Q57VP1		157.87	1.5	0.0094209	2	2	0.887796	-0.1717	0.104896	3.25296	1	1	0.8704	-0.20025		1	6289400	3778400	2511000	1	1	0.90554	-0.14315		1	2492700	1278900	1213800	0	0				0	0	0	0
	2785	Tb927.7.3270	Tb07.28B13.860	hypothetical protein, conserved		Q57WE2	X	90.386	16	0	15	15	0.887832	-0.171642	0.0855315	3.5474	12	12	0.82803	-0.272245	26.169	16	32505000	18847000	13657000	10	10	0.94034	-0.0887456	18.278	12	24285000	14143000	10142000	9	9	0.898796	-0.153935	20.668	12	28768000	12763000	16005000
	2022	Tb927.3.3670	Tb03.28C22.910	RNA-binding protein, putative (TRRM3)	TRRM3	Q57WA3		66.931	13.8	0	7	7	0.888016	-0.171342	0.39384	1.34432	6	6	1.0915	0.126312	10.705	14	30155000	16024000	14131000	7	7	0.85655	-0.223391	18.47	15	30938000	18236000	12702000	4	4	0.749008	-0.416948	8.895	9	8530900	3317800	5213100
	1407	Tb927.11.190	Tb11.03.0940, Tb11.03.0940:mRNA, Tb11.03.0940:pep	elongation factor, putative		Q387N2		72.602	67.1	0	36	36	0.889395	-0.169103	0.00557213	7.48756	31	31	0.87396	-0.194361	15.276	51	2812700000	1633100000	1179500000	29	29	0.89604	-0.158365	14.325	51	835620000	482520000	353090000	23	23	0.898392	-0.154583	30.255	53	795280000	345170000	450110000
	2312	Tb927.4.850	Tb04.5E12.740	hypothetical protein, conserved		Q580B3		22.142	12.8	0	2	2	0.889857	-0.168355	0.272168	1.87743	1	1	0.93845	-0.0916482		1	1314400	738470	575890	1	1	0.84378	-0.245061		1	1315600	592990	722650	0	0				0	0	0	0
	1098	Tb927.11.10660;Tb11.v5.0377;Tb11.v5.0762;Tb11.v5.0378	Tb11.01.2430, Tb11.01.2430:mRNA, Tb11.01.2430:pep	hypothetical protein, conserved		Q383L3		590.09	2.1	0	4	4	0.890221	-0.167765	0.494341	1.01642	2	2	1.176	0.233888	8.7827	2	1892300	955960	936370	3	3	0.7983	-0.324997	3.5131	2	44894000	26255000	18638000	1	1	0.751484	-0.412185		1	2130500	855270	1275200
	3162	Tb927.8.4690	Tb08.4A8.310	hypothetical protein, conserved		Q57UY2		13.31	53.2	0	6	6	0.890254	-0.167711	0.0357187	4.80718	5	5	0.89526	-0.159621	10.443	6	48454000	27915000	20539000	5	5	0.92289	-0.115769	14.241	5	52523000	30530000	21993000	6	6	0.853971	-0.227741	16.231	7	19044000	8191200	10853000
	1674	Tb927.11.7040	Tb11.02.4890, Tb11.02.4890:mRNA, Tb11.02.4890:pep	pterin-4-alpha-carbinolamine dehydratase, putative		Q384W7	X	14.237	47.6	0	7	7	0.890499	-0.167315	0.00582672	7.4231	7	7	0.90298	-0.147234	9.6006	10	33609000	19455000	14154000	7	7	0.89284	-0.163526	9.0072	10	49561000	28732000	20829000	5	5	0.875887	-0.191184	4.8094	6	14427000	5829900	8597300
	2355	Tb927.5.1810;Tb927.5.1830	Tb05.1P6.730	lysosomal/endosomal membrane protein p67 (p67)	p67	Q57ZQ0		72.732	31.9	0	18	18	0.891106	-0.166332	0.0328679	4.92718	13	13	0.93012	-0.104511	29.891	42	1013900000	571910000	441950000	15	15	0.8713	-0.198759	42.015	41	1338900000	773940000	565000000	11	11	0.873134	-0.195726	23.237	23	576150000	253590000	322560000
	584	Tb927.10.13930	TRYP_x-61h03.q2kb185_443, Tb10.61.2970	phosphatidic acid phosphatase, putative		Q388K6		37.36	8.7	0	3	2	0.892269	-0.16445	0.218162	2.19653	2	1	0.78475	-0.349695		1	6551600	4044000	2507700	2	1	0.94632	-0.0796		1	6608100	3320100	3288000	1	1	0.956572	-0.0640551		1	2331200	1042300	1288800
	1194	Tb927.11.12840	Tb11.52.0002, Tb11.52.0002:mRNA, Tb11.52.0002:pep	hypothetical protein, conserved		Q382P8		434.42	2.1	0	7	7	0.892819	-0.163561	0.484807	1.04452	0	0				0	0	0	0	4	4	0.80135	-0.319496	15.259	5	5659600	2978700	2680900	4	4	0.994728	-0.00762609	11.683	3	655940	319100	336840
	3485	Tb927.9.1750	Tb09.160.0650, Tb09.160.0650:mRNA, Tb09.160.0650:pep, chr9contig160.tmp0065c	hypothetical protein, conserved		Q38FX4		502.8	1.4	0	6	6	0.893073	-0.16315	0.385719	1.37438	2	2	0.7548	-0.405834	50.199	2	558300	329330	228970	5	5	1.0759	0.105544	14.057	8	3566100	1809100	1757000	2	2	0.877116	-0.18916	9.5487	2	965380	391460	573920
	482	Tb927.10.11580	Tb10.26.0330	predicted WD40 repeat protein		Q389I3		179.95	8.7	0	14	14	0.893122	-0.163071	0.22902	2.12645	13	13	1.0084	0.012068	42.7	12	21483000	11128000	10354000	3	3	0.80355	-0.31554	18.734	3	6302500	3271200	3031300	6	6	0.879198	-0.18574	35.586	6	3157000	1345400	1811600
	2284	Tb927.4.4990;Tb927.8.7430	Tb04.3M17.340	ubiquinol-cytochrome c reductase, putative		Q584K6		8.3125	50.7	0	6	6	0.894654	-0.160598	0.0255418	5.291	5	5	0.90664	-0.141398	28.972	6	88967000	51098000	37869000	6	6	0.86312	-0.212367	37.343	5	69927000	40032000	29895000	3	3	0.915081	-0.128029	4.773	4	20129000	8785800	11344000
	2479	Tb927.5.910;Tb927.5.900;Tb11.v5.0559	Tb05.28F8.490	oligosaccharyl transferase subunit, putative		Q57W36		92.296	20	0	15	2	0.894824	-0.160325	0.685645	0.544467	11	2	1.2178	0.284277	17.794	3	39477000	18875000	20602000	13	2	1.0485	0.0683269	11.928	5	28268000	14797000	13471000	10	1	0.561136	-0.833578		1	12577000	4686800	7890400
	1742	Tb927.11.8970	Tb11.01.0700, Tb11.01.0700:mRNA, Tb11.01.0700:pep	ribose 5-phosphate isomerase, putative		Q384D1		16.957	39.4	0	4	4	0.895082	-0.159909	0.313518	1.67338	4	4	0.8434	-0.245711	10.468	3	6993100	3227700	3765400	3	3	0.94993	-0.0741069	5.9042	3	5660300	3055500	2604800	0	0				0	0	0	0
	2309	Tb927.4.760	Tb04.5E12.910	gamma-adaptin 1, putative,AP-1 adapter complex gamma subunit, putative		Q580A4		87.344	9.7	0	4	4	0.895711	-0.158895	0.533311	0.906952	1	1	0.79259	-0.335353	9.8226	2	13846000	7309500	6536300	0	0				0	0	0	0	4	4	1.01225	0.0175631	38.49	5	20395000	8429800	11965000
	2455	Tb927.5.4340	Tb05.45E22.650	hypothetical protein, conserved		Q57Z15		65.536	3.2	0.003957	2	2	0.895727	-0.158869	0.295063	1.76091	2	2	1.0359	0.0508847	25.572	2	40455000	23938000	16518000	2	2	0.87615	-0.19075	4.835	3	37749000	22758000	14991000	1	1	0.791828	-0.33674		1	24954000	9992300	14962000
	2426	Tb927.5.3460	Tb05.6E7.100	hypothetical protein, conserved		Q57UC0		57.439	4.7	0	2	2	0.896093	-0.158279	0.525368	0.9286	1	1	0.7957	-0.329703		1	1799600	1015800	783780	0	0				0	0	0	0	1	1	1.00915	0.0131449		1	2050100	908260	1141800
	2431	Tb927.5.3650	Tb05.6E7.460	hypothetical protein, conserved		Q57UA1		86.1	10.8	0	7	7	0.896375	-0.157826	0.0390656	4.67796	7	7	0.90242	-0.148129	22.226	6	14487000	8450400	6036900	2	2	0.89037	-0.167523	31.289	3	2124600	1113100	1011500	0	0				0	0	0	0
	3469	Tb927.9.15330	Tb09.244.2650, Tb09.244.2650:mRNA, Tb09.244.2650:pep, chr9contig244a01.tmp0265	hypothetical protein, conserved		Q38CX5		100.03	2.2	0	2	2	0.898066	-0.155106	0.523613	0.933426	1	1	0.97671	-0.0339978	0.8113	2	8618200	4733800	3884400	1	1	1.0859	0.118891		1	9153800	4834000	4319800	1	1	0.68292	-0.550211		1	802530	238600	563930
	2292	Tb927.4.5170	Tb04.3M17.700	ribosomal protein L7/L12, putative		Q584I9		17.255	21	0	3	3	0.898138	-0.154991	0.491969	1.02336	3	3	0.79593	-0.329287	62.814	3	21902000	11500000	10401000	3	3	0.78345	-0.352087	19.846	2	41207000	22047000	19160000	2	2	1.16183	0.216401		1	3794500	1873900	1920600
	1662	Tb927.11.6770	Tb11.02.4600, Tb11.02.4600:mRNA, Tb11.02.4600:pep	hypothetical protein, conserved		Q384Z3	X	74.944	15.5	0	11	11	0.898145	-0.154979	0.0107804	6.53545	6	6	0.89896	-0.153671	14.737	6	58096000	35067000	23029000	5	5	0.91538	-0.127557	13.691	4	6357400	3708300	2649100	4	4	0.880437	-0.183709	15.611	4	5226600	2251300	2975300
	140	Tb04.24M18.150		hypothetical protein, conserved			X	18.061	60.5	0	10	2	0.899013	-0.153585	0.248002	2.01158	7	1	0.97382	-0.038273		1	9595200	5767100	3828100	5	1	0.94603	-0.0800422		1	13874000	8190100	5684100	8	2	0.788706	-0.342441	6.7186	2	40768000	16064000	24704000
	546	Tb927.10.13040	Tb10.389.0430	receptor-type adenylate cyclase GRESAG 4, putative,gene related to ESAG4, putative (GRESAG4)	GRESAG4	Q388U2		133.33	16.2	0	17	15	0.89907	-0.153494	0.0611506	4.03149	2	2	0.8699	-0.201079	16.159	4	2578500	1461800	1116600	12	10	0.94972	-0.0744259	8.7985	10	52438000	29028000	23410000	15	15	0.879662	-0.184978	6.8474	15	30565000	12832000	17734000
	2705	Tb927.7.1520	Tb07.27M11.860	hypothetical protein, conserved		Q57WP8		11.273	35.4	0	3	3	0.899168	-0.153338	0.187497	2.41506	2	2	0.87064	-0.199852	5.8695	2	1554500	914130	640370	3	3	0.92863	-0.106824	7.3182	3	3217900	1693300	1524600	1	1				0	0	0	0
	228	Tb927.10.5300;Tb11.v5.0246	TRYP_x-70a06.p2kb545_238, Tb10.70.1770	eukaryotic translation initiation factor 6 (eIF-6), putative		Q38B73		26.925	20.2	0	3	3	0.899209	-0.153271	0.568581	0.814561	2	2	1.0261	0.0371713	31.379	2	1802300	1113500	688820	3	3	0.78801	-0.343714	8.4122	3	17595000	10608000	6987200	0	0				0	0	0	0
	2592	Tb927.6.3710	Tb06.4F7.790	hypothetical protein, conserved		Q585W9		78.289	9.5	0	5	5	0.899404	-0.152959	0.568472	0.814839	2	2	0.66509	-0.588379	39.075	3	5936500	3609200	2327300	4	4	0.97201	-0.0409569	22.59	4	8336000	4655600	3680400	3	3	1.12542	0.170459	18.604	4	10374000	4602900	5771200
	325	Tb11.v5.0713;Tb927.2.980;Tb927.4.190		retrotransposon hot spot (RHS) protein, putative				78.342	26.3	0	18	4	0.900171	-0.151729	0.00528672	7.56341	16	4	0.90919	-0.137346	13.758	6	18227000	10249000	7978200	15	4	0.9048	-0.144329	26.916	6	32388000	18256000	14132000	8	1	0.886682	-0.173511	7.9844	2	9589000	3992300	5596700
	705	Tb927.10.1960	TRYP_x-70a06.p2kb545_801, Tb10.70.5870	hypothetical protein, conserved		Q38C47		83.438	5.1	0.0017212	3	3	0.900459	-0.151268	0.765882	0.384805	3	3	0.68592	-0.543888	97.761	2	2146400	1418100	728280	1	1	1.1821	0.241352		1	717650	361310	356340	0	0				0	0	0	0
	2045	Tb927.3.4500;Tb11.v5.0629	Tb03.26J7.860	fumarate hydratase, class I (FHc)	FHc	Q580J2		62.262	17.3	0	9	9	0.901046	-0.150327	0.00633569	7.30228	7	7	0.90584	-0.142672	13.754	7	318370000	181270000	137110000	6	6	0.91104	-0.134414	6.5446	6	73838000	41454000	32384000	2	2	0.886446	-0.173895	0.028806	2	27023000	10631000	16392000
	552	Tb927.10.13210;Tb11.v5.0694	Tb10.389.0250	dolichyl-P-Man:GDP-ManGlcNAc2-PP-dolichyl beta-1,4-mannosyltransferase, putative		Q388S6		68.515	6.1	0	3	3	0.901309	-0.149906	0.0689914	3.85744	1	1	0.91898	-0.121895	8.2918	2	1498200	816760	681410	2	2	0.93553	-0.0961442	19.742	4	3506700	1891500	1615200	2	2	0.851644	-0.231678	6.2913	3	911460	458520	452950
	2269	Tb927.4.4570	Tb04.3I12.560	hypothetical protein, conserved		Q583E2		98.496	7.6	0	5	5	0.901876	-0.148999	0.109127	3.19592	4	4	0.9482	-0.0767367	28.454	3	6011900	3365200	2646700	4	4	0.92257	-0.11627	20.341	6	6925700	3727800	3197900	1	1	0.838574	-0.253989		1	665600	340780	324810
	2348	Tb927.5.1700;Tb927.3.5290	Tb05.1P6.900	replication Factor A 28 kDa subunit, putative		Q57ZN9		27.593	29	0	8	8	0.902022	-0.148765	0.0308625	5.018	4	4	0.873	-0.195946	25.378	4	15643000	9126700	6516600	5	5	0.9309	-0.103302	1.8919	3	40744000	25776000	14968000	8	8	0.903098	-0.147046	12.221	6	71321000	30110000	41211000
	1645	Tb927.11.6440	Tb11.02.4300, Tb11.02.4300:mRNA, Tb11.02.4300:pep	hypothetical protein, conserved		Q385C5		48.841	18.1	0	9	9	0.902592	-0.147854	0.410841	1.28335	8	8	1.0138	0.0197731	18.055	29	417320000	227430000	189890000	8	8	0.97931	-0.0301625	11.544	28	399470000	221740000	177730000	8	8	0.740631	-0.433173	19.834	18	294560000	111610000	182950000
	1133	Tb927.11.11260	Tb11.01.3050, Tb11.01.3050:mRNA, Tb11.01.3050:pep	hypothetical protein, conserved		Q383F2		49.478	13.7	0	4	4	0.902915	-0.147338	0.164924	2.60012	2	2	0.82298	-0.281071	17.256	2	17978000	9671800	8306200	3	3	0.96349	-0.0536584	22.858	3	33789000	17791000	15997000	1	1	0.928333	-0.107286		1	2348500	1015900	1332600
	3398	Tb927.9.12510	Tb09.211.3510, Tb09.211.3510:mRNA, Tb09.211.3510:pep, chr9contig211.tmp0394	ATP-dependent DEAD/H RNA helicase, putative (DED1)	DED1	Q38DF6		82.74	41.8	0	31	30	0.903085	-0.147066	0.392469	1.34935	21	20	1.051	0.0717627	13.147	44	233050000	122990000	110050000	25	24	0.9223	-0.116692	17.67	40	160590000	87828000	72764000	26	25	0.759821	-0.396269	22.958	50	156350000	61440000	94910000
	368	Tb927.1.190		retrotransposon hot spot protein (RHS, pseudogene), putative				94.659	8.7	0	8	1	0.903464	-0.146461	0.0311054	5.00669	7	1	0.89899	-0.153623		1	4721400	2900800	1820600	5	1	0.90796	-0.139299	2.0254	2	1417400	784880	632470	1	0				0	0	0	0
	3371	Tb927.9.11580	Tb09.211.2730, Tb09.211.2730:mRNA, Tb09.211.2730:pep, chr9contig211.tmp0312	Gim5A protein,glycosomal membrane protein (gim5A)	gim5A	Q38DN1		26.408	65	0	21	6	0.903507	-0.146392	0.0900917	3.47246	19	6	0.88506	-0.176153	19.869	10	48392000	27754000	20639000	19	6	0.86509	-0.209078	9.7022	11	109740000	61744000	47998000	17	5	0.963298	-0.0539454	16.059	8	43051000	19584000	23467000
	2692	Tb927.7.1230	Tb07.27M11.410	hypothetical protein, conserved		Q57WS7		92.929	2.4	0.0017182	2	2	0.903623	-0.146208	0.581491	0.782171	1	1	0.70659	-0.501055		1	453450	292270	161180	2	2	0.86656	-0.206628		1	558470	362670	195800	1	1	1.20502	0.26906	4.248	2	1002900	519550	483400
	1934	Tb927.3.1790	Tb03.30P12.440	pyruvate dehydrogenase E1 beta subunit, putative		Q57ZD2	X	37.566	69.8	0	31	31	0.903641	-0.146179	0.00971423	6.68568	27	27	0.88622	-0.174263	15.074	97	16173000000	9359700000	6813500000	27	27	0.90847	-0.138489	16.25	95	11732000000	6823500000	4908800000	25	25	0.916506	-0.125783	19.807	61	5356500000	2326200000	3030400000
	610	Tb927.10.14340;Tb11.v5.0843	TRYP_x-61h03.q2kb185_374, Tb10.61.2430	hypothetical protein, conserved		Q388G8		126.88	19.8	0	20	20	0.904456	-0.144878	0.450984	1.14885	3	3	0.73068	-0.452688	33.901	5	6359800	3405300	2954500	9	9	0.97625	-0.0346775	33.856	11	26795000	14703000	12092000	17	17	1.03723	0.0527303	17.585	21	26227000	12100000	14127000
	3502	Tb927.9.2390	Tb09.160.1100, Tb09.160.1100:mRNA, Tb09.160.1100:pep, chr9contig160.tmp0110c	hypothetical protein, conserved		Q38FS7		22.31	59.1	0	13	13	0.905192	-0.143705	0.0953468	3.39067	11	11	0.91407	-0.129623	15.078	22	166350000	94310000	72041000	11	11	0.85101	-0.232752	17.054	26	287790000	172210000	115580000	6	6	0.953471	-0.0687396	24.071	12	38520000	17211000	21309000
	782	Tb927.10.3350	TRYP_x-70a06.p2kb545_548, Tb10.70.4090	hypothetical protein, conserved		Q38BR2		60.283	2.8	0	2	2	0.90542	-0.14334	0.0969985	3.36589	2	2	0.91475	-0.128551	10.723	9	42421000	23426000	18995000	2	2	0.95383	-0.0681959	17.61	10	51654000	28874000	22779000	2	2	0.850702	-0.233275	6.1239	8	17814000	8069500	9744200
	456	Tb927.10.10840	Tb10.406.0030	hypothetical protein, conserved		Q389P6		60.057	10.2	0	5	4	0.905487	-0.143234	0.18954	2.39943	4	3	0.93225	-0.101211	18.04	3	37534000	23269000	14265000	4	3	0.82034	-0.285706	12.107	4	18842000	11255000	7586800	4	3	0.97078	-0.0427844	4.9558	2	18650000	8132900	10517000
	2825	Tb927.7.3930	Tb07.5F10.840	hypothetical protein, conserved		Q57UM3		160.79	1.7	0	2	2	0.90549	-0.143229	0.808366	0.306919	0	0				0	0	0	0	2	2	0.65766	-0.604586	8.946	2	2123600	1416300	707260	1	1	1.24671	0.318128		1	736540	318790	417740
	2627	Tb927.6.4440	Tb06.26G9.840	RNA-binding protein 42 (RNA-binding motif protein 42) (RBP42)	RBP42	Q587B0		37.718	32.1	0	11	11	0.906053	-0.142333	0.353253	1.50123	10	10	1.0022	0.00317044	22.538	13	344970000	201150000	143820000	8	8	0.96416	-0.0526555	17.488	11	389580000	222160000	167420000	9	9	0.769764	-0.377512	27.894	12	265310000	101390000	163920000
	1345	Tb927.11.15950;Tb927.11.15960	Tb11.01.7590, Tb11.01.7590:mRNA, Tb11.01.7590:pep	amino acid transporter, putative		Q381J1		54.191	9.7	0	5	5	0.908104	-0.139071	0.0188588	5.72862	4	4	0.90809	-0.139093	7.1976	12	55267000	31904000	23363000	5	5	0.92948	-0.105504	15.43	12	41122000	22917000	18205000	3	3	0.887233	-0.172616	36.503	9	14183000	6674500	7508900
	2033	Tb927.3.4080;Tb927.3.4100;Tb927.3.4090;Tb927.3.4070;Tb927.3.4110	Tb03.26J7.130	hypothetical protein, conserved		Q580N4		62.704	3	0	3	3	0.90824	-0.138855	0.22109	2.17729	2	2	1.0129	0.0184917	14.763	8	22630000	12929000	9700900	2	2	0.86807	-0.204117	11.77	7	21279000	12172000	9106800	2	2	0.852079	-0.230941	17.725	2	1185800	581360	604480
	1936	Tb927.3.1820	Tb03.30P12.500	mitochondrial RNA binding complex 1 subunit (MRB1820)	MRB1820	Q57ZC9	X	25.432	41.6	0	10	10	0.908389	-0.138617	0.0360501	4.79385	7	7	0.91539	-0.127542	21.652	15	193440000	109560000	83880000	8	8	0.87659	-0.190026	17.484	13	283400000	168330000	115070000	10	10	0.934143	-0.0982848	14.704	16	799540000	327270000	472270000
	1472	Tb927.11.3120	Tb11.02.0620, Tb11.02.0620:mRNA, Tb11.02.0620:pep	nucleolar GTP-binding protein 1 (NOG1)	NOG1	Q386J9		74.753	4.4	0	2	2	0.908601	-0.138281	0.337687	1.56624	2	2	1.0009	0.00129784	10.283	2	2498800	1511600	987240	1	1	0.95964	-0.0594348	0.49094	2	4735400	2747100	1988300	1	1	0.780945	-0.356707	18.856	3	12274000	4423900	7850600
	840	Tb927.10.4890	TRYP_x-70a06.p2kb545_309, Tb10.70.2310	hypothetical protein, conserved		Q38BB2		32.142	15.6	0	3	3	0.908807	-0.137954	0.243733	2.03662	2	2	1.0122	0.0174944	32.815	3	29970000	17412000	12558000	3	3	0.89581	-0.158735	2.0595	4	26801000	15540000	11261000	1	1	0.827815	-0.27262	16.735	2	7330700	2773100	4557600
	527	Tb927.10.12630	Tb10.389.1030	hypothetical protein, conserved		Q388Y0		25.138	11	0	2	2	0.908831	-0.137916	0.00272421	8.51995	1	1	0.90048	-0.151234	8.0657	2	8281700	5117200	3164500	1	1	0.91608	-0.126455	0.15248	2	12555000	7470200	5084800	2	2	0.910001	-0.13606	119.73	3	22983000	8626900	14356000
	1881	Tb927.2.5180		aldo-keto reductase, putative		Q585V3	X	38.267	29.5	0	9	9	0.909088	-0.137509	0.263031	1.92669	5	5	1.028	0.0398403	22.147	8	57665000	32404000	25261000	5	5	0.84522	-0.242601	8.8604	9	59171000	33701000	25470000	6	6	0.864678	-0.209765	22.42	7	105620000	40824000	64793000
	1508	Tb927.11.3830	Tb11.02.1320, Tb11.02.1320:mRNA, Tb11.02.1320:pep	hypothetical protein, conserved		Q386D1		39.063	12.4	0	4	4	0.909822	-0.136344	0.223106	2.1642	1	1	0.94483	-0.0818733		1	11536000	6561700	4973800	2	2	0.97486	-0.036733	15.13	2	14553000	8254400	6299100	3	3	0.817661	-0.290424	77.331	3	10785000	4819000	5966000
	3595	Tb927.9.6370;Tb927.9.6380;Tb927.9.6360	Tb09.v2.0020, Tb09.v2.0020:mRNA, Tb09.v2.0020:pep	hypothetical protein, conserved		Q38EU4		51.635	10.4	0	5	5	0.910327	-0.135544	0.0570407	4.13186	5	5	0.89357	-0.162347	10.535	6	5600100	3363300	2236800	5	5	0.88518	-0.175957	15.027	12	16595000	9529600	7065600	3	3	0.953743	-0.0683269	12.632	6	2362200	1103500	1258700
	3437	Tb927.9.1380	Tb09.160.0370, Tb09.160.0370:mRNA, Tb09.160.0370:pep, chr9contig160.tmp0037c	hypothetical protein, conserved		Q38G04	X	42.439	59.9	0	25	25	0.910639	-0.135049	0.310225	1.68861	20	20	0.84483	-0.243267	31.096	34	1264300000	751210000	513090000	24	24	0.85436	-0.227084	29.513	39	1684600000	983510000	701040000	12	12	1.04623	0.0652042	30.874	15	74368000	37267000	37101000
	1500	Tb927.11.3700	Tb11.02.1180, Tb11.02.1180:mRNA, Tb11.02.1180:pep	hypothetical protein, conserved		Q386E2	X	61.003	6.7	0	4	4	0.910995	-0.134486	0.175625	2.50943	4	4	0.93902	-0.0907722	11.43	6	109050000	62078000	46972000	3	3	0.96609	-0.0497705	16.716	5	27222000	14917000	12305000	1	1	0.833403	-0.262914		1	10406000	4668200	5737900
	3318	Tb927.8.880	Tb08.12O16.500	hypothetical protein		Q57YE3		79.363	5.6	0	4	4	0.911165	-0.134216	0.118579	3.07608	4	4	0.92728	-0.108923	14.139	4	4951400	2667800	2283600	3	3	0.89533	-0.159509	31.578	4	2361700	1294100	1067600	0	0				0	0	0	0
	3567	Tb927.9.5210	Tb09.160.3730, Tb09.160.3730:mRNA, Tb09.160.3730:pep, chr9contig160.tmp0290	glutaminyl-tRNA synthetase, putative	GlnRS	Q38F32		67.278	9.7	0	5	5	0.911316	-0.133977	0.0755125	3.72714	4	4	0.87393	-0.19441	5.5946	3	55337000	30594000	24743000	4	4	0.90335	-0.146643	61.049	4	21063000	11123000	9940000	1	1	0.958681	-0.0608775		1	19755000	8668400	11086000
	2258	Tb927.4.4310	Tb04.1D20.150	Nucleoporin (TbNup64)	TbNup64	Q57Y35		64.234	12.4	0	7	6	0.911723	-0.133333	0.422929	1.24151	7	6	0.98202	-0.0261757	13.134	6	23881000	12999000	10883000	7	6	1.0173	0.0247452	18.009	9	28138000	14357000	13781000	2	2	0.75861	-0.398569	32.359	3	2461500	975630	1485900
	1140	Tb927.11.11380	Tb11.01.3190, Tb11.01.3190:mRNA, Tb11.01.3190:pep	hypothetical protein, conserved		Q383E0	X	61.504	32.7	0	16	16	0.912262	-0.132479	0.00784409	6.99418	15	15	0.90955	-0.136775	11.439	33	2600100000	1520700000	1079400000	16	16	0.90098	-0.150433	14.908	34	1049000000	609850000	439160000	9	9	0.926441	-0.11023	20.745	18	442160000	193040000	249120000
	744	Tb927.10.2590	TRYP_x-70a06.p2kb545_690, Tb10.70.5080	hypothetical protein, conserved		Q38BY6	X	91.396	4.2	0	2	2	0.912635	-0.13189	0.232946	2.10193	2	2	0.94517	-0.0813543		1	30514000	17849000	12665000	2	2	0.88122	-0.182426	60.294	3	56618000	33592000	23026000	0	0				0	0	0	0
	3624	Tb927.9.7670	Tb09.160.5620, Tb09.160.5620:mRNA, Tb09.160.5620:pep, chr9contig160.tmp0448c	hypothetical protein, conserved		Q38EI6		26.419	26	0	5	5	0.912939	-0.13141	0.425768	1.23186	5	5	0.98108	-0.0275573	91.843	5	44261000	27644000	16617000	4	4	0.84953	-0.235263	26.641	5	39189000	23210000	15979000	0	0				0	0	0	0
	1702	Tb927.11.7600	Tb11.02.5590, Tb11.02.5590:mRNA, Tb11.02.5590:pep	hypothetical protein, conserved		Q384P6		29.317	42.9	0	10	10	0.913426	-0.130641	0.137942	2.85786	9	9	0.85644	-0.223576	15.704	22	304980000	178920000	126060000	8	8	0.91202	-0.132863	19.967	24	258280000	148470000	109810000	7	7	0.975705	-0.0354832	8.7671	11	118670000	54622000	64052000
	304	Tb927.10.14890;Tb11.v5.0636	Tb10.61.1750, embl.126	C-terminal motor kinesin, putative (TBKIFC1)	TBKIFC1	Q388B7		90.8	11.2	0	7	7	0.913652	-0.130284	0.0560915	4.15607	6	6	0.92292	-0.115722	24.592	11	16309000	8778900	7530200	7	7	0.94397	-0.0831871	19.366	9	9666900	5487200	4179700	3	3	0.875427	-0.191942	13.103	3	9855000	4357800	5497200
	2867	Tb927.7.500	Tb07.8P12.720	hypothetical protein, conserved		Q57U04		177.38	2.1	0	2	2	0.913866	-0.129946	0.237131	2.07624	2	2	0.92739	-0.108752	22.864	2	1673900	905020	768890	1	1	0.99522	-0.00691262	28.921	2	1647200	852700	794470	1	1	0.826925	-0.274172		1	2980700	1097200	1883500
	2452	Tb927.5.4270	Tb05.45E22.570	ATP-dependent DEAD/H RNA helicase, putative		Q57Z22		93.954	2.5	0	2	2	0.914404	-0.129096	0.625336	0.677296	2	2	1.0456	0.064331	1.0878	3	996720	545390	451320	2	2	0.79967	-0.322523	3.174	3	2552600	1572200	980350	0	0				0	0	0	0
	2339	Tb927.5.1520	Tb05.30H13.690	heat shock protein HslVU, ATPase subunit HslU, putative		Q57VB1	X	52.53	56	0	28	28	0.914707	-0.128619	0.339873	1.55693	27	27	0.88818	-0.171076	16.427	59	1657500000	964280000	693210000	27	27	0.82198	-0.282825	20.15	66	2473100000	1443800000	1029300000	13	13	1.04829	0.0680447	23.755	20	38555000	18013000	20543000
	1826	Tb927.2.3080		fatty acid desaturase, putative,oleate desaturase, putative		Q587G0		47.078	22.3	0	9	9	0.915293	-0.127695	0.0731709	3.77259	7	7	0.88468	-0.176772	8.7336	21	375780000	221380000	154390000	9	9	0.90116	-0.150145	17.711	27	340720000	188500000	152220000	8	8	0.961816	-0.0561673	16.664	19	219920000	100200000	119730000
	3128	Tb927.8.3830	Tb08.10J17.450	ATP-dependent DEAD/H RNA helicase, putative,mitochondrial		Q581A3	X	81.806	6	0	3	3	0.915423	-0.127489	0.368952	1.43849	3	3	0.93305	-0.0999737	30.34	3	4657400	2711900	1945500	1	1	1.0347	0.0492125		1	207650	120270	87377	1	1	0.794597	-0.331705		1	462850	209800	253050
	3338	Tb927.9.10500	Tb09.211.1880, Tb09.211.1880:mRNA, Tb09.211.1880:pep, chr9contig211.tmp0221c	hypothetical protein, conserved		Q38DW6	X	59.455	49.3	0	21	21	0.915896	-0.126744	0.0580503	4.10655	17	17	0.89422	-0.161298	14.639	27	442730000	257440000	185290000	17	17	0.95732	-0.0629268	15.174	23	380940000	223970000	156970000	12	12	0.897505	-0.156008	20.263	18	252900000	107980000	144910000
	1033	Tb927.10.9360	TRYPtp6k15-3d06.p1c_147, Tb10.6k15.1040	hypothetical protein, conserved		Q38A39		57.475	10	0	4	4	0.916042	-0.126515	0.184122	2.44126	2	2	0.91945	-0.121157	20.857	2	15755000	8074100	7681000	2	2	0.98659	-0.0194774	7.2768	2	21610000	10764000	10845000	3	3	0.847386	-0.238909	35.341	3	19701000	6045000	13656000
	308	Tb11.v5.0643;Tb927.10.1620		dual specificity protein phosphatase, putative				50.624	16.8	0	6	6	0.916886	-0.125186	0.125379	2.99563	5	5	0.86128	-0.215446	5.7231	4	131470000	78370000	53097000	4	4	0.9244	-0.113411	29.416	6	34313000	18670000	15643000	2	2	0.968148	-0.0467006	5.7246	2	6094200	2759200	3335000
	1926	Tb927.3.1670	Tb03.30P12.250	hypothetical protein, conserved		Q57ZE4		112.56	5.4	0	4	4	0.916894	-0.125172	0.599767	0.737527	1	1	0.81376	-0.297325		1	823110	429530	393590	4	4	1.0331	0.0469799	45.223	3	6212600	3018500	3194200	0	0				0	0	0	0
	1070	Tb927.11.10120	Tb11.01.1880, Tb11.01.1880:mRNA, Tb11.01.1880:pep	hypothetical protein, conserved		Q383R7		92.377	23.6	0	20	20	0.917238	-0.124631	0.11205	3.15779	19	19	0.88273	-0.179956	12.145	19	78558000	45949000	32609000	16	16	0.89511	-0.159863	17.945	21	52288000	30159000	22128000	5	5	0.976658	-0.0340748	14.392	9	17312000	8229900	9081700
	1667	Tb927.11.6840	Tb11.02.4670, Tb11.02.4670:mRNA, Tb11.02.4670:pep	hypothetical protein, conserved		Q384Y6		62.897	10.3	0	5	5	0.917294	-0.124545	0.643072	0.636948	3	3	1.0462	0.0651587	23.197	3	34871000	16157000	18714000	4	4	1.1053	0.144438	8.7228	4	16153000	8539200	7614200	1	1	0.667468	-0.58323		1	967400	339680	627720
	595	Tb927.10.14090	Tb10.61.2747	transporter, putative				56.529	11	0	5	5	0.917449	-0.1243	0.0153424	6.02633	4	4	0.9183	-0.122963	16.207	8	109970000	74518000	35457000	5	5	0.90005	-0.151923	17.811	11	95171000	51177000	43994000	3	3	0.934317	-0.0980152	10	10	29369000	13351000	16019000
	917	Tb927.10.6630	TRYP_x-70a06.p2kb545_17, Tb10.70.0140	ATP-dependent DEAD/H RNA helicase HEL64, putative (HEL64)	HEL64	Q38AU3		64.082	12.9	0	7	7	0.917732	-0.123856	0.211985	2.23797	5	5	1.0035	0.00504062	16.941	5	101220000	56362000	44862000	4	4	0.90219	-0.148497	1.2261	4	28933000	16395000	12539000	2	2	0.853752	-0.228111	15.683	2	12765000	4347500	8417800
	1677	Tb927.11.7100	Tb11.02.4950, Tb11.02.4950:mRNA, Tb11.02.4950:pep	cytoplasmic translation machinery associated protein, putative		Q384W1		22.711	15.8	0	3	3	0.918467	-0.1227	0.158733	2.65533	3	3	0.94672	-0.0789903	18.065	3	7955900	4464900	3491000	3	3	0.96212	-0.0557113	6.5952	3	17470000	9790400	7679200	1	1	0.850629	-0.233397		1	1408300	587340	820930
	2323	Tb927.5.1090	Tb05.28F8.150	threonyl-tRNA synthetase, putative	ThrRS	Q57W54		90.983	27.2	0	23	23	0.918598	-0.122494	0.344039	1.53935	22	22	0.91615	-0.126344	16.593	22	172690000	93117000	79574000	16	16	0.81611	-0.293164	16.605	11	52131000	22937000	29194000	6	6	1.03672	0.0520272	15.849	4	4660400	2106100	2554200
	2570	Tb927.6.3050	Tb06.5F5.780	aldehyde dehydrogenase family, putative		Q583M9	X	59.689	34.4	0	14	14	0.91902	-0.121831	0.0483182	4.37129	13	13	0.90207	-0.148689	14.943	24	926630000	542610000	384020000	10	10	0.95512	-0.0662461	12.187	24	355410000	199700000	155700000	4	4	0.900901	-0.15056	8.2955	6	80417000	34148000	46269000
	2967	Tb927.7.7270	Tb07.21H15.30	hypothetical protein, conserved		Q57XU7		85.75	3.3	0	2	2	0.919879	-0.120484	0.540405	0.887887	2	2	1.0114	0.0163537	3.7353	2	3943500	2174400	1769000	2	2	0.83664	-0.257321	30.888	2	1615400	926450	688900	0	0				0	0	0	0
	1512	Tb927.11.3900	Tb11.02.1400, Tb11.02.1400:mRNA, Tb11.02.1400:pep	glycosyltransferase family-like protein, putative		Q386C4		31.198	29.1	0	8	8	0.920593	-0.119365	0.455576	1.13424	8	8	0.85318	-0.229078	12.122	12	477350000	278610000	198750000	8	8	0.83005	-0.26873	17.224	14	469040000	279020000	190020000	3	3	1.10169	0.139713	21.883	5	26307000	12430000	13876000
	3253	Tb927.8.6760;Tb927.8.6750	Tb08.30K1.670	IgE-dependent histamine-releasing factor, putative		Q57TT7		19.35	19.4	0	4	4	0.920733	-0.119146	0.0470006	4.41118	3	3	0.92248	-0.11641	3.5809	3	68575000	38444000	30131000	4	4	0.94988	-0.0741828	5.7903	5	142650000	79056000	63592000	2	2	0.890789	-0.166844	6.7426	2	2206400	830750	1375700
	3091	Tb927.8.2970	Tb08.28F14.360	hypothetical protein, conserved		Q57W76	X	34.712	11.2	0	4	4	0.921069	-0.118619	0.0985379	3.34318	1	1	0.8993	-0.153126		1	7814700	3215900	4598900	2	2	0.97378	-0.0383322	8.3347	2	9852000	5285600	4566400	2	2	0.892299	-0.1644	2.6432	3	13487000	5628200	7858900
	3375	Tb927.9.11770;Tb11.v5.0876	Tb09.211.2880, Tb09.211.2880:mRNA, Tb09.211.2880:pep, chr9contig211.tmp0327	hypothetical protein, conserved		Q38DL7		111.26	9	0	8	8	0.921278	-0.118291	0.190157	2.39474	5	5	0.94156	-0.0868751	17.211	5	7308300	3900800	3407500	7	7	0.97763	-0.0326395	31.534	11	14238000	7806200	6431600	1	1	0.849473	-0.235359		1	1891200	1167900	723290
	2875	Tb927.7.5210	Tb07.27E10.470	hypothetical protein, conserved		Q57ZG8		100.48	7.2	0	5	5	0.921554	-0.117859	0.42123	1.24732	5	5	0.98209	-0.0260729	11.309	4	6693400	3869400	2824000	3	3	0.86475	-0.209645	13.835	3	2159500	1127900	1031600	0	0				0	0	0	0
	833	Tb927.10.4750	TRYP_x-70a06.p2kb545_330, Tb10.70.2460	hypothetical protein, conserved		Q38BC6		45.512	12.3	0	5	5	0.921857	-0.117386	0.138204	2.85513	4	4	0.90546	-0.143277	4.4152	3	10227000	6524500	3702400	3	3	0.93855	-0.0914945	11.68	4	45918000	25833000	20085000	0	0				0	0	0	0
	294	Tb927.10.13270;Tb11.v5.0563	Tb10.389.0160	Periodic tryptophan protein 2 homolog, putative		Q388S0		102.91	2	0.00086655	2	2	0.921907	-0.117306	0.211457	2.24156	2	2	0.94813	-0.0768432	19.59	2	9206100	5236200	3969800	1	1	0.89641	-0.157769		1	336960	213490	123470	0	0				0	0	0	0
	494	Tb927.10.11970	Tb10.389.1810	glutamine aminotransferase (GlnAT) (GlnAT)	GlnAT	Q389E5		48.334	16.6	0	5	5	0.922219	-0.116819	0.106454	3.2317	5	5	0.9097	-0.136537	8.7624	7	97498000	53630000	43868000	3	3	0.93491	-0.0971006	12.663	6	125530000	70680000	54853000	0	0				0	0	0	0
	1036	Tb927.10.9440	TRYPtp6k15-3d06.p1c_138, Tb10.6k15.0960	NADH dehydrogenase (54 NDH2)	54 NDH2	Q38A31	X	54.351	28.3	0	13	13	0.922386	-0.116557	0.0566256	4.1424	9	9	0.89605	-0.158349	18.834	10	308090000	135950000	172150000	11	11	0.91355	-0.130444	42.355	12	345790000	194320000	151460000	3	3	0.958681	-0.0608775	0.71981	3	33668000	16386000	17282000
	485	Tb927.10.11760	Tb10.26.0140	pumilio/PUF RNA binding protein 6 (PUF6)	PUF6	Q389G5		93.062	11.6	0	7	7	0.922805	-0.115903	0.298433	1.74452	6	6	0.96621	-0.0495913	24.467	6	202670000	120790000	81885000	6	6	0.98842	-0.0168039	19.77	6	36277000	19917000	16360000	2	2	0.822842	-0.281312	4.8989	2	11785000	4409600	7375000
	2756	Tb927.7.270	Tb07.8P12.350	ribosome biogenesis protein, putative		Q57U27		41.798	15.7	0	5	5	0.922851	-0.11583	0.61025	0.712527	4	4	1.0621	0.0869196	3.2473	4	48703000	26184000	22520000	3	3	1.0485	0.0683269	18.005	3	30123000	16035000	14088000	3	3	0.705766	-0.502738	19.264	4	28460000	11560000	16900000
	3291	Tb927.8.7700;Tb927.8.7680;Tb927.4.4020;Tb927.4.4010;Tb927.4.4000;Tb927.4.3990	Tb08.30P3.230	amino acid transporter, putative		Q57V89		51.74	22.4	0	7	5	0.923127	-0.115399	0.018825	5.7312	6	4	0.92566	-0.111446	11.094	18	38791000	21782000	17008000	5	3	0.90439	-0.144983	14.929	19	46263000	26999000	19265000	5	3	0.939673	-0.0897693	26.038	8	6586900	3026600	3560300
	2978	Tb927.7.750	Tb07.29K4.570	hypothetical protein, conserved		Q57VS1		93.019	4.1	0	3	3	0.92314	-0.115379	0.0702063	3.83226	3	3	0.93462	-0.0975482	16.936	4	5857200	3137900	2719300	2	2	0.88389	-0.178061	4.2864	2	2029200	1151200	877990	1	1	0.95229	-0.0705267		1	971820	432280	539550
	1361	Tb927.11.16250	Tb11.01.7930, Tb11.01.7930:mRNA, Tb11.01.7930:pep	hypothetical protein, conserved		Q381G1		67.981	4.1	0	2	2	0.923336	-0.115073	0.707246	0.499716	2	2	0.78599	-0.347417		1	8030300	4325300	3705000	0	0				0	0	0	0	1	1	1.08468	0.117271		1	2855200	1343200	1512000
	309	Tb927.10.2890;Tb11.v5.0650	Tb10.70.4740, embl.29	enolase		Q38BV6		46.592	69.9	0	30	30	0.923883	-0.114218	0.0280362	5.15657	29	29	0.92076	-0.119103	15.857	73	1875300000	1061000000	814340000	28	28	0.90416	-0.14535	18.292	86	2184500000	1252600000	931900000	14	14	0.947239	-0.0781999	14.206	23	122580000	55968000	66612000
	818	Tb927.10.4170	TRYP_x-70a06.p2kb545_410, Tb10.70.3090	hypothetical protein, conserved		Q38BI3		291.82	3.4	0	8	8	0.924153	-0.113796	0.0806112	3.63288	6	6	0.93348	-0.099309	39.854	5	208840000	106460000	102380000	5	5	0.91492	-0.128282	12.271	6	20459000	12884000	7574900	0	0				0	0	0	0
	2310	Tb927.4.790	Tb04.5E12.850	hypothetical protein, conserved		Q580A7		25.447	40	0	11	11	0.924252	-0.113642	0.0570301	4.13213	7	7	0.89333	-0.162735	16.164	9	27670000	15548000	12122000	8	8	0.9242	-0.113723	16.183	7	52742000	30080000	22661000	10	10	0.956297	-0.064469	15.331	15	127250000	59240000	68011000
	1937	Tb927.3.1840	Tb03.30P12.550	3-oxo-5-alpha-steroid 4-dehydrogenase, putative,polyprenol reductase		Q57ZC7	X	33.355	51.3	0	28	28	0.924303	-0.113562	0.0281599	5.15022	28	28	0.91833	-0.122915	15.215	124	5573500000	3150500000	2422900000	26	26	0.9065	-0.141621	24.617	122	5517100000	3161700000	2355400000	21	21	0.948587	-0.0761486	14.888	92	1514900000	679330000	835600000
	2233	Tb927.4.3660	Tb04.26G5.580	hypothetical protein, conserved		Q585I4	X	54.816	10.8	0	5	5	0.924452	-0.11333	0.427882	1.22471	5	5	0.85457	-0.226729	9.8622	4	95877000	60629000	35248000	4	4	0.85282	-0.229687	7.6395	4	101810000	60362000	41449000	2	2	1.08405	0.116426	23.298	2	2411600	1148500	1263000
	2066	Tb927.3.4960	Tb03.48K5.730	kinesin, putative		Q582P0		182.49	4	0	4	4	0.924471	-0.1133	0.0445155	4.48955	4	4	0.92957	-0.105365	41.274	3	18097000	11770000	6327600	1	1	0.9194	-0.121235		1	26636000	18584000	8052500	0	0				0	0	0	0
	879	Tb927.10.5740	TRYP_x-70a06.p2kb545_172, Tb10.70.1250	hypothetical protein, conserved		Q38B30		22.484	22.6	0	4	4	0.924581	-0.113128	0.237077	2.07657	3	3	0.89669	-0.157319	9.3482	2	7922500	4406400	3516100	4	4	0.95334	-0.0689373	22.462	2	17636000	9421600	8214900	0	0				0	0	0	0
	1831	Tb927.2.3580		transcription elongation factor s-II, putative (TFIIS2-1)	TFIIS2-1	Q586X9		52.172	9	0	3	3	0.924633	-0.113047	0.352793	1.50311	3	3	1.0068	0.00977712	7.8106	3	24611000	13520000	11091000	3	3	0.96537	-0.0508461	22.872	5	27937000	16491000	11446000	1	1	0.813339	-0.298072		1	22969000	10322000	12647000
	3532	Tb927.9.3580	Tb09.160.2200, Tb09.160.2200:mRNA, Tb09.160.2200:pep, chr9contig160.tmp0190	hypothetical protein, conserved		Q38FH3		61.672	13.5	0	7	7	0.925184	-0.112188	0.385043	1.37691	7	7	1.0074	0.0106366	13.304	8	19914000	11333000	8580800	7	7	0.97729	-0.0331414	15.817	8	8173300	4431500	3741800	1	1	0.804376	-0.314058		1	895940	379780	516160
	1786	Tb927.11.9820	Tb11.01.1590, Tb11.01.1590:mRNA, Tb11.01.1590:pep	hypothetical protein, conserved		Q383U7		64.425	18.9	0	11	11	0.925827	-0.111186	0.275433	1.86023	10	10	0.83868	-0.253808	28.683	17	190440000	97089000	93355000	8	8	0.94679	-0.0788836	13.628	16	78055000	41028000	37026000	6	6	0.9994	-0.000865357	21.308	18	45409000	21505000	23904000
	3323	Tb927.8.980	Tb08.25L8.80	phosphoacetylglucosamine mutase, putative,acetylglucosaminephosphomutase, putative,N-acetylglucosamine-phosphate mutase, putative		Q57XH7		64.95	13.3	0	5	5	0.926004	-0.110909	0.520243	0.942743	3	3	1.109	0.149259	15.918	4	52234000	27312000	24921000	4	4	0.90981	-0.136363	60.932	5	15274000	8649400	6624100	2	2	0.786968	-0.345623	20.208	2	4570700	1908000	2662700
	300	Tb927.8.1640;Tb927.8.1630;Tb927.8.1620;Tb927.8.1610;Tb11.v5.0601	Tb08.29O9.380	MSP-B, putative		Q580F9		59.905	40.3	0	16	16	0.926286	-0.11047	0.0234743	5.41277	15	15	0.90458	-0.14468	20.406	29	1221500000	722690000	498810000	14	14	0.935	-0.0969617	11.621	25	669830000	387690000	282140000	13	13	0.939673	-0.0897693	9.2102	17	447130000	204030000	243100000
	2702	Tb927.7.1430	Tb07.27M11.750	leucine-rich repeat protein (LRRP), putative		Q57WQ7		47.759	10	0	4	4	0.926609	-0.109967	0.338367	1.56334	4	4	0.99796	-0.0029461	9.8604	9	83394000	44616000	38778000	3	3	0.97117	-0.0422042	12.192	5	78481000	42252000	36229000	1	1	0.820883	-0.284751		1	1811000	836000	975050
	2172	Tb927.4.2040	Tb04.29M18.710	ALBA-Domain Protein (ALBA3)	ALBA3	Q583I9		20.808	53.7	0	14	6	0.92662	-0.10995	0.276441	1.85496	11	4	0.96785	-0.0471446	13.598	8	78952000	37610000	41342000	14	6	0.98284	-0.0249715	10.898	11	358120000	198040000	160080000	13	5	0.8364	-0.257735	12.281	6	84701000	36839000	47861000
	1616	Tb927.11.5960;Tb927.11.5950	Tb11.02.3770, Tb11.02.3770:mRNA, Tb11.02.3770:pep, Tb11.212.0290	hypothetical protein, conserved		Q385H2		11.278	44.9	0	4	4	0.926696	-0.109832	0.0920822	3.44093	4	4	0.90282	-0.14749	27.037	11	675910000	389830000	286080000	4	4	0.9051	-0.143851	12.488	11	863220000	491960000	371270000	3	3	0.973899	-0.0381552	13.257	7	217120000	96722000	120400000
	3076	Tb927.8.2600	Tb08.26A17.590	hypothetical protein, conserved		Q57XC9		73.024	7.4	0	5	5	0.926781	-0.109699	0.41868	1.25608	5	5	0.98284	-0.0249715	9.5971	4	16031000	8120900	7910100	3	3	0.87392	-0.194427	17.828	3	3011800	1778200	1233600	1	1				0	0	0	0
	636	Tb927.10.14750;Tb927.10.14630	TRYP_x-61h03.q2kb185_290, Tb10.61.1920	fibrillarin, putative		Q388C9		31.672	50	0	14	14	0.927142	-0.109138	0.249749	2.00145	14	14	0.98684	-0.0191119	10.593	14	471940000	257340000	214600000	13	13	0.95538	-0.0658534	51.921	15	441270000	257310000	183960000	5	5	0.845309	-0.24245	3.9654	4	48260000	18050000	30210000
	991	Tb927.10.8240	TRYPtp6k15-3d06.p1c_334, Tb10.6k15.2280	hypothetical protein, conserved		Q38AE0		42.845	10.2	0	3	3	0.92757	-0.108472	0.323808	1.62679	2	2	1.0044	0.00633393	6.0687	2	5528800	2928100	2600700	2	2	0.95881	-0.0606831	19.899	4	78359000	41334000	37026000	2	2	0.828706	-0.271067	18.426	2	3043000	1406300	1636700
	1446	Tb927.11.260	Tb11.03.0880, Tb11.03.0880:mRNA, Tb11.03.0880:pep	predicted WD40 repeat protein (PIFTF6)	PIFTF6	Q387M5		149.06	1.9	0	2	2	0.927719	-0.10824	0.495301	1.01362	0	0				0	0	0	0	1	1	0.86161	-0.214893		1	1129900	580260	549650	1	1	0.998901	-0.00158609		1	337940	152440	185500
	2210	Tb927.4.3040	Tb04.2H8.810	hypothetical protein, conserved		Q583Y1	X	22.642	24.4	0	3	3	0.927936	-0.107902	0.278584	1.84381	1	1	0.88599	-0.174638	34.539	2	2811600	1405400	1406100	3	3	0.87815	-0.187461	20.471	4	9251100	5219600	4031600	1	1	1.02697	0.0383915		1	582340	258790	323550
	411	Tb927.1.5000		hypothetical protein, conserved		Q4GY80	X	30.458	35.4	0	10	10	0.927973	-0.107845	0.0471093	4.40784	9	9	0.89837	-0.154618	12.495	28	634330000	363660000	270670000	9	9	0.95053	-0.0731959	15.636	30	582950000	334590000	248350000	8	8	0.935804	-0.0957219	17.558	20	105930000	44057000	61873000
	2250	Tb927.4.4160	Tb04.1D20.370	mitochondrial RNA binding protein (MRB4160)	MRB4160	Q57Y20	X	102.78	14.3	0	13	11	0.928012	-0.107784	0.503359	0.990339	12	11	0.83357	-0.262625	12.942	9	25158000	14847000	10312000	8	7	0.8597	-0.218095	21.341	5	13097000	7826200	5270300	2	1	1.11525	0.157367		1	1078300	503840	574420
	1805	Tb927.2.2160		paraflagellar rod component, putative (PFC11)	PFC11	Q586J7		37.731	64.4	0	27	27	0.928045	-0.107733	0.0185812	5.75001	24	24	0.90989	-0.136236	13.425	41	1288200000	739110000	549050000	24	24	0.94214	-0.0859866	10.271	49	1301700000	742200000	559450000	24	24	0.932401	-0.100978	11.755	37	1973900000	850330000	1123600000
	2361	Tb927.5.2060	Tb05.1P6.150	cell division control protein, putative		Q57ZS5		80.149	3.3	0	2	2	0.928121	-0.107615	0.703186	0.508021	1	1	1.074	0.102994		1	615160	346770	268390	1	1	0.66171	-0.595729		1	289690	142540	147150	2	2	1.12497	0.169891	14.419	2	522760	264290	258470
	1973	Tb927.3.2760	Tb03.27C5.80	hypothetical protein, conserved		Q57ZN6		170.07	6.6	0	9	9	0.928962	-0.106308	0.508955	0.974389	9	9	1.0387	0.054779	29.314	12	20658000	11864000	8794400	2	2	0.99809	-0.00275818	39.944	2	29262000	18422000	10839000	1	1	0.773276	-0.370945		1	318950	127180	191760
[truncated: 1,944 more rows]
