# Supplementary material for: Charting organellar importomes by quantitative mass spectrometry
Source: Nat Commun. 2017 May 9;8:15272. doi: 10.1038/ncomms15272 (PMC5436138; doi:10.1038/ncomms15272)
Supplement: Supplementary Data 5 — SILAC-MS analysis of SAM50 knockdown-induced changes in protein abundance in organelle-enriched fractions of T. brucei. Data analysis for three independent replicates was performed as described for Supplementary Data 1. Proteins listed in this table were identified with ≥ 2 different peptides (one of which unique) across all replicates and a false discovery rate of < 0.01. [file ncomms15272-s6.xls]

## Sheet: Column Headers
	Supplementary Data 5: SILAC-MS analysis of SAM50 knockdown-induced changes in protein abundance in organelle-enriched fractions of T. brucei. Data analysis for three independent replicates was performed as described for Supplementary Data 1. Proteins listed in this table were identified with ≥ 2 different peptides (one of which unique) across all replicates and a false discovery rate of < 0.01.
	Protein Group ID	Unique identifier given by MaxQuant for each entry in the "proteinGroups.txt" output file
	Protein IDs (TriTrypDB 8.1)	Protein ID(s) according to the TriTrypDB version 8.1
	Protein IDs (TriTrypDB < 8.1)	Protein ID(s) according to previous versions of the TriTrypDB (i.e. < version 8.1)
	Product Description	Description of the protein retrieved from the TriTrypDB (version 8.1)
	Gene Name	Corresponding gene name
	UniProt ID	UniProt accession number as provided by the TriTrypDB (version 8.1)
	Mitochondrial Proteome Reference Set (1)	Proteins present in the mitochondrial proteome reference set (1) as defined in this study (see Supplementary Data 2a)
	Mol. Weight [kDa]	Theoretical molecular weight (in kDa) of the leading protein sequence contained in the protein group
	Sequence Coverage [%]	Percentage of the sequence that is covered by the identified peptides
	Q-Value	Local false discovery rate
	Peptides (Replicates 1 - 3)	Number of distinct peptide sequences identified across all replicates of this dataset that are assigned to the respective protein group
	Unique Peptides (Replicates 1 - 3)	Number of peptide sequences identified across all replicates of this dataset that are unique for the respective protein group
	Fold Change	Fold change in protein abundance in RNAi-induced samples compared to uninduced control samples
	Mean log2 Ratio Normalized +/- Tet	Mean of log2-transformed normalized protein ratios across all three replicates
	p-Value	p-Value determined using a two-sided Student's t-test
	-log2 p-Value	Negative log2-value of the p-value
	Peptides	Number of distinct peptide sequences identified that are assigned to the respective protein group per replicate
	Unique Peptides	Number of peptide sequences that are unique for the respective protein group per replicate
	Ratio Normalized +/- Tet	Normalized ratio between differentially SILAC-labeled corresponding peptide species. For normalization, the median of ratio sub-populations was shifted to 1. Ratios are given as tetracycline (Tet)-treated (+) versus untreated (-)
	log2 Ratio Normalized +/- Tet	Log2-transformed values of normalized ratios
	Ratio Variability [%]	Coefficient of variability over all redundant quantifiable peptides of a replicate; calculated as standard deviation of the natural logarithm of the ratios multiplied with 100
	Ratio Count	Number of redundant SILAC peptide pairs per replicate used for quantification
	Intensity	Total MS1 intensity of all isotopic clusters associated with the identified amino acid sequence per replicate
	Intensity L	Total MS1 intensity of the isotopic clusters belonging to the light (L) labeled partner per replicate
	Intensity H	Total MS1 intensity of the isotopic clusters belonging to the heavy (H) labeled partner per replicate

## Sheet: Suppl. Data 5
													Data determined across Replicates 1 - 3				Replicate 1									Replicate 2									Replicate 3
	Protein Group ID	Protein IDs (TriTrypDB 8.1)	Protein IDs (TriTrypDB < 8.1)	Product Description	Gene Name	UniProt ID	Mitochondrial Proteome Reference Set (1)	Mol. Weight [kDa]	Sequence Coverage [%]	Q-Value	Peptides (Replicates 1 - 3)	Unique Peptides (Replicates 1 - 3)	Fold Change	Mean log2 Ratio Normalized +/- Tet	p-Value	-log2 p-Value	Peptides	Unique Peptides	Ratio Normalized +/- Tet	log2 Ratio Normalized +/- Tet	Ratio Variability [%]	Ratio Count	Intensity	Intensity L	Intensity H	Peptides	Unique Peptides	Ratio Normalized +/- Tet	log2 Ratio Normalized +/- Tet	Ratio Variability [%]	Ratio Count	Intensity	Intensity L	Intensity H	Peptides	Unique Peptides	Ratio Normalized +/- Tet	log2 Ratio Normalized +/- Tet	Ratio Variability [%]	Ratio Count	Intensity	Intensity L	Intensity H
	1101	Tb927.3.4380	Tb03.26J7.640	Tob55, putative	SAM50	Q580K4	X	53.558	5.2	0	2	2	0.162216	-2.62401	0.00203798	8.93864	2	2	0.19056	-2.39168	1.5209	2	4994400	4287100	707270	1	1	0.15406	-2.69844	32.655	2	2345200	1996000	349250	1	1	0.145397	-2.78193	28.892	2	2766800	399820	2367000
	584	Tb927.11.10780	Tb11.01.2550, Tb11.01.2550:mRNA, Tb11.01.2550:pep	hypothetical protein, conserved		Q383K1	X	30.902	12.5	0	3	3	0.413608	-1.27367	0.0193151	5.69412	2	2	0.48659	-1.03922	5.2424	4	18310000	12188000	6121900	2	2	0.44902	-1.15515	22.473	3	24483000	17100000	7382900	3	3	0.323845	-1.62663	60.547	5	25997000	6252300	19745000
	1100	Tb927.3.4280	Tb03.26J7.490	mismatch repair protein MSH5, putative		Q580L4		81.114	3.4	0.00061312	2	2	0.447455	-1.16019	0.775716	0.3664	2	2	3.9877	1.99556	148.92	2	4862000	1476000	3386100	0	0				0	0	0	0	1	1	0.0502084	-4.31593	9.1006	2	2505100	167880	2337200
	971	Tb927.2.2520;Tb927.2.2510		voltage-dependent anion-selective channel	VDAC		X	29.189	83.7	0	30	30	0.554282	-0.851309	0.00264174	8.56429	29	29	0.58208	-0.780711	10.857	85	3221500000	1927500000	1294100000	21	21	0.52426	-0.931646	10.298	63	1825800000	1139400000	686360000	25	25	0.558036	-0.841571	15.462	71	1283500000	521430000	762100000
	1458	Tb927.7.1310	Tb07.27M11.570	hypothetical protein, conserved		Q57WR9		152.52	3	0.0017153	2	2	0.579584	-0.786911	0.141282	2.82335	1	1	0.46745	-1.09712	15.696	2	11711000	6683700	5027300	1	1	0.45365	-1.14035		1	17530000	10240000	7290100	1	1	0.918105	-0.123269	19.724	2	29276000	15180000	14097000
	1708	Tb927.8.5100	Tb08.5H5.720	hypothetical protein, conserved		Q57UI2	X	313.77	1.5	0.0038803	2	2	0.579796	-0.786383	0.60758	0.718855	2	2	0.20694	-2.27272	149.19	4	21511000	14990000	6520700	2	2	0.26837	-1.8977	155.45	4	25243000	13872000	11371000	2	2	3.50951	1.81127	151.98	4	14723000	10056000	4667000
	1944	Tb927.9.7200	Tb09.160.5270, Tb09.160.5270:mRNA, Tb09.160.5270:pep, chr9contig160.tmp0413	hypothetical protein, conserved		Q38EM4	X	33.696	16.3	0	3	3	0.582015	-0.780872	0.27955	1.83882	2	2	0.45136	-1.14765		1	2197700	1605900	591720	1	1	0.75049	-0.414095		1	7623100	4662000	2961100	1	1				0	0	0	0
	852	Tb927.11.5600	Tb11.02.3310, Tb11.02.3310:mRNA, Tb11.02.3310:pep, Tb11.212.0750	hypothetical protein, conserved	ATOM14	Q385K8	X	13.577	44.5	0	8	8	0.592794	-0.754396	0.00395862	7.98079	8	8	0.60743	-0.71921	10.451	14	332340000	195560000	136780000	6	6	0.55532	-0.848609	10.731	14	412950000	249090000	163860000	7	7	0.617551	-0.69537	14.86	16	310980000	130210000	180760000
	117	Tb927.10.6350;Tb11.v5.0271	TRYP_x-70a06.p2kb545_70, Tb10.70.0480, embl.60	trypanin (trypanin)	trypanin	Q38AX1		53.923	4.9	0.00059952	2	2	0.609958	-0.713218	0.011225	6.47714	2	2	0.65177	-0.617565	36.43	4	3254200	1576300	1677900	1	1	0.5495	-0.863809		1	260240	134730	125510	2	2	0.633633	-0.65828	43.305	3	1475800	601200	874620
	1905	Tb927.9.4420	Tb09.160.3020, Tb09.160.3020:mRNA, Tb09.160.3020:pep, chr9contig160.tmp0243	hypothetical protein, conserved		Q38F99		46.604	8.7	0	3	3	0.615845	-0.699361	0.314559	1.6686	1	1	0.9324	-0.100979		1	309420	127000	182420	1	1	0.84051	-0.250663	22.767	4	9025600	3819900	5205700	2	2	0.298036	-1.74644	180.87	2	24689000	2946400	21743000
	1978	Tb927.9.9660	Tb09.211.1240, Tb09.211.1240:mRNA, Tb09.211.1240:pep, chr9contig211.tmp0150c	hypothetical protein, conserved	ATOM40	Q38E31	X	38.295	57.5	0	15	15	0.621542	-0.686076	0.000186825	12.386	15	15	0.62967	-0.667332	16.351	25	484690000	278110000	206580000	7	7	0.61779	-0.694812	9.9552	14	592900000	343450000	249460000	8	8	0.617246	-0.696083	14.345	15	336250000	136250000	200000000
	286	Tb927.10.13040	Tb10.389.0430	receptor-type adenylate cyclase GRESAG 4, putative,gene related to ESAG4, putative (GRESAG4)	GRESAG4	Q388U2		133.33	4.2	0.00059312	2	2	0.630007	-0.66656	0.160424	2.64003	1	1	0.55935	-0.838177		1	1429200	756990	672240	2	2	0.70959	-0.494942	2.3743	2	21464000	11073000	10391000	0	0				0	0	0	0
	1314	Tb927.5.3510	Tb05.6E7.170	structural maintenance of chromosome 3 , putative (SMC3)	SMC3	Q57UB5		136.37	6.8	0	6	6	0.651179	-0.618875	0.275861	1.85799	6	6	0.85769	-0.221472	6.6329	3	12530000	6416200	6114200	1	1	0.88085	-0.183032		1	258370	126610	131760	2	2	0.365484	-1.45212	114.94	2	1149800	339410	810380
	1659	Tb927.8.2620	Tb08.26A17.620	hypothetical protein, conserved		Q57XC7		92.699	4.6	0.00059382	2	2	0.660295	-0.598818	0.193522	2.36943	2	2	0.75212	-0.410965	27.95	3	16541000	7625100	8915400	1	1	0.57968	-0.786671		1	1099800	591780	508030	0	0				0	0	0	0
	1250	Tb927.4.840	Tb04.5E12.750	hypothetical protein, conserved		Q580B2		45.618	8.5	0.0080043	2	2	0.676037	-0.564826	0.209039	2.25816	1	1	0.59162	-0.757257		1	4952800	2483000	2469800	0	0				0	0	0	0	1	1	0.772499	-0.372395		1	4380200	882260	3498000
	1676	Tb927.8.3450	Tb08.28L1.570	hypothetical protein, conserved		Q57YW8		16.536	11.4	0	2	2	0.681419	-0.553385	0.0115139	6.44047	2	2	0.7051	-0.5041	5.387	3	6998900	3749200	3249700	1	1	0.62738	-0.672589	31.534	2	4287800	2483300	1804500	1	1	0.715256	-0.483468		1	987320	475000	512320
	973	Tb927.2.2770		hypothetical protein, conserved		Q587H4		13.445	36.8	0	2	2	0.702717	-0.508985	0.151131	2.72613	2	2	0.60976	-0.713687	27.481	6	59293000	33093000	26200000	2	2	0.59379	-0.751975	11.339	3	35525000	22489000	13036000	2	2	0.958405	-0.0612923	20.711	4	20682000	10375000	10307000
	1089	Tb927.3.3780;Tb927.3.3760	Tb03.28C22.710	tryparedoxin 1a, putative (TXN1a)	TXN1a	Q57WB4		15.891	73.6	0	9	9	0.713429	-0.487158	0.00535603	7.54462	9	9	0.74972	-0.415576	9.1462	15	600840000	326330000	274510000	6	6	0.69542	-0.524044	12.361	9	714150000	391800000	322350000	6	6	0.696476	-0.521855	11.414	8	376260000	167430000	208830000
	336	Tb927.10.1500	TRYP_x-70a06.p2kb545_885, Tb10.70.6470	methionyl-tRNA synthetase, putative (MetRS)	MetRS	Q38C91		86.91	4.8	0.0016863	3	3	0.719784	-0.474365	0.304935	1.71342	1	1	0.85381	-0.228013	10.415	2	8235800	4637100	3598800	1	1				0	0	0	0	1	1	0.606796	-0.720716		1	486390	171180	315210
	1709	Tb927.8.5110	Tb08.5H5.710	hypothetical protein, conserved		Q57UI3		127.08	1.5	0.0089286	2	2	0.72767	-0.458643	0.481532	1.0543	2	2	0.98223	-0.0258672	1.6507	2	35232000	16865000	18367000	0	0				0	0	0	0	1	1	0.539084	-0.891419		1	3700800	1505600	2195200
	1546	Tb927.7.5160	Tb07.27E10.390	deoxyuridine triphosphatase, putative,dUTP diphosphatase		Q57ZH3		31.943	9.8	0	3	3	0.730511	-0.453022	0.0303947	5.04004	2	2	0.67714	-0.562474	25.222	4	29070000	13556000	15514000	3	3	0.70645	-0.501341	11.356	3	52528000	27497000	25031000	3	3	0.81493	-0.295253	11.352	3	23991000	11887000	12105000
	237	Tb927.10.10850	Tb10.406.0020	argonaute-like protein (AGO1)	AGO1	Q389P5		99.184	4.4	0	3	3	0.733518	-0.447095	0.415887	1.26574	1	1	0.3993	-1.32446		1	5333400	3491500	1841800	1	1	1.0226	0.0322419	33.899	2	19410000	8149500	11260000	2	2	0.966557	-0.0490731	13.933	4	10740000	5895600	4844100
	504	Tb927.10.7610	TRYPtp6k15-3d06.p1c_438, Tb10.6k15.3040	hypothetical protein, conserved		Q38AK3	X	165.1	4.1	0	3	3	0.733645	-0.446846	0.252472	1.9858	2	2	0.6444	-0.633972	17.766	2	1671900	995520	676350	1	1	0.83525	-0.25972		1	6620200	2979000	3641200	0	0				0	0	0	0
	832	Tb927.11.510;Tb927.11.500	Tb11.03.0580, Tb11.03.0580:mRNA, Tb11.03.0580:pep	RNA-binding protein, UBP2 (UBP2)	UBP2	Q387K0		19.559	29.7	0	3	3	0.735221	-0.44375	0.442728	1.17551	3	3	0.83915	-0.252999	41.42	4	26672000	15456000	11216000	1	1	1.1922	0.253626		1	491740	184230	307510	1	1	0.397251	-1.33188		1	1157000	407600	749380
	1121	Tb927.3.5130	Tb03.5L5.80	hypothetical protein, conserved		Q580W2		44.197	19.3	0	5	5	0.737319	-0.439638	0.516059	0.954393	4	4	1.0159	0.0227584	17.938	5	8017100	5081800	2935300	0	0				0	0	0	0	1	1	0.535131	-0.902035	54.635	2	329940	178570	151370
	855	Tb927.11.570	Tb11.03.0510, Tb11.03.0510:mRNA, Tb11.03.0510:pep	hypothetical protein, conserved		Q387J4	X	21.079	34.8	0	4	4	0.738375	-0.437575	0.245184	2.02806	4	4	0.62502	-0.678026	39.616	7	93305000	52740000	40564000	4	4	0.60127	-0.733915	31.941	3	35150000	20485000	14665000	1	1	1.07119	0.0992163	2.7231	2	11262000	5761500	5500500
	471	Tb927.10.6180	TRYP_x-70a06.p2kb545_97, Tb10.70.0640	hypothetical protein, conserved		Q38AY8		54.878	9.6	0	3	3	0.749413	-0.416168	0.340186	1.55561	3	3	0.93936	-0.0902499	20.37	4	31890000	15173000	16717000	2	2	0.47095	-1.08635	87.665	2	11124000	7245500	3878800	1	1	0.951384	-0.0718999		1	2168200	907530	1260700
	1736	Tb927.8.6080	Tb08.11J15.720	hypothetical protein, conserved		Q57YK9	X	38.08	13.5	0	4	4	0.75128	-0.412578	0.271298	1.88205	4	4	0.85543	-0.225278	10.588	7	48027000	23772000	24254000	1	1	0.65981	-0.599877	10.423	2	5718600	3179100	2539500	0	0				0	0	0	0
	1549	Tb927.7.5240	Tb07.27E10.510	hypothetical protein, conserved		Q57ZG5		53.49	6.3	0	3	3	0.754195	-0.40699	0.0971078	3.36427	2	2	0.62405	-0.680266	25.894	3	11505000	6604000	4900600	1	1	0.81908	-0.287924	21.663	2	15604000	7740400	7863900	2	2	0.839278	-0.252779	20.568	4	19166000	9571900	9593600
	601	Tb927.11.11460	Tb11.01.3290, Tb11.01.3290:mRNA, Tb11.01.3290:pep	hypothetical protein, conserved	ATOM69	Q383D2	X	68.998	61.5	0	41	41	0.754443	-0.406517	0.00922703	6.75992	40	40	0.77986	-0.358713	15.646	98	1925800000	1024500000	901300000	27	27	0.77039	-0.376339	14.265	67	2324500000	1214600000	1109900000	26	26	0.714745	-0.484499	13.711	71	1439500000	683810000	755670000
	1746	Tb927.8.6380	Tb08.11J15.180	hypothetical protein, conserved		Q57YN9		29.908	9	0	2	2	0.755468	-0.404557	0.392876	1.34785	1	1	0.92179	-0.11749	8.8999	2	8370700	4569300	3801500	0	0				0	0	0	0	2	2	0.619157	-0.691623	39.167	3	4973500	2940600	2032900
	1381	Tb927.6.2360;Tb927.6.2300	Tb06.4M18.780	adenosine kinase, putative		Q584S0		37.958	12.2	0	3	3	0.767836	-0.38113	0.158273	2.65951	3	3	0.81343	-0.29791	34.21	3	12129000	7585500	4543100	2	2	0.91248	-0.132135	36.46	2	12177000	6302200	5874800	1	1	0.609905	-0.713344		1	6872400	3498500	3373800
	928	Tb927.11.870	Tb11.03.0260, Tb11.03.0260:mRNA, Tb11.03.0260:pep	hypothetical protein, conserved		Q387G3	X	28.776	13	0	2	2	0.767861	-0.381083	0.513257	0.962247	2	2	1.0113	0.016211	0.23482	2	852390	577980	274410	0	0				0	0	0	0	1	1	0.583022	-0.778377		1	56024	19437	36586
	1098	Tb927.3.4240	Tb03.26J7.410	thioredoxin, putative		Q580L8		21.78	14	0.008868	2	2	0.771588	-0.374097	0.2982	1.74565	1	1	0.55549	-0.848167	1.4966	2	16660000	9980600	6679600	1	1	0.78157	-0.355553		1	9745700	4327900	5417800	1	1	1.05807	0.0814306	2.4523	2	8266700	5262000	3004700
	1166	Tb927.4.1810	Tb04.2L9.1360	hypothetical protein, conserved		Q581Q0	X	13.015	17.5	0.0088266	2	2	0.773202	-0.371082	0.0436624	4.51746	2	2	0.82167	-0.283369	13.546	4	15763000	8104000	7658700	2	2	0.69197	-0.531219	13.707	4	21614000	11027000	10587000	2	2	0.813008	-0.298658	17.805	3	10881000	5674500	5206300
	548	Tb927.10.970	TRYP_x-70a06.p2kb545_991, Tb10.70.7180	hypothetical protein, conserved		Q38CE3		203.6	2.3	0	3	3	0.773379	-0.370753	0.587499	0.767342	2	2	1.086	0.119024	8.0508	3	3885400	1669700	2215700	1	1	0.55075	-0.860531		1	456270	298820	157450	0	0				0	0	0	0
	761	Tb927.11.2360	Tb11.22.0005, Tb11.22.0005:mRNA, Tb11.22.0005:pep	phenylalanyl-tRNA synthetase (beta subunit), putative	PheRS-beta	Q386S3		70.311	10.7	0	5	5	0.773939	-0.369707	0.0221463	5.49679	3	3	0.73969	-0.435007	11.447	4	30378000	14336000	16042000	1	1	0.83604	-0.258356	17.781	3	17567000	9859200	7708000	3	3	0.749625	-0.415759	8.033	3	16273000	7083900	9189400
	582	Tb927.11.10700	Tb11.01.2470, Tb11.01.2470:mRNA, Tb11.01.2470:pep	hypothetical protein, conserved		Q383K9		29.716	16.4	0.0016882	2	2	0.774407	-0.368836	0.129087	2.95358	0	0				0	0	0	0	2	2	0.8162	-0.293005	13.659	2	7774100	4120000	3654100	1	1	0.734754	-0.444667		1	3965100	1439500	2525700
	113	Tb927.7.4480;Tb11.v5.0261	Tb07.26A24.920	adenosine 5'-monophosphoramidase, putative		Q57X64		15.55	36.2	0	3	3	0.774946	-0.367833	0.211733	2.23968	3	3	0.60442	-0.726377	2.9286	3	29378000	16858000	12519000	3	3	0.7826	-0.353653	17.946	6	63561000	31604000	31957000	3	3	0.983865	-0.0234683	27.873	4	22573000	12791000	9781500
	82	Tb927.11.18680;Tb11.0845	Tb11.50.0007, Tb11.50.0007:mRNA, Tb11.50.0007:pep	dynein light chain LC8, putative (DYNLL1)	DYNLL1	Q4FKD8		10.429	51.1	0	5	5	0.776641	-0.36468	0.29867	1.74338	5	5	0.88281	-0.179825	41.796	7	118870000	54796000	64076000	1	1	0.68324	-0.549536		1	7101500	4149000	2952500	0	0				0	0	0	0
	1363	Tb927.6.1570	Tb06.28P18.310	2-hydroxy-3-oxopropionate reductase, putative		Q585Q3		31.753	28.7	0	6	6	0.779052	-0.360208	0.00655	7.25429	5	5	0.77763	-0.362844	26.085	9	53712000	29624000	24089000	5	5	0.80765	-0.308198	11.053	9	93799000	44306000	49493000	4	4	0.752842	-0.409581	11.96	5	26654000	12441000	14213000
	925	Tb927.11.8380	Tb11.01.0170, Tb11.01.0170:mRNA, Tb11.01.0170:pep	NADPH--cytochrome p450 reductase, putative (CPR)	CPR	Q384I1		70.946	13.2	0	6	2	0.779624	-0.35915	0.144904	2.78683	5	2	0.73594	-0.44234	49.385	3	27563000	13244000	14319000	3	1	0.8259	-0.275961		1	6869000	1626800	5242300	3	0				0	0	0	0
	634	Tb927.11.12850	Tb11.52.0003, Tb11.52.0003:mRNA, Tb11.52.0003:pep	oligopeptidase b,serine peptidase, clan SC, family S9A-like protein (OPB)	OPB	Q382P7		80.572	17.6	0	7	7	0.779935	-0.358575	0.0247069	5.33894	5	5	0.82738	-0.273378	12.034	8	153360000	83016000	70347000	5	5	0.72302	-0.467893	11.608	7	194810000	98310000	96505000	3	3	0.793084	-0.334454	3.4218	4	65656000	31123000	34533000
	514	Tb927.10.8020	TRYPtp6k15-3d06.p1c_371, Tb10.6k15.2520	prolyl oligopeptidase, putative,serine peptidase clan SC, family S9A, putative (POP)	POP	Q38AG2		77.624	15.5	0	9	9	0.780513	-0.357505	0.0228317	5.45282	7	7	0.79281	-0.334953	12.377	13	113480000	59622000	53863000	5	5	0.726	-0.461959	28.103	8	107590000	56978000	50611000	6	6	0.826105	-0.275603	11.284	10	49833000	25423000	24411000
	477	Tb927.10.650	TRYP_x-70a06.p2kb545_1041, Tb10.70.7560	TAX-2		Q38CH5		25.588	25	0	5	5	0.781087	-0.356445	0.249733	2.00154	4	4	1.0543	0.0762854	15.764	7	75254000	35283000	39971000	1	1	0.63302	-0.659677		1	579790	373830	205960	1	1	0.714031	-0.485942	6.755	2	7406900	3139900	4267000
	997	Tb927.2.4370;Tb11.v5.0653		trypanothione synthetase (TRYS)	TRYS	Q586P2		71.612	3.8	0.008	2	2	0.793211	-0.334223	0.183617	2.44522	2	2	0.84965	-0.235059	12.061	2	2977900	1428400	1549400	0	0				0	0	0	0	1	1	0.740521	-0.433387		1	95317	38407	56910
	549	Tb927.10.9720	TRYPtp6k15-3d06.p1c_89, Tb10.6k15.0620, embl.3	RNA-editing-associated protein 1,RNA-binding protein,oligo (U) binding protein,RNA editing complex protein (REAP-1)	REAP-1	Q38A04	X	64.376	27.4	0	6	6	0.798907	-0.3239	0.0107771	6.53588	5	5	0.83675	-0.257131	18.868	8	20509000	10847000	9661700	3	3	0.78617	-0.347087	35.865	7	23799000	12296000	11503000	6	6	0.775134	-0.367483	11.853	11	19243000	9929700	9313400
	904	Tb927.11.7400	Tb11.02.5300, Tb11.02.5300:mRNA, Tb11.02.5300:pep	hypothetical protein, conserved		Q384S5		118.35	3.1	0.0088358	2	2	0.800923	-0.320264	0.527062	0.923956	1	1	0.62895	-0.668983		1	5257900	2694700	2563100	0	0				0	0	0	0	1	1	1.01992	0.0284546	12.556	2	6280700	2693300	3587400
	1540	Tb927.7.4620	Tb07.26A24.630	hypothetical protein, conserved		Q57X78		32.677	15.6	0	3	3	0.802444	-0.317528	0.0182647	5.7748	3	3	0.85128	-0.232294	31.874	6	13787000	7224100	6563300	3	3	0.77092	-0.375347	13.017	5	8859800	4095500	4764300	1	1	0.78734	-0.344942		1	723200	336800	386400
	1748	Tb927.8.640	Tb08.12O16.200	hypothetical protein, conserved		Q57YG6		12.203	24.8	0.0005963	2	2	0.803265	-0.316052	0.693104	0.528856	1	1	0.32326	-1.62923		1	18113000	10466000	7646900	1	1	0.97013	-0.04375	19.373	2	17744000	8473200	9270400	1	1	1.6527	0.724826		1	11599000	7717500	3881100
	1886	Tb927.9.3000	Tb09.160.1680, Tb09.160.1680:mRNA, Tb09.160.1680:pep, chr9contig160.tmp0159c	cytidine deaminase, putative		Q38FM3		19.171	23.6	0	3	3	0.804936	-0.313055	0.154932	2.69029	1	1	0.68147	-0.553278		1	6576600	4146000	2430600	3	3	0.80235	-0.317696	5.8467	5	50354000	26607000	23747000	3	3	0.953834	-0.0681893	34.81	3	10735000	6332700	4402200
	1338	Tb927.5.560	Tb05.29K2.760	hypothetical protein, conserved		Q57VV7	X	57.756	12.4	0	4	4	0.808963	-0.305855	0.398319	1.328	4	4	0.96628	-0.0494868	31.147	5	6203200	2413300	3789800	2	2	1.0076	0.010923	57.708	2	2766400	1259500	1506900	1	1	0.543744	-0.879	70.524	2	213610	97935	115680
	1968	Tb927.9.9020	Tb09.211.0720, Tb09.211.0720:mRNA, Tb09.211.0720:pep, chr9contig211.tmp0088c	ribosome-interacting GTPase 2, putative (RBG2)	RBG2	Q38E85		42.002	6.1	0.008971	2	2	0.810399	-0.303296	0.291063	1.7806	1	1	1.0189	0.0270125	0.87434	2	8370300	3779500	4590800	1	1	0.61455	-0.702398	34.186	2	14279000	9336800	4942600	2	2	0.849979	-0.234501	11.444	3	10543000	5149000	5393700
	1284	Tb927.5.2270	Tb05.3C6.260	hypothetical protein, conserved		Q582D8		53.67	13.8	0.00060314	3	3	0.810755	-0.302662	0.00189621	9.04266	2	2	0.80157	-0.3191	2.1492	2	19301000	8127600	11173000	2	2	0.80534	-0.31233	16.649	4	12902000	6618500	6283900	1	1	0.825559	-0.276556		1	1815800	956220	859610
	1401	Tb927.6.3530	Tb06.2N9.200	hypothetical protein, conserved		Q584Z3		30.913	12.9	0	2	2	0.813175	-0.298362	0.105344	3.24682	2	2	0.78557	-0.348188	8.1448	3	20034000	10737000	9297200	0	0				0	0	0	0	1	1	0.841751	-0.248535		1	5340400	2539700	2800700
	803	Tb927.11.3850	Tb11.02.1340, Tb11.02.1340:mRNA, Tb11.02.1340:pep	AMP deaminase, putative		Q386C9		175.55	4.2	0	5	5	0.817342	-0.290988	0.348151	1.52222	4	4	0.92769	-0.108285	19.211	5	27863000	12287000	15576000	1	1	0.58822	-0.765572	10.532	3	23538000	14201000	9336300	2	2	1.00062	0.000894748	39.762	3	6856100	3817200	3038900
	332	Tb927.10.14790	TRYP_x-61h03.q2kb185_281, Tb10.61.1870	metallo-peptidase, Clan MG, Family M24,aminopeptidase, putative		Q387N9		42.69	13.6	0	4	4	0.818026	-0.289782	0.324841	1.6222	2	2	1.0101	0.0144981	3.058	4	17340000	8420200	8919900	2	2	0.89661	-0.157448	19.682	4	24362000	11254000	13108000	3	3	0.604412	-0.726395	49.462	2	9839300	5596100	4243200
	815	Tb927.11.4330	TRYP_xi-1013a02.q1k_70, Tb11.02.1880, Tb11.02.1880:mRNA, Tb11.02.1880:pep	hypothetical protein, conserved		Q385Y4	X	21.02	24.3	0	4	4	0.818182	-0.289507	0.000793034	10.3003	3	3	0.80903	-0.305735	18.749	5	30202000	15664000	14538000	2	2	0.82363	-0.279932	10.777	3	43203000	18939000	24264000	2	2	0.821963	-0.282855	19.506	3	14111000	6403400	7708000
	1430	Tb927.6.4920;Tb927.6.4910;Tb927.6.4900;Tb927.6.4890;Tb927.6.4880;Tb927.6.4870;Tb927.6.4860;Tb927.6.4850;Tb927.6.4840	Tb06.30P15.570	S-adenosylmethionine synthetase, putative (METK1)	METK1			43.54	18.4	0	5	5	0.818577	-0.28881	0.788058	0.343626	4	4	1.0509	0.0716254	236.36	5	4877200000	38267000	4838900000	2	2	2.1914	1.13185	102.55	4	223210000	39629000	183590000	3	3	0.238175	-2.06991	74.385	5	182580000	39192000	143390000
	309	Tb927.10.14000	Tb10.61.2880, embl.4	aconitase (ACO)	ACO	Q388J9	X	98.314	67.1	0	61	61	0.819233	-0.287653	0.0198212	5.65681	54	54	0.85768	-0.221489	35.524	123	2906700000	1468500000	1438200000	37	37	0.77754	-0.363011	13.764	73	2116400000	1111600000	1004800000	40	40	0.82447	-0.278461	19.123	79	1013000000	515650000	497300000
	219	Tb927.1.860		transmembrane protein, putative		Q4GZD2		29.562	29.9	0	7	7	0.821924	-0.282924	0.538677	0.892507	5	5	1.0272	0.0387171	5.4077	6	78072000	32859000	45213000	2	2	0.48325	-1.04916		1	18939000	9854100	9084800	3	3	1.11858	0.161669	2.0606	3	25675000	12575000	13100000
	1500	Tb927.7.3270	Tb07.28B13.860	hypothetical protein, conserved		Q57WE2	X	90.386	9.5	0	5	5	0.82216	-0.282509	0.0226764	5.46266	3	3	0.78637	-0.34672	5.9183	4	20078000	9351300	10727000	3	3	0.81187	-0.300679	12.357	4	45432000	19451000	25981000	4	4	0.870474	-0.200128	14.595	5	34330000	17897000	16433000
	153	Tb11.v5.0638;Tb927.10.1040;Tb927.10.1050;Tb927.10.1030		serine carboxypeptidase III precursor, putative (CBP1)	CBP1			51.565	22	0	4	4	0.822454	-0.281993	0.181062	2.46544	4	4	0.85084	-0.23304	21.934	8	102300000	55247000	47054000	1	1	0.68551	-0.54475	11.052	4	116000000	60173000	55825000	2	2	0.953834	-0.0681893	8.0937	4	52136000	27941000	24195000
	1881	Tb927.9.2520;Tb11.v5.0868	Tb09.160.1200, Tb09.160.1200:mRNA, Tb09.160.1200:pep, chr9contig160.tmp0120c	microtubule-associated protein (GB4)	GB4	Q38FR6		928.36	9.8	0	4	4	0.822944	-0.281133	0.540607	0.887349	3	3	0.94399	-0.0831565	10.807	3	13640000	6399000	7241100	3	3	1.2001	0.263155	23.354	3	13019000	4200500	8818100	1	1	0.491957	-1.0234		1	2173400	789320	1384100
	395	Tb927.10.2970	TRYP_x-70a06.p2kb545_615, Tb10.70.4590	hypothetical protein, conserved		Q38BU8		13.79	46.1	0	8	8	0.82312	-0.280825	0.0733275	3.7695	8	8	0.83347	-0.262798	10.88	26	258110000	124730000	133380000	4	4	0.74305	-0.428469	11.23	10	190860000	102400000	88464000	7	7	0.900495	-0.151209	22.647	21	67203000	37049000	30154000
	1195	Tb927.4.3130	Tb04.2H8.580	Spef1,flagellar component		Q583Z0		30.637	15.3	0	3	3	0.82358	-0.280019	0.156321	2.67742	2	2	0.94694	-0.0786551	18.185	4	40422000	17062000	23360000	1	1	0.7013	-0.511896	6.757	2	56191000	31992000	24199000	2	2	0.841184	-0.249506	35.833	4	2780600	1344000	1436500
	658	Tb927.11.13620	Tb11.01.5200, Tb11.01.5200:mRNA, Tb11.01.5200:pep	hypothetical protein, conserved		Q382H5	X	15.326	17.5	0	2	2	0.826735	-0.274503	0.343931	1.53981	1	1	0.76393	-0.388488		1	9317000	5099800	4217200	2	2	0.66368	-0.59144	37.364	3	29214000	13790000	15423000	1	1	1.11452	0.156418	16.553	2	4459000	2387400	2071600
	1216	Tb927.8.8180;Tb927.4.4150	Tb08.28A12.200	mitochondrial RNA binding complex 1 subunit (MRB8180)	MRB8180	Q57WL2	X	103.45	17.7	0	9	9	0.830288	-0.268316	0.0293344	5.09126	8	8	0.858	-0.22095	10.806	14	105720000	54252000	51467000	5	5	0.77792	-0.362306	29.313	7	79891000	43884000	36007000	4	4	0.857559	-0.221692	9.8445	4	37400000	20722000	16678000
	1396	Tb927.6.3120	Tb06.5F5.890	chaperone protein DNAj, putative		Q583M2		33.758	7.1	0	2	2	0.831178	-0.266771	0.408485	1.29165	1	1	1.0187	0.0267293	16.447	2	6507200	3206700	3300600	1	1	0.58268	-0.779224		1	4136500	2661400	1475100	1	1	0.967399	-0.0478175	24.225	2	1672900	878020	794870
	1640	Tb927.8.1910	Tb08.26N11.370	acetylornithine deacetylase, putative,metallo-peptidase, Clan MH, Family M18 (ArgE)	ArgE	Q581Z1		43.269	8.1	0	3	3	0.831925	-0.265474	0.254075	1.97667	1	1	0.87247	-0.196823	12.338	2	5810500	2606000	3204400	1	1	0.66713	-0.58396	27.996	2	21624000	12026000	9598100	2	2	0.989218	-0.0156403	36.415	2	10357000	5553700	4803500
	562	Tb927.11.10110	Tb11.01.1870, Tb11.01.1870:mRNA, Tb11.01.1870:pep	actin-like protein, putative		Q383R8		43.483	7.1	0	2	2	0.832828	-0.263909	0.242539	2.04371	1	1	1.0362	0.0513025	0.041058	2	5921100	2329400	3591800	1	1	0.776	-0.365871		1	2278300	1076700	1201600	1	1	0.718391	-0.477159		1	5637200	2747700	2889500
	372	Tb927.10.230	Tb10.100.0120	proteasome subunit alpha type-5, putative,20S proteasome subunit alpha 5, putative		Q38CL5		27.176	10.2	0	2	2	0.833233	-0.263208	0.138448	2.85258	1	1	0.86751	-0.205048		1	3950500	1885000	2065500	2	2	0.80031	-0.321369	11.976	3	7206200	3047900	4158400	0	0				0	0	0	0
	1749	Tb927.8.6410	Tb08.11J15.140	short-chain dehydrogenase, putative		Q57YP2	X	52.913	13.1	0	5	5	0.833813	-0.262204	0.178142	2.4889	4	4	0.88448	-0.177099	14.194	6	42267000	19071000	23195000	4	4	0.93646	-0.0947107	21.218	6	151450000	56129000	95320000	3	3	0.699888	-0.514804	23.278	5	32306000	15851000	16455000
	561	Tb927.11.1010	Tb11.03.0110, Tb11.03.0110:mRNA, Tb11.03.0110:pep	chaperone protein DNAj, putative		Q387E9	X	41.739	16.2	0	3	3	0.836551	-0.257474	0.135574	2.88284	3	3	0.87994	-0.184523	10.397	7	47796000	22672000	25124000	1	1	0.91906	-0.121769		1	4609800	2348000	2261800	1	1	0.723903	-0.466131		1	1185900	689330	496540
	783	Tb927.11.3130	Tb11.02.0630, Tb11.02.0630:mRNA, Tb11.02.0630:pep	glycosomal transporter (GAT2) (GAT2)	GAT2	Q386J8		71.266	7.6	0	3	3	0.837407	-0.255999	0.235199	2.08805	3	3	0.89697	-0.156868	23.761	5	35142000	17249000	17892000	0	0				0	0	0	0	1	1	0.7818	-0.355129		1	3034000	1567800	1466200
	1658	Tb927.8.2590	Tb08.26A17.580	hypothetical protein, conserved		Q57XD0		58.522	16.9	0	7	7	0.83774	-0.255426	0.306087	1.70799	6	6	1.0126	0.0180644	22.25	7	13193000	6576800	6616200	2	2	0.65331	-0.61416	4.3854	3	20957000	11719000	9238600	4	4	0.888731	-0.170181	16.092	7	6368700	3644300	2724400
	977	Tb927.2.2970		mitochondrial carrier protein (MCP13)	MCP13	Q587G5	X	33.962	40.7	0	10	10	0.838337	-0.254398	0.17711	2.49729	10	10	0.8535	-0.228537	16.122	21	222830000	113440000	109390000	5	5	0.96369	-0.053359	16.731	6	76606000	36015000	40591000	5	5	0.716332	-0.481299	19.444	6	33133000	18775000	14358000
	1808	Tb927.9.11040	Tb09.211.2370, Tb09.211.2370:mRNA, Tb09.211.2370:pep, chr9contig211.tmp0273c	mitochondrial carrier protein (MCP3)	MCP3	Q38DS0	X	33.167	8.1	0.0033613	2	2	0.838581	-0.253978	0.60773	0.718497	1	1	0.84415	-0.244429	3.4346	2	4236200	1890300	2345900	1	1	1.3857	0.470615		1	1721000	656180	1064800	1	1	0.504134	-0.988121		1	1138500	482380	656080
	1615	Tb927.8.1010	Tb08.29O4.50	chaperone protein DNAj, putative		Q57VQ3	X	55.325	7.8	0	3	3	0.839565	-0.252286	0.00324096	8.26936	3	3	0.85182	-0.231379	25.159	6	7849500	3903300	3946200	2	2	0.84347	-0.245591	3.0755	3	4797800	2408000	2389800	1	1	0.823655	-0.279887	1.1625	2	1106500	562850	543670
	325	Tb927.10.14570	TRYP_x-61h03.q2kb185_316, Tb10.61.2100	hypothetical protein, conserved		Q388E6		81.138	6.4	0	3	3	0.840549	-0.250596	0.180472	2.47015	2	2	0.95819	-0.0616163	5.7426	2	2008000	1007500	1000500	1	1	0.71504	-0.483904	27.191	2	21683000	8958700	12725000	1	1	0.866776	-0.206268	27.802	2	8929700	4613500	4316200
	918	Tb927.11.8040	Tb11.01.0500, Tb11.01.0500:mRNA, Tb11.01.0500:pep	hypothetical protein, conserved		Q384L5	X	22.255	30.8	0	3	3	0.842983	-0.246425	0.047359	4.40022	3	3	0.90221	-0.148465	21.18	6	69482000	34908000	34574000	2	2	0.78946	-0.341062	15.835	3	38253000	19140000	19113000	2	2	0.841043	-0.249749	37.943	3	8341800	4767200	3574600
	1694	Tb927.8.4380	Tb08.29H22.760	hypothetical protein, conserved	ATOM12	Q57VZ7	X	11.86	22.9	0	3	3	0.84358	-0.245404	0.205369	2.28371	2	2	0.98042	-0.0285282	15.657	3	18292000	9099800	9192200	2	2	0.85753	-0.221741	13.659	4	57475000	29371000	28104000	3	3	0.714031	-0.485942	16.386	5	41104000	19546000	21558000
	526	Tb927.10.8620	TRYPtp6k15-3d06.p1c_285, Tb10.6k15.1920	hypothetical protein, conserved		Q38AB0	X	21.046	33.3	0	6	6	0.843611	-0.24535	0.0798691	3.64622	2	2	0.76267	-0.390869	12.972	4	1841500	1000200	841370	3	3	0.87396	-0.194361	14.233	7	39565000	17667000	21898000	5	5	0.900739	-0.15082	22.325	6	22136000	11333000	10803000
	88	Tb927.11.1830;Tb11.1390	Tb11.39.0005, Tb11.39.0005:mRNA, Tb11.39.0005:pep	hypothetical protein, conserved		Q4FKA7		62.035	3.9	0	2	2	0.8439	-0.244857	0.0358233	4.80296	2	2	0.83587	-0.25865	8.9557	4	26724000	10327000	16396000	0	0				0	0	0	0	1	1	0.852006	-0.231064		1	1799000	797080	1001900
	983	Tb927.2.3440;Tb927.2.3460		D-alanyl-glycyl endopeptidase-like protein,cysteine peptidase, Clan CA, family C51, putative		Q586Y2		30.002	9.2	0	2	2	0.844445	-0.243925	0.0310238	5.01048	2	2	0.81444	-0.29612	7.5688	4	36610000	18343000	18267000	2	2	0.89721	-0.156482	7.4908	4	26086000	12627000	13458000	1	1	0.824063	-0.279174	14.053	2	6815500	3446800	3368700
	529	Tb927.10.8780	TRYPtp6k15-3d06.p1c_258, Tb10.6k15.1760	hypothetical protein, conserved		Q38A96		244.9	1.8	0	2	2	0.846373	-0.240634	0.138885	2.84804	2	2	0.92418	-0.113754	22.869	4	35741000	16325000	19416000	1	1	0.73765	-0.438992	14.092	2	43402000	23156000	20245000	2	2	0.889363	-0.169155	2.6933	2	12998000	7443100	5555100
	1747	Tb927.8.6390	Tb08.11J15.160	lysophospholipase, putative,alpha/beta hydrolase, putative (TbLysoPLA)	TbLysoPLA	D6XM23		30.092	55	0	9	9	0.849376	-0.235526	0.0778481	3.68319	9	9	0.92854	-0.106964	11.855	15	225530000	108540000	117000000	5	5	0.78611	-0.347197	12.589	8	231130000	111260000	119870000	5	5	0.83949	-0.252416	12.136	10	161500000	79076000	82419000
	1890	Tb927.9.3440	Tb09.160.2070, Tb09.160.2070:mRNA, Tb09.160.2070:pep, chr9contig160.tmp0181	cyclophilin type peptidyl-prolyl cis-trans isomerase, putative		Q38FI6		35.78	7.2	0	2	2	0.849756	-0.23488	0.571555	0.807035	2	2	0.80783	-0.307876	20.164	4	18610000	8111000	10499000	1	1	0.57365	-0.801757		1	16100000	9209800	6890600	1	1	1.32408	0.404993	4.3147	2	22768000	13501000	9266800
	1651	Tb927.8.2300	Tb08.26A17.80	hypothetical protein, conserved		Q57XF9	X	25.468	27.1	0	4	4	0.851766	-0.231471	0.217454	2.20122	4	4	0.96318	-0.0541227	24.589	7	47698000	23046000	24651000	3	3	0.71434	-0.485317	23.653	5	85315000	40456000	44859000	2	2	0.89815	-0.154972	16.966	3	28517000	15802000	12715000
	1196	Tb927.4.3160	Tb04.2H8.550	dihydroxyacetone phosphate acyltransferase, putative (DAT)	DAT	Q583Z3		137.14	9.7	0	8	8	0.851797	-0.231419	0.279633	1.8384	7	7	1.0306	0.0434845	13.846	11	23171000	10490000	12681000	3	3	0.706	-0.50226	28.734	3	24840000	10052000	14788000	5	5	0.849401	-0.235482	49.053	5	15521000	8017700	7503500
	1646	Tb927.8.2280;Tb927.8.2270;Tb927.8.2260;Tb927.8.2070	Tb08.26A17.60	hypothetical protein, conserved				21.768	34.2	0	2	2	0.852148	-0.230825	0.0317949	4.97506	2	2	0.84536	-0.242362	14.06	6	21927000	10592000	11335000	1	1	0.85899	-0.219287	12.403	4	2180400	964580	1215800	0	0				0	0	0	0
	1409	Tb927.6.4000	Tb06.4F7.320	small glutamine-rich tetratricopeptide repeat protein, putative,small glutamine-rich tetratricopeptide repeat protein, putative (SGT)	SGT	Q585Z8		45.966	27.6	0	7	7	0.852412	-0.230376	0.0696913	3.84288	5	5	0.89381	-0.16196	38.033	8	40982000	18797000	22186000	3	3	0.77985	-0.358731	13.905	5	61879000	30279000	31600000	5	5	0.888573	-0.170438	4.8969	3	27649000	13523000	14126000
	205	Tb927.1.3950		alanine aminotransferase (ALAT)	ALAT	Q4GYI2		55.704	57.9	0	20	20	0.852798	-0.229724	0.0305388	5.03321	17	17	0.84996	-0.234533	9.9743	38	992500000	497670000	494830000	14	14	0.81317	-0.298371	19.937	33	1050400000	503040000	547390000	14	14	0.897344	-0.156267	14.3	30	576110000	297790000	278320000
	1467	Tb927.7.190	Tb07.8P12.250	thimet oligopeptidase, putative (THOP1)	THOP1	Q57U35		84.166	27.7	0	15	15	0.852886	-0.229575	0.189175	2.40221	13	13	0.86267	-0.213119	13.851	17	189350000	92778000	96573000	10	10	0.737	-0.440263	20.326	16	234280000	114360000	119920000	10	10	0.9758	-0.0353424	23.122	18	243090000	123140000	119960000
	790	Tb927.11.3290	Tb11.02.0800, Tb11.02.0800:mRNA, Tb11.02.0800:pep	hypothetical protein, conserved (p166)	p166	Q386I2	X	166.26	5.8	0	6	6	0.853465	-0.228597	0.268371	1.8977	5	5	0.71064	-0.492809	22.909	7	924630000	390350000	534280000	4	4	0.85751	-0.221775	16.59	6	31295000	15346000	15948000	3	3	1.02016	0.0287931	23.115	4	7257400	3877900	3379500
	209	Tb927.1.420		retrotransposon hot spot protein 5 (RHS5), putative		Q9N942		76.289	8.1	0	2	1	0.853504	-0.228531	0.234867	2.09008	2	1	0.90741	-0.140174	32.684	2	27667000	13487000	14180000	1	1	0.8028	-0.316887	19.776	2	39886000	20244000	19642000	0	0				0	0	0	0
	1218	Tb927.4.4190	Tb04.1D20.340	hypothetical protein, conserved		Q57Y23		17.352	28	0	3	2	0.853673	-0.228244	0.528074	0.921188	1	1	1.1211	0.164915	48.432	2	3838400	1498600	2339800	3	2	0.56613	-0.820795	70.011	2	14608000	7670800	6937300	3	2	0.9802	-0.028852	24.37	4	19203000	9532200	9671300
	1244	Tb927.4.5380;Tb927.8.6940	Tb04.24M18.180	hypothetical protein, conserved		Q580P9		164.95	2.1	0.0016978	2	2	0.855102	-0.225832	0.382553	1.38627	2	2	0.87546	-0.191887	18.926	3	8939700	4108900	4830800	1	1	0.66253	-0.593942		1	5534000	3189700	2344400	2	2	1.07798	0.108332	0.29829	2	10593000	5950700	4642600
	666	Tb927.11.13830	Tb11.01.5390, Tb11.01.5390:mRNA, Tb11.01.5390:pep	hypothetical protein, conserved		Q382F4	X	36.135	7.3	0	2	2	0.855603	-0.224986	0.00930426	6.74789	2	2	0.88111	-0.182606	16.658	3	9092300	4322000	4770200	1	1	0.84856	-0.236911	4.3256	2	15939000	7781700	8157800	2	2	0.837731	-0.25544	10.423	2	2796800	1353900	1442800
	1327	Tb927.5.4090	Tb05.45E22.370	hypothetical protein, conserved		Q57Z40		26.34	26.1	0	3	3	0.855605	-0.224982	0.573518	0.80209	2	2	0.71257	-0.488896	11.322	2	6449000	3188000	3261000	2	2	0.64579	-0.630863	36.069	2	10611000	5990000	4621300	2	2	1.36114	0.444812		1	4613700	3852100	761620
	335	Tb927.10.14860	TRYP_x-61h03.q2kb185_270, Tb10.61.1790	hypothetical protein, conserved		Q388C0	X	83.434	13.2	0	5	5	0.855881	-0.224517	0.0111486	6.48699	5	5	0.87552	-0.191788	15.183	12	110150000	59623000	50529000	3	3	0.86412	-0.210696	21.851	5	79078000	37296000	41782000	1	1	0.828706	-0.271067	24.322	3	34987000	16218000	18769000
	241	Tb927.10.11060	Tb10.26.0990	hypothetical protein, conserved		Q389N3		8.8635	42.5	0	3	3	0.855907	-0.224474	0.0324207	4.94694	2	2	0.90029	-0.151538	27.799	3	4955800	2451800	2504000	1	1	0.81507	-0.295004		1	438150	196530	241620	2	2	0.854482	-0.226878	10.585	6	5032000	2768900	2263000
	250	Tb927.10.11370	235.t00302, Tb10.26.0585	hypothetical protein, conserved		Q389K3	X	17.772	17.1	0.00060423	2	2	0.856139	-0.224082	0.179361	2.47906	2	2	0.79531	-0.330411	6.4006	3	6570200	3217100	3353100	1	1	0.79093	-0.338378		1	341450	185040	156410	2	2	0.997606	-0.00345832	9.5945	3	1845300	977690	867570
	1723	Tb927.8.560	Tb08.12O16.120	hypothetical protein, conserved		Q57YH4	X	64.616	6.9	0	3	3	0.856215	-0.223955	0.18306	2.44961	3	3	0.89644	-0.157721	21.424	3	12924000	6069200	6854800	0	0				0	0	0	0	1	1	0.817795	-0.290188	7.9686	2	11785000	5955000	5829600
	487	Tb927.10.7090	TRYPtp6k15-3d06.p1c_525, Tb10.6k15.3640, embl.209	alternative oxidase (AOX)	AOX	Q38AQ4	X	37.59	12.5	0	4	4	0.856439	-0.223577	0.417912	1.25873	4	4	0.96505	-0.0513244	12.27	6	23315000	11546000	11770000	0	0				0	0	0	0	2	2	0.760052	-0.395831	17.939	5	9340800	4386600	4954200
	1323	Tb927.5.3970	Tb05.6E7.1020	adenylate kinase, putative (ADKE)	ADKE	Q57U69		29.872	30	0	6	6	0.857513	-0.221769	0.147508	2.76114	4	4	0.83981	-0.251865	14.975	6	38764000	20460000	18304000	2	2	0.77313	-0.371217	19.968	3	38877000	16558000	22319000	4	4	0.971157	-0.0422241	10.346	7	52934000	28049000	24885000
	1399	Tb927.6.3330	Tb06.2N9.640	hypothetical protein, conserved		Q584X6		33.354	9.4	0	2	2	0.858586	-0.219966	0.380118	1.39548	1	1	0.76302	-0.390207	9.4612	2	16684000	8563500	8120500	2	2	0.73593	-0.44236	19.452	3	30672000	13782000	16889000	2	2	1.12714	0.172669	15.91	4	23768000	13274000	10494000
	361	Tb927.10.1870	TRYP_x-70a06.p2kb545_816, Tb10.70.5970	hypothetical protein, conserved		Q38C55	X	21.648	21	0	3	3	0.858589	-0.219961	0.124111	3.01029	2	2	0.95328	-0.0690281	7.6097	4	18635000	7679800	10955000	2	2	0.77609	-0.365704	0.17668	2	13538000	6838100	6700100	1	1	0.855505	-0.225152	9.0515	2	10853000	5831100	5021900
	825	Tb927.11.4720	TRYP_xi-1013a02.q1k_12, Tb11.02.2330, Tb11.02.2330:mRNA, Tb11.02.2330:pep	hypothetical protein, conserved		Q385U5		20.751	14.3	0.0017104	2	2	0.858938	-0.219375	0.200017	2.3218	1	1	0.73243	-0.449237	12.619	2	5450000	2865900	2584100	1	1	0.9506	-0.0730897	3.1091	2	7130000	3739200	3390800	2	2	0.910167	-0.135798	38.721	3	6820600	3468900	3351700
	380	Tb927.10.2550	TRYP_x-70a06.p2kb545_695, Tb10.70.5120	malate dehydrogenase-related		Q38BZ0	X	38.998	15.4	0	3	3	0.860387	-0.216943	0.0617725	4.01689	3	3	0.82084	-0.284827	10.281	5	61870000	32111000	29760000	2	2	0.83428	-0.261396	7.7977	4	80893000	39472000	41422000	1	1	0.93006	-0.104605	18.758	2	43478000	24072000	19407000
	178	Tb927.1.1000		developmentally regulated phosphoprotein		Q4GZB8	X	47.206	5.5	0	2	2	0.860632	-0.216532	0.622944	0.682827	2	2	1.0757	0.105276	14.342	4	18836000	8502900	10333000	0	0				0	0	0	0	1	1	0.688563	-0.53834		1	2290600	1443000	847560
	120	Tb11.v5.0326		retrotransposon hot spot (RHS) protein, putative				34.883	29.8	0.0017026	5	2	0.861553	-0.214989	0.579943	0.786017	5	2	1.044	0.0621217	14.016	3	11803000	5348000	6455200	3	1	0.71099	-0.492099		1	514320	197130	317190	2	0				0	0	0	0
	105	Tb927.5.450;Tb11.v5.0222	Tb05.29K2.470	NADH-ubiquinone oxidoreductase, mitochondrial, putative (NUBM)	NUBM	Q57VW8	X	55.32	21.4	0	4	4	0.861961	-0.214305	0.198713	2.33124	4	4	0.87544	-0.19192	32.006	5	76138000	34063000	42074000	3	3	0.97909	-0.0304866	17.593	5	94136000	47393000	46743000	2	2	0.747161	-0.420509	20.779	3	24644000	11424000	13220000
	1234	Tb927.8.7420;Tb927.4.5000;Tb11.v5.0696	Tb08.10K10.140	hypothetical protein, conserved		Q57YU4		96.391	5.6	0	4	4	0.862555	-0.213312	0.00734096	7.08981	3	3	0.88425	-0.177474	21.701	5	37235000	17938000	19297000	2	2	0.85609	-0.224166	21.242	3	51932000	25353000	26579000	4	4	0.847745	-0.238298	9.3572	3	22236000	12078000	10158000
	1938	Tb927.9.6620	Tb09.160.4840, Tb09.160.4840:mRNA, chr9contig160.tmp0370	hypothetical protein, conserved		Q38ES3	X	25.522	26.8	0	4	4	0.862781	-0.212934	0.249841	2.00092	4	4	0.8791	-0.185901	6.8317	5	22380000	10803000	11578000	2	2	0.72944	-0.455139	18.568	3	10280000	6030200	4249900	3	3	1.00155	0.00223791	22.461	5	9487400	4402600	5084800
	1199	Tb927.4.3300	Tb04.2H8.240	mitochondrial ATP-dependent zinc metallopeptidase, putative,metallo-peptidase, Clan MA(E) Family M41		Q584A7	X	78.872	13.4	0	7	7	0.862914	-0.212712	0.0972605	3.362	5	5	0.95156	-0.0716335	22.517	8	59983000	28894000	31089000	3	3	0.80929	-0.305271	25.837	4	20387000	10141000	10246000	3	3	0.834376	-0.26123	10.285	5	11373000	6063200	5310000
	1845	Tb927.9.1400	Tb09.160.0390, Tb09.160.0390:mRNA, Tb09.160.0390:pep, chr9contig160.tmp0039c	Monooxygenase, putative		Q38G02	X	51.432	4.8	0.009264	2	2	0.863096	-0.212407	0.364598	1.45562	1	1	0.67443	-0.568259	4.4702	2	749040	407450	341580	1	1	1.0253	0.0360461		1	6646000	2715100	3930900	1	1	0.9298	-0.105008		1	409520	213210	196300
	956	Tb927.11.980	Tb11.03.0140, Tb11.03.0140:mRNA, Tb11.03.0140:pep	Nucleoporin,serine peptidase, Clan SP, family S59, putative (TbNup158)	TbNup158	Q387F2		158.38	1.5	0.0059331	2	2	0.863243	-0.212162	0.492409	1.02207	1	1				0	1760700	808630	952100	1	1	0.99654	-0.00500038		1	1479300	918110	561200	1	1	0.747775	-0.419323	38.624	2	1187700	629140	558560
	1031	Tb927.3.1410	Tb03.1J15.440	cytochrome oxidase subunit VII (COXVII)	COXVII	Q57XX4	X	19.264	66.7	0	6	6	0.863465	-0.21179	0.0217524	5.52268	5	5	0.84806	-0.237762	11.162	14	410730000	213630000	197090000	3	3	0.84148	-0.248999	10.276	4	248780000	110980000	137790000	3	3	0.90212	-0.148609	16.08	8	181190000	92660000	88531000
	1147	Tb927.4.1130	Tb04.5E12.310	hypothetical protein, conserved		Q580E1	X	18.785	21.8	0	2	2	0.863915	-0.211039	0.566056	0.820982	1	1	0.59742	-0.743183		1	1648700	1067900	580780	1	1	0.85863	-0.219892		1	6405000	2286900	4118100	1	1	1.25698	0.329957		1	4935200	2782700	2152500
	520	Tb927.10.8240	TRYPtp6k15-3d06.p1c_334, Tb10.6k15.2280	hypothetical protein, conserved		Q38AE0		42.845	15	0	4	4	0.863968	-0.210949	0.330227	1.59847	3	3	0.79478	-0.331373	30.173	6	22683000	9078300	13605000	1	1	0.93918	-0.0905264		1	551330	226530	324800	0	0				0	0	0	0
	574	Tb927.11.10340	Tb11.01.2110, Tb11.01.2110:mRNA, Tb11.01.2110:pep	Serine/threonine-protein phosphatase PGAM5, mitochondrial, putative,phosphoglycerate mutase family member 5, putative (pgam5)	pgam5	Q383P5	X	33.783	22.7	0	5	5	0.864308	-0.210382	0.125768	2.99116	3	3	0.81974	-0.286762	12.841	5	14030000	7571900	6458100	3	3	0.81277	-0.299081	19.673	4	36969000	16170000	20799000	5	5	0.969086	-0.0453032	29.176	6	22074000	13020000	9053700
	626	Tb927.11.12500	Tb11.01.4340, Tb11.01.4340:mRNA, Tb11.01.4340:pep	hypothetical protein, conserved		Q382T1		38.051	10	0.0006079	2	2	0.864575	-0.209936	0.401387	1.31694	1	1	0.66378	-0.591223		1	5860200	3138700	2721500	1	1	1.0551	0.0773797	21.667	2	31609000	11491000	20118000	2	2	0.922765	-0.115965	13.513	3	15350000	8367500	6982800
	1636	Tb927.8.1820	Tb08.26N11.220	nonspecific lipid-transfer protein, putative,sterol carrier protein, putative		Q582A0		43.439	11.2	0	3	3	0.864605	-0.209888	0.46283	1.11144	3	3	0.98406	-0.0231818	20.483	3	21662000	8438600	13223000	1	1	0.75965	-0.396593	3.8026	2	23615000	13453000	10163000	0	0				0	0	0	0
	1220	Tb927.4.4220	Tb04.1D20.300	small GTP-binding rab protein, putative (TbRX2)	TbRX2	Q57Y26		61.52	5	0.0088312	2	2	0.864665	-0.209786	0.665955	0.586504	1	1	1.1116	0.152638		1	273920	132750	141160	0	0				0	0	0	0	2	2	0.672585	-0.572211	43.135	2	602480	292050	310430
	371	Tb927.10.2290	TRYP_x-70a06.p2kb545_740, Tb10.70.5440	chaperone protein DNAj, putative		Q38C15		46.795	9.1	0	3	3	0.866568	-0.206615	0.259796	1.94455	2	2	0.83264	-0.264235	13.851	3	18925000	8944000	9980500	2	2	0.75671	-0.402188	38.678	3	15848000	8088300	7759800	2	2	1.03281	0.0465783	7.5271	3	7435200	4262500	3172800
	342	Tb927.10.15220	TRYP_x-61h03.q2kb185_195, Tb10.61.1290	hypothetical protein, conserved		Q387Y9		22.101	12.4	0	5	5	0.866646	-0.206485	0.0218397	5.5169	5	5	0.90471	-0.144473	6.4776	13	16681000	8172800	8507800	1	1	0.84711	-0.239379	6.2174	2	4399500	1959400	2440100	4	4	0.849329	-0.235605	19.558	8	4910400	2497900	2412600
	913	Tb927.11.7780	Tb11.02.5660, Tb11.02.5660:mRNA, Tb11.02.5660:pep	hypothetical protein, conserved	ATOM46	Q384P0	X	46.237	25.8	0	7	7	0.867429	-0.205182	0.0508585	4.29737	7	7	0.92295	-0.115676	14.158	15	157980000	80263000	77719000	2	2	0.859	-0.21927	15.15	5	78318000	35286000	43032000	3	3	0.823249	-0.2806	16.917	7	40243000	20680000	19563000
	1038	Tb927.3.1710	Tb03.30P12.320	hypothetical protein, conserved		Q57ZE0	X	43.986	20.9	0	5	5	0.868009	-0.204218	0.464685	1.10567	5	5	0.84969	-0.234992	9.8355	7	54386000	26877000	27509000	3	3	0.66777	-0.582577	6.659	5	84847000	43521000	41325000	3	3	1.15262	0.204915	20.621	5	49966000	26915000	23051000
	640	Tb927.11.1310	Tb11.47.0018, Tb11.47.0018:mRNA, Tb11.47.0018:pep	NADH-cytochrome b5 reductase, putative (B5R)	B5R	Q387C1	X	37.14	9.5	0.00060496	2	2	0.868795	-0.202913	0.633223	0.659214	2	2	1.0788	0.109427	11.126	4	38445000	19943000	18502000	1	1	0.69967	-0.515253		1	12371000	7165100	5206100	0	0				0	0	0	0
	896	Tb927.11.6850	Tb11.02.4680, Tb11.02.4680:mRNA, Tb11.02.4680:pep	hypothetical protein, conserved		Q384Y5		26.513	10	0	3	3	0.868948	-0.202659	0.167653	2.57645	3	3	0.9866	-0.0194628	15.946	4	10986000	5204900	5780900	1	1	0.78972	-0.340587	6.8014	2	6422900	3144900	3278000	3	3	0.842105	-0.247928	24.698	4	36914000	18465000	18449000
	373	Tb927.10.2320	TRYP_x-70a06.p2kb545_735, Tb10.70.5410	hypothetical protein, conserved		Q38C12		41.178	8.7	0.00059809	2	2	0.869506	-0.201732	0.638137	0.648061	1	1	0.69855	-0.517565		1	247100	129540	117560	1	1	1.0823	0.1141		1	2528000	1225700	1302300	0	0				0	0	0	0
	94	Tb927.7.4980;Tb11.v5.0179	Tb07.27E10.130	zinc finger protein family member, putative (ZC3H23)	ZC3H23	Q57ZJ1	X	43.431	8.9	0	2	2	0.870117	-0.200718	0.0844684	3.56544	1	1	0.90394	-0.145701	12.251	2	15386000	6113800	9272200	1	1	0.91301	-0.131297	36.966	2	1545600	606070	939480	1	1	0.798212	-0.325156		1	458680	282810	175870
	1909	Tb927.9.4680	Tb09.160.3270, Tb09.160.3270:mRNA, Tb09.160.3270:pep, chr9contig160.tmp0259	ATP-dependent DEAD box helicase, putative,eukaryotic initiation factor 4a, putative		Q38F76		45.361	46.5	0	11	11	0.870142	-0.200677	0.139117	2.84563	9	9	0.96659	-0.049024	18.538	17	207590000	99495000	108100000	4	4	0.86188	-0.214441	11.901	7	162740000	78251000	84488000	7	7	0.790826	-0.338567	17.883	13	271260000	138020000	133230000
	1594	Tb927.7.7240	Tb07.21H15.70	leucine-rich repeat protein (LRRP), putative		Q57XU4		78.688	5.3	0	2	2	0.870168	-0.200635	0.474886	1.07435	2	2	0.63309	-0.659517	17.012	2	2608300	1526100	1082200	2	2	1.0021	0.00302648	12.486	3	3103900	1450400	1653500	2	2	1.03856	0.0545871	39.186	2	1726500	1021600	704890
	1752	Tb927.8.6480	Tb08.30K1.220	hypothetical protein, conserved		Q57TW5		36.943	13.6	0	4	4	0.870462	-0.200147	0.339918	1.55674	3	3	1.0618	0.086512	26.284	3	8499200	3798800	4700400	1	1	0.86081	-0.216233	2.2318	2	11023000	4918400	6104200	2	2	0.721605	-0.470719		1	763450	361910	401540
	829	Tb927.11.4850	Tb11.02.2460, Tb11.02.2460:mRNA, Tb11.02.2460:pep	hypothetical protein, conserved		Q385T3	X	50.425	9.5	0.0038954	3	3	0.871224	-0.198884	0.68141	0.553405	3	3	0.77914	-0.360046	19.289	3	59986000	28533000	31453000	1	1	0.56274	-0.82946	10.842	2	48539000	25546000	22993000	2	2	1.50823	0.592854	29.127	3	48061000	27113000	20948000
	804	Tb927.11.3860	Tb11.02.1350, Tb11.02.1350:mRNA, Tb11.02.1350:pep	hypothetical protein, conserved		Q386C8	X	50.409	12	0	3	3	0.87235	-0.19702	0.579921	0.786073	1	1				0	0	0	0	2	2	0.73156	-0.450952	29.731	2	43914000	16272000	27642000	2	2	1.04024	0.0569113	29.324	3	39000000	19880000	19120000
	1007	Tb927.2.4830		TFIIF-stimulated CTD phosphatase, putative		Q586S5	X	38.807	9.8	0	3	3	0.873772	-0.194671	0.526671	0.925026	2	2	1.0472	0.066537	9.2025	4	30168000	13229000	16939000	2	2	1.0399	0.0564448	10.964	3	32184000	15647000	16537000	1	1	0.612595	-0.706995		1	11250000	5991900	5257700
	434	Tb927.10.4880	TRYP_x-70a06.p2kb545_311, Tb10.70.2320	hypothetical protein, conserved		Q38BB3	X	25.965	11.2	0	2	2	0.873887	-0.194482	0.0559373	4.16005	2	2	0.83293	-0.263733	10.174	4	118880000	61313000	57565000	2	2	0.86004	-0.217524	9.9023	4	153440000	75621000	77817000	2	2	0.931619	-0.102188	11.279	5	166060000	92156000	73899000
	1742	Tb927.8.620	Tb08.12O16.180	KREPA3,RNA-editing complex protein MP42 (KREPA3)	KREPA3	D6XMN0	X	42.267	19.8	0	4	4	0.874227	-0.19392	0.120801	3.0493	4	4	0.95989	-0.059059	18.94	4	39705000	20679000	19027000	2	2	0.80361	-0.315433	26.776	4	67090000	34661000	32429000	3	3	0.866176	-0.207268	10.005	5	66392000	34963000	31429000
	1291	Tb927.5.2590	Tb05.26K5.980	hypothetical protein, conserved		Q57ZT5		29.106	22.3	0	4	4	0.874572	-0.193351	0.068843	3.86055	3	3	0.81417	-0.296598	22.044	7	11263000	6041200	5222000	2	2	0.89113	-0.166292	21.479	2	6325000	2736000	3589100	1	1	0.921999	-0.117163	12.243	2	1876900	934420	942480
	1141	Tb927.3.950	Tb03.27F10.440	hypothetical protein, conserved		Q57WX8	X	47.573	11.7	0	3	3	0.874684	-0.193166	0.166879	2.58312	3	3	0.91039	-0.135443	9.5668	4	23871000	11775000	12096000	3	3	0.77329	-0.370919	17.547	4	32882000	14950000	17932000	2	2	0.95057	-0.0731347	29.034	3	23561000	14195000	9366400
	1341	Tb927.5.690	Tb05.30F7.360	hypothetical protein, conserved		Q57VF7		16.361	70.2	0	7	7	0.875005	-0.192637	0.109271	3.19402	3	3	0.93775	-0.0927247	11.226	6	27988000	13519000	14469000	4	4	0.89572	-0.15888	25.043	5	36987000	19538000	17449000	5	5	0.797575	-0.326307	10.697	6	14445000	6949700	7495000
	1915	Tb927.9.5220	Tb09.160.3740, Tb09.160.3740:mRNA, Tb09.160.3740:pep, chr9contig160.tmp0291	conserved protein		Q38F31		12.201	28.4	0	2	2	0.876234	-0.190613	0.0201086	5.63604	2	2	0.89356	-0.162363	7.3371	6	17099000	8846900	8251700	1	1	0.89256	-0.163979	18.388	4	4963500	2349200	2614300	1	1	0.843526	-0.245496	10.906	4	6134300	3153000	2981300
	1939	Tb927.9.6910	Tb09.160.5050, Tb09.160.5050:mRNA, Tb09.160.5050:pep, chr9contig160.tmp0391	hypothetical protein, conserved		Q38EP7	X	17.806	34.6	0	3	3	0.876274	-0.190547	0.17793	2.49062	3	3	0.94666	-0.0790817	11.96	2	11817000	4873700	6943400	1	1	0.77061	-0.375927	20.198	2	22054000	11920000	10134000	2	2	0.922339	-0.116631	19.362	3	29162000	16936000	12226000
	737	Tb927.11.16750	Tb11.01.8500, Tb11.01.8500:mRNA, Tb11.01.8500:pep	hypothetical protein, conserved		Q381B1	X	25.871	27.8	0	4	4	0.877282	-0.188888	0.0195889	5.67382	3	3	0.89105	-0.166422	14.646	8	20217000	9854200	10363000	2	2	0.89632	-0.157914	5.4693	3	56472000	27883000	28589000	2	2	0.84538	-0.242328	16.018	5	40409000	18054000	22355000
	1429	Tb927.6.4670	Tb06.26G9.330	MORN repeat-containing protein,CMRP,flagellar component (TbMORN1)	TbMORN1	Q587D3		40.686	9.5	0	2	2	0.877335	-0.188801	0.124624	3.00435	1	1	0.85486	-0.22624		1	3661300	1871100	1790200	1	1	0.9004	-0.151362	30.63	2	15101000	6768200	8333200	0	0				0	0	0	0
	1402	Tb927.6.3630	Tb06.4F7.930	sphingosine 1-phosphate lyase, putative,sphingosine phosphate lyase-like protein, putative (SPL)	SPL	Q585W1	X	59.525	21.2	0	6	6	0.87737	-0.188743	0.165118	2.59843	5	5	0.97284	-0.0397255	15.835	8	76725000	34289000	42437000	4	4	0.78768	-0.344318	14.229	8	56685000	28785000	27900000	2	2	0.881368	-0.182184	13.399	4	26184000	14445000	11739000
	736	Tb927.11.16740	Tb11.01.8480, Tb11.01.8480:mRNA, Tb11.01.8480:pep	chaperone protein DNAj, putative		Q381B2		42.846	26.3	0	7	7	0.877526	-0.188486	0.318794	1.6493	5	5	1.036	0.051024	30.959	6	32051000	13947000	18104000	2	2	0.88753	-0.172132	26.998	4	37108000	17761000	19347000	4	4	0.734916	-0.444349	7.31	6	28095000	12508000	15587000
	1221	Tb927.4.4310	Tb04.1D20.150	Nucleoporin (TbNup64)	TbNup64	Q57Y35		64.234	6.7	0	3	3	0.878476	-0.186925	0.0655121	3.93209	3	3	0.89252	-0.164044	72.087	5	44101000	20794000	23307000	2	2	0.82171	-0.283299	10.797	5	48384000	24310000	24074000	2	2	0.924385	-0.113434	23.476	3	15528000	8159900	7368500
	731	Tb927.11.16510	237.t00927, Tb11.01.8225, Tb11.01.8225:mRNA, Tb11.01.8225:pep	hypothetical protein, conserved		Q381D5	X	16.327	28.1	0	4	4	0.879035	-0.186007	0.130511	2.93776	4	4	0.86361	-0.211548	9.3015	12	155400000	75718000	79683000	4	4	0.81183	-0.30075	20.526	16	337920000	169220000	168700000	2	2	0.968804	-0.0457225	9.8579	9	166000000	87534000	78465000
	861	Tb927.11.590	Tb11.03.0490, Tb11.03.0490:mRNA, Tb11.03.0490:pep	hypothetical protein, conserved		Q387J2	X	22.651	20	0	2	2	0.879717	-0.184889	0.253635	1.97918	1	1	0.78526	-0.348758		1	4051700	2518600	1533100	2	2	1.0286	0.0406821	3.7485	3	6151100	3331300	2819900	1	1	0.842886	-0.246591		1	2605200	1330300	1274900
	220	Tb927.1.990		Enkuring domain-containig protein		Q4GZB9		42.207	7.8	0.0017036	2	2	0.879891	-0.184603	0.23432	2.09345	1	1	0.83771	-0.255477	11.048	2	425430	217370	208060	1	1	0.79614	-0.328906		1	10139000	4914400	5224400	1	1	1.02142	0.030575	4.2608	2	14098000	6977200	7120700
	730	Tb927.11.16480	Tb11.01.8200, Tb11.01.8200:mRNA, Tb11.01.8200:pep	enoyl-CoA hydratase/isomerase family protein, putative		Q381D8	X	40.234	55.5	0	22	22	0.879936	-0.184529	0.0292491	5.09547	17	17	0.89623	-0.158059	14.263	43	836880000	416340000	420540000	17	17	0.84163	-0.248742	14.12	38	1039900000	523960000	515940000	19	19	0.903261	-0.146786	13.031	44	552460000	286980000	265490000
	447	Tb927.10.5400	TRYP_x-70a06.p2kb545_225, Tb10.70.1640	hypothetical protein, conserved		Q38B63	X	63.396	6.8	0	4	4	0.880608	-0.183427	0.126821	2.97913	2	2	0.79674	-0.327819	17.608	4	22536000	11468000	11068000	2	2	0.93184	-0.101846	9.6181	2	21897000	9697900	12199000	2	2	0.919794	-0.120617	16.647	5	67601000	35816000	31785000
	1058	Tb927.3.2310	Tb03.48O8.610	PACRGA,flagellar component		Q582U4		33.785	30.3	0	6	6	0.880842	-0.183045	0.091533	3.44956	5	5	0.90647	-0.141669	9.4341	6	105360000	57229000	48128000	2	2	0.812	-0.300448	7.2534	3	61536000	30813000	30723000	4	4	0.928505	-0.107018	8.5519	6	25214000	13460000	11755000
	891	Tb927.11.6590;Tb11.v5.0360	Tb11.02.4440, Tb11.02.4440:mRNA, Tb11.02.4440:pep	aminopeptidase, putative,metallo-peptidase, Clan MF, Family M17		Q385B0		55.359	16.5	0	6	6	0.880847	-0.183037	0.0388816	4.68477	4	4	0.92294	-0.115691	24.331	5	41120000	21512000	19608000	5	5	0.87698	-0.189384	63.011	8	98837000	43603000	55234000	4	4	0.844381	-0.244035	26.194	4	25728000	14293000	11434000
	1280	Tb927.5.2150	Tb05.3C6.60	hypothetical protein, conserved		Q582F0	X	60.078	6.8	0	3	3	0.880952	-0.182865	0.324866	1.62208	3	3	0.92382	-0.114316	15.163	5	31460000	13322000	18138000	3	3	0.72974	-0.454546	37.879	3	37362000	20960000	16402000	2	2	1.01415	0.0202673	20.714	4	32312000	14464000	17848000
	1634	Tb927.8.1770	Tb08.26N11.140	hypothetical protein, conserved		Q582A5	X	59.483	6.2	0.00061767	2	2	0.88141	-0.182114	0.660561	0.598236	2	2	1.0916	0.126444	14.096	3	2813000	1210000	1603000	0	0				0	0	0	0	1	1	0.711693	-0.490673	18.515	2	943980	407440	536540
	387	Tb927.10.2800	TRYP_x-70a06.p2kb545_659, Tb10.70.4850	hypothetical protein, conserved		Q38BW5	X	18.838	16.2	0	2	2	0.88151	-0.181951	0.05787	4.11104	2	2	0.89906	-0.153511	15.208	6	31019000	14484000	16535000	2	2	0.91968	-0.120796	9.0917	7	59499000	30189000	29311000	2	2	0.828432	-0.271545	13.49	8	69920000	27068000	42851000
	795	Tb927.11.3640	Tb11.02.1110, Tb11.02.1110:mRNA, Tb11.02.1110:pep	hypothetical protein, conserved		Q386E8	X	21.781	33	0	5	5	0.881703	-0.181635	0.238694	2.06677	3	3	1.026	0.0370307	5.08	3	15314000	6230900	9083300	2	2	0.82072	-0.285038	44.878	2	14833000	6950200	7883200	5	5	0.814001	-0.296898	18.598	7	35977000	16711000	19266000
	1394	Tb927.6.3000	Tb06.5F5.690	fatty acid desaturase, putative,sphingolipid delta 4 desaturase, putative		Q583N4		40.62	9.8	0	2	2	0.883969	-0.177933	0.31964	1.64548	2	2	0.99945	-0.000793701	16.883	3	28331000	13560000	14771000	1	1	0.735	-0.444184		1	9087900	4120900	4967000	1	1	0.940291	-0.08882	5.2254	2	11828000	7145800	4681700
	770	Tb927.11.2580	Tb11.02.0180, Tb11.02.0180:mRNA, Tb11.02.0180:pep	hypothetical protein, conserved		Q386Q2	X	41.554	10.4	0	4	4	0.884117	-0.17769	0.818939	0.288172	3	3	1.0505	0.0710762	11.079	4	25890000	10887000	15003000	2	2	1.8153	0.860208	80.632	4	27539000	8414600	19125000	2	2	0.362398	-1.46435	123.9	4	34510000	7332600	27178000
	1554	Tb927.7.5480	Tb07.10C21.550	dihydrofolate reductase-thymidylate synthase (DHFR-TS)	DHFR-TS	Q582G3		58.85	34.9	0	13	13	0.884748	-0.176662	0.0262454	5.25179	11	11	0.91799	-0.12345	19.657	25	267330000	128850000	138480000	10	10	0.85613	-0.224098	23.96	15	172290000	88186000	84108000	10	10	0.881213	-0.182438	22.895	22	155620000	79178000	76443000
	1750	Tb927.8.6420	Tb08.11J15.120	beta-ketoacyl-ACP reductase 2 (KAR2)	KAR2	Q57YP3	X	55.286	6	0	2	2	0.885045	-0.176177	0.498045	1.00565	1	1	1.1822	0.241474	2.5687	2	12460000	5523900	6936200	2	2	0.81283	-0.298974	8.919	3	11233000	5866700	5366000	2	2	0.721449	-0.471031	20.58	3	6910800	3742600	3168200
	386	Tb927.10.280	Tb10.100.0160	cytochrome oxidase subunit VI (COXVI)	COXVI	Q38CL0	X	19.154	26.6	0	3	3	0.88589	-0.1748	0.194487	2.36225	3	3	0.90018	-0.151715	9.2233	10	171280000	81579000	89700000	2	2	0.78864	-0.342561	15.496	5	74597000	37740000	36856000	2	2	0.979336	-0.0301242	11.952	5	39946000	20583000	19363000
	1086	Tb927.3.3680	Tb03.28C22.906	hypothetical protein, conserved		Q57WA4	X	16.08	13.9	0.00059524	2	2	0.886004	-0.174615	0.361132	1.4694	2	2	0.82025	-0.285864	10.551	2	2058500	1071700	986770	0	0				0	0	0	0	1	1	0.957029	-0.0633649		1	174580	95480	79095
	1858	Tb927.9.1520	229.t01423, Tb09.160.0465, Tb09.160.0465:mRNA, Tb09.160.0465:pep	hypothetical protein, conserved		Q38FZ4		9.7592	28.2	0	2	2	0.886027	-0.174578	0.335232	1.57677	2	2	0.9506	-0.0730897	15.817	4	7896900	3753300	4143600	1	1	0.82584	-0.276066		1	4321900	2032000	2290000	0	0				0	0	0	0
	947	Tb927.11.9450	237.t00932, Tb11.01.1215, Tb11.01.1215:mRNA, Tb11.01.1215:pep	cyclophilin type peptidyl-prolyl cis-trans isomerase, putative (PPIase)	PPIase	Q383Y4	X	20.52	32.6	0	4	4	0.886301	-0.174132	0.0978248	3.35366	4	4	0.81693	-0.291716	11.185	3	23414000	11498000	11916000	1	1	0.91973	-0.120718	6.2162	2	56169000	25181000	30989000	1	1	0.926612	-0.109962	0.96202	2	25715000	15078000	10637000
	1791	Tb927.9.10160	Tb09.211.1650, Tb09.211.1650:mRNA, Tb09.211.1650:pep, chr9contig211.tmp0195c	hypothetical protein, conserved		Q38DZ0		25.412	13.8	0.0084791	2	2	0.886492	-0.17382	0.37619	1.41047	1	1	0.83823	-0.254582	26.342	2	1233400	597020	636420	2	2	0.76269	-0.390831	18.673	2	8414900	5105300	3309600	1	1	1.08972	0.123953	19.417	2	853390	433130	420260
	1410	Tb927.6.4040	Tb06.4F7.280	hypothetical protein, conserved		Q586A2	X	28.009	17.4	0	4	4	0.886617	-0.173618	0.0634436	3.97838	3	3	0.93754	-0.0930479	12.004	4	35234000	15529000	19705000	2	2	0.88538	-0.175631	10.205	3	35363000	15245000	20118000	3	3	0.839631	-0.252173	21.85	3	32207000	17386000	14821000
	1809	Tb927.9.11120	Tb09.211.2430, Tb09.211.2430:mRNA, Tb09.211.2430:pep, chr9contig211.tmp0281c	hypothetical protein, conserved		Q38DR3	X	72.949	13	0	5	5	0.887183	-0.172697	0.342848	1.54436	3	3	1.0772	0.107286	22.334	6	48817000	19047000	29770000	3	3	0.8096	-0.304719	53.635	3	33899000	17222000	16677000	2	2	0.800705	-0.320658	52.765	2	5962100	2537900	3424200
	1573	Tb927.7.6640	Tb07.15M23.280	hypothetical protein, conserved		Q57Y65		172.49	5.6	0	6	6	0.88739	-0.172359	0.125727	2.99163	5	5	0.96666	-0.0489196	14.288	9	23301000	10929000	12372000	3	3	0.87903	-0.186016	12.657	5	35395000	17502000	17893000	3	3	0.822368	-0.282143	11.07	5	16292000	7995000	8297300
	1019	Tb927.2.5930		hypothetical protein, conserved		Q586C1	X	60.489	6.3	0	2	2	0.887417	-0.172317	0.494758	1.0152	2	2	1.0186	0.0265876	14	4	20446000	10866000	9579500	1	1	1.0316	0.0448837		1	341910	145930	195970	2	2	0.66507	-0.588421		1	5293400	3626600	1666800
	1974	Tb927.9.9420	Tb09.211.1040, Tb09.211.1040:mRNA, Tb09.211.1040:pep, chr9contig211.tmp0127c	hypothetical protein, conserved		Q38E52		34.928	11.2	0	2	2	0.88752	-0.172149	0.0215101	5.53884	2	2	0.88744	-0.172279	22.169	3	17119000	10010000	7109000	1	1	0.86063	-0.216535	34.515	2	33188000	19483000	13705000	1	1	0.915332	-0.127633	5.2839	2	19634000	12028000	7605800
	424	Tb927.10.4240	TRYP_x-70a06.p2kb545_400, Tb10.70.3010	hypothetical protein, conserved		Q38BH6	X	14.753	20.8	0	3	3	0.887829	-0.171647	0.402604	1.31257	3	3	0.8137	-0.297431	21.555	7	29335000	14776000	14559000	0	0				0	0	0	0	2	2	0.968711	-0.0458623	31.381	5	2569200	1389600	1179600
	837	Tb927.11.5090	Tb11.02.2740, Tb11.02.2740:mRNA, Tb11.02.2740:pep, Tb11.212.1340, embl.136	aspartate aminotransferase, mitochondrial		Q385Q9	X	45.993	39.3	0	10	10	0.889621	-0.168737	0.129478	2.94922	10	10	0.9571	-0.0632584	17.37	17	356100000	170010000	186080000	5	5	0.9021	-0.148641	33.401	11	312830000	149320000	163510000	5	5	0.815461	-0.294312	4.6351	8	167010000	88609000	78399000
	1400	Tb927.6.3350	Tb06.2N9.620	hypothetical protein, conserved (YCF45)	YCF45	Q584X8	X	59.527	9	0	4	4	0.890741	-0.166922	0.510641	0.969619	2	2	1.163	0.217851	22.722	5	2867600	1275500	1592200	2	2	0.86333	-0.212016	7.9155	3	1158400	605920	552430	3	3	0.703878	-0.506602	14.871	7	3186400	1503800	1682600
	1491	Tb927.7.2760	Tb07.13M20.680	hypothetical protein, conserved		Q57Y86	X	31.986	18.7	0	4	4	0.891382	-0.165884	0.176729	2.50039	3	3	0.96023	-0.0585481	12.193	8	56404000	27662000	28742000	3	3	0.92354	-0.114754	19.027	7	49291000	24335000	24957000	2	2	0.798658	-0.32435	15.52	4	26667000	13378000	13289000
	1591	Tb927.7.7090	Tb07.21H15.300	hypothetical protein, conserved		Q57XS9	X	17.127	28.3	0	4	4	0.891947	-0.164971	0.361722	1.46705	3	3	0.98893	-0.0160597	9.4261	8	52212000	23281000	28932000	1	1	0.73398	-0.446187	16.747	2	5971600	3297900	2673800	2	2	0.977613	-0.0326651	16.437	6	6856300	3691500	3164700
	674	Tb927.11.14170	Tb11.01.5760, Tb11.01.5760:mRNA, Tb11.01.5760:pep	hypothetical protein, conserved		Q382C0		67.163	11	0	5	5	0.891968	-0.164937	0.262352	1.93042	5	5	0.9897	-0.0149368	10.925	8	73409000	36122000	37287000	2	2	0.77297	-0.371516	40.997	2	25080000	12342000	12738000	3	3	0.927644	-0.108357	23.138	5	30213000	15966000	14247000
	351	Tb927.10.1580	TRYP_x-70a06.p2kb545_864, Tb10.70.6330	hypothetical protein, conserved		Q38C83		12.232	35.1	0	3	3	0.89302	-0.163236	0.43051	1.21588	3	3	0.79565	-0.329794	6.8587	3	53725000	29237000	24488000	1	1	0.7956	-0.329885	0.11503	2	43059000	19576000	23482000	1	1	1.12504	0.169972	21.903	2	16453000	10416000	6037000
	269	Tb927.10.12410	Tb10.389.1320	hypothetical protein, conserved		Q389A2		24.659	23.7	0	3	3	0.893671	-0.162184	0.344938	1.53559	3	3	1.0231	0.0329472	27.276	3	22577000	11273000	11304000	1	1	0.92978	-0.105039	8.248	2	26400000	13062000	13338000	1	1	0.7503	-0.41446		1	8066200	3578900	4487300
	323	Tb927.10.14520	TRYP_x-61h03.q2kb185_332, Tb10.61.2190	hypothetical protein, conserved		Q388F0		51.566	31.1	0	11	11	0.89382	-0.161944	0.188788	2.40516	10	10	0.87435	-0.193717	22.618	16	71141000	28747000	42394000	6	6	0.81997	-0.286357	25.914	7	86959000	42276000	44682000	8	8	0.996016	-0.00575927	19.322	13	56112000	30035000	26078000
	1412	Tb927.6.4080	Tb06.4F7.230	hypothetical protein, conserved		Q586A6	X	24.735	23.4	0	4	4	0.894195	-0.161339	0.0623103	4.00439	3	3	0.84806	-0.237762	12.709	5	68891000	36650000	32241000	3	3	0.93835	-0.091802	24.882	5	43753000	19557000	24196000	3	3	0.898473	-0.154454	22.016	6	78501000	35604000	42897000
	1627	Tb927.8.1510	Tb08.29O9.160	ATP-dependent DEAD/H RNA helicase, putative (DBP2.1)	DBP2.1	Q580H2		62.439	8.8	0	6	6	0.894283	-0.161197	0.323627	1.62759	3	3	1.0148	0.0211954	17.406	4	11826000	5384300	6441700	5	5	0.92881	-0.106545	26.614	4	23392000	12395000	10997000	2	2	0.758783	-0.398241	30.071	3	8291300	5280700	3010700
	1620	Tb927.8.1240	Tb08.29O4.390	electron transfer flavoprotein-ubiquinone oxidoreductase, putative		Q57VN1	X	62.374	10.3	0	3	3	0.894391	-0.161023	0.222078	2.17086	3	3	0.85881	-0.219589	12.206	3	13702000	3992600	9709600	0	0				0	0	0	0	1	1	0.931446	-0.102457	23.643	2	659160	368830	290330
	1173	Tb927.4.2060	Tb04.29M18.730	hypothetical protein, conserved		Q583I7		66.835	16.4	0	7	7	0.895107	-0.159868	0.208243	2.26366	6	6	0.79582	-0.329486	28.274	10	73277000	34719000	38559000	4	4	0.92641	-0.110277	10.736	4	70752000	33226000	37525000	5	5	0.972763	-0.0398403	9.9216	8	85171000	47421000	37750000
	484	Tb927.10.6850	TRYPtp6k15-3d06.p1c_567, Tb10.6k15.3900	mitochondrial RNA binding complex 1 subunit,mitochondrial edited mRNA stability factor 1 subunit,kinteoplast poly(A) polymerase complex 1 subunit		Q38AS2	X	36.918	44.1	0	9	9	0.895274	-0.159599	0.0867795	3.5265	7	7	0.84284	-0.246669	20.397	12	81054000	37731000	43323000	6	6	0.95116	-0.07224	13.711	8	67925000	31362000	36563000	3	3	0.895095	-0.159887	14.827	5	28998000	13779000	15219000
	1715	Tb927.8.5280	Tb08.5H5.370	hypothetical protein, conserved		Q57UK0	X	28.693	14.4	0	3	3	0.895456	-0.159306	0.157391	2.66758	2	2	0.82639	-0.275105	3.4897	3	23979000	12702000	11276000	3	3	0.88545	-0.175517	39.769	3	49084000	25195000	23889000	1	1	0.981258	-0.0272956	9.3759	2	17390000	9664300	7725800
	528	Tb927.10.8730	TRYPtp6k15-3d06.p1c_266, Tb10.6k15.1800	hypothetical protein, conserved		Q38AA0	X	50.876	17.4	0	5	5	0.896321	-0.157912	0.18815	2.41005	5	5	0.86689	-0.206079	18.968	7	84609000	39098000	45511000	2	2	0.99921	-0.00114018	15.634	4	57638000	28498000	29141000	2	2	0.831324	-0.266517	7.5409	4	39552000	18887000	20665000
	1927	Tb927.9.5960	Tb09.160.4380, Tb09.160.4380:mRNA, Tb09.160.4380:pep, chr9contig160.tmp0327	succinate dehydrogenase, putative		Q38EW9	X	21.281	69.1	0	13	13	0.897047	-0.156744	0.0320126	4.96522	12	12	0.89387	-0.161863	15.235	25	337210000	161180000	176030000	7	7	0.93006	-0.104604	10.609	23	224360000	110880000	113480000	11	11	0.868282	-0.203765	12.741	23	233120000	122430000	110690000
	1685	Tb927.8.3950	Tb08.10J17.240	hypothetical protein, conserved		Q581B5		102.13	9.3	0	7	7	0.897287	-0.156358	0.171527	2.54349	4	4	0.88884	-0.170004	27.191	5	22987000	11113000	11874000	3	3	0.82448	-0.278444	25.056	4	48352000	23675000	24677000	5	5	0.985804	-0.0206267	17.892	4	25197000	11713000	13484000
	404	Tb927.10.3280;Tb927.9.2020	233.t00829, Tb10.70.4155	60S ribosomal proteins L38, putative		Q38BR9		9.5664	30.5	0	2	2	0.897587	-0.155876	0.760027	0.395877	1	1	0.49057	-1.02747		1	1369100	922030	447110	1	1	1.3597	0.443288	25.683	2	1008600	434300	574280	1	1	1.08414	0.116551		1	904040	487610	416420
	1534	Tb927.7.4330	Tb07.5F10.110	hypothetical protein, conserved		Q57UR3		99.887	2.2	0.0017261	2	2	0.897603	-0.15585	0.566377	0.820165	1	1	0.6883	-0.538891	8.4599	2	13059000	7594800	5464300	1	1	1.1918	0.253142		1	3082100	1023900	2058200	1	1	0.881601	-0.181802	17.267	2	14415000	7139500	7275500
	1675	Tb927.8.3380	Tb08.28L1.450	electron transfer protein, putative		Q57YX5	X	27.259	42.6	0	10	10	0.897622	-0.155819	0.0439234	4.50887	9	9	0.91933	-0.121345	23.35	24	564660000	262350000	302300000	7	7	0.85656	-0.223374	13.674	12	385490000	189420000	196080000	6	6	0.918442	-0.122739	9.6935	11	170860000	97559000	73304000
	302	Tb927.10.13820	TRYP_x-61h03.q2kb185_464, Tb10.61.3110	hypothetical protein, conserved		Q388L7	X	29.914	18.8	0.0038653	2	2	0.897647	-0.155779	0.382726	1.38561	1	1	0.83357	-0.262625		1	7939000	643940	7295100	0	0				0	0	0	0	1	1	0.966651	-0.0489336	9.0363	2	9274300	4901500	4372700
	810	Tb927.11.4190	TRYP_xi-1013a02.q1k_99, Tb11.02.1670, Tb11.02.1670:mRNA, Tb11.02.1670:pep	hypothetical protein, conserved				59.057	8.9	0.008822	2	2	0.89851	-0.154393	0.0528061	4.24315	0	0				0	0	0	0	1	1	0.90654	-0.141557		1	82492000	33703000	48788000	1	1	0.890551	-0.167229		1	18064000	8809300	9254700
	1167	Tb927.4.1860	Tb04.29M18.160	ribosomal protein S19, putative		Q583K7		18.846	19.2	0	3	3	0.898523	-0.154373	0.48778	1.0357	2	2	0.97758	-0.0327133	16.198	4	35881000	15923000	19958000	2	2	1.0598	0.083792	3.6679	3	23712000	11566000	12146000	2	2	0.700182	-0.514198	52.121	3	16050000	8781300	7268700
	1228	Tb927.4.4620	Tb04.3I12.400	cytochrome oxidase subunit VIII (COXVIII)	COXVIII	Q583E7	X	18.729	35	0	4	4	0.899013	-0.153586	0.412345	1.27807	4	4	0.93854	-0.0915099	19.443	10	196630000	96797000	99836000	3	3	0.73817	-0.437975	28.846	4	115860000	54139000	61725000	2	2	1.04879	0.0687254	6.5242	3	43446000	26589000	16856000
	86	Tb11.1420;Tb11.1370;Tb927.11.1850		hypothetical protein,chrXI additional, unordered contigs				50.917	16.8	0	5	5	0.899162	-0.153347	0.482561	1.05122	5	5	0.81643	-0.292599	23.263	12	50778000	26034000	24744000	4	4	0.77381	-0.369949	4.2959	6	55904000	27710000	28194000	5	5	1.1507	0.202506	25.597	11	51646000	29537000	22109000
	1888	Tb927.9.3170	Tb09.160.1820, Tb09.160.1820:mRNA, Tb09.160.1820:pep, chr9contig160.tmp0167c	cytochrome oxidase subunit V (COXV)	COXV	Q38FK9	X	22.229	46.9	0	10	10	0.899618	-0.152616	0.177061	2.49768	10	10	0.87371	-0.194774	13.118	23	510100000	241220000	268890000	7	7	0.83781	-0.255305	18.026	24	1006000000	489550000	516480000	7	7	0.994629	-0.00776959	14.743	22	590490000	312080000	278420000
	1787	Tb927.8.890	Tb08.12O16.530	Ras-related protein Rab1A (Rab1A)	Rab1A	D6XMQ7		22.714	36.5	0	8	7	0.900008	-0.151991	0.129411	2.94997	7	6	0.84673	-0.240026	11.636	13	211100000	103980000	107130000	3	3	0.88242	-0.180463	16.532	4	41403000	20489000	20913000	5	4	0.975705	-0.0354832	14.072	6	57323000	30756000	26567000
	1119	Tb927.3.5060	Tb03.48K5.840	hypothetical protein, conserved		Q582N1		39.126	27.1	0	8	8	0.900376	-0.1514	0.262633	1.92888	8	8	0.94787	-0.0772389	4.7736	6	64706000	37360000	27345000	4	4	0.97859	-0.0312236	20.387	7	71059000	33870000	37189000	2	2	0.786906	-0.345737	18.365	4	19049000	10422000	8627500
	1874	Tb927.9.2110	Tb09.160.0900, Tb09.160.0900:mRNA, Tb09.160.0900:pep, chr9contig160.tmp0090c	hypothetical protein, conserved		Q38FU8		13.122	16.8	0	2	2	0.900393	-0.151373	0.297563	1.74873	1	1	0.77765	-0.362807	6.6663	2	9430900	4828500	4602400	2	2	0.99743	-0.0037125	4.7551	2	10596000	5693500	4902800	1	1	0.941088	-0.0875986	6.2237	2	11680000	6001000	5679300
	895	Tb927.11.6830	Tb11.02.4660, Tb11.02.4660:mRNA, Tb11.02.4660:pep	hypothetical protein, conserved		Q384Y7	X	108.83	4	0	4	4	0.900549	-0.151123	0.384637	1.37843	2	2	0.96695	-0.0484868	6.8628	3	5059000	2130800	2928100	2	2	1.0121	0.0173518	26.788	4	18694000	7603100	11091000	2	2	0.746269	-0.422233	34.997	3	13473000	7115900	6357000
	1313	Tb927.5.3410	Tb05.6E7.50	hypothetical protein, conserved		Q57UC5	X	30.982	19.8	0	4	4	0.901249	-0.150002	0.374923	1.41533	4	4	1.0829	0.1149	12.899	9	47377000	23352000	24025000	2	2	0.82188	-0.283	14.56	6	67613000	33892000	33721000	3	3	0.822504	-0.281906	14.286	8	57449000	29310000	28139000
	1495	Tb927.7.3020;Tb927.7.2980	Tb07.13M20.380	hypothetical protein, conserved		Q57YB2		21.208	28.4	0	5	5	0.901514	-0.149577	0.277824	1.84776	5	5	0.9593	-0.059946	21.857	11	35760000	18486000	17273000	3	3	0.78363	-0.351755	10.989	7	11977000	5740500	6236900	3	3	0.974659	-0.0370307	19.672	8	15813000	8301500	7511300
	1612	Tb927.7.920;Tb11.v5.0698	Tb07.29K4.310	dynein heavy chain, putative		Q57VT8		468.08	3.1	0	7	6	0.90156	-0.149505	0.189301	2.40124	4	3	0.94679	-0.0788836	13.934	3	14420000	5818000	8601800	3	3	0.95424	-0.0675759	21.452	4	33964000	15098000	18867000	3	3	0.811096	-0.302056	25.73	3	16965000	8265900	8699100
	1535	Tb927.7.4390	Tb07.26A24.1130	threonine synthase, putative		Q57X55		73.873	5.6	0	2	2	0.9017	-0.14928	0.714253	0.485493	1	1	1.1178	0.160662	31.538	2	17129000	7901900	9226700	0	0				0	0	0	0	1	1	0.727379	-0.459222		1	5198000	1503200	3694800
	1692	Tb927.8.4250	Tb08.29H22.400	hypothetical protein, conserved		Q57W10	X	47.403	7.6	0	2	2	0.902298	-0.148324	0.639863	0.644166	1	1	0.70005	-0.51447		1	1646300	829170	817110	1	1	0.805	-0.312939	23.575	2	2425000	1189900	1235000	1	1	1.30354	0.382438		1	232360	137710	94649
	972	Tb927.2.2590		hypothetical protein, conserved		Q587H8		12.316	23.8	0.00059844	2	2	0.902409	-0.148146	0.0569141	4.13507	2	2	0.9337	-0.098969	29.697	4	6311800	3146500	3165300	1	1	0.85828	-0.22048		1	1894500	896010	998460	2	2	0.917011	-0.12499	17.462	4	2678200	1469600	1208600
	257	Tb927.10.11890	Tb10.389.1890	hypothetical protein, conserved		Q389F3	X	36.838	10.8	0	2	2	0.902455	-0.148073	0.46722	1.09783	2	2	0.98999	-0.0145141	15.28	4	15979000	6750500	9228400	1	1	0.82266	-0.281632		1	9972600	4471300	5501300	1	1				0	0	0	0
	1696	Tb927.8.4550	Tb08.4A8.150	hypothetical protein, conserved		Q57UZ6	X	21.585	10.4	0.0011601	2	2	0.902499	-0.148003	0.633253	0.659146	0	0				0	0	0	0	2	2	1.0569	0.0798389	3.0585	2	4386700	2410800	1975900	1	1	0.770654	-0.375846		1	1339700	739310	600370
	1941	Tb927.9.7110	Tb09.160.5200, Tb09.160.5200:mRNA, chr9contig160.tmp0406	hypothetical protein, conserved		Q38EN1		32.572	26.8	0	5	5	0.902775	-0.147562	0.132016	2.92121	5	5	0.84562	-0.241919	16.763	14	109120000	50797000	58320000	2	2	0.89271	-0.163737	8.0401	6	198890000	96007000	102890000	4	4	0.974659	-0.0370307	11.291	10	135780000	73118000	62665000
	975	Tb927.2.2940		hypothetical protein, conserved		Q587G7	X	32.208	10	0.00058343	2	2	0.903049	-0.147124	0.419956	1.25169	1	1	0.97377	-0.038347	8.0979	3	1514500	708140	806330	1	1	0.73899	-0.436373	43.061	2	21768000	10321000	11447000	1	1	1.02338	0.0333481	23.298	2	10335000	5571300	4763500
	111	Tb927.11.7250;Tb11.v5.0257	Tb11.02.5160, Tb11.02.5160:mRNA, Tb11.02.5160:pep	hypothetical protein, conserved		Q384U0	X	53.363	31.2	0	9	9	0.903369	-0.146613	0.0772145	3.69498	9	9	0.95281	-0.0697395	14.81	23	234870000	106980000	127890000	8	8	0.85884	-0.219539	21.735	18	269590000	131070000	138520000	7	7	0.900901	-0.15056	27.951	16	189220000	93822000	95402000
	1395	Tb927.6.3050	Tb06.5F5.780	aldehyde dehydrogenase family, putative		Q583M9	X	59.689	34.3	0	16	16	0.903674	-0.146125	0.0850447	3.55564	14	14	0.9487	-0.0759761	17.112	20	110870000	54469000	56399000	10	10	0.85169	-0.2316	17.521	15	140310000	69053000	71260000	10	10	0.913325	-0.130799	19.626	16	124740000	65751000	58992000
	1830	Tb927.9.12700	Tb09.211.3650, Tb09.211.3650:mRNA, Tb09.211.3650:pep, chr9contig211.tmp0408	phospholipase A1, putative		Q38DE4		49.911	18.6	0	5	5	0.903953	-0.145681	0.0819109	3.6098	5	5	0.91584	-0.126833	16.132	11	85719000	39647000	46072000	0	0				0	0	0	0	3	3	0.89222	-0.164529	11.908	5	31298000	16992000	14306000
	115	Tb927.7.4550;Tb11.v5.0268	Tb07.26A24.780	60S ribosomal protein-like		Q57X71	X	19.423	61.2	0	9	8	0.904129	-0.145399	0.174684	2.51718	7	7	0.98874	-0.0163369	17.174	18	136050000	67797000	68252000	3	2	0.836	-0.258425	36.244	4	49540000	25830000	23710000	7	7	0.894134	-0.161436	17.669	15	64188000	33318000	30870000
	888	Tb927.11.6530	Tb11.02.4380, Tb11.02.4380:mRNA, Tb11.02.4380:pep	hypothetical protein, conserved		Q385B6		45.865	27.2	0	6	6	0.904222	-0.14525	0.23752	2.07388	5	5	0.85873	-0.219724	30.384	8	56628000	29040000	27588000	3	3	0.84411	-0.244497	10.687	6	120910000	60759000	60154000	4	4	1.01993	0.0284693	5.5504	6	74268000	41533000	32735000
	181	Tb927.1.1200		SSU ribosomal protein, mitochondrial (MRPS15)	MRPS15	Q4GZ99	X	50.307	16.6	0	5	5	0.904304	-0.145121	0.138181	2.85536	5	5	0.94438	-0.0825606	25.673	9	36292000	18416000	17876000	1	1	0.83169	-0.265882		1	7211400	3750300	3461200	2	2	0.941531	-0.0869196	24.122	4	9675300	5515600	4159700
	448	Tb927.10.5450	TRYP_x-70a06.p2kb545_215, Tb10.70.1570	nucleoplasmin-like protein (NLP) (nlp)	nlp	Q38B59		107.29	13.7	0	8	8	0.904716	-0.144464	0.191618	2.3837	7	7	0.95252	-0.0701787	24.256	16	56831000	26260000	30571000	5	5	0.81607	-0.293235	20.435	13	108360000	47059000	61299000	4	4	0.952653	-0.0699771	14.379	10	66361000	38468000	27894000
	1288	Tb927.5.2530	Tb05.3C6.740	hypothetical protein, conserved		Q582B4		114.91	2.2	0.0049234	2	2	0.905264	-0.14359	0.574801	0.798865	1	1	1.027	0.0384362	0.66206	2	190320	83694	106630	0	0				0	0	0	0	2	2	0.797957	-0.325617	33.176	2	3366200	1172800	2193400
	146	Tb11.v5.0586;Tb927.7.5470		hypothetical protein, conserved				53.034	5.6	0	2	2	0.905389	-0.14339	0.696723	0.521342	2	2	1.0977	0.134484	0.4522	2	2063900	1325500	738450	0	0				0	0	0	0	1	1	0.74677	-0.421264		1	424970	242550	182420
	1783	Tb927.8.8200;Tb927.4.4130	Tb08.28A12.220	hypothetical protein, conserved		Q57WL0		99.865	15.8	0	8	8	0.905881	-0.142607	0.0853977	3.54966	6	6	0.88478	-0.176609	32.983	10	36253000	17283000	18970000	4	4	0.87237	-0.196988	19.58	5	36370000	17928000	18443000	5	5	0.963113	-0.0542233	15.218	8	24714000	13541000	11173000
	897	Tb927.11.6970	Tb11.02.4800, Tb11.02.4800:mRNA, Tb11.02.4800:pep	NADH-cytochrome b5 reductase-like protein		Q384X4	X	44.136	7	0	3	3	0.905959	-0.142482	0.555185	0.848961	3	3	0.92504	-0.112412	31.24	4	7868300	4012500	3855800	1	1	0.70324	-0.507911	20.099	4	10094000	4388700	5705400	1	1	1.14304	0.192876	29.527	4	4990500	3045500	1944900
	364	Tb927.10.1900	TRYP_x-70a06.p2kb545_812, Tb10.70.5940	DNA topoisomerase IA, putative		Q38C52		88.925	7.9	0	3	3	0.906273	-0.141982	0.607745	0.718462	3	3	0.78868	-0.342488	4.862	5	26737000	12388000	14349000	1	1	1.0414	0.0585243	7.3074	2	3757900	1763400	1994500	0	0				0	0	0	0
	1191	Tb927.4.2920	Tb04.2H8.1000	hypothetical protein, conserved		Q583W9		107.59	3.3	0	2	2	0.906496	-0.141628	0.462488	1.11251	2	2	1.0889	0.122871	11.505	2	9438200	3614500	5823700	1	1	0.74702	-0.420781	9.5952	2	15369000	7061800	8307000	1	1	0.915751	-0.126973	16.045	2	7047600	3975200	3072400
	931	Tb927.11.8790	Tb11.12.0013, Tb11.12.0013:mRNA, Tb11.12.0013:pep	target SNARE, putative		Q384F0		35.541	10.1	0	2	2	0.906551	-0.141541	0.632363	0.661175	0	0				0	0	0	0	2	2	0.77983	-0.358768	18.81	2	18811000	9546400	9264200	2	2	1.05386	0.0756872	37.771	4	22616000	11558000	11058000
	1259	Tb927.5.1470	Tb05.30H13.600	NADH-cytochrome b5 reductase, putative (B5R)	B5R	Q57VB6		32.756	26.2	0	6	6	0.906866	-0.141039	0.194512	2.36207	5	5	0.92857	-0.106917	17.752	13	161800000	77099000	84702000	5	5	0.82262	-0.281702	11.811	8	132880000	64251000	68631000	5	5	0.976372	-0.0344975	24.136	8	60558000	31886000	28672000
	1813	Tb927.9.11260	Tb09.211.2560, Tb09.211.2560:mRNA, Tb09.211.2560:pep, chr9contig211.tmp0294	nucleoside diphosphate kinase, putative		Q38DQ0		37.106	10.2	0.0033595	2	2	0.907035	-0.14077	0.0923991	3.43598	2	2	0.8693	-0.202074	16.622	3	25784000	12310000	13474000	1	1	0.88907	-0.169631	4.34	2	40399000	24058000	16341000	1	1	0.965531	-0.0506062	21.404	2	31172000	10471000	20701000
	1033	Tb927.3.1590	Tb03.30P12.70	mitochondrial RNA binding complex 1 subunit (MRB1590)	MRB1590	Q57ZF2	X	72.678	12.6	0	5	5	0.908292	-0.138772	0.343019	1.54364	4	4	0.80332	-0.315953	41.659	6	56631000	35279000	21352000	5	5	0.88849	-0.170573	23.148	7	73159000	38038000	35122000	4	4	1.04987	0.070209	49.126	5	23520000	11450000	12069000
	337	Tb927.10.15000	TRYP_x-61h03.q2kb185_233, Tb10.61.1550	hypothetical protein, conserved		Q388A8		48.002	27	0	6	6	0.908811	-0.137948	0.00770464	7.02006	4	4	0.90402	-0.145573	10.822	9	87656000	42306000	45351000	5	5	0.89865	-0.154169	24.41	6	105410000	53760000	51646000	3	3	0.923958	-0.1141	15.022	6	32972000	18888000	14084000
	443	Tb927.10.5140	TRYP_x-70a06.p2kb545_277, Tb10.70.2070	mitogen-activated protein kinase 2, putative (MPK2)	MPK2	Q38B88		49.74	16.3	0	3	3	0.909538	-0.136794	0.498856	1.0033	3	3	0.99966	-0.0004906	9.4683	5	2896200	1487400	1408800	0	0				0	0	0	0	1	1	0.827541	-0.273098	18.672	2	1279200	654780	624420
	652	Tb927.11.13510	Tb11.01.5110, Tb11.01.5110:mRNA, Tb11.01.5110:pep	hypothetical protein, conserved		Q382I6	X	20.104	29.4	0	5	5	0.909696	-0.136543	0.415068	1.26858	4	4	0.99253	-0.0108174	25.416	4	19850000	9072700	10778000	2	2	1.0037	0.00532812	6.0566	3	42057000	17856000	24201000	3	3	0.755687	-0.40414	47.791	4	25327000	12391000	12936000
	307	Tb927.10.13960	TRYP_x-61h03.q2kb185_437, Tb10.61.2920	flagellar protein PF20		Q388K3		65.568	16.1	0	5	5	0.909911	-0.136202	0.110641	3.17604	5	5	0.93012	-0.104511	30.596	6	108560000	25454000	83104000	3	3	0.85069	-0.233295	34.723	5	52255000	22084000	30171000	2	2	0.952109	-0.0708015	22.708	4	4420400	1588700	2831800
	1297	Tb927.5.2850	Tb05.26K5.370	radial spoke protein RSP2, putative		Q57ZW1		57.586	29.7	0	9	9	0.909992	-0.136075	0.147567	2.76055	7	7	0.85502	-0.22597	19.801	8	108920000	47558000	61358000	3	3	0.89666	-0.157367	20.045	6	209570000	96112000	113460000	4	4	0.982898	-0.024887	11.343	8	197910000	107410000	90499000
	1955	Tb927.9.8180	Tb09.211.0160, Tb09.211.0160:mRNA, Tb09.211.0160:pep, chr9contig211.tmp0016c	hypothetical protein, conserved		Q38EE5		70.844	14.6	0	7	7	0.910245	-0.135673	0.0103048	6.60054	6	6	0.92256	-0.116285	21.534	9	20483000	9851800	10631000	3	3	0.89343	-0.162573	17.561	3	10363000	3705200	6658200	6	6	0.914997	-0.128161	22.996	8	21897000	11586000	10311000
	1446	Tb927.7.1080	Tb07.27M11.140	hypothetical protein, conserved		Q57WU2	X	40.968	27.5	0	6	6	0.910355	-0.135499	0.0832604	3.58622	5	5	0.95805	-0.0618271	11.531	6	91127000	48823000	42304000	4	4	0.86671	-0.206379	26.717	7	116120000	52432000	63692000	4	4	0.908595	-0.13829	12.001	6	50770000	26644000	24125000
	1782	Tb927.8.820	Tb08.12O16.390	hypothetical protein, conserved		Q57YE9		61.686	11.4	0	4	4	0.910667	-0.135004	0.377906	1.4039	4	4	0.84182	-0.248416	34.75	5	10854000	5790900	5063200	2	2	0.83407	-0.26176	54.847	3	9227700	6093600	3134200	1	1	1.07562	0.105163	7.7659	2	962290	576110	386180
	1021	Tb927.3.1010	Tb03.27F10.360	hypothetical protein, conserved		Q57WY4		64.339	42.8	0	20	20	0.910851	-0.134713	0.152562	2.71253	18	18	0.90266	-0.147745	12.042	43	465210000	232250000	232960000	12	12	0.85208	-0.230939	16.626	28	454470000	216360000	238110000	16	16	0.982511	-0.0254541	16.204	34	329310000	184300000	145010000
	496	Tb927.10.7380	TRYPtp6k15-3d06.p1c_467, Tb10.6k15.3290	hypothetical protein, conserved		Q38AM5	X	39.706	15.8	0	2	2	0.911077	-0.134355	0.112219	3.15562	2	2	0.9736	-0.0385989	7.3107	5	52074000	23630000	28444000	2	2	0.86919	-0.202257	10.943	4	62037000	29624000	32413000	1	1	0.893655	-0.16221	12.12	3	32378000	14828000	17550000
	81	Tb11.0400;Tb927.11.7700;Tb11.0300		P27 protein, putative (P27)	P27		X	27.701	33.2	0	7	7	0.911179	-0.134194	0.0825367	3.59882	7	7	0.9159	-0.126738	13.008	20	555950000	272180000	283770000	5	5	0.8652	-0.208894	20.895	10	161990000	75803000	86187000	5	5	0.954654	-0.0669502	13.029	5	72829000	38429000	34400000
	232	Tb927.10.1070;Tb927.7.7360	.265, Tb10.70.7040	cdc2-related kinase 1, putative,cell division protein kinase 2 homolog 1 (CRK1)	CRK1	Q38CD3	X	34.35	15.9	0	4	4	0.911574	-0.133568	0.393292	1.34633	4	4	1.0401	0.0567222	16.728	7	33868000	17509000	16359000	2	2	0.77606	-0.36576	7.2234	2	6562800	3878700	2684100	2	2	0.938438	-0.091666	18.86	2	3763500	2137700	1625700
	1062	Tb927.3.2670	Tb03.48O8.140	hypothetical protein, conserved		Q582X9	X	28.84	41.6	0	7	7	0.912803	-0.131624	0.0402967	4.63319	5	5	0.93312	-0.0998655	15.008	14	119420000	62184000	57235000	5	5	0.92714	-0.109141	11.161	10	172530000	77887000	94648000	5	5	0.879121	-0.185867	17.29	8	79001000	41670000	37331000
	272	Tb927.10.12540	Tb10.389.1140	NADH-ubiquinone oxidoreductase complex I subunit, putative,ferredoxin, putative (NDUFS1)	NDUFS1	Q388Y9	X	33.754	8.6	0.0006105	2	2	0.91364	-0.130303	0.21343	2.22816	2	2	0.83652	-0.257528	19.562	3	24277000	9972300	14305000	1	1	0.91616	-0.126329	14.207	2	33214000	15125000	18089000	2	2	0.995124	-0.00705194	16.117	3	23665000	13106000	10559000
	1414	Tb927.6.4130	Tb06.4F7.170	hypothetical protein, conserved		Q586B1	X	11.734	57.7	0	6	6	0.914124	-0.129538	0.207344	2.2699	5	5	0.99284	-0.0103669	12.917	6	112480000	55060000	57424000	5	5	0.91763	-0.124016	19.841	6	105490000	50366000	55126000	4	4	0.838434	-0.254231	4.0114	4	75182000	37256000	37926000
	1365	Tb927.6.1640;Tb927.6.1650	Tb06.28P18.440	single strand-specific nuclease, putative		Q585P6		33.134	19.9	0	4	4	0.914137	-0.129518	0.524773	0.930236	4	4	0.82959	-0.26953	25.033	5	25407000	14345000	11062000	1	1	1.0073	0.0104934	12.457	2	8675500	3950100	4725500	0	0				0	0	0	0
	1258	Tb927.5.1300	Tb05.30H13.310	vacuolar proton translocating ATPase subunit A, putative		Q57VD3		89.63	11.6	0	7	7	0.914223	-0.129382	0.178337	2.48732	6	6	0.98862	-0.016512	15.798	10	67076000	27805000	39271000	1	1	0.91033	-0.135538	13.18	2	19558000	11639000	7919300	3	3	0.849041	-0.236095	15.863	3	28351000	13406000	14945000
	245	Tb927.10.11250;Tb11.v5.0575	Tb10.26.0760	hypothetical protein, conserved		Q389L4		101.14	4.6	0	3	3	0.914411	-0.129085	0.285835	1.80674	3	3	0.98381	-0.0235484	17.097	6	6464500	2848100	3616300	2	2	0.80833	-0.306984	25.374	4	16801000	7587900	9213100	2	2	0.961446	-0.0567222	19.295	5	2156300	1112800	1043500
	350	Tb927.10.15790	TRYP_x-61h03.q2kb185_79, Tb10.61.0510	hypothetical protein, conserved		Q387T5	X	16.775	43.4	0	5	5	0.914683	-0.128656	0.123729	3.01474	3	3	0.85354	-0.228469	24.192	5	23465000	14131000	9333400	1	1	0.94302	-0.0846397		1	3804900	2270700	1534200	4	4	0.950751	-0.0728604	18.633	7	25706000	13443000	12263000
	540	Tb927.10.9190	TRYPtp6k15-3d06.p1c_178, Tb10.6k15.1220	isoleucyl-tRNA synthetase, putative (IleRS)	IleRS	Q38A55	X	130.6	10	0	9	9	0.914762	-0.128531	0.403907	1.30791	8	8	0.93104	-0.103085	15.414	11	106560000	53261000	53295000	3	3	0.78342	-0.352142	8.2619	4	43532000	21934000	21598000	2	2	1.04945	0.0696336	7.677	4	14030000	7557700	6472200
	1080	Tb927.3.3460		hypothetical protein, conserved		Q57XJ6		53.228	37.9	0	14	14	0.9148	-0.128471	0.0134571	6.21549	13	13	0.91316	-0.13106	14.519	38	578720000	291110000	287610000	10	10	0.93226	-0.101196	8.9633	29	625070000	289830000	335240000	12	12	0.899281	-0.153157	12.123	31	288000000	148350000	139650000
	327	Tb927.10.14710;Tb927.10.14600	TRYP_x-61h03.q2kb185_295, Tb10.61.1960	40S ribosomal protein S2, putative (RPS2)	RPS2			28.642	21.4	0	4	4	0.914991	-0.128171	0.298892	1.74231	3	3	0.99682	-0.00459508	13.893	7	77326000	37379000	39947000	3	3	0.80752	-0.30843	18.281	4	27737000	11943000	15794000	4	4	0.951656	-0.0714881	32.474	7	45142000	24993000	20150000
	175	Tb927.10.2110;Tb927.10.2100;Tb11.v5.1046;Tb927.10.2090	TRYP_x-70a06.p2kb545_772, Tb10.70.5650	elongation factor 1-alpha (TEF1)	TEF1			49.105	58.1	0	34	34	0.91506	-0.128061	0.0860315	3.53899	33	33	0.96572	-0.0503231	20.616	107	10801000000	5091700000	5709000000	24	24	0.90179	-0.149137	36.019	74	9886900000	5046800000	4840100000	24	24	0.879817	-0.184725	14.094	75	5943300000	3076900000	2866500000
	764	Tb927.11.2470	Tb11.02.0070, Tb11.02.0070:mRNA, Tb11.02.0070:pep	aminopeptidase, putative,metallo-peptidase, Clan MF, Family M17		Q386R3		60.585	28.5	0	9	9	0.915953	-0.126655	0.0401795	4.6374	8	8	0.93109	-0.103007	18.37	16	183450000	87923000	95527000	4	4	0.88335	-0.178943	17.783	7	148660000	73692000	74967000	5	5	0.934317	-0.0980152	13.336	12	101950000	48557000	53392000
	1005	Tb927.2.4890;Tb927.2.4740		ribosomal protein L11, putative			X	40.186	28.4	0	8	8	0.916225	-0.126227	0.0817527	3.61259	5	5	0.96622	-0.0495764	15.248	7	63885000	24791000	39094000	5	5	0.88837	-0.170767	14.67	9	51544000	24359000	27185000	4	4	0.896057	-0.158337	6.643	6	14963000	8352700	6610000
	1145	Tb927.4.1040	Tb04.5E12.420	hypothetical protein, conserved		Q580D2		19.37	41.6	0	7	7	0.916759	-0.125385	0.291531	1.77828	6	6	0.99176	-0.0119371	11.885	7	30520000	14975000	15545000	3	3	0.95604	-0.0648571	3.0744	3	7767100	3660400	4106600	2	2	0.812612	-0.299362	24.843	2	702500	359710	342790
	1725	Tb927.8.5640	Tb08.26E13.310	hypothetical protein, conserved		Q57X18	X	37.089	73.3	0	21	21	0.916837	-0.125264	0.0235958	5.40533	20	20	0.92001	-0.120279	22.006	47	980020000	437240000	542780000	14	14	0.89415	-0.161411	13.572	32	641680000	308490000	333190000	16	16	0.936856	-0.0941009	21.148	35	311940000	168660000	143280000
	1265	Tb927.5.1700	Tb05.1P6.900	replication Factor A 28 kDa subunit, putative		Q57ZN9		27.593	17.6	0	3	3	0.917084	-0.124874	0.275964	1.85745	1	1	0.88107	-0.182671	11.583	2	9618100	4735000	4883100	2	2	0.95457	-0.0670771		1	8913200	5063700	3849500	0	0				0	0	0	0
	788	Tb927.11.3270	Tb11.02.0780, Tb11.02.0780:mRNA, Tb11.02.0780:pep	squalene monooxygenase, putative		Q386I4		63.81	13.5	0	4	4	0.91767	-0.123953	0.507294	0.979106	4	4	0.94518	-0.081339	20.481	6	89513000	39316000	50197000	2	2	0.75219	-0.410831	27.305	4	56451000	30176000	26275000	2	2	1.08697	0.12031	17.245	4	25139000	13901000	11238000
	1951	Tb927.9.7830	Tb09.v1.0420, Tb09.v1.0420:mRNA, Tb09.v1.0420:pep	hypothetical protein, conserved		Q38EH2	X	22.986	8.6	0.0017045	2	2	0.918537	-0.122591	0.186752	2.4208	2	2	0.89526	-0.159621	5.078	4	26302000	12759000	13543000	0	0				0	0	0	0	1	1	0.942418	-0.0855606	2.6445	2	2918900	1577300	1341500
	1372	Tb927.6.1920	Tb06.28P18.1100	hypothetical protein, conserved		Q585L9		42.421	7.7	0.0011594	2	2	0.918923	-0.121984	0.812125	0.300226	0	0				0	0	0	0	1	1	1.2136	0.279293		1	6877400	2474900	4402600	1	1	0.695797	-0.523261		1	17434000	8202400	9231800
	1895	Tb927.9.3640	Tb09.160.2250, Tb09.160.2250:mRNA, Tb09.160.2250:pep, chr9contig160.tmp0195	hypothetical protein, conserved		Q38FG8	X	22.632	28.8	0	7	7	0.919505	-0.12107	0.0587913	4.08825	6	6	0.90578	-0.142767	18.895	15	26237000	12341000	13896000	2	2	0.95898	-0.0604274	13.478	4	27221000	13605000	13615000	7	7	0.895015	-0.160017	16.414	15	14875000	7770000	7105000
	522	Tb927.10.840;Tb11.v5.0753	TRYP_x-70a06.p2kb545_1007, Tb10.70.7320	hypothetical protein, conserved		Q38CF6		195.48	6.6	0	5	5	0.919754	-0.120681	0.521184	0.940134	4	4	0.9121	-0.132736	18.609	5	28939000	13445000	15494000	2	2	0.76554	-0.38545	23.217	3	26552000	14801000	11751000	3	3	1.11431	0.156145	18.619	6	27535000	15750000	11785000
	939	Tb927.11.9130	Tb11.01.0870, Tb11.01.0870:mRNA, Tb11.01.0870:pep	replication factor A, 51kDa subunit, putative		Q384B5		52.331	5.6	0.0017192	2	2	0.920025	-0.120254	0.24773	2.01316	2	2	0.94127	-0.0873195	3.1973	3	7146300	3243700	3902700	1	1	0.83363	-0.262521		1	498510	254810	243700	1	1	0.992457	-0.010923		1	263700	138130	125560
	654	Tb927.11.13580	Tb11.01.5180, Tb11.01.5180:mRNA, Tb11.01.5180:pep	ubiquinone biosynthesis protein-like protein		Q382H9	X	27.93	13.7	0	4	4	0.92014	-0.120075	0.299621	1.73879	3	3	0.95994	-0.0589839	15.376	5	18058000	8675700	9382000	0	0				0	0	0	0	2	2	0.88199	-0.181166	24.224	2	13213000	5589500	7623400
	126	Tb11.v5.0394;Tb927.10.15750		hypothetical protein, conserved				183.78	34	0	14	14	0.920392	-0.119679	0.138032	2.85692	13	13	0.91745	-0.124299	12.245	31	451040000	218320000	232720000	8	8	0.86845	-0.203485	12.821	17	337270000	165410000	171860000	10	10	0.978569	-0.031254	11.874	17	206800000	112190000	94612000
	1202	Tb927.4.3450	Tb04.26G5.190	hypothetical protein, conserved		Q585K5	X	13.735	28.9	0	3	3	0.92045	-0.119589	0.0739959	3.75641	2	2	0.91668	-0.12551	8.7679	4	189720000	90902000	98819000	2	2	0.88508	-0.17612	5.5011	5	538160000	247500000	290670000	3	3	0.961169	-0.0571383	11.21	8	412650000	221420000	191230000
	425	Tb927.10.4280	TRYP_x-70a06.p2kb545_395, Tb10.70.2970	hypothetical protein, conserved		Q38BH2	X	24.055	25.9	0	5	5	0.920838	-0.118981	0.385092	1.37673	5	5	0.86266	-0.213136	13.645	7	42403000	21609000	20794000	1	1	0.84671	-0.24006	4.5797	4	27953000	14053000	13900000	3	3	1.06899	0.0962521	20.955	8	28872000	15920000	12952000
	1567	Tb927.7.6280	Tb07.2F2.600	hypothetical protein, conserved		Q57VI3		72.053	7	0	2	2	0.921004	-0.11872	0.753361	0.408586	1	1	0.5913	-0.758038		1	4170700	2079400	2091400	1	1	1.2674	0.341872	5.1029	2	1073500	423240	650270	1	1	1.04247	0.0600062	7.4201	2	1260300	624250	636010
	1719	Tb927.8.5440;Tb927.8.5460;Tb927.8.5465;Tb11.v5.0798;Tb11.v5.0797;Tb927.8.5470	Tb08.5H5.50	flagellar calcium-binding protein,24 kDa calflagin,24 kDa calcimedin (Tb-24)	Tb-24	Q57UL6		24.253	41.7	0	7	7	0.921106	-0.11856	0.171839	2.54087	7	7	0.98624	-0.0199893	14.16	11	97769000	50470000	47299000	1	1	0.86063	-0.216535	7.1446	2	4874800	2519500	2355300	5	5	0.920726	-0.119157	7.9289	10	33072000	18631000	14441000
	854	Tb927.11.5680	Tb11.02.3390, Tb11.02.3390:mRNA, Tb11.02.3390:pep, Tb11.212.0670	dynein light chain, putative		Q385K0		23.96	40	0	5	5	0.922127	-0.116963	0.467777	1.09611	5	5	0.76853	-0.379827	14.257	5	50165000	23451000	26715000	3	3	1.0031	0.00446544	9.2239	5	79403000	34337000	45066000	3	3	1.01711	0.0244725	17.977	5	50439000	28804000	21634000
	607	Tb927.11.11630	Tb11.01.3500, Tb11.01.3500:mRNA, Tb11.01.3500:pep	hypothetical protein, conserved		Q383B7	X	28.476	20.7	0.0017281	3	3	0.922372	-0.11658	0.0902656	3.46968	3	3	0.90614	-0.142194	21.873	4	10970000	5619500	5350000	1	1	0.97097	-0.0425014	6.4146	2	11580000	4445600	7134700	1	1	0.891902	-0.165044	2.6973	2	10437000	6090400	4346700
	519	Tb927.10.8210	TRYPtp6k15-3d06.p1c_337, Tb10.6k15.2310	KREPA2,RNA-editing complex protein (KREPA2)	KREPA2	Q38AE3	X	62.912	15.5	0	4	4	0.922529	-0.116334	0.0224908	5.47452	4	4	0.90433	-0.145079	25.729	10	82960000	39676000	43284000	4	4	0.92019	-0.119996	11.064	5	99603000	45804000	53799000	4	4	0.943485	-0.0839282	18.482	7	80465000	45510000	34955000
	207	Tb927.1.4100		cytochrome oxidase subunit IV (COXIV)	COXIV	Q4GYG7	X	40.534	58.1	0	23	23	0.922813	-0.11589	0.102996	3.27934	23	23	0.90698	-0.140857	36.677	69	2591500000	1290300000	1301200000	19	19	0.88889	-0.169923	13.215	60	3316700000	1598600000	1718200000	19	19	0.974754	-0.0368901	10.855	63	1993100000	1079100000	913920000
	1231	Tb927.4.4700	Tb04.3I12.230	hypothetical protein, conserved		Q583F5		30.771	74	0	18	18	0.922864	-0.11581	0.122466	3.02954	15	15	0.90829	-0.138775	18.706	26	207530000	103480000	104060000	13	13	0.88317	-0.179237	17.721	28	209810000	106660000	103140000	12	12	0.979816	-0.0294175	15.525	32	140930000	75192000	65740000
	1140	Tb927.3.930	Tb03.27F10.490	dynein heavy chain, putative		Q57WX6		531.41	13.5	0	42	41	0.923027	-0.115556	0.135364	2.88509	39	38	0.91826	-0.123025	18.444	60	510410000	239430000	270980000	17	17	0.8743	-0.1938	22.341	24	367860000	167400000	200460000	18	18	0.979528	-0.0298416	26.236	30	180550000	99614000	80941000
	99	Tb927.10.5990;Tb11.v5.0193	TRYP_x-70a06.p2kb545_131, Tb10.70.0910	hypothetical protein, conserved		Q38B06		50.768	36.6	0	13	13	0.923564	-0.114716	0.26608	1.91007	11	11	0.84947	-0.235365	15.855	19	28979000	13805000	15174000	6	6	0.9127	-0.131787	23.245	11	58307000	26623000	31684000	9	9	1.01607	0.0230059	21.493	13	45424000	22820000	22604000
	440	Tb927.10.510;Tb11.v5.0374	TRYP_x-70a06.p2kb545_1072, Tb10.70.7770	hypothetical protein, conserved		Q38CI9	X	37.06	35.9	0	10	10	0.923988	-0.114054	0.130767	2.93493	10	10	0.95251	-0.0701939	12.82	17	138550000	64625000	73927000	3	3	0.95515	-0.0662008	15.498	6	60205000	27065000	33140000	6	6	0.867077	-0.205768	15.544	13	59884000	29584000	30300000
	718	Tb927.11.15910	Tb11.01.7550, Tb11.01.7550:mRNA, Tb11.01.7550:pep	iron superoxide dismutase		Q381J5		22.048	21.2	0	3	1	0.924128	-0.113835	0.342981	1.5438	3	1	1.0489	0.0688771	4.9278	2	16191000	8184500	8006300	2	1	0.8534	-0.228706	6.1644	2	21929000	11125000	10804000	3	1	0.881679	-0.181675	16.394	2	11345000	5648800	5696400
	199	Tb927.1.3010		mRNA processing protein, putative		Q4GYS2	X	40.813	14.2	0	4	4	0.924129	-0.113833	0.24742	2.01497	3	3	0.9253	-0.112007	10.49	7	41656000	20773000	20883000	3	3	0.84867	-0.236724	24.689	6	74777000	37023000	37754000	3	3	1.00503	0.00723157	8.325	6	43067000	22085000	20982000
	541	Tb927.10.9260	TRYPtp6k15-3d06.p1c_166, Tb10.6k15.1140	hypothetical protein, conserved		Q38A48		35.617	8.3	0.00059916	2	2	0.924461	-0.113315	0.38427	1.37981	1	1	0.80669	-0.309914	2.7479	2	4774100	2096100	2678000	1	1	0.95558	-0.0655514	5.5826	2	11281000	5777600	5503700	2	2	1.02493	0.03552	20.911	3	14101000	8425500	5675700
	1820	Tb927.9.11720	Tb09.211.2830, Tb09.211.2830:mRNA, Tb09.211.2830:pep, chr9contig211.tmp0322	Iron-sulfur cluster assembly protein		Q38DM2	X	19.436	45	0	7	7	0.924504	-0.113248	0.04523	4.46657	6	6	0.89957	-0.152693	12.815	10	67905000	32677000	35228000	3	3	0.92021	-0.119965	18.132	6	53499000	25220000	28280000	4	4	0.954563	-0.067088	19.195	6	45732000	24922000	20810000
	1767	Tb927.8.7040	Tb08.10K10.780	hypothetical protein, conserved		Q57YR1	X	21.365	40.7	0	6	6	0.924781	-0.112817	0.0154624	6.01509	5	5	0.93869	-0.0912793	7.5099	13	498280000	241980000	256310000	6	6	0.92815	-0.10757	12.496	14	355330000	170980000	184350000	5	5	0.907771	-0.1396	19.118	12	233710000	121220000	112490000
	60	Tb927.5.4390;Tb05.5K5.40	Tb05.45E22.740	hypothetical protein, conserved		Q57Z10		15.063	84.4	0	6	6	0.9249	-0.112631	0.0993068	3.33196	4	4	0.8786	-0.186722	17.49	10	123640000	61699000	61939000	5	5	0.93744	-0.0932017	14.267	16	416760000	196300000	220460000	6	6	0.960615	-0.0579701	10.471	18	273930000	141880000	132050000
	1621	Tb927.8.1270	Tb08.29O4.460	conserved protein		Q57VM8		53.545	9.9	0	3	3	0.925161	-0.112224	0.360138	1.47338	2	2	0.93589	-0.0955891	26.983	3	10328000	5240700	5086800	2	2	1.0309	0.0439044	19.656	3	3264000	1417700	1846300	3	3	0.820749	-0.284988	19.119	2	7683600	547100	7136500
	1233	Tb927.4.4990;Tb927.8.7430	Tb04.3M17.340	ubiquinol-cytochrome c reductase, putative		Q584K6		8.3125	56.3	0	2	2	0.925246	-0.112091	0.037328	4.7436	2	2	0.94116	-0.0874881	3.492	3	137930000	64271000	73659000	1	1	0.89715	-0.156579	9.322	2	169700000	80520000	89178000	1	1	0.938086	-0.0922074	5.206	2	109230000	57141000	52093000
	1574	Tb927.7.6660	Tb07.15M23.340	chaperone protein DNAj, putative		Q57Y63	X	29.887	26.8	0	4	4	0.925404	-0.111845	0.139024	2.8466	3	3	0.88146	-0.182033	6.1905	6	66533000	34216000	32317000	3	3	0.91372	-0.130176	13.893	4	62245000	30641000	31603000	2	2	0.983961	-0.0233263	20.436	3	37521000	21155000	16366000
	451	Tb927.10.5540	TRYP_x-70a06.p2kb545_203, Tb10.70.1460	hypothetical protein, conserved		Q38B50	X	30.445	28.8	0	6	6	0.925411	-0.111834	0.269857	1.88973	3	3	0.83835	-0.254375	20.946	7	65790000	32634000	33156000	5	5	0.94929	-0.0750792	9.0125	10	105890000	50859000	55033000	3	3	0.995818	-0.00604663	15.596	5	23725000	13250000	10475000
	1398	Tb927.6.3150	Tb06.5F5.940	Hydin,flagellar component		Q583L9		501.13	0.7	0.0054407	3	3	0.925572	-0.111584	0.638967	0.646188	3	3	1.1289	0.174918	29.035	5	14560000	6569300	7990800	2	2	0.70421	-0.505922	13.62	2	3806200	1741300	2064900	1	1	0.997407	-0.00374614	18.534	3	1854600	1077500	777000
	668	Tb927.11.13910	Tb11.01.5480, Tb11.01.5480:mRNA, Tb11.01.5480:pep	hypothetical protein, conserved		Q382E6	X	28.921	12.5	0	2	2	0.925845	-0.111157	0.704408	0.505517	2	2	0.82796	-0.272367	16.838	3	19657000	9342000	10316000	2	2	0.73316	-0.4478	47.373	2	14891000	7184800	7706700	1	1	1.30739	0.386695		1	7677400	4669800	3007600
	1243	Tb927.8.6950;Tb927.4.5370	Tb08.10K10.860	dynein light chain 2B, cytoplasmic, putative,predicted dynein modulator,roadblock/LC7 family member		Q57YQ2		13.191	12.1	0	2	2	0.926301	-0.110448	0.400229	1.3211	2	2	0.80503	-0.312886	22.335	2	6965500	4176800	2788700	2	2	0.96457	-0.0520422	4.2777	3	19039000	8659400	10380000	2	2	1.02355	0.0335843	20.819	3	14780000	7443200	7336400
	604	Tb927.11.1150	Tb11.47.0034, Tb11.47.0034:mRNA, Tb11.47.0034:pep	radial spoke protein RSP3, putative		Q387D7		39.377	39.2	0	13	13	0.926311	-0.110431	0.32886	1.60445	10	10	0.93961	-0.089866	19.549	20	158470000	74553000	83915000	5	5	0.82987	-0.269043	9.3721	7	60031000	30037000	29994000	8	8	1.01933	0.0276161	15.489	18	58184000	32743000	25442000
	942	Tb927.11.9280	Tb11.01.1040, Tb11.01.1040:mRNA, Tb11.01.1040:pep	hypothetical protein, conserved		Q384A1	X	74.128	9.6	0	3	3	0.926583	-0.110008	0.0648301	3.94719	3	3	0.91769	-0.123921	8.9024	4	70639000	33078000	37560000	2	2	0.96362	-0.0534638	11.579	4	99313000	49681000	49632000	2	2	0.899604	-0.152638	4.8935	4	70895000	37757000	33138000
	647	Tb927.11.13270	Tb11.01.4850, Tb11.01.4850:mRNA, Tb11.01.4850:pep	hypothetical protein, conserved		Q382K9		30.104	55.9	0	11	11	0.926965	-0.109413	0.155514	2.68489	10	10	0.93653	-0.0946029	24.527	21	164930000	74680000	90254000	8	8	0.87005	-0.20083	13.002	17	194430000	92906000	101530000	7	7	0.977517	-0.0328061	18.642	13	106830000	59554000	47277000
	758	Tb927.11.2140	Tb11.18.0012, Tb11.18.0012:mRNA, Tb11.18.0012:pep	hypothetical protein, conserved		Q386U5		122.96	6.3	0	4	4	0.927336	-0.108836	0.350111	1.51412	0	0				0	0	0	0	3	3	0.97123	-0.0421151	25.628	3	13036000	6247200	6789100	2	2	0.885426	-0.175557		1	85265000	43147000	42118000
	1822	Tb927.9.11850	Tb09.211.2970, Tb09.211.2970:mRNA, Tb09.211.2970:pep, chr9contig211.tmp0337	structural maintenance of chromosome 1, putative (SMC1)	SMC1	Q38DK9		144.54	9.3	0	10	10	0.927356	-0.108805	0.612199	0.707927	5	5	0.89058	-0.167183	12.912	9	46806000	22308000	24498000	8	8	0.76192	-0.392289	26.181	10	93644000	47439000	46206000	7	7	1.17532	0.233057	16.895	9	38086000	22470000	15615000
	210	Tb927.1.4280		hypothetical protein, conserved		Q4GYF0		75.277	9.6	0	4	4	0.927848	-0.10804	0.423594	1.23924	3	3	1.035	0.0496308	11.704	5	2865200	1287300	1577800	1	1	0.80357	-0.315504	24.918	2	490080	263180	226890	4	4	0.96043	-0.0582472	22.038	6	7666100	4825200	2840900
	1311	Tb927.5.3390	Tb05.27M3.550	ADG1, pseudogene				13.175	52.5	0	8	8	0.927941	-0.107895	0.0387146	4.69098	7	7	0.94117	-0.0874728	14.859	18	346900000	165890000	181020000	4	4	0.90025	-0.151602	8.743	14	446520000	215200000	231320000	8	8	0.94304	-0.0846086	15.774	21	295960000	154510000	141450000
	1611	Tb927.7.910;Tb11.v5.0841	Tb07.29K4.330	hypothetical protein, conserved		Q57VT7	X	80.436	11.4	0	5	5	0.92801	-0.107788	0.178038	2.48975	5	5	0.90831	-0.138743	37.426	7	32324000	13348000	18977000	0	0				0	0	0	0	2	2	0.948137	-0.0768327	23.986	4	20232000	10747000	9484500
	1067	Tb927.3.2950	Tb03.27C5.410	ribonuclease inhibitor- like protein,leucine-rich repeat protein (LRRP), putative		Q57ZL7		83.837	5.5	0	3	3	0.928153	-0.107566	0.255941	1.96612	2	2	0.93729	-0.0934326	9.9903	2	11785000	5163800	6620800	2	2	1.0021	0.00302648	11.33	4	31179000	12711000	18468000	1	1	0.851281	-0.232292		1	8141300	3690900	4450400
	864	Tb927.11.600	239.t00104, Tb11.03.0475, Tb11.03.0475:mRNA, Tb11.03.0475:pep	hypothetical protein, conserved		Q387J1	X	12.081	55.7	0	8	8	0.928422	-0.107147	0.00243402	8.68244	6	6	0.9283	-0.107337	10.706	20	1346200000	659720000	686520000	7	7	0.9226	-0.116223	10.758	24	2437700000	1141700000	1296000000	8	8	0.934405	-0.0978804	14.87	25	1165800000	620900000	544860000
	1775	Tb927.8.7730	Tb08.30P3.260	dihydroceramide synthase, putative		Q57V92		45.174	3.8	0	2	2	0.928558	-0.106936	0.421587	1.2461	2	2	0.89247	-0.164124	7.2656	8	69888000	32734000	37154000	1	1	0.83724	-0.256287	9.5587	2	69975000	30891000	39084000	2	2	1.07148	0.0996027	14.949	6	82010000	47314000	34696000
	1964	Tb927.9.8880;Tb927.9.8850	Tb09.211.0630, Tb09.211.0630:mRNA, Tb09.211.0630:pep, chr9contig211.tmp0079c	actin A				41.895	29.8	0	8	8	0.928793	-0.106571	0.567093	0.818342	8	8	0.99953	-0.000678226	13.785	13	108310000	50400000	57910000	2	2	0.74983	-0.415365	16.028	3	27909000	14107000	13802000	2	2	1.06905	0.0963292	19.914	3	13384000	7837400	5546200
	1204	Tb927.4.3590;Tb927.4.3570	Tb04.26G5.430	translation elongation factor 1-beta, putative		Q585J1		24.334	52.7	0	9	6	0.928819	-0.10653	0.288373	1.79399	9	6	0.94398	-0.0831718	13.919	14	253740000	115620000	138120000	4	3	0.84357	-0.24542	8.2055	6	104500000	49633000	54863000	4	3	1.00626	0.00900159	4.7647	3	75625000	46721000	28903000
	204	Tb927.1.3830		glucose-6-phosphate isomerase, glycosomal (PGI)	PGI	Q4GYJ4		67.614	27.2	0	10	10	0.928835	-0.106505	0.0349278	4.83948	8	8	0.90729	-0.140364	12.897	10	113770000	52588000	61186000	3	3	0.95282	-0.0697244	19.063	3	46811000	21268000	25543000	3	3	0.926956	-0.109427	4.597	2	20271000	9021100	11250000
	1507	Tb927.7.3430	Tb07.28B13.640	cyclophilin-type peptidyl-prolyl cis-trans isomerase, putative (PPIase)	PPIase	Q57WF8	X	25.548	42	0	6	6	0.929025	-0.10621	0.0166653	5.90701	5	5	0.94035	-0.0887303	21.492	8	54211000	25839000	28372000	5	5	0.91153	-0.133638	16.48	7	101930000	45643000	56286000	4	4	0.935454	-0.0962619	17.64	6	36144000	19162000	16982000
	1769	Tb927.8.7080	Tb08.10K10.740	hypothetical protein, conserved		Q57YR5		174.77	3	0	3	3	0.929055	-0.106164	0.805521	0.312006	3	3	0.7357	-0.442811	19.182	3	7291000	3079000	4212000	0	0				0	0	0	0	1	1	1.17323	0.230482	28.149	2	718370	422750	295620
	1383	Tb927.6.2490	Tb06.4M18.1060	hypothetical protein, conserved		Q584Q7	X	28.031	28.3	0	6	6	0.92917	-0.105986	0.0638113	3.97004	6	6	0.91903	-0.121816	20.231	11	131850000	61024000	70828000	4	4	0.90448	-0.144839	26.25	9	125770000	62738000	63027000	3	3	0.965065	-0.0513025	15.574	8	67565000	35836000	31729000
	559	Tb927.11.10080	Tb11.01.1840, Tb11.01.1840:mRNA, Tb11.01.1840:pep	hypothetical protein, conserved		Q383S1	X	21.564	56.6	0	8	8	0.92994	-0.10479	0.411451	1.28121	6	6	1.0707	0.0985543	34.606	10	90244000	45870000	44374000	4	4	0.87165	-0.198179	25.339	6	106550000	49797000	56752000	6	6	0.861698	-0.214747	10.826	10	88384000	42130000	46254000
	397	Tb927.10.3040	TRYP_x-70a06.p2kb545_603, Tb10.70.4500	hypothetical protein, conserved		Q38BU1	X	15.505	33.3	0	5	5	0.930203	-0.104383	0.180599	2.46914	5	5	0.99771	-0.00330756	12.342	10	156770000	69279000	87487000	5	5	0.90967	-0.136585	18.273	9	243560000	117990000	125570000	5	5	0.886839	-0.173255	20.394	10	138330000	76190000	62144000
	100	Tb11.v5.0195;Tb927.10.6010		hypothetical protein, conserved				115.4	1.9	0	2	2	0.930215	-0.104365	0.125993	2.98858	2	2	0.94579	-0.0804082	5.3652	4	9753000	4617900	5135100	1	1	0.88007	-0.18431		1	471090	218270	252820	2	2	0.967024	-0.0483757	12.173	4	6136900	3257100	2879800
	1214	Tb927.4.4050	Tb04.1D20.510	glycosomal transporter (GAT1),ABC transporter, putative (GAT1)	GAT1	Q57Y09		76.05	4.5	0	2	2	0.930373	-0.104119	0.351674	1.50769	2	2	0.90153	-0.149553	16.295	3	60917000	33208000	27709000	2	2	1.0447	0.0630887	17.626	3	27212000	10470000	16742000	2	2	0.855066	-0.225892	33.555	3	17673000	8073000	9600100
	1315	Tb927.5.3550	Tb05.6E7.250	hypothetical protein, conserved		Q57UB1		47.983	16.7	0	6	6	0.930743	-0.103545	0.487241	1.03729	3	3	0.9149	-0.128314	18.262	4	22029000	11819000	10211000	3	3	1.0868	0.120086	12.028	4	45653000	19765000	25888000	4	4	0.810898	-0.302407	19.781	7	24459000	12638000	11821000
	148	Tb927.8.1630;Tb927.8.1620;Tb927.8.1610;Tb11.v5.0601	Tb08.29O9.370	MSP-B, putative				59.779	47.1	0	19	2	0.931168	-0.102887	0.150951	2.72785	18	2	0.87462	-0.193272	16.763	5	75078000	39633000	35445000	10	1	0.95775	-0.062279		1	15194000	8114300	7080100	9	1	0.963855	-0.0531113	51.282	2	69904000	30807000	39097000
	957	Tb927.11.9830	Tb11.01.1600, Tb11.01.1600:mRNA, Tb11.01.1600:pep	hypothetical protein, conserved		Q383U6	X	22.572	14.2	0	3	3	0.931338	-0.102623	0.427172	1.22711	2	2	1.0244	0.0347792	33.089	3	19518000	8168000	11350000	2	2	0.80878	-0.306181	20.123	4	42834000	20133000	22701000	2	2	0.975039	-0.0364682	15.201	4	21166000	11605000	9560500
	429	Tb927.10.4690	TRYP_x-70a06.p2kb545_337, Tb10.70.2520	dynein light chain, putative		Q38BD2		13.029	25.9	0	2	2	0.932048	-0.101524	0.629273	0.668241	2	2	0.79397	-0.332844	25.808	4	58621000	33133000	25488000	2	2	0.85595	-0.224402	9.5804	3	59356000	28436000	30920000	1	1	1.19141	0.252673	0.31732	2	14910000	9813600	5096700
	642	Tb927.11.13140	Tb11.01.4702, Tb11.01.4702:mRNA, Tb11.01.4702:pep	cytochrome oxidase subunit X (COXX)	COXX	Q382M2	X	13.672	57.8	0	10	10	0.932476	-0.100862	0.10606	3.23705	9	9	0.90672	-0.141271	9.3926	19	421810000	201240000	220570000	10	10	0.91272	-0.131756	11.277	25	749680000	365990000	383690000	9	9	0.97972	-0.0295589	13.216	20	440810000	236660000	204140000
	794	Tb927.11.3500	Tb11.02.0990, Tb11.02.0990:mRNA, Tb11.02.0990:pep	hypothetical protein, conserved		Q386G1		115.19	16.5	0	10	10	0.932845	-0.100291	0.0577875	4.1131	9	9	0.90157	-0.149489	23.112	17	87678000	44773000	42905000	6	6	0.95522	-0.0660951	30.19	14	203340000	95315000	108020000	7	7	0.942596	-0.0852887	35.046	11	99606000	54321000	45286000
	218	Tb927.1.840		transmembrane protein, putative		Q4GZD4	X	27.104	16.7	0.00061576	2	2	0.93292	-0.100175	0.724005	0.465928	1	1	1.0839	0.116232	2.7857	2	12167000	5917800	6248900	1	1	0.80297	-0.316582		1	15508000	8170400	7337700	0	0				0	0	0	0
	1179	Tb927.4.2300	Tb04.1H19.600	hypothetical protein, conserved		Q584F7		80.56	5.2	0	3	3	0.933018	-0.100023	0.400235	1.32108	3	3	0.88715	-0.17275	17.273	5	7739200	4146200	3592900	0	0				0	0	0	0	2	2	0.981258	-0.0272956		1	3196200	1877500	1318700
	1693	Tb927.8.4330	Tb08.29H22.590	small GTP-binding protein Rab11,Rab11A GTPase (RAB11)	RAB11	D6XLG8		23.527	25	0	6	6	0.933183	-0.0997673	0.0268135	5.22089	5	5	0.94985	-0.0742284	21.147	8	80919000	38667000	42252000	4	4	0.91313	-0.131108	12.826	7	81619000	37801000	43818000	6	6	0.936944	-0.0939658	26.945	6	70402000	37773000	32629000
	845	Tb927.11.540	Tb11.03.0540, Tb11.03.0540:mRNA, Tb11.03.0540:pep	ABC transporter, putative (ABCB10)	ABCB10	Q387J7	X	76.244	14.3	0	8	8	0.933191	-0.0997564	0.522693	0.935963	8	8	1.0025	0.00360224	15.756	17	110320000	53809000	56515000	1	1	0.78036	-0.357788	20.606	2	996250	523500	472750	3	3	1.0388	0.0549167	18.414	8	5816500	3217600	2599000
	691	Tb927.11.15020	Tb11.01.6660, Tb11.01.6660:mRNA, Tb11.01.6660:pep	iron superoxide dismutase (TbSODB)	TbSODB	Q381T3		23.28	25.5	0	4	2	0.933453	-0.0993503	0.107149	3.2223	4	2	0.94444	-0.0824689	39.531	6	1914100	963390	950740	1	0				0	0	0	0	4	2	0.922594	-0.116232	12.93	2	439050	168350	270710
	660	Tb927.11.13670	Tb11.01.5240, Tb11.01.5240:mRNA, Tb11.01.5240:pep	hypothetical protein, conserved		Q382H0		183.5	1.4	0.0080085	2	2	0.933557	-0.0991894	0.191541	2.38427	2	2	0.97665	-0.0340865	9.8182	3	17863000	8359900	9502900	2	2	0.95687	-0.0636052	3.5616	2	8457300	3257800	5199500	1	1	0.870625	-0.199876	10.419	2	5469900	2609400	2860500
	824	Tb927.11.4700	TRYP_xi-1013a02.q1k_15, Tb11.02.2310, Tb11.02.2310:mRNA, Tb11.02.2310:pep	prostaglandin f synthase		Q385U7		30.992	31.5	0	6	6	0.93389	-0.0986759	0.423164	1.24071	5	5	0.83153	-0.26616	17.233	9	67192000	33035000	34157000	5	5	0.92931	-0.105768	5.0851	9	78555000	36737000	41818000	3	3	1.05402	0.0759001	16.815	6	38938000	21953000	16985000
	865	Tb927.11.6000	Tb11.02.3810, Tb11.02.3810:mRNA, Tb11.02.3810:pep, Tb11.212.0250	hypothetical protein, conserved		Q385G8	X	40.82	17.1	0	3	3	0.933909	-0.0986457	0.423337	1.24012	3	3	0.8416	-0.248793	24.047	5	42249000	23078000	19171000	1	1	1.0627	0.0877344		1	7853400	4434400	3419000	1	1	0.910747	-0.134878		1	2929900	1700100	1229800
	1463	Tb927.7.1630	Tb07.29D18.110	hypothetical protein, conserved		Q57TZ3		22.379	26.3	0	5	5	0.933962	-0.098565	0.382639	1.38594	4	4	0.99619	-0.00550717	21.82	3	21317000	10587000	10730000	1	1	0.82581	-0.276118		1	284730	131410	153310	1	1	0.990295	-0.0140696		1	4589600	2998200	1591400
	723	Tb927.11.16200	Tb11.01.7880, Tb11.01.7880:mRNA, Tb11.01.7880:pep	microtubule-associated protein,corset-associated protein 17 (CAP17)	CAP17	Q381G6		14.854	71.2	0	12	12	0.934262	-0.0981015	0.135093	2.88798	12	12	0.90069	-0.150897	14.297	34	753890000	352970000	400920000	9	9	0.91742	-0.124346	21.068	24	1050200000	479990000	570230000	12	12	0.986875	-0.0190614	17.591	33	662420000	348510000	313910000
	235	Tb927.10.10800	Tb10.406.0080	palmitoyl acyltransferase 2, putative		Q389Q0		49.904	11.7	0	2	2	0.93427	-0.098088	0.284165	1.8152	2	2	0.96517	-0.051145	9.5362	2	935600	461770	473830	2	2	0.90436	-0.145031		1	156100	68943	87160	1	1				0	0	0	0
	1064	Tb927.3.2840	Tb03.27C5.190	inorganic pyrophosphatase, putative		Q57ZM8		28.675	12.3	0	3	3	0.934278	-0.0980766	0.0686041	3.86556	2	2	0.97003	-0.0438987	13.265	2	5093900	2922300	2171600	2	2	0.91788	-0.123623	18.958	4	33521000	13666000	19855000	3	3	0.915919	-0.126709	27.175	5	23755000	13245000	10511000
	1484	Tb927.7.2410	Tb07.22O10.400	hypothetical protein, conserved		Q57XN3	X	66.378	14.8	0	6	6	0.934282	-0.0980693	0.127634	2.96991	5	5	0.9827	-0.025177	12.141	10	156860000	85969000	70888000	5	5	0.89635	-0.157866	20.187	8	132720000	62723000	70001000	5	5	0.92584	-0.111165	20.475	8	82955000	43497000	39458000
	1294	Tb927.5.2790	Tb05.26K5.490	mitochondrial DNA polymerase beta-PAK (Pol beta-PAK)	Pol beta-PAK	Q57ZV5	X	87.228	18.1	0	7	7	0.934288	-0.0980609	0.526365	0.925865	6	6	0.83709	-0.256545	25.756	12	26602000	12888000	13714000	2	2	0.87358	-0.194988	16.799	3	14264000	7582300	6681600	3	3	1.11524	0.157351	34.027	5	4089100	2343600	1745500
	262	Tb927.10.12050	Tb10.389.1710	hypothetical protein, conserved		Q389D7	X	33.571	12.1	0	2	2	0.934593	-0.0975905	0.689305	0.536786	2	2	1.0616	0.0862403	17.204	4	19647000	9736800	9910300	1	1	0.82278	-0.281421	3.0167	2	1582200	785750	796490	0	0				0	0	0	0
	708	Tb927.11.15550	Tb11.01.7190, Tb11.01.7190:mRNA, Tb11.01.7190:pep	NADH-cytochrome b5 reductase, putative (B5R)	B5R	Q381N0		33.885	26.9	0	6	6	0.934675	-0.0974639	0.362272	1.46485	5	5	0.87772	-0.188167	12.477	9	318560000	151580000	166980000	3	3	0.88699	-0.17301	14.446	5	456120000	229010000	227120000	3	3	1.04883	0.0687859	11.235	5	225080000	114870000	110210000
	1576	Tb927.7.6770	Tb07.15M23.600	hypothetical protein, conserved		Q57Y52		10.985	33	0.0006169	2	2	0.935046	-0.0968908	0.419157	1.25444	2	2	0.83088	-0.267288	27.778	2	13614000	8159800	5454100	1	1	0.94058	-0.0883774		1	11051000	4631800	6419500	1	1	1.04608	0.0649929		1	1583100	1146900	436170
	1131	Tb927.3.5630	Tb03.5L5.870	3,2-trans-enoyl-CoA isomerase, mitochondrial precursor, putative		Q580R2	X	33.883	6.8	0.00058207	2	2	0.935221	-0.096621	0.587223	0.76802	2	2	1.0977	0.134484	35.738	2	8252300	3401600	4850600	1	1	0.7685	-0.379883		1	1847400	1008700	838670	1	1	0.96965	-0.0444641		1	3381200	1772000	1609200
	1618	Tb927.8.1120	Tb08.29O4.200	hypothetical protein, conserved		Q57VP2		13.959	34.1	0	4	4	0.935391	-0.0963593	0.40076	1.31919	3	3	0.85144	-0.232023	14.667	6	52188000	22993000	29196000	3	3	0.91151	-0.13367	21.9	7	97413000	45181000	52233000	4	4	1.05454	0.076615	27.042	8	78237000	42395000	35842000
	944	Tb927.11.9400	Tb11.01.1170, Tb11.01.1170:mRNA, Tb11.01.1170:pep	hypothetical protein, conserved		Q383Y9		95.905	13.4	0	7	7	0.935683	-0.0959087	0.131053	2.93178	6	6	0.97296	-0.0395476	10.152	10	148240000	69845000	78400000	5	5	0.88894	-0.169842	15.947	8	133380000	68207000	65173000	6	6	0.947149	-0.0783366	17.054	10	114990000	56203000	58784000
	1548	Tb927.7.5230	Tb07.27E10.490	lanosterol synthase		Q57ZG6		103.03	11.6	0	7	7	0.936123	-0.0952308	0.51455	0.958618	7	7	1.0771	0.107152	15.568	14	75203000	33240000	41963000	2	2	0.80542	-0.312187	79.075	3	35193000	11691000	23502000	1	1	0.945626	-0.0806577	12.204	4	781350	386150	395200
	1562	Tb927.7.590	Tb07.29K4.780	hypothetical protein, conserved		Q57VQ5		51.692	12.5	0	3	3	0.936293	-0.0949675	0.853828	0.227983	2	2	1.419	0.504875	87.377	3	3912000	1643700	2268300	1	1	0.50477	-0.986302	14.203	2	4210400	2201500	2009000	1	1	1.14593	0.196525	2.1898	2	2752400	1395200	1357200
	1408	Tb927.6.3940	Tb06.4F7.440	hypothetical protein, conserved		Q585Z2		39.208	9.3	0	2	2	0.93643	-0.0947576	0.389657	1.35972	2	2	0.84259	-0.247097	14.342	3	30804000	13488000	17316000	1	1	1.0382	0.0540844	9.7491	2	23469000	11072000	12397000	1	1	0.938703	-0.0912598	4.5625	2	9745700	5089800	4655900
	1700	Tb927.8.4690	Tb08.4A8.310	hypothetical protein, conserved		Q57UY2		13.31	39.5	0	3	3	0.93668	-0.0943719	0.488354	1.034	2	2	0.97617	-0.0347957	6.095	5	36677000	16291000	20386000	2	2	1.0446	0.0629506	8.0632	3	24635000	11198000	13436000	3	3	0.805932	-0.311271	14.76	5	24844000	11600000	13244000
	1271	Tb927.5.1810;Tb927.5.1830	Tb05.1P6.730	lysosomal/endosomal membrane protein p67 (p67)	p67	Q57ZQ0		72.732	23.4	0	12	12	0.936682	-0.0943683	0.11759	3.08816	12	12	0.92569	-0.111399	26.866	38	776820000	366380000	410440000	9	9	0.90395	-0.145685	16.346	23	756840000	355730000	401120000	9	9	0.982125	-0.026021	12.077	25	498910000	266130000	232780000
	1036	Tb927.3.1680	Tb03.30P12.280	hypothetical protein, conserved		Q57ZE3		35.191	11.9	0	3	3	0.936943	-0.0939675	0.14456	2.79026	2	2	0.94751	-0.0777869	5.8176	3	8570100	4307400	4262700	1	1	0.97684	-0.0338058		1	6101100	2754700	3346400	2	2	0.888652	-0.17031	20.126	3	5248300	2380300	2868000
	768	Tb927.11.2540	Tb11.02.0140, Tb11.02.0140:mRNA, Tb11.02.0140:pep	hypothetical protein, conserved		Q386Q6		33.848	37.4	0	7	7	0.936998	-0.0938821	0.13341	2.90606	5	5	0.9593	-0.059946	17.991	11	184760000	86778000	97986000	6	6	0.96492	-0.0515188	33.175	8	168360000	73504000	94852000	7	7	0.888731	-0.170181	18.67	10	112440000	61688000	50752000
	1254	Tb927.5.1090	Tb05.28F8.150	threonyl-tRNA synthetase, putative	ThrRS	Q57W54		90.983	7.4	0	5	5	0.937032	-0.0938305	0.348458	1.52094	4	4	0.85903	-0.21922	17.623	7	37628000	18263000	19365000	1	1	0.92703	-0.109312	6.6523	2	21760000	10426000	11335000	2	2	1.03314	0.0470403	12.167	2	11233000	5243800	5989100
	511	Tb927.10.790	TRYP_x-70a06.p2kb545_1021, Tb10.70.7410	vesicle-associated membrane protein, putative,synaptobrevin, putative (VAMP)	VAMP	Q38CG1		26.489	25.1	0	4	4	0.937075	-0.0937637	0.160875	2.63599	3	3	0.88746	-0.172246	17.226	4	19004000	9262000	9742000	2	2	0.98339	-0.0241644	13.137	3	23039000	7673700	15365000	2	2	0.942863	-0.0848807	13.659	2	8252100	3838400	4413700
	1902	Tb927.9.4250	Tb09.160.2860, Tb09.160.2860:mRNA, Tb09.160.2860:pep, chr9contig160.tmp0234	hypothetical protein, conserved		Q38FB5		39.967	19.9	0	5	5	0.937332	-0.0933676	0.64547	0.631578	4	4	1.0947	0.130536	21.166	8	43668000	19280000	24388000	1	1	0.73902	-0.436315	59.975	2	24809000	12325000	12484000	5	5	1.01796	0.0256763	35.552	5	14403000	6251600	8151400
	1970	Tb927.9.9100	229.t01421, Tb09.211.0775, Tb09.211.0775:mRNA, Tb09.211.0775:pep	hypothetical protein, conserved		Q38E79		9.5887	89.3	0	6	6	0.937463	-0.0931659	0.427656	1.22548	6	6	0.8784	-0.18705	14.669	13	360540000	174030000	186510000	5	5	0.87779	-0.188052	19.423	12	545080000	252860000	292220000	6	6	1.06851	0.0956045	15.767	14	227600000	122910000	104690000
	1582	Tb927.7.6900	Tb07.21H15.570	double-strand-break repair protein rad21 homolog, putative		Q57XR0		63.033	11.1	0	4	4	0.93755	-0.0930327	0.38206	1.38813	4	4	0.88447	-0.177115	31.111	6	26021000	13170000	12851000	4	4	0.88494	-0.176348	21.436	6	35128000	15768000	19360000	3	3	1.0529	0.0743651	9.7845	5	18741000	10062000	8679000
	985	Tb927.2.3610		hypothetical protein, conserved		Q586X8	X	16.06	34	0	5	5	0.937584	-0.0929796	0.119067	3.07015	4	4	0.89986	-0.152228	9.8599	11	72377000	32950000	39428000	5	5	0.97939	-0.0300446	13.298	9	52322000	26196000	26126000	5	5	0.935191	-0.0966667	15.855	10	59101000	32132000	26969000
	184	Tb927.1.1730		conserved protein, unknown function		Q4GZ46	X	75.065	24.4	0	11	11	0.937692	-0.0928146	0.0308308	5.01948	9	9	0.93714	-0.0936635	18.524	19	97090000	48130000	48960000	7	7	0.95694	-0.0634996	23.319	15	90340000	41932000	48408000	8	8	0.919371	-0.121281	20.88	15	57233000	29556000	27677000
	1833	Tb927.9.12770	Tb09.211.3720, Tb09.211.3720:mRNA, Tb09.211.3720:pep, chr9contig211.tmp0415	hypothetical protein, conserved		Q38DD7	X	116.54	5.6	0	3	3	0.938007	-0.0923296	0.615602	0.699929	3	3	1.1206	0.164271	10.657	5	35759000	14553000	21206000	3	3	0.95626	-0.0645252	26.188	3	39070000	18011000	21058000	3	3	0.770179	-0.376735	15.859	5	28885000	13644000	15241000
	1483	Tb927.7.2390	Tb07.22O10.380	hypothetical protein, conserved		Q57XN5	X	102.86	7.7	0	5	5	0.938015	-0.0923165	0.218719	2.19285	4	4	0.9716	-0.0415656	14.281	7	34691000	16656000	18035000	2	2	0.97348	-0.0387768	14.284	3	11267000	4741400	6525400	3	3	0.8726	-0.196607		1	1070800	518500	552270
	1029	Tb927.3.1200	Tb03.1J15.750	hypothetical protein, conserved		Q57XV3		83.763	14.4	0	8	8	0.938128	-0.0921435	0.119365	3.06655	7	7	0.91843	-0.122758	9.5959	6	37038000	15997000	21041000	3	3	0.98472	-0.0222145	13.912	4	39666000	17379000	22288000	5	5	0.912909	-0.131458	41.265	6	37677000	18862000	18815000
	695	Tb927.11.15120	Tb11.01.6770, Tb11.01.6770:mRNA, Tb11.01.6770:pep	hypothetical protein, conserved		Q381S3		78.567	10.9	0	6	6	0.938258	-0.0919431	0.370632	1.43194	3	3	0.90597	-0.142465	17.674	8	17879000	8555000	9324500	5	5	0.87136	-0.198659	14.735	6	14736000	6527700	8208600	3	3	1.0463	0.0652948	25.311	6	9597800	5471700	4126100
	316	Tb927.10.14180	TRYP_x-61h03.q2kb185_399, Tb10.61.2630	protein transport protein SEC13, putative		Q388I4		41.675	18.7	0	5	5	0.93826	-0.0919403	0.216653	2.20654	3	3	0.87597	-0.191047	13.213	6	18331000	9370900	8960300	3	3	0.98791	-0.0175485	25.36	4	46928000	17915000	29013000	3	3	0.954472	-0.0672257	11.737	6	21560000	10737000	10823000
	620	Tb927.11.12210	Tb11.01.4030, Tb11.01.4030:mRNA, Tb11.01.4030:pep	hypothetical protein, conserved		Q382W0		32.43	45.7	0	12	12	0.938266	-0.0919314	0.0188619	5.72838	10	10	0.92728	-0.108923	12.499	24	196320000	94228000	102100000	7	7	0.95473	-0.0668353	17.415	16	272700000	128040000	144650000	10	10	0.93301	-0.100036	18.469	22	212910000	116200000	96703000
	1083	Tb927.3.3590	Tb03.28C22.1050	U3 small nucleolar ribonucleoprotein protein MPP10, putative		Q57W95		75.271	9.5	0.0038824	3	3	0.938766	-0.0911626	0.38585	1.37389	3	3	0.85328	-0.228909	2.2805	2	47689000	25064000	22625000	1	1	0.93174	-0.102001	12.313	2	58035000	24563000	33471000	1	1	1.0406	0.0574217		1	20793000	10848000	9945300
	831	Tb927.11.4920	Tb11.02.2530, Tb11.02.2530:mRNA, Tb11.02.2530:pep	hypothetical protein, conserved		Q385S6		30.707	48.9	0	10	10	0.938808	-0.091098	0.209433	2.25544	8	8	0.92646	-0.110199	16.474	22	180860000	89061000	91794000	9	9	0.89108	-0.166373	17.197	28	339050000	159650000	179400000	9	9	1.00228	0.00327864	16.949	26	168670000	92656000	76018000
	653	Tb927.11.13520	Tb11.01.5120, Tb11.01.5120:mRNA, Tb11.01.5120:pep	hypothetical protein, conserved		Q382I5		105.38	10.1	0	6	6	0.93908	-0.0906802	0.505439	0.984391	5	5	0.82372	-0.279774	23.265	10	317490000	185910000	131580000	3	3	0.93153	-0.102326	32.174	7	428950000	203670000	225280000	3	3	1.07927	0.110059	24.337	6	488140000	268430000	219710000
	1800	Tb927.9.10560	Tb09.211.1940, Tb09.211.1940:mRNA, Tb09.211.1940:pep, chr9contig211.tmp0228c	hypothetical protein, conserved	ATOM19	Q38DW0	X	19.035	30.4	0	4	4	0.939151	-0.0905703	0.160877	2.63597	3	3	0.94796	-0.0771019	5.2981	10	899000000	428130000	470870000	4	4	0.9819	-0.026352	5.4765	11	832380000	397680000	434700000	4	4	0.889917	-0.168257	10.088	13	594230000	296560000	297660000
	1286	Tb927.5.2380	Tb05.3C6.470	hydrolase, alpha/beta fold family, putative		Q582C7	X	34.433	25.6	0	7	7	0.939263	-0.0903982	0.155268	2.68717	6	6	0.96778	-0.047249	12.222	10	79961000	36509000	43452000	4	4	0.96419	-0.0526106	19.811	7	108150000	58155000	49991000	4	4	0.888021	-0.171335	14.15	7	70924000	42244000	28680000
	1115	Tb927.3.4990	Tb03.48K5.760	oxidoreductase, putative		Q582N8		36.432	21.8	0	5	5	0.939436	-0.0901334	0.245972	2.02343	5	5	0.96058	-0.0580223	7.6043	10	103180000	52100000	51080000	3	3	0.99025	-0.0141353	11.534	6	76242000	34999000	41244000	4	4	0.871612	-0.198243	10.181	8	52170000	26080000	26091000
	1743	Tb927.8.6230	Tb08.11J15.490	hypothetical protein, conserved		Q57YM4		37.268	29.2	0	9	9	0.939785	-0.0895969	0.168628	2.56808	9	9	0.93722	-0.0935404	15.278	16	32853000	14618000	18235000	4	4	0.89447	-0.160895	17.097	7	8942800	4137900	4804900	6	6	0.990099	-0.0143553	19.573	11	13344000	7274200	6069500
	908	Tb927.11.7540	Tb11.02.5530, Tb11.02.5530:mRNA, Tb11.02.5530:pep	electron-transfer-flavoprotein, alpha polypeptide, putative		Q384Q2	X	33.861	29.3	0	5	5	0.939867	-0.0894714	0.020437	5.61267	5	5	0.92687	-0.109561	10.802	10	138400000	66479000	71924000	5	5	0.93712	-0.0936943	11.335	11	248190000	118640000	129550000	4	4	0.95584	-0.0651587	13.996	10	105800000	55475000	50323000
	1949	Tb927.9.7770	Tb09.v1.0380, Tb09.v1.0380:mRNA, Tb09.v1.0380:pep	spermidine synthase,SPDSYN (SpSyn)	SpSyn	Q38EH6		32.926	16.1	0	3	3	0.939997	-0.0892712	0.87098	0.199289	3	3	1.2703	0.345169	25.035	3	25180000	10510000	14670000	2	2	0.69558	-0.523712	49.124	3	42261000	12179000	30081000	0	0				0	0	0	0
	772	Tb927.11.2620	Tb11.02.0220, Tb11.02.0220:mRNA, Tb11.02.0220:pep	hypothetical protein, conserved		Q386P8		68.718	10.8	0	3	3	0.940142	-0.0890495	0.575291	0.797637	2	2	1.0651	0.0909889	0.82946	2	15422000	7271400	8150900	1	1	0.78376	-0.351516		1	5689100	2483500	3205600	2	2	0.995421	-0.00662118	10.133	2	2957100	1446200	1510900
	125	Tb11.v5.0377;Tb11.v5.0762;Tb11.v5.0378;Tb927.11.10660		hypothetical protein, conserved				81.219	21.4	0	2	2	0.94075	-0.0881163	0.575392	0.797384	2	2	0.82647	-0.274966	24.402	4	6064300	2932800	3131600	2	2	0.89608	-0.158301	21.979	6	5461800	2720900	2740900	2	2	1.12421	0.168917	22.685	6	4764900	2309800	2455100
	576	Tb927.11.10510	Tb11.01.2280, Tb11.01.2280:mRNA, Tb11.01.2280:pep	ubiquinone biosynthesis methyltransferase, putative		Q383M8	X	32.094	53.5	0	14	14	0.940752	-0.088113	0.144182	2.79404	14	14	0.93454	-0.0976717	8.7514	22	430730000	203460000	227270000	7	7	0.90248	-0.148033	19	13	385550000	177390000	208170000	9	9	0.987167	-0.0186342	15.401	18	234160000	128780000	105380000
	933	Tb927.11.8800	Tb11.12.0014, Tb11.12.0014:mRNA, Tb11.12.0014:pep	hypothetical protein, conserved		Q384E9	X	30.621	22.4	0	5	5	0.940822	-0.0880056	0.344926	1.53564	4	4	0.97988	-0.029323	7.7804	7	49148000	22023000	27125000	4	4	0.85216	-0.230804	26.623	4	43239000	20178000	23061000	4	4	0.997307	-0.00389003	16.713	4	28752000	15163000	13590000
	1936	Tb927.9.6460	Tb09.160.4710, Tb09.160.4710:mRNA, Tb09.160.4710:pep, chr9contig160.tmp0357	hypothetical protein, conserved		Q38ET5		170.34	7.8	0	9	9	0.94109	-0.0875951	0.359483	1.476	7	7	0.95795	-0.0619777	16.79	12	40308000	17975000	22333000	5	5	0.85435	-0.227101	22.596	7	64192000	29627000	34565000	4	4	1.01839	0.0262932	24.563	5	18284000	10217000	8067500
	843	Tb927.11.5300	Tb11.02.2970, Tb11.02.2970:mRNA, Tb11.02.2970:pep, Tb11.212.1100	kinesin, putative,mitotic centromere-associated kinesin, putative (Kif13-3)	Kif13-3	Q385N8		62.524	5.7	0	2	1	0.941133	-0.0875292	0.156966	2.67148	2	1	0.89489	-0.160218	25.189	2	18229000	10050000	8179700	1	1	0.9832	-0.0244432	8.3524	2	31038000	12769000	18268000	1	1	0.947418	-0.0779266	10.77	2	25383000	15426000	9956800
	321	Tb927.10.14500	TRYP_x-61h03.q2kb185_335, Tb10.61.2210	hypothetical protein, conserved		Q388F2		37.027	68.5	0	18	18	0.941188	-0.0874455	0.189122	2.40261	17	17	0.92863	-0.106824	17.535	48	845660000	417320000	428340000	14	14	0.89925	-0.153206	14.274	45	1251200000	602310000	648900000	17	17	0.998403	-0.00230647	12.145	50	763520000	415130000	348390000
	560	Tb927.11.10090	Tb11.01.1850, Tb11.01.1850:mRNA, Tb11.01.1850:pep	hypothetical protein, conserved		Q383S0		46.367	29.2	0	8	8	0.941391	-0.0871344	0.0355225	4.81512	6	6	0.95966	-0.0594047	19.59	9	117010000	56788000	60221000	7	7	0.92168	-0.117662	8.9171	11	238820000	104310000	134520000	5	5	0.943218	-0.0843364	11.628	9	117490000	63927000	53564000
	1434	Tb927.9.15190;Tb927.6.5040	Tb09.244.2720, Tb09.244.2720:mRNA, Tb09.244.2720:pep, chr9contig244a01.tmp0272	ribosomal protein L15, putative		Q38CY7		24.401	14.7	0	3	3	0.941516	-0.0869422	0.649071	0.623551	2	2	1.0637	0.0890913	6.4253	6	79277000	35628000	43649000	1	1	0.75016	-0.41473		1	2583800	930480	1653300	1	1	1.04595	0.0648118	4.3209	2	5483500	3214700	2268800
	1590	Tb927.7.7080	Tb07.21H15.310	mitochondrial glycoprotein-like protein		Q57XS8	X	41.205	15.3	0	4	4	0.941613	-0.086794	0.383635	1.38219	4	4	0.8679	-0.204399	8.9037	5	85444000	44132000	41312000	2	2	1.0438	0.0618453	7.3349	4	70501000	29919000	40582000	2	2	0.921574	-0.117828	12.465	4	35957000	17616000	18341000
	1066	Tb927.3.2890	Tb03.27C5.280	radial spoke protein RSP10, putative		Q57ZM3		37.011	19.6	0	5	5	0.941858	-0.0864188	0.478804	1.06249	5	5	0.82393	-0.279406	15.578	10	63754000	32636000	31118000	4	4	0.9755	-0.0357862	27.633	7	71932000	32741000	39191000	2	2	1.03953	0.0559362	18.819	4	17329000	9876400	7452800
	255	Tb927.10.11800	Tb10.26.0070	Axonemal inner arm dynein light chain, putative		Q389G1		42.092	12.6	0	2	2	0.942038	-0.0861422	0.751519	0.412118	1	1	1.1614	0.215865		1	9836700	4169400	5667300	2	2	1.0572	0.0802483	20.541	3	39452000	16540000	22912000	1	1	0.680874	-0.55454		1	13149000	7279200	5869700
	901	Tb927.11.7350	Tb11.02.5250, Tb11.02.5250:mRNA, Tb11.02.5250:pep	histone H2B variant, putative (H2BVAR)	H2BVAR	Q384T0		15.786	31.5	0	4	4	0.94219	-0.0859101	0.313885	1.67169	3	3	0.87972	-0.184884	5.4449	8	173350000	86167000	87180000	2	2	0.92798	-0.107834	2.4113	6	289650000	141620000	148040000	4	4	1.02455	0.0349878	29.94	9	205900000	118330000	87569000
	1334	Tb927.5.510	Tb05.29K2.650	hypothetical protein, conserved		Q57VW2	X	14.154	31.5	0	4	4	0.942261	-0.0858006	0.272115	1.87771	4	4	0.97432	-0.0375324	11.243	8	46579000	21133000	25446000	1	1	0.87075	-0.19967	23.548	2	23653000	11149000	12504000	1	1	0.986096	-0.0201999	3.9949	4	7816000	4073100	3742900
	1786	Tb927.8.8330	Tb08.28A12.350	calpain, putative,cysteine peptidase, putative		Q57WJ7		98.456	16.1	0	13	2	0.942301	-0.08574	0.0965536	3.37253	13	2	0.95671	-0.0638464	6.6679	8	180570000	80796000	99777000	9	1	0.90578	-0.142767	14.452	4	35857000	16978000	18879000	9	1	0.965531	-0.0506062	28.99	3	14046000	7108400	6937600
	704	Tb927.11.1540	Tb11.55.0026, Tb11.55.0026:mRNA, Tb11.55.0026:pep	isovaleryl-coA dehydrogenase, putative		Q387A0	X	44.799	42.6	0	17	17	0.942482	-0.0854636	0.388066	1.36562	15	15	0.96283	-0.054647	16.593	25	353100000	169330000	183770000	10	10	0.85057	-0.233498	13.752	21	456220000	219180000	237040000	13	13	1.02225	0.0317544	16.547	26	334000000	189300000	144700000
	1016	Tb927.2.5760		hypothetical protein, conserved		Q586D0		330.07	7	0	7	7	0.942664	-0.0851847	0.307841	1.69974	6	6	0.86805	-0.20415	27.739	9	41010000	21831000	19179000	4	4	0.95884	-0.060638	9.1443	4	44695000	19318000	25377000	4	4	1.00642	0.00923388	28.82	5	22594000	12106000	10487000
	1146	Tb927.4.1080	Tb04.5E12.370	V-type ATPase, A subunit, putative		Q580D6		67.749	23.8	0	10	10	0.942896	-0.0848294	0.451009	1.14877	9	9	1.0668	0.0932897	23.431	15	141360000	66466000	74890000	5	5	0.90822	-0.138886	18.506	9	193110000	89762000	103350000	5	5	0.865202	-0.208892	75.854	8	59889000	31052000	28838000
	1525	Tb927.7.4020	Tb07.5F10.630	protein phosphatase 2C, putative		Q57UN2		78.079	12.6	0	6	6	0.942978	-0.0847043	0.454203	1.13859	4	4	0.83013	-0.268591	13.666	6	16413000	7457800	8955500	3	3	1.0035	0.00504062	18.337	4	29867000	15487000	14379000	6	6	1.00656	0.00943717	7.4633	9	32900000	16933000	15968000
	1744	Tb927.8.6240	Tb08.11J15.480	STOP axonemal protein		Q57YM5		30.042	34.6	0	12	12	0.943199	-0.0843661	0.228884	2.12731	12	12	0.90036	-0.151426	16.183	29	388540000	195800000	192740000	9	9	0.92445	-0.113333	12.447	18	491000000	241120000	249880000	8	8	1.00812	0.0116607	22.175	20	233250000	131000000	102260000
	1586	Tb927.7.6990	Tb07.21H15.440	hypothetical protein, conserved		Q57XR9	X	32.721	14.7	0	3	3	0.943352	-0.0841319	0.139371	2.843	3	3	0.98428	-0.0228593	11.313	5	55446000	26411000	29035000	2	2	0.90451	-0.144792	6.4168	6	48693000	24340000	24353000	2	2	0.942951	-0.0847446	12.106	5	28037000	15434000	12603000
	1035	Tb927.3.1670	Tb03.30P12.250	hypothetical protein, conserved		Q57ZE4		112.56	2.8	0	2	2	0.943355	-0.0841269	0.268943	1.89463	2	2	0.96841	-0.0463101	26.102	3	16362000	8054700	8307500	0	0				0	0	0	0	1	1	0.918949	-0.121944	9.8204	2	567700	310790	256900
	677	Tb927.11.14300	Tb11.01.5910, Tb11.01.5910:mRNA, Tb11.01.5910:pep	dynein intermediate chain IC70, putative		Q382A7		68.115	31.7	0	12	12	0.943489	-0.0839227	0.0974438	3.35929	11	11	0.93612	-0.0952346	16.056	23	142030000	67014000	75016000	8	8	0.97927	-0.0302214	18.212	18	154990000	65960000	89029000	9	9	0.91617	-0.126312	12.604	17	99157000	55130000	44027000
	1275	Tb927.5.1930	Tb05.1P6.520	hypothetical protein, conserved		Q57ZR2		24.188	24.7	0	4	4	0.943665	-0.0836526	0.411189	1.28213	4	4	0.98103	-0.0276308	15.695	6	59396000	26692000	32703000	2	2	1.0142	0.0203422	15.02	3	57162000	22499000	34662000	1	1	0.844595	-0.243669	28.067	2	3041200	1501600	1539600
	284	Tb927.10.12960	Tb10.389.0550	Ras-related protein Rab5A (RAB5A)	RAB5A	Q388V0		24.484	19.1	0	3	3	0.943777	-0.0834824	0.651196	0.618837	3	3	0.84998	-0.234499	15.742	5	59334000	31208000	28126000	2	2	0.84115	-0.249565	6.9885	3	57188000	29059000	28128000	2	2	1.17578	0.233617	28.155	3	12726000	6976500	5749300
	586	Tb927.11.10800	Tb11.01.2570, Tb11.01.2570:mRNA, Tb11.01.2570:pep	hypothetical protein, conserved		Q383J9		29.847	15.6	0	3	3	0.944069	-0.0830363	0.855084	0.225862	3	3	1.4317	0.517729	35.865	4	23386000	8385900	15000000	1	1	1.0544	0.0764223		1	8217200	4539500	3677800	1	1	0.557383	-0.84326		1	2722800	818760	1904100
	1956	Tb927.9.8190	Tb09.211.0170, Tb09.211.0170:mRNA, Tb09.211.0170:pep, chr9contig211.tmp0017c	hypothetical protein, conserved		Q38EE4		28.802	19.3	0	4	4	0.944102	-0.0829849	0.580927	0.783572	4	4	0.80966	-0.304612	11.381	8	22494000	11823000	10671000	3	3	0.94599	-0.0801032	35.212	3	20676000	7722100	12954000	2	2	1.09867	0.13576	7.9379	3	6670300	3999500	2670800
	1001	Tb927.2.4520		hypothetical protein, conserved		Q586Q4		143.93	6.4	0	5	5	0.944116	-0.0829637	0.806289	0.310631	3	3	1.1095	0.14991	17.038	4	25140000	12167000	12972000	3	3	0.62727	-0.672842	39.075	3	32366000	15726000	16640000	1	1	1.20919	0.274041	3.8266	2	19094000	10256000	8838500
	1065	Tb927.3.2880	Tb03.27C5.274	hypothetical protein, conserved		Q57ZM4	X	12.643	30.8	0	4	4	0.944177	-0.0828714	0.152154	2.7164	4	4	0.92103	-0.11868	11.645	13	279790000	134290000	145500000	3	3	0.99338	-0.00958239	16.052	8	186280000	90743000	95534000	2	2	0.919963	-0.120352	11.989	3	30979000	16912000	14067000
	1106	Tb927.3.4710	Tb03.48K5.250	hypothetical protein, conserved		Q582R4		59.527	5.1	0.00058377	2	2	0.944276	-0.0827188	0.55128	0.859142	2	2	0.97556	-0.0356975	14.059	3	20136000	10772000	9363900	2	2	0.81009	-0.303846	14.034	3	6745400	3252100	3493400	1	1	1.06539	0.0913869	11.154	2	1184300	602090	582190
	1516	Tb927.7.3740	Tb07.28B13.90	hypothetical protein, conserved		Q57WI9		93.25	24.3	0	16	16	0.944641	-0.0821617	0.135407	2.88462	15	15	0.96837	-0.0463697	17.226	22	197810000	92852000	104960000	9	9	0.90147	-0.149649	13.684	20	292790000	137770000	155020000	10	10	0.965624	-0.0504669	12.254	22	181470000	94520000	86949000
	1006	Tb927.2.4810		hypothetical protein, conserved		Q586S4		150.5	4.9	0	6	6	0.944734	-0.0820198	0.691736	0.531707	5	5	1.0238	0.0339339	21.774	8	29266000	11839000	17427000	2	2	1.1121	0.153287	14.968	4	11355000	4874000	6481100	4	4	0.740576	-0.43328	21.417	6	12174000	5327400	6846300
	616	Tb927.11.12040	Tb11.01.3860, Tb11.01.3860:mRNA, Tb11.01.3860:pep	hypothetical protein, conserved		Q382X7	X	12.331	38.3	0	2	2	0.944794	-0.0819278	0.392767	1.34826	2	2	0.8683	-0.203735	12.315	8	125790000	62307000	63480000	1	1	0.93356	-0.0991853	2.7955	4	150840000	72052000	78785000	1	1	1.0404	0.0571365	17.794	4	67464000	38572000	28893000
	132	Tb927.10.15850;Tb11.v5.0427	TRYP_x-61h03.q2kb185_66, Tb10.61.0440	peroxin 12,peroxisome assembly protein, putative (PEX12)	PEX12	Q387S9		43.172	21.8	0	7	7	0.945041	-0.0815508	0.162081	2.62521	6	6	0.94467	-0.0821177	12.452	14	129530000	58590000	70940000	5	5	0.90355	-0.146324	13.314	10	71705000	29616000	42089000	5	5	0.988826	-0.016211	11.4	8	33167000	17626000	15541000
	435	Tb927.10.4890	TRYP_x-70a06.p2kb545_309, Tb10.70.2310	hypothetical protein, conserved		Q38BB2		32.142	5.3	0.0054496	2	2	0.945228	-0.0812653	0.4866	1.03919	1	1	1.0142	0.0203422	19.632	2	560480	238520	321960	1	1	0.82745	-0.273256		1	138510	67868	70642	2	2	1.00634	0.00911773	24.249	3	1489900	839450	650450
	416	Tb927.10.390	TRYP_x-70a06.p2kb545_1092, Tb10.70.7950	hypothetical protein, conserved		Q38CJ9		16.343	67.8	0	6	6	0.945731	-0.0804977	0.185913	2.4273	6	6	0.92789	-0.107974	18.458	10	136480000	59893000	76586000	5	5	0.91197	-0.132942	16.006	9	167970000	84779000	83189000	3	3	0.9996	-0.000576963	6.4678	5	58935000	31653000	27282000
	1617	Tb927.8.1080	Tb08.29O4.130	centrin, putative,caltractin, putative		Q57VP6		21.791	12.2	0	2	2	0.945741	-0.0804834	0.48837	1.03395	2	2	0.998	-0.00288828	2.0095	3	5668200	2801600	2866600	0	0				0	0	0	0	1	1	0.896218	-0.158078	10.887	2	4082600	2255300	1827300
	1852	Tb927.9.14420	Tb09.211.4880, Tb09.211.4880:mRNA, Tb09.211.4880:pep, chr9contig211.tmp0536c	cyclophilin-like protein, putative (PPIase)	PPIase	Q38D22	X	42.65	11.2	0	4	4	0.945765	-0.0804463	0.509503	0.972836	4	4	0.83157	-0.26609	33.308	6	14671000	7612300	7059000	2	2	1.0582	0.0816123	16.242	2	1211600	533560	678070	2	2	0.961354	-0.0568609	17.21	5	2535600	1214500	1321100
	732	Tb927.11.16550	Tb11.01.8270, Tb11.01.8270:mRNA, Tb11.01.8270:pep	Zinc finger protein, C3H1 type-like (ZC3H46)	ZC3H46	Q381D1		56.434	25.1	0	9	9	0.945791	-0.080407	0.461678	1.11504	7	7	1.0104	0.0149265	25.455	10	49511000	22521000	26990000	5	5	0.83609	-0.25827	14.675	4	45357000	20081000	25276000	6	6	1.00147	0.00212232	16.089	12	44689000	22446000	22243000
	1460	Tb927.7.1430	Tb07.27M11.750	leucine-rich repeat protein (LRRP), putative		Q57WQ7		47.759	9.4	0	3	3	0.945935	-0.0801867	0.0731838	3.77233	3	3	0.96973	-0.044345	25.027	4	21876000	10115000	11761000	2	2	0.95052	-0.0732111	13.379	4	40279000	19841000	20438000	2	2	0.918274	-0.123004	8.2177	4	19156000	9344300	9811900
	1037	Tb927.3.1690	Tb03.30P12.300	hypothetical protein, conserved		Q57ZE2	X	17.154	27.6	0	5	5	0.945971	-0.0801328	0.011103	6.49291	3	3	0.94401	-0.083126	14.912	7	151930000	78948000	72985000	4	4	0.95653	-0.0641179	8.8808	7	73849000	34828000	39020000	5	5	0.937471	-0.0931545	8.2783	8	83827000	43844000	39983000
	774	Tb927.11.2670	Tb11.02.0270, Tb11.02.0270:mRNA, Tb11.02.0270:pep	Nucleoporin (TbNup59)	TbNup59	Q386P3		58.822	34.5	0	16	16	0.946388	-0.0794956	0.156557	2.67524	15	15	0.90107	-0.150289	15.765	30	321910000	150870000	171050000	9	9	0.96365	-0.0534188	17.936	17	263890000	117310000	146580000	10	10	0.976181	-0.0347792	14.629	20	193270000	101620000	91647000
	1505	Tb927.7.3410	Tb07.28B13.660	centrin, putative		Q57WF6		16.552	66.4	0	7	7	0.946389	-0.0794955	0.0951371	3.39385	6	6	0.97981	-0.0294261	13.348	14	170120000	81566000	88552000	5	5	0.92064	-0.119291	11.787	11	297640000	143430000	154210000	4	4	0.939673	-0.0897693	8.763	9	129010000	66339000	62675000
	1921	Tb927.9.5590	Tb09.160.4090, Tb09.160.4090:mRNA, Tb09.160.4090:pep, chr9contig160.tmp0310	DNA topoisomerase ii (TOP2)	TOP2	Q38EZ6	X	137.56	7.6	0	7	7	0.946812	-0.0788503	0.345785	1.53205	7	7	0.89433	-0.161121	19.72	7	32871000	14234000	18637000	3	3	1.034	0.0482362	20.024	6	20526000	8886900	11639000	3	3	0.917852	-0.123666	10.391	5	10103000	4935300	5167600
	566	Tb927.11.10170	Tb11.01.1930, Tb11.01.1930:mRNA, Tb11.01.1930:pep	hypothetical protein, conserved		Q383R2	X	24.353	23.9	0	5	5	0.947034	-0.0785123	0.233805	2.09662	5	5	0.8914	-0.165855	12.763	7	29989000	14975000	15014000	3	3	0.99525	-0.00686913	6.3935	4	38893000	16432000	22461000	3	3	0.957396	-0.0628125	10.683	5	21529000	10761000	10769000
	1610	Tb927.7.900	Tb07.29K4.340	hypothetical protein, conserved		Q57VT6		64.798	17.6	0	12	12	0.947096	-0.0784172	0.0556668	4.16704	10	10	0.9728	-0.0397849	11.447	16	146890000	68420000	78466000	8	8	0.93477	-0.0973167	88.653	16	238120000	116360000	121760000	9	9	0.93423	-0.09815	15.006	15	154430000	88565000	65863000
	394	Tb927.10.2950	TRYP_x-70a06.p2kb545_619, Tb10.70.4610	hypothetical protein, conserved		Q38BV0		206.8	2.5	0	3	3	0.947164	-0.0783143	0.6867	0.542247	2	2	0.75055	-0.41398	10.547	2	8145200	4051100	4094100	1	1	1.0606	0.0848807	3.0422	2	27156000	12247000	14909000	2	2	1.06744	0.0941562		1	7841500	3262200	4579300
	1300	Tb927.5.2950	Tb05.26K5.190	hypothetical protein, conserved		Q57ZX1		88.256	20.2	0	13	13	0.947331	-0.0780597	0.0949309	3.39698	10	10	0.91932	-0.121361	18.595	13	116920000	58231000	58690000	8	8	0.94531	-0.0811406	18.334	12	145360000	67694000	77664000	10	10	0.978282	-0.0316775	19.516	16	132670000	74794000	57871000
	92	Tb927.7.4910;Tb11.v5.0172	Tb07.26A24.90	hypothetical protein, conserved		Q57XA7		40.483	75.1	0	17	17	0.947339	-0.0780475	0.183573	2.44557	13	13	0.94403	-0.0830954	15.302	29	270520000	128680000	141840000	13	13	0.90564	-0.14299	22.379	31	404540000	187210000	217330000	14	14	0.994431	-0.00805655	24.771	35	286760000	156730000	130040000
	1765	Tb927.8.6980	Tb08.10K10.830	hypothetical protein, conserved		Q57YQ5		95.057	19.4	0	12	5	0.947454	-0.0778724	0.416577	1.26335	11	4	1.0328	0.0465609	15.331	5	31328000	13904000	17424000	6	2	0.85997	-0.217642	29.727	3	12423000	5794200	6628800	4	1	0.957579	-0.0625362	7.5745	4	1712000	941030	770940
	1448	Tb927.7.1130	Tb07.27M11.280	trypanothione/tryparedoxin dependent peroxidase 2,glutathione peroxidase-like 2 (TDPX2)	TDPX2	D6XK31		18.873	64.5	0	8	3	0.947762	-0.0774032	0.415079	1.26854	8	3	0.86801	-0.204216	19.077	4	29164000	14744000	14420000	7	2	1.0412	0.0582472	25.431	5	46811000	17934000	28876000	6	1	0.941974	-0.0862403	24.405	2	5888700	3224000	2664700
	304	Tb927.10.13850	TRYP_x-61h03.q2kb185_458, Tb10.61.3070	hypothetical protein, conserved		Q388L4	X	43.008	19.7	0	4	4	0.947785	-0.0773676	0.541685	0.884473	4	4	0.86652	-0.206695	39.708	4	36021000	19583000	16437000	2	2	0.89603	-0.158381	24.476	3	29398000	13087000	16311000	1	1	1.09655	0.132973	19.038	2	15450000	8060300	7389200
	800	Tb927.11.3750	Tb11.02.1230, Tb11.02.1230:mRNA, Tb11.02.1230:pep	NADH-cytochrome b5 reductase, putative (B5R)	B5R	Q386D7		34.091	26.1	0	5	5	0.947859	-0.0772555	0.634383	0.656573	5	5	0.78326	-0.352437	27.237	8	50620000	25277000	25343000	1	1	1.0177	0.0253123	5.4677	3	4718700	1990600	2728100	2	2	1.06833	0.0953579	17.913	3	16805000	7809800	8995400
	664	Tb927.11.13750	Tb11.01.5320, Tb11.01.5320:mRNA, Tb11.01.5320:pep	Ras-related protein Rab4 (RAB4)	RAB4	Q382G2		22.057	10.1	0.00899	2	1	0.947862	-0.0772509	0.408022	1.29328	2	1	0.98649	-0.0196237		1	3082200	1332400	1749800	0	0				0	0	0	0	2	1	0.910747	-0.134878	4.2096	2	8433500	4303600	4130000
	1690	Tb927.8.4170	Tb08.29H22.90	RNA-binding protein, putative (MRD1)	MRD1	Q57W18		93.075	3.5	0.0039106	2	2	0.947956	-0.0771077	0.599089	0.739157	1	1	0.99629	-0.00536235	7.1538	2	30208000	15618000	14589000	2	2	0.80127	-0.31964	18.398	5	143830000	71940000	71890000	1	1	1.06709	0.0936789	12.54	2	113920000	67567000	46350000
	1456	Tb927.7.1290	Tb07.27M11.530	hypothetical protein, conserved		Q57WS1		26.998	11.2	0	3	3	0.948052	-0.0769626	0.228189	2.1317	2	2	0.93759	-0.0929709	13.829	8	26531000	13025000	13507000	2	2	0.90415	-0.145366	12.467	9	13516000	6241000	7275200	3	3	1.00518	0.00744908	14.26	11	14104000	7489100	6614600
	480	Tb927.10.6670	TRYP_x-70a06.p2kb545_12, Tb10.70.0090	dynein light chain, putative		Q38AT9		14.101	46.4	0	4	4	0.948053	-0.0769611	0.0307263	5.02438	3	3	0.93478	-0.0973012	8.1399	8	37563000	17430000	20133000	2	2	0.96553	-0.050607	9.5024	5	25803000	11620000	14183000	3	3	0.944109	-0.082975	17.233	9	31611000	17160000	14451000
	1976	Tb927.9.9550	Tb09.211.1150, Tb09.211.1150:mRNA, Tb09.211.1150:pep, chr9contig211.tmp0141c	hypothetical protein, conserved		Q38E40		24.509	62.3	0	13	13	0.948196	-0.0767435	0.14843	2.75215	11	11	0.95074	-0.0728772	13.95	27	289560000	137560000	152000000	8	8	0.90976	-0.136442	13.44	24	378750000	176860000	201890000	12	12	0.98561	-0.0209111	14.974	26	280510000	147060000	133440000
	940	Tb927.11.9140	Tb11.01.0880, Tb11.01.0880:mRNA, Tb11.01.0880:pep	mitochondrial RNA binding complex 1 subunit (MRB0880)	MRB0880	Q384B4	X	18.647	28.7	0	3	3	0.948358	-0.0764966	0.564936	0.823841	2	2	0.92633	-0.110402	20.659	2	10233000	4275300	5958000	1	1	1.0959	0.132116		1	5355800	3286000	2069700	1	1	0.840195	-0.251204	1.8201	2	14831000	6347100	8484000
	476	Tb927.10.6490	TRYP_x-70a06.p2kb545_45, Tb10.70.0310	hypothetical protein, conserved		Q38AV7		19.53	38.5	0	6	6	0.948546	-0.0762106	0.208783	2.25993	5	5	0.98945	-0.0153013	13.963	13	83635000	38406000	45229000	5	5	0.96096	-0.0574517	13.05	10	155250000	66479000	88768000	6	6	0.897585	-0.155879	25.765	13	111120000	61597000	49522000
	1437	Tb927.6.5090	Tb06.30P15.330	hypothetical protein, conserved		Q586I1		92.912	7.3	0	4	4	0.948574	-0.076167	0.415064	1.2686	3	3	1.0497	0.0699771	12.268	8	59849000	26365000	33484000	3	3	0.91857	-0.122538	18.444	5	79563000	32768000	46795000	3	3	0.885191	-0.17594	19.032	8	49870000	22835000	27034000
	1489	Tb927.7.2700	Tb07.13M20.760	NADH-cytochrome b5 reductase, putative (B5R)	B5R	Q57Y80	X	31.856	70.7	0	19	19	0.948673	-0.0760166	0.203404	2.29758	19	19	0.97643	-0.0344115	11.652	44	894260000	435940000	458320000	13	13	0.89652	-0.157592	13.148	32	1245200000	599910000	645260000	13	13	0.975324	-0.0360461	14.172	34	671230000	365310000	305920000
	1650	Tb927.8.2290	Tb08.26A17.70	hypothetical protein, conserved		Q57XG0		23.428	11.4	0.0006215	2	2	0.948713	-0.0759561	0.645391	0.631756	2	2	1.0324	0.046002	11.946	3	8342000	3259700	5082300	1	1	0.87181	-0.197914		1	7833800	3593800	4240000	1	1				0	0	0	0
	1324	Tb927.5.3980	Tb05.6E7.1030	hypothetical protein, conserved		Q57U68	X	43.71	17.6	0	4	4	0.948892	-0.0756835	0.293545	1.76835	4	4	0.94094	-0.0878254	23.176	5	26024000	13084000	12940000	4	4	0.89386	-0.161879	40.096	6	36548000	17296000	19253000	2	2	1.01583	0.0226541	26.477	4	30987000	17986000	13001000
	1788	Tb927.8.920	Tb08.12O16.620	ubiquitin-conjugating enzyme E2, putative,ubiquitin-protein ligase, putative,ubiquitin carrier protein, putative (PEX4)	PEX4	Q57YD9		18.992	39	0	5	5	0.949197	-0.0752204	0.45977	1.12102	5	5	0.87592	-0.191129	13.325	7	114810000	54659000	60146000	5	5	1.0609	0.0852887	16.456	7	133680000	60943000	72739000	4	4	0.920302	-0.119821	14.14	4	74643000	36001000	38642000
	823	Tb927.11.4680	TRYP_xi-1013a02.q1k_19, Tb11.02.2280, Tb11.02.2280:mRNA, Tb11.02.2280:pep	hypothetical protein, conserved		Q385U9	X	40.02	35.5	0	9	9	0.949202	-0.0752124	0.0336976	4.89121	8	8	0.94683	-0.0788227	11.047	14	136740000	61844000	74895000	4	4	0.96656	-0.0490688	8.4876	8	60227000	30335000	29893000	5	5	0.934492	-0.0977456	16.245	13	52933000	28272000	24661000
	1798	Tb927.9.10520	Tb09.211.1900, Tb09.211.1900:mRNA, Tb09.211.1900:pep, chr9contig211.tmp0224c	hypothetical protein, conserved		Q38DW4	X	29.587	20.6	0	4	4	0.949248	-0.0751425	0.697632	0.519462	4	4	0.88772	-0.171823	45.788	6	19320000	8776600	10543000	2	2	0.80968	-0.304576	14.479	3	11183000	6271000	4911900	2	2	1.19001	0.250972	10.968	5	11950000	7239100	4710800
	229	Tb927.10.10420	Tb10.406.0490	monothiol glutaredoxin, putative		Q389T5	X	14.888	33.6	0	4	4	0.949424	-0.0748763	0.384331	1.37958	4	4	1.002	0.00288251	21.288	8	76085000	36425000	39660000	3	3	0.98786	-0.0176215	13.958	5	83256000	40444000	42813000	3	3	0.864603	-0.20989	16.095	5	80559000	42295000	38264000
	369	Tb927.10.2240	TRYP_x-70a06.p2kb545_749, Tb10.70.5500	hypothetical protein, conserved		Q38C20		66.352	8.2	0	2	2	0.949592	-0.0746201	0.700243	0.514072	2	2	0.82672	-0.274529	48.952	2	4954800	2137300	2817400	1	1	1.1967	0.259062	8.1947	2	11575000	3659400	7915200	1	1	0.865501	-0.208392	46.172	2	6439800	3080900	3358900
	1328	Tb927.5.4120	Tb05.45E22.420	hypothetical protein, conserved		Q57Z37	X	22.32	24.1	0	4	4	0.949728	-0.0744135	0.0115809	6.43211	4	4	0.94939	-0.0749272	16.682	8	35652000	18272000	17380000	4	4	0.95915	-0.0601716	21.444	6	24833000	10166000	14668000	4	4	0.940734	-0.0881416	19.478	7	22834000	10423000	12411000
	1853	Tb927.9.14480	Tb09.211.4920, Tb09.211.4920:mRNA, Tb09.211.4920:pep, chr9contig211.tmp0540c	dynein-associated protein, putative		Q38D18		11.13	79.6	0	4	4	0.949838	-0.0742469	0.570758	0.809048	4	4	1.1059	0.145221	17.468	6	81320000	43674000	37646000	3	3	0.89382	-0.161944	13.375	7	132640000	59602000	73036000	2	2	0.866927	-0.206018	5.1182	3	43483000	25070000	18413000
	682	Tb927.11.14700	Tb11.01.6320, Tb11.01.6320:mRNA, Tb11.01.6320:pep	hypothetical protein, conserved		Q381W5	X	61.94	8.8	0	2	2	0.94987	-0.0741984	0.479914	1.05915	2	2	1.0411	0.0581086	20.518	6	13834000	6193300	7640600	1	1	0.96947	-0.0447318	24.529	2	14463000	8037900	6425100	2	2	0.849113	-0.235972	24.258	5	11031000	5518800	5512300
	1440	Tb927.6.620	Tb06.3D8.330	hypothetical protein, conserved		Q583U1		301.88	1.2	0.00061237	2	2	0.949971	-0.0740442	0.455721	1.13378	2	2	0.99415	-0.00846455	1.5137	2	6526100	3187700	3338400	2	2	0.84995	-0.23455	2.1268	3	16775000	9281800	7493200	2	2	1.01458	0.0208819	15.633	3	9862500	4685900	5176600
	564	Tb927.11.10140	Tb11.01.1900, Tb11.01.1900:mRNA, Tb11.01.1900:pep	hypothetical protein, conserved		Q383R5	X	30.3	37.9	0	5	5	0.950524	-0.0732052	0.0175593	5.83162	4	4	0.96052	-0.0581124	25.262	7	108660000	46312000	62349000	1	1	0.93844	-0.0916636	2.0099	2	16426000	7041300	9384800	3	3	0.952744	-0.0698396	21.086	4	21268000	12182000	9086400
	1227	Tb927.4.4610	Tb04.3I12.420	hypothetical protein, conserved		Q583E6	X	34.626	17.9	0	4	4	0.950569	-0.0731375	0.430232	1.21681	3	3	1.0437	0.0617071	17.71	4	10952000	4939200	6012600	4	4	0.87307	-0.195831	17.128	5	26095000	11083000	15012000	2	2	0.942596	-0.0852887	14.263	2	4446400	2329400	2117000
	765	Tb927.11.2500	Tb11.02.0100, Tb11.02.0100:mRNA, Tb11.02.0100:pep	carboxypeptidase, putative,metallo-peptidase, Clan MA(E) Family M32		Q386R0		57.683	10.1	0	4	4	0.95058	-0.0731203	0.521587	0.939019	3	3	0.83472	-0.260636	9.2077	4	20613000	9804200	10809000	2	2	0.99666	-0.00482667		1	15347000	6286400	9060700	3	3	1.03247	0.0461016	15.881	5	21065000	10695000	10370000
	531	Tb927.10.8890	TRYPtp6k15-3d06.p1c_236, Tb10.6k15.1600	kinetoplast DNA-associated protein, putative		Q38A85	X	23.503	31.6	0	5	5	0.950587	-0.0731087	0.0264484	5.24067	5	5	0.95553	-0.0656269	12.944	15	85443000	41860000	43584000	2	2	0.93508	-0.0968383	19.203	3	35148000	16592000	18556000	5	5	0.961354	-0.0568609	27.344	10	62397000	32834000	29563000
	1502	Tb927.7.3310	Tb07.28B13.810	hypothetical protein, conserved		Q57WE6		35.455	15.5	0	3	3	0.950624	-0.0730536	0.372777	1.42361	3	3	0.99589	-0.0059417	31.786	3	14825000	5920900	8903800	1	1	0.86977	-0.201294		1	10272000	4245500	6026900	2	2	0.991768	-0.0119249	10.52	4	31664000	17100000	14563000
	1606	Tb927.7.820	Tb07.29K4.440	dynein arm light chain, axonemal, putative		Q57VS8		34.365	7.2	0	2	2	0.950724	-0.0729013	0.258784	1.95018	2	2	0.96717	-0.0481586	15.982	6	11101000	4966700	6134400	2	2	0.99495	-0.00730407	20.765	5	4116200	1761800	2354500	2	2	0.893017	-0.163241	16.966	6	8252000	4731500	3520500
	856	Tb927.11.5710	Tb11.02.3430, Tb11.02.3430:mRNA, Tb11.02.3430:pep, Tb11.212.0630	chaperone protein DNAj, putative		Q385J7		47.743	6.6	0.0011614	2	2	0.950918	-0.0726072	0.672636	0.572101	2	2	0.86235	-0.213655	10.043	3	11519000	4505000	7013500	1	1	0.85392	-0.227827	37.663	2	6380700	2726400	3654300	1	1	1.16769	0.22366		1	1053000	561480	491570
	963	Tb927.2.1810		transcription silencer (ISWI)	ISWI	Q585S8		132.76	14.7	0	13	13	0.951191	-0.0721936	0.147236	2.76379	9	9	0.9783	-0.0316512	18.872	12	84722000	38384000	46337000	7	7	0.96511	-0.0512347	15.615	13	180210000	82229000	97982000	7	7	0.911494	-0.133695	23.862	14	102240000	50097000	52145000
	683	Tb927.11.14730	Tb11.01.6360, Tb11.01.6360:mRNA, Tb11.01.6360:pep	metalloprotease, putative,cell division protein FtsH homologue, putative		Q381W2	X	74.475	37.1	0	21	20	0.951296	-0.0720343	0.237729	2.07261	18	17	0.99605	-0.00570993	20.445	35	377770000	181790000	195980000	12	12	0.96119	-0.0571065	20.45	20	275980000	130680000	145300000	17	16	0.8992	-0.153287	19.533	27	258180000	133670000	124510000
	609	Tb927.11.11690	Tb11.01.3560, Tb11.01.3560:mRNA, Tb11.01.3560:pep	vacuolar ATP synthase subunit b, putative,v- ATPase B subunit,vacuolar proton pump B subunit		Q383B1		55.619	47.7	0	15	15	0.951597	-0.0715776	0.173995	2.52288	14	14	0.97229	-0.0405414	9.3939	20	217450000	102540000	114920000	4	4	0.90718	-0.140539	23.985	9	118700000	56008000	62695000	6	6	0.976944	-0.0336521	22.452	15	88072000	44961000	43110000
	1810	Tb927.9.11140	Tb09.211.2450, Tb09.211.2450:mRNA, Tb09.211.2450:pep, chr9contig211.tmp0283c	hypothetical protein, conserved		Q38DR1		51.895	15.5	0	4	4	0.951702	-0.0714186	0.378111	1.40312	2	2	0.9616	-0.0564912	2.3466	3	25177000	12695000	12483000	2	2	0.87766	-0.188266	10.669	3	44409000	20017000	24393000	4	4	1.02137	0.0305013	10.976	8	57026000	31008000	26019000
	1819	Tb927.9.11600;Tb927.9.11580	Tb09.211.2740, Tb09.211.2740:mRNA, chr9contig211.tmp0313	unspecified product (gim5B)	gim5B	Q38DN0		25.975	58.9	0	13	13	0.952488	-0.070227	0.224071	2.15797	12	12	1.0071	0.0102069	7.5715	39	7592000000	3412000000	4180000000	10	10	0.92239	-0.116551	8.0245	28	4961000000	2320600000	2640400000	13	13	0.930233	-0.104337	10.972	29	4356200000	2300700000	2055500000
	1570	Tb927.7.640	Tb07.29K4.730	hypothetical protein, conserved		Q57VR0	X	37.365	7.8	0	3	3	0.952541	-0.0701462	0.126566	2.98204	3	3	0.98466	-0.0223024	8.3087	6	79439000	35429000	44010000	2	2	0.95261	-0.0700424	8.7465	3	98154000	51618000	46537000	3	3	0.921404	-0.118094	10.59	6	80214000	45709000	34505000
	347	Tb927.10.15590	TRYP_x-61h03.q2kb185_120, Tb10.61.0760	macrophage infectivity potentiator, precursor, putative,FKBP-type peptidylprolyl cis-trans isomerase, putative (MIP)	MIP	Q387V4		21.394	28.1	0	3	3	0.952561	-0.0701162	0.532663	0.908705	3	3	0.90423	-0.145238	14.898	5	57809000	26752000	31057000	3	3	0.88184	-0.181411	7.743	3	110710000	48518000	62191000	3	3	1.08395	0.116301	32.022	4	33437000	15667000	17770000
	179	Tb927.1.1050;Tb11.v5.0536		Metallo-dependent phosphatase-like domain-containing protein		Q4GZB3		126.7	2.6	0	3	3	0.952616	-0.0700326	0.829959	0.268887	2	2	0.68653	-0.542605	17.313	3	6198400	2831700	3366700	1	1	0.92283	-0.115863	12.378	2	1088500	501760	586760	2	2	1.3645	0.448371	11.655	3	5650400	3813400	1837000
	191	Tb927.1.2260		calpain-like protein fragment, putative		Q4GYZ5		14.03	42.6	0	8	5	0.952642	-0.069994	0.525854	0.927265	8	5	0.88986	-0.16835	13.789	15	172190000	81450000	90738000	6	4	0.89795	-0.155293	13.565	14	160090000	71554000	88532000	6	5	1.08197	0.113661	9.1813	12	127440000	67586000	59854000
	778	Tb927.11.2790	Tb11.02.0354, Tb11.02.0354:mRNA, Tb11.02.0354:pep	hypothetical protein, conserved		Q386N1		80.033	15.2	0	8	8	0.952662	-0.069964	0.59659	0.745188	7	7	0.92546	-0.111757	27.708	9	51698000	26351000	25347000	4	4	0.84673	-0.240026	17.984	6	43903000	19828000	24076000	3	3	1.10335	0.141892	7.5298	5	16858000	10102000	6756600
	1133	Tb927.3.680	Tb03.27F10.920	cytochrome P450, putative		Q57WV1		66.122	11	0	4	4	0.952719	-0.069877	0.673898	0.569398	3	3	0.87409	-0.194146	14.233	4	24813000	12151000	12662000	0	0				0	0	0	0	2	2	1.03842	0.0543923	3.0218	3	5643700	2817400	2826300
	444	Tb927.10.520	TRYP_x-70a06.p2kb545_1071, Tb10.70.7760	hypothetical protein, conserved		Q38CI8	X	46.781	41.9	0	12	12	0.952745	-0.069838	0.283874	1.81668	11	11	0.99093	-0.0131449	20.621	31	860890000	374610000	486280000	9	9	0.97887	-0.0308108	20.955	27	1021500000	467370000	554120000	10	10	0.891583	-0.165558	11.389	30	633430000	332410000	301010000
	1875	Tb927.9.2270	Tb09.160.1020, Tb09.160.1020:mRNA, Tb09.160.1020:pep, chr9contig160.tmp0102c	hypothetical protein, conserved		Q38FT5	X	78.354	7.7	0	4	4	0.952925	-0.0695652	0.236756	2.07853	3	3	0.99697	-0.004378	28.883	3	16473000	7986700	8486200	2	2	0.96108	-0.0572716	13.086	4	36247000	17527000	18720000	1	1	0.903098	-0.147046	35.346	2	8964400	5250600	3713800
	569	Tb927.11.10220	Tb11.01.1980, Tb11.01.1980:mRNA, Tb11.01.1980:pep	hypothetical protein, conserved		Q383Q7		12.738	14.4	0	2	2	0.952938	-0.0695464	0.493945	1.01758	1	1	0.9854	-0.0212186	9.2784	2	27672000	14872000	12800000	2	2	0.85103	-0.232718	13.103	4	75938000	36158000	39781000	2	2	1.0319	0.0452974	7.9351	4	47802000	27215000	20588000
	1759	Tb927.8.6750	Tb08.30K1.660	translationally controlled tumor protein (TCTP), putative		Q57TT8	X	19.265	26.5	0	2	2	0.952999	-0.0694535	0.59313	0.753579	2	2	0.96914	-0.045223	11.856	4	26807000	13726000	13082000	1	1	0.82852	-0.271392		1	1682200	782470	899750	1	1	1.07792	0.108254		1	4677700	2945800	1731900
	1160	Tb927.4.1680	Tb04.2L9.1180	ZFP family member, putative (ZC3H10)	ZC3H10	Q581R3		51.675	11.1	0	4	4	0.953027	-0.0694114	0.668763	0.580433	4	4	1.0545	0.0765591	6.236	4	39117000	18254000	20863000	1	1	0.78516	-0.348941		1	7312500	4614900	2697600	1	1	1.04547	0.064148		1	888500	560340	328160
	1625	Tb927.8.1420	Tb08.29O9.60	acyl-CoA dehydrogenase, mitochondrial precursor, putative		Q580I1	X	55.982	23.3	0	6	6	0.953103	-0.0692963	0.429093	1.22064	5	5	0.94573	-0.0804997	14.681	12	184170000	87246000	96922000	3	3	1.041	0.0579701	11.379	7	72407000	32419000	39988000	4	4	0.87943	-0.185359	12.749	6	43034000	19499000	23535000
	903	Tb927.11.740	Tb11.03.0410, Tb11.03.0410:mRNA, Tb11.03.0410:pep	eukaryotic translation initiation factor 5A, putative (eIF-5A)	eIF-5A	Q387H6		17.82	30.1	0	3	3	0.953382	-0.0688739	0.117462	3.08973	3	3	0.92454	-0.113192	13.196	6	192190000	94419000	97771000	2	2	0.95257	-0.070103	24.047	5	190470000	86376000	104090000	2	2	0.983961	-0.0233263	10.144	6	133450000	71000000	62445000
	1335	Tb927.5.520	Tb05.29K2.700	stomatin-like protein, putative		Q57VW1	X	55.979	40.5	0	22	22	0.953384	-0.0688711	0.00632352	7.30506	18	18	0.96053	-0.0580974	13.879	37	639630000	307940000	331700000	12	12	0.94855	-0.0762043	23.403	21	559540000	273110000	286440000	12	12	0.951113	-0.0723116	12.269	26	325420000	175360000	150050000
	1303	Tb927.5.3090	Tb05.27M3.50	hypothetical protein, conserved		Q57Z84	X	11.655	86.1	0	9	9	0.953386	-0.068867	0.0192907	5.69595	7	7	0.96461	-0.0519823	13.455	21	518680000	253760000	264910000	5	5	0.94239	-0.0856039	7.4617	14	745900000	341080000	404820000	8	8	0.953289	-0.0690147	15.721	20	451660000	250620000	201030000
	162	Tb927.10.13780;Tb11.v5.0718	TRYP_x-61h03.q2kb185_468, Tb10.61.3140	glycogen synthase kinase 3 (GSK3)	GSK3	Q388M1		40.32	13.6	0	3	3	0.953419	-0.0688183	0.644681	0.633343	3	3	1.1214	0.165301	9.7887	5	29300000	12835000	16466000	1	1	0.82609	-0.275629	3.3795	2	75881000	36736000	39145000	2	2	0.935541	-0.0961269	18.674	6	42742000	22162000	20580000
	1697	Tb927.8.4580	Tb08.4A8.180	hypothetical protein, conserved		Q57UZ3		58.084	58.6	0	26	26	0.953763	-0.0682972	0.156193	2.6786	23	23	0.94168	-0.0866912	20.041	49	443290000	207150000	236140000	14	14	0.92668	-0.109857	18.805	32	580070000	283540000	296530000	17	17	0.994233	-0.00834346	20.19	38	345580000	194910000	150660000
	1136	Tb927.3.750	Tb03.27F10.740	hypothetical protein, conserved		Q57WV8	X	37.79	16.8	0	6	6	0.954197	-0.0676417	0.0858613	3.54185	6	6	0.93783	-0.0926017	20.615	8	74425000	35184000	39241000	2	2	0.94287	-0.0848692	22.698	3	96251000	43231000	53020000	2	2	0.982511	-0.0254541	23.175	3	67648000	38505000	29143000
	585	Tb927.11.10910;Tb927.11.10790	Tb11.01.2680, Tb11.01.2680:mRNA, Tb11.01.2680:pep	40S ribosomal protein SA, putative		Q383I8		27.609	14.8	0	3	3	0.954412	-0.0673158	0.416994	1.2619	3	3	0.98924	-0.0156075	18.434	5	25110000	11939000	13171000	0	0				0	0	0	0	2	2	0.92081	-0.119024	8.6884	4	18241000	9184300	9056400
	1679	Tb927.8.3560	Tb08.10J17.920	DNA repair and recombination helicase protein PIF5 (PIF5)	PIF5	Q580X6	X	102.46	4	0	4	4	0.954607	-0.0670207	0.301294	1.73075	4	4	0.90302	-0.14717	22.397	9	1280200000	616470000	663720000	3	3	0.94978	-0.0743347	13.44	6	489100000	216070000	273030000	2	2	1.01427	0.0204429	4.2613	4	1798200000	937210000	860970000
	1362	Tb927.6.1550	Tb06.28P18.280	leucine-rich repeat protein (LRRP), putative		Q585Q5	X	38.864	33.1	0	7	7	0.95481	-0.0667148	0.461506	1.11558	5	5	1.0527	0.0740944	17.854	12	171340000	77356000	93982000	5	5	0.88543	-0.17555	8.6552	6	95022000	40389000	54634000	7	7	0.933881	-0.098689	15.536	12	92705000	48214000	44491000
	208	Tb927.1.4180		leucine-rich repeat protein (LRRP), putative		Q4GYG0		81.988	6.7	0.0011554	3	3	0.954939	-0.0665194	0.623634	0.681228	2	2	1.0623	0.0871912	8.419	4	101950000	41466000	60481000	1	1	1.0046	0.00662118	14.027	3	83455000	39154000	44301000	2	2	0.815993	-0.29337	37.242	3	53708000	28435000	25272000
	1020	Tb927.2.6070		mitochondrial RNA binding complex 1 subunit (MRB6070)	MRB6070	Q586P0	X	31.486	42.5	0	12	12	0.955132	-0.0662279	0.0138993	6.16885	10	10	0.96193	-0.0559962	11.173	20	183450000	87075000	96372000	10	10	0.95864	-0.060939	11.775	24	348340000	165190000	183150000	10	10	0.944912	-0.0817487	17.672	19	159920000	85151000	74766000
	1229	Tb927.4.4690	Tb04.3I12.240	hypothetical protein, conserved		Q583F4		31.337	39.9	0	8	8	0.955268	-0.0660218	0.175943	2.50682	6	6	0.92899	-0.106265	10.803	16	254810000	121600000	133210000	8	8	0.94004	-0.0892059	11.469	16	430200000	210430000	219770000	7	7	0.998203	-0.00259452	9.7749	20	399870000	218650000	181210000
	1793	Tb927.9.10310	Tb09.211.1750, Tb09.211.1750:mRNA, Tb09.211.1750:pep, chr9contig211.tmp0206c	mitochondrial carrier protein,mitochondrial carrier protein (MCP11)	MCP11	Q38DX9	X	34.295	44.2	0	15	15	0.95536	-0.0658843	0.114526	3.12625	14	14	0.96785	-0.0471446	10.089	37	1872100000	918650000	953450000	9	9	0.97526	-0.0361412	13.937	22	1694200000	788780000	905440000	9	9	0.923788	-0.114367	10.929	19	867470000	456580000	410890000
	777	Tb927.11.2770	Tb11.02.0352, Tb11.02.0352:mRNA, Tb11.02.0352:pep	hypothetical protein, conserved		Q386N3		31.598	7	0.00061728	2	2	0.955388	-0.0658418	0.372124	1.42614	1	1	0.95276	-0.0698152		1	5181800	2784300	2397500	1	1	1.0253	0.0360461	1.8928	2	16189000	7279600	8908900	2	2	0.892698	-0.163756	12.978	2	4738400	2460200	2278200
	989	Tb927.2.4050		hypothetical protein, conserved		Q586W1		128.98	2.2	0.00061843	2	2	0.955582	-0.0655477	0.565587	0.82218	2	2	0.9916	-0.0121698	27.911	4	14068000	6286100	7782100	1	1	0.83965	-0.25214	6.9822	2	24935000	12186000	12749000	2	2	1.04802	0.0676666	12.993	4	12457000	6814800	5641800
	996	Tb927.2.4330;Tb11.v5.0777		PFR5		Q586U8		87.142	15	0	8	8	0.95589	-0.0650833	0.52455	0.930849	7	7	1.016	0.0229004	20.039	15	71373000	32859000	38514000	5	5	1.012	0.0172093	16.974	8	92640000	41979000	50662000	5	5	0.849473	-0.235359	15.331	6	73375000	20814000	52561000
	102	Tb927.10.6120;Tb11.v5.0204	TRYP_x-70a06.p2kb545_109, Tb10.70.0750	hypothetical protein, conserved		Q38AZ4		27.225	33.7	0	5	5	0.955893	-0.0650784	0.560993	0.833945	5	5	1.0892	0.123269	23.749	8	51150000	23982000	27168000	3	3	0.89428	-0.161201	8.7418	6	61152000	31922000	29231000	3	3	0.8967	-0.157302	12.153	5	36186000	16062000	20125000
	288	Tb927.10.13300	Tb10.389.0130	30S ribosomal protein S8, putative		Q388R7	X	32.681	25.9	0	5	5	0.955922	-0.0650351	0.45718	1.12916	2	2	1.0197	0.0281448	18.437	4	17510000	8463900	9046300	3	3	0.98727	-0.0184834	11.69	6	132430000	56518000	75915000	5	5	0.867679	-0.204767	18.629	8	56934000	27133000	29801000
	1047	Tb927.3.1900	Tb03.30P12.690	hypothetical protein, conserved		Q57ZC1		95.755	10.1	0	10	10	0.95662	-0.0639819	0.403671	1.30875	7	7	1.0016	0.00230647	14.219	21	142800000	62348000	80449000	5	5	0.87927	-0.185622	27.763	9	168130000	72218000	95908000	7	7	0.994036	-0.00863031	12.154	17	128530000	65465000	63065000
	1872	Tb927.9.1980	Tb09.160.0790, Tb09.160.0790:mRNA, Tb09.160.0790:pep, chr9contig160.tmp0079c	hypothetical protein, conserved		Q38FW0		78.486	25.4	0	11	11	0.956646	-0.0639422	0.313097	1.67532	9	9	0.92023	-0.119934	27.757	12	77230000	37653000	39576000	6	6	0.93101	-0.103131	21.878	8	95064000	42816000	52248000	8	8	1.02189	0.0312383	20.435	10	65099000	35145000	29954000
	324	Tb927.10.14550	TRYP_x-61h03.q2kb185_319, Tb10.61.2130	ATP-dependent DEAD/H RNA helicase, putative		Q388E8	X	71.366	32	0	18	18	0.956938	-0.0635033	0.205545	2.28247	16	16	1.0032	0.00460925	14.907	32	356000000	159330000	196670000	10	10	0.93945	-0.0901117	17.625	19	369140000	167640000	201500000	12	12	0.9298	-0.105008	13.704	17	182560000	104100000	78461000
	1248	Tb927.4.660	Tb04.5E12.1080	hypothetical protein, conserved		Q57ZZ4		78.751	7	0	3	3	0.957479	-0.062687	0.0262594	5.25102	3	3	0.97006	-0.0438541	14.478	6	45844000	21321000	24524000	1	1	0.94632	-0.0796	7.2023	2	1419700	719640	700070	2	2	0.956206	-0.064607	16.291	4	3030400	1679800	1350600
	193	Tb927.1.2550;Tb927.1.2530;Tb927.1.2510;Tb927.1.2490;Tb927.1.2470;Tb927.1.2450;Tb927.1.2430		histone H3, putative				14.75	69.2	0	20	17	0.957627	-0.0624641	0.0841235	3.57135	17	14	0.94535	-0.0810795	10.256	76	16658000000	8069100000	8588800000	19	16	0.94438	-0.0825606	14.232	76	18253000000	8442400000	9811000000	20	17	0.983671	-0.0237521	13.424	69	15374000000	8468900000	6904800000
	1503	Tb927.7.3330	Tb07.28B13.760	hypothetical protein, conserved		Q57WE8		502.65	12.3	0	22	22	0.957762	-0.0622613	0.0509476	4.29484	20	20	0.95934	-0.0598859	22.987	39	374160000	187850000	186310000	14	14	0.97386	-0.0382137	12.846	24	363370000	194250000	169120000	14	14	0.94038	-0.0886844	16.36	18	179490000	97290000	82198000
	844	Tb927.11.5390	238.t00598, Tb11.02.3065, Tb11.02.3065:mRNA, Tb11.02.3065:pep	hypothetical protein, conserved		Q385M9	X	9.795	41	0	3	3	0.957869	-0.0620994	0.42325	1.24042	3	3	0.94969	-0.0744714	16.671	6	40648000	19540000	21108000	3	3	0.8931	-0.163106	23.045	7	199100000	88812000	110290000	2	2	1.03618	0.0512796	18.414	5	55835000	32810000	23025000
	1518	Tb927.7.3810	Tb07.6C8.200	hypothetical protein, conserved		Q57UC8	X	41.685	21.3	0	7	7	0.957897	-0.0620583	0.0500222	4.32129	6	6	0.97718	-0.0333038	59.507	13	135340000	65455000	69882000	5	5	0.94704	-0.0785027	15.392	14	90707000	42653000	48054000	7	7	0.949758	-0.0743684	16.501	15	117250000	61702000	55552000
	1666	Tb927.8.2850	Tb08.28F14.230	Poly(A)-specific ribonuclease PARN-1		Q57W87		65.146	17.4	0	7	7	0.958116	-0.0617273	0.33986	1.55699	6	6	0.89901	-0.153591	22.193	5	23803000	11275000	12528000	3	3	1.0118	0.0169241	17.409	4	28675000	12931000	15745000	1	1	0.966931	-0.0485152	20.548	2	11575000	5469200	6106300
	970	Tb927.2.2470		RNA-editing complex protein,KREPA1,RNA-editing complex protein (KREPA1)	KREPA1	Q586L9	X	81.293	10.4	0	5	5	0.958142	-0.0616879	0.676028	0.564846	5	5	0.96876	-0.0457888	23.449	5	26056000	10824000	15232000	2	2	1.11	0.15056	36.614	3	6237700	2674900	3562800	3	3	0.817996	-0.289834	11.068	6	22368000	12244000	10124000
	164	Tb927.3.3790;Tb927.3.3770;Tb11.v5.0741	Tb03.28C22.700	hypothetical protein, conserved				31.661	75.9	0	13	13	0.958281	-0.0614788	0.0803895	3.63685	12	12	0.97195	-0.041046	16.842	29	493120000	248150000	244970000	7	7	0.9694	-0.044836	13.921	20	828480000	390350000	438130000	6	6	0.933968	-0.0985543	9.0857	15	322440000	173780000	148650000
	1054	Tb927.3.2180	Tb03.48O8.780	hypothetical protein, conserved		Q582T1	X	17.908	47.4	0	4	4	0.95833	-0.0614049	0.081571	3.6158	4	4	0.93546	-0.0962521	21.465	11	680960000	330750000	350220000	3	3	0.97792	-0.0322116	16.511	10	921990000	438630000	483370000	3	3	0.962094	-0.055751	21.903	9	678220000	358970000	319250000
	1728	Tb927.8.580	Tb08.12O16.140	hypothetical protein, conserved		Q57YH2	X	40.102	18.9	0	4	4	0.958512	-0.0611313	0.454439	1.13784	4	4	0.88502	-0.176218	13.036	7	24773000	11562000	13211000	1	1	0.95861	-0.0609841	9.8617	2	32952000	14043000	18909000	2	2	1.038	0.0538081	9.0117	4	15956000	8684800	7271100
	1290	Tb927.5.2580	Tb05.26K5.1000	hypothetical protein, conserved		Q57ZT4	X	33.52	7.8	0	2	2	0.95852	-0.0611201	0.41272	1.27677	2	2	0.98978	-0.0148202	16.932	4	18428000	9243700	9184700	0	0				0	0	0	0	1	1	0.928247	-0.10742	0.082638	2	2451400	1484800	966610
	1937	Tb927.9.6510	Tb09.160.4750, Tb09.160.4750:mRNA, Tb09.160.4750:pep, chr9contig160.tmp0361	hypothetical protein, conserved		Q38ET1	X	75.135	31.8	0	15	15	0.959274	-0.0599846	0.303297	1.7212	12	12	1.0184	0.0263043	51.818	18	88028000	44304000	43724000	8	8	0.92347	-0.114863	16.938	15	119780000	55356000	64422000	9	9	0.938615	-0.0913952	22.547	12	66146000	33783000	32363000
	1266	Tb927.5.1710	Tb05.1P6.870	ribonucleoprotein p18, mitochondrial precursor, putative		Q57ZP0	X	21.226	60.6	0	13	13	0.959315	-0.0599241	0.00751796	7.05544	12	12	0.96001	-0.0588787	11.084	46	3645800000	1759000000	1886900000	12	12	0.953	-0.0694519	10.706	48	5667600000	2680000000	2987600000	12	12	0.964972	-0.0514417	11.196	42	3295700000	1799300000	1496300000
	188	Tb927.1.2120		calpain, putative,cysteine peptidase, Clan CA, family C2, putative		Q4GZ09		82.62	6.6	0	4	4	0.959341	-0.0598838	0.340154	1.55574	4	4	0.90483	-0.144281	18.503	7	54029000	26427000	27602000	2	2	0.96053	-0.0580974	14.307	4	58259000	27301000	30958000	3	3	1.01588	0.0227274	21.881	6	35238000	19700000	15538000
	1210	Tb927.4.3810	Tb04.30O21.140	DNA-directed RNA polymerase II subunit 2, putative,RNA polymerase subunit, putative (RPB2)	RPB2	Q583H5		134.59	4.5	0	4	4	0.959707	-0.0593343	0.787531	0.344592	3	3	0.85004	-0.234397	31.55	5	10828000	5225600	5602100	1	1	0.82952	-0.269651		1	12073000	5244600	6828700	3	3	1.25357	0.326046	11.78	5	11356000	6600500	4755100
	588	Tb927.11.1090;Tb927.11.1100;Tb11.v5.1038	Tb11.57.0008, Tb11.57.0008:mRNA, Tb11.57.0008:pep	calpain-like protein, putative,cytoskeleton assocociated protein, putative		Q387E1		658.93	58.8	0	17	2	0.959757	-0.0592591	0.165625	2.59401	14	0				0	0	0	0	6	1	0.94932	-0.0750336	9.533	2	19158000	9228800	9929300	12	1	0.970309	-0.0434845	8.7625	2	1648300	870640	777620
	1910	Tb927.9.4810	Tb09.160.3370, Tb09.160.3370:mRNA, Tb09.160.3370:pep, chr9contig160.tmp0264	hypothetical protein, conserved		Q38F66	X	33.572	12.1	0	2	2	0.9599	-0.0590436	0.770007	0.377057	2	2	1.1806	0.23952	11.538	2	3635900	1559500	2076300	1	1	0.96949	-0.0447021	17.648	2	3899000	1742500	2156500	1	1	0.772738	-0.371949		1	1378600	458900	919690
	1310	Tb927.5.3360	Tb05.27M3.500	50S ribosomal protein L2, putative		Q57Z57	X	46.727	13.4	0	4	4	0.960206	-0.0585848	0.187621	2.41411	2	2	0.97359	-0.0386137	5.8718	4	22188000	11020000	11167000	2	2	0.92205	-0.117083	16.92	4	27749000	12236000	15513000	3	3	0.986193	-0.0200577	20.757	5	27836000	15235000	12601000
	1701	Tb927.8.4780	Tb08.4A8.470	hypothetical protein, conserved		Q57UX4		468.13	14.9	0	23	23	0.960267	-0.0584928	0.202158	2.30644	16	16	0.92013	-0.12009	18.108	31	392510000	187970000	204550000	16	16	0.98726	-0.018498	16.854	33	495640000	230660000	264980000	18	18	0.974754	-0.0368901	18.281	28	320440000	173600000	146830000
	676	Tb927.11.1430	Tb11.47.0006, Tb11.47.0006:mRNA, Tb11.47.0006:pep	hypothetical protein, conserved		Q387A9		86.855	48.8	0	29	29	0.9603	-0.0584436	0.564506	0.82494	25	25	0.92809	-0.107663	24.575	49	719340000	356510000	362830000	20	20	0.88545	-0.175517	18.836	36	776470000	396700000	379770000	19	19	1.07762	0.10785	20.751	32	442350000	230660000	211700000
	1139	Tb927.3.860	Tb03.27F10.580	acyl carrier protein,acyl carrier protein, mitochondrial precursor, putative (ACP)	ACP	Q57WW9	X	16.531	16.2	0	2	2	0.960429	-0.058249	0.0218264	5.51778	2	2	0.9591	-0.0602469	21.822	3	44746000	22223000	22522000	1	1	0.96176	-0.0562512		1	9679300	4530100	5149200	0	0				0	0	0	0
	1138	Tb927.3.820	Tb03.27F10.650	hypothetical protein, conserved		Q57WW5	X	22.174	17	0	2	2	0.96065	-0.0579168	0.455207	1.1354	2	2	0.92774	-0.108208	12.982	3	24031000	12232000	11799000	0	0				0	0	0	0	1	1	0.994728	-0.00762609	4.2049	2	4156300	1927300	2229100
	534	Tb927.10.8950;Tb927.10.8970	TRYPtp6k15-3d06.p1c_217, Tb10.6k15.1480	kinetoplast DNA-associated protein, putative		Q38A79	X	14.183	50	0	10	10	0.960662	-0.0578993	0.187279	2.41674	10	10	0.97106	-0.0423677	34.991	18	215620000	109220000	106410000	8	8	0.92358	-0.114691	25.357	19	153660000	78042000	75620000	9	9	0.988533	-0.0166389	20.02	20	153070000	84467000	68601000
	786	Tb927.11.3250	Tb11.02.0760, Tb11.02.0760:mRNA, Tb11.02.0760:pep	dynein heavy chain, putative		Q386I6		531.18	14.1	0	44	44	0.960766	-0.057743	0.00633304	7.30289	37	37	0.96207	-0.0557862	15.255	64	713260000	341610000	371640000	23	23	0.96533	-0.0509059	18.736	38	710810000	322460000	388350000	25	25	0.954927	-0.066537	24.4	35	460990000	241310000	219680000
	1982	Tb927.9.9820	Tb09.211.1370, Tb09.211.1370:mRNA, Tb09.211.1370:pep, chr9contig211.tmp0163c	glyceraldehyde-3-phosphate dehydrogenase, putative		Q38E18		38.802	42.3	0	12	12	0.960967	-0.0574415	0.27254	1.87546	11	11	1.0122	0.0174944	21.068	22	280860000	131080000	149780000	7	7	0.92739	-0.108752	10.607	15	473740000	222280000	251460000	9	9	0.945358	-0.0810669	12.341	19	236560000	129960000	106600000
	1051	Tb927.3.2050	Tb03.30P12.1020	hypothetical protein, conserved		Q57ZA6		172.41	6	0	7	7	0.961103	-0.057237	0.574405	0.79986	6	6	0.91402	-0.129702	18.699	6	13954000	5881300	8072800	0	0				0	0	0	0	5	5	1.01061	0.0152284	21.85	7	27156000	14897000	12259000
	59	Tb927.5.4480;Tb05.5K5.130	Tb05.45E22.830	paraflagellar rod component par4, putative		Q57Z01		68.313	32.6	0	14	14	0.961119	-0.0572126	0.180827	2.46732	13	13	0.99375	-0.00904514	16.335	25	258560000	117990000	140570000	8	8	0.92844	-0.107119	15.835	11	213850000	99157000	114700000	9	9	0.962279	-0.0554733	39.904	16	196350000	105990000	90360000
	358	Tb927.10.180	Tb10.100.0070	ATP synthase F1 subunit gamma protein, putative		Q38CM0	X	34.37	44.9	0	17	17	0.961299	-0.0569424	0.0138919	6.16961	17	17	0.95284	-0.0696941	17.044	38	939360000	439240000	500120000	15	15	0.96288	-0.0545721	20.575	28	932790000	404980000	527820000	15	15	0.968242	-0.0465609	16.777	32	694040000	372650000	321380000
	1293	Tb927.5.2780	Tb05.26K5.520	mitochondrial DNA polymerase beta		D6XGL4	X	46.102	64.4	0	18	18	0.961336	-0.0568867	0.0211848	5.56083	16	16	0.96931	-0.04497	14.19	39	593780000	282420000	311360000	11	11	0.95057	-0.0731352	15.771	22	847640000	419540000	428090000	10	10	0.964227	-0.052555	16.498	25	522610000	303620000	218980000
	946	Tb927.11.9440	Tb11.01.1210, Tb11.01.1210:mRNA, Tb11.01.1210:pep	hypothetical protein, conserved		Q383Y5		61.765	9.4	0	3	3	0.961418	-0.0567644	0.0326124	4.93843	3	3	0.97347	-0.0387916	13.341	5	55805000	26675000	29130000	1	1	0.96172	-0.0563112	4.5473	2	51879000	32765000	19114000	1	1	0.949217	-0.0751903	1.6021	2	22011000	11001000	11010000
	158	Tb927.10.8230;Tb11.v5.0668	TRYPtp6k15-3d06.p1c_335, Tb10.6k15.2290	protein disulfide isomerase,bloodstream- specific protein 2 precursor		Q38AE1		55.579	45.7	0	21	21	0.961446	-0.0567218	0.271823	1.87926	20	20	0.94168	-0.0866912	14.18	42	904840000	436010000	468820000	16	16	0.9319	-0.101753	12.468	31	1016100000	483400000	532730000	13	13	1.01275	0.0182788	13.503	26	491000000	269100000	221900000
	405	Tb927.10.3310	TRYP_x-70a06.p2kb545_554, Tb10.70.4130	hypothetical protein, conserved		Q38BR6		110.24	8.9	0	6	6	0.961469	-0.0566872	0.583122	0.778131	5	5	1.0047	0.00676478	30.831	6	46051000	20818000	25234000	4	4	0.85295	-0.229467	22.993	5	82668000	35450000	47217000	6	6	1.03716	0.0526406	23.664	8	109490000	56090000	53398000
	1683	Tb927.8.3790	Tb08.10J17.530	paraflagellar rod component, putative (PFC2)	PFC2	Q580Z9		25.119	58.7	0	8	8	0.961835	-0.0561382	0.233449	2.09882	7	7	0.95195	-0.0710423	19.937	15	144580000	72114000	72469000	6	6	0.92992	-0.104821	11.406	14	203960000	97764000	106200000	7	7	1.00518	0.00744908	10.214	15	137400000	72088000	65314000
	1070	Tb927.3.3040	Tb03.27C5.540	hypothetical protein, conserved		Q57ZK8		28.762	34.1	0	6	6	0.961894	-0.0560508	0.0983146	3.34645	6	6	0.98329	-0.0243111	24.208	12	75909000	35656000	40253000	3	3	0.9395	-0.0900349	11.257	10	48424000	22505000	25918000	3	3	0.963391	-0.0538064	21.672	7	9354200	4555200	4799000
	894	Tb927.11.6810;Tb11.v5.0901	Tb11.02.4640, Tb11.02.4640:mRNA, Tb11.02.4640:pep	tubulin-tyrsoine ligase-like protein, putative (TTL)	TTL	Q384Y9		108.44	10.6	0	5	5	0.961996	-0.0558966	0.640595	0.642515	3	3	0.8434	-0.245711	11.186	6	41702000	18965000	22737000	4	4	0.98036	-0.0286165	26.99	5	68775000	27960000	40815000	4	4	1.07672	0.106638	11.253	4	33789000	18023000	15766000
	696	Tb927.11.15130	Tb11.01.6780, Tb11.01.6780:mRNA, Tb11.01.6780:pep	chaperone protein DNAj, putative,heat shock protein-like protein, putative		Q381S2		35.32	49.8	0	11	11	0.962115	-0.055719	0.575378	0.797418	9	9	0.88561	-0.175257	12.207	14	204820000	98247000	106570000	6	6	0.9342	-0.0981966	9.9484	14	306000000	151250000	154750000	8	8	1.07646	0.106296	18.984	14	148870000	76793000	72076000
	1379	Tb927.6.2230	Tb06.4M18.600	RGG protein		Q584T3	X	86.64	33	0	25	25	0.962138	-0.0556838	0.0068326	7.19335	22	22	0.96539	-0.0508162	17.494	47	470470000	233220000	237250000	20	20	0.95599	-0.0649326	19.709	42	701210000	319250000	381950000	21	21	0.965065	-0.0513025	16.526	47	536240000	285420000	250820000
	1428	Tb927.6.4590;Tb11.v5.0810	Tb06.26G9.450	glutamyl-tRNA synthetase, putative	GluRS	Q587C5		68.931	5.3	0	2	2	0.962181	-0.0556194	0.0471287	4.40725	1	1	0.96894	-0.0455208	27.439	2	6421600	2941700	3479800	1	1	0.94572	-0.080515	30.022	2	17951000	7490500	10461000	2	2	0.972101	-0.0408223	8.9777	5	9167400	5252100	3915300
	776	Tb927.11.2750	Tb11.02.0350, Tb11.02.0350:mRNA, Tb11.02.0350:pep	hypothetical protein, conserved		Q386N5	X	52.991	11.4	0	3	3	0.962352	-0.0553638	0.160975	2.63509	2	2	0.93332	-0.0995563	15.021	5	13372000	6389900	6982000	2	2	0.99198	-0.0116171	4.8114	3	33727000	18325000	15402000	1	1	0.962649	-0.0549179	16.531	2	27011000	14102000	12908000
	1279	Tb927.5.2100	Tb05.1P6.80	RNA-binding protein, putative (RBP30)	RBP30	Q57ZS9	X	49.665	24.7	0	6	6	0.962438	-0.0552342	0.792975	0.334653	4	4	0.77878	-0.360712	43.463	5	24541000	12579000	11963000	5	5	0.94477	-0.0819649	11.307	8	93684000	44078000	49606000	4	4	1.21165	0.276974	11.101	7	35659000	20750000	14910000
	869	Tb927.11.6100	Tb11.02.3930, Tb11.02.3930:mRNA, Tb11.02.3930:pep, Tb11.212.0130	hypothetical protein, conserved		Q385F8	X	33.374	13.7	0	3	3	0.962475	-0.0551794	0.771551	0.374167	1	1	0.76467	-0.387091		1	2619500	1578200	1041400	1	1	1.0933	0.128689	21.705	4	4909400	2275000	2634400	3	3	1.06648	0.0928632	24.57	4	2278000	1162100	1115800
	1630	Tb927.8.1570	Tb08.29O9.280	hypothetical protein, conserved		Q580G6		28.825	42.6	0	8	8	0.962498	-0.0551441	0.00329882	8.24383	7	7	0.96586	-0.050114	19.744	15	283480000	135410000	148070000	8	8	0.96306	-0.0543024	18.066	15	294080000	134490000	159590000	7	7	0.958589	-0.0610158	12.877	17	250320000	141450000	108880000
	917	Tb927.11.8030	Tb11.01.0510, Tb11.01.0510:mRNA, Tb11.01.0510:pep	hypothetical protein, conserved		Q384L6		46.474	17.5	0	6	6	0.962502	-0.0551386	0.399886	1.32234	4	4	1.0344	0.0487942	13.614	10	47040000	21043000	25997000	4	4	0.92779	-0.10813	20.374	10	104580000	48763000	55815000	6	6	0.929109	-0.10608	16.145	13	63338000	32550000	30789000
	1343	Tb927.5.770	Tb05.28F8.800	hypothetical protein, conserved		Q57W22		76.378	5.8	0	2	2	0.962579	-0.0550233	0.669553	0.578729	2	2	0.82667	-0.274617	29.271	3	17391000	8571400	8819700	1	1	1.0603	0.0844725	10.518	2	25662000	11478000	14183000	1	1	1.01753	0.0250743		1	7982700	4042200	3940500
	1569	Tb927.7.6360	Tb07.33N13.260	histone H2A variant,H2Az (h2aZ)	h2aZ	Q582M3		18.667	43	0	7	7	0.962735	-0.0547891	0.0250116	5.32126	5	5	0.9576	-0.0625049	23.624	12	309190000	144090000	165110000	7	7	0.95615	-0.0646911	19.628	13	326020000	145760000	180260000	7	7	0.974564	-0.0371713	10.25	15	364770000	198070000	166700000
	1557	Tb927.7.5680	Tb07.10C21.320	deoxyribose-phosphate aldolase, putative		Q582I3	X	30.037	52.5	0	11	11	0.962767	-0.054741	0.125252	2.99709	9	9	0.97924	-0.0302656	18.621	16	193240000	89899000	103340000	8	8	0.97503	-0.0364815	11.49	16	331060000	150820000	180240000	7	7	0.934667	-0.097476	12.916	14	129260000	66915000	62349000
	1553	Tb927.7.540	Tb07.8P12.820	chaperone protein DNAj, putative		Q57U00	X	50.644	12.7	0	4	4	0.96289	-0.0545573	0.47373	1.07786	4	4	0.88499	-0.176267	11.287	4	37479000	17235000	20244000	3	3	0.98824	-0.0170666	14.518	7	58869000	31981000	26888000	2	2	1.02077	0.0296617	9.1017	4	18177000	8814300	9362900
	1153	Tb927.4.1500	Tb04.2L9.750	RNA editing associated helicase 2,mitochondrial RNA binding complex 1 subunit (REH2)	REH2	Q581T1	X	241.82	13.9	0	20	20	0.963291	-0.0539562	0.334958	1.57795	17	17	0.98387	-0.0234604	23.554	25	104930000	50663000	54272000	10	10	1.0001	0.000144262	17.896	17	99966000	43657000	56309000	11	11	0.90843	-0.138552	23.827	15	54287000	27866000	26421000
	1842	Tb927.9.1380	Tb09.160.0370, Tb09.160.0370:mRNA, Tb09.160.0370:pep, chr9contig160.tmp0037c	hypothetical protein, conserved		Q38G04	X	42.439	43.3	0	15	15	0.96352	-0.0536134	0.474247	1.07629	13	13	0.9525	-0.070209	14.56	29	338760000	163230000	175530000	9	9	0.90089	-0.150577	10.808	21	358990000	168200000	190790000	11	11	1.04243	0.059946	15.698	25	203630000	116760000	86872000
	1224	Tb927.8.7980;Tb927.4.4380	Tb08.6H23.250	vacuolar-type proton translocating pyrophosphatase 1 (TVP1)	TVP1	Q57U47		86.003	12.6	0	11	11	0.963642	-0.0534314	0.0543572	4.20138	11	11	0.96407	-0.0527902	14.046	26	944050000	434630000	509420000	3	3	0.94852	-0.0762499	16.199	7	441040000	220520000	220520000	6	6	0.978569	-0.031254	10.718	15	240910000	131500000	109410000
	469	Tb927.10.6020	TRYP_x-70a06.p2kb545_125, Tb10.70.0860	hypothetical protein, conserved		Q38B03		18.564	11.2	0	2	2	0.963784	-0.0532182	0.741334	0.431803	2	2	1.0228	0.0325241	11.008	5	61647000	30206000	31441000	2	2	0.7967	-0.327892	18.532	3	110650000	56999000	53650000	2	2	1.09864	0.135713	23.898	3	36664000	20520000	16144000
	711	Tb927.11.15640	Tb11.01.7290, Tb11.01.7290:mRNA, Tb11.01.7290:pep	mitochondrial RNA binding complex 1 subunit,NUDIX hydrolase, putative (MERS1)	MERS1	Q381M2	X	44.396	32.2	0	9	9	0.963801	-0.0531923	0.560716	0.834658	6	6	0.96621	-0.0495913	14.308	8	118500000	58707000	59792000	6	6	0.87771	-0.188184	14.749	9	199460000	96594000	102860000	4	4	1.0557	0.0781981	23.012	5	75516000	39124000	36392000
	633	Tb927.11.12840	Tb11.52.0002, Tb11.52.0002:mRNA, Tb11.52.0002:pep	hypothetical protein, conserved		Q382P8		434.42	0.7	0.0011608	2	2	0.963827	-0.0531542	0.428202	1.22364	1	1	0.98865	-0.0164682	3.9441	2	9862600	4584700	5278000	2	2	0.89544	-0.159331	6.7991	3	108700000	47526000	61176000	1	1	1.01139	0.0163369	14.566	2	6329700	3353700	2976000
	75	Tb11.v5.0537;Tb927.11.9920;Tb11.01.1680.v5		polyubiquitin, putative				70.128	68.9	0	7	7	0.96391	-0.0530295	0.270822	1.88458	7	7	1.0094	0.013498	16.548	20	176890000	88874000	88014000	6	6	0.92904	-0.106187	9.4667	11	199110000	93387000	105730000	6	6	0.955019	-0.0663992	8.9483	17	155240000	82489000	72751000
	1850	Tb927.9.14160	Tb09.211.4700, Tb09.211.4700:mRNA, Tb09.211.4700:pep, chr9contig211.tmp0518c	rieske iron-sulfur protein, mitochondrial precursor (RISP)	RISP	Q38D40	X	33.655	39.4	0	13	13	0.963955	-0.0529621	0.341553	1.54982	12	12	0.90863	-0.138235	13.126	24	317200000	149750000	167440000	7	7	0.99742	-0.00372696	29.337	12	229400000	101330000	128070000	9	9	0.988338	-0.0169241	10.684	15	97058000	53594000	43464000
	1494	Tb927.7.2940;Tb927.7.2930;Tb927.7.2920;Tb927.7.2910;Tb927.7.2900;Tb927.7.2890;Tb927.7.2880;Tb927.7.2870;Tb927.7.2860;Tb927.7.2850;Tb927.7.2840;Tb927.7.2830;Tb927.7.2820	Tb07.13M20.510	histone H2A, putative				14.212	67.9	0	18	18	0.964079	-0.0527764	0.222183	2.17018	14	14	0.95174	-0.0713606	16.013	63	8637400000	3930100000	4707300000	13	13	0.93746	-0.093171	15.812	68	7463300000	3315500000	4147800000	15	15	1.00431	0.00620248	15.007	52	4173700000	2202200000	1971400000
	733	Tb927.11.1670	Tb11.55.0013, Tb11.55.0013:mRNA, Tb11.55.0013:pep	cysteine desulfurase		Q386Y7	X	48.151	37.3	0	14	14	0.964118	-0.0527183	0.319007	1.64834	10	10	0.9584	-0.0613002	20.203	22	287190000	150390000	136800000	9	9	0.92181	-0.117459	19.668	24	342970000	155430000	187540000	13	13	1.01438	0.0206038	21.449	32	274420000	152130000	122290000
	1388	Tb927.6.2600	Tb06.4M18.1350	hypothetical protein, conserved		Q584P6		16.11	23.8	0	4	4	0.964252	-0.0525173	0.785196	0.348875	3	3	1.0556	0.0780633	7.4618	8	41289000	18584000	22705000	3	3	0.76445	-0.387506	42.469	3	5562200	2336400	3225700	4	4	1.11102	0.151891	21.206	8	18654000	10403000	8251100
	195	Tb927.1.2670		flagellar protein PF16,axoneme central apparatus protein		Q4GYV5		56.126	63.9	0	25	25	0.96433	-0.0524015	0.424427	1.23641	22	22	0.91177	-0.133258	14.132	43	606220000	294300000	311920000	15	15	0.95239	-0.0703756	14.924	37	879740000	430830000	448920000	20	20	1.03271	0.0464293	19.557	44	481110000	272410000	208700000
	1533	Tb927.7.4310	Tb07.5F10.130	hypothetical protein, conserved		Q57UR1		53.736	23.3	0	8	8	0.964375	-0.0523331	0.34994	1.51482	8	8	1.0145	0.0207689	18.228	10	47662000	22544000	25119000	5	5	0.96673	-0.0488151	12.539	9	74956000	34349000	40607000	5	5	0.914495	-0.128953	9.791	9	33780000	17754000	16027000
	130	Tb927.10.14490;Tb11.v5.0420	TRYP_x-61h03.q2kb185_337, Tb10.61.2220	hypothetical protein, conserved		Q388F3		46.24	56.4	0	21	21	0.964419	-0.0522684	0.42235	1.24349	18	18	0.93833	-0.0918327	15.702	44	769210000	347180000	422030000	17	17	0.92261	-0.116207	14.192	37	1165700000	524040000	641670000	16	16	1.03615	0.0512347	14.904	39	761020000	389140000	371880000
	1642	Tb927.8.1990	Tb08.26N11.460	peroxidoxin,tryparedoxin peroxidase (TRYP2)	TRYP2	D6XKT6	X	25.631	70.4	0	22	22	0.964498	-0.0521497	0.379562	1.39759	22	22	0.93592	-0.0955429	16.673	51	2150600000	1020300000	1130300000	14	14	0.9318	-0.101908	12.358	46	1985900000	933100000	1052800000	13	13	1.02883	0.0410015	12.97	43	1199000000	671970000	527010000
	1977	Tb927.9.9630	Tb09.211.1220, Tb09.211.1220:mRNA, Tb09.211.1220:pep, chr9contig211.tmp0148c	hypothetical protein, conserved		Q38E33		38.92	37.2	0	12	12	0.964564	-0.0520514	0.354328	1.49684	12	12	0.99705	-0.00426224	11.948	17	1038100000	115980000	922130000	6	6	0.90817	-0.138966	15.266	9	120020000	62398000	57621000	6	6	0.99108	-0.0129262	19.002	12	85400000	45607000	39793000
	1960	Tb927.9.8350	Tb09.211.0290, Tb09.211.0290:mRNA, Tb09.211.0290:pep, chr9contig211.tmp0033c	hypothetical protein, conserved		Q38ED2		66.853	5.8	0	2	2	0.964619	-0.0519691	0.536637	0.897981	2	2	1.0036	0.00518438	6.3046	4	31102000	14634000	16468000	1	1	0.87554	-0.191755	27.193	3	5344400	2500800	2843600	1	1	1.02148	0.0306634	27.738	2	3491800	1844500	1647300
	1587	Tb927.7.7010	Tb07.21H15.390	hypothetical protein, conserved		Q57XS1	X	18.121	22.7	0	2	2	0.964773	-0.0517381	0.155976	2.6806	2	2	0.98722	-0.0185565	13.032	3	35257000	14434000	20823000	2	2	0.97257	-0.040126	5.1217	3	49002000	25567000	23435000	1	1	0.935279	-0.0965317	20.713	2	16910000	9083100	7827200
	1269	Tb927.5.1780	Tb05.1P6.770	hypothetical protein, conserved		Q57ZP7		48.192	43.5	0	17	17	0.964793	-0.0517083	0.383314	1.3834	14	14	1.0016	0.00230647	13.695	31	417200000	194610000	222590000	13	13	0.9046	-0.144648	18.81	23	501790000	233290000	268510000	12	12	0.991179	-0.0127832	19.649	20	285960000	155290000	130670000
	439	Tb927.10.5050	233.t00819, Tb10.70.2155	hypothetical protein, conserved		Q38B96	X	8.6908	24	0	3	3	0.964866	-0.0515998	0.206603	2.27507	3	3	0.9387	-0.0912639	6.799	12	358320000	162080000	196240000	3	3	1.0017	0.0024505	8.0689	12	556060000	261600000	294470000	3	3	0.955292	-0.0659858	7.1343	12	335760000	183080000	152690000
	638	Tb927.11.13050;Tb927.11.13040;Tb927.11.13030;Tb927.11.13020	237.t00900, Tb11.01.4624, Tb11.01.4624:mRNA, Tb11.01.4624:pep	calmodulin				16.838	96	0	10	10	0.964973	-0.0514393	0.379991	1.39596	10	10	0.93736	-0.0933249	12.308	29	5939900000	2978900000	2961000000	7	7	0.93207	-0.10149	6.8427	29	4013300000	1837900000	2175400000	7	7	1.02847	0.0404969	13.797	26	3102700000	1736900000	1365800000
	154	Tb927.5.1230;Tb11.v5.0639	Tb05.30H13.190	hypothetical protein, conserved		Q57VE0		58.564	38.5	0	17	17	0.965018	-0.0513722	0.324434	1.624	15	15	0.9987	-0.00187672	18.848	34	91362000	42600000	48762000	9	9	0.91398	-0.129765	16.594	14	110280000	47618000	62664000	11	11	0.984543	-0.0224743	21.768	24	49137000	26039000	23098000
	1039	Tb927.3.1720	Tb03.30P12.330	hypothetical protein, conserved		Q57ZD9	X	11.172	33	0.0038867	2	2	0.965142	-0.0511867	0.840261	0.25109	1	1	0.84038	-0.250886	13.827	2	8753600	4630000	4123500	0	0				0	0	0	0	1	1	1.10843	0.148513	8.6759	2	642070	313160	328900
	163	Tb11.v5.0720;Tb927.6.3220		hypothetical protein, conserved				76.522	4.8	0.0017212	2	2	0.965275	-0.0509878	0.853773	0.228075	1	1	0.69204	-0.531073		1	3321300	1553700	1767600	1	1	1.2008	0.263996		1	9898500	4282700	5615800	2	2	1.08231	0.114113	3.1994	2	8088300	3683900	4404400
	1602	Tb927.7.7460	Tb07.30D13.320	hypothetical protein, conserved		Q57TY3		22.358	47.4	0	7	7	0.965302	-0.0509475	0.185798	2.4282	5	5	1.0002	0.00028851	10.955	10	82362000	39238000	43125000	6	6	0.94615	-0.0798592	16.785	8	123280000	56494000	66785000	4	4	0.95048	-0.0732718	18.327	7	50152000	28189000	21963000
	370	Tb927.10.2250	TRYP_x-70a06.p2kb545_747, Tb10.70.5480	ubiquitin-conjugating enzyme variant Kua homologue, putative		Q38C19		33.781	9	0	2	2	0.965305	-0.0509428	0.695485	0.523909	2	2	0.84593	-0.24139	5.3747	5	29174000	14303000	14871000	1	1	1.1085	0.148609	18.644	3	25692000	10868000	14824000	2	2	0.959233	-0.0600474	4.2909	4	13649000	6657000	6992000
	172	Tb11.v5.0999;Tb927.10.15280		hypothetical protein, conserved				104.1	2.1	0	2	2	0.965414	-0.0507811	0.573694	0.801646	1	1	0.92343	-0.114925	17.493	2	4327000	1976100	2350900	0	0				0	0	0	0	2	2	1.00931	0.0133633	3.5124	2	4874200	2355100	2519100
	1695	Tb927.8.4400	Tb08.29H22.780	hypothetical protein, conserved		Q57VZ5		75.932	34.6	0	16	16	0.965488	-0.0506701	0.453805	1.13986	15	15	0.922	-0.117161	9.5776	32	234700000	116340000	118370000	10	10	0.93744	-0.0932017	15.817	20	262840000	129180000	133650000	13	13	1.04128	0.0583528	14.827	28	204510000	107350000	97155000
	1807	Tb927.9.11000	Tb09.211.2330, Tb09.211.2330:mRNA, Tb09.211.2330:pep, chr9contig211.tmp0269c	small GTPase, putative,GTP-binding protein, putative (RAB7)	RAB7	Q38DS4	X	14.819	35.3	0	6	6	0.965516	-0.0506281	0.140991	2.82633	5	5	0.94539	-0.0810185	12.277	14	152980000	71750000	81229000	5	5	0.95835	-0.0613755	15.377	12	151630000	71703000	79924000	5	5	0.993443	-0.0094905	22.188	13	93630000	50768000	42862000
	281	Tb927.10.12890	Tb10.389.0630	bifunctional aminoacyl-tRNA synthetase, putative	ProRS	Q388V7	X	90.96	5.1	0	3	3	0.965577	-0.0505364	0.789711	0.340604	3	3	0.78916	-0.34161	30.475	4	45336000	22067000	23269000	2	2	1.1759	0.233765	32.147	4	56699000	24717000	31982000	1	1	0.97012	-0.0437644	44.878	2	22684000	11574000	11110000
	1559	Tb927.7.5790	Tb07.10C21.170	protein disulfide isomerase, putative		Q582J4		15.401	41.5	0	8	8	0.965584	-0.0505256	0.193732	2.36787	7	7	1.0011	0.00158609	10.997	12	270700000	127930000	142780000	7	7	0.94505	-0.0815374	19.443	14	274590000	129450000	145140000	7	7	0.951565	-0.0716254	18.264	14	231290000	119810000	111480000
	206	Tb927.1.4050		protein phosphatase with EF-Hand domains (PPEF),ser/thr protein phosphatase, putative		Q4GYH2		105.75	13.2	0	9	9	0.965884	-0.0500788	0.526723	0.924883	8	8	1.0488	0.0687396	16.786	11	215710000	105310000	110400000	6	6	0.89569	-0.158929	15.04	9	63431000	29301000	34131000	7	7	0.959233	-0.0600474	12.39	10	73834000	37671000	36163000
	875	Tb927.11.6250	Tb11.02.4120, Tb11.02.4120:mRNA, Tb11.02.4120:pep	hypothetical protein, conserved		Q385E4	X	27.599	42.8	0	13	13	0.966123	-0.0497218	0.129128	2.95312	11	11	0.95208	-0.0708453	18.41	29	438230000	213740000	224490000	10	10	0.95379	-0.0682564	16.744	22	449900000	213250000	236660000	11	11	0.993049	-0.0100637	12.989	25	465500000	250770000	214730000
	1215	Tb927.4.4070	Tb04.1D20.470	mevalonate kinase, putative		Q57Y11		35.544	60.2	0	19	19	0.966155	-0.0496733	0.0814289	3.61832	12	12	0.97359	-0.0386137	11.945	33	689170000	318230000	370940000	14	14	0.97885	-0.0308403	16.239	31	730730000	327920000	402810000	18	18	0.946342	-0.0795658	16.516	35	521600000	279850000	241740000
	1940	Tb927.9.6920	Tb09.160.5060, Tb09.160.5060:mRNA, Tb09.160.5060:pep, chr9contig160.tmp0392	hypothetical protein, conserved		Q38EP6		41.39	64.6	0	26	26	0.966158	-0.0496683	0.133452	2.90561	24	24	0.96636	-0.0493674	15.449	65	927990000	448040000	479950000	18	18	0.94288	-0.0848539	12.321	49	1045600000	475420000	570160000	21	21	0.989805	-0.0147838	46.409	53	564390000	325870000	238530000
	328	Tb927.10.14630;Tb927.10.14750	TRYP_x-61h03.q2kb185_306, Tb10.61.2040	fibrillarin, putative		Q388E0		24.997	59.6	0	9	9	0.966287	-0.0494763	0.559992	0.836522	7	7	1.0114	0.0163537	18.721	12	80520000	38877000	41643000	5	5	0.87531	-0.192134	32.22	7	112600000	55324000	57277000	4	4	1.01914	0.0273515	12.605	7	109670000	61484000	48181000
	699	Tb927.11.15190	Tb11.01.6840, Tb11.01.6840:mRNA, Tb11.01.6840:pep	hypothetical protein, conserved		Q381R6		77.343	5.7	0	2	2	0.966408	-0.0492953	0.882261	0.180722	1	1	1.3295	0.410884		1	3663800	1766700	1897100	2	2	1.0264	0.0375931	14.358	3	5983500	2662500	3321000	1	1	0.661419	-0.596363	28.928	2	7004400	3244700	3759700
	1528	Tb927.7.4100	Tb07.5F10.500	hypothetical protein, conserved		Q57UP0		56.72	15.8	0	7	7	0.966535	-0.049106	0.779495	0.359388	6	6	1.1809	0.239887	31.257	7	22032000	11575000	10457000	2	2	0.82142	-0.283808	11.686	2	10010000	5250600	4759600	5	5	0.930839	-0.103397	14.886	7	8113200	4345000	3768200
	1722	Tb927.8.5540	Tb08.26E13.150	Iron-sulfur assembly protein 1 (Isa1)	Isa1	Q57X28	X	29.536	12.5	0	2	2	0.96659	-0.0490246	0.0290496	5.10534	2	2	0.9604	-0.0582927	15.075	3	5253400	2433600	2819900	2	2	0.96138	-0.0568213	25.039	3	3953600	1681800	2271800	1	1	0.978091	-0.0319597	2.8168	2	4180300	2004600	2175700
	898	Tb927.11.6980	Tb11.02.4810, Tb11.02.4810:mRNA, Tb11.02.4810:pep	hypothetical protein, conserved		Q384X3	X	68.158	23.6	0	11	11	0.96665	-0.0489341	0.437238	1.19351	10	10	1.0339	0.0480967	17.713	17	147970000	71741000	76229000	5	5	0.91784	-0.123685	24.582	12	86055000	45605000	40450000	7	7	0.951837	-0.0712135	14.319	12	65444000	33704000	31740000
	702	Tb927.11.15230	Tb11.01.6880, Tb11.01.6880:mRNA, Tb11.01.6880:pep	cytosolic coat protein, putative		Q381R2		25.564	20.6	0	5	5	0.966825	-0.0486731	0.663391	0.592068	5	5	1.0243	0.0346383	95.123	9	98346000	41945000	56401000	0	0				0	0	0	0	3	3	0.912575	-0.131985	15.821	6	21666000	11785000	9881200
	1041	Tb927.3.1760	Tb03.30P12.380	chaperone protein DNAj, putative		Q57ZD5	X	29.423	26.5	0	7	7	0.96689	-0.0485758	0.616289	0.698322	6	6	0.94295	-0.0847468	16.446	10	75222000	38437000	36784000	5	5	0.88872	-0.170199	16.249	10	156660000	81635000	75024000	5	5	1.07864	0.109219	22.241	8	75990000	41819000	34171000
	1969	Tb927.9.9080	Tb09.211.0760, Tb09.211.0760:mRNA, Tb09.211.0760:pep, chr9contig211.tmp0093c	hypothetical protein, conserved		Q38E81	X	28.704	33.2	0	7	7	0.967014	-0.0483907	0.709223	0.495688	5	5	0.98792	-0.0175339	28.785	8	63678000	30623000	33055000	4	4	0.83683	-0.256994	16.048	4	91995000	43943000	48052000	5	5	1.0938	0.129355	15.515	7	44309000	24378000	19932000
	1768	Tb927.8.7060	Tb08.10K10.760	hypothetical protein, conserved		Q57YR3		170.18	1.6	0.0085061	2	2	0.967025	-0.0483743	0.611857	0.708733	2	2	0.96384	-0.0531344	8.7563	4	111100000	51182000	59919000	1	1	0.87867	-0.186607		1	463030	222520	240510	1	1	1.06778	0.0946183	14.822	2	10280000	5672100	4608100
	945	Tb927.11.9420	Tb11.01.1190, Tb11.01.1190:mRNA, Tb11.01.1190:pep	ATP synthase, putative		Q383Y7		24.788	22.2	0	5	5	0.96707	-0.0483084	0.625872	0.67606	2	2	1.086	0.119024	4.1277	4	23541000	11653000	11888000	3	3	0.89843	-0.154522	15.083	7	52235000	24512000	27723000	4	4	0.926956	-0.109427	10.577	8	28714000	14081000	14634000
	910	Tb927.11.760	Tb11.03.0390, Tb11.03.0390:mRNA, Tb11.03.0390:pep	protein phosphatase 2C, putative		Q387H4		45.599	6.6	0	2	2	0.967154	-0.0481819	0.714969	0.484048	2	2	0.84231	-0.247577	19.248	3	10310000	5311000	4999400	1	1	0.96844	-0.0462654	10.064	2	4790600	2153400	2637200	2	2	1.10903	0.149297	2.4462	2	4255700	2306800	1948900
	1868	Tb927.9.1750	Tb09.160.0650, Tb09.160.0650:mRNA, Tb09.160.0650:pep, chr9contig160.tmp0065c	hypothetical protein, conserved		Q38FX4		502.8	3.4	0	9	9	0.967165	-0.0481665	0.776202	0.365496	9	9	1.0357	0.0506062	20.942	13	36947000	16254000	20693000	4	4	0.79015	-0.339802	32.499	3	22716000	7069300	15646000	4	4	1.1055	0.144696	39.207	5	4388700	2863400	1525300
	578	Tb927.11.10570	Tb11.01.2340, Tb11.01.2340:mRNA, Tb11.01.2340:pep	hypothetical protein, conserved		Q383M2	X	39.513	33	0	9	9	0.967212	-0.0480956	0.127035	2.9767	9	9	0.94385	-0.0833705	18.232	20	158210000	74339000	83867000	7	7	0.97083	-0.0427094	13.313	11	106110000	47303000	58803000	7	7	0.987459	-0.0182069	24.479	14	80203000	44412000	35791000
	1283	Tb927.5.2250;Tb927.5.2220;Tb927.5.2190	Tb05.3C6.230	hypothetical protein, conserved				48.809	28.7	0	11	11	0.967262	-0.0480209	0.0201864	5.63047	8	8	0.95891	-0.0605327	17.577	14	115100000	50115000	64987000	6	6	0.968	-0.046921	16.818	11	108300000	51388000	56910000	8	8	0.974944	-0.0366088	24.862	14	91842000	48175000	43666000
	632	Tb927.11.1270	Tb11.47.0022, Tb11.47.0022:mRNA, Tb11.47.0022:pep	hypothetical protein, conserved		Q387C5	X	20.267	54.4	0	10	10	0.967328	-0.0479236	0.167188	2.58045	10	10	0.98418	-0.0230059	12.57	21	334490000	157630000	176850000	6	6	0.98086	-0.0278809	14.731	14	357200000	164540000	192670000	6	6	0.937647	-0.092884	16.124	10	157650000	82682000	74970000
	247	Tb927.10.11300	Tb10.26.0680	paraflagellar rod component, putative (PFC16)	PFC16	Q389K9		14.328	99.2	0	15	15	0.967509	-0.0476533	0.126364	2.98434	14	14	0.94795	-0.0771171	8.368	41	2370700000	1112300000	1258400000	11	11	0.96389	-0.0530596	11.855	35	2238400000	1045900000	1192500000	9	9	0.991179	-0.0127832	11.464	23	1341200000	727030000	614160000
	464	Tb927.10.5860	TRYP_x-70a06.p2kb545_152, Tb10.70.1080	hypothetical protein, conserved		Q38B18		16.309	26.8	0	2	2	0.967667	-0.0474171	0.775461	0.366873	2	2	0.88501	-0.176234	8.0659	3	16290000	8373200	7916800	0	0				0	0	0	0	1	1	1.05804	0.0814	1.5455	2	10085000	6112000	3972600
	357	Tb927.10.1730	TRYP_x-70a06.p2kb545_845, Tb10.70.6170	hypothetical protein, conserved		Q38C69		39.265	61.1	0	13	13	0.967949	-0.0469969	0.291915	1.77638	11	11	0.97703	-0.0335252	19.149	18	292990000	134340000	158660000	9	9	0.92663	-0.109935	13.855	15	353770000	172640000	181130000	9	9	1.00171	0.00246912	26.378	10	147950000	80427000	67527000
	1965	Tb927.9.8950	Tb09.211.0680, Tb09.211.0680:mRNA, Tb09.211.0680:pep, chr9contig211.tmp0084c	CAAX prenyl protease 1, putative,metallo- peptidase, Clan M- Family M48		Q38E89	X	48.904	8	0	3	3	0.96817	-0.0466677	0.713233	0.487555	3	3	0.90553	-0.143166	47.539	3	27236000	14650000	12586000	0	0				0	0	0	0	1	1	1.03514	0.0498302		1	313880	187340	126540
	1814	Tb927.9.11270	Tb09.211.2570, Tb09.211.2570:mRNA, Tb09.211.2570:pep, chr9contig211.tmp0295	T-complex protein 1, eta subunit, putative,t- complex protein 1 (eta subunit), putative (TCP-1-eta)	TCP-1-eta	Q38DP9		61.471	10.4	0	5	5	0.968206	-0.0466139	0.244877	2.02987	3	3	0.93083	-0.10341	16.696	5	28444000	13171000	15273000	4	4	0.99164	-0.0121116	12.899	5	54899000	28417000	26482000	4	4	0.983284	-0.0243197	14.031	6	21368000	11772000	9596300
	1947	Tb927.9.7470	Tb09.160.5480, Tb09.160.5480:mRNA, Tb09.160.5480:pep, chr9contig160.tmp0434c	purine nucleoside transporter (NT10)	NT10	Q38EK0		50.675	8.4	0	3	3	0.968323	-0.0464395	0.0194921	5.68096	3	3	0.96488	-0.0515786	12.257	12	633690000	296950000	336740000	3	3	0.97713	-0.0333776	4.7466	9	403610000	171280000	232330000	2	2	0.96302	-0.0543623	11.27	8	176490000	91113000	85382000
	1497	Tb927.7.3050	Tb07.13M20.300	hypothetical protein, conserved		Q57YB5	X	131.58	10.1	0	9	9	0.968836	-0.0456756	0.740597	0.433239	6	6	0.83412	-0.261673	17.708	12	74918000	36407000	38511000	5	5	0.97993	-0.0292494	12.373	8	78945000	35045000	43900000	7	7	1.11257	0.153896	18.795	13	74323000	40940000	33383000
	449	Tb927.10.5480;Tb927.10.5460	TRYP_x-70a06.p2kb545_212, Tb10.70.1540	60S ribosomal protein L24, putative		Q38B56		14.595	27.2	0	3	3	0.968897	-0.0455851	0.468779	1.09302	2	2	0.93894	-0.0908951	17.511	3	21673000	10054000	11620000	3	3	1.0403	0.0569996	22.239	7	36856000	15691000	21165000	2	2	0.931185	-0.10286	22.533	3	25784000	12958000	12826000
	1085	Tb927.3.3660	Tb03.28C22.920	hypothetical protein, conserved		Q57WA2	X	29.594	18.9	0	3	3	0.968975	-0.045469	0.83059	0.267791	3	3	0.86317	-0.212283	41.654	5	25508000	13825000	11683000	1	1				0	0	0	0	2	2	1.08775	0.121345	7.0285	3	14086000	8498900	5587500
	1622	Tb927.8.1300	Tb08.29O4.520	hypothetical protein, conserved		Q57VM5		78.484	9.7	0	4	4	0.969122	-0.0452502	0.847906	0.238023	2	2	1.0057	0.00820001	24.191	4	527050	230640	296410	3	3	0.74271	-0.429129	36.144	2	3868800	1974300	1894600	2	2	1.21856	0.285179	3.0081	2	2425000	1323900	1101100
	552	Tb927.10.9830	TRYPtp6k15-3d06.p1c_73, Tb10.6k15.0480	hypothetical protein, conserved		Q389Z3	X	17.194	78.3	0	13	13	0.969264	-0.0450379	0.247981	2.0117	10	10	0.95127	-0.0720732	14.011	24	1276300000	625050000	651260000	10	10	1.0075	0.0107798	13.835	23	1349000000	625600000	723400000	13	13	0.950119	-0.0738202	16.482	28	814290000	447380000	366910000
	627	Tb927.11.12530	Tb11.01.4370, Tb11.01.4370:mRNA, Tb11.01.4370:pep	hypothetical protein, conserved		Q382S8		90.654	31.3	0	21	21	0.969307	-0.0449752	0.381122	1.39167	15	15	0.97308	-0.0393697	16.846	29	280990000	107910000	173090000	18	18	0.92177	-0.117521	26.856	26	268050000	122050000	146000000	16	16	1.01534	0.0219655	14.9	21	139560000	71017000	68548000
	1171	Tb927.4.2010	Tb04.29M18.660	acyl-CoA binding protein, putative (ACBP)	ACBP	Q583J2		10.609	26.9	0	4	4	0.969324	-0.0449484	0.432372	1.20965	3	3	0.95517	-0.0661706	7.6255	10	59532000	27573000	31958000	3	3	0.92528	-0.112038	15.041	8	76264000	40623000	35641000	4	4	1.03051	0.0433634	17.717	10	48731000	26997000	21735000
	1074	Tb927.3.3200	Tb03.3K10.230	hypothetical protein, conserved		Q57V66		39.357	27.7	0	6	6	0.969391	-0.0448493	0.463099	1.11061	5	5	0.92641	-0.110277	32.194	7	49932000	25824000	24108000	3	3	1.0374	0.0529723	4.8857	3	53369000	26484000	26885000	3	3	0.947867	-0.077243	12.349	4	30723000	18596000	12127000
	1330	Tb927.5.4260;Tb927.5.4250;Tb927.5.4240;Tb927.5.4230;Tb927.5.4220;Tb927.5.4210;Tb927.5.4200;Tb927.5.4190;Tb927.5.4180;Tb927.5.4170;Tb927.2.2670	Tb05.45E22.560	histone H4, putative				11.142	68	0	18	18	0.96946	-0.0447467	0.0871163	3.52091	16	16	0.95907	-0.060292	11.111	54	11603000000	5402700000	6200000000	16	16	0.96096	-0.0574517	11.332	54	9927400000	4569200000	5358200000	17	17	0.988631	-0.0164963	12.912	49	6076200000	3389900000	2686200000
	1931	Tb927.9.6130	Tb09.160.4520, Tb09.160.4520:mRNA, Tb09.160.4520:pep, chr9contig160.tmp0338	calmodulin, putative		Q38EV6		17.842	65	0	6	6	0.969467	-0.0447364	0.37134	1.42919	6	6	0.92012	-0.120106	22.882	14	237240000	110830000	126410000	4	4	1.0078	0.0112094	18.27	10	210830000	89411000	121420000	2	2	0.982608	-0.0253123	23.415	5	23612000	11307000	12305000
	1175	Tb927.4.2080	Tb04.29M18.770	C2 domain containing protein (CC2D)	CC2D	Q583I5		104.88	55.5	0	43	43	0.969534	-0.0446372	0.045539	4.45675	39	39	0.9789	-0.0307666	19.013	81	997020000	465840000	531170000	27	27	0.95679	-0.0637258	17.881	54	1000500000	465710000	534770000	29	29	0.973047	-0.0394192	17.503	55	575260000	310950000	264320000
	1843	Tb927.9.13920;Tb927.9.13880;Tb927.9.13820	229.t01441, Tb09.211.4513, Tb09.211.4513:mRNA, Tb09.211.4513:pep	kinetoplastid membrane protein KMP-11 (KMP-11)	KMP-11		X	11.076	91.3	0	16	16	0.969619	-0.0445108	0.0927953	3.4298	14	14	0.97185	-0.0411944	12.496	55	10876000000	5313100000	5562600000	15	15	0.95179	-0.0712848	14.758	52	12712000000	6092400000	6620000000	14	14	0.985513	-0.0210533	21.295	52	7019200000	3870500000	3148600000
	591	Tb927.11.11010	Tb11.01.2800, Tb11.01.2800:mRNA, Tb11.01.2800:pep	hypothetical protein, conserved		Q383H7		41.653	79.3	0	39	39	0.969688	-0.0444073	0.274711	1.86401	34	34	0.95962	-0.0594649	17.05	91	1351500000	650150000	701310000	30	30	0.94159	-0.0868291	14.055	81	1963000000	939740000	1023300000	32	32	1.0091	0.0130722	15.091	80	1178900000	647360000	531510000
	1161	Tb927.4.1720	Tb04.2L9.1240	nucleoside diphosphate kinase, putative		Q581Q9		38.948	11.7	0.00060569	3	3	0.969833	-0.0441915	0.877783	0.188063	3	3	1.0134	0.0192037	20.766	4	20455000	9672800	10783000	1	1	1.2836	0.360196		1	6005100	3094000	2911100	1	1	0.701262	-0.511974	1.8447	2	7342000	2910600	4431300
	617	Tb927.11.12150	Tb11.01.3960, Tb11.01.3960:mRNA, Tb11.01.3960:pep	flagellar protein essential for flagellar pocket biogenesis (BILBO1)	BILBO1	Q382W6		67.325	21.1	0	11	11	0.969862	-0.044148	0.579152	0.787986	9	9	0.93153	-0.102326	14.948	13	75494000	37742000	37752000	9	9	0.92009	-0.120153	10.93	19	157830000	75240000	82594000	8	8	1.0644	0.0900349	22.339	13	71965000	39758000	32206000
	1358	Tb927.6.1440	Tb06.3A7.1270	hypothetical protein, conserved		Q585A3	X	29.996	39.1	0	6	6	0.96995	-0.0440183	0.133507	2.90501	5	5	0.94941	-0.0748968	11.486	10	75813000	33661000	42153000	4	4	0.96971	-0.0443747	15.719	7	62140000	28587000	33554000	5	5	0.991179	-0.0127832	15.836	8	36027000	19391000	16636000
	1010	Tb927.2.5160		chaperone protein DNAj, putative		Q585V4		44.327	20.5	0	6	6	0.969954	-0.0440114	0.618366	0.693467	5	5	1.0767	0.106616	22.439	10	117040000	62081000	54959000	3	3	0.91729	-0.12455	10.46	4	78715000	41549000	37166000	4	4	0.923958	-0.1141	36.617	7	34769000	16690000	18079000
	580	Tb927.11.10690	Tb11.01.2460, Tb11.01.2460:mRNA, Tb11.01.2460:pep	hypothetical protein, conserved		Q383L0		45.229	8.1	0	3	3	0.970218	-0.0436193	0.735815	0.442586	3	3	0.88605	-0.17454	14.98	5	34459000	15806000	18652000	3	3	1.1333	0.18053	6.4548	3	47761000	21263000	26498000	2	2	0.909504	-0.136848	24.162	3	36390000	21022000	15369000
	507	Tb927.10.7690	TRYPtp6k15-3d06.p1c_423, Tb10.6k15.2920	rib72 protein- like protein		Q38AJ5		82.837	11.2	0	5	5	0.970284	-0.0435206	0.67991	0.556585	4	4	0.90977	-0.136426	28.936	7	37024000	13921000	23103000	4	4	0.91208	-0.132768	24.967	6	49124000	22359000	26765000	3	3	1.10086	0.138632	43.708	5	35040000	20724000	14315000
	1711	Tb927.8.5200	Tb08.5H5.480	hypothetical protein, conserved		Q57UJ2	X	201.55	11	0	14	14	0.970892	-0.0426167	0.287888	1.79642	12	12	0.95772	-0.0623242	17.483	22	85829000	39800000	46028000	7	7	0.9452	-0.0813085	16.656	9	37234000	16721000	20513000	8	8	1.011	0.0157825	28.354	12	25886000	13546000	12340000
	1816	Tb927.9.11410;Tb927.9.11380	Tb09.211.2640, Tb09.211.2640:mRNA, chr9contig211.tmp0302	unspecified product				14.962	51.1	0	7	7	0.97107	-0.0423531	0.510207	0.970844	7	7	0.96903	-0.0453868	10.704	13	120670000	56009000	64663000	2	2	0.91185	-0.133132	38.192	3	28249000	12565000	15684000	2	2	1.03631	0.051459	36.509	3	13003000	7089500	5913200
	1030	Tb927.3.1380	Tb03.1J15.500	ATP synthase beta chain, mitochondrial precursor,ATP synthase F1, beta subunit		Q57XX1	X	55.775	68.6	0	47	47	0.971485	-0.0417362	0.117088	3.09433	45	45	0.96124	-0.0570314	10.563	145	17028000000	8182900000	8845500000	42	42	0.96071	-0.0578271	8.173	140	18108000000	8428600000	9679000000	42	42	0.992851	-0.0103502	16.999	141	11664000000	6440400000	5223900000
	1823	Tb927.9.11880	Tb09.211.3000, Tb09.211.3000:mRNA, Tb09.211.3000:pep, chr9contig211.tmp0340	hypothetical protein, conserved		Q38DK6	X	51.045	22.7	0	7	7	0.971592	-0.0415773	0.526722	0.924885	6	6	1.0142	0.0203422	14.464	12	75206000	38140000	37066000	6	6	1.0039	0.00561557	29.862	7	80755000	36241000	44514000	7	7	0.90082	-0.15069	19.424	12	55161000	27457000	27704000
	379	Tb927.10.2530	TRYP_x-70a06.p2kb545_701, Tb10.70.5150	adenylate kinase, putative		Q38BZ2		24.941	79.3	0	16	16	0.971679	-0.0414484	0.413832	1.27288	12	12	1.0278	0.0395596	13.592	30	500720000	233840000	266880000	9	9	0.94402	-0.0831107	11.904	27	944010000	436210000	507800000	15	15	0.945537	-0.0807941	20.965	33	769310000	409430000	359880000
	949	Tb927.11.9560	Tb11.01.1320, Tb11.01.1320:mRNA, Tb11.01.1320:pep	oxidoreductase, putative		Q383X3	X	58.621	16.2	0	6	6	0.971696	-0.0414231	0.546187	0.872533	6	6	1.0459	0.0647449	22.705	7	60192000	33985000	26207000	5	5	0.91203	-0.132847	16.204	7	85083000	40918000	44165000	4	4	0.961816	-0.0561673	17.089	5	41374000	19886000	21487000
	1508	Tb927.7.3440;Tb927.7.3450	Tb07.28B13.630	I/6 autoantigen		Q57WF9		27.05	60.2	0	11	11	0.971933	-0.0410714	0.133338	2.90685	11	11	0.97065	-0.0429769	22.517	37	2226600000	1053400000	1173200000	8	8	0.95328	-0.0690281	16.621	27	1508700000	698470000	810210000	9	9	0.99226	-0.0112094	18.531	27	1274200000	711240000	563010000
	951	Tb927.11.9590	Tb11.01.1350, Tb11.01.1350:mRNA, Tb11.01.1350:pep	S-adenosylhomocysteine hydrolase, putative		Q383X0		48.447	39.6	0	17	17	0.972238	-0.0406183	0.00924326	6.75738	14	14	0.96918	-0.0451635	13.281	35	359890000	166960000	192930000	12	12	0.97753	-0.0327871	20.164	23	420130000	185910000	234220000	15	15	0.970026	-0.0439044	15.016	25	192660000	102000000	90654000
	1332	Tb927.5.4330	Tb05.45E22.630	dihydrolipoamide branched chain transacylase, putative		Q57Z16	X	47.651	47.8	0	20	20	0.972468	-0.0402773	0.233273	2.09991	16	16	0.94138	-0.0871509	18.195	38	477780000	232650000	245130000	14	14	0.99363	-0.00921936	14.694	28	498930000	224710000	274220000	17	17	0.983187	-0.0244615	17.51	27	289500000	157810000	131690000
	1680	Tb927.8.3690	Tb08.10J17.710	isocitrate dehydrogenase [NADP], mitochondrial precursor, putative (IDH)	IDH	Q580Y9	X	48.565	38.7	0	12	10	0.972519	-0.0402023	0.388036	1.36574	10	9	0.99659	-0.004928	14.972	22	197670000	93041000	104630000	6	6	0.92424	-0.113661	16.346	14	215180000	98876000	116300000	6	4	0.998602	-0.00201836	21.343	8	90072000	47960000	42112000
	1638	Tb927.8.1870	Tb08.26N11.310	Golgi/lysosome glycoprotein 1 (tGLP1)	tGLP1	Q581Z5		67.597	45.9	0	25	25	0.972559	-0.040142	0.436638	1.19549	23	23	0.96386	-0.0531045	15.103	44	680570000	325840000	354740000	15	15	0.92988	-0.104884	15.245	37	1039500000	497430000	542060000	18	18	1.02638	0.037562	11.734	36	696070000	378950000	317120000
	418	Tb927.10.4000	TRYP_x-70a06.p2kb545_439, Tb10.70.3280	methylglutaconyl-CoA hydratase, mitochondrial precursor, putative		Q38BK0	X	29.195	48.4	0	7	7	0.972768	-0.0398319	0.047909	4.38356	6	6	0.96298	-0.0544223	14.99	13	224030000	101200000	122830000	5	5	0.984	-0.0232698	20.342	11	341400000	151470000	189930000	5	5	0.97144	-0.0418037	19.424	10	191590000	101630000	89961000
	1756	Tb927.8.6580	Tb08.30K1.380	succinate dehydrogenase flavoprotein, putative		Q57TV5	X	66.88	58.8	0	31	31	0.972846	-0.039717	0.39336	1.34608	29	29	1.0076	0.010923	13.617	70	958740000	440130000	518610000	17	17	0.98707	-0.0187757	15.364	39	967680000	422300000	545390000	25	25	0.925754	-0.111298	14.72	61	823920000	450680000	373250000
	390	Tb927.10.2860	TRYP_x-70a06.p2kb545_649, Tb10.70.4780	hypothetical protein, conserved		Q38BV9		84.322	14.2	0	7	7	0.972847	-0.0397155	0.0781087	3.67837	6	6	0.98493	-0.0219069	24.48	13	22257000	9391100	12866000	3	3	0.95791	-0.062038	27.642	6	14100000	6276500	7823200	6	6	0.975895	-0.0352016	29.52	10	14232000	7824300	6407500
	1435	Tb927.6.5070	Tb06.30P15.360	hypothetical protein, conserved		Q586H9		51.821	72.5	0	33	33	0.972998	-0.0394917	0.128481	2.96037	27	27	0.95323	-0.0691037	15.256	70	1649600000	777590000	871990000	22	22	0.98926	-0.0155784	14.686	59	2231700000	1026200000	1205500000	25	25	0.976849	-0.033793	14.625	65	1382700000	767470000	615180000
	1431	Tb927.6.4990	Tb06.30P15.500	ATP synthase, epsilon chain, putative		Q586H1	X	20.147	48.4	0	8	8	0.973631	-0.0385533	0.225038	2.15176	8	8	1.0011	0.00158609	14.036	21	684450000	318960000	365500000	5	5	0.97127	-0.0420557	10.472	16	558900000	257780000	301120000	5	5	0.949217	-0.0751903	17.713	14	309320000	160730000	148590000
	1154	Tb927.4.1540	Tb04.2L9.850	hypothetical protein, conserved		Q581S7	X	55.24	28.7	0	8	8	0.973796	-0.0383086	0.0928443	3.42904	8	8	0.97583	-0.0352983	18.455	18	208020000	97813000	110200000	4	4	0.95832	-0.0614206	25.267	8	135260000	62263000	72994000	5	5	0.987459	-0.0182069	20.191	6	56088000	28482000	27606000
	70	Tb927.10.4310;Tb10.v4.0045	TRYP_x-70a06.p2kb545_389, Tb10.70.2920	prohibitin 2, putative (PHB2)	PHB2	Q4FKP3	X	32.215	81	0	22	22	0.974123	-0.0378234	0.234632	2.09153	21	21	0.98761	-0.0179867	12.974	46	1417200000	678760000	738410000	14	14	0.99118	-0.012781	23.539	31	885650000	410510000	475140000	15	15	0.944287	-0.0827026	14.437	33	701140000	375620000	325520000
	1298	Tb927.5.2930	Tb05.26K5.220	hypothetical protein, conserved		Q57ZW9	X	43.308	71.6	0	34	34	0.974191	-0.0377241	0.066454	3.9115	34	34	0.96206	-0.0558012	13.208	106	2356900000	1110900000	1246100000	27	27	0.986	-0.0203404	13.725	87	3067100000	1387100000	1680000000	31	31	0.974659	-0.0370307	10.816	94	1763900000	930190000	833710000
	1262	Tb927.5.1630	Tb05.30H13.920	hypothetical protein, conserved		Q57VA0		17.683	34	0	3	3	0.974283	-0.0375872	0.733443	0.447243	3	3	0.93031	-0.104217	25.423	4	53321000	24322000	28998000	3	3	1.111	0.151859	34.17	3	52770000	27262000	25509000	2	2	0.894775	-0.160404	10.886	3	25265000	12331000	12934000
	1796	Tb927.9.10470	Tb09.211.1850, Tb09.211.1850:mRNA, Tb09.211.1850:pep, chr9contig211.tmp0218c	hypothetical protein, conserved		Q38DW9		46.829	19.5	0	4	4	0.974297	-0.0375661	0.828251	0.27186	4	4	1.0705	0.0982848	19.518	8	90805000	33601000	57204000	1	1	0.88674	-0.173417	35.245	2	14188000	6836100	7352200	0	0				0	0	0	0
	512	Tb927.10.8000	TRYPtp6k15-3d06.p1c_375, Tb10.6k15.2540	hypothetical protein, conserved		Q38AG4		151.01	4.1	0	4	4	0.9743	-0.0375615	0.227992	2.13295	4	4	0.94783	-0.0772998	15.126	7	8435200	3943900	4491300	2	2	0.97704	-0.0335105	14.019	3	7526300	4103200	3423000	1	1	0.998702	-0.00187429		1	749710	378230	371480
	595	Tb927.11.11220	Tb11.01.3010, Tb11.01.3010:mRNA, Tb11.01.3010:pep	dynein heavy chain, putative		Q383F6		480.25	4.3	0	13	12	0.974356	-0.0374787	0.568874	0.813819	10	9	0.92238	-0.116567	25.464	11	89840000	43387000	46453000	6	6	1.0493	0.0694272	10.631	5	41946000	18452000	23495000	4	4	0.955749	-0.0652966	19.358	3	22031000	11432000	10599000
	1898	Tb927.9.3990;Tb927.9.3920	Tb09.160.2550, Tb09.160.2550:mRNA, Tb09.160.2550:pep, chr9contig160.tmp0216	ribosomal protein S7, putative		Q38FD9		23.841	28.7	0	7	7	0.974559	-0.0371783	0.542646	0.881917	7	7	1.0262	0.0373119	23.527	11	62650000	25738000	36912000	2	2	0.91063	-0.135063	27.906	4	60290000	28233000	32056000	4	4	0.990491	-0.0137838	20.132	10	36430000	20590000	15840000
	1116	Tb927.3.5010	Tb03.48K5.780	hypothetical protein, conserved		Q582N6		23.423	44.6	0	12	12	0.974704	-0.0369642	0.371603	1.42817	10	10	0.94402	-0.0831107	19.801	28	128600000	62132000	66468000	7	7	0.96381	-0.0531793	29.578	16	109380000	50863000	58513000	12	12	1.01776	0.0253973	17.041	33	116140000	61206000	54932000
	1578	Tb927.7.680;Tb11.v5.0778	Tb07.29K4.690	chaperone protein DNAj, putative		Q57VR4		88.706	7.1	0	3	3	0.974706	-0.0369617	0.654487	0.611563	3	3	0.93417	-0.098243	33.984	3	18538000	10120000	8418500	1	1	1.017	0.0243197		1	3580900	1347100	2233800	0	0				0	0	0	0
	384	Tb927.10.2670	TRYP_x-70a06.p2kb545_679, Tb10.70.4990	hypothetical protein, conserved		Q38BX8		13.766	21.5	0	2	2	0.974788	-0.0368403	0.417008	1.26185	2	2	1.016	0.0229004	9.2876	3	13288000	6682700	6605300	1	1	0.93145	-0.10245	5.0407	2	24702000	10983000	13719000	2	2	0.978761	-0.0309716	15.91	4	15784000	8264400	7519700
	1263	Tb927.5.1680	Tb05.30H13.1040	hypothetical protein, conserved		Q57V95		194.69	3.8	0	3	3	0.974988	-0.036543	0.900524	0.151163	2	2	0.68262	-0.550845	30.572	3	10217000	6521600	3695200	2	2	1.2023	0.265797	32.727	3	12001000	7312700	4687900	3	3	1.12929	0.175419	39.482	3	12283000	7940500	4342900
	1376	Tb927.6.2140	Tb06.4M18.390	hypothetical protein, conserved		Q584U2	X	28.771	12.4	0	2	2	0.975118	-0.0363518	0.704252	0.505837	2	2	0.96872	-0.0458484	16.498	5	67107000	32063000	35044000	2	2	1.0807	0.111966	22.875	3	67849000	27920000	39929000	2	2	0.885661	-0.175173	20.802	3	43919000	23406000	20512000
	176	Tb927.3.4330;Tb927.3.4320;Tb927.3.4310;Tb927.3.4300;Tb927.3.4290;Tb11.v5.1055	Tb03.26J7.590	73 kDa paraflagellar rod protein,PFR1 (PFR1)	PFR1			68.682	91.5	0	78	76	0.975137	-0.0363231	0.167379	2.57881	71	69	0.96636	-0.0493674	15.199	205	11952000000	5716000000	6236200000	58	57	0.96116	-0.0571515	12.634	170	12646000000	5904300000	6741400000	62	60	0.998303	-0.0024505	11.944	174	9006200000	4954400000	4051800000
	215	Tb927.1.5000		hypothetical protein, conserved		Q4GY80	X	30.458	41.7	0	7	7	0.975219	-0.0362018	0.256013	1.96571	7	7	1.0063	0.00906047	12.126	10	177370000	89611000	87758000	3	3	0.96472	-0.0518178	3.7692	3	41918000	18541000	23377000	6	6	0.955384	-0.065848	29.012	7	92362000	57098000	35264000
	628	Tb927.11.12540	Tb11.01.4380, Tb11.01.4380:mRNA, Tb11.01.4380:pep, Tb11.01.4390, Tb11.01.4390:exon:1, Tb11.01.4390:mRNA, Tb11.01.4390:pep, Tb927.11.12550, Tb927.11.12550:mRNA, Tb927.11.12550:pep	leucine-rich repeat protein (LRRP), putative		Q382S6,Q382S7		115.21	7	0	4	4	0.975241	-0.0361697	0.77059	0.375965	3	3	0.8392	-0.252913	21.695	8	22535000	10281000	12254000	2	2	1.0583	0.0817487	2.8606	3	22619000	8908900	13710000	4	4	1.04439	0.0626556	38.517	4	8287700	5290000	2997800
	1568	Tb927.7.6350	Tb07.33N13.230	NADH-ubiquinone oxidoreductase, mitochondrial, putative		Q582M4	X	30.925	16.1	0	3	3	0.975265	-0.0361336	0.800202	0.321563	3	3	0.97014	-0.0437351	29.198	6	23910000	11948000	11962000	3	3	1.1365	0.184598	6.2795	3	32380000	15393000	16987000	3	3	0.841326	-0.249263	49.423	3	16461000	7888600	8572600
	169	Tb927.8.2470;Tb11.v5.0799	Tb08.26A17.350	hypothetical protein, conserved		Q57XE2	X	11.223	45.7	0	5	5	0.975449	-0.0358619	0.627897	0.6714	4	4	0.96311	-0.0542275	11.633	9	87767000	42330000	45438000	1	1	0.91062	-0.135079	8.8235	4	124220000	55648000	68568000	4	4	1.05828	0.0817206	18.893	10	136390000	73254000	63140000
	313	Tb927.10.14110	TRYP_x-61h03.q2kb185_410, Tb10.61.2720	sjogren s syndrome nuclear autoantigen 1, putative		Q388J0		13.205	30.3	0	2	2	0.975608	-0.0356266	0.789414	0.341147	1	1	0.84203	-0.248056	3.5383	2	10062000	5506600	4555700	1	1	0.99023	-0.0141644		1	6435200	3310700	3124500	1	1	1.11368	0.155341		1	42164000	23553000	18612000
	1687	Tb927.8.4010;Tb927.8.4110	Tb08.10J17.170	flagellum-adhesion glycoprotein (fla1)	fla1	Q581C1		59.462	17.9	0	5	5	0.975732	-0.0354429	0.715624	0.482726	5	5	0.94695	-0.0786398	12.817	11	126800000	59569000	67230000	3	3	0.89793	-0.155325	8.4438	6	111450000	52170000	59277000	3	3	1.0925	0.127636	22.452	5	41873000	23910000	17963000
	579	Tb927.11.10620	Tb11.01.2390, Tb11.01.2390:mRNA, Tb11.01.2390:pep	hypothetical protein, conserved		Q383L7		22.449	48.7	0	8	8	0.975794	-0.0353515	0.32655	1.61462	3	3	1.0134	0.0192037	16.996	6	24791000	11437000	13354000	3	3	0.96094	-0.0574817	10.785	7	16102000	6530400	9571500	6	6	0.954107	-0.0677764	21.342	8	17977000	9373600	8602900
	123	Tb11.v5.0366		hypothetical protein, conserved				120.58	40.3	0.0084836	26	2	0.975816	-0.0353183	0.809994	0.304018	25	2	0.82661	-0.274721	10.351	3	7276900	3558600	3718300	14	1	1.1234	0.167872	50.425	2	5390000	2021000	3369000	14	1	1.00062	0.000894748		1	454830	248280	206560
	190	Tb927.1.2230		calpain-like protein fragment, putative		Q4GYZ8		13.535	43.1	0	7	4	0.975881	-0.0352229	0.633357	0.65891	7	4	0.95852	-0.0611196	11.619	11	832670000	396040000	436630000	6	4	0.9142	-0.129418	7.814	14	727550000	345860000	381690000	5	4	1.06059	0.0848692	8.0825	14	856710000	479660000	377040000
	1415	Tb927.6.4140	Tb06.4F7.140	paraflagellar rod component, putative (PFC4)	PFC4	Q586B2		13.009	72.2	0	9	9	0.975925	-0.0351582	0.271325	1.88191	8	8	0.9898	-0.0147911	10.504	28	1022600000	456580000	566000000	6	6	0.9449	-0.0817664	8.3023	18	577250000	265500000	311750000	8	8	0.993838	-0.00891709	8.5243	20	295590000	164130000	131460000
	1111	Tb927.3.4920	Tb03.48K5.660	LETM1 and EF-hand domain-containing protein 1, putative			X	42.737	32.3	0	9	9	0.975998	-0.0350497	0.242858	2.04181	8	8	1.0052	0.00748258	17.09	15	164680000	76770000	87909000	4	4	0.9643	-0.052446	16.469	9	55295000	27269000	28026000	4	4	0.959141	-0.0601858	23.278	6	33231000	17911000	15320000
	635	Tb927.11.12880	Tb11.52.0008, Tb11.52.0008:mRNA, Tb11.52.0008:pep	conserved protein		Q382P4		123.3	22.2	0	23	5	0.976093	-0.0349093	0.742228	0.430067	21	4	1.08	0.111031	15.499	6	38948000	17432000	21516000	13	3	0.86669	-0.206412	29.713	4	27105000	13388000	13717000	14	4	0.993542	-0.00934717	13.01	6	33754000	19249000	14504000
	1270	Tb927.5.1790	Tb05.1P6.750	hypothetical protein, conserved		Q57ZP8	X	71.956	7.1	0	3	3	0.976104	-0.0348929	0.85253	0.230178	3	3	1.0815	0.113034	21.603	5	2516400	1014300	1502000	0	0				0	0	0	0	2	2	0.88098	-0.182819	20.288	3	2518800	1069900	1448900
	849	Tb927.11.5500	Tb11.02.3180, Tb11.02.3180:mRNA, Tb11.02.3180:pep, Tb11.212.0890	Mitochondrial SSU ribosomal protein, putative,kinetoplast ribosomal PPR-repeat containing protein 1 (KRIPP1)	KRIPP1	Q385L8	X	94.96	8.3	0	5	5	0.976127	-0.0348598	0.784064	0.350957	5	5	1.1198	0.163241	19.067	10	45507000	20704000	24803000	3	3	0.96903	-0.0453868	18.186	8	94864000	41614000	53250000	3	3	0.857118	-0.222434	15.713	7	50998000	24265000	26733000
	1129	Tb927.3.5610	Tb03.5L5.850	ribosomal protein L3 mitochondrial, putative		Q580R4	X	54.986	19.2	0	5	5	0.976158	-0.0348139	0.738488	0.437354	5	5	0.8726	-0.196608	15.253	6	63775000	34801000	28973000	2	2	0.98244	-0.0255588	53.572	3	46193000	22923000	23270000	3	3	1.08502	0.117725	16.492	3	35503000	21409000	14094000
	1219	Tb927.4.4210	Tb04.1D20.320	ATP-dependent zinc metallopeptidase, putative,metallo-peptidase, Clan MA(E) Family M41		Q57Y25	X	96.221	22.8	0	14	14	0.97621	-0.0347359	0.337653	1.56639	13	13	0.95001	-0.0739854	17.659	20	149660000	69046000	80613000	7	7	0.96649	-0.0491733	11.152	9	142950000	62565000	80384000	6	6	1.01322	0.0189511	29.649	10	111460000	62970000	48493000
	1523	Tb927.7.3960	Tb07.5F10.790	50S ribosomal protein L16, putative		Q57UM6	X	19.13	15.6	0	2	2	0.976709	-0.0339988	0.809595	0.304727	2	2	1.0306	0.0434845	15.737	4	27486000	13502000	13984000	1	1	1.0952	0.131194	9.8998	2	9248300	4125200	5123000	1	1	0.825491	-0.276675		1	3331000	1375900	1955100
	1827	Tb927.9.12500	Tb09.211.3500, Tb09.211.3500:mRNA, Tb09.211.3500:pep, chr9contig211.tmp0393	hypothetical protein, conserved		Q38DF7	X	58.24	19.1	0	8	8	0.976778	-0.0338979	0.290675	1.78252	8	8	0.95302	-0.0694216	20.831	14	116130000	51168000	64958000	3	3	1.0079	0.0113525	11.434	4	60508000	27084000	33424000	2	2	0.970214	-0.0436245	16.646	6	21766000	12485000	9280700
	174	Tb927.11.11330;Tb11.v5.1035;Tb11.v5.1034	Tb11.01.3110, Tb11.01.3110:mRNA, Tb11.01.3110:pep	heat shock protein 70		Q383E5		71.408	69.4	0	58	44	0.976859	-0.0337778	0.419554	1.25307	54	42	0.95347	-0.0687405	13.612	127	4903200000	2332600000	2570600000	40	29	0.95541	-0.0658081	13.502	96	5707600000	2658400000	3049200000	43	33	1.02329	0.0332152	15.981	100	3531300000	1922300000	1609000000
	1424	Tb927.6.4500	Tb06.26G9.690	hypothetical protein, conserved		Q587B6		22.705	18.2	0	3	3	0.976981	-0.0335978	0.410112	1.28591	3	3	0.95378	-0.0682716	9.7263	7	127570000	62088000	65482000	2	2	1.022	0.0313952	4.6236	4	55995000	25850000	30145000	2	2	0.956663	-0.0639171	7.6128	4	43827000	23973000	19854000
	1592	Tb927.7.710	Tb07.29K4.620	heat shock 70 kDa protein, putative (HSP70)	HSP70	Q57VR7		70.211	41.3	0	20	16	0.976997	-0.0335743	0.403464	1.30949	18	15	1.0104	0.0149265	23.459	38	349240000	157690000	191550000	15	11	0.98499	-0.021819	23.548	25	427420000	207290000	220130000	13	9	0.937031	-0.0938306	25.174	23	208790000	110200000	98589000
	414	Tb927.10.3810	TRYP_x-70a06.p2kb545_474, Tb10.70.3550	hypothetical protein, conserved		Q38BL8		64.888	9.6	0	4	4	0.977201	-0.0332733	0.453664	1.1403	2	2	1.0064	0.00920383	15.482	4	11129000	5311200	5817700	3	3	0.99722	-0.00401628	22.378	4	13247000	7188900	6057800	4	4	0.9298	-0.105008	40.472	6	7129200	3277500	3851600
	1468	Tb927.7.1910	Tb07.43M14.350	pyridoxal phosphate containing glycine decarboxylase, putative,glycine dehydrogenase, putative (GCVP)	GCVP	Q57V19	X	106.29	32	0	21	21	0.977338	-0.0330705	0.128787	2.95695	18	18	0.99108	-0.0129266	14.927	45	553020000	254190000	298830000	17	17	0.96069	-0.0578571	23.032	35	712630000	329760000	382870000	13	13	0.980488	-0.0284277	18.425	25	242430000	131580000	110850000
	1416	Tb927.6.4180	Tb06.4F7.90	hypothetical protein, conserved		Q586B6	X	16.327	18.1	0	2	2	0.977375	-0.0330164	0.560447	0.835351	2	2	0.94554	-0.0807896	10.131	7	19935000	9681900	10253000	1	1	1.0442	0.0623981		1	424660	194640	230020	1	1	0.945626	-0.0806577	38.898	5	3339800	1817100	1522600
	1566	Tb927.7.6260	Tb07.2F2.580	hypothetical protein, conserved		Q57VI5		36.454	51.6	0	12	12	0.977424	-0.0329434	0.310655	1.68662	10	10	0.95184	-0.071209	13.788	22	270670000	127690000	142980000	8	8	1.0088	0.0126402	13.5	16	256280000	109480000	146800000	7	7	0.972479	-0.0402612	29.42	16	156480000	85102000	71381000
	587	Tb927.11.10880	Tb11.01.2650, Tb11.01.2650:mRNA, Tb11.01.2650:pep	hypothetical protein, conserved		Q383J1		48.493	16.7	0	4	4	0.977537	-0.0327769	0.624968	0.678145	3	3	0.9065	-0.141621	9.7336	4	15929000	7184200	8745300	2	2	0.99354	-0.00935004	20.613	4	28648000	13692000	14957000	2	2	1.03716	0.0526406	21.623	2	6299400	3441500	2857900
	643	Tb927.11.13180	Tb11.01.4740, Tb11.01.4740:mRNA, Tb11.01.4740:pep	hypothetical protein conserved		Q382L8	X	61.21	51.2	0	24	24	0.977545	-0.0327646	0.346216	1.53026	21	21	0.96965	-0.044464	33.267	56	1975100000	955120000	1020000000	13	13	0.95116	-0.07224	20.691	30	1838700000	854870000	983880000	11	11	1.01284	0.0184103	10.159	29	982540000	521730000	460820000
	74	Tb927.10.6960;Tb927.10.6920;Tb10.v4.0248	TRYPtp6k15-3d06.p1c_551, Tb10.6k15.3810	hypothetical protein, conserved		Q38AR7		36.056	17.5	0	4	4	0.97757	-0.0327277	0.591062	0.758618	4	4	1.003	0.00432161	8.5228	7	43904000	20030000	23873000	2	2	1.0226	0.0322419	10.391	7	131010000	58928000	72086000	3	3	0.91083	-0.134747	15.062	8	81714000	41338000	40376000
	1581	Tb927.7.6890	Tb07.21H15.580	hypothetical protein, conserved		Q57XQ9		28.794	37.8	0	9	9	0.977586	-0.0327047	0.555325	0.848596	6	6	0.99674	-0.00471087	11.048	11	74607000	35011000	39596000	8	8	0.91786	-0.123654	11.756	11	151660000	65716000	85948000	6	6	1.02119	0.0302509	15.304	9	81134000	35390000	45743000
	1188	Tb927.4.2740	Tb04.2H8.1370	hypothetical protein, conserved		D6XFL0		16.327	55.3	0	10	10	0.977615	-0.0326619	0.190112	2.39508	9	9	0.96691	-0.0485465	13.461	23	854630000	417590000	437040000	9	9	0.96579	-0.0502186	13.074	20	969700000	464180000	505520000	8	8	1.00054	0.000779266	11.726	22	725540000	419960000	305590000
	1027	Tb927.3.1120	Tb03.27F10.90	GTP-binding nuclear protein rtb2, putative (rtb2)	rtb2	Q57WZ3		24.406	82.9	0	23	23	0.977723	-0.032503	0.399621	1.3233	22	22	0.97434	-0.0375028	28.493	54	1329400000	656920000	672500000	18	18	0.94419	-0.0828509	17.983	47	1361200000	652870000	708370000	19	19	1.01596	0.0228447	15.032	39	624330000	345560000	278770000
	836	Tb927.11.5060	Tb11.02.2710, Tb11.02.2710:mRNA, Tb11.02.2710:pep, Tb11.212.1370	hypothetical protein, conserved		Q385R2	X	119.59	6.1	0	3	3	0.977897	-0.0322454	0.452712	1.14333	3	3	0.95173	-0.0713757	7.9434	3	20596000	9638900	10957000	1	1	0.95749	-0.0626707	1.5088	2	12309000	5367700	6941300	2	2	1.0262	0.0373103	19.069	4	30109000	14996000	15113000
	962	Tb927.2.1680;Tb927.2.1560		cyclophilin-type peptidyl-prolyl cis-trans isomerase, putative		Q585R9		21.165	76	0	17	16	0.977924	-0.0322059	0.0946808	3.40078	14	14	0.99226	-0.0112099	7.4665	41	1579700000	753170000	826580000	12	11	0.97315	-0.0392659	13.359	33	1986600000	924340000	1062200000	13	12	0.968523	-0.0461418	19.477	36	900230000	500340000	399880000
	202	Tb927.1.3310		hypothetical protein, conserved		Q4GYP2		28.503	41.7	0	13	13	0.97793	-0.032197	0.478258	1.06414	12	12	1.0293	0.0416635	11.947	33	427780000	191380000	236400000	8	8	0.94787	-0.0772389	8.5614	21	465410000	225080000	240330000	11	11	0.958589	-0.0610158	24.697	31	310090000	168240000	141850000
	651	Tb927.11.13500	Tb11.01.5100, Tb11.01.5100:mRNA, Tb11.01.5100:pep	par1		Q382I7		68.349	85	0	60	60	0.978067	-0.0319954	0.270511	1.88624	56	56	0.97419	-0.0377249	13.479	128	2636900000	1266000000	1370900000	35	35	0.95559	-0.0655363	15.064	84	2830800000	1302400000	1528400000	45	45	1.00506	0.00727507	13.379	109	2301200000	1254300000	1046900000
	1073	Tb927.3.3180;Tb11.v5.0584	Tb03.3K10.170	Nucleoporin (TbNup98)	TbNup98	Q57V68		98.143	12.9	0	8	8	0.978119	-0.0319176	0.666477	0.585373	7	7	1.0154	0.0220482	15.982	15	99559000	44378000	55181000	7	7	0.89563	-0.159025	27.033	13	107250000	52935000	54310000	5	5	1.02899	0.0412241	15.64	12	38022000	19611000	18411000
	1860	Tb927.9.15360	Tb09.244.2630, Tb09.244.2630:mRNA, Tb09.244.2630:pep, chr9contig244a01.tmp0263	40S ribosomal protein S6, putative		Q38CX3		28.476	44.8	0	10	4	0.978227	-0.0317582	0.597477	0.743045	9	4	1.0094	0.013498	17.794	10	65960000	29635000	36325000	5	3	0.9115	-0.133685	22.531	6	84574000	41377000	43197000	7	3	1.01742	0.0249128	24.408	6	31887000	15700000	16187000
	69	Tb927.10.4330;Tb11.v5.1012;Tb10.v4.0043	TRYP_x-70a06.p2kb545_387, Tb10.70.2900	2-oxoisovalerate dehydrogenase beta subunit, mitochondrial precursor, putative		Q4FKP5	X	40.222	39.9	0	9	9	0.978241	-0.0317375	0.462964	1.11103	8	8	0.98351	-0.0239884	16.927	16	207580000	109950000	97630000	9	9	0.93543	-0.0962984	17.485	14	273540000	122210000	151320000	7	7	1.01753	0.0250743	24.823	12	139770000	79831000	59939000
	1407	Tb927.6.3930	Tb06.4F7.470	hypothetical protein, conserved		Q585Z1	X	49.246	20	0	6	6	0.978267	-0.0316994	0.870864	0.199481	5	5	0.78476	-0.349677	24.923	5	22497000	11275000	11222000	3	3	1.0091	0.0130692	5.8641	3	24308000	9137800	15170000	2	2	1.18223	0.241509	6.6632	3	5878900	3614000	2264900
	959	Tb927.11.9890	Tb11.01.1650, Tb11.01.1650:mRNA, Tb11.01.1650:pep	signal recognition particle receptor alpha subunit, putative		Q383U0		63.526	26.8	0	11	11	0.978278	-0.0316843	0.69419	0.526597	9	9	0.93702	-0.0938483	31.001	13	156260000	68461000	87798000	6	6	1.0774	0.107554	25.203	11	156670000	60898000	95777000	7	7	0.927386	-0.108759	15.449	11	76658000	41117000	35540000
	759	Tb927.11.2270	Tb11.18.0003, Tb11.18.0003:mRNA, Tb11.18.0003:pep	dynein intermediate chain IC140 (IDA7), putative		Q386T2		90.406	11.1	0	5	5	0.978283	-0.0316767	0.3986	1.32699	5	5	0.9551	-0.0662763	13.824	8	45183000	21707000	23476000	4	4	0.96172	-0.0563112	18.686	6	42675000	19126000	23549000	2	2	1.01928	0.0275573	17.328	4	21485000	11659000	9826300
	1942	Tb927.9.7170	Tb09.160.5240, Tb09.160.5240:mRNA, Tb09.160.5240:pep, chr9contig160.tmp0410	hypothetical protein, conserved		Q38EM7	X	53.98	9.1	0	3	3	0.978453	-0.031426	0.833396	0.262925	2	2	0.92289	-0.115769	29.183	4	20666000	10657000	10008000	1	1	1.17	0.226509	35.565	3	22953000	11058000	11896000	2	2	0.867528	-0.205017	21.818	4	25371000	13871000	11500000
	1510	Tb927.7.3500	Tb07.28B13.560	glutathione-S-transferase/glutaredoxin, putative		Q57WG5		35.436	71.5	0	18	18	0.978529	-0.0313135	0.033602	4.89531	15	15	0.97864	-0.0311498	15.137	36	748750000	338130000	410620000	11	11	0.97158	-0.0415953	16.757	21	578430000	259770000	318660000	10	10	0.985416	-0.0211954	19.921	18	335380000	184890000	150490000
	489	Tb927.10.7120	TRYPtp6k15-3d06.p1c_515, Tb10.6k15.3580	hypothetical protein, conserved		Q38AQ1		37.269	8.3	0	2	2	0.97856	-0.0312672	0.851176	0.232471	2	2	0.98658	-0.0194921	17.905	4	27922000	13869000	14052000	2	2	0.81711	-0.291398	16.252	4	31244000	15987000	15257000	2	2	1.16239	0.217088	26.759	4	17184000	10350000	6834100
	339	Tb927.2.5910;Tb927.10.15120		40S ribosomal protein S13, putative				17.309	28.5	0	5	5	0.978572	-0.0312495	0.264297	1.91977	3	3	0.98796	-0.0174755	14.411	7	46133000	19217000	26916000	1	1				0	0	0	0	3	3	0.969274	-0.0450235	16.554	4	12014000	7054300	4959400
	127	Tb927.10.16150;Tb11.v5.0397	TRYP_x-61h03.q2kb185_17, Tb10.61.0110	ATP-dependent zinc metallopeptidase, putative,metallo-peptidase, Clan MA(E) Family M41		Q387Q0	X	62.779	17.2	0	8	7	0.978608	-0.0311967	0.765427	0.385663	8	7	0.88598	-0.174654	17.058	11	72937000	33944000	38993000	3	3	0.96084	-0.0576319	21.882	6	21846000	9790300	12056000	5	4	1.10091	0.138696	13.663	7	36464000	18439000	18025000
	1076	Tb927.3.3300	Tb03.3K10.370	hypothetical protein, conserved		Q57V56		89.197	30.8	0	16	16	0.978978	-0.0306518	0.182505	2.45399	16	16	0.95863	-0.060954	17.348	31	199180000	95892000	103290000	8	8	0.98706	-0.0187903	10.611	21	243860000	107710000	136150000	11	11	0.991572	-0.0122111	13.517	32	144070000	77348000	66720000
	1761	Tb927.8.6820	Tb08.30K1.730	hypothetical protein, conserved		Q57TT1	X	47.159	27.2	0	6	6	0.979047	-0.0305503	0.750629	0.413828	5	5	1.0479	0.067501	17.134	6	44055000	18703000	25353000	5	5	0.87207	-0.197484	13.301	8	98227000	48198000	50028000	4	4	1.02693	0.0383322	10.099	5	36762000	21191000	15571000
	1702	Tb927.8.4810	Tb08.4A8.510	prohibitin 1 (PHB1)	PHB1	Q57UX1	X	31.429	62.5	0	22	22	0.979047	-0.0305499	0.24256	2.04358	19	19	0.99372	-0.00908869	11.125	50	1004000000	479620000	524410000	16	16	0.98971	-0.0149222	11.629	46	841360000	391220000	450130000	17	17	0.954198	-0.0676387	17.416	46	794700000	428930000	365760000
	122	Tb11.v5.0365;Tb927.11.12870		hypothetical protein, conserved				82.854	36.6	0	27	3	0.979093	-0.0304825	0.753669	0.407997	26	3	0.98648	-0.0196383	9.1576	5	68931000	33398000	35533000	15	2	0.88118	-0.182491	7.1575	4	91644000	43014000	48630000	15	2	1.07974	0.110682	3.3445	4	64881000	37751000	27130000
	952	Tb927.11.9670	Tb11.01.1440, Tb11.01.1440:mRNA, Tb11.01.1440:pep	glycine synthase, putative (GCVT1)	GCVT1	Q383W2	X	41.142	37.9	0	10	10	0.979229	-0.0302815	0.679643	0.557151	8	8	1.014	0.0200577	18.378	15	109350000	58472000	50874000	7	7	0.89746	-0.15608	19.84	12	179190000	86067000	93121000	5	5	1.03181	0.0451783	21.858	13	53062000	29530000	23533000
	1524	Tb927.7.3980	Tb07.5F10.700	immunodominant antigen, putative,tc40 antigen-like		Q57UM8		97.32	4	0.000612	2	2	0.97928	-0.0302067	0.0826007	3.5977	2	2	0.98382	-0.0235337	8.4474	3	28414000	11495000	16920000	1	1	0.98721	-0.0185711	13.042	2	32153000	15425000	16728000	1	1	0.966931	-0.0485152	8.3791	2	13960000	6809200	7151000
	953	Tb927.11.9700	237.t00933, Tb11.01.1465, Tb11.01.1465:mRNA, Tb11.01.1465:pep	nascent polypeptide associated complex alpha subunit, putative		Q383V9		11.406	9.9	0.00059207	2	2	0.97929	-0.0301921	0.682841	0.550379	2	2	1.0177	0.0253123	11.586	4	39257000	17348000	21909000	0	0				0	0	0	0	2	2	0.942329	-0.0856966	6.4401	4	29994000	15873000	14122000
	1663	Tb927.8.2740	Tb08.26A17.830	mitochondrial RNA binding protein (TbRBP38)	TbRBP38	D6XL11	X	38.497	52.7	0	19	19	0.979449	-0.0299577	0.625879	0.676045	18	18	0.99389	-0.00884191	17.057	46	1171200000	542250000	628930000	14	14	0.91408	-0.129608	21.375	29	534710000	242790000	291920000	14	14	1.03424	0.0485763	22.155	24	332180000	191040000	141130000
	1583	Tb927.7.6910	Tb07.21H15.560	hypothetical protein, conserved		Q57XR1		92.255	34.9	0	19	19	0.979727	-0.0295486	0.221419	2.17515	16	16	0.98074	-0.0280574	17.073	32	302120000	135230000	166890000	11	11	0.95964	-0.0594348	11.655	16	356900000	165800000	191100000	10	10	0.999201	-0.00115369	16.445	19	171270000	87987000	83282000
	598	Tb927.11.1130;Tb11.v5.0702	Tb11.47.0035, Tb11.47.0035:exon:2, Tb11.47.0035:mRNA, Tb11.47.0035:pep, Tb11.v4.0001, Tb11.v4.0001:mRNA, Tb11.v4.0001:pep, Tb927.11.1120	calpain-like cysteine peptidase, putative,antigen, putative		Q387D8,Q387D9		613.99	1.5	0.0044126	7	2	0.979755	-0.0295072	0.636028	0.652838	5	1	1.0114	0.0163537		1	11136000	5025200	6111000	4	2	0.9491	-0.075368	18.293	3	17709000	8579700	9129500	3	0				0	0	0	0
	1847	Tb927.9.14070	Tb09.211.4600, Tb09.211.4600:mRNA, Tb09.211.4600:pep, chr9contig211.tmp0508c	short-chain dehydrogenase, putative		Q38D48	X	51.103	16	0	4	4	0.979758	-0.0295022	0.922744	0.115997	3	3	0.83849	-0.254135	25.773	6	79645000	39240000	40405000	4	4	0.78951	-0.340971	30.82	8	126870000	64157000	62713000	3	3	1.4207	0.506599	26.891	5	82829000	51308000	31521000
	293	Tb927.11.9710;Tb927.10.13500	Tb11.01.1470, Tb11.01.1470:mRNA, Tb11.01.1470:pep	60S ribosomal protein L10a, putative (RPL10A)	RPL10A			24.597	47.7	0	9	9	0.979954	-0.0292141	0.483046	1.04977	7	7	0.99605	-0.00570993	16.057	15	127960000	60403000	67559000	4	4	0.93523	-0.0966069	22.723	5	70272000	29433000	40839000	6	6	1.01022	0.0146745	26.843	8	41645000	21695000	19950000
	420	Tb927.10.4080	TRYP_x-70a06.p2kb545_424, Tb10.70.3190	hypothetical protein, conserved		Q38BJ2	X	127.1	15	0	9	9	0.980084	-0.0290226	0.494086	1.01717	6	6	0.94547	-0.0808964	24.895	12	264030000	126440000	137590000	5	5	1.0264	0.0375931	17.733	9	267410000	117220000	150190000	6	6	0.97012	-0.0437644	15.718	13	257780000	137430000	120350000
	1628	Tb927.8.1550	Tb08.29O9.260	paraflagellar rod component, putative (PFC3)	PFC3	Q580G8		88.178	56.3	0	39	39	0.980087	-0.0290179	0.154897	2.69062	36	36	0.98774	-0.0177968	14.96	83	1382100000	649200000	732910000	29	29	0.96266	-0.0549017	9.2549	75	2407700000	1121500000	1286200000	30	30	0.990099	-0.0143553	15.148	77	1424200000	799880000	624300000
	590	Tb927.11.10960	Tb11.01.2740, Tb11.01.2740:mRNA, Tb11.01.2740:pep	hypothetical protein, conserved		Q383I2	X	71.772	33.1	0	13	13	0.980105	-0.0289925	0.437237	1.19351	11	11	0.97561	-0.0356235	13.538	22	209820000	105550000	104270000	9	9	1.0183	0.0261627	22.404	17	267490000	116740000	150750000	5	5	0.947688	-0.0775165	16.89	10	91761000	48071000	43690000
	747	Tb927.11.180	Tb11.03.0950, Tb11.03.0950:mRNA, Tb11.03.0950:pep	electron transfer flavoprotein, putative		Q387N3	X	29.949	25.7	0	4	4	0.980571	-0.0283055	0.766293	0.384032	4	4	0.87507	-0.19253	14.063	5	41140000	19528000	21612000	3	3	1.0209	0.0298416	19.471	6	66537000	30858000	35678000	3	3	1.05539	0.0777717	8.4252	5	39924000	21577000	18347000
	1417	Tb927.6.4200	Tb06.26G9.1150	hypothetical protein, conserved		Q586Y7	X	50.398	8.1	0	3	3	0.980595	-0.0282705	0.390007	1.35843	2	2	1.0108	0.0154976	8.6111	3	23339000	10570000	12769000	3	3	0.98218	-0.0259406	14.762	4	23200000	9056200	14144000	2	2	0.949758	-0.0743684	6.1234	3	9896400	5135600	4760800
	367	Tb927.10.2190	TRYP_x-70a06.p2kb545_758, Tb10.70.5560	hypothetical protein, conserved		Q38C25		34.552	39.8	0	8	8	0.980722	-0.0280837	0.781572	0.35555	8	8	0.92435	-0.113489	15.806	12	391340000	204280000	187060000	6	6	0.92014	-0.120075	12.184	14	538750000	246400000	292350000	7	7	1.10904	0.149313	17.914	13	417920000	217680000	200240000
	605	Tb927.11.11520	Tb11.01.3370, Tb11.01.3370:mRNA, Tb11.01.3370:pep	glycosomal membrane protein (PEX11)	PEX11	Q383C6		24.027	34.4	0	13	13	0.980766	-0.0280186	0.0953718	3.39029	8	8	0.97254	-0.0401705	8.5041	22	1827100000	852320000	974820000	8	8	0.99332	-0.00966954	20.201	19	1087000000	577500000	509450000	11	11	0.976562	-0.0342157	7.5903	25	1630800000	885420000	745350000
	515	Tb927.10.8030	TRYPtp6k15-3d06.p1c_368, Tb10.6k15.2510	hypothetical protein, conserved		Q38AG1	X	28.834	73.3	0	22	22	0.980844	-0.0279043	0.296113	1.75578	21	21	0.95414	-0.0677271	12.72	52	1050500000	509780000	540700000	15	15	0.99442	-0.00807278	15.252	33	714310000	333950000	380360000	13	13	0.99453	-0.00791308	16.697	22	247720000	135740000	111980000
	577	Tb927.11.10540	Tb11.01.2310, Tb11.01.2310:mRNA, Tb11.01.2310:pep	hypothetical protein, conserved		Q383M5		99.443	39.9	0	25	25	0.980866	-0.0278714	0.680466	0.555404	20	20	0.94842	-0.076402	21.286	44	282240000	129860000	152380000	22	22	0.93582	-0.095697	28.68	44	406890000	167290000	239600000	18	18	1.06325	0.0884848	14.827	40	209680000	113980000	95703000
	583	Tb927.11.10760	Tb11.01.2530, Tb11.01.2530:mRNA, Tb11.01.2530:pep	kinesin-like protein, putative		Q383K3		69.884	65.5	0	43	43	0.980952	-0.0277461	0.283446	1.81886	37	37	1.0053	0.00762609	14.707	85	1544500000	724980000	819520000	29	29	0.96065	-0.0579172	12.3	58	1000500000	472940000	527580000	27	27	0.977422	-0.0329472	19.378	58	1230200000	671440000	558780000
	995	Tb927.2.4240		GTP binding protein, putative		Q586V0		40.685	28.6	0	11	11	0.981035	-0.0276238	0.380184	1.39523	9	9	1.0016	0.00230647	37.594	18	139900000	71084000	68812000	7	7	0.94823	-0.0766911	9.3254	14	164080000	78471000	85611000	11	11	0.994135	-0.00848689	24.078	18	110290000	59129000	51164000
	879	Tb927.11.6370	Tb11.02.4230, Tb11.02.4230:mRNA, Tb11.02.4230:pep	leucine-rich repeat protein (LRRP), putative		Q385D2		95.767	27.8	0	11	11	0.981101	-0.0275263	0.681816	0.552546	8	8	1.0057	0.00820001	18.73	12	137680000	65976000	71704000	7	7	0.90692	-0.140953	19.085	12	221110000	105790000	115310000	6	6	1.03539	0.0501738	18.309	6	78232000	42384000	35849000
	391	Tb927.10.2880	TRYP_x-70a06.p2kb545_643, Tb10.70.4750	calcium channel protein, putative		Q38BV7		303.77	6.6	0	12	12	0.981235	-0.0273297	0.82986	0.26906	10	10	0.94326	-0.0842726	25.275	11	89926000	48209000	41717000	6	6	0.87883	-0.186344	30.224	4	85223000	42359000	42864000	6	6	1.13968	0.188628	15.552	8	39953000	22259000	17694000
	1985	Tb927.9.9940	Tb09.211.1470, Tb09.211.1470:mRNA, Tb09.211.1470:pep, chr9contig211.tmp0174c	PACRGB		Q38E08		35.353	25	0	7	7	0.981249	-0.0273095	0.755481	0.404532	6	6	0.93635	-0.0948802	29.88	10	111400000	56162000	55234000	2	2	1.0283	0.0402612	14.943	5	45712000	18098000	27614000	0	0				0	0	0	0
	740	Tb927.11.16890;Tb927.11.16900	Tb11.01.8650, Tb11.01.8650:mRNA, Tb11.01.8650:pep	hypothetical protein, conserved		Q380Z7		228.84	10	0	13	13	0.981373	-0.0271263	0.613204	0.70556	11	11	1.0354	0.0501882	11.647	18	70423000	30157000	40266000	11	11	0.92781	-0.108099	13.776	19	108310000	49822000	58490000	9	9	0.983865	-0.0234683	19.735	19	61991000	34777000	27213000
	1256	Tb927.5.1160	Tb05.30H13.70	hypothetical protein, conserved		Q57VE7		25.569	68.9	0	17	17	0.981423	-0.0270527	0.347132	1.52644	14	14	0.95339	-0.0688616	15.207	32	631380000	278320000	353060000	11	11	1.0047	0.00676478	17.303	19	525690000	227970000	297720000	10	10	0.986875	-0.0190614	17.122	24	435550000	234210000	201340000
	1758	Tb927.8.6660	Tb08.30K1.530	paraflagellar rod component, putative (PFC1)	PFC1	Q57TU7		69.055	61.4	0	37	37	0.981457	-0.0270032	0.167068	2.58149	33	33	0.9918	-0.0118789	12.612	76	3033800000	1417400000	1616400000	25	25	0.96446	-0.0522067	17.221	59	2737800000	1254300000	1483500000	32	32	0.988338	-0.0169241	15.148	78	1899300000	1040100000	859250000
	1731	Tb927.8.5940	Tb08.11J15.940	hypothetical protein, conserved		Q57YJ5		54.878	4.9	0.0089805	2	2	0.981551	-0.0268653	0.423398	1.23991	2	2	1.0184	0.0263043	4.7744	3	12743000	5635400	7108000	2	2	0.95876	-0.0607584	15.913	3	18706000	8847800	9858500	2	2	0.968523	-0.0461418	6.2695	3	16565000	7828500	8736500
	753	Tb927.11.1960	Tb11.46.0011, Tb11.46.0011:mRNA, Tb11.46.0011:pep	leucine-rich repeat protein (LRRP), putative		Q386W3		42.608	7.4	0.00059277	2	2	0.981622	-0.0267599	0.742799	0.428956	1	1	0.95957	-0.05954	8.0056	2	11152000	4427300	6724200	2	2	0.91371	-0.130192	24.767	4	22371000	10605000	11766000	2	2	1.07882	0.109452	13.232	4	13362000	7184600	6177300
	1946	Tb927.9.7260	Tb09.160.5320, Tb09.160.5320:mRNA, Tb09.160.5320:pep, chr9contig160.tmp0418	hypothetical protein, conserved		Q38EL9	X	41.248	18.9	0	4	4	0.981638	-0.0267363	0.725134	0.463681	4	4	0.93317	-0.0997882	19.027	5	81162000	35779000	45383000	2	2	1.0757	0.105276	14.932	4	65628000	29764000	35864000	1	1	0.942329	-0.0856966	18.883	2	26226000	12316000	13910000
	789	Tb927.11.3280;Tb927.11.4660;Tb927.9.3650;Tb927.8.8350;Tb927.4.3910	Tb11.02.0790, Tb11.02.0790:mRNA, Tb11.02.0790:pep	kinesin, putative,MCAK-like kinesin, putative (Kif13-5)	Kif13-5	Q386I3		80.07	14.5	0	6	5	0.981729	-0.0266039	0.703514	0.507349	5	4	0.90644	-0.141717	15.98	7	38499000	17106000	21393000	2	2	1.0452	0.063779	6.3613	3	38638000	15430000	23208000	5	5	0.998702	-0.00187429	5.8899	8	63748000	36366000	27382000
	1015	Tb927.2.5660		adenylate kinase, putative (ADKA)	ADKA	Q586D5		29.339	84.2	0	16	16	0.982022	-0.0261734	0.798389	0.324836	13	13	0.96603	-0.0498601	12.516	30	368920000	175020000	193890000	14	14	0.88964	-0.168706	16.074	33	561650000	269840000	291810000	11	11	1.10194	0.140046	17.343	23	265010000	150430000	114570000
	196	Tb927.1.2750		hypothetical protein, conserved		Q4GYU7		18.698	69	0	7	7	0.982041	-0.0261445	0.737955	0.438395	7	7	0.9165	-0.125793	18.963	16	131780000	64083000	67695000	4	4	0.96147	-0.0566863	15.288	10	188530000	92153000	96381000	3	3	1.07478	0.104046	9.334	8	139160000	75934000	63224000
	1882	Tb927.9.2650	Tb09.160.1310, Tb09.160.1310:mRNA, Tb09.160.1310:pep, chr9contig160.tmp0131c	hypothetical protein, conserved		Q38FQ5	X	66.517	24.8	0	9	9	0.982112	-0.0260411	0.906778	0.141178	8	8	0.94273	-0.0850835	20.492	7	122250000	50769000	71482000	3	3	0.79372	-0.333298	42.99	4	67914000	29899000	38015000	4	4	1.26598	0.340258	9.4788	3	48883000	28630000	20253000
	610	Tb927.11.11750;Tb927.11.11740	Tb11.v5.0034, Tb11.v5.0034.1, Tb11.v5.0034.1:pep	membrane-bound acid phosphatase, putative				53.348	22.2	0	4	4	0.982305	-0.0257564	0.834506	0.261006	2	2	1.1211	0.164915	3.8834	2	11973000	6478400	5494100	2	2	0.86398	-0.21093	13.6	2	15025000	7427100	7597500	1	1	0.978569	-0.031254	10.949	2	8988600	4429100	4559500
	1377	Tb927.6.2170	Tb06.4M18.480	co-chaperone GrpE, putative		Q584T9	X	23.877	69.4	0	13	13	0.982488	-0.0254876	0.624743	0.678665	12	12	0.97188	-0.0411499	12.676	33	1518900000	716610000	802240000	10	10	1.0412	0.0582472	14.394	27	1489000000	651900000	837080000	12	12	0.937207	-0.0935602	29.676	32	1020500000	543980000	476520000
	1371	Tb927.6.1890	Tb06.28P18.1040	hypothetical protein, conserved		Q585M2	X	68.047	7	0	4	4	0.982509	-0.0254569	0.872587	0.196629	3	3	1.0718	0.100036	11.082	4	2710300	1162100	1548200	0	0				0	0	0	0	2	2	0.900657	-0.15095	8.6675	3	4092200	2173800	1918400
	1354	Tb927.6.1200	Tb06.3A7.700	hypothetical protein, conserved		Q585C7	X	52.96	20.7	0	5	5	0.982733	-0.0251284	0.870615	0.199893	4	4	1.1323	0.179256	25.119	4	53620000	24432000	29188000	2	2	1.02	0.0285692	12.704	3	43146000	19494000	23652000	3	3	0.82176	-0.283211	18.224	3	30908000	18538000	12369000
	966	Tb927.2.2160		paraflagellar rod component, putative (PFC11)	PFC11	Q586J7		37.731	63.2	0	15	15	0.982856	-0.0249487	0.444791	1.1688	14	14	1.0018	0.00259452	13.478	28	333390000	163160000	170230000	11	11	0.94751	-0.0777869	13.936	21	362580000	174010000	188570000	13	13	1.00024	0.000346288	14.834	25	314030000	165900000	148130000
	1805	Tb927.9.10890	Tb09.211.2250, Tb09.211.2250:mRNA, Tb09.211.2250:pep, chr9contig211.tmp0261c	hypothetical protein, conserved		Q38DT2		30.774	27.5	0	5	5	0.983035	-0.0246851	0.783751	0.351534	4	4	0.92491	-0.112615	19.532	12	96838000	48382000	48456000	3	3	0.93692	-0.0940022	9.3755	8	165760000	76128000	89632000	5	5	1.09624	0.132562	14.504	11	80287000	46060000	34227000
	143	Tb927.8.5010;Tb927.8.5000;Tb927.8.4990;Tb927.8.4980;Tb927.8.4970;Tb11.v5.0538	Tb08.5H5.880	Paraflagellar rod protein 2,Paraflagellar rod protein A (PFR2)	PFR2			69.596	91.7	0	73	71	0.983058	-0.0246509	0.267699	1.90132	65	63	0.96681	-0.0486957	13.931	208	11054000000	5140700000	5913300000	54	53	0.97843	-0.0314595	16.493	153	8370300000	3848900000	4521400000	58	56	1.00431	0.00620248	25.928	172	6140500000	3377000000	2763500000
	1057	Tb927.3.2300	Tb03.48O8.620	hypothetical protein, conserved		Q582U3	X	22.084	26.4	0	4	4	0.983142	-0.0245282	0.626081	0.675578	3	3	0.97695	-0.0336434	12.013	5	33019000	15162000	17857000	4	4	0.93688	-0.0940638	6.4133	5	73316000	33226000	40090000	2	2	1.03823	0.0541227	6.2625	4	29234000	16487000	12747000
	906	Tb927.11.7510;Tb927.11.7460	Tb11.02.5500, Tb11.02.5500:mRNA, Tb11.02.5500:pep	glucose-regulated protein 78, putative,luminal binding protein 1 (BiP), putative				71.434	67.8	0	52	52	0.983432	-0.0241027	0.377491	1.40549	50	50	1.0091	0.0130692	14.639	159	6210500000	2923900000	3286600000	45	45	0.98335	-0.0242231	12.458	134	6559800000	3006900000	3552900000	44	44	0.958497	-0.0611541	13.727	132	3132100000	1726800000	1405400000
	338	Tb927.10.15010	TRYP_x-61h03.q2kb185_231, Tb10.61.1530	lipoic acid synthetase, mitochondrial precursor, putative		Q388A7	X	45.476	11.2	0	3	3	0.983512	-0.023985	0.869323	0.202036	2	2	0.93832	-0.0918481	7.4349	3	14973000	7442500	7530100	2	2	0.86752	-0.205031	22.448	3	16654000	7295600	9357900	2	2	1.16872	0.224924	30.853	3	7465600	4513300	2952200
	958	Tb927.11.9860	237.t00936, Tb11.01.1625, Tb11.01.1625:mRNA, Tb11.01.1625:pep	hypothetical protein, conserved		Q383U3		11.865	100	0	10	10	0.983708	-0.0236976	0.776734	0.364507	10	10	0.99344	-0.00949526	16.257	20	702010000	334030000	367990000	3	3	1.0683	0.0953168	16.112	6	236240000	106260000	129990000	2	2	0.896941	-0.156914	22.169	4	80582000	43047000	37535000
	1538	Tb927.7.4460	Tb07.26A24.970	hypothetical protein, conserved		Q57X62		91.199	10.5	0	6	6	0.984091	-0.0231369	0.553392	0.853626	6	6	0.97399	-0.0380211	12.606	10	91525000	42811000	48715000	5	5	0.95199	-0.0709817	32.737	10	220070000	100680000	119390000	5	5	1.02782	0.0395921	21.657	10	107390000	57539000	49852000
	1703	Tb927.8.4870	Tb08.4A8.570	DIGIT,flagellar component		Q57UW5		136.49	8.6	0	7	7	0.984119	-0.0230949	0.76536	0.38579	6	6	1.0712	0.0992279	20.566	4	8088600	4618500	3470100	2	2	0.9766	-0.0341603		1	732050	309140	422910	5	5	0.911079	-0.134352	30.828	6	11168000	5832800	5335600
	1159	Tb927.4.1670	Tb04.2L9.1160	hypothetical protein, conserved		Q581R4	X	17.389	51.6	0	5	5	0.984157	-0.0230394	0.814919	0.295271	5	5	0.88437	-0.177278	19.059	8	111210000	52823000	58391000	2	2	1.0882	0.121944	27.001	5	84646000	40201000	44445000	2	2	0.990491	-0.0137838	21.138	6	43460000	23829000	19631000
	459	Tb927.10.5770	TRYP_x-70a06.p2kb545_164, Tb10.70.1190	valosin-containing protein homolog,Transitional endoplasmic reticulum ATPase, putative (VCP)	VCP	Q38B27		85.825	14.6	0	6	6	0.984159	-0.0230362	0.741376	0.431722	3	3	0.94801	-0.0770258	17.416	6	46373000	23354000	23019000	4	4	0.93921	-0.0904803	24.587	6	94559000	37148000	57411000	4	4	1.07058	0.0983974	15.804	4	51686000	26781000	24905000
	743	Tb927.11.1700	Tb11.55.0010, Tb11.55.0010:mRNA, Tb11.55.0010:pep	hypothetical protein, conserved		Q386Y4	X	61.63	30.2	0	12	12	0.984381	-0.0227108	0.702966	0.508474	9	9	1.0574	0.0805212	17.474	16	210630000	92086000	118540000	5	5	0.94873	-0.0759305	15.031	12	121550000	58778000	62776000	10	10	0.950841	-0.0727232	15.072	23	190320000	100910000	89406000
	593	Tb927.11.1110;Tb11.v5.1011	Tb11.v5.0060, Tb11.v5.0060.1, Tb11.v5.0060.1:pep	calpain, putative				171.46	37.3	0	17	5	0.984859	-0.0220111	0.848648	0.236761	15	3	0.93333	-0.0995408	22.796	4	39456000	18906000	20550000	5	2	1.1325	0.179511	33.658	3	14660000	5467900	9191700	10	2	0.903751	-0.146003	6.8759	2	3293500	1742200	1551300
	109	Tb927.10.5340;Tb927.10.5330;Tb11.v5.1060;Tb11.v5.0243	TRYP_x-70a06.p2kb545_234, Tb10.70.1730	40S ribosomal protein S18, putative (RPS18)	RPS18			17.51	39.2	0	5	5	0.984906	-0.0219415	0.685741	0.544264	5	5	1.0132	0.018919	11.239	11	151360000	67506000	83850000	2	2	1.0215	0.0306892	18.382	5	95236000	39849000	55388000	2	2	0.923105	-0.115433	16.19	6	59073000	31447000	27626000
	1943	Tb927.9.7190	Tb09.160.5260, Tb09.160.5260:mRNA, Tb09.160.5260:pep, chr9contig160.tmp0412	oxidoreductase, putative		Q38EM5	X	49.92	29.2	0	10	10	0.984958	-0.021866	0.729333	0.455351	6	6	1.0404	0.0571383	23.217	10	48684000	20567000	28118000	7	7	1.0034	0.00489684	18.808	10	63731000	31374000	32357000	6	6	0.915332	-0.127633	11.184	13	62958000	31420000	31538000
	343	Tb927.10.15350	TRYP_x-61h03.q2kb185_167, Tb10.61.1090	histone H3 variant,H3V (h3vaR)	h3vaR	Q387X7		16.022	50.4	0	8	5	0.984963	-0.0218588	0.888801	0.170068	8	5	1.0311	0.0441843	17.1	8	148750000	64897000	83850000	6	3	0.81949	-0.287202	15.049	6	116420000	57501000	58917000	5	2	1.13088	0.177441	14.147	5	68106000	40161000	27945000
	819	Tb927.11.4480	TRYP_xi-1013a02.q1k_47, Tb11.02.2060, Tb11.02.2060:mRNA, Tb11.02.2060:pep	radial spoke protein RSP4/6, putative		Q385W9		66.905	43.2	0	17	17	0.985001	-0.0218029	0.695083	0.524742	16	16	0.99051	-0.0137566	18.722	32	476750000	211490000	265260000	13	13	0.92727	-0.108939	14.795	30	708170000	327940000	380240000	15	15	1.04051	0.0572866	19.227	31	392730000	205790000	186940000
	1114	Tb927.3.4980	Tb03.48K5.750	hypothetical protein, conserved (pseudogene),hypothetical protein, conserved, frameshift				61.742	18.3	0	10	10	0.985002	-0.0218017	0.888924	0.169868	8	8	0.97866	-0.0311204	12.315	13	71180000	38171000	33009000	5	5	0.83746	-0.255908	25.471	10	79989000	38971000	41018000	7	7	1.16604	0.221623	28.207	10	28269000	17342000	10927000
	1753	Tb927.8.650	Tb08.12O16.210	cation-transporting ATPase, putative		Q57YG5		140.4	21.2	0	18	18	0.985037	-0.0217496	0.840856	0.250069	17	17	0.90507	-0.143899	16.84	27	301550000	130460000	171090000	7	7	0.94107	-0.0876261	25.259	9	190120000	89921000	100200000	6	6	1.12216	0.166276	13.572	4	77624000	43557000	34067000
	814	Tb927.11.4320	TRYP_xi-1013a02.q1k_72, Tb11.02.1860, Tb11.02.1860:mRNA, Tb11.02.1860:pep	hypothetical protein, conserved		Q385Y5	X	51.878	45.1	0	15	15	0.985152	-0.0215821	0.457953	1.12673	13	13	1.0162	0.0231844	15.09	25	312500000	143940000	168560000	7	7	0.9611	-0.0572415	11.53	14	425950000	199020000	226930000	11	11	0.978953	-0.0306892	11.435	20	310180000	169810000	140370000
	1144	Tb927.4.1020	Tb04.5E12.470	serine-palmitoyl-CoA transferase, putative		Q580D0		54.128	25.3	0	10	10	0.985161	-0.0215686	0.828483	0.271456	9	9	1.1089	0.149129	15.533	9	137340000	62725000	74612000	4	4	0.90682	-0.141112	16.373	5	91354000	39841000	51513000	5	5	0.950841	-0.0727232	10.315	8	74811000	39574000	35237000
	1071	Tb927.3.3130	Tb03.27C5.750	hypothetical protein, conserved		Q57ZJ9	X	178.08	16.6	0	21	21	0.985276	-0.0214002	0.401927	1.31499	19	19	0.96677	-0.0487554	14.634	39	505590000	233750000	271840000	10	10	1.0127	0.0182069	12.901	17	582090000	268130000	313960000	11	11	0.976944	-0.0336521	13.16	30	365130000	197960000	167170000
	1245	Tb927.4.590	Tb04.5E12.1170	hypothetical protein, conserved		Q57ZY7		88.024	19.8	0	14	14	0.985391	-0.0212321	0.227599	2.13544	12	12	1.0024	0.00345832	19.914	29	294520000	132580000	161940000	6	6	0.97695	-0.0336434	8.6093	10	248910000	111750000	137160000	9	9	0.97704	-0.0335111	19.048	18	180680000	97438000	83241000
	1803	Tb927.9.10770	Tb09.211.2150, Tb09.211.2150:mRNA, Tb09.211.2150:pep, chr9contig211.tmp0251c	Polyadenylate-binding protein 2 (Poly(A)-binding protein 2) (Poly(A)-binding protein II) (PABII) (Polyadenylate-binding nuclear protein 1) (Nuclear poly(A)-binding protein 1) (PABP2), putative (PABP2)	PABP2	Q38DU2		62.147	62.7	0	25	25	0.985588	-0.0209431	0.579029	0.788293	23	23	1.0148	0.0211954	13.855	57	1941700000	897610000	1044100000	21	21	0.99965	-0.000505032	16.473	42	1779800000	836380000	943370000	21	21	0.943752	-0.0835197	19.849	42	1408900000	750420000	658430000
	192	Tb927.1.2400;Tb927.1.2380;Tb927.1.2360;Tb927.1.2340;Tb11.v5.0468		alpha tubulin				49.787	82.9	0	58	58	0.985694	-0.0207878	0.335188	1.57696	50	50	0.97473	-0.0369254	13.574	461	156600000000	74457000000	82142000000	52	52	0.97422	-0.0376805	20.453	456	175110000000	82381000000	92730000000	54	54	1.00852	0.0122426	12.967	406	119380000000	66385000000	52997000000
	211	Tb927.1.4310		hypothetical protein, conserved		Q4GYE7		183.76	40.8	0	58	58	0.985749	-0.020708	0.439797	1.18509	51	51	0.99313	-0.00994552	21.017	109	1289900000	607900000	682000000	32	32	0.95766	-0.0624146	19.441	62	887480000	423200000	464280000	45	45	1.00712	0.0102361	17.92	85	712520000	378460000	334060000
	1082	Tb927.3.3580	Tb03.28C22.1060	heat shock protein 90, putative,lipophosphoglycan biosynthetic protein, putative,glucose regulated protein 94, putative (LPG3)	LPG3	Q57W94		87.766	46.4	0	41	41	0.985943	-0.0204245	0.164837	2.60089	37	37	0.975	-0.0365259	15.559	101	2877000000	1357200000	1519700000	28	28	0.98545	-0.0211454	24.138	66	2264300000	1091000000	1173300000	26	26	0.997506	-0.00360224	18.225	66	1463000000	810640000	652330000
	1918	Tb927.9.5410	Tb09.160.3930, Tb09.160.3930:mRNA, Tb09.160.3930:pep, chr9contig160.tmp0304	hypothetical protein, conserved		Q38F14		34.163	30.6	0	6	6	0.986108	-0.0201826	0.755939	0.403658	6	6	0.91931	-0.121377	14.268	8	59305000	30777000	28527000	2	2	0.99039	-0.0139313	11.098	4	45480000	20454000	25027000	3	3	1.05319	0.0747601	19.534	4	36017000	18548000	17469000
	941	Tb927.11.9150	Tb11.01.0890, Tb11.01.0890:mRNA, Tb11.01.0890:pep	hypothetical protein, conserved		Q384B3	X	191.13	1.6	0.00061881	2	2	0.986202	-0.0200452	0.914343	0.129192	2	2	0.86782	-0.204532	31.645	3	5794200	2527800	3266400	1	1	0.89225	-0.16448		1	8250600	4521000	3729700	1	1	1.23874	0.308877	14.46	2	391010	237200	153820
	1738	Tb927.8.6160;Tb927.8.6150	Tb08.11J15.560	40S ribosomal protein S8, putative				24.937	30.5	0	6	6	0.986278	-0.0199333	0.854301	0.227184	6	6	1.0652	0.0911243	14.691	14	173140000	73880000	99259000	3	3	0.86425	-0.210479	14.146	8	102180000	49602000	52579000	3	3	1.04214	0.0595551	16.386	11	84898000	48504000	36393000
	456	Tb927.10.5630	TRYP_x-70a06.p2kb545_187, Tb10.70.1360	hypothetical protein, conserved		Q38B41		21.709	27	0	5	5	0.986326	-0.0198632	0.896175	0.158147	5	5	0.99905	-0.00137121	18.873	6	68125000	34709000	33416000	3	3	0.83416	-0.261604	20.534	4	64050000	30124000	33926000	3	3	1.1514	0.203386	14.856	5	39176000	19651000	19524000
	1521	Tb927.7.3940	Tb07.5F10.810	mitochondrial carrier protein,ADP/ATP mitochondrial translocase, putative,adenine nucleotide mitochondrial translocator, putative (MCP16)	MCP16	Q57UM4	X	36.34	18.4	0	5	5	0.98639	-0.0197697	0.877235	0.188964	5	5	1.0581	0.081476	13.39	14	48391000	21833000	26558000	0	0				0	0	0	0	3	3	0.91954	-0.121015	14.493	10	7541900	4114400	3427500
	1455	Tb927.7.1280;Tb927.7.1260	Tb07.27M11.520	hypothetical protein, conserved		Q57WS2		26.047	17.2	0.0017007	2	2	0.986665	-0.0193676	0.972905	0.0396292	1	1	1.3523	0.435415		1	9180600	4589600	4591000	0	0				0	0	0	0	1	1	0.719891	-0.47415		1	5063000	2357500	2705400
	182	Tb927.1.1210		conserved protein, unknown function		Q4GZ98	X	16.902	36.1	0	4	4	0.986672	-0.0193569	0.748412	0.418095	2	2	1.0171	0.0244615	22.92	4	25612000	12306000	13307000	1	1	1.0293	0.0416635	7.9113	4	13964000	6329100	7635100	3	3	0.917515	-0.124196	5.8782	5	16446000	8917900	7527800
	1811	Tb927.9.11220	Tb09.211.2530, Tb09.211.2530:mRNA, Tb09.211.2530:pep, chr9contig211.tmp0291	hypothetical protein, conserved		Q38DQ3	X	41.551	31.2	0	11	11	0.987032	-0.0188307	0.332996	1.58642	10	10	0.96812	-0.0467422	11.755	23	368250000	174200000	194050000	6	6	1.0028	0.0040339	11.97	14	328580000	137090000	191500000	9	9	0.990491	-0.0137838	11.352	18	194000000	112800000	81202000
	1983	Tb927.9.9840	Tb09.211.1380, Tb09.211.1380:mRNA, Tb09.211.1380:pep, chr9contig211.tmp0165c	lipoic acid containing carrier protein, putative (GCVH)	GCVH	Q38E17	X	15.216	29.7	0	5	5	0.987248	-0.0185149	0.861665	0.2148	5	5	1.0013	0.00187429	31.895	11	293430000	137210000	156220000	4	4	0.87655	-0.190092	6.7054	9	178290000	92544000	85741000	4	4	1.09632	0.132673	9.7921	12	205560000	115400000	90157000
	84	Tb927.10.15250;Tb11.v5.0996;Tb11.1220	TRYP_x-61h03.q2kb185_192, Tb10.61.1260	paraflagellar rod component, putative (PFC15)	PFC15	Q387Y6	X	57.813	25.2	0	12	12	0.987319	-0.018412	0.676319	0.564224	11	11	0.96353	-0.0535985	13.803	30	327480000	158880000	168600000	7	7	0.95975	-0.0592694	30.754	23	409850000	202680000	207170000	7	7	1.04076	0.0576319	13.877	21	275680000	158640000	117040000
	537	Tb927.10.9080	TRYPtp6k15-3d06.p1c_196, Tb10.6k15.1350	pteridine transporter, putative		Q38A66		69.998	16.6	0	10	9	0.987373	-0.0183335	0.714949	0.484089	10	9	0.9531	-0.0693005	13.076	26	798860000	387120000	411740000	6	5	0.96319	-0.0541077	15.257	11	546080000	248190000	297880000	4	3	1.04856	0.0684077	10.897	9	382360000	222090000	160270000
	1688	Tb927.8.4100;Tb927.8.4050	Tb08.10J17.80	hypothetical protein, conserved				83.063	19.2	0	10	10	0.987419	-0.0182655	0.812803	0.299023	10	10	0.97805	-0.0320199	18.584	17	125880000	57806000	68078000	6	6	0.91499	-0.128172	17.983	8	91822000	43224000	48598000	3	3	1.07579	0.105396	10.881	6	32995000	17815000	15181000
	58	Tb927.5.4470;Tb05.5K5.120	Tb05.45E22.820	hypothetical protein, conserved		Q57Z02		95.764	5.8	0	3	3	0.987463	-0.0182019	0.839682	0.252086	3	3	0.89336	-0.162686	11.972	4	14160000	6549200	7611100	2	2	0.99836	-0.00236796	32.831	4	32309000	16068000	16241000	1	1	1.07956	0.110449	5.6118	2	6349300	3516100	2833100
	1601	Tb927.7.7430;Tb927.7.7420	Tb07.30D13.350	ATP synthase alpha chain, mitochondrial precursor,ATP synthase F1, alpha subunit			X	63.502	48.8	0	38	38	0.987472	-0.0181877	0.387065	1.36935	35	35	0.98382	-0.0235337	16.163	104	5509000000	2641800000	2867200000	30	30	0.97006	-0.0438541	13.5	82	3898500000	1813900000	2084600000	31	31	1.00893	0.0128247	13.155	86	2027400000	1099900000	927440000
	365	Tb927.10.2010	Tb10.70.5820	hexokinase (HK1)	HK1	Q38C42		51.295	81.1	0	55	2	0.987479	-0.018178	0.888419	0.170688	46	2	0.91966	-0.120828	15.328	3	47422000	21263000	26159000	43	0				0	0	0	0	45	2	1.0603	0.0844715	19.598	4	135620000	75394000	60230000
	907	Tb927.11.7470	Tb11.02.5460, Tb11.02.5460:mRNA, Tb11.02.5460:pep	hypothetical protein, conserved		Q384Q9		26.198	26.3	0	4	4	0.987532	-0.0181007	0.818158	0.289549	3	3	0.91404	-0.129671	16.387	6	79879000	38856000	41023000	4	4	0.9772	-0.0332742	16.06	7	164450000	75550000	88900000	3	3	1.07821	0.108643	23.001	4	67584000	38296000	29288000
	1308	Tb927.5.3340	Tb05.27M3.484	hypothetical protein, conserved		Q57Z59	X	11.094	33.7	0	3	3	0.987774	-0.0177466	0.755432	0.404626	3	3	1.0355	0.0503276	11.108	5	48087000	23980000	24107000	2	2	1.0077	0.0110662	13.337	3	62995000	26731000	36264000	2	2	0.923617	-0.114634	14.654	4	43744000	23223000	20521000
	230	Tb927.10.10590;Tb927.10.10580;Tb927.10.10570;Tb927.10.10560;Tb927.10.10550;Tb927.10.10540;Tb927.10.10530;Tb927.10.10520;Tb927.10.10510;Tb927.10.10500;Tb927.10.10490;Tb927.10.10480;Tb927.10.10470;Tb927.10.10460	Tb10.406.0330	histone H2B, putative				12.569	79.5	0	18	18	0.987877	-0.0175973	0.291654	1.77767	16	16	0.98366	-0.0237684	14.071	58	6965300000	3263100000	3702200000	18	18	0.97582	-0.035313	10.42	53	5119500000	2359200000	2760300000	17	17	1.00437	0.00628941	8.8662	59	5053300000	2780900000	2272400000
	1274	Tb927.5.1900	Tb05.1P6.560	hypothetical protein, conserved		Q57ZQ9		69.353	21	0	9	9	0.98794	-0.0175045	0.378015	1.40349	9	9	0.99446	-0.00801475	15.076	16	72517000	33784000	38733000	5	5	1.0024	0.00345832	21.343	9	44469000	20139000	24330000	4	4	0.967305	-0.0479571	12.689	9	25732000	12602000	13130000
	90	Tb927.7.4770;Tb11.v5.0160	Tb07.26A24.370	cyclophilin-type peptidyl-prolyl cis-trans isomerase, putative (PPIase)	PPIase	Q57X93		18.59	36.4	0	8	8	0.987945	-0.017498	0.656943	0.60616	8	8	0.98525	-0.0214383	22.15	16	286780000	128780000	158000000	7	7	0.94993	-0.0741069	12.25	15	389260000	181480000	207780000	5	5	1.03029	0.0430512	18.884	10	172770000	93936000	78833000
	623	Tb927.11.12240	Tb11.01.4060, Tb11.01.4060:mRNA, Tb11.01.4060:pep	ubiquitin carboxyl-terminal hydrolase, putative,cysteine peptidase, Clan CA, family C19, putative		Q382V7	X	89.061	13	0	8	8	0.98797	-0.0174605	0.86982	0.201211	7	7	1.0955	0.131589	12.336	11	47373000	22430000	24942000	3	3	1.0051	0.00733905	27.159	4	47164000	26337000	20827000	6	6	0.87581	-0.19131	16.914	10	31103000	17961000	13143000
	427	Tb927.10.4570;Tb927.10.4560	TRYP_x-70a06.p2kb545_355, Tb10.70.2650	elongation factor 2				94.333	56.4	0	37	37	0.988143	-0.0172088	0.183321	2.44755	33	33	0.99924	-0.00109687	12.926	69	1082900000	503140000	579770000	22	22	0.9791	-0.0304719	13.726	45	1188900000	540570000	648380000	27	27	0.986193	-0.0200577	20.102	62	803750000	436350000	367400000
	1660	Tb927.8.2630	Tb08.26A17.630	kinesin, putative		Q57XC6		85.189	70.4	0	46	46	0.988327	-0.0169393	0.0312802	4.99861	42	42	0.98598	-0.0203697	13.1	109	1992600000	930970000	1061700000	35	35	0.99253	-0.0108174	16.175	81	2553800000	1169200000	1384500000	39	39	0.986485	-0.0196308	16.093	86	1647200000	848930000	798280000
	1251	Tb927.4.870	Tb04.5E12.710	dynein heavy chain, putative		Q580B5		527.12	5.1	0	15	14	0.988407	-0.0168228	0.873444	0.195213	13	12	0.89789	-0.155389	19.825	12	60494000	28278000	32216000	2	2	1.1177	0.160533		1	11606000	5234600	6371800	3	3	0.962186	-0.0556122	67.273	3	10075000	5825500	4249500
	1721	Tb927.8.5510	Tb08.26E13.110	apurinic/apyrimidinic endonuclease, putative		Q57X31		44.375	7.8	0.00061652	2	2	0.988488	-0.0167048	0.899764	0.152381	1	1	0.84228	-0.247628	13.484	2	9997100	4743000	5254100	2	2	1.0974	0.134089	15.256	3	25484000	13366000	12118000	1	1	1.04494	0.0634242	16.18	2	9527500	4835300	4692200
	1706	Tb927.8.4930	Tb08.4A8.640	hypothetical protein, conserved		Q57UV9	X	33.895	43.6	0	8	8	0.988676	-0.01643	0.642024	0.639302	4	4	1.011	0.015783	21.894	9	70614000	31684000	38930000	5	5	0.94803	-0.0769954	15.347	10	187300000	83270000	104020000	4	4	1.0083	0.0119225	30.869	8	88674000	48745000	39929000
	546	Tb927.10.9640	TRYPtp6k15-3d06.p1c_102, Tb10.6k15.0710	hypothetical protein, conserved		Q38A11		39.29	21.7	0	6	6	0.988793	-0.0162597	0.890093	0.167972	5	5	0.94507	-0.0815069	14.386	10	24397000	11528000	12869000	4	4	0.89836	-0.154634	10.382	5	47394000	23996000	23398000	4	4	1.13868	0.187362	19.307	7	37558000	19985000	17573000
	603	Tb927.11.11480	Tb11.01.3320, Tb11.01.3320:mRNA, Tb11.01.3320:pep	Trichohyalin, putative		Q383D0		78.966	29.5	0	12	12	0.988793	-0.0162592	0.586259	0.770391	12	12	0.96055	-0.0580674	13.497	29	153760000	70638000	83120000	4	4	0.98621	-0.0200332	14.878	10	159680000	78072000	81605000	8	8	1.02053	0.029323	9.7323	18	107720000	60101000	47618000
	568	Tb927.11.10200	Tb11.01.1960, Tb11.01.1960:mRNA, Tb11.01.1960:pep	hypothetical protein, conserved		Q383Q9		53.432	19.2	0	7	7	0.989067	-0.0158591	0.753041	0.409199	6	6	1.0432	0.0610158	25.696	10	25003000	11455000	13549000	5	5	0.98815	-0.017198	5.2499	7	29338000	14079000	15258000	4	4	0.938615	-0.0913952	14.842	9	25197000	13341000	11856000
	801	Tb927.11.3770	Tb11.02.1260, Tb11.02.1260:mRNA, Tb11.02.1260:pep	hypothetical protein, conserved		Q386D5		28.969	27.5	0	6	6	0.989085	-0.0158338	0.832559	0.264376	5	5	1.0659	0.0920721	16.14	11	85422000	38672000	46750000	4	4	0.91042	-0.135396	14.393	11	76207000	32408000	43799000	5	5	0.997108	-0.00417776	18.217	11	88701000	52985000	35715000
	1644	Tb927.8.2020	Tb08.26N11.490	agmatinase, putative		Q581Y0		36.517	18.7	0	5	5	0.989305	-0.0155128	0.830923	0.267214	4	4	1.0797	0.110631	16.604	4	22595000	9369600	13225000	3	3	0.95902	-0.0603672	21.068	6	49680000	23638000	26041000	2	2	0.935104	-0.0968016	29.798	2	22797000	12019000	10778000
	1413	Tb927.6.4090	Tb06.4F7.210	chaperonin HSP60, mitochondrial precursor, putative (HSP60)	HSP60	Q586A7		58.37	33.5	0	18	18	0.989567	-0.0151305	0.812919	0.298817	13	13	0.99432	-0.00821787	18.897	22	208110000	94461000	113640000	6	6	0.92293	-0.115707	17.923	11	432720000	197780000	234940000	12	12	1.05594	0.0785332	18.673	28	351540000	193640000	157910000
	799	Tb927.11.3710	Tb11.02.1190, Tb11.02.1190:mRNA, Tb11.02.1190:pep	hypothetical protein, conserved		Q386E1		61.184	45.2	0	16	16	0.989634	-0.0150331	0.512896	0.963263	13	13	0.96941	-0.0448211	24.005	24	132380000	57525000	74854000	13	13	0.98573	-0.0207356	20.702	21	230520000	105750000	124760000	12	12	1.01428	0.0204575	21.388	25	137640000	72824000	64821000
	1841	Tb927.9.13740;Tb927.9.13710;Tb927.9.13680;Tb927.9.13650	Tb09.211.4490, Tb09.211.4490:mRNA, Tb09.211.4490:pep, chr9contig211.tmp0497c	ADP-ribosylation factor, putative				20.624	34.1	0	4	4	0.989666	-0.0149869	0.661522	0.596139	3	3	0.97234	-0.0404672	24.286	3	41071000	22318000	18753000	1	1	1.0073	0.0104934		1	26381000	12137000	14244000	0	0				0	0	0	0
	136	Tb927.1.2390;Tb927.1.2370;Tb927.1.2350;Tb927.1.2330;Tb11.v5.0469;Tb927.1.2410		beta tubulin				49.704	87.8	0	62	62	0.989721	-0.0149067	0.434298	1.20324	56	56	0.99059	-0.01364	29.763	446	155300000000	72795000000	82504000000	56	56	0.97122	-0.04213	18.584	399	151310000000	69103000000	82204000000	57	57	1.00769	0.01105	16.085	356	121720000000	67637000000	54080000000
	1225	Tb927.4.4490	Tb04.3I12.980	multidrug resistance protein E,p-glycoprotein (MRPE)	MRPE	Q583D4		193.8	15.3	0	23	23	0.989753	-0.0148602	0.797731	0.326026	21	21	0.98122	-0.0273515	16.414	35	232990000	113600000	119400000	14	14	0.93558	-0.0960671	19.186	28	306630000	157910000	148730000	14	14	1.05617	0.0788379	19.325	23	163190000	91476000	71711000
	1900	Tb927.9.4210;Tb11.v5.0561	Tb09.160.2810, Tb09.160.2810:mRNA, Tb09.160.2810:pep, chr9contig160.tmp0231	fatty acyl CoA synthetase 3 (ACS3)	ACS3	Q38FB8		77.853	54.8	0	30	4	0.98976	-0.0148498	0.739572	0.435238	28	3	0.94025	-0.0888837	19.034	10	192880000	96354000	96524000	13	2	1.0009	0.00129784	10.597	6	223550000	103040000	120500000	18	3	1.03028	0.0430364	8.8689	6	168930000	96462000	72464000
	1475	Tb927.7.2190	Tb07.22O10.120	hypothetical protein, conserved		Q57XQ5		29.242	19.9	0	7	7	0.989834	-0.0147413	0.236809	2.0782	7	7	0.99808	-0.00277264	16.226	22	347180000	162880000	184300000	5	5	0.97809	-0.0319609	16.908	14	252170000	124380000	127780000	7	7	0.993443	-0.0094905	10.768	19	229270000	123520000	105750000
	556	Tb927.10.9970	TRYPtp6k15-3d06.p1c_52, Tb10.6k15.0310	hypothetical protein, conserved		Q389X9	X	110	7.4	0	6	6	0.989841	-0.0147314	0.341242	1.55113	4	4	0.99493	-0.00733307	19.33	8	54252000	27763000	26489000	6	6	1.0008	0.00115369	17.378	10	193770000	85611000	108160000	4	4	0.973994	-0.0380147	28.928	8	66484000	30730000	35754000
	277	Tb927.10.12720	Tb10.389.0860	hypothetical protein, conserved		Q388X1		104.64	8.9	0	5	5	0.990007	-0.014489	0.00393671	7.98879	3	3	0.99114	-0.0128392	12.002	3	8436100	3720400	4715700	4	4	0.98898	-0.0159867	12.721	4	23241000	10792000	12449000	1	1	0.989903	-0.0146409	0.36684	2	2148200	1156300	991880
	1928	Tb927.9.6060	Tb09.160.4440, Tb09.160.4440:mRNA, Tb09.160.4440:pep, chr9contig160.tmp0330	2Fe-2S iron-sulfur cluster binding domain containing protein, putative		Q38EW2	X	30.49	43.2	0	8	8	0.990034	-0.0144502	0.876578	0.190045	7	7	1.098	0.134878	12.998	17	103110000	46263000	56849000	6	6	0.97959	-0.02975	15.455	13	169720000	78551000	91169000	6	6	0.902201	-0.148479	13.162	16	90580000	48434000	42145000
	884	Tb927.11.6460	Tb11.02.4320, Tb11.02.4320:mRNA, Tb11.02.4320:pep	hypothetical protein, conserved		Q385C3		107.35	34.6	0	25	25	0.990177	-0.0142413	0.831969	0.265399	21	21	0.94194	-0.0862929	17.898	39	404370000	187440000	216940000	12	12	0.95972	-0.0593145	15.699	21	265860000	118170000	147690000	16	16	1.07392	0.102884	19.506	22	189020000	99335000	89682000
	294	Tb927.10.13510	Tb10.05.0230	zinc metallopeptidase, putative		Q388P7		62.779	45.7	0	21	20	0.99025	-0.0141359	0.844517	0.243802	14	13	0.92088	-0.118915	14.592	23	294140000	146850000	147290000	11	11	0.98356	-0.023915	18.097	13	311970000	129260000	182710000	9	8	1.07209	0.100422	19.967	11	114900000	59248000	55651000
	223	Tb927.10.10140	TRYPtp6k15-3d06.p1c_24, Tb10.6k15.0140	paraflagellar rod component, putative (PFC19)	PFC19	Q389W3		37.014	40.5	0	11	11	0.990539	-0.013714	0.700443	0.513661	11	11	0.94926	-0.0751248	12.938	23	614980000	282180000	332800000	8	8	1.0159	0.0227584	21.078	19	571740000	249220000	322520000	7	7	1.00781	0.0112244	30.565	15	247040000	124460000	122580000
	1003	Tb927.2.4700		hypothetical protein, conserved		Q586R6	X	17.085	6.6	0.0038997	2	2	0.9906	-0.0136253	0.323152	1.62971	1	1	0.98541	-0.021204		1	3764200	2113900	1650300	0	0				0	0	0	0	2	2	0.995818	-0.00604663	13.968	2	4242300	2048800	2193500
	1556	Tb927.7.5660	Tb07.10C21.340	hypothetical protein, conserved		Q582I1		65.139	22.4	0	10	10	0.990667	-0.0135275	0.87195	0.197683	9	9	0.9247	-0.112943	20.102	23	80510000	39433000	41077000	7	7	0.95995	-0.0589688	19.788	13	82264000	34827000	47437000	8	8	1.0953	0.131329	21.616	18	80679000	47445000	33235000
	494	Tb927.10.7340;Tb927.10.7330	TRYPtp6k15-3d06.p1c_475, Tb10.6k15.3340	40S ribosomal protein S24E, putative				15.683	40.9	0	5	5	0.990971	-0.0130853	0.886032	0.174569	4	4	0.9854	-0.0212186	13.57	8	86034000	41882000	44152000	3	3	0.90216	-0.148545	17.867	4	42608000	19486000	23122000	3	3	1.09468	0.130508	58.39	3	14998000	8108700	6889200
	1855	Tb927.9.15050	Tb09.244.2800, Tb09.244.2800:mRNA, Tb09.244.2800:pep, chr9contig244a01.tmp0280	trypanin-related protein, putative		Q38CZ5		54.165	20	0	8	8	0.991197	-0.0127569	0.947573	0.0776915	2	2	1.2329	0.302056	18.623	3	9763600	4216000	5547600	4	4	0.96537	-0.0508461	28.186	7	43954000	20083000	23871000	3	3	0.818197	-0.28948	13.244	4	11596000	6160500	5435300
	466	Tb927.10.5880	TRYP_x-70a06.p2kb545_145, Tb10.70.1030	Proteophosphoglycan, putative		Q38B16		66.774	31.8	0	14	14	0.991485	-0.0123377	0.745686	0.42336	12	12	0.9492	-0.075216	19.125	20	167650000	81413000	86241000	5	5	1.0263	0.0374525	22.96	9	112430000	54507000	57920000	6	6	1.00052	0.000750397	20.237	9	75420000	39602000	35818000
	636	Tb927.11.1290	Tb11.47.0020, Tb11.47.0020:mRNA, Tb11.47.0020:pep	hypothetical protein, conserved		Q387C3	X	43.112	28.9	0	6	6	0.9922	-0.011297	0.693052	0.528965	4	4	1.0112	0.0160684	21.03	6	34299000	15729000	18570000	3	3	1.0075	0.0107798	12.945	6	53314000	19340000	33975000	2	2	0.958773	-0.0607392	42.914	2	9328600	7227400	2101200
	1633	Tb927.8.1740	Tb08.26N11.110	hypothetical protein, conserved		Q582A8	X	62.143	34.6	0	15	15	0.992389	-0.0110229	0.423297	1.24026	13	13	0.9802	-0.0288519	12.593	26	362360000	162580000	199780000	9	9	0.99076	-0.0133925	17.121	21	460440000	209030000	251410000	11	11	1.00638	0.0091758	14.943	26	268150000	146800000	121350000
	315	Tb927.10.14150;Tb11.v5.0606	TRYP_x-61h03.q2kb185_405, Tb10.61.2670	nuclear segregation protein, putative		Q388I7		55.311	51.1	0	23	23	0.992391	-0.01102	0.841428	0.249088	19	19	1.0137	0.0196308	15.631	41	384890000	194420000	190470000	13	13	1.0377	0.0533894	30.961	23	428550000	196770000	231780000	13	13	0.929109	-0.10608	17.081	26	178640000	98045000	80597000
	567	Tb927.11.1020	Tb11.03.0090, Tb11.03.0090:mRNA, Tb11.03.0090:pep	ribokinase, putative		Q387E8		35.288	63.7	0	17	17	0.992464	-0.010913	0.436995	1.19431	16	16	1.0039	0.00561557	11.512	46	2294900000	1073300000	1221600000	13	13	0.97766	-0.0325953	10.004	32	3455100000	1619500000	1835600000	14	14	0.996016	-0.00575927	9.6477	41	2209100000	1194400000	1014700000
	892	Tb927.11.6630	Tb11.02.4480, Tb11.02.4480:mRNA, Tb11.02.4480:pep	3-methylcrotonoyl-CoA carboxylase beta subunit, putative		Q385A6	X	66.531	25.7	0	12	12	0.992468	-0.0109069	0.896053	0.158343	8	8	1.0289	0.0411028	16.756	12	78710000	32624000	46086000	9	9	1.059	0.0827026	17.524	14	119310000	49794000	69516000	7	7	0.897183	-0.156526	20.546	13	51551000	25691000	25860000
	539	Tb927.10.9150	TRYPtp6k15-3d06.p1c_185, Tb10.6k15.1270	hypothetical protein, conserved		Q38A59		33.243	19	0	3	3	0.992526	-0.0108231	0.895213	0.159698	3	3	0.90022	-0.15165	21.235	6	38794000	19917000	18877000	3	3	1.0647	0.090447	13.58	6	66141000	31814000	34327000	2	2	1.02012	0.0287342	21.701	4	53548000	28234000	25315000
	472	Tb927.10.6190	TRYP_x-70a06.p2kb545_96, Tb10.70.0630	aldehyde dehydrogenase, putative (ALDH)	ALDH	Q38AY7		54.033	42.7	0	12	12	0.992533	-0.0108132	0.840374	0.250896	12	12	0.92971	-0.105147	11.589	21	215690000	95225000	120460000	5	5	1.0214	0.030548	51.478	8	122960000	57829000	65136000	4	4	1.02965	0.0421597	10.176	7	60860000	33407000	27453000
	570	Tb927.11.10240	Tb11.01.2000, Tb11.01.2000:mRNA, Tb11.01.2000:pep	hslVU complex proteolytic subunit, putative,hslVU complex proteolytic subunit, threonine peptidase, Clan T(1), family T1B		Q383Q5	X	22.684	49.8	0	11	11	0.992571	-0.010758	0.678162	0.560297	11	11	1.0154	0.0220482	13.437	39	1116100000	562680000	553380000	10	10	0.99945	-0.000793701	15.714	33	2315200000	1084000000	1231200000	10	10	0.963577	-0.0535284	14.884	37	1563900000	894340000	669560000
	333	Tb927.10.14810	TRYP_x-61h03.q2kb185_275, Tb10.61.1840	Multiprotein-bridging factor 1, putative (mbf1)	mbf1	Q388C5		17.974	60	0	10	10	0.992581	-0.0107431	0.83455	0.260929	9	9	1.053	0.0745054	21.019	22	142080000	66383000	75701000	6	6	0.98153	-0.0268957	13.854	16	144570000	64857000	79716000	10	10	0.946163	-0.0798389	16.833	20	137210000	71189000	66023000
	1716	Tb927.8.5300	Tb08.5H5.330	hypothetical protein, conserved		Q57UK2		63.846	19.4	0	7	7	0.992583	-0.0107407	0.715226	0.48353	5	5	0.96591	-0.0500393	22.289	8	33472000	16447000	17025000	4	4	0.98663	-0.0194189	6.9643	6	69086000	26801000	42285000	6	6	1.02615	0.0372363	14.105	12	38347000	21682000	16665000
	1130	Tb927.3.5620	Tb03.5L5.860	hypothetical protein, conserved		Q580R3		112.6	3.3	0.0088174	2	2	0.992701	-0.0105688	0.97149	0.0417284	1	1	1.169	0.225275		1	495810	122670	373140	1	1	0.84299	-0.246413		1	7780400	4095700	3684700	0	0				0	0	0	0
	1770	Tb927.8.7170	Tb08.10K10.600	inositol polyphosphate 1-phosphatase, putative		Q57YS3	X	42.081	24.4	0	7	7	0.992763	-0.0104786	0.701058	0.512394	5	5	0.96087	-0.0575868	11.548	13	130770000	64292000	66479000	3	3	1.0065	0.00934717	14.91	10	117040000	51769000	65272000	4	4	1.01172	0.0168039	16.068	10	93863000	47936000	45926000
	728	Tb927.11.16400	Tb11.01.8090, Tb11.01.8090:mRNA, Tb11.01.8090:pep	kinetoplast-associated protein 3, putative (KAP3)	KAP3	Q381E6	X	36.609	45.7	0	21	21	0.992869	-0.0103246	0.694807	0.525316	15	15	0.96752	-0.0476366	18.011	40	147520000	67411000	80111000	9	9	0.99013	-0.0143101	25.755	18	84432000	38988000	45444000	16	16	1.0217	0.030973	12.972	40	127620000	70178000	57440000
	1189	Tb927.4.2840	Tb04.2H8.1170	hypothetical protein, conserved		Q583W1		28.087	12.4	0.0059267	2	2	0.992882	-0.0103054	0.898052	0.155129	1	1	0.91928	-0.121424	16.809	2	20729000	9857500	10872000	2	2	0.97833	-0.0316069	0.26789	2	13238000	5091800	8145900	1	1	1.08833	0.122114	26.44	2	8910200	4874400	4035800
	432	Tb927.10.4760	TRYP_x-70a06.p2kb545_329, Tb10.70.2450	hypothetical protein, conserved		Q38BC5		27.159	19	0	5	5	0.992961	-0.0101906	0.636755	0.65119	4	4	0.97557	-0.0356827	7.9683	14	173820000	84298000	89523000	4	4	1.018	0.0257376	9.0413	8	110770000	48525000	62246000	5	5	0.985804	-0.0206267	8.0168	10	115060000	59133000	55923000
	1861	Tb927.9.15460	Tb09.244.2570, Tb09.244.2570:mRNA, Tb09.244.2570:pep, chr9contig244a01.tmp0257	calcium motive p-type ATPase, putative		Q38CW7		113.97	33.6	0	29	29	0.993046	-0.010068	0.867073	0.205775	28	28	0.95352	-0.0686649	21.854	60	760010000	372170000	387830000	17	17	0.96097	-0.0574367	12.553	37	623840000	282120000	341720000	19	19	1.06873	0.0958975	14.416	44	430690000	246740000	183950000
	1092	Tb927.3.3900	Tb03.28C22.510	carnitine O-palmitoyltransferase II, putative (CPT II)	CPT II	Q57WC6		67.395	72.1	0	41	41	0.993084	-0.0100129	0.743065	0.428441	35	35	0.98257	-0.0253679	13.617	88	2367300000	1113600000	1253700000	34	34	0.96828	-0.0465038	14.372	92	2772400000	1286200000	1486200000	32	32	1.02942	0.0418329	18.293	71	1433100000	775380000	657720000
	1924	Tb927.9.5840;Tb927.9.5750	Tb09.160.4280, Tb09.160.4280:mRNA, chr9contig160.tmp0323	unspecified product	TRYP1			22.424	85.4	0	18	18	0.993247	-0.00977614	0.539537	0.890207	15	15	1.0031	0.00446544	9.6247	36	1357400000	643150000	714200000	13	13	0.97508	-0.0364075	13.217	36	2242700000	1065000000	1177700000	17	17	1.00181	0.00261364	11.229	42	1205500000	665420000	540130000
	1192	Tb927.4.2930	Tb04.2H8.970	hypothetical protein, conserved		Q583X0		29.306	11.1	0	2	2	0.993261	-0.00975451	0.94489	0.0817815	2	2	1.1293	0.175429	20.447	4	13494000	6233700	7260800	2	2	0.84223	-0.247714	19.26	3	12325000	6922300	5403000	2	2	1.03027	0.0430215	4.915	4	10174000	5248200	4925700
	306	Tb927.10.1390	TRYP_x-70a06.p2kb545_917, Tb10.70.6660	hypoxanthine-guanine phosphoribosyltransferase, putative		Q38CA1		26.36	47.9	0	10	10	0.993277	-0.00973155	0.804318	0.314162	10	10	1.0032	0.00460925	27.929	18	970830000	190060000	780780000	3	3	1.0292	0.0415234	3.2549	4	1146800000	144400000	1002400000	4	4	0.949127	-0.0753273	11.144	8	504840000	84621000	420220000
	221	Tb927.10.10000	TRYPtp6k15-3d06.p1c_48, Tb10.6k15.0280	hypothetical protein, conserved		Q389X6		44.084	5.4	0.00058651	2	2	0.993412	-0.00953564	0.8496	0.235144	1	1	1.0537	0.0754642	2.755	2	23990000	10123000	13866000	1	1	0.97925	-0.0302509	4.3448	3	91486000	40487000	50999000	2	2	0.950119	-0.0738202	21.353	4	47372000	25530000	21843000
	1729	Tb927.8.5830	Tb08.11J15.1130	hypothetical protein, conserved		Q57YI4		36.561	17.7	0	4	4	0.993426	-0.00951611	0.759531	0.396819	3	3	1.0288	0.0409625	7.1563	3	48863000	20293000	28570000	3	3	0.98803	-0.0173732	21.177	8	132220000	57881000	74340000	4	4	0.964506	-0.0521376	21.657	7	53081000	28679000	24402000
	1309	Tb927.5.3350	Tb05.27M3.490	iron superoxide dismutase, putative		Q57Z58	X	26.824	31.1	0	7	7	0.993439	-0.00949637	0.854361	0.227082	7	7	0.93663	-0.0944488	9.365	20	264740000	126150000	138580000	4	4	1.0029	0.00417776	30.802	11	74121000	37460000	36660000	4	4	1.04375	0.061782	12.93	12	65310000	35821000	29489000
	495	Tb927.10.7350	TRYPtp6k15-3d06.p1c_474, Tb10.6k15.3330	hypothetical protein, conserved		Q38AM8		197.82	3.2	0	5	5	0.993457	-0.00947119	0.953826	0.0682025	3	3	1.1036	0.142217	20.055	5	9230600	4621000	4609500	2	2	0.81274	-0.299134	8.7058	3	6330800	3037000	3293800	4	4	1.09316	0.128503	8.0527	3	12142000	7211500	4930900
	833	Tb927.11.5000	Tb11.02.2640, Tb11.02.2640:mRNA, Tb11.02.2640:pep	dynein intermediate chain IC78, putative		Q385R8		73.293	19.4	0	9	9	0.993485	-0.00942972	0.877197	0.189027	8	8	0.96015	-0.0586683	24.27	16	94374000	45690000	48684000	6	6	0.95407	-0.067833	15.803	14	204250000	94975000	109270000	6	6	1.07045	0.0982121	17.498	10	77980000	44655000	33325000
	532	Tb927.10.8930	TRYPtp6k15-3d06.p1c_222, Tb10.6k15.1510	paraflagellar rod component, putative (PFC18)	PFC18	Q38A81		80.014	24.5	0	12	12	0.993492	-0.00941992	0.921062	0.11863	12	12	0.94688	-0.0787465	12.761	16	131740000	63035000	68708000	3	3	0.92819	-0.107508	9.949	6	105990000	51479000	54513000	5	5	1.11574	0.157995	18.652	7	52779000	28298000	24481000
	911	Tb927.11.7600	Tb11.02.5590, Tb11.02.5590:mRNA, Tb11.02.5590:pep	hypothetical protein, conserved		Q384P6		29.317	27.6	0	5	5	0.993674	-0.00915483	0.949928	0.0741101	4	4	0.84519	-0.242652	10.192	5	31668000	15787000	15881000	3	3	1.0084	0.012068	13.2	7	31123000	14518000	16606000	5	5	1.15119	0.20312	7.7286	7	44791000	25633000	19158000
	1312	Tb927.5.3400	Tb05.27M3.570	calcium-translocating P-type ATPase,calcium pump		Q57Z55	X	110.32	43.4	0	45	45	0.99389	-0.0088422	0.479595	1.06011	38	38	0.99679	-0.0046385	15.096	92	2477100000	1191500000	1285500000	31	31	0.98055	-0.0283369	20.895	61	1861800000	830290000	1031500000	36	36	1.00448	0.00644881	16.713	60	1163300000	641690000	521580000
	1178	Tb927.4.2260	Tb04.1H19.410	centrin, putative (centrin1)	centrin1	Q584G1	X	21.119	13.7	0.0017065	3	3	0.993904	-0.00882192	0.919013	0.121843	3	3	1.1055	0.144699	10.375	3	18444000	11364000	7079600	2	2	0.94088	-0.0879174	22.872	3	17527000	9265100	8261400	2	2	0.943931	-0.0832474	6.5158	4	20058000	9209500	10849000
	267	Tb927.10.12330	Tb10.389.1410	zinc finger protein family member, putative (ZC3H34)	ZC3H34	Q389B0		22.365	20.3	0	4	4	0.993952	-0.00875216	0.93792	0.0924627	4	4	0.9953	-0.00679665	14.098	8	40583000	19941000	20641000	3	3	1.1193	0.162597	16.259	7	69793000	30325000	39467000	3	3	0.881446	-0.182057	21.977	6	32380000	16069000	16312000
	745	Tb927.11.1710	Tb11.55.0009, Tb11.55.0009:mRNA, Tb11.55.0009:pep	mitochondrial RNA binding protein 1,gBP21, MRP1 (GBP21)	GBP21	Q386Y3	X	23.253	54.4	0	15	15	0.993963	-0.00873658	0.575777	0.796419	14	14	1.0123	0.0176369	15.496	41	1077400000	519020000	558420000	14	14	0.98481	-0.0220827	13.415	42	1636500000	764890000	871590000	15	15	0.985028	-0.021764	13.009	43	1070400000	591870000	478490000
	533	Tb927.10.8940	TRYPtp6k15-3d06.p1c_221, Tb10.6k15.1500	flagellum targeting protein kharon1, putative (KH1)	KH1	Q38A80		45.398	90	0	48	48	0.993974	-0.00871993	0.575765	0.796447	41	41	0.98087	-0.0278662	13.549	149	11726000000	5454500000	6271900000	42	42	0.9898	-0.0147911	12.744	151	14683000000	6700700000	7982300000	41	41	1.0115	0.0164974	10.553	152	9941500000	5530400000	4411100000
	133	Tb927.10.15390;Tb11.v5.0434;Tb927.7.5650;Tb11.v5.0849;Tb927.5.2090;Tb927.10.15400	TRYP_x-61h03.q2kb185_157, Tb10.61.1020	kinesin, putative		Q387X4		123.56	6	0	4	4	0.994003	-0.00867844	0.966234	0.0495558	2	2	1.266	0.340277	15.321	3	1026500	392940	633550	2	2	0.82898	-0.270591	10.497	3	57029000	25190000	31839000	1	1	0.935804	-0.0957219	19.893	2	655300	318720	336580
	1208	Tb927.4.3690	Tb04.26G5.610	hypothetical protein, conserved		Q585I1	X	48.527	18.5	0	4	4	0.994007	-0.00867263	0.967213	0.0480943	4	4	0.95973	-0.0592995	15.366	5	34576000	16421000	18155000	2	2	0.80991	-0.304166	10.278	4	25811000	13132000	12679000	2	2	1.26352	0.337448	24.458	3	3711900	2407000	1304800
	727	Tb927.11.16380	Tb11.01.8070, Tb11.01.8070:mRNA, Tb11.01.8070:pep	hypothetical protein, conserved		Q381E8	X	23.331	16.6	0	2	2	0.994151	-0.00846276	0.970453	0.0432704	2	2	0.8762	-0.190668	42.441	3	10261000	5341400	4919600	0	0				0	0	0	0	1	1	1.12798	0.173742	6.5253	2	1832100	1117500	714520
	1230	Tb927.4.470	Tb04.5D20.620	snoRNP protein GAR1, putative		Q57US8		21.783	29.3	0	4	4	0.994376	-0.00813691	0.922635	0.116168	4	4	1.031	0.0440443	8.4697	7	114870000	50214000	64658000	4	4	0.89848	-0.154442	16.334	5	106200000	48676000	57522000	3	3	1.06141	0.0859866	21.873	5	33626000	17895000	15731000
	1812	Tb927.9.11230	Tb09.211.2540, Tb09.211.2540:mRNA, Tb09.211.2540:pep, chr9contig211.tmp0292	calmodulin-like protein, putative,EF hand containing protein		Q38DQ2		15.86	18.4	0	3	3	0.994468	-0.00800305	0.929704	0.105157	2	2	1.0326	0.0462815	10.023	4	60341000	30393000	29948000	3	3	0.89128	-0.166049	7.5819	5	85820000	43000000	42819000	3	3	1.06863	0.0957587	15.649	5	38817000	20424000	18393000
	703	Tb927.11.15240	Tb11.01.6890, Tb11.01.6890:mRNA, Tb11.01.6890:pep	Ras-related protein Rab2 (RAB2)	RAB2	Q381R1	X	23.511	31.1	0	4	4	0.994614	-0.00779104	0.724193	0.465554	3	3	1.0179	0.0255958	21.774	8	72495000	35160000	37335000	2	2	0.97204	-0.0409124	32.077	4	37851000	9544800	28306000	4	4	0.994431	-0.00805655	14.132	8	81660000	41228000	40432000
	655	Tb927.11.13590	237.t00907, Tb11.01.5185, Tb11.01.5185:mRNA, Tb11.01.5185:pep	hypothetical protein, conserved		Q382H8	X	15.576	20.3	0	2	2	0.994626	-0.00777432	0.973577	0.0386324	1	1	1.2819	0.358284	4.9725	2	15874000	5616500	10257000	1	1	0.98642	-0.019726	36.665	2	18657000	7369800	11287000	2	2	0.77815	-0.361881	10.462	4	15993000	8371700	7621100
	224	Tb927.10.10160	TRYPtp6k15-3d06.p1c_21, Tb10.6k15.0120	hypothetical protein, conserved		Q389W1	X	42.907	8.5	0	3	3	0.994839	-0.0074645	0.968871	0.0456242	2	2	0.82962	-0.269477	11.567	3	13991000	7012300	6978900	2	2	1.2395	0.309758	1.4849	2	29717000	9286100	20431000	2	2	0.957488	-0.0626744	15.543	4	17793000	7957600	9835700
	1351	Tb927.6.990;Tb927.6.1060;Tb927.6.1050;Tb927.6.1000;Tb927.6.980;Tb927.6.970;Tb927.6.960;Tb927.6.1020;Tb927.6.1010	Tb06.3A7.390	cysteine peptidase, Clan CA, family C1, Cathepsin L-like (CP)	CP	Q585E8		48.324	21.4	0	7	1	0.994967	-0.00727963	0.932482	0.100853	7	1	0.96207	-0.0557862	7.4265	2	144280000	66262000	78019000	3	1	0.92794	-0.107897	8.0624	2	121200000	56094000	65106000	6	1	1.10331	0.141844	4.7664	2	51463000	30145000	21318000
	1846	Tb927.9.14050	Tb09.211.4580, Tb09.211.4580:mRNA, Tb09.211.4580:pep, chr9contig211.tmp0506c	hypothetical protein, conserved		Q38D50	X	58.727	10.7	0	3	3	0.995206	-0.00693355	0.909456	0.136925	2	2	1.0003	0.000432744	7.274	4	22341000	10202000	12140000	1	1	1.0589	0.0825664		1	10991000	5487100	5504000	1	1	0.930579	-0.1038		1	205230	85805	119430
	322	Tb927.10.14510	TRYP_x-61h03.q2kb185_334, Tb10.61.2200	hypothetical protein, conserved		Q388F1		95.105	10.4	0	4	4	0.995256	-0.00686078	0.978039	0.0320367	3	3	0.86714	-0.205663	23.72	5	30925000	15914000	15011000	1	1	1.1423	0.191942		1	6965400	2494100	4471300	0	0				0	0	0	0
	1253	Tb927.5.1060	Tb05.28F8.230	mitochondrial processing peptidase, beta subunit, putative,metallo-peptidase, Clan ME, Family M16		Q57W51	X	54.122	81	0	40	40	0.99536	-0.00670991	0.83255	0.26439	36	36	0.99669	-0.00478324	12.087	98	3311500000	1537200000	1774300000	34	34	1.0286	0.0406821	14.917	94	4577300000	2035600000	2541700000	35	35	0.961908	-0.0560285	13.601	103	2660900000	1439000000	1221900000
	376	Tb927.10.2380	TRYP_x-70a06.p2kb545_727, Tb10.70.5350	hypothetical protein, conserved		Q38C06		102.45	9.8	0	7	7	0.99539	-0.00666569	0.90371	0.146067	7	7	0.96421	-0.0525807	15.857	9	85641000	50383000	35258000	4	4	0.9605	-0.0581425	21.504	9	95365000	48078000	47287000	6	6	1.06491	0.0907261	15.774	8	72340000	42519000	29821000
	689	Tb927.11.14980	Tb11.01.6620, Tb11.01.6620:mRNA, Tb11.01.6620:pep	hypothetical protein, conserved		Q381T7	X	58.419	16.8	0	5	5	0.995507	-0.00649642	0.878173	0.187423	5	5	1.0282	0.0401209	10.939	9	97911000	45415000	52495000	2	2	1.0146	0.0209111	7.8465	3	94543000	41432000	53111000	3	3	0.945716	-0.0805212	30.493	5	69409000	36359000	33051000
	1806	Tb927.9.10920	Tb09.211.2260, Tb09.211.2260:mRNA, Tb09.211.2260:pep, chr9contig211.tmp0262c	kinetoplastid kinetochore protein 3,protein kinase, putative (kkt3)	kkt3	Q38DT1		118.15	5.8	0	5	5	0.995713	-0.00619856	0.746023	0.422708	3	3	0.98167	-0.02669	21.569	7	32961000	14138000	18823000	2	2	1.0188	0.0268709	14.143	4	44274000	20996000	23277000	3	3	0.987069	-0.0187766	16.296	4	37070000	21710000	15361000
	1520	Tb927.7.3920	Tb07.5F10.850	hypothetical protein, conserved		Q57UM2		36.085	14.1	0	3	3	0.995735	-0.00616625	0.966645	0.0489426	3	3	0.83308	-0.263473	5.3967	5	40932000	19466000	21467000	2	2	1.0593	0.0831112	4.4591	4	75761000	31462000	44300000	2	2	1.11873	0.161863	10.609	3	29969000	18310000	11659000
	214	Tb927.1.4490		acetyltransferase, putative		Q4GYC9		19.682	39.5	0	4	4	0.995845	-0.00600722	0.923525	0.114777	4	4	0.97939	-0.0300446	9.0779	7	99613000	46349000	53263000	3	3	0.94107	-0.0876261	12.162	3	35627000	17975000	17652000	2	2	1.07151	0.099649	26.734	4	26472000	14783000	11688000
	839	Tb927.11.5180	Tb11.02.2840, Tb11.02.2840:mRNA, Tb11.02.2840:pep, Tb11.212.1240	hypothetical protein, conserved		Q385Q0		27.635	54.4	0	11	11	0.996018	-0.00575619	0.848492	0.237026	9	9	1.0251	0.0357647	20.177	16	357850000	165990000	191870000	8	8	1.0015	0.00216242	14.88	20	543560000	241890000	301670000	8	8	0.962464	-0.0551957	25.375	15	209680000	117440000	92243000
	987	Tb927.2.3800		guide RNA associated protein, GAP1,MRB1-associated protein		Q586X1	X	55.46	33.7	0	14	14	0.996192	-0.00550497	0.834766	0.260557	13	13	0.98045	-0.028484	14.673	28	327270000	147980000	179290000	7	7	1.0288	0.0409625	12.81	14	382190000	159800000	222390000	11	11	0.980104	-0.0289934	16.558	23	241170000	136440000	104730000
	769	Tb927.11.2570	Tb11.02.0170, Tb11.02.0170:mRNA, Tb11.02.0170:pep	hypothetical protein, conserved		Q386Q3		63.115	29.1	0	9	9	0.996268	-0.00539391	0.967747	0.0472983	6	6	0.99911	-0.00128457	26.972	9	60147000	28181000	31967000	5	5	1.1465	0.197236	26.854	6	76470000	38151000	38319000	6	6	0.86326	-0.212134	22.63	8	80183000	38705000	41478000
	500	Tb927.10.7500	TRYPtp6k15-3d06.p1c_454, Tb10.6k15.3160, embl.30	fibrillarin (NOP1)	NOP1	Q38AL4		31.643	36	0	7	7	0.99627	-0.00539118	0.856058	0.22422	6	6	1.0063	0.00906047	22.677	13	137090000	63294000	73795000	6	6	0.96176	-0.0562512	16.839	13	280360000	124010000	156350000	5	5	1.02173	0.0310172	14.965	11	173960000	98885000	75073000
	319	Tb927.10.1440	TRYP_x-70a06.p2kb545_908, Tb10.70.6600	hypothetical protein, conserved		Q38C96		24.717	10.7	0	2	2	0.996305	-0.00534112	0.944346	0.0826132	1	1	1.0937	0.129217	20.151	3	8649400	3493100	5156200	2	2	0.96011	-0.0587284	9.5312	6	12330000	5641600	6688000	2	2	0.941797	-0.086512	4.3037	5	7963700	4173700	3790000
	1382	Tb927.6.2420	Tb06.4M18.910	p22 protein precursor		Q584R4	X	25.349	68.3	0	10	10	0.996312	-0.0053298	0.945319	0.0811271	10	10	0.95765	-0.0624296	11.673	24	1464800000	699850000	764920000	7	7	0.94263	-0.0852365	11.1	18	974270000	466650000	507620000	8	8	1.09557	0.131677	10.426	15	662360000	365220000	297140000
	468	Tb927.10.600	TRYP_x-70a06.p2kb545_1053, TRYP_x-70a06.p2kb545_1054, Tb10.70.7650, Tb10.70.7660	hypothetical protein, conserved		Q38CI0	X	62.775	27.9	0	9	9	0.996322	-0.00531583	0.930125	0.104503	8	8	0.94039	-0.0886689	36.759	13	122230000	59773000	62462000	6	6	1.068	0.0949116	21.775	11	143500000	70796000	72707000	5	5	0.984737	-0.0221902	16.081	10	74626000	37153000	37473000
	1386	Tb927.6.2550	Tb06.4M18.1180	RNA-binding protein, putative (TRRM2)	TRRM2	Q584Q1		79.849	18.9	0	8	8	0.996488	-0.00507584	0.962713	0.0548227	8	8	0.91494	-0.128251	34.212	11	135050000	68175000	66871000	6	6	0.95167	-0.0714667	30.377	9	117610000	54982000	62624000	4	4	1.13642	0.18449	21.704	7	37749000	21148000	16601000
	1906	Tb927.9.4500	Tb09.160.3090, Tb09.160.3090:mRNA, Tb09.160.3090:pep, chr9contig160.tmp0248	heat shock protein, putative,HSP70-like protein		Q38F93	X	91.117	26.5	0	18	18	0.996535	-0.00500697	0.907698	0.139715	12	12	0.9492	-0.075216	7.5993	22	280290000	134770000	145520000	9	9	1.0028	0.0040339	16.016	16	386040000	177520000	208510000	11	11	1.0397	0.0561612	12.196	17	228500000	134220000	94279000
	1053	Tb927.3.2150	Tb03.30P12.1240	protein phosphatase 2C, putative		Q57Z96		40.009	13.5	0	3	3	0.996726	-0.0047305	0.948541	0.0762185	1	1	1.0293	0.0416635		1	4050100	1860200	2189900	2	2	0.91197	-0.132942	7.2594	4	19691000	7947100	11744000	1	1	1.05489	0.0770867	6.6421	2	1244700	641750	602940
	76	Tb11.02.5105b;Tb11.02.5105		hypothetical protein, conserved				14.971	38.5	0	4	4	0.996729	-0.00472735	0.979629	0.0296933	3	3	0.85928	-0.2188	16.182	4	21943000	10905000	11038000	3	3	1.2463	0.317651	86.49	3	37641000	17637000	20004000	1	1	0.924642	-0.113034	15.235	2	25020000	13838000	11182000
	1984	Tb927.9.9860	Tb09.211.1390, Tb09.211.1390:mRNA, Tb09.211.1390:pep, chr9contig211.tmp0166c	hypothetical protein, conserved		Q38E16		79.857	32.6	0	22	22	0.9968	-0.00462463	0.76517	0.386148	19	19	0.98286	-0.0249422	20.551	35	310270000	140650000	169620000	13	13	0.99312	-0.00996004	14.329	24	362170000	167270000	194900000	14	14	1.01468	0.0210283	21.064	24	318790000	177710000	141080000
	508	Tb927.10.770	TRYP_x-70a06.p2kb545_1026, Tb10.70.7440	hypothetical protein, conserved		Q38CG3	X	69.121	17.4	0	7	7	0.997004	-0.00432884	0.913999	0.129735	7	7	1.0228	0.0325241	18.797	18	117760000	56255000	61503000	4	4	0.94919	-0.0752312	28.408	13	121210000	54736000	66477000	6	6	1.02081	0.0297206	25.194	15	64341000	33191000	31150000
	1515	Tb927.7.3630	Tb07.28B13.340	TPR-repeat-containing chaperone protein DNAJ, putative		Q57WH8		60.135	32.4	0	13	13	0.997418	-0.00373056	0.97668	0.0340426	9	9	0.86918	-0.202273	13.939	15	70080000	33591000	36489000	9	9	1.0012	0.0017302	27.611	15	185600000	95627000	89970000	7	7	1.14025	0.189351	28.645	12	29558000	14722000	14836000
	994	Tb927.2.4230;Tb11.v5.0827		NUP-1 protein, putative		Q586V1		406.9	59.6	0	33	33	0.99753	-0.00356788	0.90388	0.145797	31	31	0.98072	-0.0280868	15.915	64	1576600000	731810000	844830000	15	15	0.97856	-0.0312678	11.017	30	1803100000	908370000	894760000	23	23	1.0343	0.0486509	30.103	50	1087100000	577550000	509530000
	1045	Tb927.3.1840	Tb03.30P12.550	3-oxo-5-alpha-steroid 4-dehydrogenase, putative,polyprenol reductase		Q57ZC7	X	33.355	39.3	0	17	17	0.997592	-0.00347804	0.635855	0.653231	17	17	0.99092	-0.0131595	18.511	52	2380400000	1132400000	1248000000	10	10	0.99613	-0.00559406	17.041	24	897270000	429250000	468030000	13	13	1.00578	0.00831944	15.035	30	855130000	470100000	385030000
	1698	Tb927.8.4610	Tb08.4A8.220	Ras-related protein RabX1 (RABX1)	RABX1	D6XLJ6	X	24.018	15.6	0.0080171	3	2	0.997658	-0.00338295	0.993076	0.0100235	3	2	0.80417	-0.314428	17.623	3	8132600	3873100	4259500	1	1	1.2377	0.307662		1	5822300	1917000	3905200	2	1				0	2896100	1345100	1551000
	1839	Tb927.9.13540	Tb09.211.4380, Tb09.211.4380:mRNA, Tb09.211.4380:pep, chr9contig211.tmp0484c	hypothetical protein, conserved		Q38D73	X	41.261	8.4	0	2	2	0.997682	-0.00334813	0.996198	0.00549564	2	2	2.0345	1.02467	97.541	2	19402000	2060800	17341000	2	2	1.0654	0.0913952	81.897	3	15635000	3646600	11989000	2	2	0.458148	-1.12611	76.874	4	30716000	5774300	24941000
	1368	Tb927.6.1700	Tb06.28P18.570	hypothetical protein, conserved		Q585P1		22.082	17.9	0	3	3	0.997736	-0.00327019	0.976152	0.0348224	3	3	0.91196	-0.132958	8.8001	6	3113100	1713000	1400100	2	2	1.1379	0.186374		1	341320	158920	182400	3	3	0.957121	-0.0632268	32.717	5	2153700	1143400	1010300
	873	Tb927.11.6210	Tb11.02.4080, Tb11.02.4080:mRNA, Tb11.02.4080:pep	sterol 14-alpha-demethylase,cytochrome P450 51A1,lanosterol 14-alpha-demethylase (CYP51)	CYP51	Q385E8		54.372	44.1	0	20	20	0.997737	-0.0032684	0.793937	0.332903	19	19	1.0013	0.00187429	13.613	43	969730000	444890000	524840000	12	12	1.0088	0.0126402	16.423	27	605310000	280350000	324960000	12	12	0.983284	-0.0243197	22.42	29	421040000	234840000	186200000
	1320	Tb927.5.3810	Tb05.6E7.750	orotidine-5-phosphate decarboxylase/orotate phosphoribosyltransferase, putative,OMPDCase-OPRTase, putative		Q57U85		49.955	52.6	0	29	29	0.99777	-0.00322071	0.864066	0.210787	26	26	1.0198	0.0282862	12.415	59	1493400000	709870000	783490000	24	24	0.98076	-0.028028	16.655	56	2318800000	1058800000	1260100000	26	26	0.993147	-0.00992041	16.53	47	1267800000	683780000	584030000
	1261	Tb927.5.1520	Tb05.30H13.690	heat shock protein HslVU, ATPase subunit HslU, putative		Q57VB1	X	52.53	48.6	0	19	19	0.997956	-0.00295249	0.801166	0.319827	17	17	0.99496	-0.00728957	14.194	43	708090000	327470000	380620000	14	14	1.0116	0.0166389	18.7	37	709550000	331310000	378240000	12	12	0.987459	-0.0182069	16.239	30	358590000	187770000	170820000
	1422	Tb927.6.4320	Tb06.26G9.1010	hypothetical protein, conserved		Q586Z8		44.423	27.8	0	7	7	0.997956	-0.00295117	0.880876	0.18299	6	6	0.97601	-0.0350322	10.899	12	98750000	46149000	52601000	4	4	1.001	0.00144197	15.832	7	70782000	31863000	38919000	4	4	1.01729	0.0247367	14.683	6	58942000	37192000	21750000
	1209	Tb927.4.3740	Tb04.26G5.680	flagellar attachment zone protein (FAZ1)	FAZ1	Q585H6		192.57	18.7	0	31	31	0.998051	-0.00281397	0.949275	0.0751015	23	23	1.0218	0.0311128	25.148	28	255290000	91994000	163300000	15	15	0.94544	-0.0809422	21.538	18	214840000	91875000	122960000	17	17	1.0291	0.0413874	14.026	24	117460000	58248000	59210000
	1426	Tb927.6.4540	Tb06.26G9.610	3-hydroxy-3-methylglutaryl-CoA reductase, putative		Q587C0	X	45.944	42.6	0	16	16	0.998245	-0.00253397	0.974819	0.0367935	16	16	1.0628	0.0878701	20.989	31	409500000	185020000	224480000	10	10	1.0334	0.0473988	18.741	18	554590000	255550000	299040000	11	11	0.905715	-0.142871	17.331	20	330680000	183180000	147500000
	1665	Tb927.8.2770;Tb11.v5.0808	Tb08.26A17.880	inositol 1,4,5-trisphosphate receptor (IP3R)	IP3R	Q57XB2		342.48	4.4	0	9	9	0.998327	-0.00241635	0.985202	0.021509	9	9	1.0729	0.101516	15.241	9	69388000	37154000	32234000	0	0				0	0	0	0	2	2	0.928936	-0.106348	16.604	2	9578600	4712800	4865800
	1072	Tb927.3.3170	Tb03.3K10.150	hypothetical protein, conserved		Q57V69		70.454	5.2	0	2	2	0.998388	-0.00232728	0.988598	0.0165437	2	2	1.0756	0.105142	17.663	3	10382000	4521900	5859900	1	1	1.1297	0.17594	15.175	2	7488300	3060600	4427700	1	1	0.819001	-0.288063	13.515	2	6298000	3468500	2829500
	1187	Tb927.4.2700	Tb04.1H19.1420	Hydroxymethylglutaryl-CoA lyase, mitochondrial, putative,Hydroxymethylglutaryl-CoA synthase, putative		D6XFK6	X	47.272	20	0	5	5	0.998559	-0.00208044	0.965152	0.0511713	2	2	0.97386	-0.0382137	8.3111	3	17274000	6904200	10370000	3	3	1.0585	0.0820213	5.3864	3	55566000	23320000	32246000	3	3	0.965904	-0.0500489	14.627	6	43313000	23710000	19603000
	1329	Tb927.5.4150	Tb05.45E22.450	hypothetical protein, conserved		Q57Z34		42.589	44.6	0	10	10	0.99863	-0.00197825	0.978207	0.0317887	8	8	1.0347	0.0492125	16.352	13	69348000	34328000	35021000	6	6	0.91415	-0.129497	21.2	9	71994000	33275000	38719000	7	7	1.05289	0.0743499	10.145	10	53979000	24875000	29104000
	1347	Tb927.5.920	Tb05.28F8.480	hypothetical protein, conserved		Q57W37		50.734	12.9	0	4	4	0.998642	-0.00196083	0.989709	0.0149242	3	3	0.84204	-0.248039	16.903	4	19142000	9466800	9674900	2	2	1.1616	0.216113	38.088	2	10576000	5041500	5534400	1	1	1.01822	0.0260435	9.8678	2	8884300	4872700	4011500
	1084	Tb927.3.3630	Tb03.28C22.970	Elongation factor Ts, mitochondrial, putative (EF-Ts)	EF-Ts	Q57W99	X	29.732	55.5	0	8	8	0.998857	-0.00165049	0.911416	0.133819	7	7	0.9817	-0.0266459	12.377	14	224930000	103170000	121760000	7	7	1.0124	0.0177794	11.433	11	176350000	80695000	95658000	6	6	1.00272	0.00391501	26.586	11	121390000	68355000	53040000
	1879	Tb927.9.2450	Tb09.160.1140, Tb09.160.1140:mRNA, Tb09.160.1140:pep, chr9contig160.tmp0114c	electon transport protein SCO1/SCO2, putative		Q38FS2	X	44.135	24.1	0	5	5	0.998989	-0.00145912	0.99364	0.00920543	5	5	0.96529	-0.0509657	19.924	11	90533000	43655000	46878000	2	2	0.83835	-0.254375	18.196	3	29447000	14680000	14767000	1	1	1.23197	0.300964	8.127	2	3739600	2394000	1345700
	876	Tb927.11.6280	Tb11.02.4150, Tb11.02.4150:mRNA, Tb11.02.4150:pep	pyruvate phosphate dikinase (PPDK)	PPDK	Q385E1		100.45	87.7	0	108	108	0.999034	-0.00139444	0.636176	0.652502	96	96	1.0006	0.000865357	11.408	261	16833000000	7716900000	9116500000	77	77	0.99555	-0.00643432	13.489	215	17819000000	8008700000	9810400000	76	76	1.00096	0.00138565	14.772	226	11312000000	6230800000	5080900000
	722	Tb927.11.1620	Tb11.55.0017, Tb11.55.0017:mRNA, Tb11.55.0017:pep	hypothetical protein, conserved		Q386Z2	X	21.598	32.3	0	6	6	0.9994	-0.000865921	0.993241	0.00978455	6	6	1.078	0.108357	14.715	16	232150000	101290000	130860000	6	6	1.0495	0.0697022	12.881	19	377560000	164040000	213520000	5	5	0.882301	-0.180657	20.611	13	112360000	54986000	57377000
	1930	Tb927.9.6100	Tb09.160.4480, Tb09.160.4480:mRNA, Tb09.160.4480:pep, chr9contig160.tmp0334	TFIIF-stimulated CTD phosphatase, putative		Q38EV9	X	39.505	35	0	12	2	0.999419	-0.000838836	0.984082	0.0231502	9	2	1.0463	0.0652966	14.296	5	85113000	40803000	44311000	9	1	0.95685	-0.0636353	6.1898	4	94328000	45938000	48390000	11	2	0.997108	-0.00417776	6.0183	6	76574000	41485000	35090000
	310	Tb927.10.14010	TRYP_x-61h03.q2kb185_429, Tb10.61.2870	tubulin cofactor C domain-containing protein RP2 (rp2)	rp2	Q388J8		50.631	39.1	0	16	16	0.99955	-0.000649636	0.989864	0.0146982	13	13	0.98064	-0.0282045	20.917	23	278760000	133170000	145590000	8	8	0.95817	-0.0616465	10.736	9	165440000	82345000	83098000	9	9	1.06282	0.087902	12.328	14	184200000	101100000	83099000
	1893	Tb927.9.3590;Tb11.v5.0904	Tb09.160.2210, Tb09.160.2210:mRNA, Tb09.160.2210:pep, chr9contig160.tmp0191	monothiol glutaredoxin, putative		Q38FH2	X	20.43	46.2	0	7	7	0.999644	-0.000514259	0.993512	0.00939033	6	6	1.0535	0.0751903	14.219	11	162330000	74144000	88183000	4	4	1.0233	0.0332292	13.609	6	349650000	141600000	208050000	5	5	0.926612	-0.109962	16.071	7	191780000	102940000	88838000
	334	Tb927.10.14840;Tb927.10.14830;Tb927.10.14820	TRYP_x-61h03.q2kb185_272, Tb10.61.1810	Mitochondrial ADP/ATP carrier protein 5a, putative (MCP5a)	MCP5a		X	34.074	58.6	0	30	30	0.999663	-0.000485912	0.979649	0.0296638	28	28	1.0177	0.0253123	11.192	101	9948000000	4637300000	5310700000	21	21	1.0038	0.00547185	16.635	90	7715900000	3508500000	4207400000	23	23	0.977899	-0.0322419	12.379	78	4938500000	2731800000	2206700000
	261	Tb927.10.12000	235.t00299, Tb10.389.1785	iron-sulfur cluster assembly protein, putative		Q389E2	X	11.772	33.3	0	4	4	0.999741	-0.000373753	0.997541	0.00355221	3	3	1.0531	0.0746424	11.952	6	63592000	29598000	33993000	2	2	0.86315	-0.212317	16.86	3	68753000	30382000	38371000	3	3	1.09928	0.136553	16.287	4	51195000	30170000	21026000
	1331	Tb927.5.4290	Tb05.45E22.590	hypothetical protein, conserved		Q57Z20		40.083	6.4	0.0005814	2	2	1.00006	8.03745e-05	0.999834	0.000239659	2	2	0.80778	-0.307966	14.581	2	7766600	3961600	3805000	1	1				0	0	0	0	1	1	1.2381	0.308126		1	5552600	3550200	2002300
	1457	Tb927.7.1300	Tb07.27M11.560	protein disulfide isomerase, putative		Q57WS0		41.939	46.9	0	17	17	1.00016	0.000224336	0.985042	0.0217424	17	17	0.99397	-0.00872579	15.102	44	893190000	427910000	465280000	13	13	0.99175	-0.0119516	10.495	36	1169900000	530340000	639550000	14	14	1.01491	0.0213504	9.869	38	686510000	379870000	306630000
	1326	Tb927.5.4040	Tb05.45E22.300	hypothetical protein, conserved		Q57Z45	X	94.263	13.5	0	7	7	1.00017	0.000241183	0.99603	0.00573959	5	5	1.0418	0.0590783	18.031	7	73849000	35162000	38687000	4	4	1.0175	0.0250288	15.145	8	147060000	67142000	79921000	4	4	0.943841	-0.0833836	14.611	6	76742000	36767000	39976000
	228	Tb927.10.10400	Tb10.406.0510	hypothetical protein, conserved		Q389T7	X	37.867	35.9	0	9	9	1.00028	0.00040698	0.988368	0.0168793	8	8	1.0224	0.0319597	15.023	14	79413000	37183000	42231000	4	4	1.0123	0.0176369	7.9128	8	144990000	58686000	86301000	5	5	0.967024	-0.0483757	17.889	8	94450000	55286000	39164000
	463	Tb927.10.5840	TRYP_x-70a06.p2kb545_154, Tb10.70.1100	translation elongation factor 1-beta, putative		Q38B20		21.959	38.8	0	8	5	1.00051	0.000742791	0.993937	0.00877311	6	3	1.109	0.149259	15.075	6	93225000	43459000	49766000	3	2	0.90075	-0.150801	15.181	3	69030000	34478000	34551000	6	5	1.00262	0.00377036	8.853	7	83028000	44649000	38379000
	1264	Tb927.5.1690;Tb11.v5.0740	Tb05.1P6.910	hypothetical protein, conserved		Q57ZN8		51.619	34	0	11	11	1.00093	0.0013433	0.979586	0.0297563	6	6	0.97194	-0.0410608	14.571	14	35800000	18176000	17624000	8	8	0.96649	-0.0491733	14.485	13	82808000	40369000	42439000	7	7	1.06752	0.094264	27.41	16	54743000	29996000	24747000
	1477	Tb927.7.2200	Tb07.22O10.130	hypothetical protein, conserved		Q57XQ4	X	8.8073	74.4	0	6	6	1.00096	0.00138912	0.954193	0.0676477	5	5	0.97695	-0.0336434	21.266	10	188060000	87928000	100130000	6	6	1.0283	0.0402612	19.29	10	335570000	149930000	185640000	5	5	0.998303	-0.0024505	10.538	9	225960000	122860000	103100000
	1278	Tb927.5.2080	Tb05.1P6.110	guanosine monophosphate reductase, putative		Q57ZS7		52.238	88.6	0	41	41	1.00126	0.00182317	0.924173	0.113765	36	36	1.0205	0.0292762	12.421	85	2495900000	1151300000	1344500000	35	35	1.0037	0.00532812	14.177	88	2871200000	1297200000	1574000000	34	34	0.980008	-0.0291348	13.99	92	1951600000	1054800000	896780000
	62	Tb927.5.4420;Tb05.5K5.70	Tb05.45E22.770	nucleolar RNA helicase II, putative,nucleolar RNA helicase Gu, putative		Q57Z07		68.786	44	0	18	18	1.00132	0.00190766	0.896566	0.157518	17	17	0.98348	-0.0240324	13.684	38	492150000	227130000	265020000	8	8	1.0106	0.0152121	20.28	20	613160000	188050000	425110000	11	11	1.01013	0.0145433	15.686	25	264590000	142480000	122120000
	678	Tb927.11.14380	Tb11.01.5980, Tb11.01.5980:mRNA, Tb11.01.5980:pep	kinetoplast polyadenylation/uridylation factor 2 (KPAF2)	KPAF2	Q381Z9	X	72.496	9	0	3	3	1.00133	0.00191492	0.986638	0.0194066	3	3	0.90655	-0.141542	9.915	3	22467000	9757200	12710000	2	2	1.1468	0.197614		1	4436800	1749000	2687800	1	1	0.965717	-0.0503276		1	5291100	2831700	2459400
	1934	Tb927.9.6310	Tb09.160.4600, Tb09.160.4600:mRNA, Tb09.160.4600:pep, chr9contig160.tmp0346	ABC transporter, putative		Q38EU8		72.215	34.7	0	19	19	1.00163	0.00235214	0.947143	0.0783459	18	18	0.95894	-0.0604875	20.406	34	547140000	248970000	298170000	11	11	1.0232	0.0330882	12.287	22	325520000	147580000	177930000	10	10	1.02417	0.0344558	17.676	20	193610000	106560000	87056000
	423	Tb927.10.4220	TRYP_x-70a06.p2kb545_403, Tb10.70.3030	hypothetical protein, conserved		Q38BH8		34.243	12.6	0	3	3	1.00164	0.00236641	0.974756	0.0368872	3	3	0.95551	-0.0656571	17.145	3	22369000	9758700	12611000	2	2	1.098	0.134878	5.4835	3	17583000	7255900	10327000	2	2	0.957854	-0.0621217	15.662	2	9773500	4844900	4928600
	87	Tb927.11.1840;Tb11.1380	Tb11.39.0004, Tb11.39.0004:mRNA, Tb11.39.0004:pep	hypothetical protein, conserved		Q4FKA8		45.633	70.4	0	36	36	1.00189	0.0027178	0.939097	0.0906545	32	32	0.97488	-0.0367034	15.071	71	1290000000	588420000	701590000	24	24	0.98615	-0.020121	14.801	59	1936800000	899650000	1037100000	28	28	1.04607	0.0649778	17.003	62	1181400000	640530000	540870000
	458	Tb927.10.5760	TRYP_x-70a06.p2kb545_165, Tb10.70.1200	adenylate kinase, putative		Q38B28		24.31	49.3	0	9	9	1.00191	0.00275025	0.968204	0.0466166	8	8	1.0686	0.0957219	10.25	15	172600000	78028000	94569000	8	8	1.0175	0.0250288	18.112	12	205460000	80601000	124850000	6	6	0.924984	-0.1125	12.626	12	129890000	65568000	64323000
	1367	Tb927.6.1680	Tb06.28P18.530	mitochondrial RNA binding protein 1 (MRB1680)	MRB1680	Q585P3	X	58.05	14.1	0	5	5	1.00191	0.00275554	0.981261	0.0272904	4	4	1.1527	0.205017	13.701	6	18527000	7168700	11359000	4	4	0.96151	-0.0566262	16.732	6	14293000	7011100	7281500	2	2	0.907441	-0.140124	19.314	6	8493200	4495400	3997800
	186	Tb927.1.190		retrotransposon hot spot protein (RHS, pseudogene), putative				94.659	4.9	0.00059172	2	1	1.00193	0.00278194	0.996021	0.00575211	2	1	1.136	0.183963	9.1903	2	13702000	6815000	6886900	1	1	1.6864	0.753947		1	11869000	4236100	7633000	1	1	0.525017	-0.929564		1	5263800	2092300	3171500
	1480	Tb927.7.240;Tb927.7.230	Tb07.8P12.320	40S ribosomal protein S33, putative				11.17	35.9	0	4	4	1.00213	0.00306394	0.929675	0.105202	3	3	1.0142	0.0203422	14.417	6	29949000	12481000	17468000	2	2	0.96149	-0.0566562	6.2051	6	56243000	24986000	31257000	4	4	1.03204	0.0455059	4.5629	4	29439000	18746000	10693000
	156	Tb927.10.2890;Tb11.v5.0650	Tb10.70.4740, embl.29	enolase		Q38BV6		46.592	66.2	0	20	20	1.00257	0.00370347	0.917887	0.123612	18	18	1.0467	0.065848	23.978	32	438090000	215850000	222240000	9	9	0.97336	-0.0389546	25.375	11	148200000	66359000	81839000	9	9	0.98912	-0.015783	14.821	18	94781000	53014000	41767000
	1017	Tb927.2.5800		sedoheptulose-1,7-bisphosphatase (SBPase)	SBPase	Q586C9		35.502	35.8	0	13	13	1.00283	0.00407025	0.727725	0.458535	10	10	0.99515	-0.00701409	13.126	23	331310000	146930000	184380000	10	10	0.99643	-0.00515964	14.771	17	367040000	158480000	208560000	9	9	1.01705	0.0243845	13.137	12	150650000	85852000	64798000
	467	Tb927.10.5930;Tb927.10.5950;Tb927.10.5940;Tb11.v5.0190	Tb10.70.0975	protein kinase, putative				54.749	8.2	0	3	3	1.00297	0.00427201	0.988773	0.0162886	1	1	1.1507	0.202512	29.598	2	6070200	2905500	3164700	1	1	0.69348	-0.528074		1	7265400	4191100	3074300	3	3	1.26433	0.338378	21.727	3	18988000	10890000	8098800
	726	Tb927.11.1630	Tb11.55.0016, Tb11.55.0016:mRNA, Tb11.55.0016:pep	hypothetical protein, conserved		Q386Z1	X	93.434	8.9	0	4	4	1.00303	0.00436868	0.952974	0.0694906	4	4	1.0332	0.0471195	3.3625	4	82370000	36006000	46364000	2	2	1.0647	0.090447	5.0284	3	117440000	50605000	66839000	3	3	0.917347	-0.12446	20.84	2	13961000	7469100	6491400
	1239	Tb927.4.5130	Tb04.3M17.620	hypothetical protein, conserved		Q584J3		28.811	15.1	0	3	3	1.00309	0.0044463	0.982655	0.0252437	2	2	0.98083	-0.027925	1.3127	2	1554400	787140	767230	1	1	0.81676	-0.292016	35.485	2	2937700	1532400	1405300	3	3	1.25987	0.33328	10.243	3	3118900	1929800	1189100
	807	Tb927.11.3980	Tb11.02.1480, Tb11.02.1480:mRNA, Tb11.02.1480:pep	mitochondrial processing peptidase alpha subunit, putative,metallo-peptidase, Clan ME, Family M16		Q386B6	X	57.037	57.9	0	29	29	1.00314	0.00453006	0.739602	0.435178	28	28	0.98679	-0.019185	11.792	74	2933800000	1382900000	1550900000	23	23	1.0106	0.0152121	17.004	59	3412100000	1516100000	1896000000	21	21	1.01225	0.0175631	12.582	60	1761200000	953680000	807500000
	1678	Tb927.8.3530	Tb08.28L1.740	glycerol-3-phosphate dehydrogenase [NAD+], glycosomal		Q57YW0		37.805	95.2	0	39	39	1.00317	0.00456198	0.902988	0.147221	34	34	1.0368	0.0521376	12.655	95	6729800000	3085800000	3643900000	32	32	1.0144	0.0206267	12.914	95	6825000000	2976100000	3848900000	34	34	0.959877	-0.0590783	15.214	100	4383800000	2359100000	2024700000
	792	Tb927.11.3360	Tb11.02.0860, Tb11.02.0860:mRNA, Tb11.02.0860:pep	hypothetical protein, conserved		Q386H5		102.85	8.4	0	5	5	1.0032	0.00460628	0.14161	2.82	4	4	1.0047	0.00676478	6.7615	4	15491000	7320100	8170600	4	4	1.0005	0.000721167	16.664	5	31963000	13485000	18478000	2	2	1.0044	0.00633288	38.255	4	15662000	8993500	6668300
	834	Tb927.11.5030	Tb11.02.2680, Tb11.02.2680:mRNA, Tb11.02.2680:pep	hypothetical protein, conserved		Q385R5	X	35.573	20.1	0	6	6	1.0032	0.0046118	0.958273	0.0614918	4	4	1.0949	0.130799	21.162	6	4334000000	2047500000	2286500000	2	2	1.0148	0.0211954	33.717	3	16099000	8602600	7496200	4	4	0.908678	-0.138159	12.701	6	29912000	16171000	13741000
	1369	Tb927.6.1860	Tb06.28P18.1000	conserved protein		Q585M5	X	30.977	39.1	0	10	10	1.00325	0.00467609	0.774319	0.369	9	9	1.0187	0.0267293	20.191	15	92989000	43902000	49087000	6	6	1.0065	0.00934717	13.187	11	166670000	86212000	80455000	9	9	0.984834	-0.0220482	17.994	14	101430000	54597000	46831000
	688	Tb927.11.14970	Tb11.01.6610, Tb11.01.6610:mRNA, Tb11.01.6610:pep	hypothetical protein, conserved		Q381T8		93.162	15.8	0	9	9	1.00327	0.00471047	0.945744	0.0804782	9	9	0.94976	-0.0743651	20.089	14	49631000	22063000	27568000	5	5	1.0908	0.125387	22.587	12	61310000	24274000	37037000	4	4	0.974754	-0.0368901	17.094	9	29535000	15196000	14339000
	510	Tb927.10.7880	TRYPtp6k15-3d06.p1c_393, Tb10.6k15.2670	hypothetical protein, conserved		Q38AH6		76.814	11.1	0	6	6	1.00328	0.00472429	0.982257	0.0258271	3	3	1.2162	0.28238	17.82	6	8469000	4158600	4310500	2	2	0.78224	-0.354317	42.838	2	1663700	758420	905310	5	5	1.0615	0.0861091	26.603	7	3610500	2036400	1574100
	1614	Tb927.7.990	Tb07.29K4.130	chaperone protein DNAj, putative		Q57VU5	X	86.6	30.5	0	20	20	1.00331	0.00476928	0.91092	0.134604	17	17	0.96711	-0.0482481	17.869	30	236170000	110220000	125950000	10	10	0.98954	-0.0151701	13.999	15	179880000	78401000	101480000	13	13	1.05535	0.077726	26.955	19	101770000	55604000	46171000
	847	Tb927.11.5450	Tb11.02.3130, Tb11.02.3130:mRNA, Tb11.02.3130:pep, Tb11.212.0940	malic enzyme		Q385M3	X	63.119	69.7	0	29	29	1.00336	0.0048333	0.874812	0.192955	28	28	0.98705	-0.0188049	17.107	67	1822900000	813240000	1009600000	20	20	0.98244	-0.0255588	16.983	50	1952900000	887750000	1065100000	22	22	1.04164	0.0588636	14.919	43	859210000	464260000	394950000
	236	Tb927.10.10830	Tb10.406.0050	RGG-containing protein 2,MRB1-associated protein,RGGm (RGG2)	RGG2	Q389P7	X	32.404	33.4	0	6	6	1.00343	0.00493863	0.885376	0.175639	5	5	1.0043	0.00619029	12.03	11	446600000	208860000	237740000	4	4	1.0401	0.0567222	11.767	10	672510000	285660000	386860000	5	5	0.967212	-0.0480967	11.86	14	259410000	134870000	124540000
	139	Tb927.10.660;Tb11.v5.0500	TRYP_x-70a06.p2kb545_1039, Tb10.70.7550	2-oxoisovalerate dehydrogenase alpha subunit, putative		Q38CH4	X	46.369	44	0	14	14	1.00351	0.00504878	0.697918	0.518871	13	13	0.99886	-0.00164561	20.013	22	284050000	125500000	158550000	9	9	0.99293	-0.0102361	20.334	13	327530000	155070000	172460000	7	7	1.01891	0.027028	16.38	14	235180000	135840000	99340000
	1009	Tb927.2.5140		hypothetical protein, conserved		Q585V6	X	17.408	24.8	0	3	3	1.00357	0.0051474	0.758587	0.398614	2	2	1.0126	0.0180644	26.298	4	11154000	4490300	6663300	0	0				0	0	0	0	1	1	0.994629	-0.00776959	4.4393	2	33722000	18548000	15174000
	1151	Tb927.4.1300	Tb04.2L9.440	amidinotransferase, putative		Q581V1		42.015	92.2	0	42	42	1.0037	0.00532804	0.751764	0.411648	37	37	1.0052	0.00748258	44.226	106	8411300000	4134600000	4276700000	36	36	0.98545	-0.0211454	14.255	99	8229200000	3908900000	4320300000	35	35	1.02076	0.029647	11.172	99	6223400000	3523200000	2700200000
	1973	Tb927.9.9290	Tb09.211.0930, Tb09.211.0930:mRNA, Tb09.211.0930:pep, chr9contig211.tmp0112c	Polyadenylate-binding protein 1 (Poly(A)-binding protein 1) (PABP 1) (PABP1)	PABP1	Q38E63		63.029	25.3	0	11	11	1.00371	0.00534017	0.871782	0.197961	9	9	1.0154	0.0220482	12.947	17	165040000	70287000	94756000	7	7	0.96494	-0.0514889	14.705	13	186510000	88804000	97703000	7	7	1.03201	0.0454612	16.933	15	111940000	55630000	56313000
	594	Tb927.11.11210	Tb11.01.3000, Tb11.01.3000:mRNA, Tb11.01.3000:pep	paraflagellar rod component, putative (PFC17)	PFC17	Q383F7		41.94	47.2	0	10	10	1.00374	0.0053859	0.627537	0.672228	10	10	1.0036	0.00518438	19.861	16	138070000	62302000	75771000	2	2	0.99244	-0.0109482	23.059	6	78777000	37693000	41084000	3	3	1.01531	0.0219215	25.044	6	31211000	16438000	14773000
	97	Tb927.7.5050;Tb11.v5.0185	Tb07.27E10.260	hypothetical protein, conserved		Q57ZI4		105.21	5.5	0	5	5	1.00381	0.00549321	0.745708	0.423318	4	4	1.0148	0.0211954	8.2222	5	15592000	7174900	8417300	3	3	0.98348	-0.0240324	20.089	3	13194000	5980100	7214200	3	3	1.01348	0.0193166	36.926	5	22885000	11912000	10973000
	979	Tb927.2.3180;Tb11.v5.0782		kinetoplast polyadenylation/uridylation factor 1,mitochondrial RNA binding protein 1 (KPAF1)	KPAF1	Q587F7	X	114.38	16.1	0	13	13	1.00386	0.00556352	0.805678	0.311725	9	9	0.98953	-0.0151846	24.728	17	98564000	45030000	53534000	10	10	0.99076	-0.0133925	20.462	18	163900000	72458000	91439000	8	8	1.03187	0.0452677	18.485	16	89450000	51608000	37842000
	147	Tb927.11.4610;Tb11.v5.0587	TRYP_xi-1013a02.q1k_27, Tb11.02.2210, Tb11.02.2210:mRNA, Tb11.02.2210:pep	protein kinase A regulatory subunit (PKA-R)	PKA-R	Q385V6		56.734	24.4	0	9	9	1.0039	0.00561688	0.955549	0.0655989	7	7	1.0046	0.00662118	10.568	10	107400000	46411000	60994000	4	4	0.90157	-0.149489	6.686	7	91360000	48438000	42922000	7	7	1.11707	0.159718	21.828	9	75291000	44867000	30424000
	685	Tb927.11.14880	Tb11.01.6510, Tb11.01.6510:mRNA, Tb11.01.6510:pep	paraflagellar rod component, putative (PFC9)	PFC9	Q381U7		41.086	38.3	0	15	15	1.00391	0.00562757	0.804987	0.312963	13	13	0.97841	-0.0314889	10.059	30	796360000	372410000	423950000	9	9	1.0078	0.0112094	16.465	21	709980000	314420000	395560000	11	11	1.02609	0.0371623	12.293	26	385770000	204970000	180800000
	501	Tb927.10.7570;Tb11.v5.0774	TRYPtp6k15-3d06.p1c_444, Tb10.6k15.3080	dihydrolipoamide acetyltransferase E2 subunit, putative		Q38AK7	X	48.107	64.5	0	30	30	1.00399	0.00574301	0.652665	0.615586	29	29	0.99374	-0.00905966	12.826	80	3786700000	1761600000	2025100000	21	21	1.019	0.0271541	11.843	63	5310000000	2391600000	2918400000	25	25	0.9994	-0.000865357	44.566	64	2685100000	1502400000	1182700000
	1727	Tb927.8.5780	Tb08.11J15.1190	phosphatase of regenerating liver-type phosphatase, putative		Q57YH9		19.422	34.1	0	4	4	1.00407	0.00586186	0.933109	0.0998828	3	3	1.0934	0.128821	5.619	4	47691000	23347000	24344000	1	1	0.96977	-0.0442855		1	17421000	7736600	9684200	1	1	0.954654	-0.0669502	1.3339	2	31315000	17856000	13459000
	1425	Tb927.6.4520	Tb06.26G9.660	hypothetical protein, conserved		Q587B8		52.589	39.9	0	15	15	1.00409	0.00588257	0.908601	0.138282	13	13	0.94682	-0.0788379	15.044	26	125220000	56961000	68262000	8	8	1.0142	0.0203422	27.167	13	148200000	67821000	80378000	9	9	1.0542	0.0761434	27.95	17	89036000	45717000	43319000
	1445	Tb927.7.1060	Tb07.29K4.20	hypothetical protein, conserved		Q57VV2		53.733	41.3	0	13	13	1.00414	0.00596592	0.878363	0.187111	12	12	0.98594	-0.0204282	15.978	20	117920000	52311000	65610000	5	5	1.0528	0.0742314	17.435	6	47659000	20444000	27216000	6	6	0.975419	-0.0359054	15.964	6	26925000	14581000	12343000
	550	Tb927.10.9810	TRYPtp6k15-3d06.p1c_75, Tb10.6k15.0500	hypothetical protein, conserved		Q389Z5	X	33.886	38.2	0	10	10	1.00418	0.00602176	0.903548	0.146327	9	9	0.95006	-0.0739095	15.026	16	140300000	63287000	77008000	7	7	1.01	0.0143553	13.958	16	236860000	103360000	133510000	8	8	1.05528	0.0776194	22.179	15	118730000	66128000	52599000
	1226	Tb927.4.4600	Tb04.3I12.430	hypothetical protein, conserved		Q583E5	X	31.248	50.4	0	10	10	1.00422	0.00607467	0.928054	0.10772	8	8	0.96164	-0.0564312	13.358	17	84221000	40399000	43822000	6	6	1.0906	0.125122	22.868	12	159560000	67760000	91802000	5	5	0.965624	-0.0504669	26.106	14	69375000	37382000	31993000
	482	Tb927.10.6810	TRYPtp6k15-3d06.p1c_575, Tb10.6k15.3960	guanylate kinase, putative		Q38AS6		29.956	23.9	0	4	4	1.00425	0.00611636	0.925176	0.1122	3	3	1.0352	0.0499095	19.197	4	30561000	10915000	19646000	3	3	0.92779	-0.10813	8.787	4	40549000	17752000	22797000	4	4	1.05451	0.0765693	9.2527	4	36085000	18119000	17966000
	183	Tb927.1.1580		cytochrome c oxidase assembly factor, putative,electron transport protein SCO1/2, putative		Q4GZ61	X	33.578	26.9	0	7	7	1.00432	0.0062137	0.604727	0.725643	5	5	0.99021	-0.0141936	19.633	12	45792000	22621000	23170000	5	5	1.0119	0.0170667	11.405	8	55051000	24714000	30338000	4	4	1.01099	0.015768	35.462	10	28684000	15293000	13391000
	1490	Tb927.7.2710	Tb07.13M20.750	NADH-cytochrome b5 reductase, putative		Q57Y81		31.885	17.8	0	4	4	1.00439	0.00632001	0.89608	0.158301	3	3	1.0376	0.0532504	17.362	6	50936000	23479000	27456000	1	1	0.94666	-0.0790817	4.8466	2	27424000	12000000	15424000	3	3	1.03153	0.0447914	16.678	4	21833000	11803000	10030000
	388	Tb927.10.2810	TRYP_x-70a06.p2kb545_658, Tb10.70.4840	hypothetical protein, conserved		Q38BW4		38.589	20.7	0	6	6	1.00474	0.00681888	0.944445	0.0824612	5	5	0.89118	-0.166211	89.172	4	58304000	29487000	28817000	4	4	1.0605	0.0847446	33.99	5	133150000	60203000	72949000	6	6	1.0732	0.101923	20.313	7	66755000	35752000	31003000
	222	Tb927.10.10130	TRYPtp6k15-3d06.p1c_25, Tb10.6k15.0150	mitochondrial RNA binding complex 1 subunit (MRB10130)	MRB10130	Q389W4	X	61.046	17.8	0	6	6	1.00477	0.00687224	0.793894	0.332982	5	5	0.98398	-0.0232991	20.138	6	44253000	22675000	21578000	4	4	0.99428	-0.00827591	14.8	6	36833000	16201000	20632000	3	3	1.03684	0.0521917	13.516	7	27572000	15309000	12264000
	150	Tb11.v5.0616;Tb927.7.6970		paraflagellar rod protein, putative				76.144	14	0	6	6	1.00478	0.00688229	0.937034	0.0938265	5	5	1.0086	0.0123541	17.513	11	30037000	13750000	16288000	2	2	0.91423	-0.129371	5.336	4	27442000	14333000	13108000	4	4	1.10012	0.137664	14.641	8	22462000	12577000	9884300
	1432	Tb927.6.5000	Tb06.30P15.480	hypothetical protein, conserved		Q586H2		44.275	16.8	0	6	6	1.00481	0.00692272	0.90139	0.149777	6	6	1.0036	0.00518438	17.878	13	73788000	32092000	41696000	5	5	0.94753	-0.0777565	10.522	12	104240000	49244000	54994000	5	5	1.06684	0.0933403	16.342	9	50191000	29040000	21151000
	1804	Tb927.9.10790	Tb09.211.2160, Tb09.211.2160:mRNA, Tb09.211.2160:pep, chr9contig211.tmp0252c	hypothetical protein		Q38DU1		33.139	67.2	0	28	28	1.00494	0.00711478	0.527569	0.922568	21	21	1.0161	0.0230424	22.841	48	402370000	180570000	221800000	15	15	0.99347	-0.00945169	15.988	30	536540000	242850000	293680000	23	23	1.00539	0.00775364	11.035	47	339200000	177880000	161320000
	1449	Tb927.7.1140;Tb927.7.1120	Tb07.27M11.290	trypanothione/tryparedoxin dependent peroxidase 3,glutathione peroxidase-like protein 3 (TDPX3)	TDPX3	D6XK32		19.655	46.6	0	7	2	1.00501	0.00721437	0.931172	0.10288	7	2	1.0524	0.0736832	23.59	4	12966000	5580100	7386300	7	2	0.95976	-0.0592544	0	2	7757100	2926500	4830600	5	0				0	0	0	0
	1240	Tb927.4.5170	Tb04.3M17.700	ribosomal protein L7/L12, putative		Q584I9		17.255	11.4	0.00060132	2	1	1.00512	0.0073743	0.937523	0.0930741	1	1	0.96363	-0.0534488		1	7518100	3403500	4114600	2	1	1.1267	0.172103		1	2545300	1194600	1350700	1	1	0.935279	-0.0965317	9.2729	2	17102000	8506100	8595600
	407	Tb927.10.3570;Tb11.v5.1042	TRYP_x-70a06.p2kb545_514, Tb10.70.3850	RNA editing exonuclease 2,RNA editing 3' exouridylylase,RNA-editing complex protein (KREX2)	KREX2	Q38BP2	X	99.416	24.4	0	18	18	1.00516	0.00742888	0.507722	0.977891	15	15	0.99235	-0.011079	14.883	25	273690000	124470000	149230000	12	12	1.0126	0.0180644	15.485	23	352870000	163440000	189430000	12	12	1.01066	0.0153013	26.405	16	139210000	74992000	64219000
	1257	Tb927.5.1210	Tb05.30H13.140	short-chain dehydrogenase, putative		Q57VE2	X	33.876	57.2	0	25	25	1.00518	0.00745471	0.752124	0.410957	23	23	0.98565	-0.0208527	15.124	64	3472000000	1692700000	1779300000	16	16	1.0335	0.0475384	23.915	45	2546100000	1114900000	1431200000	22	22	0.997009	-0.00432161	20.852	53	1569500000	879210000	690300000
	954	Tb927.11.9720	237.t00934, Tb11.01.1475, Tb11.01.1475:mRNA, Tb11.01.1475:pep	40S ribosomal protein S27, putative		Q383V7		9.6302	64	0	7	7	1.00553	0.00796305	0.823998	0.279288	6	6	1.0502	0.0706641	17.481	18	514030000	230010000	284030000	6	6	0.98746	-0.0182058	28.696	13	726250000	312220000	414030000	7	7	0.980392	-0.0285692	28.406	16	412880000	210370000	202500000
	965	Tb927.2.2130		small GTP-binding protein RAB6, putative		Q586J5		25.385	11.7	0	2	2	1.00562	0.00807897	0.763563	0.389182	1	1	0.99126	-0.0126646		1	860920	335280	525640	0	0				0	0	0	0	1	1	1.02018	0.0288225	22.151	2	5356400	2613000	2743300
	1109	Tb927.3.4850	Tb03.48K5.550	enoyl-CoA hydratase, mitochondrial precursor, putative		Q582Q0		28.605	19.9	0	4	4	1.00577	0.00829953	0.873806	0.194615	2	2	1.0701	0.0977456	13.36	4	43368000	19506000	23862000	3	3	0.98841	-0.0168185	10.391	4	82271000	41145000	41126000	4	4	0.961908	-0.0560285	17.929	5	62679000	31687000	30992000
	377	Tb927.10.240	Tb10.100.0130	peroxin 14, putative (PEX14)	PEX14	Q38CL4		39.937	43.4	0	10	10	1.00577	0.00830561	0.865729	0.208012	10	10	0.95715	-0.0631831	12.479	22	215490000	94897000	120590000	7	7	1.0618	0.086512	15.858	14	220460000	95909000	124550000	5	5	1.0011	0.00158784	19.246	9	95097000	51008000	44088000
	1885	Tb927.9.2990	Tb09.160.1670, Tb09.160.1670:mRNA, Tb09.160.1670:pep, chr9contig160.tmp0158c	hypothetical protein		Q38FM4		24.162	11.5	0.0092497	2	2	1.0058	0.00834285	0.931276	0.102719	2	2	0.93411	-0.0983356	10.311	4	29980000	15955000	14025000	1	1	1.1311	0.177726	8.1854	2	22254000	9635600	12618000	2	2	0.96302	-0.0543623	19.069	3	5497400	2862800	2634700
	225	Tb927.10.10280	Tb10.406.0650	microtubule-associated protein, putative		Q389U9		267.6	90	0	23	2	1.00586	0.00842473	0.388132	1.36538	21	2	0.99881	-0.00171783	16.317	3	19059000	9784900	9274400	19	2	1.0024	0.00345832	23.667	5	22140000	9912700	12228000	23	2	1.01645	0.0235337	19.11	4	14358000	7880600	6477200
	1512	Tb927.7.3550	Tb07.28B13.500	hypothetical protein, conserved		Q57WH0		138.16	42.7	0	48	48	1.00609	0.00876329	0.711899	0.490255	42	42	1.0242	0.0344975	11.862	132	5538000000	2588600000	2949500000	29	29	1.0166	0.0237521	14.111	98	6489300000	2991500000	3497700000	37	37	0.978091	-0.0319597	13.517	109	3610400000	1958800000	1651700000
	252	Tb927.10.11520	Tb10.26.0390	hypothetical protein, conserved		Q389I9	X	13.421	78.6	0	9	9	1.00611	0.00878119	0.267498	1.9024	7	7	1.0072	0.0103502	22.976	13	176030000	81876000	94156000	7	7	0.99868	-0.00190562	14.374	13	221250000	95962000	125280000	8	8	1.01248	0.017899	8.0724	15	155100000	87621000	67481000
	827	Tb927.11.4810	Tb11.02.2420, Tb11.02.2420:mRNA, Tb11.02.2420:pep	hypothetical protein, conserved		Q385T7	X	19.431	23	0	3	3	1.00637	0.00915479	0.871575	0.198304	3	3	1.05	0.0703893	8.0176	4	26665000	12954000	13711000	2	2	1.0331	0.0469799	8.5804	2	3082300	1545700	1536600	1	1	0.939585	-0.0899049	0.62866	2	5189800	2645900	2543900
	1609	Tb927.7.890	Tb07.29K4.350	electron transfer protein, putative		Q57VT5	X	19.713	11.8	0	2	2	1.00638	0.00917345	0.881017	0.182758	2	2	1.0607	0.0850167	1.742	2	23038000	9947300	13091000	2	2	0.93585	-0.0956508	8.3575	2	10636000	5230900	5404900	2	2	1.0268	0.0381545	8.0809	2	17707000	9882100	7824700
	1316	Tb927.5.3560	Tb05.6E7.260	vesicle-associated membrane protein, putative,synaptobrevin, putative (VAMP)	VAMP	Q57UB0		24.402	21.3	0	5	5	1.00658	0.00946233	0.894495	0.160855	5	5	0.95126	-0.0720884	10.27	9	45457000	19569000	25887000	2	2	1.097	0.133564	23.29	3	16712000	7472500	9239900	3	3	0.977326	-0.0330882	19.423	4	14366000	7906600	6459100
	1486	Tb927.7.2640	Tb07.22O10.840	hypothetical protein, conserved		Q57XL0		50.853	50.6	0	32	26	1.00669	0.0096154	0.399974	1.32202	26	20	0.99982	-0.000259708	19.195	69	1531700000	702650000	829050000	25	21	1.0194	0.0277203	14.873	73	3055500000	1368900000	1686700000	26	20	1.00096	0.00138565	10.545	64	1802900000	996660000	806250000
	1672	Tb927.8.3250	Tb08.28L1.260	dynein heavy chain, putative		Q57YY8		537.36	3.9	0	12	12	1.00709	0.01019	0.908709	0.13811	9	9	0.97827	-0.0316954	22.144	14	88809000	41560000	47249000	6	6	0.93298	-0.100082	23.089	11	161040000	73666000	87376000	7	7	1.11911	0.162347	18.769	10	82767000	45387000	37380000
	1920	Tb927.9.5490	Tb09.160.3990, Tb09.160.3990:mRNA, Tb09.160.3990:pep, chr9contig160.tmp0307	cation transporter, putative		Q38F06		75.936	4.5	0.0054377	2	2	1.00722	0.0103802	0.928739	0.106655	2	2	1.0738	0.102725	28.022	3	24620000	10966000	13654000	1	1	0.94477	-0.0819649	18.879	2	24786000	11638000	13148000	0	0				0	0	0	0
	797	Tb927.11.3690	Tb11.02.1170, Tb11.02.1170:mRNA, Tb11.02.1170:pep	hypothetical protein, conserved		Q386E3		41.465	13.9	0	3	3	1.00736	0.0105797	0.94749	0.077817	2	2	1.0495	0.0697022	17.769	5	23287000	8557100	14730000	3	3	1.1664	0.222063	16.005	3	21567000	8214000	13353000	2	2	0.835073	-0.260026	3.9667	4	10972000	5401500	5570700
	1564	Tb927.7.6090	Tb07.2F2.320	hypothetical protein, conserved		Q57VK2		88.162	8.5	0	6	6	1.00744	0.0106991	0.779003	0.360299	3	3	0.98121	-0.0273662	6.3816	4	234690000	109640000	125050000	2	2	1.055	0.077243	19.449	3	52390000	21658000	30732000	4	4	0.987752	-0.0177794	26.285	4	90446000	46068000	44378000
	900	Tb927.11.720;Tb11.0840	Tb11.50.0001, Tb11.50.0001:mRNA, Tb11.50.0001:pep	hypothetical protein, conserved		Q387H8		30.18	42.4	0	10	10	1.00784	0.0112672	0.585574	0.772077	10	10	0.98374	-0.023651	12.712	28	495210000	247950000	247260000	5	5	1.0215	0.0306892	10.47	15	689130000	308730000	380400000	7	7	1.01872	0.0267635	13.415	17	413870000	234000000	179880000
	1825	Tb927.9.12170	Tb09.211.3240, Tb09.211.3240:mRNA, Tb09.211.3240:pep, chr9contig211.tmp0367	leucine-rich repeat protein (LRRP), putative		Q38DI2		32.359	11	0	2	2	1.00794	0.0114163	0.934993	0.0969728	1	1	1.0951	0.131063	14.978	2	321520	156240	165280	1	1	0.84888	-0.236367	0.61748	2	9386900	4832300	4554600	2	2	1.10156	0.139554	18.073	4	5130800	2435200	2695600
	419	Tb927.10.4040	TRYP_x-70a06.p2kb545_433, Tb10.70.3240	3-keto-dihydrosphingosine reductase		Q38BJ6		38.045	23	0	6	6	1.00802	0.0115259	0.92631	0.110434	5	5	0.95616	-0.064676	11.836	12	117310000	54843000	62470000	2	2	0.91405	-0.129655	27.793	4	8031800	4268200	3763600	3	3	1.17195	0.228909	12.731	5	12210000	6455300	5755000
	1120	Tb927.3.5090	Tb03.48K5.910	tryparedoxin 2, putative (TXN2)	TXN2	Q582M8		22.18	36.4	0	5	5	1.00805	0.0115722	0.879485	0.18527	5	5	1.0464	0.0654344	37.208	10	171050000	71803000	99246000	1	1	0.91867	-0.122381	0.3389	2	69250000	28862000	40388000	1	1	1.0656	0.0916636	28.535	2	52442000	30390000	22051000
	375	Tb927.10.2350	TRYP_x-70a06.p2kb545_730, Tb10.70.5380	pyruvate dehydrogenase complex E3 binding protein, putative		Q38C09	X	27.335	42.3	0	14	14	1.00811	0.011654	0.844577	0.2437	12	12	0.95164	-0.0715122	15.063	30	539100000	251330000	287770000	11	11	0.99867	-0.00192006	12.223	23	716180000	399390000	316790000	13	13	1.07803	0.108394	16.225	25	360220000	201500000	158720000
	226	Tb927.10.10370;Tb927.10.10290	Tb10.406.0550	hypothetical protein, conserved				20.152	26.4	0	2	2	1.00815	0.0117045	0.759487	0.396903	2	2	0.97153	-0.0416695	5.6262	3	24987000	12664000	12322000	2	2	1.0025	0.00360224	0.3836	2	31172000	12909000	18263000	1	1	1.05203	0.0731808		1	11815000	5832100	5983100
	430	Tb927.10.470	TRYP_x-70a06.p2kb545_1079, Tb10.70.7840	choline dehydrogenase, putative		Q38CJ1	X	56.921	52.8	0	16	16	1.00822	0.0118122	0.295989	1.75638	13	13	1.0006	0.000865357	19.719	24	393080000	178410000	214670000	9	9	1.0043	0.00619029	17.011	23	316270000	147320000	168940000	10	10	1.01987	0.028381	21.51	23	271560000	148340000	123220000
	744	Tb927.11.17000;Tb11.v5.0404	Tb11.01.8770, Tb11.01.8770:mRNA, Tb11.01.8770:pep	leucine-rich repeat protein (LRRP), putative		Q380Y7		109.72	49	0	52	52	1.00845	0.0121423	0.32737	1.61101	48	48	0.99696	-0.00439247	13.519	140	4684300000	2191800000	2492400000	41	41	1.0087	0.0124972	12	114	4151400000	1905900000	2245400000	42	42	1.01983	0.0283222	13.062	121	2756100000	1506000000	1250200000
	1125	Tb927.3.5370	Tb03.5L5.570	hypothetical protein, conserved		Q580T8		34.254	36.4	0	13	13	1.00852	0.0122378	0.248381	2.00937	11	11	0.99839	-0.00232461	7.5639	31	372330000	171250000	201080000	6	6	1.011	0.015783	11.308	15	337850000	145930000	191920000	13	13	1.01625	0.0232551	18.037	34	283790000	156280000	127510000
	1002	Tb927.2.4590;Tb11.v5.0820;Tb927.2.4610		branched-chain amino acid aminotransferase, putative		Q586R0	X	40.432	49.6	0	13	13	1.00871	0.0125181	0.00156195	9.32244	12	12	1.0089	0.0127832	17.607	27	870480000	403000000	467480000	10	10	1.0092	0.0132121	14.244	24	826430000	367830000	458600000	11	11	1.00804	0.0115589	15.361	25	404890000	218980000	185910000
	1205	Tb927.4.360	Tb04.5D20.430	1,2-Dihydroxy-3-keto-5-methylthiopentene dioxygenase, putative		Q57UT9		33.47	10.4	0	3	3	1.00898	0.0129013	0.545466	0.874438	3	3	1.0324	0.046002	16.171	10	17436000	7399600	10037000	1	1	1.0056	0.00805655		1	452080	179940	272140	1	1	0.989413	-0.0153548	6.2827	3	2396200	1167000	1229200
	1832	Tb927.9.12730	Tb09.211.3680, Tb09.211.3680:mRNA, Tb09.211.3680:pep, chr9contig211.tmp0411	chaperone protein DNAj, putative		Q38DE1	X	48.592	42.1	0	16	16	1.00921	0.0132249	0.657507	0.604922	16	16	1.0315	0.0447438	8.9236	35	656590000	307040000	349550000	10	10	1.0228	0.0325241	13.39	26	839430000	368970000	470450000	11	11	0.974279	-0.0375931	11.915	31	544100000	298790000	245310000
	1771	Tb927.8.7260	Tb08.10K10.440	kinetoplast-associated protein, putative		Q57YV4	X	114.45	7.2	0	5	5	1.00924	0.0132689	0.624548	0.679116	4	4	0.99842	-0.00228126	25.189	6	50558000	25398000	25160000	3	3	0.98846	-0.0167455	9.8042	5	27174000	11441000	15733000	4	4	1.04162	0.0588336	17.853	8	62428000	34184000	28244000
	1778	Tb927.8.810	Tb08.12O16.380	radial spoke protein RSP9, putative		Q57YF0		37.518	33.9	0	8	8	1.00925	0.0132871	0.507257	0.979212	7	7	1.0292	0.0415234	15.144	16	155700000	75868000	79833000	5	5	0.98902	-0.0159284	10.064	11	155860000	71963000	83895000	5	5	1.00994	0.0142664	10.96	11	69154000	36538000	32616000
	297	Tb927.10.13630	Tb10.05.0080	glucosidase, putative		Q388N5		91.488	15.7	0	9	9	1.00939	0.0134832	0.446527	1.16318	9	9	1.0102	0.0146409	20.23	21	215610000	101390000	114230000	6	6	1.0265	0.0377336	13.517	12	184860000	74852000	110010000	7	7	0.991768	-0.0119249	21.15	14	102410000	54022000	48392000
	1391	Tb927.6.2640	Tb06.5F5.40	importin alpha subunit, putative (TbKap60)	TbKap60	Q583S0		58.065	4.7	0.00058411	2	2	1.00973	0.0139638	0.859633	0.218208	1	1	0.96705	-0.0483376		1	4474400	2115900	2358400	0	0				0	0	0	0	2	2	1.05429	0.0762651	31.724	2	7698800	5214600	2484100
	492	Tb927.10.7230;Tb11.v5.0615	TRYPtp6k15-3d06.p1c_490, Tb10.6k15.3460	hypothetical protein, conserved		Q38AP0		284.7	7.2	0	12	12	1.00973	0.0139682	0.798387	0.324841	10	10	0.9607	-0.0578421	28.423	11	87576000	44124000	43452000	5	5	0.99636	-0.00526099	22.064	9	97577000	44420000	53157000	7	7	1.0755	0.105008	23.425	8	48307000	26806000	21502000
	1493	Tb927.7.280	Tb07.8P12.370	cyclophilin-type peptidyl-prolyl cis-trans isomerase, putative (PPIase)	PPIase	Q57U26		24.302	45.8	0	11	11	1.00974	0.0139846	0.613754	0.704268	9	9	0.97921	-0.0303098	15.406	13	37527000	16570000	20957000	5	5	1.0355	0.0503276	17.534	10	71341000	29319000	42022000	9	9	1.01532	0.0219362	13.491	22	40496000	21618000	18878000
	675	Tb927.11.14250	Tb11.01.5860, Tb11.01.5860:mRNA, Tb11.01.5860:pep	T-complex protein 1, epsilon subunit, putative (TCP-1-epsilon)	TCP-1-epsilon	Q382B2		59.381	8.4	0	3	3	1.00977	0.0140309	0.949014	0.0754995	2	2	1.1969	0.259303	30.074	2	7039600	3655700	3383800	1	1	1.1115	0.152508		1	3361300	1375100	1986200	1	1	0.773934	-0.369718		1	2042900	852580	1190300
	1418	Tb927.6.4210	Tb06.26G9.1140	aldehyde dehydrogenase, putative (ALDH)	ALDH	Q586Y8	X	64.566	35	0	10	10	1.00978	0.0140462	0.632961	0.659811	10	10	0.99524	-0.00688362	14.721	15	639690000	292940000	346750000	8	8	0.98956	-0.0151409	10.562	10	690160000	320710000	369440000	7	7	1.04548	0.0641631	23.288	9	424900000	246000000	178900000
	545	Tb927.10.9570;Tb11.v5.0579	TRYPtp6k15-3d06.p1c_119, Tb10.6k15.0810	paraflagellar rod component, putative (PFC14)	PFC14	Q38A18		118.67	54.6	0	45	45	1.00981	0.014089	0.162767	2.61912	42	42	1.0011	0.00158609	14.715	105	1713600000	787420000	926140000	29	29	1.0164	0.0234683	19.469	65	1623700000	739480000	884180000	31	31	1.012	0.0172126	17.972	69	901760000	478300000	423460000
	516	Tb927.10.8080	TRYPtp6k15-3d06.p1c_359, Tb10.6k15.2450	hypothetical protein, conserved		Q38AF6		82.38	15.8	0	8	8	1.01013	0.0145424	0.842701	0.246907	6	6	0.9548	-0.0667295	13.048	7	38357000	22720000	15637000	3	3	0.97826	-0.0317101	16.634	3	4245300	1133900	3111500	1	1	1.10348	0.142067	10.178	2	632420	343670	288760
	1350	Tb927.5.960;Tb927.3.3280	Tb05.28F8.390	hypothetical protein, conserved		Q57W41	X	37.159	36.1	0	9	9	1.01021	0.0146495	0.569663	0.811821	9	9	1.035	0.0496308	26.086	19	201520000	93057000	108470000	5	5	1.0136	0.0194884	12.941	9	128250000	59533000	68721000	7	7	0.982704	-0.0251706	17.307	13	76859000	42058000	34802000
	1132	Tb927.3.640	Tb03.27F10.970	hypothetical protein, conserved		Q57WU7		32.723	12.5	0	2	2	1.01027	0.0147398	0.888975	0.169786	2	2	0.95611	-0.0647515	17.42	6	100580000	47443000	53134000	1	1	0.93841	-0.0917097	3.2378	3	73745000	33288000	40457000	1	1	1.14924	0.200681	8.066	2	33300000	19714000	13586000
	151	Tb11.v5.0629;Tb927.3.4500		fumarate hydratase, putative				50.088	6.3	0	2	2	1.01035	0.0148536	0.928851	0.106481	1	1	1.2242	0.291839	1.4978	2	8127400	3569300	4558100	2	2	0.97467	-0.0370143	4.6298	3	22612000	10462000	12150000	1	1	0.864379	-0.210264	0.63499	2	4705000	2483700	2221300
	1541	Tb927.7.4710	Tb07.26A24.460	hypothetical protein, conserved		Q57X87	X	33.994	13.2	0	2	2	1.0104	0.0149232	0.86137	0.215295	2	2	0.95841	-0.0612851	16.147	6	12761000	5801900	6958700	1	1	1.1217	0.165687	14.019	5	6318200	2827400	3490800	1	1	0.959509	-0.0596322	21.895	4	4124400	2328900	1795500
	1487	Tb927.7.2650	Tb07.22O10.860	hypothetical protein, conserved		Q57XK9		62.171	35.2	0	20	14	1.01046	0.0150156	0.689225	0.536953	20	14	1.0143	0.0204844	16.306	28	198190000	89684000	108510000	12	8	1.0485	0.0683269	12.454	20	270250000	123410000	146840000	16	10	0.97012	-0.0437644	11.571	28	163770000	84713000	79054000
	227	Tb927.10.10390	Tb10.406.0520	trypanothione reductase		Q389T8		53.156	35	0	8	8	1.01075	0.0154206	0.906614	0.14144	8	8	1.1185	0.161565	34.48	8	120560000	54320000	66244000	1	1	0.86199	-0.214257	7.7932	2	25390000	11637000	13753000	2	2	1.071	0.0989536	14.166	3	19782000	12273000	7509700
	1450	Tb927.7.1160	Tb07.27M11.310	hypothetical protein, conserved		Q57WT4		14.631	27.7	0	2	2	1.01085	0.0155664	0.933863	0.0987174	1	1	1.2615	0.33514		1	2611100	1222100	1389100	1	1	0.95536	-0.0658836	34.331	2	14455000	7950200	6504900	1	1	0.857045	-0.222557	0.63944	2	6188500	3166200	3022300
	349	Tb927.10.15760	TRYP_x-61h03.q2kb185_87, Tb10.61.0540	hypothetical protein, conserved		Q387T8		36.411	72.7	0	25	25	1.01088	0.0156187	0.00541219	7.52957	22	22	1.0123	0.0176369	13.11	64	2558700000	1172400000	1386300000	19	19	1.0095	0.0136409	13.221	56	3229800000	1498000000	1731800000	20	20	1.01086	0.0155784	12.877	57	1983000000	1095200000	887800000
	648	Tb927.11.13280	Tb11.01.4860, Tb11.01.4860:mRNA, Tb11.01.4860:pep	mitochondrial RNA binding protein 2 (GBP25)	GBP25	Q382K8	X	25.106	60.7	0	15	15	1.01108	0.0159011	0.323708	1.62724	13	13	0.996	-0.00578235	14.695	37	1252000000	588780000	663240000	13	13	1.0257	0.0366088	9.0287	30	2328100000	1045700000	1282400000	11	11	1.01177	0.0168769	14.614	35	1890500000	1036900000	853600000
	992	Tb927.2.4130		enoyl-CoA hydratase/Enoyl-CoA isomerase/3-hydroxyacyl-CoA dehydrogenase, putative		Q586V7	X	88.9	16.7	0	10	10	1.01112	0.0159523	0.667415	0.583344	9	9	0.96748	-0.0476963	14.647	21	176070000	80758000	95313000	6	6	1.0297	0.0422241	9.7837	13	157430000	71862000	85569000	8	8	1.03766	0.053329	19.355	13	50243000	27746000	22497000
	1844	Tb927.9.13990	Tb09.211.4540, Tb09.211.4540:mRNA, Tb09.211.4540:pep, chr9contig211.tmp0502c	RNA-binding protein, putative (DRBD2)	DRBD2	Q38D54		34.618	21.3	0	6	6	1.01113	0.0159731	0.830287	0.268317	6	6	0.92691	-0.109499	16.164	13	122870000	56622000	66249000	4	4	1.0321	0.0455828	10.227	7	183170000	124180000	58991000	5	5	1.0806	0.111835	24.244	11	50712000	27749000	22964000
	551	Tb927.10.9820;Tb11.v5.0565	TRYPtp6k15-3d06.p1c_74, Tb10.6k15.0490	mitochondrial intermediate peptidase, putative,metallo-peptidase, Clan MA(E) Family M3		Q389Z4	X	76.732	37.2	0	16	16	1.01129	0.016194	0.541358	0.885346	14	14	0.99408	-0.00856614	17.75	28	432090000	203380000	228700000	8	8	1.0428	0.0604625	18.536	17	585390000	256050000	329340000	12	12	0.997705	-0.00331439	19.417	23	520220000	277790000	242430000
	1619	Tb927.8.1160;Tb927.8.1180;Tb927.8.1200	Tb08.29O4.290	vacuolar-type Ca2+-ATPase, putative		Q57VN8		121.24	22.3	0	16	16	1.01155	0.0165678	0.770427	0.376271	16	16	0.96731	-0.0479498	17.209	31	272940000	128100000	144840000	10	10	0.98857	-0.016585	16.309	15	195830000	86413000	109420000	12	12	1.0824	0.114238	21.287	16	133680000	78218000	55461000
	1246	Tb927.4.600	Tb04.5E12.1160	hypothetical protein, conserved		Q57ZY8	X	34.458	47.3	0	10	10	1.01167	0.0167357	0.463483	1.10941	10	10	1.0008	0.00115369	11.755	17	256360000	120350000	136020000	7	7	1.038	0.0538064	11.666	12	349200000	155220000	193990000	5	5	0.996711	-0.00475306	10.437	12	171530000	96856000	74678000
	278	Tb927.10.12810	Tb10.389.0730	cholinephosphate cytidylyltransferase A, putative		Q388W5		56.299	11.7	0	5	5	1.01183	0.0169691	0.608031	0.717783	5	5	0.99887	-0.00163117	9.846	10	48628000	22174000	26454000	2	2	1.0514	0.0723116	26.925	6	73589000	31263000	42326000	3	3	0.986388	-0.0197731	8.5708	7	51678000	29142000	22536000
	436	Tb927.10.5000	TRYP_x-70a06.p2kb545_297, Tb10.70.2200	hypothetical protein, conserved		Q38BA1		28.732	20.8	0	5	5	1.01188	0.0170314	0.900339	0.151459	5	5	0.99803	-0.00284491	19.591	8	35637000	15160000	20477000	3	3	0.88235	-0.180577	16.772	6	17350000	8286500	9063200	2	2	1.17651	0.234516	10.546	5	17997000	10153000	7844000
	1469	Tb927.7.1920	Tb07.43M14.360	paraflagellar rod component, putative (PFC5)	PFC5	Q57V18		59.271	39	0	16	16	1.01189	0.0170499	0.897104	0.156652	11	11	0.9661	-0.0497556	6.847	16	333950000	160540000	173420000	10	10	0.90567	-0.142943	20.972	11	237580000	109890000	127690000	11	11	1.18415	0.243848	28.808	15	222260000	134880000	87384000
	916	Tb927.11.7960	Tb11.02.5820, Tb11.02.5820:mRNA, Tb11.02.5820:pep	kinetoplast poly(A) polymerase 1,KPAP1		Q384M3	X	58.436	5.7	0.0017291	2	2	1.01201	0.0172168	0.868238	0.203837	1	1	0.89143	-0.165807	0.67447	2	11869000	6098700	5770700	1	1	1.0734	0.102188	8.7028	2	14673000	6001100	8671500	1	1	1.08318	0.115269	38.786	2	9652600	5137300	4515400
	600	Tb927.11.11380	Tb11.01.3190, Tb11.01.3190:mRNA, Tb11.01.3190:pep	hypothetical protein, conserved		Q383E0	X	61.504	22.9	0	10	10	1.01207	0.0173134	0.833537	0.262683	9	9	0.96144	-0.0567313	18.565	14	224790000	103600000	121190000	5	5	1.1191	0.162339	14.818	6	99325000	49310000	50015000	5	5	0.963484	-0.0536674	23.332	6	49435000	26649000	22786000
	751	Tb927.11.190	Tb11.03.0940, Tb11.03.0940:mRNA, Tb11.03.0940:pep	elongation factor, putative		Q387N2		72.602	34	0	14	14	1.01223	0.0175393	0.264732	1.91739	12	12	1.0014	0.00201836	16.974	27	381590000	177090000	204500000	10	10	1.028	0.0398403	16.574	23	560200000	251850000	308350000	10	10	1.00749	0.0107592	16.928	17	214540000	121670000	92869000
	1306	Tb927.5.3190	Tb05.27M3.230	hypothetical protein, conserved		Q57Z74		23.192	23.6	0	4	4	1.01249	0.0179023	0.598187	0.741331	2	2	0.98136	-0.0271456	2.9942	3	8776800	4278900	4497800	1	1	1.0064	0.00920383	8.7534	2	23837000	8685300	15152000	3	3	1.05092	0.0716486	16.5	7	36957000	20041000	16916000
	311	Tb927.10.14030	TRYP_x-61h03.q2kb185_427, Tb10.61.2850	hypothetical protein, conserved		Q388J6		50.474	16.7	0	7	7	1.01254	0.0179741	0.776062	0.365756	6	6	0.94333	-0.0841655	14.475	13	263750000	129820000	133940000	3	3	1.0226	0.0322419	16.156	9	156790000	75339000	81452000	3	3	1.07613	0.105846	16.959	10	154320000	86770000	67554000
	602	Tb927.11.11470	Tb11.01.3300, Tb11.01.3300:mRNA, Tb11.01.3300:pep	hypothetical protein, conserved		Q383D1	X	32.022	9.9	0	2	2	1.01261	0.0180769	0.887362	0.172405	1	1	1.0096	0.0137838	9.6402	2	2089800	840760	1249100	1	1	1.1611	0.215492	3.4495	2	4436000	2017800	2418200	2	2	0.88574	-0.175045	24.115	4	12400000	5843200	6556900
	355	Tb927.10.16120	TRYP_x-61h03.q2kb185_21, Tb10.61.0150, embl.263	inosine-5'-monophosphate dehydrogenase,IMP dehydrogenase		Q387Q3		48.481	83.7	0	38	38	1.01261	0.018083	0.0852112	3.55281	32	32	1.0202	0.028852	14.744	71	2585200000	1185200000	1400000000	28	28	1.0109	0.0156403	13.354	62	3528600000	1557000000	1971600000	29	29	1.00679	0.00975668	13.691	67	1904700000	1018100000	886630000
	1699	Tb927.8.4640	Tb08.4A8.250	flagellar protofilament ribbon protein, putative		Q57UY7		46.865	33.8	0	13	13	1.01265	0.0181379	0.332725	1.5876	12	12	1.0228	0.0325241	13.977	23	131300000	61679000	69621000	9	9	1.0227	0.032383	20.062	16	152090000	64360000	87734000	8	8	0.992753	-0.0104934	23.24	17	90345000	49965000	40380000
	1596	Tb927.7.7320	Tb07.30D13.470	hypothetical protein, conserved		Q57TW9		80.512	7.2	0	4	4	1.01266	0.0181466	0.786921	0.34571	4	4	1.0241	0.0343566	28.283	8	30354000	14645000	15708000	2	2	0.93894	-0.0908951	12.571	4	29893000	14684000	15209000	2	2	1.07996	0.110978	15.956	5	13367000	7424100	5943000
	821	Tb927.11.4550	TRYP_xi-1013a02.q1k_39, Tb11.02.2130, Tb11.02.2130:mRNA, Tb11.02.2130:pep	hypothetical protein, conserved		Q385W2		35.629	31.1	0	7	7	1.01292	0.0185159	0.682393	0.551324	5	5	1.0233	0.0332292	17.255	5	46953000	24248000	22705000	5	5	1.0553	0.0776532	19.317	4	39380000	15769000	23611000	4	4	0.962371	-0.0553345	11.279	7	28053000	13376000	14677000
	437	Tb927.10.5010	TRYP_x-70a06.p2kb545_296, Tb10.70.2190	Elongation factor G1, mitochondrial, putative (EF-G1)	EF-G1	Q38BA0	X	83.982	39.3	0	23	23	1.01292	0.0185206	0.428404	1.22296	19	19	1.0255	0.0363275	15.345	41	413280000	194570000	218710000	12	12	1.0269	0.0382957	16.677	27	577080000	245340000	331740000	13	13	0.986875	-0.0190614	27.808	34	276430000	152760000	123660000
	1544	Tb927.7.5110	Tb07.27E10.330	hypothetical protein, conserved		Q57ZH8	X	62.367	16.9	0	6	6	1.01292	0.0185241	0.675594	0.565772	6	6	1.0664	0.0927487	17.149	9	64456000	29052000	35404000	3	3	0.99795	-0.00296056	18.232	6	70643000	33046000	37597000	3	3	0.976562	-0.0342157	8.6733	4	36735000	18985000	17750000
	433	Tb927.10.4850	TRYP_x-70a06.p2kb545_317, Tb10.70.2350	hypothetical protein, conserved		Q38BB6	X	51.34	44.5	0	13	13	1.01311	0.0187912	0.172438	2.53585	13	13	1.0255	0.0363275	20.019	19	304250000	155670000	148580000	8	8	1.0095	0.0136409	9.8798	15	288770000	149170000	139600000	7	7	1.00445	0.00640534	16.181	10	122630000	63588000	59040000
	1542	Tb927.7.4950;Tb11.v5.0176	Tb07.26A24.20	NAD(P)-dependent steroid dehydrogenase protein, putative		Q57XB1		45.186	18.8	0	7	7	1.01313	0.0188209	0.671479	0.574587	6	6	0.96766	-0.0474279	16.235	14	44532000	20608000	23924000	1	1	1.0131	0.0187766		1	538630	244330	294300	4	4	1.06077	0.0851141	15.953	6	15701000	8484700	7216300
	599	Tb927.11.11370;Tb927.11.11360	Tb11.01.3180, Tb11.01.3180:mRNA, Tb11.01.3180:pep	receptor for activated C kinase 1 (RACK1)	RACK1			34.69	67.9	0	14	14	1.01316	0.0188598	0.582318	0.780121	13	13	0.97393	-0.03811	19.438	17	280750000	133960000	146790000	7	7	1.0402	0.0568609	17.672	10	336570000	158160000	178410000	6	6	1.02657	0.0378286	28.136	9	150860000	80616000	70244000
	216	Tb927.1.720		phosphoglycerate kinase (PGKA)	PGKA	Q4GZE6		55.747	62.9	0	27	18	1.01331	0.0190718	0.196365	2.34839	23	15	1.003	0.00432161	19.336	37	267460000	133840000	133620000	17	13	1.0103	0.0147838	23.895	24	226580000	112400000	114190000	20	14	1.02677	0.03811	14.898	31	175410000	99094000	76314000
	692	Tb927.11.15040	Tb11.01.6680, Tb11.01.6680:mRNA, Tb11.01.6680:pep	chaperonin HSP60, mitochondrial precursor, putative,heat shock protein 60 (Cpn60)	Cpn60	Q381T1	X	64.159	61.6	0	32	31	1.01334	0.0191131	0.359803	1.47472	27	26	0.99784	-0.00311959	15.122	63	807690000	378480000	429210000	22	21	1.0068	0.00977712	25.009	53	929560000	417080000	512480000	24	23	1.03575	0.0506817	23.482	54	598280000	347540000	250740000
	771	Tb927.11.2610	Tb11.02.0210, Tb11.02.0210:mRNA, Tb11.02.0210:pep	hypothetical protein, conserved		Q386P9		50.887	60.5	0	26	26	1.01356	0.0194366	0.359139	1.47738	23	23	1.0277	0.0394192	9.7663	81	6497200000	2975200000	3522000000	19	19	0.99088	-0.0132177	10.323	71	8530400000	3846300000	4684100000	23	23	1.02251	0.0321084	12.839	85	6216700000	3403500000	2813200000
	1966	Tb927.9.8990	Tb09.211.0690, Tb09.211.0690:mRNA, Tb09.211.0690:pep, chr9contig211.tmp0085c	hypothetical protein, conserved		Q38E88		38.856	49.6	0	11	11	1.01361	0.0194958	0.819665	0.286894	11	11	0.92762	-0.108394	12.302	21	322930000	152300000	170630000	8	8	1.0104	0.0149265	9.9165	17	363410000	159210000	204200000	4	4	1.11107	0.151955	15.604	12	146250000	79425000	66828000
	1364	Tb927.6.1590	Tb06.28P18.330	hypothetical protein, conserved		Q585Q1	X	51.554	7.9	0	3	3	1.0137	0.0196244	0.868145	0.203991	3	3	1.1177	0.160533	15.78	4	27453000	11825000	15628000	2	2	1.0588	0.0824301	21.197	3	38519000	16429000	22091000	1	1	0.880204	-0.18409	7.0437	2	18947000	9704800	9242600
	1040	Tb927.3.1730	Tb03.30P12.340	hypothetical protein, conserved		Q57ZD8	X	25.482	43.7	0	6	6	1.01374	0.0196845	0.718183	0.477576	4	4	1.0404	0.0571383	10.268	10	50287000	23287000	27001000	3	3	0.94971	-0.0744411	9.8578	6	48964000	22321000	26642000	6	6	1.05435	0.0763564	25.055	12	39546000	23791000	15755000
	557	Tb927.11.10020	Tb11.01.1780, Tb11.01.1780:mRNA, Tb11.01.1780:pep	short-chain dehydrogenase, putative		Q383S7	X	33.958	15	0	4	4	1.01381	0.0197871	0.81665	0.292209	3	3	0.97166	-0.0414765	9.5743	3	17608000	9147300	8461100	2	2	1.1243	0.169027	42.215	2	5660100	2507200	3152900	2	2	0.953834	-0.0681893	14.092	2	3998600	1211600	2787100
	1346	Tb927.5.900;Tb11.v5.0559;Tb927.5.910	Tb05.28F8.500	oligosaccharyl transferase subunit, putative		Q57W35		92.232	16.7	0	8	4	1.0139	0.0199216	0.277978	1.84696	8	4	0.99869	-0.00189117	10.345	10	308220000	144520000	163700000	7	4	1.0314	0.044604	43.21	8	177650000	83415000	94238000	7	3	1.01189	0.017052	22.013	5	89134000	49861000	39274000
	509	Tb927.10.7700	TRYPtp6k15-3d06.p1c_421, Tb10.6k15.2900	ABC transporter, putative		Q38AJ4		75.051	23.5	0	14	14	1.01401	0.0200788	0.258307	1.95284	12	12	1.026	0.0370307	12.217	22	419870000	184610000	235270000	11	11	0.99647	-0.00510172	17.685	23	465360000	190340000	275020000	10	10	1.01982	0.0283075	15.021	17	269780000	149900000	119880000
	1174	Tb927.4.2070;Tb11.v5.0410;Tb11.v5.0881	Tb04.29M18.750	antigenic protein, putative		Q583I6		511.32	51.2	0	23	23	1.01409	0.0201897	0.144933	2.78654	19	19	1.002	0.00288251	8.6018	38	1396900000	639500000	757390000	14	14	1.0205	0.0292762	8.4626	20	1200200000	540850000	659380000	17	17	1.01989	0.0284105	11.979	27	690170000	370560000	319620000
	787	Tb927.11.3260	Tb11.02.0770, Tb11.02.0770:mRNA, Tb11.02.0770:pep	mitochondrial DNA polymerase I protein D, putative (POLID)	POLID	Q386I5	X	182.88	1.9	0	2	2	1.0141	0.0201974	0.828368	0.271657	2	2	1.0668	0.0932897	15.205	3	7934300	2795900	5138400	1	1	0.964	-0.0528949	19.415	2	8543500	4011600	4531900	0	0				0	0	0	0
	1213	Tb927.4.4040	Tb04.1D20.520	hypothetical protein, conserved		Q57Y08		30.274	17.8	0	4	4	1.01412	0.0202294	0.815996	0.293366	4	4	1.0594	0.0832474	24.367	5	100900000	39197000	61701000	3	3	1.0787	0.109294	18.24	5	58898000	27369000	31529000	4	4	0.912659	-0.131853	16.766	7	46990000	23804000	23186000
	1247	Tb927.4.630	Tb04.5E12.1110	hypothetical protein, conserved		Q57ZZ1	X	33.88	35.5	0	8	8	1.01413	0.0202387	0.207479	2.26896	8	8	1.0006	0.000865357	14.223	13	57528000	27263000	30265000	3	3	1.0274	0.038998	13.542	5	40302000	16930000	23372000	6	6	1.01456	0.0208527	14.289	8	47791000	24546000	23245000
	914	Tb927.11.7900	Tb11.02.5770, Tb11.02.5770:mRNA, Tb11.02.5770:pep	mitochondrial RNA binding protein 16 (RBP16)	RBP16	Q384M8	X	15.118	41.8	0	5	5	1.01458	0.0208872	0.664775	0.589061	4	4	0.96242	-0.0552615	11.115	10	987520000	461330000	526190000	4	4	1.0626	0.0875986	10.768	12	1104000000	475880000	628130000	5	5	1.02124	0.0303245	8.697	12	613880000	341950000	271930000
	700	Tb927.11.15210	Tb11.01.6860, Tb11.01.6860:mRNA, Tb11.01.6860:pep	hypothetical protein, conserved		Q381R4		35.527	11	0	2	2	1.01477	0.021151	0.81137	0.301569	2	2	0.92058	-0.119385	27.154	4	36507000	16099000	20408000	1	1	1.1092	0.14952	8.2627	2	45604000	16712000	28892000	2	2	1.02336	0.0333185	12.423	3	21745000	9406600	12339000
	1838	Tb927.9.1350	Tb09.160.0350, Tb09.160.0350:mRNA, Tb09.160.0350:pep, chr9contig160.tmp0035c	hypothetical protein, conserved		Q38G06		59.813	15.1	0	6	6	1.01508	0.0215891	0.664773	0.589065	4	4	0.98795	-0.0174901	16.401	6	51151000	31277000	19873000	4	4	1.0772	0.107286	9.8042	5	86067000	37078000	48989000	6	6	0.982801	-0.0250288	13.156	9	55063000	27644000	27419000
	290	Tb927.10.13360	Tb10.389.0070	Elongation factor Tu, mitochondrial (EF-Tu)	EF-Tu	Q388R1	X	51.849	73	0	46	46	1.01515	0.0216976	0.199909	2.32259	43	43	0.99979	-0.000302998	16.187	107	2864400000	1337500000	1526900000	34	34	1.0188	0.0268709	15.914	79	2939500000	1339500000	1600000000	37	37	1.02706	0.0385248	14.318	94	1873700000	1036600000	837170000
	1150	Tb927.4.1280	Tb04.2L9.400	hypothetical protein, conserved		Q581V3		43.863	14.8	0	4	4	1.01541	0.0220694	0.313412	1.67387	4	4	1.0212	0.0302654	30.135	9	43945000	20723000	23221000	3	3	0.99326	-0.00975668	11.958	6	61272000	28947000	32324000	4	4	1.03218	0.0456994	15.722	8	43701000	22596000	21105000
	265	Tb927.10.12260	Tb10.389.1480	cytosolic nonspecific dipeptidase, putative,peptidase (M20/M25/M40 family), putative		Q389B7		51.578	23.8	0	8	8	1.01548	0.0221599	0.832229	0.264948	7	7	1.0773	0.10742	28.779	15	120500000	52086000	68414000	5	5	1.0874	0.120883	8.1613	12	148680000	65070000	83609000	4	4	0.893895	-0.161823	21.468	10	52767000	25717000	27050000
	1876	Tb927.9.2320	Tb09.160.1070, Tb09.160.1070:mRNA, Tb09.160.1070:pep, chr9contig160.tmp0107c	hypothetical protein, conserved		Q38FT0	X	41.498	34.3	0	12	12	1.01559	0.0223173	0.529873	0.916281	11	11	1.0568	0.0797024	16.301	27	415230000	179310000	235920000	9	9	0.98681	-0.0191558	11.916	26	592550000	284470000	308080000	9	9	1.00445	0.00640534	24.471	23	390720000	212210000	178500000
	1571	Tb927.7.6460	Tb07.33N13.410	FG-GAP repeat protein, putative,intergrin alpha chain protein, putative		Q582L3		92.145	2.5	0.0089947	2	2	1.01569	0.0224586	0.942727	0.0850873	1	1	1.207	0.271426	11.535	2	6533500	2669700	3863800	0	0				0	0	0	0	2	2	0.854701	-0.226509	6.1209	4	13632000	6889600	6742600
	1471	Tb927.7.210	Tb07.8P12.290	proline dehydrogenase		Q57U33		63.858	50.7	0	25	25	1.01603	0.0229424	0.573082	0.803186	24	24	1.0423	0.0597706	16.935	59	911010000	410390000	500620000	14	14	1.0387	0.054779	24.777	24	406130000	186510000	219620000	12	12	0.968804	-0.0457225	14.509	22	184690000	97573000	87116000
	698	Tb927.11.15150	Tb11.01.6800, Tb11.01.6800:mRNA, Tb11.01.6800:pep	1-acyl-sn-glycerol-3-phosphate acyltransferase, putative		Q381S0		30.359	17.3	0	5	5	1.01607	0.0230017	0.537774	0.894929	5	5	1.0252	0.0359054	13.852	10	175180000	80481000	94696000	2	2	1.0493	0.0694272	35.41	5	123830000	55131000	68699000	2	2	0.975134	-0.0363275	7.471	6	63952000	35929000	28023000
	1034	Tb927.3.1600	Tb03.30P12.80	hypothetical protein, conserved		Q57ZF1	X	11.872	49	0	5	5	1.01618	0.0231491	0.413231	1.27498	5	5	0.99144	-0.0124026	15.348	10	137660000	63596000	74061000	4	4	1.0117	0.0167816	10.969	11	177490000	81195000	96294000	4	4	1.04613	0.0650684	11.717	5	66751000	36027000	30724000
	608	Tb927.11.11680	Tb11.01.3550, Tb11.01.3550:mRNA, Tb11.01.3550:pep	2-oxoglutarate dehydrogenase E2 component, putative		Q383B2	X	41.143	63.2	0	34	34	1.01639	0.0234475	0.04147	4.59179	29	29	1.0096	0.0137838	14.277	83	6996000000	3198100000	3797800000	25	25	1.0186	0.0265876	11.954	78	8998000000	4045200000	4952800000	28	28	1.02099	0.029971	11.683	74	6841800000	3800800000	3040900000
	1637	Tb927.8.1860	Tb08.26N11.280	pitrilysin-like metalloprotease,metallo-peptidase, Clan ME, Family M16C		Q581Z6	X	114.53	21.2	0	16	16	1.01639	0.0234488	0.478794	1.06252	16	16	1.0147	0.0210533	12.677	33	432050000	206340000	225710000	11	11	1.0509	0.0716254	15.544	28	468560000	213660000	254890000	12	12	0.98464	-0.0223323	25.948	26	302400000	168450000	133960000
	817	Tb927.11.4450	TRYP_xi-1013a02.q1k_52, Tb11.02.2030, Tb11.02.2030:mRNA, Tb11.02.2030:pep	ALBA-Domain Protein (ALBA2)	ALBA2	Q385X2		12.757	70.1	0	8	8	1.0164	0.0234722	0.37003	1.43428	8	8	1.0232	0.0330882	10.504	22	346680000	157060000	189620000	5	5	1.0375	0.0531113	9.0456	16	432440000	187500000	244930000	5	5	0.98912	-0.015783	12.352	15	247560000	135540000	112020000
	1967	Tb927.9.9000	Tb09.211.0700, Tb09.211.0700:mRNA, Tb09.211.0700:pep, chr9contig211.tmp0086c	isopentenyl-diphosphate delta-isomerase (type II) (idi1)	idi1	Q38E87		38.986	40.4	0	7	7	1.01641	0.0234839	0.46889	1.09268	6	6	1.0374	0.0529723	14.564	14	248330000	108630000	139700000	6	6	0.97984	-0.0293819	18.584	10	251840000	120120000	131720000	4	4	1.03302	0.0468614	11.101	8	117250000	60377000	56875000
	276	Tb927.10.12710	Tb10.389.0880	heat shock protein 110, putative		Q388X2		90.863	5.1	0	2	2	1.01654	0.0236727	0.863447	0.21182	2	2	0.92562	-0.111508	21.89	4	33008000	17234000	15774000	2	2	0.94378	-0.0834775	21.787	4	77734000	36047000	41687000	2	2	1.20247	0.266004	7.4169	3	38075000	21904000	16171000
	479	Tb927.10.6640	TRYP_x-70a06.p2kb545_15, Tb10.70.0120	COP-coated vesicle membrane protein erv25 precursor, putative,ER--golgi transport protein erv25 precursor, putative		Q38AU2		28.188	34.4	0	6	6	1.01683	0.0240763	0.677283	0.56217	6	6	1.0435	0.0614306	22.974	11	171880000	85732000	86152000	3	3	0.94947	-0.0748057	18.065	4	98305000	41331000	56974000	1	1	1.06113	0.0856039	0.15484	2	19907000	12164000	7743500
	1649	Tb927.8.2240	Tb08.26N11.840	Tryptophanyl-tRNA synthetase 2	TrpRS-2	Q581V8	X	52.902	19.9	0	6	6	1.01687	0.0241306	0.796394	0.328446	5	5	0.98974	-0.0148785	13.938	8	35575000	16889000	18686000	3	3	0.93666	-0.0944026	21.996	6	31655000	13681000	17974000	2	2	1.1342	0.181673	15.335	4	11956000	6215800	5740700
	1801	Tb927.9.10580	Tb09.211.1960, Tb09.211.1960:mRNA, Tb09.211.1960:pep, chr9contig211.tmp0230c	3-demethylubiquinone-9 3-methyltransferase, putative		Q38DV8	X	31.206	20.1	0	4	4	1.01693	0.0242164	0.623022	0.682646	1	1	0.97455	-0.0371919	0.10964	2	15842000	7885500	7956100	4	4	1.0753	0.104739	9.1507	5	60049000	22830000	37220000	3	3	1.00354	0.00510172	12.041	4	110680000	23332000	87348000
	159	Tb927.10.2770;Tb11.v5.0684	TRYP_x-70a06.p2kb545_663, Tb10.70.4880	eukaryotic translation initiation factor 5, putative		Q38BW8		42.945	16.8	0	4	4	1.01711	0.0244752	0.886376	0.174009	3	3	1.0523	0.0735461	18.224	6	10260000	4407200	5853000	2	2	1.1963	0.258579	8.6633	4	8699300	4315900	4383500	4	4	0.835841	-0.2587	17.943	7	14400000	5433800	8966400
	1117	Tb927.3.5020	Tb03.48K5.800	hypothetical protein, conserved		Q582N5		155.86	22.5	0	19	19	1.01711	0.0244819	0.105312	3.24726	19	19	1.0148	0.0211954	23.562	33	276840000	136250000	140590000	13	13	1.0287	0.0408223	25.801	21	254420000	109600000	144810000	11	11	1.00795	0.011428	20.722	12	129070000	70727000	58343000
	140	Tb927.10.3940;Tb11.v5.0501;Tb927.10.3930	TRYP_x-70a06.p2kb545_452, Tb10.70.3360	40S ribosomal protein S3A, putative		Q38BK6		29.422	12.1	0	4	4	1.01712	0.0244888	0.773327	0.370849	4	4	1.1276	0.173255	5.8358	4	38656000	15565000	23091000	2	2	0.96807	-0.0468167	8.04	2	17101000	9675800	7425300	2	2	0.963948	-0.0529723	8.7033	3	21578000	12756000	8822100
	275	Tb927.10.12700	Tb10.389.0890	pyruvate dehydrogenase E1 alpha subunit, putative		Q388X3	X	42.511	82	0	33	33	1.01722	0.024633	0.248781	2.00705	31	31	0.99601	-0.00576787	13.552	97	5556100000	2555100000	3001000000	28	28	1.0258	0.0367495	14.354	84	5424000000	2479100000	2944900000	28	28	1.0302	0.0429175	11.619	82	3337600000	1874400000	1463300000
	1653	Tb927.8.2440	Tb08.26A17.290	hypothetical protein, conserved		Q57XE5		23.327	12.4	0.00058962	2	2	1.01732	0.0247686	0.541966	0.883726	1	1	0.98607	-0.020238		1	4543700	2323900	2219700	2	2	1.0654	0.0913952	23.027	4	30783000	14421000	16362000	2	2	1.00218	0.00314851	15.262	3	19867000	10959000	8908300
	862	Tb927.11.5970	Tb11.02.3780, Tb11.02.3780:mRNA, Tb11.02.3780:pep, Tb11.212.0280	phosphoinositide-specific phospholipase C, putative		Q385H1		80.449	12.9	0	4	4	1.01739	0.0248738	0.820392	0.285615	3	3	0.92762	-0.108394	18.013	4	36632000	17275000	19357000	2	2	1.1583	0.212009	15.364	4	29958000	12266000	17693000	2	2	0.980104	-0.0289934	12.157	4	20024000	11420000	8604700
	672	Tb927.11.14090	Tb11.01.5680, Tb11.01.5680:mRNA, Tb11.01.5680:pep	hypothetical protein, conserved		Q382C8		51.674	41.5	0	13	13	1.01751	0.0250396	0.522144	0.93748	13	13	1.0259	0.0368901	20.694	33	625970000	281810000	344150000	10	10	0.97514	-0.0363187	12.839	18	814130000	427510000	386620000	9	9	1.05303	0.0745474	14.316	22	366900000	207590000	159310000
	1655	Tb927.8.2540	Tb08.26A17.500	3-ketoacyl-CoA thiolase, putative,ERG10		Q57XD5	X	46.244	55	0	29	29	1.01754	0.0250873	0.0166087	5.91192	21	21	1.0205	0.0292762	12.275	53	2730200000	1198400000	1531800000	20	20	1.013	0.0186342	17.302	51	4553800000	2009700000	2544200000	24	24	1.01914	0.0273515	12.472	61	2714500000	1459100000	1255500000
	1912	Tb927.9.5100	Tb09.160.3630, Tb09.160.3630:mRNA, Tb09.160.3630:pep, chr9contig160.tmp0285	cAMP-specific phosphodiesterase (PDEB2)	PDEB2	Q38F42		103.22	29.2	0	19	6	1.01762	0.0251921	0.899088	0.153465	17	5	0.99299	-0.0101489	23.305	10	53321000	26387000	26934000	10	2	1.2706	0.34551	34.414	3	39510000	17093000	22417000	9	3	0.835213	-0.259785	34.667	5	19929000	9665000	10264000
	1954	Tb927.9.8160	Tb09.211.0140, Tb09.211.0140:mRNA, Tb09.211.0140:pep, chr9contig211.tmp0014c	chaperone protein DNAj, putative		Q38EE7		47.83	7.9	0	2	2	1.01766	0.0252534	0.458024	1.12651	2	2	1.0214	0.030548	12.896	6	270370000	123110000	147260000	1	1	0.98273	-0.025133	8.9247	4	168430000	82514000	85913000	1	1	1.04997	0.0703453	4.5735	3	140890000	81746000	59148000
	902	Tb927.11.7380	Tb11.02.5280, Tb11.02.5280:mRNA, Tb11.02.5280:pep	glycerol-3-phosphate dehydrogenase (FAD-dependent), mitochondrial		Q384S7	X	66.991	46.6	0	30	30	1.01783	0.0254983	0.722353	0.469224	29	29	1.0518	0.0728604	15.364	68	940430000	428070000	512360000	21	21	1.0731	0.101785	17.363	55	989800000	437410000	552400000	24	24	0.93423	-0.09815	17.102	59	711050000	377290000	333760000
	308	Tb927.10.1470;Tb927.10.1400	TRYP_x-70a06.p2kb545_900, Tb10.70.6540	hypoxanthine-guanine phosphoribosyltransferase (HGPRT)	HGPRT	Q38C93		23.372	81	0	13	13	1.01832	0.0261933	0.724898	0.464151	13	13	1.0301	0.0427844	22.299	24	467010000	217580000	249430000	6	6	1.0936	0.129085	23.382	13	529320000	238580000	290740000	6	6	0.937383	-0.0932897	11.54	16	624380000	326420000	297960000
	1222	Tb927.4.4350	Tb04.1D20.110	hypothetical protein, conserved		Q57Y39		23.321	32	0	4	4	1.01841	0.026323	0.175068	2.51402	3	3	1.0143	0.0204844	10.223	8	155340000	68410000	86929000	3	3	1.0358	0.0507455	18.27	7	56749000	29090000	27659000	2	2	1.00538	0.00773914	12.046	5	35014000	20302000	14712000
	694	Tb927.11.15100	Tb11.01.6740, Tb11.01.6740:mRNA, Tb11.01.6740:pep	Tb5.20		Q381S5		118.44	21.6	0	22	22	1.01853	0.0264844	0.159932	2.64447	19	19	1.012	0.0172093	23.544	37	356840000	168820000	188030000	14	14	1.0356	0.0504669	10.783	34	342450000	151420000	191030000	14	14	1.0082	0.011777	12.728	33	289620000	159280000	130350000
	187	Tb927.1.2100		cysteine peptidase, Clan CA, family C2, putative,calpain-like cysteine peptidase, putative		Q4GZ11		126.15	22	0	18	18	1.01864	0.0266402	0.509724	0.972212	17	17	0.98115	-0.0274544	19.421	35	351400000	175350000	176050000	14	14	1.0136	0.0194884	15.962	32	517420000	246120000	271300000	12	12	1.06281	0.0878867	20.912	28	246710000	136010000	110700000
	1260	Tb927.5.1510	Tb05.30H13.670	hypothetical protein, conserved		Q57VB2	X	35.464	19.6	0	4	4	1.01899	0.027144	0.617706	0.695009	4	4	0.96637	-0.0493524	10.636	5	50714000	25473000	25241000	2	2	1.0139	0.0199154	11.384	4	54982000	24907000	30075000	1	1	1.07988	0.110869	4.6831	2	24983000	14555000	10428000
	1889	Tb927.9.3370	Tb09.160.2020, Tb09.160.2020:mRNA, Tb09.160.2020:pep, chr9contig160.tmp0177	thioredoxin (trx)	trx	Q38FJ1		12.135	40.2	0	4	4	1.01908	0.0272663	0.73888	0.436588	4	4	0.92412	-0.113848	14.494	8	49594000	22479000	27115000	3	3	1.0832	0.1153	19.266	7	58214000	27345000	30869000	4	4	1.05727	0.0803472	14.519	10	54924000	30438000	24486000
	1851	Tb927.9.14200	Tb09.211.4740, Tb09.211.4740:mRNA, Tb09.211.4740:pep, chr9contig211.tmp0522c	hypothetical protein, conserved		Q38D36	X	44.532	29	0	6	6	1.01918	0.0274053	0.668409	0.581197	6	6	0.96999	-0.0439582	21.263	14	145490000	65371000	80120000	4	4	0.99329	-0.00971311	21.966	8	144830000	72593000	72234000	4	4	1.09877	0.135887	13.638	7	66582000	40007000	26574000
	1560	Tb927.7.5820	Tb07.10C21.130	Monooxygenase, putative		Q582J7	X	55.086	11.3	0	5	5	1.01919	0.027419	0.687408	0.540761	5	5	0.99479	-0.00753609	17.399	6	62871000	29208000	33663000	4	4	1.1037	0.142348	9.0278	6	69855000	31938000	37916000	1	1	0.964227	-0.052555	21.918	2	13290000	6589200	6700500
	1090	Tb927.3.3820	Tb03.28C22.650	hypothetical protein, conserved		Q57WB8		45.231	11.3	0	3	3	1.0194	0.0277187	0.424187	1.23723	3	3	1.0335	0.0475384	11.017	4	65230000	23192000	42038000	2	2	0.9813	-0.0272338	19.253	3	28218000	12725000	15493000	2	2	1.04453	0.0628515		1	9855500	4689200	5166300
	1392	Tb927.6.2720	Tb06.5F5.200	calcium-binding protein, putative		Q583R2		41.657	15.6	0	5	5	1.01955	0.0279335	0.589849	0.761582	3	3	0.96651	-0.0491434	9.4631	9	49376000	22521000	26854000	3	3	1.021	0.0299829	7.1899	3	33407000	13818000	19589000	5	5	1.07398	0.102961	15.54	7	32552000	17893000	14659000
	330	Tb927.10.14740;Tb927.10.14620;Tb11.v5.1063	TRYP_x-61h03.q2kb185_291, Tb10.61.1930	hypothetical protein, conserved		Q388D0		44.177	24.4	0	7	7	1.01967	0.0281063	0.0213901	5.54692	5	5	1.0138	0.0197731	15.094	17	95102000	44886000	50215000	4	4	1.023	0.0328061	18.56	10	25784000	12190000	13594000	6	6	1.02224	0.0317396	9.8674	17	49532000	26272000	23260000
	811	Tb927.11.4200	TRYP_xi-1013a02.q1k_97, Tb11.02.1680, Tb11.02.1680:mRNA, Tb11.02.1680:pep	lectin, putative,mannose-specific lectin, putative		Q385Z7		62.272	15.6	0	5	5	1.01978	0.0282515	0.259416	1.94666	4	4	1.0168	0.0240359	19.235	12	171420000	82208000	89214000	4	4	0.99943	-0.000822571	14.545	13	207160000	97158000	110000000	4	4	1.04358	0.0615411	12.667	10	110270000	63164000	47110000
	1686	Tb927.8.3960	Tb08.10J17.230	hypothetical protein, conserved		Q581B6	X	45.018	18.6	0	5	5	1.01981	0.0282946	0.54163	0.884619	4	4	0.98021	-0.0288372	18.605	7	40898000	19792000	21106000	2	2	1.0735	0.102322	2.0834	3	63220000	30392000	32828000	2	2	1.00793	0.0113989	11.836	3	23940000	13407000	10534000
	1212	Tb927.4.3950	Tb04.1D20.740	cytoskeleton-associated protein CAP5.5, putative,cysteine peptidase, Clan CA, family C2, putative (CAP5.5)	CAP5.5	Q57XZ9		94.653	46.4	0	41	30	1.01989	0.0284084	0.459612	1.12151	37	26	1.0633	0.0885487	11.265	65	3631600000	1665000000	1966600000	32	24	0.98858	-0.0165704	12.346	61	3291500000	1495800000	1795700000	31	23	1.00922	0.0132469	9.4624	60	1982700000	1079000000	903690000
	1287	Tb927.5.2410	Tb05.3C6.520	kinesin, putative		Q582C4		149.64	3.4	0.00061958	3	3	1.01995	0.028505	0.874007	0.194284	3	3	1.009	0.0129262	17.485	6	19745000	9277200	10468000	1	1	0.84777	-0.238255	14.948	2	15968000	7474000	8494000	2	2	1.24043	0.310844	11.982	4	17107000	10832000	6274400
	1235	Tb927.8.7410;Tb927.4.5010	Tb08.10K10.160	calreticulin, putative		Q57YU3		45.021	35.7	0	18	18	1.02037	0.0290884	0.451824	1.14617	18	18	1.0292	0.0415234	13.29	51	1337300000	604460000	732830000	10	10	1.0542	0.0761486	12.245	27	1355700000	593500000	762180000	13	13	0.979144	-0.0304067	9.8036	31	868410000	470890000	397510000
	1113	Tb927.3.4970	Tb03.48K5.740	hypothetical protein, conserved		Q582N9		115.81	17.5	0	12	12	1.02043	0.0291834	0.60559	0.723586	11	11	1.0766	0.106482	21.843	20	48212000	22616000	25596000	4	4	0.95993	-0.0589989	21.013	11	54977000	26352000	28624000	7	7	1.02816	0.0400667	19.209	14	45315000	26325000	18991000
	118	Tb927.10.6300;Tb11.v5.0276	TRYP_x-70a06.p2kb545_79, Tb10.70.0530	hypothetical protein, conserved		Q38AX6	X	50.038	16.1	0	5	5	1.02067	0.0295184	0.815048	0.295043	4	4	1.1706	0.227248	16.717	3	8353800	3970700	4383100	4	4	0.89726	-0.156402	40.57	5	33654000	17626000	16029000	2	2	1.01235	0.0177091	17.23	4	6641200	3957700	2683500
	1656	Tb927.8.2550	Tb08.26A17.510	mitochondrial DNA primase (PRI1)	PRI1	Q57XD4	X	69.862	30.2	0	12	12	1.021	0.0299864	0.366686	1.44738	10	10	1.0002	0.00028851	10.493	17	972530000	461640000	510880000	7	7	1.0582	0.0816123	31.261	11	300010000	136080000	163930000	8	8	1.0056	0.00805827	39.579	13	280620000	152420000	128190000
	536	Tb927.10.8980	TRYPtp6k15-3d06.p1c_211, Tb10.6k15.1450	hypothetical protein, conserved		Q38A76	X	17.598	55.6	0	17	17	1.02121	0.0302734	0.19523	2.35675	15	15	1.0213	0.0304067	9.6745	40	933590000	426460000	507120000	16	16	1.0407	0.0575542	22.615	45	859800000	377340000	482460000	16	16	1.00198	0.00285937	16.163	43	769640000	406330000	363320000
	851	Tb927.11.5520	Tb11.02.3210, Tb11.02.3210:mRNA, Tb11.02.3210:pep, embl.397	triosephosphate isomerase (TIM)	TIM	Q385L6		26.819	88	0	20	20	1.02128	0.0303741	0.163579	2.61194	19	19	1.0185	0.026446	13.683	57	6111800000	2743800000	3368000000	16	16	1.0057	0.00820001	17.232	44	6372800000	2864200000	3508600000	16	16	1.03992	0.0564762	9.6889	46	5234100000	2817700000	2416400000
	734	Tb927.11.16710	Tb11.01.8440, Tb11.01.8440:mRNA, Tb11.01.8440:pep	hypothetical protein, conserved		Q381B5		13.612	41.5	0	4	4	1.02129	0.0303916	0.596346	0.745779	3	3	1.0275	0.0391384	12.599	8	30991000	14134000	16857000	3	3	0.96059	-0.0580073	13.194	9	63601000	31809000	31791000	2	2	1.07926	0.110044	12.574	6	13662000	7127500	6534200
	461	Tb927.10.5820	TRYP_x-70a06.p2kb545_156, Tb10.70.1120	predicted RanGDP binding protein		Q38B22	X	109.23	6.9	0	4	4	1.02135	0.030475	0.664403	0.589868	3	3	0.96057	-0.0580373	6.9433	3	13957000	6153500	7804000	4	4	1.0023	0.00331439	17.415	9	48211000	22479000	25732000	3	3	1.10661	0.146148	5.8555	3	14883000	8795500	6087300
	720	Tb927.11.16090	Tb11.01.7750, Tb11.01.7750:mRNA, Tb11.01.7750:pep	outer dynein arm docking complex, putative (DC2)	DC2	Q381H7		72.145	21.1	0	11	11	1.02135	0.0304819	0.587072	0.76839	9	9	1.0854	0.118227	26.646	24	59617000	26043000	33575000	6	6	0.96922	-0.0451039	18.277	11	227810000	199080000	28735000	8	8	1.01278	0.0183227	17.766	18	22029000	10906000	11123000
	149	Tb927.7.2570;Tb11.v5.0611	Tb07.22O10.680	guide RNA associated protein, GAP2,mitochondrial RNA binding protein 1		Q57XL7	X	52.545	57.7	0	20	20	1.02158	0.030803	0.322225	1.63386	19	19	1.0553	0.0776532	20.719	40	847760000	411570000	436180000	15	15	1.0014	0.00201836	15.319	39	742470000	318770000	423700000	16	16	1.00887	0.0127374	21.049	32	483660000	267450000	216200000
	1013	Tb927.2.5270		dynein heavy chain, putative		Q585U4		485.74	3	0	9	8	1.02167	0.0309276	0.000213623	12.1926	8	7	1.0214	0.030548	23.359	10	31645000	14510000	17136000	3	3	1.0213	0.0304067	12.273	3	31292000	11852000	19440000	2	2	1.02231	0.0318281	8.7243	4	15238000	7792200	7445800
	629	Tb927.11.12560	Tb11.01.4400, Tb11.01.4400:mRNA, Tb11.01.4400:pep	hypothetical protein		Q382S5		83.737	5.1	0	3	3	1.02213	0.0315773	0.375755	1.41213	3	3	1.0028	0.0040339	15.523	7	21200000	10333000	10867000	2	2	1.0625	0.0874628	53.517	3	7119500	5559500	1560000	2	2	1.00225	0.00323526	15.295	6	2332900	1341800	991200
	1201	Tb927.4.3430	Tb04.26G5.164	hypothetical protein, conserved		Q585K7		12.369	44	0	7	7	1.02216	0.0316222	0.217901	2.19826	4	4	1.0015	0.00216242	15.323	8	30275000	14922000	15353000	3	3	1.0203	0.0289934	23.88	5	27509000	13442000	14067000	6	6	1.04515	0.0637107	15.22	10	28775000	15107000	13668000
	1421	Tb927.6.4300;Tb927.6.4280	Tb06.26G9.1030	glyceraldehyde 3-phosphate dehydrogenase, glycosomal (GAPDH)	GAPDH	Q586Z6		39.047	95.8	0	55	53	1.02289	0.0326481	0.524449	0.931125	50	48	1.0498	0.0701145	11.785	197	23421000000	10690000000	12731000000	48	48	1.0573	0.0803848	25.916	164	22015000000	9681200000	12334000000	49	47	0.964227	-0.052555	10.878	162	14218000000	7703700000	6514000000
	1795	Tb927.9.10400	Tb09.211.1800, Tb09.211.1800:mRNA, Tb09.211.1800:pep, chr9contig211.tmp0211c	hypothetical protein, conserved		Q38DX4		50.645	14.1	0	6	6	1.02292	0.0326933	0.607207	0.71974	4	4	1.0299	0.0425043	7.521	7	133900000	64595000	69308000	4	4	1.0876	0.121148	14.079	7	334320000	143140000	191180000	5	5	0.955566	-0.0655723	16.499	10	196130000	105330000	90797000
	798	Tb927.11.3700	Tb11.02.1180, Tb11.02.1180:mRNA, Tb11.02.1180:pep	hypothetical protein, conserved		Q386E2	X	61.003	10.2	0	4	4	1.02301	0.0328254	0.0643888	3.95705	3	3	1.0113	0.016211	8.9673	5	18533000	8017300	10516000	1	1	1.0255	0.0363275	19.532	2	907860	396050	511810	2	2	1.03235	0.0459377	7.0563	3	3797500	1914000	1883500
	1180	Tb927.4.2360	Tb04.1H19.710	hypothetical protein, conserved		Q584F1	X	35.65	37.8	0	10	10	1.02326	0.0331675	0.438773	1.18845	9	9	1.0457	0.064469	21.49	19	116060000	52392000	63673000	5	5	1.0504	0.0709388	23.633	11	141640000	65541000	76098000	8	8	0.975419	-0.0359054	15.674	14	64803000	34277000	30526000
	923	Tb927.11.8260	Tb11.01.0290, Tb11.01.0290:mRNA, Tb11.01.0290:pep	carbonic anhydrase-like protein		Q384J3		45.777	16.1	0	5	5	1.02338	0.0333443	0.837002	0.256696	5	5	0.97467	-0.0370143	19.135	8	58714000	27680000	31034000	2	2	0.8882	-0.171044	22.32	3	21452000	10832000	10620000	3	3	1.23807	0.308091	35.802	4	17332000	9950700	7381800
	1285	Tb927.5.2280	Tb05.3C6.270	acetyltransferase, putative		Q582D7		49.808	6.7	0	2	2	1.02355	0.0335831	0.512946	0.963121	2	2	1.0715	0.0996319	20.262	4	19585000	8457600	11127000	1	1	1.0332	0.0471195	9.7744	2	20888000	8887700	12000000	1	1	0.968617	-0.046002	13.568	2	14530000	8249100	6281300
	1962	Tb927.9.8720	Tb09.211.0540, Tb09.211.0540:mRNA, Tb09.211.0540:pep, chr9contig211.tmp0067c	fructose-1,6-bisphosphatase (FBPase)	FBPase	Q38EA4		38.534	28.3	0	12	12	1.0237	0.0337995	0.388402	1.36438	12	12	1.0108	0.0154976	9.0288	25	474260000	216170000	258090000	4	4	1.0674	0.0941009	15.022	10	333590000	155980000	177610000	5	5	0.994332	-0.00820001	20.53	10	218000000	128330000	89667000
	868	Tb927.11.610	Tb11.03.0470, Tb11.03.0470:mRNA, Tb11.03.0470:pep	hypothetical protein, conserved		Q387J0		37.53	13.9	0	3	3	1.02396	0.0341544	0.687541	0.540482	3	3	0.97955	-0.029809	16.999	4	42735000	22882000	19853000	1	1	0.96705	-0.0483376	4.1257	2	47159000	21120000	26039000	1	1	1.13336	0.18061	1.2804	2	18055000	10695000	7359600
	234	Tb927.10.1090;Tb927.10.1080	TRYP_x-70a06.p2kb545_970, Tb10.70.7020	40S ribosomal protein S23, putative (RPS23)	RPS23			15.928	58	0	6	6	1.02396	0.0341556	0.67032	0.577077	6	6	1.0321	0.0455828	20.443	19	167930000	86586000	81346000	5	5	0.93891	-0.0909412	27.741	12	52492000	28166000	24326000	6	6	1.1079	0.147825	16.942	14	46963000	26919000	20045000
	1025	Tb927.3.1060	Tb03.27F10.200	cAMP response protein, putative (CARP4)	CARP4			43.823	8.7	0.00061996	3	3	1.02401	0.0342284	0.45105	1.14864	2	2	1.0034	0.00489684	17.233	6	4023900	2064500	1959500	0	0				0	0	0	0	3	3	1.04504	0.0635599	15.466	7	18144000	10033000	8111500
	1102	Tb927.3.4390	Tb03.26J7.650	dihydrolipoamide dehydrogenase, putative (GCVL-1)	GCVL-1	Q580K3		55.839	26.3	0	10	10	1.02413	0.0343955	0.748626	0.417683	9	9	0.9915	-0.0123153	18.287	13	73872000	33725000	40147000	5	5	0.93347	-0.0993244	15.944	9	92555000	43542000	49014000	4	4	1.16056	0.214826	24.659	9	35595000	19520000	16075000
	1925	Tb927.9.5890	Tb09.160.4300, Tb09.160.4300:mRNA, Tb09.160.4300:pep, chr9contig160.tmp0325	solanesyl-diphosphate synthase, putative,trans-octaprenyltranstransferase		Q38EX7	X	39.253	60.7	0	16	16	1.02423	0.0345388	0.499265	1.00212	13	13	1.0208	0.0297002	11.904	34	816430000	382140000	434290000	15	15	1.0792	0.109962	11.913	32	1031500000	458410000	573110000	15	15	0.975324	-0.0360461	13.773	35	699800000	374700000	325100000
	486	Tb927.10.7020	TRYPtp6k15-3d06.p1c_536, Tb10.6k15.3720	acid phosphatase, putative		Q38AR1		49.918	20	0	5	5	1.02424	0.0345577	0.555022	0.849383	4	4	0.95702	-0.063379	22.706	7	72683000	33017000	39666000	4	4	1.0654	0.0913952	13.77	8	61781000	25391000	36390000	2	2	1.05384	0.0756568	38.93	3	15729000	7856100	7872700
	1859	Tb927.9.15210	229.t01443, Tb09.244.2725, Tb09.244.2725:mRNA, Tb09.244.2725:pep	ribosomal protein L36, putative		Q38CY6		12.457	41.3	0.0038846	5	1	1.02432	0.0346631	0.789141	0.341646	5	1	1.1063	0.145743	7.3648	3	13129000	5592000	7536700	3	1	1.1102	0.15082	7.1419	4	26857000	11267000	15591000	4	1	0.875044	-0.192573	9.3676	4	16627000	9113700	7513700
	473	Tb927.10.6200	233.t00821, Tb10.70.0625	hypothetical protein, conserved		Q38AY6	X	12.255	21.2	0	3	3	1.02472	0.0352318	0.511522	0.96713	3	3	0.9991	-0.00129901	19.283	5	96193000	50980000	45213000	1	1	1.051	0.0717627	18.758	2	28989000	14369000	14619000	0	0				0	0	0	0
	621	Tb927.11.12220	Tb11.01.4040, Tb11.01.4040:mRNA, Tb11.01.4040:pep	catalytic subunit of the vacuolar transporter chaperone 4		Q382V9		91.361	20.2	0	9	9	1.02491	0.0354982	0.701574	0.511333	8	8	0.93396	-0.0985673	13.828	11	130140000	62925000	67217000	5	5	1.0182	0.026021	12.378	6	48108000	23163000	24945000	5	5	1.13213	0.179041	21.61	7	35085000	20945000	14140000
	1162	Tb927.4.1740	Tb04.2L9.1260	hypothetical protein, conserved		Q581Q7		47.677	5.7	0	2	2	1.02517	0.0358577	0.765778	0.385002	2	2	0.96115	-0.0571665	8.5287	4	26022000	12384000	13637000	0	0				0	0	0	0	2	2	1.09345	0.128882	2.0084	3	10548000	5106000	5442200
	258	Tb927.10.11900	Tb10.389.1880	hypothetical protein, conserved		Q389F2	X	19.531	21.6	0.00061162	3	3	1.02526	0.0359967	0.933425	0.0993945	2	2	1.3004	0.378955	9.8616	3	15110000	5352600	9757400	0	0				0	0	0	0	3	3	0.808342	-0.306962	25.402	6	50564000	28541000	22023000
	1911	Tb927.9.5040	Tb09.160.3590, Tb09.160.3590:mRNA, Tb09.160.3590:pep, chr9contig160.tmp0282	cAMP-specific phosphodiesterase (PDEB1)	PDEB1	Q38F46		103.65	47.5	0	33	20	1.0256	0.0364751	0.357566	1.48372	32	20	1.0651	0.0909889	15.322	46	688110000	318560000	369540000	22	14	1.0238	0.0339339	20.384	29	688500000	315080000	373420000	18	12	0.989315	-0.0154976	15.055	25	364090000	199560000	164520000
	1726	Tb927.8.5760	Tb08.26E13.490	hypothetical protein, conserved		Q57X06		53.809	11.1	0	5	5	1.02567	0.0365618	0.706129	0.501997	4	4	0.91646	-0.125856	11.448	5	83098000	51764000	31334000	3	3	1.057	0.0799754	11.733	3	47166000	21804000	25362000	2	2	1.11386	0.155566	9.0012	4	16702000	10170000	6532400
	1730	Tb927.8.5860	Tb08.11J15.1100	50S ribosomal protein L17, putative		Q57YI7	X	35.06	19.6	0	3	3	1.02569	0.0365932	0.772141	0.373063	3	3	1.0599	0.0839282	15.486	6	32140000	16057000	16083000	2	2	1.1487	0.200002	11.747	4	57402000	24961000	32441000	3	3	0.886289	-0.174151	19.284	5	19127000	9764700	9362000
	775	Tb927.11.2690	Tb11.02.0290, Tb11.02.0290:mRNA, Tb11.02.0290:pep	succinyl-coA:3-ketoacid-coenzyme A transferase, mitochondrial precursor, putative		Q386P1	X	53.096	61.1	0	25	25	1.02572	0.0366393	0.436238	1.19681	25	25	1.0301	0.0427844	14.259	57	1564000000	713790000	850160000	16	16	1.0711	0.0990932	19.876	32	1463000000	623380000	839640000	16	16	0.978091	-0.0319597	9.3102	43	880730000	492680000	388050000
	1466	Tb927.7.1790	Tb07.43M14.200	Adenine phosphoribosyltransferase, putative		Q57V31	X	25.624	83	0	12	12	1.02588	0.0368648	0.069952	3.83749	10	10	1.0362	0.0513025	12.587	27	669400000	309550000	359850000	11	11	1.0118	0.0169241	19.378	29	1068700000	496670000	572040000	9	9	1.0298	0.0423677	32.196	24	697360000	388730000	308630000
	715	Tb927.11.15850	Tb11.01.7510, Tb11.01.7510:mRNA, Tb11.01.7510:pep	kinteoplast poly(A) polymerase complex 1 subunit		Q381K1	X	86.756	11.8	0	8	8	1.02614	0.0372292	0.79292	0.334753	7	7	0.9174	-0.124377	22.281	14	68036000	33450000	34586000	4	4	1.2157	0.281787	38.862	5	22730000	10962000	11768000	5	5	0.968804	-0.0457225	22.745	12	26220000	15264000	10956000
	565	Tb927.11.10150	Tb11.01.1910, Tb11.01.1910:mRNA, Tb11.01.1910:pep	hypothetical protein, conserved		Q383R4	X	137.64	16.8	0	16	16	1.02634	0.0375127	0.673557	0.570129	12	12	1.052	0.0731347	26.826	19	52920000	24732000	28188000	7	7	0.92678	-0.109701	13.014	11	59680000	29317000	30363000	12	12	1.10888	0.149105	26.424	19	37343000	19245000	18098000
	767	Tb927.11.2530	Tb11.02.0130, Tb11.02.0130:mRNA, Tb11.02.0130:pep	mitochondrial RNA binding complex 1 subunit,kinteoplast poly(A) polymerase complex 1 subunit,mitochondrial edited mRNA stability factor 1 subunit		Q386Q7	X	84.864	17.4	0	10	10	1.02638	0.0375615	0.676033	0.564835	9	9	0.92347	-0.114863	17.291	18	78844000	37470000	41373000	5	5	1.0635	0.08882	18.199	9	62383000	30828000	31555000	8	8	1.10093	0.138727	21.065	16	60551000	34825000	25726000
	1739	Tb927.8.6170	Tb08.11J15.550	transketolase, putative (TK)	TK	Q57YL8		72.609	53.1	0	25	25	1.02641	0.0376006	0.512505	0.964362	23	23	1.0515	0.0724489	19.599	55	937920000	438240000	499680000	12	12	1.0695	0.0969365	15.013	34	829580000	359800000	469780000	15	15	0.961538	-0.0565835	12.918	46	482110000	251080000	231030000
	639	Tb927.11.13190;Tb927.11.13090	Tb11.01.4750, Tb11.01.4750:mRNA, Tb11.01.4750:pep	elongation factor 1 gamma, putative		Q382L7		46.275	42.8	0	11	11	1.02642	0.0376259	0.159126	2.65176	11	11	1.0312	0.0443242	12.663	24	321730000	142300000	179430000	5	5	1.0449	0.0633649	16.536	14	390410000	180740000	209670000	6	6	1.0036	0.00518859	18.604	16	193830000	111890000	81933000
	656	Tb927.11.13600	Tb11.01.5190, Tb11.01.5190:mRNA, Tb11.01.5190:pep	hypothetical protein, conserved		Q382H7		40.402	9.9	0	3	3	1.0265	0.0377368	0.634792	0.655645	1	1	1.1262	0.171463	21.894	4	860420	393270	467150	2	2	0.99481	-0.00750709	31.926	3	9129300	5715700	3413600	2	2	0.965437	-0.0507455	52.41	4	1819700	969690	850030
	1880	Tb927.9.2470	Tb09.160.1160, Tb09.160.1160:mRNA, Tb09.160.1160:pep, chr9contig160.tmp0116c	nucleolar protein (NOP86)	NOP86	Q38FS0		86.202	58.4	0	45	19	1.02651	0.0377494	0.0136883	6.19091	37	16	1.0203	0.0289934	13.165	39	1583400000	743020000	840370000	38	15	1.0307	0.0436245	14.322	43	1943000000	857820000	1085200000	36	12	1.02856	0.0406304	15.838	34	959390000	523660000	435730000
	1397	Tb927.6.3140	Tb06.5F5.920	hypothetical protein, conserved		Q583M0		10.622	16.8	0	2	2	1.0266	0.0378721	0.706816	0.500594	2	2	0.98346	-0.0240617	20.364	6	10343000	4774900	5568400	2	2	1.1569	0.210264	28.608	3	3077900	1195700	1882200	2	2	0.950932	-0.072586	12.557	6	10329000	5697300	4631300
	1319	Tb927.5.3800	Tb05.6E7.720	glutamine hydrolysing (not ammonia-dependent) carbomoyl phosphate synthase, putative		Q57U86		204.09	1.2	0.0017222	2	2	1.02666	0.0379652	0.597008	0.744179	2	2	1.0522	0.073409	15.436	3	76164000	34235000	41929000	1	1	1.0877	0.121281		1	108470000	46252000	62222000	1	1	0.945537	-0.0807941		1	82342000	41782000	40560000
	1462	Tb927.7.1550	Tb07.27M11.900	KRET2,RNA-editing 3' terminal uridylyl transferase 2,RNA-editing complex protein (KRET2)	KRET2	Q57WP5	X	56.531	11.3	0	4	4	1.02676	0.0380935	0.609932	0.71328	4	4	1.0595	0.0833836	22.495	8	26223000	12184000	14039000	2	2	1.0855	0.11836	20.51	2	12832000	4680200	8151500	1	1	0.941176	-0.0874628	27.725	4	2463900	1239600	1224300
	1499	Tb927.7.3200	Tb07.13M20.100	hypothetical protein, conserved		Q57YD0		40.195	28	0	7	7	1.02753	0.0391744	0.484532	1.04534	6	6	1.0919	0.126841	20.224	7	58217000	30524000	27692000	6	6	0.98003	-0.0291022	26.127	10	111840000	45014000	66821000	5	5	1.01381	0.0197845	26.027	8	42971000	23651000	19320000
	1513	Tb927.7.3560	Tb07.28B13.480	hypothetical protein, conserved		Q57WH1		199.21	8.4	0	9	9	1.02783	0.0396013	0.103777	3.26844	7	7	1.0256	0.0364682	17.41	8	63394000	28470000	34924000	5	5	1.0461	0.0650208	12.842	11	56108000	24402000	31706000	4	4	1.01207	0.0173148	17.3	9	25482000	14346000	11136000
	1677	Tb927.8.3470	Tb08.28L1.630	hypothetical protein, conserved		Q57YW6		26.369	23.1	0	3	3	1.02791	0.0397141	0.577076	0.793166	3	3	0.99584	-0.00601413	18.829	8	56046000	24799000	31247000	1	1	0.97683	-0.0338206	3.4968	2	8873300	3419400	5453800	3	3	1.1165	0.158977	8.6595	6	12264000	7299600	4964600
	428	Tb927.10.4610	TRYP_x-70a06.p2kb545_350, Tb10.70.2610	dolicholphosphate-mannose synthase, putative (DPMS)	DPMS	Q38BE0		29.086	18.9	0	3	3	1.02852	0.0405742	0.817065	0.291477	3	3	0.92902	-0.106218	15.046	10	135320000	66325000	68993000	2	2	0.91962	-0.12089	18.682	5	56440000	27845000	28595000	2	2	1.27353	0.348831	18.805	3	12805000	8104300	4701100
	1492	Tb927.7.2790	Tb07.13M20.660	hypothetical protein, conserved		Q57Y89		79.302	7	0	4	4	1.02865	0.0407569	0.464551	1.10609	3	3	1.082	0.1137	8.8288	4	46504000	23774000	22730000	2	2	0.97083	-0.0427094	20.498	3	93636000	45190000	48446000	3	3	1.03618	0.0512796	14.619	6	47016000	24188000	22829000
	667	Tb927.11.13890	Tb11.01.5460, Tb11.01.5460:mRNA, Tb11.01.5460:pep	hypothetical protein, conserved		Q382E8	X	30.693	15.7	0	3	3	1.02878	0.0409327	0.325149	1.62083	2	2	0.98478	-0.0221266	6.8825	3	24871000	10234000	14637000	3	3	1.055	0.077243	11.251	7	62587000	27286000	35301000	3	3	1.04803	0.0676818	12.11	6	43062000	23822000	19241000
	525	Tb927.10.8600	TRYPtp6k15-3d06.p1c_290, Tb10.6k15.1940	hypothetical protein, conserved		Q38AB2		119.84	2.3	0.00061087	2	2	1.02881	0.040981	0.730595	0.452857	2	2	0.93356	-0.0991853	3.1791	4	28762000	14482000	14280000	1	1	1.1836	0.243182	13.069	4	10547000	4778700	5767900	1	1	0.985513	-0.0210533	3.4763	4	13779000	7724900	6054500
	622	Tb927.11.12230	Tb11.01.4050, Tb11.01.4050:mRNA, Tb11.01.4050:pep	heat shock protein HslVU, ATPase subunit HslU, putative,ATP-dependent hsl protease ATP-binding subunit hslU, putative		Q382V8		54.897	27.4	0	14	14	1.02883	0.0410106	0.432181	1.21029	14	14	1.0737	0.102591	16.094	25	359400000	167310000	192090000	9	9	0.97309	-0.0393549	12.736	22	570380000	249500000	320880000	10	10	1.04232	0.0597957	9.5454	23	355570000	196020000	159550000
	217	Tb927.1.740		phosphatidylinositol-4-phosphate 5-kinase related,MORN repeat-containing protein		Q4GZE4	X	48.865	49.9	0	13	13	1.02893	0.0411426	0.521917	0.938109	10	10	1.0081	0.0116388	18.103	21	106840000	47569000	59267000	8	8	0.97733	-0.0330823	15.552	18	160750000	64849000	95896000	8	8	1.10563	0.144871	21.053	13	80749000	44288000	36461000
	101	Tb927.10.6060;Tb11.v5.0199	TRYP_x-70a06.p2kb545_119, Tb10.70.0820	universal minicircle sequence binding protein (UMSBP), putative,DNA-binding protein HEXBP, putative,zinc finger protein		Q38B00		21.836	93	0	20	19	1.02895	0.04117	0.226137	2.14473	13	12	1.0091	0.0130692	9.1515	37	941840000	436300000	505540000	14	13	1.0633	0.0885487	10.379	36	697930000	304270000	393650000	20	19	1.01529	0.0218923	12.014	60	875250000	482030000	393220000
	1772	Tb927.8.7380;Tb927.4.5050	Tb08.10K10.200	dihydrolipoamide dehydrogenase, point mutation,acetoin dehydrogenase e3 component, putative		Q57YU0	X	60.014	19.2	0	9	9	1.02897	0.0411976	0.405232	1.30318	7	7	1.0246	0.0350608	15.031	15	71857000	35574000	36283000	5	5	0.98369	-0.0237244	24.917	9	65636000	31200000	34436000	4	4	1.08092	0.112256	22.176	11	10811000	6218700	4591900
	596	Tb927.6.720;Tb927.11.11230	Tb06.3D8.630	40S ribosomal protein L14, putative		Q583T1		21.443	39.7	0	12	12	1.02911	0.0414032	0.707762	0.498663	11	11	1.1432	0.193078	14.494	24	136630000	64074000	72557000	4	4	0.91014	-0.13584	26.228	9	198030000	94244000	103780000	6	6	1.04752	0.0669713	20.825	18	152450000	85174000	67272000
	735	Tb927.11.16730	Tb11.01.8470, Tb11.01.8470:mRNA, Tb11.01.8470:pep	dihydrolipoyl dehydrogenase (GCVL-2)	GCVL-2	Q381B3	X	50.433	71.5	0	47	47	1.02913	0.0414202	0.0662701	3.9155	42	42	1.0442	0.0623981	12.245	129	5719900000	2643900000	3076100000	36	36	1.0266	0.0378742	22.156	95	7048400000	3169400000	3878900000	37	37	1.01677	0.0239884	29.205	104	3236400000	1784900000	1451600000
	828	Tb927.11.4840	Tb11.02.2450, Tb11.02.2450:mRNA, Tb11.02.2450:pep	hypothetical protein, conserved		Q385T4		44.086	11.4	0	3	3	1.02921	0.0415405	0.307605	1.70085	3	3	1.0367	0.0519985	15.027	4	19313000	9135100	10178000	1	1	1.0633	0.0885487	10.816	2	24762000	11874000	12888000	2	2	0.989022	-0.0159257	13.075	4	15157000	8530000	6627100
	646	Tb927.11.13230	Tb11.01.4810, Tb11.01.4810:mRNA, Tb11.01.4810:pep	hypothetical protein, conserved		Q382L3		23.909	35.2	0	10	10	1.02925	0.0415882	0.595512	0.747797	10	10	1.089	0.123004	8.892	26	370310000	167390000	202920000	9	9	1.0658	0.0919367	11.015	19	358200000	156120000	202080000	9	9	0.939408	-0.0901759	8.8227	22	249010000	133800000	115210000
	142	Tb927.10.5620;Tb11.v5.0531	Tb10.70.1370, embl.242	fructose-bisphosphate aldolase, glycosomal (ALD)	ALD	Q38B42		41.071	97	0	56	56	1.02935	0.0417275	0.104307	3.26109	54	54	1.04	0.0565835	12.967	178	19901000000	9101300000	10800000000	45	45	1.0397	0.0561673	12.089	149	19620000000	8699000000	10921000000	51	51	1.00865	0.0124317	23.481	163	13200000000	7256800000	5943700000
	630	Tb927.11.12590	Tb11.01.4430, Tb11.01.4430:mRNA, Tb11.01.4430:pep	hypothetical protein, conserved		Q382S2		27.968	13	0	2	2	1.02939	0.0417884	0.824956	0.277611	2	2	0.92894	-0.106343	9.4334	4	11927000	5011900	6915400	1	1	1.1407	0.189919	2.2607	2	5641600	2725400	2916100	0	0				0	0	0	0
	841	Tb927.11.5290	Tb11.02.2960, Tb11.02.2960:mRNA, Tb11.02.2960:pep, Tb11.212.1110	mitochondrial carrier protein (MCP9)	MCP9	Q385N9	X	29.883	56	0	11	11	1.02939	0.0417914	0.506207	0.9822	10	10	1.062	0.0867838	16.427	17	195400000	88031000	107370000	6	6	1.0722	0.100574	11.154	12	164310000	74821000	89493000	6	6	0.957946	-0.0619835	19.31	13	126800000	62948000	63849000
	990	Tb927.2.4090		hypothetical protein, conserved		Q586V9	X	29.38	30.7	0	6	6	1.02959	0.0420724	0.0380997	4.71408	6	6	1.04	0.0565835	12.51	14	122350000	53309000	69038000	2	2	1.0191	0.0272956	14.569	4	60840000	27989000	32851000	4	4	1.02978	0.0423379	17.26	7	67246000	36773000	30473000
	938	Tb927.11.9100	Tb11.01.0840, Tb11.01.0840:mRNA, Tb11.01.0840:pep	hypothetical protein, conserved		Q384B8		33.383	18.2	0	4	4	1.02963	0.0421308	0.672196	0.573046	3	3	1.1458	0.196355	13.47	5	36219000	15727000	20492000	3	3	0.93279	-0.100376	19.356	6	64328000	29209000	35120000	3	3	1.0213	0.0304129	17.084	7	44299000	23949000	20351000
	1333	Tb927.5.4350	Tb05.45E22.680	NUDIX hydrolase, putative		Q57Z14		19.639	16.5	0	2	2	1.02969	0.0422106	0.786471	0.346535	1	1	0.90567	-0.142943	6.0639	2	19080000	10042000	9038200	1	1	0.97327	-0.039088		1	8187100	2467400	5719600	2	2	1.23856	0.308662	13.166	3	5189100	3315600	1873600
	353	Tb927.10.15830	TRYP_x-61h03.q2kb185_71, Tb10.61.0460	hypothetical protein, conserved		Q387T1	X	29.207	13.5	0	3	3	1.02969	0.0422162	0.47525	1.07324	3	3	1.0241	0.0343566	9.0929	6	31446000	14758000	16689000	2	2	1.0941	0.129745	9.3693	5	45211000	19947000	25264000	2	2	0.974374	-0.0374525	10.281	5	30568000	17900000	12668000
	1681	Tb927.8.3750	Tb08.10J17.600	Nucleolar protein 56, putative (NOP56)	NOP56	Q580Z5		54.358	23.2	0	7	7	1.02972	0.0422495	0.321125	1.63879	5	5	1.0628	0.0878701	10.43	9	86251000	37245000	49006000	5	5	1.0418	0.0590783	25.912	5	41705000	15634000	26071000	2	2	0.986096	-0.0201999	37.483	4	17471000	10093000	7378300
	1232	Tb927.4.4910	Tb04.3M17.150	3,2-trans-enoyl-CoA isomerase, mitochondrial precursor, putative		Q584L4	X	45.333	29.8	0	8	6	1.02988	0.0424795	0.639328	0.645371	7	5	0.95251	-0.0701939	14.95	10	259640000	112400000	147240000	5	4	1.0043	0.00619029	14.392	8	256920000	119790000	137130000	7	5	1.1419	0.191442	18.281	7	160210000	84981000	75232000
	932	Tb927.11.880	Tb11.03.0250, Tb11.03.0250:mRNA, Tb11.03.0250:pep	cyclophilin a,cyclophilin type peptidyl-prolyl cis-trans isomerase (CYPA)	CYPA	Q387G2		18.717	66.1	0	10	9	1.02991	0.0425168	0.336546	1.57112	8	8	0.9975	-0.00361125	13.635	23	301380000	144890000	156490000	10	9	1.0782	0.108625	13.384	26	466670000	210590000	256090000	9	8	1.01574	0.0225369	12.905	21	231930000	129940000	101990000
	168	Tb11.v5.0779;Tb927.8.1360		hypothetical protein, conserved				75.023	3.9	0.0088542	2	2	1.02998	0.0426141	0.45126	1.14797	2	2	1.0564	0.0791562		1	24225000	10093000	14132000	0	0				0	0	0	0	1	1	1.00422	0.00607208	5.9453	2	63551000	35558000	27992000
	1862	Tb927.9.15470	Tb09.244.2560, Tb09.244.2560:mRNA, Tb09.244.2560:pep, chr9contig244a01.tmp0256	kinesin, putative		Q38CW6		74.614	12.5	0	6	6	1.02998	0.0426159	0.678551	0.55947	4	4	0.92612	-0.110729	20.1	7	32976000	16092000	16885000	5	5	1.0294	0.0418037	52.556	8	175470000	69098000	106370000	4	4	1.14613	0.196773	13.562	7	48895000	28722000	20173000
	687	Tb927.11.14950	Tb11.01.6590, Tb11.01.6590:mRNA, Tb11.01.6590:pep	zinc finger protein 2 (ZFP2)	ZFP2	Q381U0		15.767	33.8	0	3	3	1.03021	0.0429322	0.132128	2.92	3	3	1.0208	0.0297002	11.38	5	44650000	21222000	23427000	3	3	1.0551	0.0773797	32.73	5	96046000	45774000	50272000	2	2	1.01517	0.0217165	4.6635	4	45352000	24384000	20968000
	1405	Tb927.6.3800;Tb927.6.3750;Tb927.6.3740	Tb06.4F7.670	heat shock 70 kDa protein, mitochondrial precursor, putative				71.474	89	0	87	87	1.03021	0.0429421	0.158188	2.66029	83	83	1.0264	0.0375931	10.567	269	31862000000	14792000000	17070000000	72	72	1.0563	0.0790196	13.78	250	36212000000	15615000000	20596000000	71	71	1.0085	0.0122135	11.666	224	22651000000	12338000000	10313000000
	1604	Tb927.7.760	Tb07.29K4.550	hypothetical protein, conserved		Q57VS2		63.497	3.3	0.00058548	2	2	1.03037	0.0431577	0.723263	0.467408	2	2	0.91521	-0.127825	5.1605	3	12252000	6656400	5595200	1	1	1.0141	0.0201999	18.91	2	15360000	7287300	8072400	2	2	1.17862	0.237098	15.999	4	11744000	6456000	5287900
	1172	Tb927.4.2040;Tb927.4.2030	Tb04.29M18.710	ALBA-Domain Protein (ALBA3)	ALBA3	Q583I9		20.808	41.1	0	8	8	1.03038	0.0431743	0.128302	2.96238	8	8	1.0239	0.0340748	17.88	19	344980000	152540000	192440000	6	6	1.0133	0.0190614	18.356	12	316830000	139990000	176850000	5	5	1.05437	0.0763868	6.7889	15	282400000	158820000	123580000
	657	Tb927.11.13610	237.t00908, Tb11.01.5195, Tb11.01.5195:mRNA, Tb11.01.5195:pep	hypothetical protein, conserved		Q382H6		15.688	41.6	0	4	4	1.03041	0.0432218	0.464688	1.10566	4	4	0.98322	-0.0244138	18.724	6	54117000	26967000	27150000	3	3	1.0122	0.0174944	17.067	6	115290000	49161000	66128000	2	2	1.0993	0.136585	15.198	4	42687000	25503000	17184000
	455	Tb927.8.1110;Tb927.10.5610	Tb08.29O4.180	40S ribosomal protein S9, putative				22.051	14.7	0	3	3	1.03042	0.0432261	0.0767578	3.70354	3	3	1.0126	0.0180644	12.769	7	19657000	7581100	12076000	1	1	1.0371	0.052555	0.46445	2	14867000	6602500	8264100	1	1	1.04179	0.059059	11.554	2	13218000	7363300	5854400
	1917	Tb927.9.5320	Tb09.160.3820, Tb09.160.3820:mRNA, Tb09.160.3820:pep, chr9contig160.tmp0296	nucleolar RNA binding protein, putative		Q38F23		46.864	21.3	0	6	6	1.03048	0.0433141	0.69503	0.524853	6	6	1.1508	0.202637	13.984	11	76619000	33006000	43614000	4	4	1.0391	0.0553345	15.016	6	70234000	33015000	37219000	3	3	0.915081	-0.128029	19.294	5	34224000	18958000	15267000
	1913	Tb927.9.5150	Tb09.160.3670, Tb09.160.3670:mRNA, Tb09.160.3670:pep, chr9contig160.tmp0286	ribosomal protein S6, putative,NHP2/RS6-like protein (NHP2)	NHP2	Q38F38		13.572	48.4	0	5	5	1.03058	0.0434504	0.45475	1.13686	4	4	0.96543	-0.0507564	18.798	11	240590000	111290000	129300000	5	5	1.0693	0.0966667	15.551	15	509570000	207900000	301670000	4	4	1.06028	0.0844409	17.483	12	300010000	166140000	133870000
	1474	Tb927.7.2170	Tb07.22O10.90	hypothetical protein, conserved		Q57XQ7		168.67	3.1	0	3	3	1.03063	0.0435308	0.930625	0.103727	2	2	1.0175	0.0250288	31.795	4	527590	243090	284500	1	1	1.7645	0.819259		1	124430	41314	83114	1	1	0.609756	-0.713696		1	65967	33818	32149
	1122	Tb927.3.5240	Tb03.5L5.360	hypothetical protein, conserved		Q580V1	X	66.655	12.6	0	6	6	1.03065	0.0435481	0.603409	0.728791	6	6	0.99193	-0.0116898	16.677	8	50304000	23389000	26915000	3	3	1.1368	0.184978	18.804	4	3588000	1543700	2044300	4	4	0.970874	-0.0426443	26.857	6	26726000	12563000	14163000
	1643	Tb927.8.2000	Tb08.26N11.470	cyclophilin, putative,cyclophilin type peptidyl-prolyl cis-trans isomerase, putative,peptidyl-prolyl cis-trans isomerase, putative (NCP1)	NCP1	Q581Y2		28.482	42	0	8	7	1.0312	0.0443213	0.553584	0.853127	4	4	1.02	0.0285692	10.309	6	56495000	27297000	29198000	4	3	1.1174	0.160146	12.079	4	37844000	17197000	20647000	6	5	0.962094	-0.055751	26.776	7	27903000	14697000	13206000
	920	Tb927.11.8160	Tb11.01.0390, Tb11.01.0390:mRNA, Tb11.01.0390:pep	dynein heavy chain, putative		Q384K3		473.83	5.2	0	16	16	1.03126	0.0444063	0.386875	1.37006	12	12	0.97953	-0.0298384	28.931	17	76959000	31678000	45281000	7	7	1.0379	0.0536674	20.996	9	66988000	28714000	38274000	7	7	1.07877	0.10939	23.065	11	38947000	20193000	18754000
	1277	Tb927.5.2070	Tb05.1P6.140	hypothetical protein, conserved		Q57ZS6	X	68.756	12.5	0	6	6	1.03131	0.0444811	0.731853	0.450373	3	3	1.2047	0.268674	24.788	7	34211000	15324000	18887000	4	4	0.97071	-0.0428877	11.766	5	52675000	22449000	30226000	4	4	0.937998	-0.0923428	10.604	6	38170000	19462000	18708000
	1236	Tb927.4.5020;Tb927.8.7400;Tb11.v5.0504	Tb04.3M17.400	RNA polymerase IIA largest subunit (RPB1)	RPB1	Q584K3		196.72	6.1	0	9	9	1.03209	0.0455644	0.56067	0.834775	6	6	1.127	0.172488	12.113	10	37381000	17417000	19965000	5	5	0.96692	-0.0485316	30.811	6	45058000	18096000	26963000	6	6	1.00887	0.0127374	19.169	7	33490000	19333000	14158000
	1088	Tb927.3.3750	Tb03.28C22.770	paraflagellar rod component, putative (PFC7)	PFC7	Q57WB1		19.859	89.2	0	9	9	1.03219	0.0457072	0.260652	1.9398	9	9	1.0122	0.0174944	15.045	27	1408000000	645550000	762490000	9	9	1.0105	0.0150693	13.105	27	2071600000	957570000	1114000000	9	9	1.07516	0.104558	11.027	22	1293800000	736210000	557620000
	1374	Tb927.6.2090	Tb06.4M18.340	hypothetical protein, conserved		Q584U7		78.295	11.3	0	6	6	1.03228	0.0458281	0.634973	0.655233	5	5	1.0305	0.0433445	27.366	4	19426000	7494200	11932000	1	1	0.93558	-0.0960671		1	7813600	4171400	3642100	2	2	1.14093	0.190207	13.008	3	16192000	9857400	6334800
	1790	Tb927.9.10010	Tb09.211.1550, Tb09.211.1550:mRNA, Tb09.211.1550:pep, chr9contig211.tmp0183c	chaperone protein DNAj, putative		Q38E01	X	56.711	22	0	7	7	1.03232	0.0458834	0.562539	0.829975	7	7	0.99307	-0.0100327	11.84	13	103000000	47185000	55818000	0	0				0	0	0	0	1	1	1.07311	0.101799	3.3566	3	2697700	1530400	1167300
	80	Tb927.6.4980;Tb11.0390;Tb11.0290	Tb06.30P15.510	40S ribosomal protein S14 (RPS14)	RPS14	Q4FKG9		15.513	53.5	0	11	11	1.03258	0.046255	0.0107534	6.53906	11	11	1.035	0.0496308	12.821	35	505310000	225470000	279840000	9	9	1.037	0.0524159	9.9912	30	529340000	237270000	292070000	10	10	1.02578	0.0367182	9.3718	35	441900000	243300000	198600000
	712	Tb927.11.15700	Tb11.01.7340, Tb11.01.7340:mRNA, Tb11.01.7340:pep	hypothetical protein, conserved		Q381L6	X	19.138	21.1	0	3	3	1.03307	0.0469392	0.253566	1.97957	3	3	1.0262	0.0373119	15.284	8	41073000	18363000	22710000	2	2	1.0735	0.102322	16.06	3	51079000	21332000	29747000	3	3	1.00082	0.0011835	17.887	5	37274000	20645000	16629000
	1255	Tb927.5.1120	Tb05.28F8.60	hypothetical protein, conserved		Q57W57		655.92	11.7	0	6	6	1.03314	0.0470354	0.388207	1.3651	4	4	0.97622	-0.0347218	22.24	5	38567000	18792000	19776000	4	4	1.08	0.111031	20.73	5	48974000	20652000	28322000	1	1	1.04594	0.0647968	13.088	2	6777800	3681500	3096400
	669	Tb927.11.13990	Tb11.01.5560, Tb11.01.5560:mRNA, Tb11.01.5560:pep	GDP-L-fucose synthetase, putative		Q382D8		40.659	7.8	0.0089427	2	2	1.03315	0.0470502	0.459652	1.12139	0	0				0	0	0	0	1	1	1.0039	0.00561557		1	7592700	4420200	3172600	2	2	1.06325	0.0884848	21.057	3	5006800	3196800	1810000
	998	Tb927.2.4400		hypothetical protein, conserved		Q586P5	X	136.9	17.9	0	16	16	1.0336	0.047671	0.289716	1.78729	14	14	1.0637	0.0890913	18.146	26	138720000	61039000	77680000	8	8	0.9873	-0.0184396	17.96	18	263830000	121450000	142370000	9	9	1.05144	0.0723614	16.992	24	155590000	90529000	65058000
	291	Tb927.10.1340	TRYP_x-70a06.p2kb545_926, Tb10.70.6720	hypothetical protein, conserved		Q38CA6		60.644	5.9	0.00059242	2	2	1.03397	0.0481941	0.783694	0.351637	2	2	1.0001	0.000144262	13.406	3	3023800	1526200	1497600	1	1	1.2617	0.335369		1	559040	196680	362360	2	2	0.87604	-0.190931	11.653	3	2652600	1323800	1328900
	870	Tb927.11.6140;Tb927.3.4360	Tb11.02.4000, Tb11.02.4000:mRNA, Tb11.02.4000:pep, Tb11.212.0060	40S ribosomal protein S15A, putative				14.645	34.6	0	4	4	1.03401	0.048254	0.397098	1.33243	4	4	1.1005	0.138159	15.022	6	50933000	22076000	28857000	3	3	1.0074	0.0106366	11.001	6	92238000	43857000	48382000	3	3	0.997208	-0.0040339	8.2504	6	43790000	23678000	20112000
	1671	Tb927.8.3150	Tb08.28L1.90	T-complex protein 1, gamma subunit, putative (TCP-1-gamma)	TCP-1-gamma	Q57YZ8		60.817	20.9	0	7	7	1.03406	0.0483242	0.757461	0.400756	5	5	0.85829	-0.220463	30.673	5	39270000	20130000	19140000	1	1	1.1016	0.1396	4.9223	2	22941000	8870800	14070000	4	4	1.16945	0.225835	25.465	2	25237000	16184000	9052800
	1773	Tb927.8.7530	Tb08.30P3.50	3,2-trans-enoyl-CoA isomerase, mitochondrial precursor, putative		Q57V74	X	39.776	49.2	0	16	14	1.03423	0.048564	0.482788	1.05054	14	12	1.0215	0.0306892	18.579	22	536990000	240470000	296510000	10	9	0.97286	-0.0396959	14.728	14	526160000	223600000	302570000	10	8	1.11319	0.154699	19.195	13	320680000	183120000	137560000
	1527	Tb927.7.4070	Tb07.5F10.550	calpain-like cysteine peptidase, putative,cysteine peptidase, Clan CA, family C2, putative		Q57UN7		13.518	95.8	0	8	3	1.03427	0.0486059	0.281119	1.83074	7	2	1.0811	0.1125	5.0813	4	182630000	81195000	101440000	6	2	1.0228	0.0325241	8.7398	5	181300000	89822000	91481000	5	2	1.00055	0.000793701	5.1546	5	70391000	33390000	37001000
	1522	Tb927.7.3950	Tb07.5F10.800	RNA-editing complex protein,RNA-editing 3' terminal uridylyl transferase 1,KRET1 (KRET1)	KRET1	Q57UM5	X	107.38	13.2	0	8	8	1.0343	0.0486599	0.716981	0.479994	6	6	1.1989	0.261711	34.145	7	35864000	14970000	20893000	4	4	0.90752	-0.139999	15.915	5	49084000	25887000	23197000	2	2	1.01696	0.0242671	20.262	3	19394000	11486000	7908200
	1043	Tb927.3.1810	Tb03.30P12.470	hypothetical protein, conserved		Q57ZD0	X	36.117	48.8	0	9	9	1.03433	0.0486966	0.360247	1.47294	7	7	1.0796	0.110497	17.67	22	154640000	70234000	84402000	6	6	1.0464	0.0654344	11.223	18	374680000	168050000	206630000	9	9	0.979528	-0.0298416	19.759	22	219920000	116330000	103580000
[truncated: 448 more rows]
