# Supplementary material for: Charting organellar importomes by quantitative mass spectrometry
Source: Nat Commun. 2017 May 9;8:15272. doi: 10.1038/ncomms15272 (PMC5436138; doi:10.1038/ncomms15272)
Supplement: Supplementary Data 6 — New mitochondrial candidate proteins in T. brucei identified by RNAi-mediated ATOM40 knockdown and SILAC-MS. Proteins listed are significantly reduced in abundance (log2 ratio +/-Tet ≤ -0.62, p-value < 0.05; n = 4) in gradient-purified mitochondria of tetracycline (Tet)-treated versus untreated cells. [file ncomms15272-s7.xls]

## Sheet: Column Headers
	Supplementary Data 6: New mitochondrial candidate proteins in T. brucei identified by RNAi-mediated ATOM40 knockdown and SILAC-MS. Proteins listed are significantly reduced in abundance (log2 ratio +/-Tet ≤ -0.62, p-value < 0.05; n = 4) in gradient-purified mitochondria of tetracycline (Tet)-treated versus untreated cells.
	Protein Group ID	Unique identifier given by MaxQuant for each entry in the "proteinGroups.txt" output file
	Protein IDs (TriTrypDB 8.1)	Protein ID(s) according to the TriTrypDB version 8.1
	Product Description	Description of the protein retrieved from the TriTrypDB (version 8.1)
	Gene Name	Corresponding gene name
	UniProt ID	UniProt accession number as provided by the TriTrypDB (version 8.1).
	Mol. Weight [kDa]	Theoretical molecular weight (in kDa) of the leading protein sequence contained in the protein group
	Sequence Coverage [%]	Percentage of the sequence that is covered by the identified peptides
	Fold Change	Fold change in protein abundance in RNAi-induced samples compared to uninduced control samples
	Mean log2 Ratio +/- Tet	Mean of log2-transformed protein ratios across all three replicates
	Quantified in x/4 Replicates	Number of replicates in which the protein has been quantified
	p-Value	p-Value determined using a two-sided Student's t-test
	-log2 p-Value	Negative log2-value of the p-value
	TargetP	Prediction of N-terminal mitochondrial targeting sequences using TargetP 1.1 (Emanuelsson et al., 2007; Supplementary Reference # 1)
	MitoFates	Prediction of N-terminal mitochondrial targeting sequences using MitoFates (Fukasawa et al., 2015; Supplementary Reference # 2)
	GOCC	Annotation according to gene ontology (GO) 'Cellular Component'
	GOBP	Annotation according to gene ontology (GO) 'Biological Process'
	GOMF	Annotation according to gene ontology (GO) 'Molecular Function'

## Sheet: Suppl. Data 6
	Protein Group ID	Protein IDs (TriTrypDB 8.1)	Product Description	Gene Name	UniProt ID	Mol. Weight [kDa]	Sequence Coverage [%]	Fold Change	Mean log2 Ratio +/- Tet	Quantified in x/4 replicates	p-Value	-log2 p-Value	TargetP	MitoFates	GOCC	GOBP	GOMF
	707	Tb927.10.8260	hypothetical protein, conserved		Q38AD8	21.424	11.2	0.0678268	-3.882	4	0.00169114	9.20779
	813	Tb927.11.11310	hypothetical protein, conserved		Q383E7	55.612	5.2	0.0752328	-3.73249	4	0.00202944	8.9447
	1076	Tb927.11.3620;Tb11.v5.1049;Tb927.11.3610;Tb11.v5.1044;Tb11.v5.1043;Tb11.v5.1051;Tb11.v5.1052;Tb11.v5.1054;Tb927.11.3630	nucleobase/nucleoside transporter 8.1 (NT8.1)	NT8.1	Q386F0	47.652	20.9	0.0754624	-3.7281	4	0.000153436	12.6701			membrane part,integral component of membrane,membrane,cell,side of membrane,external side of plasma membrane,intrinsic component of membrane,plasma membrane part,cellular_component,cell surface,cell periphery,plasma membrane,cell part	organic substance transport,transport,nucleobase transport,establishment of localization,single-organism localization,localization,nitrogen compound transport,single-organism process,single-organism transport,biological_process	carbohydrate derivative transporter activity,transporter activity,nucleobase-containing compound transmembrane transporter activity,nucleoside transmembrane transporter activity,molecular_function,transmembrane transporter activity,substrate-specific transmembrane transporter activity,substrate-specific transporter activity,nucleobase transmembrane transporter activity
	2382	Tb927.8.7010	chaperone protein DNAj, putative		Q57YQ8	22.469	56.9	0.104705	-3.2556	4	0.0223708	5.48224	X	X		primary metabolic process,protein folding,protein metabolic process,cellular process,cellular metabolic process,metabolic process,cellular protein metabolic process,macromolecule metabolic process,biological_process,cellular macromolecule metabolic process,organic substance metabolic process	heat shock protein binding,molecular_function,unfolded protein binding,protein binding,binding
	2667	Tb927.9.9420	hypothetical protein, conserved		Q38E52	34.928	24	0.108034	-3.21045	4	0.000768854	10.345
	2436	Tb927.9.10630	hypothetical protein, conserved		Q38DV3	28.977	20.7	0.119153	-3.06911	4	0.00221742	8.8169	X	X
	613	Tb927.10.5420	hypothetical protein, conserved		Q38B62	152.79	3	0.126305	-2.98502	4	0.000465213	11.0698	X
	1508	Tb927.3.590	adenosine transporter, putative		Q57TQ7	50.753	2.6	0.128753	-2.95733	4	0.000865613	10.174			membrane part,integral component of membrane,membrane,intrinsic component of membrane,cellular_component	organic substance transport,transport,establishment of localization,carbohydrate derivative transport,single-organism localization,localization,nitrogen compound transport,single-organism process,nucleobase-containing compound transport,single-organism transport,biological_process,nucleoside transport	carbohydrate derivative transporter activity,transporter activity,nucleobase-containing compound transmembrane transporter activity,nucleoside transmembrane transporter activity,molecular_function,transmembrane transporter activity,substrate-specific transmembrane transporter activity,substrate-specific transporter activity
	1448	Tb927.3.3570	hypothetical protein, conserved		Q57XK7	18.439	19.1	0.131746	-2.92417	4	0.00030051	11.7003
	841	Tb927.11.12370	hypothetical protein, conserved		Q382U4	27.689	3.3	0.137295	-2.86465	4	0.0117633	6.40956	X	X
	101	Tb11.02.5070b;Tb927.11.7212	hypothetical protein, conserved			32.082	16.2	0.142875	-2.80718	4	0.0017865	9.12865					transferase activity,molecular_function,catalytic activity
	883	Tb927.11.13560	hypothetical protein, conserved		Q382I1	60.61	9.4	0.144135	-2.79451	4	0.000351077	11.4759					molecular_function,protein binding,binding
	103	Tb11.02.5105b;Tb11.02.5105	hypothetical protein, conserved			14.971	38.5	0.148195	-2.75444	4	0.000789277	10.3072
	1753	Tb927.5.3550	hypothetical protein, conserved		Q57UB1	47.983	19.8	0.153095	-2.7075	3	0.00231571	8.75433	X
	2175	Tb927.8.1520	NUDIX family hydrolase, putative		Q580H1	44.054	5.4	0.155166	-2.68811	3	0.0394671	4.66321	X				hydrolase activity,molecular_function,catalytic activity
	740	Tb927.10.9210	hypothetical protein, conserved		Q38A53	58.723	8.6	0.157203	-2.6693	4	0.0023304	8.74521	X	X
	834	Tb927.11.12200	hypothetical protein, conserved		Q382W1	10.796	42.4	0.157863	-2.66326	4	0.00186474	9.06681	X
	921	Tb927.11.14670	hypothetical protein, conserved		Q381W8	18.945	38.3	0.158734	-2.65532	4	0.00487661	7.6799	X
	1744	Tb927.5.3330;Tb11.v5.0868;Tb11.v5.0867	hypothetical protein, conserved		Q57Z60	521.76	8.6	0.159629	-2.6472	4	0.00281076	8.47482
	1812	Tb927.6.1570	2-hydroxy-3-oxopropionate reductase, putative		Q585Q3	31.753	38.3	0.160871	-2.63602	4	0.000367337	11.4106	X			nucleotide metabolic process,organophosphate metabolic process,single-organism cellular process,carbohydrate derivative catabolic process,ribose phosphate metabolic process,oxidoreduction coenzyme metabolic process,pentose-phosphate shunt,nucleobase-containing compound metabolic process,pyridine-containing compound metabolic process,coenzyme metabolic process,primary metabolic process,carbohydrat…	oxidoreductase activity, acting on CH-OH group of donors,molecular_function,oxidoreductase activity,oxidoreductase activity, acting on the CH-OH group of donors, NAD or NADP as acceptor,catalytic activity,phosphogluconate dehydrogenase (decarboxylating) activity
	1499	Tb927.3.5410	hypothetical protein, conserved		Q580T4	23.48	31	0.162614	-2.62047	4	0.00360722	8.1149	X	X
	1920	Tb927.6.5140	ribosomal P protein AGP2beta-1, putative		Q586I6	24.983	23.6	0.163517	-2.61248	3	0.0363892	4.78034
	671	Tb927.10.7430	GTP-binding protein, putative		Q38AM0	51.559	16.1	0.164482	-2.604	4	0.00073809	10.4039	X		intracellular,cell,cellular_component,cell part		guanyl nucleotide binding,nucleoside phosphate binding,GTPase activity,cation binding,hydrolase activity,anion binding,nucleotide binding,purine ribonucleotide binding,nucleoside-triphosphatase activity,purine ribonucleoside binding,metal ion binding,purine nucleoside binding,molecular_function,ribonucleoside binding,hydrolase activity, acting on acid anhydrides, in phosphorus-containing anhydrid…
	458	Tb927.10.1500	methionyl-tRNA synthetase, putative (MetRS)	MetRS	Q38C91	86.91	30.4	0.165015	-2.59933	4	0.00142995	9.44982	X		intracellular,cell,cellular_component,intracellular part,cytoplasm,cell part	gene expression,single-organism cellular process,nucleobase-containing compound metabolic process,nucleic acid metabolic process,translation,organic substance biosynthetic process,biosynthetic process,macromolecule biosynthetic process,primary metabolic process,cellular nitrogen compound metabolic process,cellular amino acid metabolic process,nitrogen compound metabolic process,organic acid metab…	nucleoside phosphate binding,methionine-tRNA ligase activity,anion binding,nucleotide binding,ATP binding,purine ribonucleotide binding,purine ribonucleoside binding,ligase activity, forming carbon-oxygen bonds,purine nucleoside binding,molecular_function,ribonucleoside binding,small molecule binding,catalytic activity,ligase activity, forming aminoacyl-tRNA and related compounds,ligase activity,…
	1935	Tb927.7.1160	hypothetical protein, conserved		Q57WT4	14.631	35.4	0.170529	-2.55191	4	0.00171612	9.18664	X
	2225	Tb927.8.2680	hypothetical protein, conserved		Q57XC1	73.78	3.1	0.175456	-2.51082	3	0.0265793	5.23356
	472	Tb927.10.15510	hypothetical protein, conserved		Q387W2	24.047	17.4	0.175796	-2.50803	4	0.00237643	8.71699
	1636	Tb927.4.4630	hypothetical protein, conserved		Q583E8	18.467	26.7	0.179128	-2.48094	4	0.000708805	10.4623
	505	Tb927.10.2070	hypothetical protein, conserved		Q38C36	22.271	18.1	0.181418	-2.46261	4	0.00159808	9.28944	X	X
	2066	Tb927.7.5160	deoxyuridine triphosphatase, putative,dUTP diphosphatase		Q57ZH3	31.943	16.7	0.182799	-2.45167	4	0.00321854	8.27938	X
	1471	Tb927.3.4480	hypothetical protein, conserved		Q580J4	17.043	18.2	0.183589	-2.44545	4	0.00196496	8.99128	X	X
	1958	Tb927.7.190	thimet oligopeptidase, putative (THOP1)	THOP1	Q57U35	84.166	45	0.183909	-2.44294	4	0.00204771	8.93177				regulation of biological process,single-organism cellular process,primary metabolic process,signaling,response to stimulus,proteolysis,intracellular signal transduction,protein metabolic process,cellular response to stimulus,cellular process,signal transduction,biological regulation,metabolic process,regulation of cellular process,macromolecule metabolic process,single-organism process,single org…	metalloendopeptidase activity,metallopeptidase activity,hydrolase activity,peptidase activity, acting on L-amino acid peptides,peptidase activity,molecular_function,endopeptidase activity,catalytic activity
	2251	Tb927.8.3450	hypothetical protein, conserved		Q57YW8	16.536	56.4	0.184379	-2.43925	4	0.00353492	8.14411
	135	Tb927.7.5080;Tb11.v5.0188	ATP-NAD kinase-like protein		Q57ZI1	79.822	18.1	0.18642	-2.42337	4	0.0147288	6.08521	X			metabolic process,biological_process	NAD+ kinase activity,phosphotransferase activity, alcohol group as acceptor,transferase activity, transferring phosphorus-containing groups,transferase activity,molecular_function,catalytic activity,kinase activity
	687	Tb927.10.7870	hypothetical protein, conserved		Q38AH7	22.784	60.2	0.188439	-2.40783	4	0.000410405	11.2507
	742	Tb927.10.9350	hypothetical protein, conserved		Q38A40	94.28	10.1	0.189059	-2.40309	4	0.00216411	8.85201	X
	1871	Tb927.6.3530	hypothetical protein, conserved		Q584Z3	30.913	44.3	0.189719	-2.39807	4	0.00709947	7.13807			membrane,cellular_component	transport,establishment of localization,localization,biological_process
	399	Tb927.10.13200;Tb11.v5.0897	hypothetical protein, conserved		Q388S7	102.15	7.1	0.191725	-2.38289	3	0.0150352	6.05552	X
	1483	Tb927.3.4990	oxidoreductase, putative		Q582N8	36.432	34.8	0.192722	-2.37541	4	0.00100246	9.96224	X			oxidation-reduction process,single-organism metabolic process,metabolic process,single-organism process,biological_process	transferase activity, transferring acyl groups other than amino-acyl groups,cation binding,transition metal ion binding,transferase activity,metal ion binding,molecular_function,oxidoreductase activity,transferase activity, transferring acyl groups,zinc ion binding,catalytic activity,ion binding,binding
	543	Tb927.10.2970	hypothetical protein, conserved		Q38BU8	13.79	52.2	0.19424	-2.36409	4	0.000440674	11.148	X
	630	Tb927.10.5830	hypothetical protein, conserved		Q38B21	59.941	8.4	0.194658	-2.36098	4	0.00292728	8.41622	X	X	intracellular,cell,cellular_component,cell part		cation binding,transition metal ion binding,metal ion binding,molecular_function,zinc ion binding,ion binding,binding
	329	Tb927.10.11060	hypothetical protein, conserved		Q389N3	8.8635	38.4	0.196241	-2.3493	4	0.00163039	9.26057
	1457	Tb927.3.3780;Tb927.3.3760	tryparedoxin 1a, putative (TXN1a)	TXN1a	Q57WB4	15.891	95.8	0.196345	-2.34854	4	0.00125805	9.63459				single-organism cellular process,hydrogen peroxide metabolic process,reactive oxygen species metabolic process,hydrogen peroxide catabolic process,catabolic process,single-organism metabolic process,cellular process,cellular metabolic process,metabolic process,single-organism process,cellular catabolic process,biological_process,single-organism catabolic process
	337	Tb927.10.11340;Tb11.v5.0604	hypothetical protein, conserved		Q389K6	155.73	7.4	0.196429	-2.34792	4	0.000452821	11.1088	X
	2586	Tb927.9.4660	hypothetical protein, conserved		Q38F77	55.558	12.5	0.196769	-2.34542	4	0.00102678	9.92766
	1956	Tb927.7.1800	hypothetical protein, conserved		Q57V30	26.566	30.1	0.198389	-2.3336	4	0.00270653	8.52934
	2231	Tb927.8.2850	Poly(A)-specific ribonuclease PARN-1		Q57W87	65.146	48.6	0.19844	-2.33322	4	0.0019141	9.02912			intracellular organelle,intracellular,intracellular membrane-bounded organelle,cell,cellular_component,intracellular part,membrane-bounded organelle,organelle,cytoplasm,nucleus,cell part		nucleic acid binding,hydrolase activity,molecular_function,nuclease activity,catalytic activity,heterocyclic compound binding,hydrolase activity, acting on ester bonds,binding,organic cyclic compound binding
	2531	Tb927.9.1590	hypothetical protein, conserved		Q38FY8	15.734	57.1	0.200607	-2.31755	4	0.000705893	10.4683
	695	Tb927.10.8020	prolyl oligopeptidase, putative,serine peptidase clan SC, family S9A, putative (POP)	POP	Q38AG2	77.624	41.1	0.200686	-2.31699	4	0.00126909	9.62199	X		intracellular organelle,intracellular,intracellular membrane-bounded organelle,cell,cellular_component,intracellular part,membrane-bounded organelle,organelle,cytoplasm,nucleus,cell part	primary metabolic process,proteolysis,protein metabolic process,metabolic process,macromolecule metabolic process,biological_process,organic substance metabolic process	serine-type peptidase activity,oligopeptidase activity,hydrolase activity,Atg8-specific protease activity,serine hydrolase activity,ubiquitin-like protein-specific protease activity,peptidase activity, acting on L-amino acid peptides,serine-type endopeptidase activity,cysteine-type peptidase activity,peptidase activity,molecular_function,endopeptidase activity,catalytic activity
	214	Tb927.11.15780;Tb11.v5.0771	hypothetical protein, conserved		Q381K8	10.98	45.9	0.200803	-2.31614	4	0.00304786	8.35799
	1311	Tb927.2.2590	hypothetical protein, conserved		Q587H8	12.316	60	0.201984	-2.30768	4	0.00142431	9.45552	X
	120	Tb11.1420;Tb11.1370;Tb927.11.1850	hypothetical protein,chrXI additional, unordered contigs			50.917	46.1	0.203037	-2.30018	4	0.00281165	8.47437
	1026	Tb927.11.2220	hypothetical protein, conserved		Q386T7	50.086	4.9	0.20333	-2.2981	4	0.0203375	5.61971	X	X
	273	Tb927.1.3950	alanine aminotransferase (ALAT)	ALAT	Q4GYI2	55.704	58.5	0.204323	-2.29108	4	0.00222484	8.81209			intracellular,cytosol,cell,cytoplasmic part,cellular_component,intracellular part,cytoplasm,cell part	pyruvate family amino acid metabolic process,pyruvate family amino acid catabolic process,alpha-amino acid catabolic process,alpha-amino acid metabolic process,single-organism cellular process,proline metabolic process,biosynthetic process,primary metabolic process,cellular amino acid metabolic process,nitrogen compound metabolic process,organic acid metabolic process,carboxylic acid metabolic pr…	transferase activity, transferring nitrogenous groups,L-alanine:2-oxoglutarate aminotransferase activity,carbon-sulfur lyase activity,cofactor binding,pyridoxal phosphate binding,anion binding,1-aminocyclopropane-1-carboxylate synthase activity,lyase activity,transferase activity,alanine-oxo-acid transaminase activity,molecular_function,transaminase activity,catalytic activity,heterocyclic compou…
	1950	Tb927.7.1600	C-1-tetrahydrofolate synthase, cytoplasmic, putative		Q57WP0	31.931	28.5	0.204607	-2.28907	3	0.0187538	5.73667				single-organism biosynthetic process,heterocycle biosynthetic process,alpha-amino acid metabolic process,single-organism cellular process,cellular amino acid biosynthetic process,folic acid-containing compound metabolic process,cellular nitrogen compound biosynthetic process,organic substance biosynthetic process,biosynthetic process,coenzyme metabolic process,alpha-amino acid biosynthetic proces…	oxidoreductase activity, acting on the CH-NH group of donors, NAD or NADP as acceptor,molecular_function,oxidoreductase activity,oxidoreductase activity, acting on the CH-NH group of donors,methylenetetrahydrofolate dehydrogenase (NADP+) activity,catalytic activity
	1818	Tb927.6.1700	hypothetical protein, conserved		Q585P1	22.082	23.2	0.206669	-2.27461	4	0.00274165	8.51074	X	X			cation binding,transition metal ion binding,metal ion binding,molecular_function,zinc ion binding,ion binding,binding
	1028	Tb927.11.2360	phenylalanyl-tRNA synthetase (beta subunit), putative	PheRS-beta	Q386S3	70.311	25.2	0.207826	-2.26656	4	0.00274202	8.51055			intracellular,protein complex,cell,catalytic complex,cytoplasmic part,cellular_component,intracellular part,phenylalanine-tRNA ligase complex,cytoplasm,macromolecular complex,cell part	phenylalanyl-tRNA aminoacylation,gene expression,single-organism cellular process,nucleobase-containing compound metabolic process,nucleic acid metabolic process,translation,organic substance biosynthetic process,biosynthetic process,macromolecule biosynthetic process,primary metabolic process,cellular nitrogen compound metabolic process,cellular amino acid metabolic process,nitrogen compound met…	nucleoside phosphate binding,nucleic acid binding,cation binding,anion binding,nucleotide binding,ATP binding,purine ribonucleotide binding,purine ribonucleoside binding,phenylalanine-tRNA ligase activity,ligase activity, forming carbon-oxygen bonds,metal ion binding,purine nucleoside binding,molecular_function,ribonucleoside binding,RNA binding,small molecule binding,catalytic activity,ligase ac…
	2093	Tb927.7.590	hypothetical protein, conserved		Q57VQ5	51.692	38.2	0.208633	-2.26096	4	0.000970791	10.0086	X	X
	2476	Tb927.9.12410	unspecified product		Q38DG4	19.573	17.9	0.208758	-2.26009	3	0.0153431	6.02626	X			single-organism biosynthetic process,heterocycle biosynthetic process,single-organism cellular process,cellular nitrogen compound biosynthetic process,vitamin biosynthetic process,riboflavin metabolic process,organic substance biosynthetic process,biosynthetic process,water-soluble vitamin metabolic process,vitamin metabolic process,cellular nitrogen compound metabolic process,flavin-containing c…	phosphotransferase activity, alcohol group as acceptor,transferase activity, transferring phosphorus-containing groups,riboflavin kinase activity,transferase activity,molecular_function,catalytic activity,kinase activity
	550	Tb927.10.3270	hypothetical protein, conserved		Q38BS0	18.206	40.9	0.209963	-2.2518	4	4.27251e-05	14.5146	X
	2360	Tb927.8.6530	hypothetical protein, conserved		Q57TW0	41.897	10.5	0.211882	-2.23867	4	0.00715065	7.12771	X	X			molecular_function,protein binding,binding
	2483	Tb927.9.12720	predicted zinc finger protein		Q38DE2	42.982	22.1	0.2124	-2.23514	3	0.00819009	6.9319	X	X	intracellular,cell,cellular_component,cell part	nucleobase-containing compound metabolic process,primary metabolic process,cellular nitrogen compound metabolic process,nitrogen compound metabolic process,cellular aromatic compound metabolic process,cellular process,heterocycle metabolic process,cellular metabolic process,metabolic process,organic cyclic compound metabolic process,biological_process,organic substance metabolic process	nucleic acid binding,cation binding,transition metal ion binding,hydrolase activity,3'-5' exonuclease activity,metal ion binding,molecular_function,nuclease activity,exonuclease activity,zinc ion binding,catalytic activity,heterocyclic compound binding,hydrolase activity, acting on ester bonds,ion binding,binding,organic cyclic compound binding
	853	Tb927.11.12850	oligopeptidase b,serine peptidase, clan SC, family S9A-like protein (OPB)	OPB	Q382P7	80.572	24.5	0.212681	-2.23324	4	0.00248305	8.65367				primary metabolic process,proteolysis,protein metabolic process,metabolic process,macromolecule metabolic process,biological_process,organic substance metabolic process	serine-type peptidase activity,hydrolase activity,serine hydrolase activity,peptidase activity, acting on L-amino acid peptides,serine-type endopeptidase activity,peptidase activity,molecular_function,endopeptidase activity,catalytic activity
	1444	Tb927.3.3460	hypothetical protein, conserved		Q57XJ6	53.228	70.2	0.216375	-2.2084	4	0.00107285	9.86434		X
	1098	Tb927.11.410	hypothetical protein, conserved		Q387L0	14.836	20.3	0.217132	-2.20336	3	0.0276104	5.17865
	1798	Tb927.5.980	hypothetical protein, conserved		Q57W43	35.065	52.5	0.217566	-2.20047	4	0.00114065	9.77593				oxidation-reduction process,single-organism metabolic process,metabolic process,single-organism process,biological_process	oxidoreductase activity, acting on paired donors, with incorporation or reduction of molecular oxygen, 2-oxoglutarate as one donor, and incorporation of one atom each of oxygen into both donors,molecular_function,oxidoreductase activity,dioxygenase activity,catalytic activity,oxidoreductase activity, acting on paired donors, with incorporation or reduction of molecular oxygen
	423	Tb927.10.13990	hypothetical protein, conserved		Q388K0	39.633	27.7	0.217777	-2.19908	4	0.00366919	8.09032	X	X
	781	Tb927.11.10390	hypothetical protein, conserved		Q383P0	86.03	3.7	0.217922	-2.19811	4	0.000618516	10.6589
	437	Tb927.10.14370	hypothetical protein, conserved		Q388G5	13.337	48.3	0.218232	-2.19607	4	0.00076948	10.3438
	1929	Tb927.7.1030	heat shock 70 kDa protein, putative (HSP70)	HSP70	Q57VU9	93.231	12.5	0.218511	-2.19422	4	0.00015206	12.6831					nucleoside phosphate binding,anion binding,nucleotide binding,ATP binding,purine ribonucleotide binding,purine ribonucleoside binding,purine nucleoside binding,molecular_function,ribonucleoside binding,small molecule binding,heterocyclic compound binding,ribonucleotide binding,nucleoside binding,carbohydrate derivative binding,ion binding,purine nucleotide binding,binding,adenyl nucleotide bindin…
	995	Tb927.11.16700	hypothetical protein, conserved		Q381B6	105.37	6.3	0.21889	-2.19172	4	0.00351408	8.15264
	2555	Tb927.9.3000	cytidine deaminase, putative		Q38FM3	19.171	64.8	0.221911	-2.17195	4	0.00143125	9.44851	X	X		pyrimidine-containing compound metabolic process,single-organism cellular process,nucleobase-containing compound metabolic process,primary metabolic process,carbohydrate derivative metabolic process,cellular nitrogen compound metabolic process,nitrogen compound metabolic process,cytidine metabolic process,cellular aromatic compound metabolic process,nucleobase-containing small molecule metabolic …	cation binding,transition metal ion binding,hydrolase activity,metal ion binding,hydrolase activity, acting on carbon-nitrogen (but not peptide) bonds,molecular_function,cytidine deaminase activity,zinc ion binding,catalytic activity,hydrolase activity, acting on carbon-nitrogen (but not peptide) bonds, in cyclic amidines,ion binding,deaminase activity,binding
	1212	Tb927.11.7260	hypothetical protein, conserved		Q384T9	8.932	44.9	0.222085	-2.17082	4	0.00285363	8.45299
	1209	Tb927.11.7070	ATP-dependent DEAD/H RNA helicase, putative		Q384W4	60.825	17.1	0.224509	-2.15516	4	0.00132101	9.56414	X	X		nucleobase-containing compound metabolic process,primary metabolic process,cellular nitrogen compound metabolic process,nitrogen compound metabolic process,cellular aromatic compound metabolic process,cellular process,heterocycle metabolic process,cellular metabolic process,metabolic process,organic cyclic compound metabolic process,biological_process,organic substance metabolic process	ATPase activity, coupled,nucleoside phosphate binding,nucleic acid binding,hydrolase activity,anion binding,nucleotide binding,ATP binding,purine ribonucleotide binding,nucleoside-triphosphatase activity,purine ribonucleoside binding,purine nucleoside binding,molecular_function,ribonucleoside binding,ATP-dependent helicase activity,hydrolase activity, acting on acid anhydrides, in phosphorus-cont…
	151	Tb927.7.4480;Tb11.v5.0261	adenosine 5'-monophosphoramidase, putative		Q57X64	15.55	40.4	0.22518	-2.15085	4	0.00225484	8.79276					molecular_function,catalytic activity
	485	Tb927.10.16060	hypothetical protein, conserved		Q387Q9	13.498	29.6	0.227261	-2.13758	4	0.00356165	8.13324
	2320	Tb927.8.5680	hypothetical protein, conserved		Q57X14	66.873	6.8	0.228075	-2.13242	3	0.028359	5.14005		X		single-organism cellular process,organic acid metabolic process,carboxylic acid metabolic process,small molecule metabolic process,single-organism metabolic process,cellular process,cellular metabolic process,oxoacid metabolic process,metabolic process,single-organism process,biological_process,organic substance metabolic process	carboxy-lyase activity,cofactor binding,pyridoxal phosphate binding,anion binding,lyase activity,carbon-carbon lyase activity,molecular_function,catalytic activity,heterocyclic compound binding,ion binding,binding,organic cyclic compound binding
	2080	Tb927.7.5480	dihydrofolate reductase-thymidylate synthase (DHFR-TS)	DHFR-TS	Q582G3	58.85	63	0.228253	-2.13129	4	0.00255146	8.61446	X	X		nucleotide metabolic process,single-organism biosynthetic process,pyrimidine deoxyribonucleotide biosynthetic process,pyrimidine-containing compound metabolic process,heterocycle biosynthetic process,alpha-amino acid metabolic process,pyrimidine deoxyribonucleoside monophosphate biosynthetic process,organophosphate metabolic process,single-organism cellular process,deoxyribose phosphate metabolic…	dihydrofolate reductase activity,5,10-methylenetetrahydrofolate-dependent methyltransferase activity,transferase activity,oxidoreductase activity, acting on the CH-NH group of donors, NAD or NADP as acceptor,transferase activity, transferring one-carbon groups,molecular_function,oxidoreductase activity,oxidoreductase activity, acting on the CH-NH group of donors,catalytic activity,thymidylate syn…
	238	Tb927.1.1390	hypothetical protein, conserved		Q4GZ80	28.393	42.9	0.228925	-2.12706	4	0.000883238	10.1449	X	X
	92	Tb06.3A7.270	hypothetical protein, conserved			123.84	6.7	0.229043	-2.12631	4	0.00311007	8.32884
	1455	Tb927.3.3710	hypothetical protein, conserved		Q57WA7	28.86	23.3	0.229924	-2.12077	4	9.47089e-05	13.3661		X			molecular_function,catalytic activity
	1559	Tb927.4.1980	hypothetical protein, conserved		Q583J5	91.11	3	0.230479	-2.11729	4	0.0130671	6.25791
	2061	Tb927.7.4800	hypothetical protein, conserved		Q57X96	12.152	23.3	0.231024	-2.11389	4	0.000790216	10.3055	X
	1447	Tb927.3.3550	hypothetical protein, conserved		Q57XK5	128.86	13.1	0.231075	-2.11357	4	0.00309763	8.33462	X
	800	Tb927.11.10880	hypothetical protein, conserved		Q383J1	48.493	29.9	0.232447	-2.10502	4	0.0036397	8.10196	X	X			transferase activity,molecular_function,catalytic activity,protein binding,binding
	258	Tb927.1.2880	pteridine transporter, putative		Q4GYT6	70.809	23.6	0.23459	-2.09179	3	0.0112083	6.47929				organic substance transport,transport,biopterin transport,establishment of localization,nitrogen compound metabolic process,cofactor transport,cellular aromatic compound metabolic process,single-organism localization,cellular process,heterocycle metabolic process,pteridine metabolic process,localization,cellular metabolic process,organonitrogen compound metabolic process,metabolic process,nitroge…	transporter activity,molecular_function,biopterin transporter activity,cofactor transporter activity
	1688	Tb927.5.1370	cyclophilin-type peptidyl-prolyl cis-trans isomerase, putative,PPIase, putative,rotamase, putative,cyclosporin A-binding protein, putative,peptidyl-prolyl cis-trans isomerase, putative (PPIase)	PPIase	Q57VC6	25.562	19	0.234651	-2.09141	4	0.0104542	6.57977	X			primary metabolic process,protein folding,protein metabolic process,cellular process,cellular metabolic process,metabolic process,cellular protein metabolic process,macromolecule metabolic process,biological_process,cellular macromolecule metabolic process,organic substance metabolic process	peptidyl-prolyl cis-trans isomerase activity,isomerase activity,molecular_function,cis-trans isomerase activity,catalytic activity
	1992	Tb927.7.3030;Tb927.7.2990	hypothetical protein, conserved			35.572	53.1	0.235205	-2.08801	4	0.00274837	8.50721
	2482	Tb927.9.12710	hypothetical protein, conserved		Q38DE3	44.783	27.9	0.236603	-2.07946	4	0.00497577	7.65086	X
	138	Tb11.v5.0201;Tb927.10.6090	tRNA pseudouridine synthase A, putative			69.188	21.3	0.239976	-2.05904	4	0.00285667	8.45145				nucleobase-containing compound metabolic process,nucleic acid metabolic process,primary metabolic process,RNA modification,cellular nitrogen compound metabolic process,nitrogen compound metabolic process,cellular aromatic compound metabolic process,macromolecule modification,cellular process,heterocycle metabolic process,cellular metabolic process,metabolic process,organic cyclic compound metabol…	nucleic acid binding,intramolecular transferase activity,pseudouridine synthase activity,isomerase activity,molecular_function,RNA binding,catalytic activity,heterocyclic compound binding,binding,organic cyclic compound binding
	1689	Tb927.5.1470	NADH-cytochrome b5 reductase, putative (B5R)	B5R	Q57VB6	32.756	82.3	0.240268	-2.05728	4	0.00113936	9.77756				oxidation-reduction process,single-organism metabolic process,metabolic process,single-organism process,biological_process	molecular_function,oxidoreductase activity,catalytic activity,electron carrier activity
	952	Tb927.11.15550	NADH-cytochrome b5 reductase, putative (B5R)	B5R	Q381N0	33.885	37.7	0.242014	-2.04684	4	0.000541676	10.8503				oxidation-reduction process,single-organism metabolic process,metabolic process,single-organism process,biological_process	oxidoreductase activity, acting on NAD(P)H, heme protein as acceptor,cytochrome-b5 reductase activity, acting on NAD(P)H,molecular_function,oxidoreductase activity,catalytic activity,electron carrier activity,oxidoreductase activity, acting on NAD(P)H
	1686	Tb927.5.1350	hypothetical protein, conserved		Q57VC8	38.233	7.7	0.242053	-2.04661	4	0.00862081	6.85796	X
	1872	Tb927.6.3570	tubulin-tyrosine ligase-like protein, conserved		Q584Z7	71.692	23.1	0.244329	-2.0331	4	0.0021535	8.8591				protein modification process,primary metabolic process,protein metabolic process,macromolecule modification,cellular process,cellular metabolic process,metabolic process,cellular protein metabolic process,macromolecule metabolic process,cellular protein modification process,biological_process,cellular macromolecule metabolic process,organic substance metabolic process	ligase activity, forming carbon-nitrogen bonds,molecular_function,acid-amino acid ligase activity,catalytic activity,ligase activity,tubulin-tyrosine ligase activity
	1949	Tb927.7.1570	hypothetical protein, conserved		Q57WP3	155.69	14.2	0.246359	-2.02117	4	0.0178679	5.80648
	2457	Tb927.9.11560	hypothetical protein, conserved		Q38DN2	36.042	26.2	0.246585	-2.01984	4	0.00113205	9.78685
	902	Tb927.11.13990	GDP-L-fucose synthetase, putative		Q382D8	40.659	5.3	0.248371	-2.00943	4	0.00509861	7.61568				nucleotide metabolic process,single-organism biosynthetic process,heterocycle biosynthetic process,organophosphate metabolic process,single-organism cellular process,GDP-L-fucose metabolic process,cellular nitrogen compound biosynthetic process,nucleobase-containing compound metabolic process,organic substance biosynthetic process,biosynthetic process,primary metabolic process,carbohydrate deriva…	cofactor binding,oxidoreductase activity, acting on CH-OH group of donors,GDP-4-dehydro-D-rhamnose reductase activity,molecular_function,oxidoreductase activity,oxidoreductase activity, acting on the CH-OH group of donors, NAD or NADP as acceptor,coenzyme binding,catalytic activity,binding
	2585	Tb927.9.4630	hypothetical protein, conserved		Q38F80	147.14	21.5	0.248409	-2.00921	4	0.00472763	7.72467	X
	1496	Tb927.3.5300	hypothetical protein, conserved		Q580U5	20.578	17.4	0.248584	-2.00819	4	0.00238188	8.71369	X	X
	390	Tb927.10.12900	hypothetical protein, conserved		Q388V6	18.063	17.9	0.249167	-2.00481	4	0.0043102	7.85803	X
	760	Tb927.10.9960	hypothetical protein, conserved		Q389Y0	50.168	14.2	0.249225	-2.00448	4	0.00921757	6.7614	X
	2124	Tb927.7.6930	ATPase, putative		Q57XR3	55.82	44.7	0.250793	-1.99543	4	0.00459018	7.76723	X	X			nucleoside phosphate binding,anion binding,nucleotide binding,ATP binding,purine ribonucleotide binding,purine ribonucleoside binding,purine nucleoside binding,molecular_function,ribonucleoside binding,small molecule binding,heterocyclic compound binding,ribonucleotide binding,nucleoside binding,carbohydrate derivative binding,ion binding,purine nucleotide binding,binding,adenyl nucleotide bindin…
	2653	Tb927.9.8780	tRNA nucleotidyltransferase, putative		Q38E99	58.645	8.4	0.252537	-1.98543	4	0.00758825	7.04202				gene expression,nucleobase-containing compound metabolic process,nucleic acid metabolic process,primary metabolic process,cellular nitrogen compound metabolic process,nitrogen compound metabolic process,cellular aromatic compound metabolic process,cellular process,heterocycle metabolic process,cellular metabolic process,RNA processing,metabolic process,organic cyclic compound metabolic process,ma…	nucleic acid binding,transferase activity, transferring phosphorus-containing groups,transferase activity,molecular_function,RNA binding,catalytic activity,heterocyclic compound binding,nucleotidyltransferase activity,binding,organic cyclic compound binding
	210	Tb11.v5.0700;Tb927.4.680	hypothetical protein, conserved			42.288	12.4	0.253605	-1.97934	4	0.00344821	8.17994	X	X
	2590	Tb927.9.5000	hypothetical protein, conserved		Q38F50	31.326	29.9	0.253807	-1.9782	4	0.00584857	7.4177
	2058	Tb927.7.4620	hypothetical protein, conserved		Q57X78	32.677	30.9	0.256011	-1.96572	4	0.00375216	8.05806	X	X
	1250	Tb927.11.8700	hypothetical protein, conserved		Q384F9	65.26	21.9	0.256179	-1.96478	4	0.000814878	10.2611
	2101	Tb927.7.620	hypothetical protein, conserved		Q57VQ8	43.012	2.8	0.256207	-1.96462	4	0.00449665	7.79693
	1999	Tb927.7.3140	hypothetical protein, conserved		Q57YC4	20.963	26.9	0.256828	-1.96113	4	0.00299766	8.38195
	1335	Tb927.2.4240	GTP binding protein, putative		Q586V0	40.685	59.9	0.257358	-1.95815	4	0.00274792	8.50745	X	X	intracellular,cell,cellular_component,cell part		guanyl nucleotide binding,nucleoside phosphate binding,anion binding,nucleotide binding,purine ribonucleotide binding,purine ribonucleoside binding,purine nucleoside binding,molecular_function,ribonucleoside binding,small molecule binding,heterocyclic compound binding,ribonucleotide binding,nucleoside binding,carbohydrate derivative binding,ion binding,purine nucleotide binding,guanyl ribonucleot…
	1223	Tb927.11.7530	long-chain-fatty-acid-CoA ligase, putative		Q384Q3	80.712	16	0.258308	-1.95284	4	0.00287017	8.44465				metabolic process,biological_process	molecular_function,catalytic activity
	826	Tb927.11.11730	MRP protein, putative		Q383A7	30.668	16.9	0.260601	-1.94009	4	0.0399217	4.64668					nucleoside phosphate binding,nucleotide binding,molecular_function,small molecule binding,heterocyclic compound binding,binding,organic cyclic compound binding
	2413	Tb927.8.8300	amino acid transporter, putative		Q57WK0	50.17	28.2	0.260824	-1.93885	4	9.91773e-05	13.2996			membrane part,integral component of membrane,membrane,intrinsic component of membrane,cellular_component	organic substance transport,anion transport,amino acid transport,transport,establishment of localization,ion transport,single-organism localization,organic anion transport,localization,nitrogen compound transport,single-organism process,organic acid transport,single-organism transport,biological_process,carboxylic acid transport	amine transmembrane transporter activity,transporter activity,active transmembrane transporter activity,molecular_function,transmembrane transporter activity,substrate-specific transmembrane transporter activity,substrate-specific transporter activity
	2085	Tb927.7.5630	hypothetical protein, conserved		Q582H8	73.156	12	0.261136	-1.93713	4	0.0116136	6.42804	X
	490	Tb927.10.1730	hypothetical protein, conserved		Q38C69	39.265	53.2	0.26154	-1.9349	4	0.00328558	8.24964	X
	1467	Tb927.3.4240	thioredoxin, putative		Q580L8	21.78	53	0.261605	-1.93454	4	0.00365713	8.09507	X	X		regulation of biological process,single-organism cellular process,cellular process,biological regulation,cellular homeostasis,regulation of cellular process,regulation of biological quality,single-organism process,biological_process,cell redox homeostasis,homeostatic process
	1757	Tb927.5.3700	hypothetical protein, conserved		Q57U96	32.239	14.4	0.263273	-1.92537	4	0.0406134	4.6219					transferase activity,molecular_function,catalytic activity
	2359	Tb927.8.6520	hypothetical protein, conserved		Q57TW1	48.547	33.9	0.263281	-1.92533	4	0.00185293	9.07598
	906	Tb927.11.14120	phenylalanyl-tRNA synthetase alpha chain, putative	PheRS-alpha	Q382C5	57.056	10.7	0.263591	-1.92363	4	0.00371146	8.0738			intracellular,cell,cellular_component,intracellular part,cytoplasm,cell part	phenylalanyl-tRNA aminoacylation,gene expression,single-organism cellular process,nucleobase-containing compound metabolic process,nucleic acid metabolic process,translation,organic substance biosynthetic process,biosynthetic process,macromolecule biosynthetic process,primary metabolic process,cellular nitrogen compound metabolic process,cellular amino acid metabolic process,nitrogen compound met…	nucleoside phosphate binding,nucleic acid binding,anion binding,nucleotide binding,ATP binding,purine ribonucleotide binding,purine ribonucleoside binding,phenylalanine-tRNA ligase activity,ligase activity, forming carbon-oxygen bonds,purine nucleoside binding,molecular_function,ribonucleoside binding,RNA binding,small molecule binding,catalytic activity,ligase activity, forming aminoacyl-tRNA an…
	1673	Tb927.4.970	hypothetical protein, conserved		Q580C5	20.057	44.9	0.264859	-1.9167	4	0.00379626	8.0412
	1794	Tb927.5.920	hypothetical protein, conserved		Q57W37	50.734	13.8	0.264886	-1.91655	3	0.00473611	7.72208	X	X
	415	Tb927.10.13770	hypothetical protein, conserved		Q388M2	12.945	59.3	0.266143	-1.90972	4	0.000983317	9.99006	X	X
	1340	Tb927.2.4460	hypothetical protein, conserved		Q586Q0	67.753	6.4	0.266414	-1.90826	3	0.00142483	9.45499	X	X
	886	Tb927.11.13600	hypothetical protein, conserved		Q382H7	40.402	4.8	0.266645	-1.90701	4	0.00312886	8.32015	X	X	membrane part,integral component of membrane,membrane,intrinsic component of membrane,cellular_component		heat shock protein binding,molecular_function,protein binding,binding
	2353	Tb927.8.6390	lysophospholipase, putative,alpha/beta hydrolase, putative (TbLysoPLA)	TbLysoPLA	D6XM23	30.092	62.9	0.266654	-1.90696	4	0.00201081	8.95801				metabolic process,biological_process	hydrolase activity,molecular_function,catalytic activity,hydrolase activity, acting on ester bonds
	1536	Tb927.4.1370	hypothetical protein, conserved		Q581U4	17.643	49	0.26821	-1.89857	4	0.00202083	8.95084
	734	Tb927.10.9080	pteridine transporter, putative		Q38A66	69.998	33.6	0.268543	-1.89678	4	0.000221972	12.1373				organic substance transport,transport,biopterin transport,establishment of localization,cofactor transport,single-organism localization,localization,nitrogen compound transport,single-organism process,single-organism transport,biological_process	transporter activity,molecular_function,biopterin transporter activity,cofactor transporter activity
	2351	Tb927.8.6310	hypothetical protein, conserved		Q57YN2	13.302	62.5	0.268664	-1.89612	4	0.0280056	5.15814	X				heat shock protein binding,molecular_function,protein binding,binding
	1531	Tb927.4.1280	hypothetical protein, conserved		Q581V3	43.863	20.1	0.269992	-1.88901	4	0.0065857	7.24645	X	X			molecular_function,protein binding,binding
	1933	Tb927.7.1130	trypanothione/tryparedoxin dependent peroxidase 2,glutathione peroxidase-like 2 (TDPX2)	TDPX2	D6XK31	18.873	49.7	0.271542	-1.88075	4	0.0168353	5.89236				response to stress,response to stimulus,oxidation-reduction process,single-organism metabolic process,response to oxidative stress,metabolic process,single-organism process,biological_process	glutathione peroxidase activity,peroxidase activity,molecular_function,oxidoreductase activity,oxidoreductase activity, acting on peroxide as acceptor,antioxidant activity,catalytic activity
	1814	Tb927.6.1630	hypothetical protein, conserved		Q585P7	39.208	17.5	0.272094	-1.87782	4	0.00367837	8.08672			membrane,cellular_component	transport,establishment of localization,localization,biological_process
	1326	Tb927.2.3920	hypothetical protein, conserved		Q586W8	18.392	50.3	0.272197	-1.87728	4	0.00173659	9.16953	X	X
	1641	Tb927.4.4730;Tb927.8.7740	amino acid transporter, putative (AATP11)	AATP11	Q583F8	51.488	9.1	0.272421	-1.87609	4	0.000164526	12.5694				organic substance transport,anion transport,amino acid transport,transport,establishment of localization,ion transport,single-organism localization,organic anion transport,localization,nitrogen compound transport,single-organism process,organic acid transport,single-organism transport,biological_process,carboxylic acid transport	amine transmembrane transporter activity,transporter activity,active transmembrane transporter activity,molecular_function,transmembrane transporter activity,substrate-specific transmembrane transporter activity,substrate-specific transporter activity
	361	Tb927.10.12220	hypothetical protein, conserved		Q389C1	41.133	14.6	0.273424	-1.87079	4	0.00664564	7.23338
	1987	Tb927.7.280	cyclophilin-type peptidyl-prolyl cis-trans isomerase, putative (PPIase)	PPIase	Q57U26	24.302	76	0.274373	-1.86579	4	0.0007778	10.3283				primary metabolic process,protein folding,protein metabolic process,cellular process,cellular metabolic process,metabolic process,cellular protein metabolic process,macromolecule metabolic process,biological_process,cellular macromolecule metabolic process,organic substance metabolic process	peptidyl-prolyl cis-trans isomerase activity,isomerase activity,molecular_function,cis-trans isomerase activity,catalytic activity
	1901	Tb927.6.4480	valyl-tRNA synthetase, putative (ValRS)	ValRS	Q587B4	110.92	23.3	0.275081	-1.86207	4	0.000492203	10.9885			intracellular,cell,cellular_component,intracellular part,cytoplasm,cell part	gene expression,single-organism cellular process,nucleobase-containing compound metabolic process,nucleic acid metabolic process,translation,organic substance biosynthetic process,biosynthetic process,macromolecule biosynthetic process,primary metabolic process,cellular nitrogen compound metabolic process,cellular amino acid metabolic process,nitrogen compound metabolic process,organic acid metab…	nucleoside phosphate binding,hydrolase activity,valine-tRNA ligase activity,anion binding,nucleotide binding,ATP binding,carboxylic ester hydrolase activity,purine ribonucleotide binding,purine ribonucleoside binding,ligase activity, forming carbon-oxygen bonds,purine nucleoside binding,molecular_function,ribonucleoside binding,aminoacyl-tRNA editing activity,small molecule binding,catalytic acti…
	867	Tb927.11.13170	hypothetical protein, conserved		Q382L9	48.076	12.2	0.275142	-1.86175	4	0.00365524	8.09582
	1776	Tb927.5.4370	hypothetical protein, conserved		Q57Z12	14.523	54	0.276251	-1.85595	4	0.000869088	10.1682	X
	2625	Tb927.9.7150	RNA pseudouridylate synthase protein, putative		Q38EM9	140.81	29.4	0.276771	-1.85323	4	0.00393641	7.9889				gene expression,nucleobase-containing compound metabolic process,nucleic acid metabolic process,primary metabolic process,RNA modification,cellular nitrogen compound metabolic process,nitrogen compound metabolic process,cellular aromatic compound metabolic process,macromolecule modification,cellular process,heterocycle metabolic process,cellular metabolic process,RNA processing,metabolic process,…	nucleic acid binding,intramolecular transferase activity,pseudouridine synthase activity,isomerase activity,molecular_function,RNA binding,catalytic activity,heterocyclic compound binding,binding,organic cyclic compound binding
	107	Tb11.02.5400b;Tb11.02.5400	cystathionine beta-synthase, putative			39.464	7.2	0.277122	-1.85141	2	0.0497385	4.32949				single-organism biosynthetic process,alpha-amino acid metabolic process,sulfur compound biosynthetic process,single-organism cellular process,sulfur compound metabolic process,cellular amino acid biosynthetic process,serine family amino acid biosynthetic process,sulfur amino acid biosynthetic process,organic substance biosynthetic process,biosynthetic process,alpha-amino acid biosynthetic process…	cofactor binding,pyridoxal phosphate binding,anion binding,hydro-lyase activity,lyase activity,molecular_function,cystathionine beta-synthase activity,carbon-oxygen lyase activity,catalytic activity,heterocyclic compound binding,ion binding,binding,organic cyclic compound binding
	743	Tb927.10.9360	hypothetical protein, conserved		Q38A39	57.475	37.3	0.279005	-1.84164	4	0.002545	8.61812	X			oxidation-reduction process,single-organism metabolic process,metabolic process,single-organism process,biological_process	molecular_function,oxidoreductase activity,catalytic activity
	1784	Tb927.5.690	hypothetical protein, conserved		Q57VF7	16.361	58.9	0.279071	-1.8413	4	0.00274741	8.50771
	1560	Tb927.4.1990	RNA helicase, putative,mitochondrial, putative		Q583J4	70.543	4	0.279159	-1.84084	3	0.0434689	4.52387	X				nucleoside phosphate binding,nucleic acid binding,hydrolase activity,anion binding,nucleotide binding,ATP binding,purine ribonucleotide binding,nucleoside-triphosphatase activity,purine ribonucleoside binding,purine nucleoside binding,molecular_function,ribonucleoside binding,hydrolase activity, acting on acid anhydrides, in phosphorus-containing anhydrides,pyrophosphatase activity,hydrolase acti…
	1019	Tb927.11.1990	arginyl-tRNA synthetase, putative	ArgRS	Q386W0	78.432	12.7	0.279408	-1.83956	4	0.0045892	7.76754			intracellular,cell,cellular_component,intracellular part,cytoplasm,cell part	gene expression,single-organism cellular process,arginyl-tRNA aminoacylation,nucleobase-containing compound metabolic process,nucleic acid metabolic process,translation,organic substance biosynthetic process,biosynthetic process,macromolecule biosynthetic process,primary metabolic process,cellular nitrogen compound metabolic process,cellular amino acid metabolic process,nitrogen compound metaboli…	nucleoside phosphate binding,anion binding,nucleotide binding,ATP binding,purine ribonucleotide binding,purine ribonucleoside binding,arginine-tRNA ligase activity,ligase activity, forming carbon-oxygen bonds,purine nucleoside binding,molecular_function,ribonucleoside binding,small molecule binding,catalytic activity,ligase activity, forming aminoacyl-tRNA and related compounds,ligase activity,he…
	240	Tb927.1.1600;Tb11.v5.0688	pseudouridine synthase TruD, putative		Q4GZ59	168.32	4	0.279544	-1.83885	4	0.000217037	12.1698	X	X		nucleobase-containing compound metabolic process,nucleic acid metabolic process,primary metabolic process,RNA modification,cellular nitrogen compound metabolic process,nitrogen compound metabolic process,cellular aromatic compound metabolic process,macromolecule modification,cellular process,heterocycle metabolic process,cellular metabolic process,tRNA metabolic process,ncRNA metabolic process,me…	nucleic acid binding,intramolecular transferase activity,pseudouridine synthase activity,isomerase activity,molecular_function,RNA binding,catalytic activity,heterocyclic compound binding,binding,organic cyclic compound binding
	1835	Tb927.6.2190	hypothetical protein, conserved		Q584T7	31.531	27.2	0.283197	-1.82012	4	0.00188311	9.05266	X
	1427	Tb927.3.2810	hypothetical protein, conserved		Q57ZN1	181.77	23.4	0.284307	-1.81448	4	0.00148013	9.40006	X	X
	1936	Tb927.7.1200	hypothetical protein, conserved		Q57WT0	48.808	10	0.284711	-1.81243	4	0.00212818	8.87616	X
	2245	Tb927.8.3260	hypothetical protein, conserved		Q57YY7	22.139	56.9	0.28485	-1.81173	4	0.000324887	11.5878
	805	Tb927.11.11050	hypothetical protein, conserved		Q383H3	37.475	6.9	0.286038	-1.80572	4	0.000970281	10.0093
	1644	Tb927.4.4990;Tb927.8.7430	ubiquinol-cytochrome c reductase, putative		Q584K6	8.3125	90.1	0.2871	-1.80037	4	0.00253526	8.62365
	1627	Tb927.4.4320	divalent cation tolerance protein, putative		Q57Y36	12.973	32.8	0.288188	-1.79492	4	0.0280956	5.15351				response to chemical,response to inorganic substance,response to stimulus,response to metal ion,biological_process
	1983	Tb927.7.2710	NADH-cytochrome b5 reductase, putative		Q57Y81	31.885	58.5	0.291001	-1.7809	4	0.0010306	9.92229				oxidation-reduction process,single-organism metabolic process,metabolic process,single-organism process,biological_process	molecular_function,oxidoreductase activity,catalytic activity,electron carrier activity
	2301	Tb927.8.5150	hypothetical protein, conserved		Q57UI7	11.354	31.6	0.291536	-1.77825	3	0.0302384	5.04747
	1478	Tb927.3.4850	enoyl-CoA hydratase, mitochondrial precursor, putative		Q582Q0	28.605	56.9	0.293975	-1.76623	4	0.00318875	8.29279	X	X		metabolic process,biological_process	molecular_function,catalytic activity
	552	Tb927.10.3290	hypothetical protein, conserved		Q38BR8	30.83	15	0.294837	-1.76201	4	0.00581987	7.4248	X
	1891	Tb927.6.4160	hypothetical protein, conserved		Q586B4	47.703	6.2	0.298065	-1.7463	4	0.0131768	6.24585
	2051	Tb927.7.4320	hypothetical protein, conserved		Q57UR2	31.197	19.9	0.299426	-1.73973	4	0.00318178	8.29595			intracellular organelle,intracellular,protein complex,transferase complex,mRNA cap methyltransferase complex,intracellular membrane-bounded organelle,cell,catalytic complex,cellular_component,intracellular part,membrane-bounded organelle,organelle part,organelle,macromolecular complex,nuclear part,intracellular organelle part,nucleus,methyltransferase complex,cell part	gene expression,mRNA processing,RNA capping,nucleobase-containing compound metabolic process,nucleic acid metabolic process,primary metabolic process,cellular nitrogen compound metabolic process,7-methylguanosine RNA capping,nitrogen compound metabolic process,cellular aromatic compound metabolic process,cellular process,heterocycle metabolic process,cellular metabolic process,RNA processing,7-me…	polynucleotide phosphatase activity,hydrolase activity,phosphoric ester hydrolase activity,transferase activity,molecular_function,catalytic activity,hydrolase activity, acting on ester bonds,polynucleotide 5'-phosphatase activity,phosphatase activity
	1637	Tb927.4.4640	hypothetical protein, conserved		Q583E9	21.728	26.1	0.300294	-1.73555	4	0.00695469	7.1678
	2022	Tb927.7.3620	tyrosyl-tRNA synthetase, putative	TyrRS	Q57WH7	76.657	2	0.30068	-1.7337	4	0.00784185	6.99459			intracellular,cell,cellular_component,intracellular part,cytoplasm,cell part	gene expression,single-organism cellular process,tyrosyl-tRNA aminoacylation,nucleobase-containing compound metabolic process,nucleic acid metabolic process,translation,organic substance biosynthetic process,biosynthetic process,macromolecule biosynthetic process,primary metabolic process,cellular nitrogen compound metabolic process,cellular amino acid metabolic process,nitrogen compound metaboli…	nucleoside phosphate binding,anion binding,nucleotide binding,ATP binding,purine ribonucleotide binding,purine ribonucleoside binding,ligase activity, forming carbon-oxygen bonds,tyrosine-tRNA ligase activity,purine nucleoside binding,molecular_function,ribonucleoside binding,small molecule binding,catalytic activity,ligase activity, forming aminoacyl-tRNA and related compounds,ligase activity,he…
	1807	Tb927.6.1450	hypothetical protein, conserved		Q585A2	31.393	11.1	0.301109	-1.73164	4	0.00528839	7.56296	X	X
	1925	Tb927.6.920	helicase, putative			107.47	9	0.301374	-1.73037	4	0.0216114	5.53207	X				ATPase activity, coupled,nucleoside phosphate binding,nucleic acid binding,hydrolase activity,anion binding,nucleotide binding,ATP binding,purine ribonucleotide binding,nucleoside-triphosphatase activity,purine ribonucleoside binding,purine nucleoside binding,molecular_function,ribonucleoside binding,ATP-dependent helicase activity,hydrolase activity, acting on acid anhydrides, in phosphorus-cont…
	2185	Tb927.8.1820	nonspecific lipid-transfer protein, putative,sterol carrier protein, putative		Q582A0	43.439	28.6	0.302465	-1.72516	4	0.0170125	5.87726				regulation of lipid metabolic process,organic substance transport,single-organism biosynthetic process,regulation of biological process,transport,lipid transport,lipid biosynthetic process,organic substance biosynthetic process,biosynthetic process,establishment of localization,macromolecule localization,regulation of steroid biosynthetic process,primary metabolic process,steroid metabolic proces…	transferase activity, transferring acyl groups other than amino-acyl groups,transferase activity,molecular_function,transferase activity, transferring acyl groups,catalytic activity
	1582	Tb927.4.2660	hypothetical protein, conserved		Q584C1	10.307	28.1	0.303502	-1.72022	4	0.00668745	7.22433	X
	1025	Tb927.11.2190	hypothetical protein, conserved		Q386U0	11.175	79.8	0.306117	-1.70785	4	0.00355617	8.13546
	1512	Tb927.3.700	hypothetical protein, conserved		Q57WV3	9.1377	18.8	0.306772	-1.70476	4	0.00248844	8.65054	X	X
	918	Tb927.11.14520	Polypeptide deformylase 1		Q381Y5	29.64	33.1	0.30714	-1.70303	4	0.00239207	8.70752	X	X		protein modification process,gene expression,translation,organic substance biosynthetic process,biosynthetic process,macromolecule biosynthetic process,primary metabolic process,protein metabolic process,macromolecule modification,cellular process,cellular metabolic process,metabolic process,cellular protein metabolic process,macromolecule metabolic process,cellular protein modification process,b…	cation binding,transition metal ion binding,hydrolase activity,metal ion binding,hydrolase activity, acting on carbon-nitrogen (but not peptide) bonds,molecular_function,catalytic activity,formylmethionine deformylase activity,hydrolase activity, acting on carbon-nitrogen (but not peptide) bonds, in linear amides,peptide deformylase activity,ion binding,binding,iron ion binding
	2421	Tb927.9.10050	hypothetical protein, conserved		Q38DZ8	46.936	10.8	0.308479	-1.69676	4	0.00265833	8.55526	X	X	membrane part,integral component of membrane,membrane,intrinsic component of membrane,cellular_component	single-organism cellular process,protein localization to membrane,membrane organization,protein localization,protein insertion into membrane,establishment of localization,macromolecule localization,cellular component organization or biogenesis,single-organism membrane organization,single-organism cellular localization,single-organism localization,establishment of protein localization,establishmen…
	1648	Tb927.4.5120	hypothetical protein, conserved		Q584J4	155.28	43.9	0.308494	-1.69669	4	0.000651034	10.585	X
	2485	Tb927.9.12750	hypothetical protein, conserved		Q38DD9	38.624	21.9	0.309752	-1.69082	4	0.00610247	7.35639	X	X
	1719	Tb927.5.2430	membrane transporter protein, putative		Q582C2	56.733	8.4	0.310634	-1.68671	4	0.00260292	8.58566			membrane,cellular_component	single-organism cellular process,transport,response to chemical,establishment of localization,response to stimulus,transmembrane transport,single-organism localization,cellular process,response to drug,localization,single-organism process,drug transport,drug transmembrane transport,single-organism transport,biological_process	antiporter activity,drug transporter activity,transporter activity,drug transmembrane transporter activity,secondary active transmembrane transporter activity,active transmembrane transporter activity,molecular_function,transmembrane transporter activity
	2502	Tb927.9.13630	hypothetical protein, conserved		Q38D66	40.44	10.8	0.312903	-1.67621	4	0.00492428	7.66587
	2424	Tb927.9.10160	hypothetical protein, conserved		Q38DZ0	25.412	64.4	0.312921	-1.67613	4	0.00259871	8.58799	X
	1298	Tb927.2.1680;Tb927.2.1560	cyclophilin-type peptidyl-prolyl cis-trans isomerase, putative		Q585R9	21.165	56.1	0.314617	-1.66833	4	0.00325246	8.26425	X			primary metabolic process,protein folding,protein metabolic process,cellular process,cellular metabolic process,metabolic process,cellular protein metabolic process,macromolecule metabolic process,biological_process,cellular macromolecule metabolic process,organic substance metabolic process	peptidyl-prolyl cis-trans isomerase activity,isomerase activity,molecular_function,cis-trans isomerase activity,catalytic activity
	1903	Tb927.6.4510	hypothetical protein, conserved		Q587B7	36.573	28.6	0.314696	-1.66797	4	0.0457198	4.45104	X	X
	481	Tb927.10.1580	hypothetical protein, conserved		Q38C83	12.232	65.8	0.314869	-1.66718	4	0.00364801	8.09867
	1721	Tb927.5.2560	hypothetical protein, conserved		Q582B1	8.7229	98.6	0.315332	-1.66506	4	0.00261357	8.57976	X
	464	Tb927.10.15220	hypothetical protein, conserved		Q387Y9	22.101	37.1	0.315653	-1.66359	4	0.0048546	7.68643	X	X	intracellular organelle,intracellular,endoplasmic reticulum,intracellular membrane-bounded organelle,cell,endomembrane system,cytoplasmic part,cellular_component,intracellular part,membrane-bounded organelle,organelle,cytoplasm,cell part
	1516	Tb927.3.810	hypothetical protein, conserved		Q57WW4	36.047	13.8	0.315721	-1.66328	4	0.000244737	11.9965
	583	Tb927.10.4220	hypothetical protein, conserved		Q38BH8	34.243	44.7	0.31711	-1.65694	4	0.00636701	7.29517	X
	2227	Tb927.8.2720	hypothetical protein, conserved		Q57XB7	45.091	7.7	0.319898	-1.64432	3	0.0133372	6.2284
	160	Tb11.v5.0325;Tb927.4.110;Tb927.4.200	retrotransposon hot spot (RHS) protein, putative			36.986	48.9	0.320551	-1.64137	4	0.00280289	8.47887
	457	Tb927.10.14920	hypothetical protein, conserved		Q388B4	136.21	1.5	0.320879	-1.6399	2	0.0213738	5.54801
	1944	Tb927.7.1400	hypothetical protein, conserved		Q57WR0	60.696	15.7	0.321852	-1.63553	4	0.00424973	7.87841
	522	Tb927.10.2530	adenylate kinase, putative		Q38BZ2	24.941	76.1	0.324462	-1.62388	4	0.00133118	9.55307				nucleotide metabolic process,single-organism biosynthetic process,heterocycle biosynthetic process,organophosphate metabolic process,single-organism cellular process,ribonucleotide metabolic process,ribose phosphate metabolic process,cellular nitrogen compound biosynthetic process,nucleobase-containing compound metabolic process,organic substance biosynthetic process,biosynthetic process,primary …	nucleoside phosphate binding,transferase activity, transferring phosphorus-containing groups,anion binding,nucleotide binding,nucleobase-containing compound kinase activity,ATP binding,purine ribonucleotide binding,transferase activity,purine ribonucleoside binding,purine nucleoside binding,molecular_function,ribonucleoside binding,adenylate kinase activity,small molecule binding,catalytic activi…
	2118	Tb927.7.680;Tb11.v5.0778	chaperone protein DNAj, putative		Q57VR4	88.706	23.8	0.325338	-1.61999	4	0.0066211	7.23871	X			primary metabolic process,protein folding,protein metabolic process,cellular process,cellular metabolic process,metabolic process,cellular protein metabolic process,macromolecule metabolic process,biological_process,cellular macromolecule metabolic process,organic substance metabolic process	heat shock protein binding,molecular_function,unfolded protein binding,protein binding,binding
	1994	Tb927.7.3060	hypothetical protein, conserved		Q57YB6	41.862	7.5	0.325534	-1.61912	4	0.00885288	6.81964
	2003	Tb927.7.3280	translation initiation factor IF-2, putative		Q57WE3	79.66	15.7	0.32556	-1.61901	4	0.0044885	7.79955				gene expression,translation,organic substance biosynthetic process,biosynthetic process,macromolecule biosynthetic process,primary metabolic process,protein metabolic process,cellular process,cellular metabolic process,metabolic process,cellular protein metabolic process,macromolecule metabolic process,biological_process,cellular macromolecule metabolic process,cellular biosynthetic process,organ…	guanyl nucleotide binding,nucleoside phosphate binding,nucleic acid binding,GTPase activity,hydrolase activity,anion binding,nucleotide binding,purine ribonucleotide binding,nucleoside-triphosphatase activity,purine ribonucleoside binding,purine nucleoside binding,molecular_function,ribonucleoside binding,RNA binding,hydrolase activity, acting on acid anhydrides, in phosphorus-containing anhydrid…
	1554	Tb927.4.1770	hypothetical protein, conserved		Q581Q4	9.0317	43.6	0.325719	-1.6183	4	0.0103835	6.58957
	2603	Tb927.9.5800	hypothetical protein, conserved		Q38EX9	13.221	44	0.326769	-1.61366	4	0.0059601	7.39045	X
	497	Tb927.10.1900	DNA topoisomerase IA, putative		Q38C52	88.925	27.4	0.327252	-1.61152	4	0.00312756	8.32075			chromosome,intracellular organelle,intracellular,cell,non-membrane-bounded organelle,cellular_component,intracellular part,organelle,intracellular non-membrane-bounded organelle,cell part	chromosome organization,DNA metabolic process,nucleobase-containing compound metabolic process,nucleic acid metabolic process,cellular component organization or biogenesis,primary metabolic process,cellular nitrogen compound metabolic process,nitrogen compound metabolic process,cellular aromatic compound metabolic process,macromolecule modification,cellular component organization,cellular process…	DNA topoisomerase activity,DNA topoisomerase type I activity,nucleic acid binding,isomerase activity,molecular_function,DNA binding,catalytic activity,heterocyclic compound binding,binding,organic cyclic compound binding
	1934	Tb927.7.1140;Tb927.7.1120	trypanothione/tryparedoxin dependent peroxidase 3,glutathione peroxidase-like protein 3 (TDPX3)	TDPX3	D6XK32	19.655	40.9	0.328499	-1.60604	4	0.00625928	7.31979				response to stress,response to stimulus,oxidation-reduction process,single-organism metabolic process,response to oxidative stress,metabolic process,single-organism process,biological_process	glutathione peroxidase activity,peroxidase activity,molecular_function,oxidoreductase activity,oxidoreductase activity, acting on peroxide as acceptor,antioxidant activity,catalytic activity
	1505	Tb927.3.5590	hypothetical protein, conserved		Q580R6	77.227	5.6	0.329351	-1.6023	4	0.012713	6.29755	X	X
	706	Tb927.10.8220	hypothetical protein, conserved		Q38AE2	18.995	13.3	0.329513	-1.60159	4	0.00292996	8.4149
	1969	Tb927.7.2250	carnitine O-palmitoyltransferase II, putative		Q57XP9	75.17	16.3	0.330392	-1.59775	4	0.00783103	6.99658					transferase activity,molecular_function,transferase activity, transferring acyl groups,catalytic activity
	1926	Tb927.6.950	cysteinyl-tRNA synthetase, putative	CysRS	Q585F2	89.376	9.8	0.331376	-1.59346	4	0.00656665	7.25063			intracellular,cell,cellular_component,intracellular part,cytoplasm,cell part	gene expression,single-organism cellular process,nucleobase-containing compound metabolic process,nucleic acid metabolic process,translation,organic substance biosynthetic process,biosynthetic process,macromolecule biosynthetic process,primary metabolic process,cellular nitrogen compound metabolic process,cellular amino acid metabolic process,nitrogen compound metabolic process,organic acid metab…	nucleoside phosphate binding,anion binding,nucleotide binding,ATP binding,purine ribonucleotide binding,purine ribonucleoside binding,ligase activity, forming carbon-oxygen bonds,purine nucleoside binding,molecular_function,ribonucleoside binding,small molecule binding,catalytic activity,ligase activity, forming aminoacyl-tRNA and related compounds,ligase activity,heterocyclic compound binding,ri…
	1651	Tb927.4.5170	ribosomal protein L7/L12, putative		Q584I9	17.255	14.4	0.33146	-1.59309	4	0.000779651	10.3249			intracellular organelle,ribosome,intracellular,cell,non-membrane-bounded organelle,cytoplasmic part,cellular_component,intracellular part,organelle,cytoplasm,macromolecular complex,intracellular non-membrane-bounded organelle,ribonucleoprotein complex,cell part	gene expression,translation,organic substance biosynthetic process,biosynthetic process,macromolecule biosynthetic process,primary metabolic process,protein metabolic process,cellular process,cellular metabolic process,metabolic process,cellular protein metabolic process,macromolecule metabolic process,biological_process,cellular macromolecule metabolic process,cellular biosynthetic process,organ…	structural molecule activity,structural constituent of ribosome,molecular_function
	448	Tb927.10.14590	hypothetical protein, conserved		Q388E4	33.674	21.2	0.331573	-1.5926	4	0.000462018	11.0798	X
	996	Tb927.11.16710	hypothetical protein, conserved		Q381B5	13.612	48.3	0.331652	-1.59226	4	0.00431402	7.85675	X
	566	Tb927.10.3650	NADH-dependent fumarate reductase, putative		Q38BN4	133.53	43.3	0.331742	-1.59187	4	0.0120059	6.38011	X	X		single-organism biosynthetic process,pyrimidine-containing compound metabolic process,heterocycle biosynthetic process,sulfur compound biosynthetic process,single-organism cellular process,sulfur compound metabolic process,pyrimidine-containing compound biosynthetic process,cellular nitrogen compound biosynthetic process,vitamin biosynthetic process,organic substance biosynthetic process,biosynth…	succinate dehydrogenase activity,molecular_function,oxidoreductase activity,catalytic activity,electron carrier activity,oxidoreductase activity, acting on the CH-CH group of donors
	2050	Tb927.7.4310	hypothetical protein, conserved		Q57UR1	53.736	42.3	0.332626	-1.58803	4	0.00278808	8.48651				oxidation-reduction process,single-organism metabolic process,metabolic process,single-organism process,biological_process	nucleoside phosphate binding,cofactor binding,anion binding,nucleotide binding,flavin adenine dinucleotide binding,molecular_function,oxidoreductase activity,coenzyme binding,small molecule binding,catalytic activity,heterocyclic compound binding,ion binding,binding,organic cyclic compound binding
	2430	Tb927.9.10470	hypothetical protein, conserved		Q38DW9	46.829	48.3	0.333375	-1.58478	4	0.00747205	7.06428
	2007	Tb927.7.3340	hypothetical protein, conserved		Q57WE9	58.619	18.8	0.335047	-1.57757	4	0.0201957	5.62981
	1407	Tb927.3.2050	hypothetical protein, conserved		Q57ZA6	172.41	8.3	0.337043	-1.56899	4	0.00326071	8.2606	X
	1652	Tb927.4.520	hypothetical protein, conserved		Q57US3	23.602	27.1	0.339395	-1.55896	4	0.00291046	8.42454
	1350	Tb927.2.4950	hypothetical protein, conserved		Q586T3	155.91	1.7	0.339872	-1.55694	4	0.0493709	4.3402				gene expression,translational initiation,translation,organic substance biosynthetic process,biosynthetic process,macromolecule biosynthetic process,primary metabolic process,protein metabolic process,cellular process,cellular metabolic process,metabolic process,cellular protein metabolic process,macromolecule metabolic process,biological_process,cellular macromolecule metabolic process,cellular b…	nucleic acid binding,molecular_function,RNA binding,translation factor activity, nucleic acid binding,translation initiation factor activity,heterocyclic compound binding,binding,organic cyclic compound binding
	1310	Tb927.2.2570	hypothetical protein, conserved		Q587I0	17.962	18.1	0.340148	-1.55576	3	0.000826023	10.2415	X	X
	2194	Tb927.8.2020	agmatinase, putative		Q581Y0	36.517	27.5	0.340569	-1.55398	4	0.00635489	7.29792	X			alpha-amino acid metabolic process,single-organism cellular process,primary metabolic process,cellular amino acid metabolic process,nitrogen compound metabolic process,organic acid metabolic process,carboxylic acid metabolic process,glutamine family amino acid metabolic process,small molecule metabolic process,single-organism metabolic process,cellular process,cellular metabolic process,oxoacid m…	cation binding,hydrolase activity,metal ion binding,hydrolase activity, acting on carbon-nitrogen (but not peptide) bonds, in linear amidines,hydrolase activity, acting on carbon-nitrogen (but not peptide) bonds,molecular_function,catalytic activity,ion binding,binding,arginase activity
	1493	Tb927.3.5210	hypothetical protein, conserved		Q580V4	33.957	2.5	0.341949	-1.54814	4	0.00689533	7.18016
	2412	Tb927.8.8260;Tb927.8.8250;Tb927.8.8240	amino acid transporter, putative		Q57WK4	49.461	10	0.343695	-1.5408	4	0.00343459	8.18565			membrane part,integral component of membrane,membrane,intrinsic component of membrane,cellular_component	organic substance transport,anion transport,amino acid transport,transport,establishment of localization,ion transport,single-organism localization,organic anion transport,localization,nitrogen compound transport,single-organism process,organic acid transport,single-organism transport,biological_process,carboxylic acid transport	amine transmembrane transporter activity,transporter activity,active transmembrane transporter activity,molecular_function,transmembrane transporter activity,substrate-specific transmembrane transporter activity,substrate-specific transporter activity
	799	Tb927.11.10870	32 kDa ER-associated protein (ERAP32)	ERAP32	Q383J2	27.317	55.8	0.346138	-1.53058	4	0.00990735	6.65728	X	X	intracellular organelle,intracellular,endoplasmic reticulum,intracellular membrane-bounded organelle,cell,endomembrane system,cytoplasmic part,cellular_component,intracellular part,membrane-bounded organelle,organelle,cytoplasm,cell part
	2357	Tb927.8.6480	hypothetical protein, conserved		Q57TW5	36.943	37.2	0.34624	-1.53016	4	0.00246332	8.66518			extracellular region,intracellular,cell,cellular_component,intracellular part,cytoplasm,cell part	alpha-amino acid catabolic process,alpha-amino acid metabolic process,glycine catabolic process,single-organism cellular process,primary metabolic process,cellular amino acid metabolic process,nitrogen compound metabolic process,organic acid metabolic process,carboxylic acid metabolic process,organonitrogen compound catabolic process,small molecule metabolic process,catabolic process,single-organ…	transferase activity,transferase activity, transferring one-carbon groups,aminomethyltransferase activity,molecular_function,catalytic activity,methyltransferase activity
	2479	Tb927.9.12510	ATP-dependent DEAD/H RNA helicase, putative (DED1)	DED1	Q38DF6	82.74	4.4	0.346412	-1.52944	4	0.0176029	5.82804				nucleobase-containing compound metabolic process,primary metabolic process,cellular nitrogen compound metabolic process,nitrogen compound metabolic process,cellular aromatic compound metabolic process,cellular process,heterocycle metabolic process,cellular metabolic process,metabolic process,organic cyclic compound metabolic process,biological_process,organic substance metabolic process	ATPase activity, coupled,nucleoside phosphate binding,nucleic acid binding,hydrolase activity,anion binding,nucleotide binding,ATP binding,purine ribonucleotide binding,nucleoside-triphosphatase activity,purine ribonucleoside binding,purine nucleoside binding,molecular_function,ribonucleoside binding,ATP-dependent helicase activity,hydrolase activity, acting on acid anhydrides, in phosphorus-cont…
	558	Tb927.10.3510;Tb11.v5.0886	hypothetical protein, conserved		Q38BP8	197.82	9.5	0.34709	-1.52662	4	0.0117487	6.41135	X	X		nucleobase-containing compound metabolic process,nucleic acid metabolic process,primary metabolic process,RNA modification,cellular nitrogen compound metabolic process,nitrogen compound metabolic process,cellular aromatic compound metabolic process,macromolecule modification,cellular process,heterocycle metabolic process,cellular metabolic process,metabolic process,organic cyclic compound metabol…	nucleic acid binding,intramolecular transferase activity,pseudouridine synthase activity,isomerase activity,molecular_function,RNA binding,catalytic activity,heterocyclic compound binding,binding,organic cyclic compound binding
	2670	Tb927.9.9640	hypothetical protein, conserved		Q38E32	114.26	3.1	0.347429	-1.52521	4	0.001871	9.06198
	438	Tb927.10.1440	hypothetical protein, conserved		Q38C96	24.717	7.9	0.3476	-1.5245	4	0.00352161	8.14955
	1411	Tb927.3.2150	protein phosphatase 2C, putative		Q57Z96	40.009	32.6	0.34785	-1.52346	4	0.00126332	9.62856					hydrolase activity,phosphoric ester hydrolase activity,phosphoprotein phosphatase activity,molecular_function,catalytic activity,hydrolase activity, acting on ester bonds,phosphatase activity
	2212	Tb927.8.2400	hypothetical protein, conserved		Q57XE9	30.353	25.3	0.348342	-1.52142	4	0.010267	6.60584	X
	1961	Tb927.7.2070	heat shock protein DNAJ, putative		Q57V04	36.377	11	0.348996	-1.51872	4	0.00682059	7.19589				primary metabolic process,protein folding,protein metabolic process,cellular process,cellular metabolic process,metabolic process,cellular protein metabolic process,macromolecule metabolic process,biological_process,cellular macromolecule metabolic process,organic substance metabolic process	heat shock protein binding,molecular_function,unfolded protein binding,protein binding,binding
	1614	Tb927.4.3930	amino acid transporter, putative		Q57XZ7	49.458	3.3	0.349245	-1.51769	4	0.0217155	5.52513			membrane part,integral component of membrane,membrane,intrinsic component of membrane,cellular_component	organic substance transport,anion transport,amino acid transport,transport,establishment of localization,ion transport,single-organism localization,organic anion transport,localization,nitrogen compound transport,single-organism process,organic acid transport,single-organism transport,biological_process,carboxylic acid transport	amine transmembrane transporter activity,transporter activity,active transmembrane transporter activity,molecular_function,transmembrane transporter activity,substrate-specific transmembrane transporter activity,substrate-specific transporter activity
	408	Tb927.10.13510	zinc metallopeptidase, putative		Q388P7	62.779	47.8	0.349385	-1.51711	4	0.00644497	7.27761				primary metabolic process,proteolysis,protein metabolic process,metabolic process,macromolecule metabolic process,biological_process,organic substance metabolic process	metalloendopeptidase activity,metallopeptidase activity,nucleoside phosphate binding,hydrolase activity,anion binding,nucleotide binding,ATP binding,purine ribonucleotide binding,nucleoside-triphosphatase activity,purine ribonucleoside binding,peptidase activity, acting on L-amino acid peptides,peptidase activity,purine nucleoside binding,molecular_function,ribonucleoside binding,hydrolase activi…
	1425	Tb927.3.2740	hypothetical protein, conserved		Q582Y6	35.563	13.1	0.35191	-1.50672	4	0.0128433	6.28284	X
	309	Tb927.10.10390	trypanothione reductase		Q389T8	53.156	25.8	0.352089	-1.50599	4	0.00732628	7.0927			intracellular,cell,cellular_component,intracellular part,cytoplasm,cell part	regulation of biological process,single-organism cellular process,oxidation-reduction process,single-organism metabolic process,cellular process,biological regulation,cellular homeostasis,metabolic process,regulation of cellular process,regulation of biological quality,single-organism process,biological_process,cell redox homeostasis,homeostatic process	nucleoside phosphate binding,disulfide oxidoreductase activity,cofactor binding,anion binding,nucleotide binding,trypanothione-disulfide reductase activity,flavin adenine dinucleotide binding,molecular_function,oxidoreductase activity, acting on a sulfur group of donors,oxidoreductase activity,oxidoreductase activity, acting on a sulfur group of donors, NAD(P) as acceptor,coenzyme binding,small m…
	2096	Tb927.7.5950	protein associated with differentiation 3, putative (PAD3)	PAD3	Q57VL6	65.344	25.3	0.353018	-1.50219	4	0.0454862	4.45843			membrane part,integral component of membrane,membrane,intrinsic component of membrane,cellular_component	single-organism cellular process,transport,establishment of localization,transmembrane transport,single-organism localization,cellular process,localization,single-organism process,single-organism transport,biological_process
	1723	Tb927.5.2590	hypothetical protein, conserved		Q57ZT5	29.106	20.4	0.353194	-1.50147	4	0.0040045	7.96416
	469	Tb927.10.15420	hypothetical protein, conserved		Q387X1	44.361	21.8	0.35717	-1.48532	4	0.00180005	9.11775	X	X		metabolic process,biological_process	transferase activity,transferase activity, transferring one-carbon groups,molecular_function,catalytic activity,methyltransferase activity
	1034	Tb927.11.2500	carboxypeptidase, putative,metallo-peptidase, Clan MA(E) Family M32		Q386R0	57.683	17.3	0.357581	-1.48366	4	0.00431411	7.85672			intracellular,cytosol,cell,cytoplasmic part,cellular_component,intracellular part,cytoplasm,cell part	primary metabolic process,cellular nitrogen compound metabolic process,proteolysis,nitrogen compound metabolic process,protein metabolic process,cellular process,cellular amide metabolic process,cellular metabolic process,organonitrogen compound metabolic process,metabolic process,macromolecule metabolic process,biological_process,peptide metabolic process,organic substance metabolic process	metallopeptidase activity,hydrolase activity,metallocarboxypeptidase activity,peptidase activity, acting on L-amino acid peptides,exopeptidase activity,peptidase activity,molecular_function,carboxypeptidase activity,catalytic activity,metalloexopeptidase activity
	1775	Tb927.5.4360;Tb05.5K5.20	hypothetical protein, conserved		Q57Z13	36.427	29.2	0.357794	-1.4828	4	0.00851079	6.87649	X
	1537	Tb927.4.1420	hypothetical protein, conserved		Q581T9	15.664	38.8	0.358881	-1.47842	4	0.007199	7.11799	X
	1202	Tb927.11.6850	hypothetical protein, conserved		Q384Y5	26.513	29.6	0.359347	-1.47655	4	0.00416995	7.90575	X
	509	Tb927.10.2200	hypothetical protein, conserved		Q38C24	37.967	15.7	0.361474	-1.46804	4	0.00151435	9.36709
	1083	Tb927.11.3730	leucyl-tRNA synthetase, putative (LeuRS)	LeuRS	Q386D9	121.82	11	0.363186	-1.46122	4	0.0104369	6.58217			intracellular,cell,cellular_component,intracellular part,cytoplasm,cell part	gene expression,single-organism cellular process,nucleobase-containing compound metabolic process,nucleic acid metabolic process,translation,organic substance biosynthetic process,biosynthetic process,macromolecule biosynthetic process,primary metabolic process,leucyl-tRNA aminoacylation,cellular nitrogen compound metabolic process,cellular amino acid metabolic process,nitrogen compound metabolic…	nucleoside phosphate binding,hydrolase activity,anion binding,nucleotide binding,ATP binding,carboxylic ester hydrolase activity,purine ribonucleotide binding,purine ribonucleoside binding,ligase activity, forming carbon-oxygen bonds,purine nucleoside binding,molecular_function,ribonucleoside binding,aminoacyl-tRNA editing activity,small molecule binding,catalytic activity,ligase activity, formin…
	1967	Tb927.7.2230	hypothetical protein, conserved		Q57XQ1	42.448	31.7	0.366879	-1.44663	4	0.0136765	6.19216			membrane part,integral component of membrane,membrane,intrinsic component of membrane,cellular_component	transport,establishment of localization,localization,biological_process
	283	Tb927.1.4480	hypothetical protein, conserved		Q4GYD0	158.45	0.7	0.36821	-1.4414	4	0.00712892	7.1321					molecular_function,protein binding,binding
	330	Tb927.10.11090	hypothetical protein, conserved		Q389N0	76.029	4.1	0.370347	-1.43305	4	0.0113719	6.45839	X
	2495	Tb927.9.13130	hypothetical protein, conserved		Q38DA8	68.021	8.1	0.372058	-1.4264	4	0.0194343	5.68525				nucleobase-containing compound metabolic process,nucleic acid metabolic process,primary metabolic process,RNA modification,cellular nitrogen compound metabolic process,nitrogen compound metabolic process,cellular aromatic compound metabolic process,macromolecule modification,cellular process,heterocycle metabolic process,cellular metabolic process,metabolic process,organic cyclic compound metabol…	nucleic acid binding,intramolecular transferase activity,pseudouridine synthase activity,isomerase activity,molecular_function,RNA binding,catalytic activity,heterocyclic compound binding,binding,organic cyclic compound binding
	1748	Tb927.5.3390	ADG1, pseudogene			13.175	71.2	0.376125	-1.41072	4	0.00450017	7.7958
	2034	Tb927.7.3930	hypothetical protein, conserved		Q57UM3	160.79	9.2	0.377561	-1.40522	4	0.00751273	7.05645
	1428	Tb927.3.2840	inorganic pyrophosphatase, putative		Q57ZM8	28.675	24.5	0.379345	-1.39842	4	0.0061088	7.3549	X		intracellular,cell,cellular_component,intracellular part,cytoplasm,cell part	phosphate-containing compound metabolic process,cellular process,cellular metabolic process,phosphorus metabolic process,metabolic process,biological_process	cation binding,hydrolase activity,metal ion binding,molecular_function,hydrolase activity, acting on acid anhydrides, in phosphorus-containing anhydrides,pyrophosphatase activity,hydrolase activity, acting on acid anhydrides,catalytic activity,ion binding,inorganic diphosphatase activity,binding,magnesium ion binding
	161	Tb11.v5.0326	retrotransposon hot spot (RHS) protein, putative			34.883	64.2	0.382987	-1.38463	4	0.0125619	6.31481
	346	Tb927.10.1180	hypothetical protein, conserved		Q38CC2	52.863	13.5	0.386075	-1.37305	4	0.0380846	4.71465					molecular_function,protein binding,binding
	2082	Tb927.7.5540	2,4-dienoyl-coa reductase-like protein		Q582G9	80.352	12.4	0.388766	-1.36303	4	0.00882934	6.82348	X			oxidation-reduction process,single-organism metabolic process,metabolic process,single-organism process,biological_process	nucleoside phosphate binding,cofactor binding,anion binding,nucleotide binding,molecular_function,oxidoreductase activity,coenzyme binding,small molecule binding,catalytic activity,heterocyclic compound binding,ribonucleotide binding,electron carrier activity,FMN binding,carbohydrate derivative binding,ion binding,binding,organic cyclic compound binding
	2294	Tb927.8.4950	kinesin, putative		Q57UV7	165.15	28.6	0.391942	-1.35129	4	0.00117603	9.73186			kinesin complex,microtubule associated complex,intracellular organelle,intracellular,protein complex,cytoskeletal part,microtubule cytoskeleton,cell,cytoskeleton,non-membrane-bounded organelle,cellular_component,intracellular part,organelle part,organelle,macromolecular complex,intracellular non-membrane-bounded organelle,intracellular organelle part,cell part	single-organism cellular process,microtubule-based movement,movement of cell or subcellular component,cellular process,microtubule-based process,single-organism process,biological_process	nucleoside phosphate binding,hydrolase activity,motor activity,anion binding,nucleotide binding,ATP binding,purine ribonucleotide binding,nucleoside-triphosphatase activity,purine ribonucleoside binding,purine nucleoside binding,molecular_function,ribonucleoside binding,hydrolase activity, acting on acid anhydrides, in phosphorus-containing anhydrides,microtubule motor activity,pyrophosphatase ac…
	2170	Tb927.8.1370	hypothetical protein, conserved		Q57VL8	19.847	38.1	0.39274	-1.34835	4	0.0100997	6.62955
	2031	Tb927.7.3890	hypothetical protein, conserved		Q57UL9	33.666	28.4	0.394123	-1.34328	4	0.00679209	7.20193
	972	Tb927.11.16120	hypothetical protein, conserved		Q381H4	67.926	18.7	0.395234	-1.33922	4	0.00524663	7.57439	X	X
	2039	Tb927.7.4010	hypothetical protein, conserved		Q57UN1	9.0044	39.7	0.395467	-1.33837	4	0.0156204	6.00043	X
	1046	Tb927.11.2710	cell division cycle 45 (CDC45), putative		Q386N9	78.22	1.2	0.396973	-1.33289	4	0.00422727	7.88606				DNA metabolic process,DNA replication initiation,nucleobase-containing compound metabolic process,nucleic acid metabolic process,organic substance biosynthetic process,biosynthetic process,macromolecule biosynthetic process,primary metabolic process,cellular nitrogen compound metabolic process,nitrogen compound metabolic process,cellular aromatic compound metabolic process,cellular process,hetero…
	1655	Tb927.4.5350	3-methylcrotonyl-CoA carboxylase, pseudogene, putative (pseudogene),3-methylcrotonyl-CoA carboxylase, point mutation			73.856	25.4	0.398099	-1.3288	4	0.0334079	4.90367				metabolic process,biological_process	sulfur compound binding,nucleoside phosphate binding,ligase activity, forming carbon-nitrogen bonds,carboxylic acid binding,cation binding,anion binding,nucleotide binding,ATP binding,purine ribonucleotide binding,biotin carboxylase activity,purine ribonucleoside binding,biotin binding,metal ion binding,organic acid binding,purine nucleoside binding,molecular_function,ribonucleoside binding,vitam…
	1303	Tb927.2.2140	hypothetical protein, conserved		Q586J6	12.703	34.3	0.39881	-1.32623	4	0.00996716	6.6486		X
	584	Tb927.10.4230	hypothetical protein, conserved		Q38BH7	31.606	21.3	0.399292	-1.32448	4	0.00763854	7.03249			membrane,cellular_component	transport,establishment of localization,localization,biological_process
	2165	Tb927.8.1280	hypothetical protein, conserved		Q57VM7	153.9	0.6	0.405534	-1.30211	4	0.0156298	5.99956
	859	Tb927.11.12960	hypothetical protein, conserved		Q382N9	10.664	35.9	0.405904	-1.30079	3	0.0442941	4.49674	X
	1668	Tb927.4.840	hypothetical protein, conserved		Q580B2	45.618	22.6	0.406222	-1.29966	4	0.00532587	7.55277				protein modification process,regulation of biological process,single-organism cellular process,peptidyl-histidine phosphorylation,primary metabolic process,signaling,response to stimulus,phosphate-containing compound metabolic process,protein metabolic process,cellular response to stimulus,macromolecule modification,cellular process,phosphorylation,signal transduction,cellular metabolic process,b…	nucleoside phosphate binding,phosphotransferase activity, alcohol group as acceptor,transferase activity, transferring phosphorus-containing groups,receptor activity,anion binding,nucleotide binding,ATP binding,purine ribonucleotide binding,transferase activity,signal transducer activity,purine ribonucleoside binding,protein histidine kinase activity,purine nucleoside binding,molecular_function,r…
	1761	Tb927.5.3840	hypothetical protein, conserved		Q57U82	63.647	4	0.407432	-1.29537	2	0.0149139	6.0672		X
	2466	Tb927.9.11900	acyl transferase-like protein		Q38DK4	60.778	18.4	0.4083	-1.2923	4	0.00508888	7.61844	X			metabolic process,biological_process	transferase activity,molecular_function,catalytic activity
	1328	Tb927.2.4000	hypothetical protein, conserved		Q586W3	97.393	9.3	0.409232	-1.28901	4	0.0107784	6.53571	X	X			nucleic acid binding,cation binding,transition metal ion binding,metal ion binding,molecular_function,zinc ion binding,heterocyclic compound binding,ion binding,binding,organic cyclic compound binding
	1718	Tb927.5.2420	hypothetical protein, conserved		Q582C3	102.77	12.9	0.410722	-1.28377	4	0.004543	7.78214		X
	1679	Tb927.5.1090	threonyl-tRNA synthetase, putative	ThrRS	Q57W54	90.983	19.5	0.411453	-1.2812	4	0.0233664	5.41942			intracellular,cell,cellular_component,intracellular part,cytoplasm,cell part	gene expression,single-organism cellular process,nucleobase-containing compound metabolic process,nucleic acid metabolic process,translation,organic substance biosynthetic process,biosynthetic process,macromolecule biosynthetic process,primary metabolic process,cellular nitrogen compound metabolic process,cellular amino acid metabolic process,nitrogen compound metabolic process,organic acid metab…	nucleoside phosphate binding,threonine-tRNA ligase activity,anion binding,nucleotide binding,ATP binding,purine ribonucleotide binding,purine ribonucleoside binding,ligase activity, forming carbon-oxygen bonds,purine nucleoside binding,molecular_function,ribonucleoside binding,small molecule binding,catalytic activity,ligase activity, forming aminoacyl-tRNA and related compounds,ligase activity,h…
	1991	Tb927.7.2980;Tb927.7.3020	hypothetical protein, conserved		Q57YA8	21.242	40.5	0.414087	-1.27199	4	0.0101864	6.61721					molecular_function,oxidoreductase activity,catalytic activity
	837	Tb927.11.12230	heat shock protein HslVU, ATPase subunit HslU, putative,ATP-dependent hsl protease ATP-binding subunit hslU, putative		Q382V8	54.897	65.5	0.41562	-1.26666	4	0.00785809	6.9916		X	proteasome complex,intracellular,protein complex,cytosol,HslUV protease complex,cytosolic proteasome complex,cell,cytosolic part,cytoplasmic part,cellular_component,intracellular part,cytoplasm,macromolecular complex,cell part		ATPase activity, coupled,nucleoside phosphate binding,hydrolase activity,anion binding,nucleotide binding,ATP binding,purine ribonucleotide binding,nucleoside-triphosphatase activity,purine ribonucleoside binding,ATP-dependent peptidase activity,peptidase activity, acting on L-amino acid peptides,peptidase activity,purine nucleoside binding,molecular_function,ribonucleoside binding,hydrolase acti…
	699	Tb927.10.8090	hypothetical protein, conserved		Q38AF5	17.195	46.8	0.41782	-1.25905	4	0.0351945	4.82851	X
	920	Tb927.11.14660	hypothetical protein, conserved		Q381W9	16.367	15.3	0.418318	-1.25733	4	0.0073398	7.09004	X	X
	744	Tb927.10.9390	hypothetical protein, conserved		Q38A36	36.684	12.5	0.418504	-1.25669	4	0.00610782	7.35513
	2074	Tb927.7.5320	hypothetical protein, conserved		Q57ZF7	83.43	12.1	0.418798	-1.25568	3	0.0203278	5.6204
	1836	Tb927.6.2200	hypothetical protein, conserved		Q584T6	21.126	43.1	0.421257	-1.24723	4	0.00491334	7.66908
	1888	Tb927.6.4090	chaperonin HSP60, mitochondrial precursor, putative (HSP60)	HSP60	Q586A7	58.37	59.5	0.42163	-1.24595	4	0.00896145	6.80205	X	X		primary metabolic process,protein metabolic process,cellular process,cellular metabolic process,metabolic process,cellular protein metabolic process,macromolecule metabolic process,biological_process,cellular macromolecule metabolic process,organic substance metabolic process	nucleoside phosphate binding,anion binding,nucleotide binding,ATP binding,purine ribonucleotide binding,purine ribonucleoside binding,purine nucleoside binding,molecular_function,ribonucleoside binding,small molecule binding,heterocyclic compound binding,ribonucleotide binding,nucleoside binding,carbohydrate derivative binding,ion binding,purine nucleotide binding,binding,adenyl nucleotide bindin…
	307	Tb927.10.10340;Tb11.v5.0811	structural maintenance of chromosome 2, putative (SMC2)	SMC2	Q389U3	134	2.7	0.422346	-1.2435	4	0.0198949	5.65146			chromosome,intracellular organelle,intracellular,protein complex,cohesin complex,intracellular membrane-bounded organelle,cell,chromosomal part,non-membrane-bounded organelle,cellular_component,intracellular part,membrane-bounded organelle,organelle part,organelle,condensed chromosome,macromolecular complex,intracellular non-membrane-bounded organelle,intracellular organelle part,nucleus,cell part	chromosome organization,single-organism cellular process,organelle fission,mitotic cell cycle process,cellular component organization or biogenesis,mitotic nuclear division,mitotic sister chromatid segregation,cell cycle process,chromosome segregation,cellular component organization,cellular process,single-organism organelle organization,nuclear division,cell cycle,mitotic cell cycle,sister chrom…	nucleoside phosphate binding,anion binding,nucleotide binding,ATP binding,purine ribonucleotide binding,purine ribonucleoside binding,purine nucleoside binding,molecular_function,ribonucleoside binding,small molecule binding,heterocyclic compound binding,ribonucleotide binding,nucleoside binding,carbohydrate derivative binding,ion binding,purine nucleotide binding,protein binding,binding,adenyl n…
	2593	Tb927.9.5210	glutaminyl-tRNA synthetase, putative	GlnRS	Q38F32	67.278	3.8	0.422865	-1.24173	4	0.0154122	6.01978			intracellular,cell,cellular_component,intracellular part,cytoplasm,cell part	gene expression,single-organism cellular process,nucleobase-containing compound metabolic process,nucleic acid metabolic process,translation,organic substance biosynthetic process,biosynthetic process,macromolecule biosynthetic process,primary metabolic process,cellular nitrogen compound metabolic process,cellular amino acid metabolic process,nitrogen compound metabolic process,glutaminyl-tRNA am…	nucleoside phosphate binding,anion binding,nucleotide binding,ATP binding,glutamine-tRNA ligase activity,purine ribonucleotide binding,purine ribonucleoside binding,ligase activity, forming carbon-oxygen bonds,purine nucleoside binding,molecular_function,ribonucleoside binding,small molecule binding,catalytic activity,ligase activity, forming aminoacyl-tRNA and related compounds,ligase activity,h…
	759	Tb927.10.9900	ABC1 protein, putative		Q389Y6	62.856	22.3	0.425092	-1.23415	4	0.0112506	6.47385					phosphotransferase activity, alcohol group as acceptor,transferase activity, transferring phosphorus-containing groups,transferase activity,molecular_function,catalytic activity,kinase activity,protein kinase activity
	1962	Tb927.7.210	proline dehydrogenase		Q57U33	63.858	72.3	0.426745	-1.22855	4	0.00619961	7.33361	X	X		alpha-amino acid catabolic process,single-organism biosynthetic process,alpha-amino acid metabolic process,single-organism cellular process,cellular amino acid biosynthetic process,proline metabolic process,organic substance biosynthetic process,biosynthetic process,alpha-amino acid biosynthetic process,organic acid biosynthetic process,primary metabolic process,glutamine family amino acid biosyn…	proline dehydrogenase activity,molecular_function,oxidoreductase activity,oxidoreductase activity, acting on the CH-NH group of donors,catalytic activity
	763	Tb927.11.10040	hypothetical protein, conserved		Q383S5	13.539	59.8	0.430378	-1.21632	4	0.0158769	5.97693	X
	2492	Tb927.9.13040	hypothetical protein, conserved		Q38DB6	46.219	12.8	0.431058	-1.21405	4	0.0107568	6.5386	X	X
	1646	Tb927.4.5040	dihydrolipoamide dehydrogenase, putative		Q584K1	66.008	43	0.431195	-1.21359	4	0.0113398	6.46247			intracellular,cell,cellular_component,intracellular part,cytoplasm,cell part	regulation of biological process,single-organism cellular process,oxidation-reduction process,single-organism metabolic process,cellular process,biological regulation,cellular homeostasis,metabolic process,regulation of cellular process,regulation of biological quality,single-organism process,biological_process,cell redox homeostasis,homeostatic process	nucleoside phosphate binding,cofactor binding,anion binding,nucleotide binding,flavin adenine dinucleotide binding,molecular_function,oxidoreductase activity, acting on a sulfur group of donors,oxidoreductase activity,oxidoreductase activity, acting on a sulfur group of donors, NAD(P) as acceptor,coenzyme binding,small molecule binding,catalytic activity,dihydrolipoyl dehydrogenase activity,heter…
	640	Tb927.10.6190	aldehyde dehydrogenase, putative (ALDH)	ALDH	Q38AY7	54.033	30.4	0.433219	-1.20683	4	0.0120502	6.37479	X	X		monocarboxylic acid metabolic process,single-organism cellular process,monocarboxylic acid catabolic process,gamma-aminobutyric acid catabolic process,primary metabolic process,cellular amino acid metabolic process,nitrogen compound metabolic process,organic acid metabolic process,gamma-aminobutyric acid metabolic process,carboxylic acid metabolic process,organonitrogen compound catabolic process…	disulfide oxidoreductase activity,molecular_function,oxidoreductase activity, acting on a sulfur group of donors,oxidoreductase activity,oxidoreductase activity, acting on a sulfur group of donors, NAD(P) as acceptor,peptide disulfide oxidoreductase activity,antioxidant activity,catalytic activity,glutathione-disulfide reductase activity,glutathione disulfide oxidoreductase activity,oxidoreductas…
	1155	Tb927.11.5710	chaperone protein DNAj, putative		Q385J7	47.743	10.6	0.434173	-1.20366	3	0.0225445	5.47108			membrane part,integral component of membrane,membrane,intrinsic component of membrane,cellular_component	primary metabolic process,protein folding,protein metabolic process,cellular process,cellular metabolic process,metabolic process,cellular protein metabolic process,macromolecule metabolic process,biological_process,cellular macromolecule metabolic process,organic substance metabolic process	heat shock protein binding,molecular_function,unfolded protein binding,protein binding,binding
	2559	Tb927.9.3340	hypothetical protein, conserved		Q38FJ4	20.051	36.9	0.434826	-1.20149	4	0.0013462	9.53689
	1370	Tb927.2.820;Tb11.v5.0670;Tb927.10.70;Tb11.v5.0532	retrotransposon hot spot protein (RHS, pseudogene), putative,retrotransposon hot spot protein 1 (RHS1), interrupted			60.527	8.5	0.434869	-1.20135	4	0.0035859	8.12345
	978	Tb927.11.16250	hypothetical protein, conserved		Q381G1	67.981	9.1	0.435234	-1.20014	4	0.00479375	7.70463
	222	Tb927.4.3020;Tb11.v5.0965;Tb11.v5.0844	ATP-dependent DEAH-box RNA helicase, putative		Q583X9	159.21	20.8	0.435992	-1.19763	4	0.00800951	6.96407	X	X	intracellular,cell,cellular_component,cell part		ATPase activity, coupled,nucleoside phosphate binding,nucleic acid binding,hydrolase activity,anion binding,nucleotide binding,ATP binding,purine ribonucleotide binding,nucleoside-triphosphatase activity,purine ribonucleoside binding,double-stranded RNA binding,purine nucleoside binding,molecular_function,ribonucleoside binding,RNA binding,ATP-dependent helicase activity,hydrolase activity, actin…
	212	Tb11.v5.0736;Tb927.5.3420	hypothetical protein, conserved			54.843	13	0.439203	-1.18704	4	0.0475721	4.39374	X				transferase activity, transferring phosphorus-containing groups,transferase activity,molecular_function,catalytic activity
	1947	Tb927.7.1520	hypothetical protein, conserved		Q57WP8	11.273	28.1	0.440103	-1.18409	4	0.0335807	4.89622
	471	Tb927.10.15490	GDP-mannose 4,6 dehydratase, putative		Q387W4	40.548	22.9	0.447266	-1.16079	4	0.0209329	5.57808			intracellular,cell,cellular_component,cell part	nucleotide metabolic process,single-organism biosynthetic process,organophosphate metabolic process,single-organism cellular process,polysaccharide biosynthetic process,polysaccharide metabolic process,nucleobase-containing compound metabolic process,GDP-mannose metabolic process,organic substance biosynthetic process,biosynthetic process,macromolecule biosynthetic process,carbohydrate metabolic …	cofactor binding,hydro-lyase activity,lyase activity,molecular_function,coenzyme binding,carbon-oxygen lyase activity,catalytic activity,GDP-mannose 4,6-dehydratase activity,binding
	733	Tb927.10.9070	hypothetical protein, conserved		Q38A67	65.927	20.8	0.449667	-1.15307	3	0.02462	5.34402	X
	827	Tb927.11.11780	acyl-CoA dehydrogenase, putative		Q383A3	66.634	31.8	0.456464	-1.13143	4	0.00989891	6.65851	X	X		oxidation-reduction process,single-organism metabolic process,metabolic process,single-organism process,biological_process	molecular_function,oxidoreductase activity,catalytic activity,oxidoreductase activity, acting on the CH-CH group of donors
	1213	Tb927.11.7330	hypothetical protein, conserved		Q384T2	23.281	65.2	0.456671	-1.13077	4	0.00740978	7.07635
	1470	Tb927.3.4390	dihydrolipoamide dehydrogenase, putative (GCVL-1)	GCVL-1	Q580K3	55.839	50.5	0.456688	-1.13072	4	0.0134336	6.21801	X		intracellular,cell,cellular_component,intracellular part,cytoplasm,cell part	regulation of biological process,single-organism cellular process,oxidation-reduction process,single-organism metabolic process,cellular process,biological regulation,cellular homeostasis,metabolic process,regulation of cellular process,regulation of biological quality,single-organism process,biological_process,cell redox homeostasis,homeostatic process	nucleoside phosphate binding,cofactor binding,anion binding,nucleotide binding,flavin adenine dinucleotide binding,molecular_function,oxidoreductase activity, acting on a sulfur group of donors,oxidoreductase activity,oxidoreductase activity, acting on a sulfur group of donors, NAD(P) as acceptor,coenzyme binding,small molecule binding,catalytic activity,dihydrolipoyl dehydrogenase activity,heter…
	1339	Tb927.2.4445	hypothetical protein, conserved		Q586P9	15.441	77.4	0.463162	-1.11041	4	0.0104911	6.57469
	1787	Tb927.5.770	hypothetical protein, conserved		Q57W22	76.378	10.9	0.465313	-1.10373	4	0.0374355	4.73945	X
	1599	Tb927.4.3430	hypothetical protein, conserved		Q585K7	12.369	38.5	0.466799	-1.09913	4	0.00681306	7.19748
	684	Tb927.10.7760	hypothetical protein, conserved		Q38AI8	21.966	32	0.468271	-1.09458	4	0.0152317	6.03678
	245	Tb927.1.1770	glutaredoxin, putative		Q4GZ42	12.152	62.6	0.469583	-1.09055	4	0.0077232	7.01659				regulation of biological process,single-organism cellular process,cellular process,biological regulation,cellular homeostasis,regulation of cellular process,regulation of biological quality,single-organism process,biological_process,cell redox homeostasis,homeostatic process	disulfide oxidoreductase activity,protein disulfide isomerase activity,isomerase activity,molecular_function,oxidoreductase activity, acting on a sulfur group of donors,oxidoreductase activity,catalytic activity,intramolecular oxidoreductase activity,intramolecular oxidoreductase activity, transposing S-S bonds,electron carrier activity,protein disulfide oxidoreductase activity
	2270	Tb927.8.4230	hypothetical protein, conserved		Q57W12	119.02	8.2	0.470655	-1.08726	4	0.00896798	6.801	X	X
	2000	Tb927.7.3200	hypothetical protein, conserved		Q57YD0	40.195	21.8	0.471983	-1.08319	4	0.0135067	6.21018	X
	144	Tb927.5.440;Tb11.v5.0223	trans-sialidase, putative		Q57VW9	84.562	38.3	0.473126	-1.0797	4	0.0188427	5.72985	X			multi-organism process,pathogenesis,biological_process	hydrolase activity, acting on glycosyl bonds,hydrolase activity,alpha-sialidase activity,molecular_function,exo-alpha-sialidase activity,catalytic activity,hydrolase activity, hydrolyzing O-glycosyl compounds
	2542	Tb927.9.2110	hypothetical protein, conserved		Q38FU8	13.122	53.1	0.473695	-1.07797	4	0.00214003	8.86815
	148	Tb927.11.7290;Tb11.v5.0254	pantothenate kinase subunit, putative		Q384T6	162.1	24.5	0.477092	-1.06766	4	0.0433474	4.52791	X			nucleotide metabolic process,single-organism biosynthetic process,purine ribonucleoside biosynthetic process,heterocycle biosynthetic process,organophosphate metabolic process,single-organism cellular process,ribonucleotide metabolic process,ribose phosphate metabolic process,cellular nitrogen compound biosynthetic process,nucleobase-containing compound metabolic process,purine nucleoside bisphos…	nucleoside phosphate binding,phosphotransferase activity, alcohol group as acceptor,transferase activity, transferring phosphorus-containing groups,anion binding,nucleotide binding,ATP binding,purine ribonucleotide binding,transferase activity,purine ribonucleoside binding,purine nucleoside binding,molecular_function,ribonucleoside binding,small molecule binding,catalytic activity,heterocyclic co…
	1460	Tb927.3.3900	carnitine O-palmitoyltransferase II, putative (CPT II)	CPT II	Q57WC6	67.395	70.2	0.479823	-1.05943	4	0.0105425	6.56764	X				transferase activity,molecular_function,transferase activity, transferring acyl groups,catalytic activity
	433	Tb927.10.14170	aquaglyceroporin 2 (AQP2)	AQP2	Q388I5	33.593	10.6	0.48012	-1.05853	4	0.0275863	5.17991			cilium,membrane,cell,ciliary part,cellular_component,ciliary pocket,cell projection,organelle part,cell projection part,organelle,cell periphery,plasma membrane,cell part	organic substance transport,transport,establishment of localization,organic hydroxy compound transport,polyol transport,single-organism localization,localization,carbohydrate transport,single-organism process,single-organism transport,biological_process,glycerol transport	transporter activity,polyol transmembrane transporter activity,molecular_function,organic hydroxy compound transmembrane transporter activity,passive transmembrane transporter activity,substrate-specific channel activity,alcohol transmembrane transporter activity,carbohydrate transporter activity,transmembrane transporter activity,carbohydrate transmembrane transporter activity,water transmembran…
	660	Tb927.10.7080	ATP-dependent DEAD/H RNA helicase, putative,RNA helicase, putative		Q38AQ5	62.116	6.9	0.483949	-1.04707	4	0.0153075	6.02962				nucleobase-containing compound metabolic process,primary metabolic process,cellular nitrogen compound metabolic process,nitrogen compound metabolic process,cellular aromatic compound metabolic process,cellular process,heterocycle metabolic process,cellular metabolic process,metabolic process,organic cyclic compound metabolic process,biological_process,organic substance metabolic process	ATPase activity, coupled,nucleoside phosphate binding,nucleic acid binding,hydrolase activity,anion binding,nucleotide binding,ATP binding,purine ribonucleotide binding,nucleoside-triphosphatase activity,purine ribonucleoside binding,purine nucleoside binding,molecular_function,ribonucleoside binding,ATP-dependent helicase activity,hydrolase activity, acting on acid anhydrides, in phosphorus-cont…
	1462	Tb927.3.4100;Tb927.3.4080;Tb927.3.4090;Tb927.3.4070;Tb927.3.4110	hypothetical protein, conserved		Q580N2	63.252	24	0.485166	-1.04345	4	0.0105625	6.5649	X
	476	Tb927.10.15660	hypothetical protein, conserved		Q387U8	85.608	31.7	0.485283	-1.0431	4	0.00703479	7.15128	X	X
	2214	Tb927.8.2490	hypothetical protein, conserved		Q57XE0	35.229	18.7	0.48738	-1.03688	4	0.013638	6.19623	X				molecular_function,protein binding,binding
	1276	Tb927.11.9570	hypothetical protein, conserved		Q383X2	32.962	61.4	0.487504	-1.03651	4	0.0262673	5.25059
	1650	Tb927.8.7240;Tb927.4.5150	hypothetical protein, conserved		Q57YV2	41.516	3.7	0.492199	-1.02269	4	0.0255678	5.28953	X	X
	2016	Tb927.7.3500	glutathione-S-transferase/glutaredoxin, putative		Q57WG5	35.436	67	0.492868	-1.02073	4	0.0193635	5.69052	X			regulation of biological process,single-organism cellular process,cellular process,biological regulation,cellular homeostasis,regulation of cellular process,regulation of biological quality,single-organism process,biological_process,cell redox homeostasis,homeostatic process	disulfide oxidoreductase activity,molecular_function,oxidoreductase activity, acting on a sulfur group of donors,oxidoreductase activity,catalytic activity,electron carrier activity,protein disulfide oxidoreductase activity
	1258	Tb927.11.900	isocitrate dehydrogenase, putative (IDH)	IDH	Q387G0	46.77	52.5	0.494022	-1.01735	4	0.00314013	8.31496				single-organism cellular process,organic acid metabolic process,carboxylic acid metabolic process,isocitrate metabolic process,oxidation-reduction process,small molecule metabolic process,single-organism metabolic process,cellular process,cellular metabolic process,oxoacid metabolic process,metabolic process,single-organism process,biological_process,tricarboxylic acid metabolic process,organic s…	nucleoside phosphate binding,isocitrate dehydrogenase activity,cofactor binding,cation binding,oxidoreductase activity, acting on CH-OH group of donors,nucleotide binding,metal ion binding,molecular_function,oxidoreductase activity,oxidoreductase activity, acting on the CH-OH group of donors, NAD or NADP as acceptor,NAD binding,coenzyme binding,small molecule binding,catalytic activity,heterocycl…
	1612	Tb927.4.3800	hypothetical protein, conserved		Q583H4	35.891	17.1	0.498449	-1.00448	4	0.0113098	6.46628	X	X
	1732	Tb927.5.2890	hypothetical protein, conserved		Q57ZW5	236.85	3.6	0.499321	-1.00196	4	0.0140873	6.14946					nucleoside phosphate binding,hydrolase activity,anion binding,nucleotide binding,ATP binding,purine ribonucleotide binding,nucleoside-triphosphatase activity,purine ribonucleoside binding,purine nucleoside binding,molecular_function,ribonucleoside binding,hydrolase activity, acting on acid anhydrides, in phosphorus-containing anhydrides,pyrophosphatase activity,ATPase activity,hydrolase activity,…
	945	Tb927.11.15360	hypothetical protein, conserved		Q381P9	14.57	17.6	0.506423	-0.981585	4	0.0259981	5.26545
	2179	Tb927.8.1580	hypothetical protein, conserved		Q580G5	31.532	22.4	0.506468	-0.981456	4	0.0125759	6.31319	X	X
	2345	Tb927.8.6190	hypothetical protein, conserved		Q57YM0	9.6682	26.4	0.509257	-0.973535	4	0.0144586	6.11192		X
	1090	Tb927.11.3900	glycosyltransferase family-like protein, putative		Q386C4	31.198	46.5	0.514765	-0.958013	4	0.0179993	5.79591	X			single-organism biosynthetic process,single-organism cellular process,polysaccharide biosynthetic process,polysaccharide metabolic process,lipid biosynthetic process,organic substance biosynthetic process,biosynthetic process,macromolecule biosynthetic process,carbohydrate metabolic process,lipopolysaccharide metabolic process,primary metabolic process,carbohydrate derivative metabolic process,ce…
	196	Tb927.7.5620;Tb11.v5.0590	hypothetical protein, conserved		Q582H7	48.224	7	0.514793	-0.957936	3	0.00292097	8.41934	X	X			cation binding,transition metal ion binding,metal ion binding,molecular_function,zinc ion binding,ion binding,protein binding,binding
	1043	Tb927.11.2680	hypothetical protein, conserved		Q386P2	80.025	21.1	0.516265	-0.953816	4	0.027207	5.19988
	1996	Tb927.7.310	hypothetical protein, conserved		Q57U23	33.129	19	0.516338	-0.953613	4	0.0231938	5.43012
	1016	Tb927.11.190	elongation factor, putative		Q387N2	72.602	67.5	0.516475	-0.95323	4	0.0235905	5.40565	X	X			guanyl nucleotide binding,nucleoside phosphate binding,GTPase activity,hydrolase activity,anion binding,nucleotide binding,purine ribonucleotide binding,nucleoside-triphosphatase activity,purine ribonucleoside binding,purine nucleoside binding,molecular_function,ribonucleoside binding,hydrolase activity, acting on acid anhydrides, in phosphorus-containing anhydrides,pyrophosphatase activity,hydro…
	141	Tb927.5.295b;Tb11.v5.0214	retrotransposon hotspot (RHS) protein 1			95.127	58.6	0.518766	-0.946845	4	0.0195828	5.67427	X	X
	246	Tb927.1.1930	phosphatidylinositol 3-kinase, putative		Q4GZ26	324.21	0.9	0.52174	-0.938597	4	0.0359086	4.79953	X			cell proliferation,organophosphate metabolic process,single-organism cellular process,primary metabolic process,phosphate-containing compound metabolic process,phosphatidylinositol phosphorylation,single-organism metabolic process,cellular process,phosphorylation,glycerolipid metabolic process,cellular metabolic process,lipid phosphorylation,phosphorus metabolic process,metabolic process,phosphol…	phosphotransferase activity, alcohol group as acceptor,transferase activity, transferring phosphorus-containing groups,1-phosphatidylinositol-3-kinase activity,transferase activity,molecular_function,catalytic activity,phosphatidylinositol 3-kinase activity,kinase activity,protein binding,phosphatidylinositol kinase activity,binding
	193	Tb11.v5.0576;Tb927.6.430	receptor-type adenylate cyclase GRESAG 4, putative			74.486	10.1	0.524514	-0.930947	4	0.0249516	5.32472				nucleotide metabolic process,single-organism biosynthetic process,regulation of biological process,heterocycle biosynthetic process,organophosphate metabolic process,single-organism cellular process,cellular nitrogen compound biosynthetic process,nucleobase-containing compound metabolic process,organic substance biosynthetic process,biosynthetic process,primary metabolic process,nucleoside phosph…	lyase activity,molecular_function,catalytic activity,phosphorus-oxygen lyase activity
	1369	Tb927.2.6100	hypothetical protein, conserved		Q586N7	53.279	7.2	0.529056	-0.918508	4	0.0123855	6.3352	X	X
	967	Tb927.11.15950	amino acid transporter, putative		Q381J1	54.191	17.4	0.534128	-0.904742	4	0.0292951	5.0932			membrane part,integral component of membrane,membrane,intrinsic component of membrane,cellular_component	organic substance transport,anion transport,amino acid transport,transport,establishment of localization,ion transport,single-organism localization,organic anion transport,localization,nitrogen compound transport,single-organism process,organic acid transport,single-organism transport,biological_process,carboxylic acid transport	amine transmembrane transporter activity,transporter activity,active transmembrane transporter activity,molecular_function,transmembrane transporter activity,substrate-specific transmembrane transporter activity,substrate-specific transporter activity
	1877	Tb927.6.3800;Tb927.6.3750;Tb927.6.3740	heat shock 70 kDa protein, mitochondrial precursor, putative			71.474	86.9	0.534662	-0.903302	4	0.0331802	4.91353	X	X		primary metabolic process,protein folding,protein metabolic process,cellular process,cellular metabolic process,metabolic process,cellular protein metabolic process,macromolecule metabolic process,biological_process,cellular macromolecule metabolic process,organic substance metabolic process	nucleoside phosphate binding,anion binding,nucleotide binding,ATP binding,purine ribonucleotide binding,purine ribonucleoside binding,purine nucleoside binding,molecular_function,ribonucleoside binding,unfolded protein binding,small molecule binding,heterocyclic compound binding,ribonucleotide binding,nucleoside binding,carbohydrate derivative binding,ion binding,purine nucleotide binding,protein…
	405	Tb927.10.1340	hypothetical protein, conserved		Q38CA6	60.644	13.9	0.536027	-0.899622	4	0.0242347	5.36678	X		intracellular,cell,cellular_component,cell part		cation binding,transition metal ion binding,metal ion binding,molecular_function,zinc ion binding,ion binding,binding
	2369	Tb927.8.6790	hypothetical protein, conserved		Q57TT4	160.41	3.5	0.542188	-0.883135	4	0.0394521	4.66376					molecular_function,protein binding,binding
	2561	Tb927.9.3370	thioredoxin (trx)	trx	Q38FJ1	12.135	61.7	0.56444	-0.825107	4	0.025513	5.29262				regulation of biological process,single-organism cellular process,glycerol ether metabolic process,ether metabolic process,small molecule metabolic process,single-organism metabolic process,cellular process,biological regulation,cellular homeostasis,metabolic process,regulation of cellular process,regulation of biological quality,single-organism process,biological_process,cell redox homeostasis,h…	disulfide oxidoreductase activity,protein disulfide isomerase activity,isomerase activity,molecular_function,oxidoreductase activity, acting on a sulfur group of donors,oxidoreductase activity,catalytic activity,intramolecular oxidoreductase activity,intramolecular oxidoreductase activity, transposing S-S bonds,electron carrier activity,protein disulfide oxidoreductase activity
	1080	Tb927.11.3690	hypothetical protein, conserved		Q386E3	41.465	26.4	0.607254	-0.719627	4	0.0265647	5.23435					molecular_function,catalytic activity
	2332	Tb927.8.6010	hypothetical predicted multi-pass transmembrane protein		Q57YK2	18.1	18.7	0.609156	-0.715117	4	0.00525606	7.5718
	465	Tb927.10.15230	hypothetical protein, conserved		Q387Y8	30.904	34.1	0.615817	-0.699426	4	0.0204526	5.61157
	1325	Tb927.2.3910	beta-ketoacyl synthase family protein, putative		Q586W9	52.044	3.2	0.624212	-0.679893	4	0.0379828	4.71851	X			monocarboxylic acid metabolic process,single-organism biosynthetic process,single-organism cellular process,fatty acid metabolic process,lipid biosynthetic process,organic substance biosynthetic process,biosynthetic process,organic acid biosynthetic process,primary metabolic process,monocarboxylic acid biosynthetic process,organic acid metabolic process,carboxylic acid metabolic process,small mol…	molecular_function,catalytic activity
	1192	Tb927.11.6570	hypothetical protein, conserved		Q385B2	67.604	20.7	0.639726	-0.644474	4	0.0498086	4.32746			membrane part,integral component of membrane,membrane,intrinsic component of membrane,cellular_component		cation binding,metal ion binding,molecular_function,calcium ion binding,ion binding,binding
