# Supplementary material for: Charting organellar importomes by quantitative mass spectrometry
Source: Nat Commun. 2017 May 9;8:15272. doi: 10.1038/ncomms15272 (PMC5436138; doi:10.1038/ncomms15272)
Supplement: Supplementary Data 7 — Human, mouse, and yeast proteins homologous to the new mitochondrial candidate proteins identified in T. brucei. The sequences of the new mitochondrial candidate proteins were searched against a concatenated database containing all protein sequences present in the Saccharomyces Genome Database and in the UniProt proteome sets for human and mouse using blastp. Human, mouse, and S. cerevisiae proteins listed match the query sequence of the respective T. brucei protein with an expectation value of ≤ 0.001 and a bitscore of ≥ 50. For each hit, GO slim terms were retrieved. [file ncomms15272-s8.xls]

## Sheet: Column Headers
	Supplementary Data 7: Human, mouse, and yeast proteins homologous to the new mitochondrial candidate proteins identified in T. brucei. The sequences of the new mitochondrial candidate proteins were searched against a concatenated database containing all protein sequences present in the Saccharomyces Genome Database and in the UniProt proteome sets for human and mouse using blastp. Human, mouse, a…
	Blastp Query
	Sequence ID	Protein ID according to the TriTrypDB version 8.1 used for the blastp search
	Gene Name	Corresponding gene name
	Product Description	Description of the protein retrieved from the TriTrypDB (version 8.1)
	Blastp Search Results
	Sequence ID	Protein ID of the matched sequence according to UniProt or the Saccharomyces Genome Database
	Gene Name	Corresponding gene name
	Organism	Origin of the matched sequence: human, mouse, or yeast (i.e. Saccharomyces cerevisiae)
	E-Value	Expectation value calculated by blastp; p-value corrected for multiple testing
	Bitscore	Ln-scaled number used to assess the biological relevance of a given hit as provided by blastp
	Protein Description	Description of the protein matching the query sequence as provided by UniProt for mouse and human proteins and the Saccharomyces Genome Database for yeast proteins
	GO Slim IDs	Gene Ontology Slim ID numbers associated with a given protein
	GO Slim terms	Gene Ontology Slim terms associated with a given protein
	Mitochondrial Protein	Mitochondrial protein according to annotations in the Gene Ontology "Cellular Component" (GO:0005739, term "mitochondrion")

## Sheet: Suppl. Data 7
	Query			Blastp Search Results
	Sequence ID	Gene Name	Product Description	Sequence ID	Gene Name	Organism	E-Value	Bitscore	Protein Description	GO Slim IDs	GO Slim terms	Mitochondrial Protein
	Tb927.9.12410		unspecified product	Q969G6	RFK	human	9e-26	85.5	Riboflavin kinase	GO:0005622,GO:0005575,GO:0005623,GO:0005737,GO:0005829,GO:0043226,GO:0005739,GO:0008150,GO:0008219,GO:0009058,GO:0034641,GO:0044281,GO:0051186,GO:0003674,GO:0043167,GO:0016301	intracellular,cellular_component,cell,cytoplasm,cytosol,organelle,mitochondrion,biological_process,cell death,biosynthetic process,cellular nitrogen compound metabolic process,small molecule metabolic process,cofactor metabolic process,molecular_function,ion binding,kinase activity	X
	Tb927.9.12410		unspecified product	H7C4G0	RFK	human	3e-14	52.4	Riboflavin kinase (Fragment)	GO:0008150,GO:0009058,GO:0034641,GO:0044281,GO:0003674,GO:0016301	biological_process,biosynthetic process,cellular nitrogen compound metabolic process,small molecule metabolic process,molecular_function,kinase activity
	Tb927.9.12410		unspecified product	Q8CFV9	Rfk	mouse	8e-25	83.2	Riboflavin kinase	GO:0005622,GO:0005575,GO:0005623,GO:0005737,GO:0043226,GO:0005739,GO:0008150,GO:0008219,GO:0009058,GO:0034641,GO:0044281,GO:0051186,GO:0003674,GO:0043167,GO:0016301	intracellular,cellular_component,cell,cytoplasm,organelle,mitochondrion,biological_process,cell death,biosynthetic process,cellular nitrogen compound metabolic process,small molecule metabolic process,cofactor metabolic process,molecular_function,ion binding,kinase activity	X
	Tb927.9.12410		unspecified product	YDR236C	FMN1	yeast	2e-18	66.6	Riboflavin kinase, produces riboflavin monophosphate (FMN); FMN is a necessary cofactor for many enzymes; predominantly localizes to the microsomal fraction and also found in the mitochondrial inner membrane	GO:0005622,GO:0005575,GO:0005623,GO:0005737,GO:0005739,GO:0043226,GO:0003674,GO:0016301,GO:0008150,GO:0051186,GO:0034641,GO:0044281	intracellular,cellular_component,cell,cytoplasm,mitochondrion,organelle,molecular_function,kinase activity,biological_process,cofactor metabolic process,cellular nitrogen compound metabolic process,small molecule metabolic process	X
	Tb927.11.2710		cell division cycle 45 (CDC45), putative	O75419	CDC45	human	2e-12	56.6	Cell division control protein 45 homolog	GO:0005622,GO:0005575,GO:0005623,GO:0005815,GO:0005856,GO:0043226,GO:0005737,GO:0005634,GO:0005654,GO:0000228,GO:0005694,GO:0043234,GO:0006259,GO:0008150,GO:0009058,GO:0034641,GO:0007049,GO:0006950,GO:0022607,GO:0065003,GO:0051276,GO:0003674,GO:0004386,GO:0003677	intracellular,cellular_component,cell,microtubule organizing center,cytoskeleton,organelle,cytoplasm,nucleus,nucleoplasm,nuclear chromosome,chromosome,protein complex,DNA metabolic process,biological_process,biosynthetic process,cellular nitrogen compound metabolic process,cell cycle,response to stress,cellular component assembly,macromolecular complex assembly,chromosome organization,molecular_f…
	Tb927.11.2710		cell division cycle 45 (CDC45), putative	O75419-3	CDC45	human	1e-10	50.4	Isoform 3 of Cell division control protein 45 homolog	GO:0005622,GO:0005575,GO:0005623,GO:0005815,GO:0005856,GO:0043226,GO:0005737,GO:0005634,GO:0005654,GO:0000228,GO:0005694,GO:0043234,GO:0006259,GO:0008150,GO:0009058,GO:0034641,GO:0007049,GO:0006950,GO:0022607,GO:0065003,GO:0051276,GO:0003674,GO:0004386,GO:0003677	intracellular,cellular_component,cell,microtubule organizing center,cytoskeleton,organelle,cytoplasm,nucleus,nucleoplasm,nuclear chromosome,chromosome,protein complex,DNA metabolic process,biological_process,biosynthetic process,cellular nitrogen compound metabolic process,cell cycle,response to stress,cellular component assembly,macromolecular complex assembly,chromosome organization,molecular_f…
	Tb927.11.2710		cell division cycle 45 (CDC45), putative	Q9Z1X9	Cdc45	mouse	1e-10	50.4	Cell division control protein 45 homolog	GO:0005622,GO:0005575,GO:0005623,GO:0005815,GO:0005856,GO:0043226,GO:0005634,GO:0005654,GO:0000228,GO:0005694,GO:0043234,GO:0051276,GO:0008150,GO:0006259,GO:0009058,GO:0034641,GO:0006950,GO:0007049,GO:0022607,GO:0065003,GO:0003674,GO:0004386,GO:0003677	intracellular,cellular_component,cell,microtubule organizing center,cytoskeleton,organelle,nucleus,nucleoplasm,nuclear chromosome,chromosome,protein complex,chromosome organization,biological_process,DNA metabolic process,biosynthetic process,cellular nitrogen compound metabolic process,response to stress,cell cycle,cellular component assembly,macromolecular complex assembly,molecular_function,he…
	Tb927.11.2710		cell division cycle 45 (CDC45), putative	Q3UI99	Cdc45	mouse	1e-10	50.4	Cell division control protein 45 homolog	GO:0005813,GO:0031261,GO:0005656,GO:0005654,GO:0005634,GO:0031298,GO:0051301,GO:0032508,GO:0006270,GO:0000727,GO:1902977,GO:1900087,GO:0006267,GO:0031938,GO:0043138,GO:0003682,GO:0003688,GO:0003697	centrosome,DNA replication preinitiation complex,nuclear pre-replicative complex,nucleoplasm,nucleus,replication fork protection complex,cell division,DNA duplex unwinding,DNA replication initiation,double-strand break repair via break-induced replication,mitotic DNA replication preinitiation complex assembly,positive regulation of G1/S transition of mitotic cell cycle,pre-replicative complex ass…
	Tb927.11.2710		cell division cycle 45 (CDC45), putative	YLR103C	CDC45	yeast	6e-14	61.2	DNA replication initiation factor; recruited to MCM pre-RC complexes at replication origins; promotes release of MCM from Mcm10p, recruits elongation machinery; binds tightly to ssDNA, which disrupts interaction with the MCM helicase and stalls it during replication stress; mutants in human homolog may cause velocardiofacial and DiGeorge syndromes	GO:0005622,GO:0005575,GO:0005623,GO:0043226,GO:0005694,GO:0005634,GO:0003674,GO:0003677,GO:0006259,GO:0008150,GO:0034641,GO:0006950,GO:0009058,GO:0051276	intracellular,cellular_component,cell,organelle,chromosome,nucleus,molecular_function,DNA binding,DNA metabolic process,biological_process,cellular nitrogen compound metabolic process,response to stress,biosynthetic process,chromosome organization
	Tb927.11.7290		pantothenate kinase subunit, putative	Q9NVE7	PANK4	human	7e-38	140	Pantothenate kinase 4	GO:0005622,GO:0005575,GO:0005623,GO:0005737,GO:0008150,GO:0009058,GO:0034641,GO:0044281,GO:0051186,GO:0003674,GO:0043167,GO:0016301	intracellular,cellular_component,cell,cytoplasm,biological_process,biosynthetic process,cellular nitrogen compound metabolic process,small molecule metabolic process,cofactor metabolic process,molecular_function,ion binding,kinase activity
	Tb927.11.7290		pantothenate kinase subunit, putative	Q9BZ23-3	PANK2	human	1e-33	123	Isoform 2 of Pantothenate kinase 2, mitochondrial	GO:0005622,GO:0005575,GO:0005623,GO:0005737,GO:0005829,GO:0005739,GO:0043226,GO:0006091,GO:0008150,GO:0009058,GO:0034641,GO:0044281,GO:0051186,GO:0007005,GO:0048856,GO:0006629,GO:0000003,GO:0030154,GO:0003674,GO:0043167,GO:0016301	intracellular,cellular_component,cell,cytoplasm,cytosol,mitochondrion,organelle,generation of precursor metabolites and energy,biological_process,biosynthetic process,cellular nitrogen compound metabolic process,small molecule metabolic process,cofactor metabolic process,mitochondrion organization,anatomical structure development,lipid metabolic process,reproduction,cell differentiation,molecular…	X
	Tb927.11.7290		pantothenate kinase subunit, putative	Q8TE04	PANK1	human	2e-33	124	Pantothenate kinase 1	GO:0005575,GO:0005623,GO:0005622,GO:0005737,GO:0043234,GO:0005829,GO:0043226,GO:0005634,GO:0005768,GO:0008150,GO:0009058,GO:0034641,GO:0044281,GO:0051186,GO:0003674,GO:0043167,GO:0016301	cellular_component,cell,intracellular,cytoplasm,protein complex,cytosol,organelle,nucleus,endosome,biological_process,biosynthetic process,cellular nitrogen compound metabolic process,small molecule metabolic process,cofactor metabolic process,molecular_function,ion binding,kinase activity
	Tb927.11.7290		pantothenate kinase subunit, putative	Q8TE04-2	PANK1	human	1e-35	128	Isoform 2 of Pantothenate kinase 1	GO:0005575,GO:0005623,GO:0005622,GO:0005737,GO:0043234,GO:0005829,GO:0043226,GO:0005634,GO:0005768,GO:0008150,GO:0009058,GO:0034641,GO:0044281,GO:0051186,GO:0003674,GO:0043167,GO:0016301	cellular_component,cell,intracellular,cytoplasm,protein complex,cytosol,organelle,nucleus,endosome,biological_process,biosynthetic process,cellular nitrogen compound metabolic process,small molecule metabolic process,cofactor metabolic process,molecular_function,ion binding,kinase activity
	Tb927.11.7290		pantothenate kinase subunit, putative	Q8TE04-4	PANK1	human	2e-35	128	Isoform 4 of Pantothenate kinase 1	GO:0005575,GO:0005623,GO:0005622,GO:0005737,GO:0043234,GO:0005829,GO:0043226,GO:0005634,GO:0005768,GO:0008150,GO:0009058,GO:0034641,GO:0044281,GO:0051186,GO:0003674,GO:0043167,GO:0016301	cellular_component,cell,intracellular,cytoplasm,protein complex,cytosol,organelle,nucleus,endosome,biological_process,biosynthetic process,cellular nitrogen compound metabolic process,small molecule metabolic process,cofactor metabolic process,molecular_function,ion binding,kinase activity
	Tb927.11.7290		pantothenate kinase subunit, putative	H0YA26	PANK4	human	1e-33	123	Pantothenate kinase 4 (Fragment)	GO:0008150,GO:0009058,GO:0034641,GO:0044281,GO:0051186,GO:0003674,GO:0043167,GO:0016301	biological_process,biosynthetic process,cellular nitrogen compound metabolic process,small molecule metabolic process,cofactor metabolic process,molecular_function,ion binding,kinase activity
	Tb927.11.7290		pantothenate kinase subunit, putative	Q80YV4-3	Pank4	mouse	5e-34	123	Isoform 3 of Pantothenate kinase 4	GO:0005622,GO:0005575,GO:0005623,GO:0005737,GO:0008150,GO:0009058,GO:0034641,GO:0044281,GO:0051186,GO:0003674,GO:0043167,GO:0016301	intracellular,cellular_component,cell,cytoplasm,biological_process,biosynthetic process,cellular nitrogen compound metabolic process,small molecule metabolic process,cofactor metabolic process,molecular_function,ion binding,kinase activity
	Tb927.11.7290		pantothenate kinase subunit, putative	Q8K4K6	Pank1	mouse	2e-34	126	Pantothenate kinase 1	GO:0005575,GO:0005623,GO:0005622,GO:0005737,GO:0043234,GO:0005829,GO:0043226,GO:0005634,GO:0005768,GO:0008150,GO:0009058,GO:0034641,GO:0044281,GO:0051186,GO:0003674,GO:0043167,GO:0016301	cellular_component,cell,intracellular,cytoplasm,protein complex,cytosol,organelle,nucleus,endosome,biological_process,biosynthetic process,cellular nitrogen compound metabolic process,small molecule metabolic process,cofactor metabolic process,molecular_function,ion binding,kinase activity
	Tb927.11.7290		pantothenate kinase subunit, putative	Q8K4K6-2	Pank1	mouse	3e-35	127	Isoform 2 of Pantothenate kinase 1	GO:0005575,GO:0005623,GO:0005622,GO:0005737,GO:0043234,GO:0005829,GO:0043226,GO:0005634,GO:0005768,GO:0008150,GO:0009058,GO:0034641,GO:0044281,GO:0051186,GO:0003674,GO:0043167,GO:0016301	cellular_component,cell,intracellular,cytoplasm,protein complex,cytosol,organelle,nucleus,endosome,biological_process,biosynthetic process,cellular nitrogen compound metabolic process,small molecule metabolic process,cofactor metabolic process,molecular_function,ion binding,kinase activity
	Tb927.11.7290		pantothenate kinase subunit, putative	YDR531W	CAB1	yeast	6e-41	144	Pantothenate kinase, ATP:D-pantothenate 4'-phosphotransferase; catalyzes the first committed step in the universal biosynthetic pathway for synthesis of coenzyme A (CoA); transcriptionally regulated by Upc2p via a sterol response element	GO:0005622,GO:0005575,GO:0005623,GO:0005737,GO:0043226,GO:0005634,GO:0003674,GO:0016301,GO:0008150,GO:0051186,GO:0034641,GO:0044281	intracellular,cellular_component,cell,cytoplasm,organelle,nucleus,molecular_function,kinase activity,biological_process,cofactor metabolic process,cellular nitrogen compound metabolic process,small molecule metabolic process
	Tb927.4.5350		3-methylcrotonyl-CoA carboxylase, pseudogene, putative (pseudogene),3-methylcrotonyl-CoA carboxylase, point mutation	Q96RQ3	MCCC1	human	2e-178	519	Methylcrotonoyl-CoA carboxylase subunit alpha, mitochondrial	GO:0005622,GO:0005575,GO:0005739,GO:0005623,GO:0005737,GO:0043226,GO:0043234,GO:0005829,GO:0006790,GO:0008150,GO:0034641,GO:0044281,GO:0051186,GO:0006520,GO:0009056,GO:0006461,GO:0022607,GO:0065003,GO:0003674,GO:0043167,GO:0016874	intracellular,cellular_component,mitochondrion,cell,cytoplasm,organelle,protein complex,cytosol,sulfur compound metabolic process,biological_process,cellular nitrogen compound metabolic process,small molecule metabolic process,cofactor metabolic process,cellular amino acid metabolic process,catabolic process,protein complex assembly,cellular component assembly,macromolecular complex assembly,mole…	X
	Tb927.4.5350		3-methylcrotonyl-CoA carboxylase, pseudogene, putative (pseudogene),3-methylcrotonyl-CoA carboxylase, point mutation	P05165	PCCA	human	5e-137	411	Propionyl-CoA carboxylase alpha chain, mitochondrial	GO:0005622,GO:0005575,GO:0005623,GO:0005737,GO:0005829,GO:0005739,GO:0043226,GO:0006790,GO:0008150,GO:0034641,GO:0044281,GO:0051186,GO:0006629,GO:0009056,GO:0003674,GO:0043167,GO:0016874,GO:0019899	intracellular,cellular_component,cell,cytoplasm,cytosol,mitochondrion,organelle,sulfur compound metabolic process,biological_process,cellular nitrogen compound metabolic process,small molecule metabolic process,cofactor metabolic process,lipid metabolic process,catabolic process,molecular_function,ion binding,ligase activity,enzyme binding	X
	Tb927.4.5350		3-methylcrotonyl-CoA carboxylase, pseudogene, putative (pseudogene),3-methylcrotonyl-CoA carboxylase, point mutation	P05165-2	PCCA	human	5e-137	411	Isoform 2 of Propionyl-CoA carboxylase alpha chain, mitochondrial	GO:0005622,GO:0005575,GO:0005623,GO:0005737,GO:0005829,GO:0005739,GO:0043226,GO:0006790,GO:0008150,GO:0034641,GO:0044281,GO:0051186,GO:0006629,GO:0009056,GO:0003674,GO:0043167,GO:0016874,GO:0019899	intracellular,cellular_component,cell,cytoplasm,cytosol,mitochondrion,organelle,sulfur compound metabolic process,biological_process,cellular nitrogen compound metabolic process,small molecule metabolic process,cofactor metabolic process,lipid metabolic process,catabolic process,molecular_function,ion binding,ligase activity,enzyme binding	X
	Tb927.4.5350		3-methylcrotonyl-CoA carboxylase, pseudogene, putative (pseudogene),3-methylcrotonyl-CoA carboxylase, point mutation	G5E9X5	MCCC1	human	7e-158	455	Methylcrotonoyl-CoA carboxylase subunit alpha, mitochondrial	GO:0003674,GO:0043167,GO:0016874	molecular_function,ion binding,ligase activity
	Tb927.4.5350		3-methylcrotonyl-CoA carboxylase, pseudogene, putative (pseudogene),3-methylcrotonyl-CoA carboxylase, point mutation	F5GYT8	MCCC1	human	3e-133	397	Methylcrotonoyl-CoA carboxylase subunit alpha, mitochondrial	GO:0003674,GO:0043167,GO:0016874	molecular_function,ion binding,ligase activity
	Tb927.4.5350		3-methylcrotonyl-CoA carboxylase, pseudogene, putative (pseudogene),3-methylcrotonyl-CoA carboxylase, point mutation	E9PG35	MCCC1	human	9e-150	440	Methylcrotonoyl-CoA carboxylase subunit alpha, mitochondrial (Fragment)	GO:0005622,GO:0005575,GO:0005623,GO:0005737,GO:0043226,GO:0005739,GO:0003674,GO:0043167,GO:0016874	intracellular,cellular_component,cell,cytoplasm,organelle,mitochondrion,molecular_function,ion binding,ligase activity	X
	Tb927.4.5350		3-methylcrotonyl-CoA carboxylase, pseudogene, putative (pseudogene),3-methylcrotonyl-CoA carboxylase, point mutation	E9PHF7	MCCC1	human	2e-153	451	Methylcrotonoyl-CoA carboxylase subunit alpha, mitochondrial	GO:0005622,GO:0005575,GO:0005623,GO:0005737,GO:0043226,GO:0005739,GO:0003674,GO:0043167,GO:0016874	intracellular,cellular_component,cell,cytoplasm,organelle,mitochondrion,molecular_function,ion binding,ligase activity	X
	Tb927.4.5350		3-methylcrotonyl-CoA carboxylase, pseudogene, putative (pseudogene),3-methylcrotonyl-CoA carboxylase, point mutation	Q99MR8	Mccc1	mouse	2e-174	508	Methylcrotonoyl-CoA carboxylase subunit alpha, mitochondrial	GO:0005622,GO:0005575,GO:0005739,GO:0005623,GO:0005737,GO:0043226,GO:0043234,GO:0006520,GO:0008150,GO:0009056,GO:0044281,GO:0003674,GO:0043167,GO:0016874	intracellular,cellular_component,mitochondrion,cell,cytoplasm,organelle,protein complex,cellular amino acid metabolic process,biological_process,catabolic process,small molecule metabolic process,molecular_function,ion binding,ligase activity	X
	Tb927.4.5350		3-methylcrotonyl-CoA carboxylase, pseudogene, putative (pseudogene),3-methylcrotonyl-CoA carboxylase, point mutation	Q91ZA3	Pcca	mouse	4e-141	422	Propionyl-CoA carboxylase alpha chain, mitochondrial	GO:0005622,GO:0005575,GO:0005739,GO:0005623,GO:0005737,GO:0043226,GO:0003674,GO:0043167,GO:0016874,GO:0019899	intracellular,cellular_component,mitochondrion,cell,cytoplasm,organelle,molecular_function,ion binding,ligase activity,enzyme binding	X
	Tb927.4.5350		3-methylcrotonyl-CoA carboxylase, pseudogene, putative (pseudogene),3-methylcrotonyl-CoA carboxylase, point mutation	Q3UGC8	Pcca	mouse	4e-141	422	Propionyl-CoA carboxylase alpha chain, mitochondrial	GO:0005739,GO:0005524,GO:0004075,GO:0019899,GO:0046872,GO:0004658	mitochondrion,ATP binding,biotin carboxylase activity,enzyme binding,metal ion binding,propionyl-CoA carboxylase activity	X
	Tb927.7.6930		ATPase, putative	Q8WV93	LACE1	human	4e-67	214	Lactation elevated protein 1	GO:0005622,GO:0005575,GO:0005623,GO:0005737,GO:0043226,GO:0005739,GO:0003674,GO:0043167	intracellular,cellular_component,cell,cytoplasm,organelle,mitochondrion,molecular_function,ion binding	X
	Tb927.7.6930		ATPase, putative	H0Y5F4	LACE1	human	2e-61	195	Lactation elevated protein 1 (Fragment)	GO:0003674,GO:0043167	molecular_function,ion binding
	Tb927.7.6930		ATPase, putative	A6ZJA2	LACE1	human	5e-16	62	Lactation elevated protein 1 (Fragment)	GO:0003674,GO:0043167	molecular_function,ion binding
	Tb927.7.6930		ATPase, putative	H7C448	LACE1	human	7e-17	62	Lactation elevated protein 1 (Fragment)	GO:0003674,GO:0043167	molecular_function,ion binding
	Tb927.7.6930		ATPase, putative	Q3V384	Lace1	mouse	6e-68	216	Lactation elevated protein 1	GO:0005622,GO:0005575,GO:0005623,GO:0005737,GO:0043226,GO:0005739,GO:0003674,GO:0043167	intracellular,cellular_component,cell,cytoplasm,organelle,mitochondrion,molecular_function,ion binding	X
	Tb927.7.6930		ATPase, putative	F6RBS7	Lace1	mouse	2e-16	61.2	Lactation elevated protein 1 (Fragment)	GO:0005739,GO:0005524	mitochondrion,ATP binding	X
	Tb927.7.6930		ATPase, putative	E9Q4K2	Lace1	mouse	7e-42	139	Lactation elevated protein 1	GO:0005739,GO:0005524	mitochondrion,ATP binding	X
	Tb927.7.6930		ATPase, putative	F6VT60	Lace1	mouse	9e-62	196	Lactation elevated protein 1 (Fragment)	GO:0005739,GO:0005524	mitochondrion,ATP binding	X
	Tb927.7.6930		ATPase, putative	YEL052W	AFG1	yeast	1e-54	181	Protein that may act as a chaperone for cytochrome c oxidase subunits; conserved protein; may act as a chaperone in the degradation of misfolded or unassembled cytochrome c oxidase subunits; localized to matrix face of the mitochondrial inner membrane; member of the AAA family but lacks a protease domain	GO:0005622,GO:0005575,GO:0005623,GO:0005737,GO:0005739,GO:0043226,GO:0003674,GO:0008150,GO:0006810,GO:0006605,GO:0009056,GO:0006950,GO:0055085	intracellular,cellular_component,cell,cytoplasm,mitochondrion,organelle,molecular_function,biological_process,transport,protein targeting,catabolic process,response to stress,transmembrane transport	X
	Tb927.9.11900		acyl transferase-like protein	YKL182W	FAS1	yeast	4e-27	105	Beta subunit of fatty acid synthetase; complex catalyzes the synthesis of long-chain saturated fatty acids; contains acetyltransacylase, dehydratase, enoyl reductase, malonyl transacylase, and palmitoyl transacylase activities	GO:0005622,GO:0005575,GO:0005623,GO:0005737,GO:0043226,GO:0005739,GO:0003674,GO:0016829,GO:0016491,GO:0008150,GO:0006629,GO:0044281	intracellular,cellular_component,cell,cytoplasm,organelle,mitochondrion,molecular_function,lyase activity,oxidoreductase activity,biological_process,lipid metabolic process,small molecule metabolic process	X
	Tb927.7.210		proline dehydrogenase	O43272	PRODH	human	2e-75	241	Proline dehydrogenase 1, mitochondrial	GO:0005622,GO:0005575,GO:0005739,GO:0005623,GO:0005737,GO:0043226,GO:0006520,GO:0008150,GO:0009056,GO:0044281,GO:0007165,GO:0006950,GO:0008219,GO:0003674,GO:0043167,GO:0016491	intracellular,cellular_component,mitochondrion,cell,cytoplasm,organelle,cellular amino acid metabolic process,biological_process,catabolic process,small molecule metabolic process,signal transduction,response to stress,cell death,molecular_function,ion binding,oxidoreductase activity	X
	Tb927.7.210		proline dehydrogenase	O43272-2	PRODH	human	1e-67	218	Isoform 2 of Proline dehydrogenase 1, mitochondrial	GO:0005622,GO:0005575,GO:0005739,GO:0005623,GO:0005737,GO:0043226,GO:0006520,GO:0008150,GO:0009056,GO:0044281,GO:0007165,GO:0006950,GO:0008219,GO:0003674,GO:0043167,GO:0016491	intracellular,cellular_component,mitochondrion,cell,cytoplasm,organelle,cellular amino acid metabolic process,biological_process,catabolic process,small molecule metabolic process,signal transduction,response to stress,cell death,molecular_function,ion binding,oxidoreductase activity	X
	Tb927.7.210		proline dehydrogenase	O43272-1	PRODH	human	8e-70	224	Isoform 3 of Proline dehydrogenase 1, mitochondrial	GO:0005622,GO:0005575,GO:0005739,GO:0005623,GO:0005737,GO:0043226,GO:0006520,GO:0008150,GO:0009056,GO:0044281,GO:0007165,GO:0006950,GO:0008219,GO:0003674,GO:0043167,GO:0016491	intracellular,cellular_component,mitochondrion,cell,cytoplasm,organelle,cellular amino acid metabolic process,biological_process,catabolic process,small molecule metabolic process,signal transduction,response to stress,cell death,molecular_function,ion binding,oxidoreductase activity	X
	Tb927.7.210		proline dehydrogenase	Q9UF12	PRODH2	human	2e-37	132	Probable proline dehydrogenase 2	GO:0005622,GO:0005575,GO:0005739,GO:0005623,GO:0005737,GO:0043226,GO:0006520,GO:0008150,GO:0009056,GO:0044281,GO:0003674,GO:0016491	intracellular,cellular_component,mitochondrion,cell,cytoplasm,organelle,cellular amino acid metabolic process,biological_process,catabolic process,small molecule metabolic process,molecular_function,oxidoreductase activity	X
	Tb927.7.210		proline dehydrogenase	Q9UF12	PRODH2	human	9e-12	53.5	Probable proline dehydrogenase 2	GO:0005622,GO:0005575,GO:0005739,GO:0005623,GO:0005737,GO:0043226,GO:0006520,GO:0008150,GO:0009056,GO:0044281,GO:0003674,GO:0016491	intracellular,cellular_component,mitochondrion,cell,cytoplasm,organelle,cellular amino acid metabolic process,biological_process,catabolic process,small molecule metabolic process,molecular_function,oxidoreductase activity	X
	Tb927.7.210		proline dehydrogenase	E7EQL6	PRODH	human	4e-67	216	Proline dehydrogenase 1, mitochondrial	GO:0006520,GO:0008150,GO:0009056,GO:0044281,GO:0003674,GO:0016491	cellular amino acid metabolic process,biological_process,catabolic process,small molecule metabolic process,molecular_function,oxidoreductase activity
	Tb927.7.210		proline dehydrogenase	A0A087WWM6	PRODH	human	9e-75	239	Proline dehydrogenase 1, mitochondrial	GO:0006520,GO:0008150,GO:0009056,GO:0044281,GO:0003674,GO:0016491	cellular amino acid metabolic process,biological_process,catabolic process,small molecule metabolic process,molecular_function,oxidoreductase activity
	Tb927.7.210		proline dehydrogenase	Q8VCZ9	Prodh2	mouse	2e-38	134	Probable proline dehydrogenase 2	GO:0005622,GO:0005575,GO:0005739,GO:0005623,GO:0005737,GO:0043226,GO:0006520,GO:0008150,GO:0009056,GO:0044281,GO:0003674,GO:0016491	intracellular,cellular_component,mitochondrion,cell,cytoplasm,organelle,cellular amino acid metabolic process,biological_process,catabolic process,small molecule metabolic process,molecular_function,oxidoreductase activity	X
	Tb927.7.210		proline dehydrogenase	Q9WU79	Prodh	mouse	4e-77	246	Proline dehydrogenase 1, mitochondrial	GO:0005622,GO:0005575,GO:0005739,GO:0005623,GO:0005737,GO:0043226,GO:0006520,GO:0008150,GO:0009056,GO:0044281,GO:0003674,GO:0043167,GO:0016491	intracellular,cellular_component,mitochondrion,cell,cytoplasm,organelle,cellular amino acid metabolic process,biological_process,catabolic process,small molecule metabolic process,molecular_function,ion binding,oxidoreductase activity	X
	Tb927.7.210		proline dehydrogenase	F6PYI8	Prodh	mouse	4e-60	189	Proline dehydrogenase 1, mitochondrial (Fragment)	GO:0005743,GO:0005739,GO:0055114,GO:0006562,GO:0071949,GO:0004657	mitochondrial inner membrane,mitochondrion,oxidation-reduction process,proline catabolic process,FAD binding,proline dehydrogenase activity	X
	Tb927.7.210		proline dehydrogenase	A0A0R4J1T9	Prodh	mouse	5e-77	243	Proline dehydrogenase 1, mitochondrial	NA	NA
	Tb927.8.7010		chaperone protein DNAj, putative	O75190-2	DNAJB6	human	6e-18	65.9	Isoform B of DnaJ homolog subfamily B member 6	GO:0005622,GO:0005575,GO:0005623,GO:0005737,GO:0005829,GO:0005634,GO:0043226,GO:0005654,GO:0007010,GO:0008150,GO:0007155,GO:0009790,GO:0048856,GO:0030198,GO:0008219,GO:0022607,GO:0009058,GO:0034641,GO:0006457,GO:0006950,GO:0030154,GO:0003674,GO:0030234,GO:0003677,GO:0051082	intracellular,cellular_component,cell,cytoplasm,cytosol,nucleus,organelle,nucleoplasm,cytoskeleton organization,biological_process,cell adhesion,embryo development,anatomical structure development,extracellular matrix organization,cell death,cellular component assembly,biosynthetic process,cellular nitrogen compound metabolic process,protein folding,response to stress,cell differentiation,molecul…
	Tb927.8.7010		chaperone protein DNAj, putative	Q8NHS0	DNAJB8	human	5e-18	65.9	DnaJ homolog subfamily B member 8	GO:0005622,GO:0005575,GO:0005623,GO:0005737,GO:0005829,GO:0043226,GO:0005634,GO:0006457,GO:0008150,GO:0022607,GO:0003674,GO:0051082	intracellular,cellular_component,cell,cytoplasm,cytosol,organelle,nucleus,protein folding,biological_process,cellular component assembly,molecular_function,unfolded protein binding
	Tb927.8.7010		chaperone protein DNAj, putative	C9J2C4	DNAJB6	human	4e-18	65.9	DnaJ homolog subfamily B member 6 (Fragment)
	Tb927.8.7010		chaperone protein DNAj, putative	C9JDX6	DNAJB6	human	2e-18	64.7	DnaJ homolog subfamily B member 6 (Fragment)
	Tb927.8.7010		chaperone protein DNAj, putative	F8WCZ4	DNAJB6	human	1e-18	65.1	DnaJ homolog subfamily B member 6
	Tb927.8.7010		chaperone protein DNAj, putative	C9JB42	DNAJB6	human	8e-20	66.6	DnaJ homolog subfamily B member 6 (Fragment)
	Tb927.8.7010		chaperone protein DNAj, putative	C9JDR7	DNAJB6	human	7e-19	65.1	DnaJ homolog subfamily B member 6 (Fragment)
	Tb927.8.7010		chaperone protein DNAj, putative	C9J2P2	DNAJB6	human	2e-18	65.1	DnaJ homolog subfamily B member 6 (Fragment)
	Tb927.8.7010		chaperone protein DNAj, putative	Q9QYI7	Dnajb8	mouse	6e-18	65.5	DnaJ homolog subfamily B member 8	GO:0005622,GO:0005575,GO:0005623,GO:0005737,GO:0005829,GO:0043226,GO:0005634,GO:0006457,GO:0008150,GO:0022607,GO:0003674,GO:0051082	intracellular,cellular_component,cell,cytoplasm,cytosol,organelle,nucleus,protein folding,biological_process,cellular component assembly,molecular_function,unfolded protein binding
	Tb927.8.7010		chaperone protein DNAj, putative	A2AS91	Dnajc16	mouse	6e-18	62.4	DnaJ homolog subfamily C member 16 (Fragment)
	Tb927.2.1680		cyclophilin-type peptidyl-prolyl cis-trans isomerase, putative	P62937	PPIA	human	3e-78	222	Peptidyl-prolyl cis-trans isomerase A	GO:0005622,GO:0005575,GO:0005623,GO:0005737,GO:0005829,GO:0005576,GO:0043226,GO:0005615,GO:0005634,GO:0008150,GO:0044403,GO:0040011,GO:0061024,GO:0002376,GO:0048870,GO:0006810,GO:0006457,GO:0006464,GO:0006259,GO:0009058,GO:0034641,GO:0022607,GO:0003674,GO:0016853,GO:0003723,GO:0051082	intracellular,cellular_component,cell,cytoplasm,cytosol,extracellular region,organelle,extracellular space,nucleus,biological_process,symbiosis, encompassing mutualism through parasitism,locomotion,membrane organization,immune system process,cell motility,transport,protein folding,cellular protein modification process,DNA metabolic process,biosynthetic process,cellular nitrogen compound metabolic…
	Tb927.2.1680		cyclophilin-type peptidyl-prolyl cis-trans isomerase, putative	Q08752	PPID	human	3e-73	217	Peptidyl-prolyl cis-trans isomerase D	GO:0005622,GO:0005575,GO:0005623,GO:0005737,GO:0005634,GO:0043226,GO:0005730,GO:0005654,GO:0008150,GO:0008219,GO:0006457,GO:0009058,GO:0034641,GO:0006810,GO:0044403,GO:0022607,GO:0065003,GO:0006461,GO:0003674,GO:0016853,GO:0008134	intracellular,cellular_component,cell,cytoplasm,nucleus,organelle,nucleolus,nucleoplasm,biological_process,cell death,protein folding,biosynthetic process,cellular nitrogen compound metabolic process,transport,symbiosis, encompassing mutualism through parasitism,cellular component assembly,macromolecular complex assembly,protein complex assembly,molecular_function,isomerase activity,transcription…
	Tb927.2.1680		cyclophilin-type peptidyl-prolyl cis-trans isomerase, putative	Q9UNP9	PPIE	human	3e-74	217	Peptidyl-prolyl cis-trans isomerase E	GO:0005622,GO:0005575,GO:0005623,GO:0005634,GO:0043226,GO:0005654,GO:0006397,GO:0008150,GO:0034641,GO:0044403,GO:0006457,GO:0009058,GO:0006259,GO:0006950,GO:0003674,GO:0016853,GO:0003723	intracellular,cellular_component,cell,nucleus,organelle,nucleoplasm,mRNA processing,biological_process,cellular nitrogen compound metabolic process,symbiosis, encompassing mutualism through parasitism,protein folding,biosynthetic process,DNA metabolic process,response to stress,molecular_function,isomerase activity,RNA binding
	Tb927.2.1680		cyclophilin-type peptidyl-prolyl cis-trans isomerase, putative	P30405	PPIF	human	2e-80	229	Peptidyl-prolyl cis-trans isomerase F, mitochondrial	GO:0005575,GO:0005622,GO:0005739,GO:0005623,GO:0005737,GO:0043226,GO:0007005,GO:0008150,GO:0008219,GO:0006950,GO:0007165,GO:0006091,GO:0034641,GO:0044281,GO:0006810,GO:0055085,GO:0006457,GO:0061024,GO:0003674,GO:0016853	cellular_component,intracellular,mitochondrion,cell,cytoplasm,organelle,mitochondrion organization,biological_process,cell death,response to stress,signal transduction,generation of precursor metabolites and energy,cellular nitrogen compound metabolic process,small molecule metabolic process,transport,transmembrane transport,protein folding,membrane organization,molecular_function,isomerase activ…	X
	Tb927.2.1680		cyclophilin-type peptidyl-prolyl cis-trans isomerase, putative	E9PEQ6	PPIE	human	2e-74	216	Peptidyl-prolyl cis-trans isomerase	GO:0008150,GO:0006457,GO:0003674,GO:0016853	biological_process,protein folding,molecular_function,isomerase activity
	Tb927.2.1680		cyclophilin-type peptidyl-prolyl cis-trans isomerase, putative	P17742	Ppia	mouse	2e-77	220	Peptidyl-prolyl cis-trans isomerase A	GO:0005622,GO:0005575,GO:0005623,GO:0005737,GO:0005829,GO:0005576,GO:0005615,GO:0043226,GO:0005634,GO:0008150,GO:0030154,GO:0048856,GO:0006810,GO:0044403,GO:0006457,GO:0006464,GO:0003674,GO:0016853,GO:0003723	intracellular,cellular_component,cell,cytoplasm,cytosol,extracellular region,extracellular space,organelle,nucleus,biological_process,cell differentiation,anatomical structure development,transport,symbiosis, encompassing mutualism through parasitism,protein folding,cellular protein modification process,molecular_function,isomerase activity,RNA binding
	Tb927.2.1680		cyclophilin-type peptidyl-prolyl cis-trans isomerase, putative	Q9QZH3	Ppie	mouse	3e-74	217	Peptidyl-prolyl cis-trans isomerase E	GO:0005622,GO:0005575,GO:0005623,GO:0005634,GO:0043226,GO:0008150,GO:0034641,GO:0006397,GO:0044403,GO:0006457,GO:0006464,GO:0009058,GO:0003674,GO:0016853,GO:0003723	intracellular,cellular_component,cell,nucleus,organelle,biological_process,cellular nitrogen compound metabolic process,mRNA processing,symbiosis, encompassing mutualism through parasitism,protein folding,cellular protein modification process,biosynthetic process,molecular_function,isomerase activity,RNA binding
	Tb927.2.1680		cyclophilin-type peptidyl-prolyl cis-trans isomerase, putative	Q99KR7	Ppif	mouse	8e-81	230	Peptidyl-prolyl cis-trans isomerase F, mitochondrial	GO:0005622,GO:0005575,GO:0005739,GO:0005623,GO:0005737,GO:0043226,GO:0043234,GO:0007005,GO:0008150,GO:0008219,GO:0006950,GO:0007165,GO:0006091,GO:0034641,GO:0044281,GO:0006810,GO:0055085,GO:0006457,GO:0006464,GO:0061024,GO:0003674,GO:0016853	intracellular,cellular_component,mitochondrion,cell,cytoplasm,organelle,protein complex,mitochondrion organization,biological_process,cell death,response to stress,signal transduction,generation of precursor metabolites and energy,cellular nitrogen compound metabolic process,small molecule metabolic process,transport,transmembrane transport,protein folding,cellular protein modification process,me…	X
	Tb927.2.1680		cyclophilin-type peptidyl-prolyl cis-trans isomerase, putative	Q5SVY2	Ppia	mouse	2e-77	220	Peptidyl-prolyl cis-trans isomerase	GO:0005829,GO:0005615,GO:0070062,GO:0005925,GO:0016020,GO:0005634,GO:0034389,GO:0030182,GO:0050714,GO:0045070,GO:0006457,GO:0000413,GO:0045069,GO:0003755,GO:0044822	cytosol,extracellular space,extracellular exosome,focal adhesion,membrane,nucleus,lipid particle organization,neuron differentiation,positive regulation of protein secretion,positive regulation of viral genome replication,protein folding,protein peptidyl-prolyl isomerization,regulation of viral genome replication,peptidyl-prolyl cis-trans isomerase activity,poly(A) RNA binding
	Tb927.2.1680		cyclophilin-type peptidyl-prolyl cis-trans isomerase, putative	YDR155C	CPR1	yeast	5e-74	211	Cytoplasmic peptidyl-prolyl cis-trans isomerase (cyclophilin); catalyzes the cis-trans isomerization of peptide bonds N-terminal to proline residues; binds the drug cyclosporin A; N-terminally propionylated in vivo; protein abundance increases in response to DNA replication stress	GO:0005622,GO:0005575,GO:0005623,GO:0043226,GO:0005694,GO:0005737,GO:0005739,GO:0005634,GO:0003674,GO:0003723,GO:0016853,GO:0003729,GO:0051276,GO:0008150,GO:0006464,GO:0000003,GO:0007049	intracellular,cellular_component,cell,organelle,chromosome,cytoplasm,mitochondrion,nucleus,molecular_function,RNA binding,isomerase activity,mRNA binding,chromosome organization,biological_process,cellular protein modification process,reproduction,cell cycle	X
	Tb927.10.10390		trypanothione reductase	P00390	GSR	human	4e-88	271	Glutathione reductase, mitochondrial	GO:0005622,GO:0005575,GO:0005623,GO:0005737,GO:0005829,GO:0005886,GO:0005576,GO:0043226,GO:0005739,GO:0008150,GO:0042592,GO:0006790,GO:0034641,GO:0044281,GO:0006950,GO:0003674,GO:0043167,GO:0016491	intracellular,cellular_component,cell,cytoplasm,cytosol,plasma membrane,extracellular region,organelle,mitochondrion,biological_process,homeostatic process,sulfur compound metabolic process,cellular nitrogen compound metabolic process,small molecule metabolic process,response to stress,molecular_function,ion binding,oxidoreductase activity	X
	Tb927.10.10390		trypanothione reductase	P00390-2	GSR	human	1e-88	271	Isoform Cytoplasmic of Glutathione reductase, mitochondrial	GO:0005622,GO:0005575,GO:0005623,GO:0005737,GO:0005829,GO:0005886,GO:0005576,GO:0043226,GO:0005739,GO:0008150,GO:0042592,GO:0006790,GO:0034641,GO:0044281,GO:0006950,GO:0003674,GO:0043167,GO:0016491	intracellular,cellular_component,cell,cytoplasm,cytosol,plasma membrane,extracellular region,organelle,mitochondrion,biological_process,homeostatic process,sulfur compound metabolic process,cellular nitrogen compound metabolic process,small molecule metabolic process,response to stress,molecular_function,ion binding,oxidoreductase activity	X
	Tb927.10.10390		trypanothione reductase	P00390-3	GSR	human	1e-81	253	Isoform 2 of Glutathione reductase, mitochondrial	GO:0005622,GO:0005575,GO:0005623,GO:0005737,GO:0005829,GO:0005886,GO:0005576,GO:0043226,GO:0005739,GO:0008150,GO:0042592,GO:0006790,GO:0034641,GO:0044281,GO:0006950,GO:0003674,GO:0043167,GO:0016491	intracellular,cellular_component,cell,cytoplasm,cytosol,plasma membrane,extracellular region,organelle,mitochondrion,biological_process,homeostatic process,sulfur compound metabolic process,cellular nitrogen compound metabolic process,small molecule metabolic process,response to stress,molecular_function,ion binding,oxidoreductase activity	X
	Tb927.10.10390		trypanothione reductase	P00390-4	GSR	human	3e-74	233	Isoform 3 of Glutathione reductase, mitochondrial	GO:0005622,GO:0005575,GO:0005623,GO:0005737,GO:0005829,GO:0005886,GO:0005576,GO:0043226,GO:0005739,GO:0008150,GO:0042592,GO:0006790,GO:0034641,GO:0044281,GO:0006950,GO:0003674,GO:0043167,GO:0016491	intracellular,cellular_component,cell,cytoplasm,cytosol,plasma membrane,extracellular region,organelle,mitochondrion,biological_process,homeostatic process,sulfur compound metabolic process,cellular nitrogen compound metabolic process,small molecule metabolic process,response to stress,molecular_function,ion binding,oxidoreductase activity	X
	Tb927.10.10390		trypanothione reductase	P47791	Gsr	mouse	6e-83	257	Glutathione reductase, mitochondrial	GO:0005886,GO:0005575,GO:0005623,GO:0005576,GO:0043226,GO:0005622,GO:0005737,GO:0005739,GO:0008150,GO:0042592,GO:0006790,GO:0034641,GO:0003674,GO:0043167,GO:0016491	plasma membrane,cellular_component,cell,extracellular region,organelle,intracellular,cytoplasm,mitochondrion,biological_process,homeostatic process,sulfur compound metabolic process,cellular nitrogen compound metabolic process,molecular_function,ion binding,oxidoreductase activity	X
	Tb927.10.10390		trypanothione reductase	P47791-2	Gsr	mouse	2e-83	257	Isoform Cytoplasmic of Glutathione reductase, mitochondrial	GO:0005886,GO:0005575,GO:0005623,GO:0005576,GO:0043226,GO:0005622,GO:0005737,GO:0005739,GO:0008150,GO:0042592,GO:0006790,GO:0034641,GO:0003674,GO:0043167,GO:0016491	plasma membrane,cellular_component,cell,extracellular region,organelle,intracellular,cytoplasm,mitochondrion,biological_process,homeostatic process,sulfur compound metabolic process,cellular nitrogen compound metabolic process,molecular_function,ion binding,oxidoreductase activity	X
	Tb927.10.10390		trypanothione reductase	Q9JLT4	Txnrd2	mouse	1e-73	233	Thioredoxin reductase 2, mitochondrial	GO:0005739,GO:0045454,GO:0050787,GO:0007507,GO:0030097,GO:0000305,GO:0050660,GO:0016152,GO:0045340,GO:0050661,GO:0004791	mitochondrion,cell redox homeostasis,detoxification of mercury ion,heart development,hemopoiesis,response to oxygen radical,flavin adenine dinucleotide binding,mercury (II) reductase activity,mercury ion binding,NADP binding,thioredoxin-disulfide reductase activity	X
	Tb927.10.10390		trypanothione reductase	Q9JLT4-2	Txnrd2	mouse	4e-74	233	Isoform 2 of Thioredoxin reductase 2, mitochondrial	GO:0005739,GO:0045454,GO:0050787,GO:0007507,GO:0030097,GO:0000305,GO:0050660,GO:0016152,GO:0045340,GO:0050661,GO:0004791	mitochondrion,cell redox homeostasis,detoxification of mercury ion,heart development,hemopoiesis,response to oxygen radical,flavin adenine dinucleotide binding,mercury (II) reductase activity,mercury ion binding,NADP binding,thioredoxin-disulfide reductase activity	X
	Tb927.10.10390		trypanothione reductase	A0A0M3HEQ0	Txnrd2	mouse	1e-73	233	Thioredoxin reductase 2, mitochondrial	NA	NA
	Tb927.10.10390		trypanothione reductase	YPL091W	GLR1	yeast	3e-77	241	Cytosolic and mitochondrial glutathione oxidoreductase; converts oxidized glutathione to reduced glutathione; cytosolic Glr1p is the main determinant of the glutathione redox state of the mitochondrial intermembrane space; mitochondrial Glr1p has a role in resistance to hyperoxia; protein abundance increases in response to DNA replication stress	GO:0005622,GO:0005575,GO:0005623,GO:0005737,GO:0043226,GO:0005739,GO:0005634,GO:0003674,GO:0016491,GO:0008150,GO:0006950	intracellular,cellular_component,cell,cytoplasm,organelle,mitochondrion,nucleus,molecular_function,oxidoreductase activity,biological_process,response to stress	X
	Tb927.4.5040		dihydrolipoamide dehydrogenase, putative	P09622	DLD	human	2e-30	112	Dihydrolipoyl dehydrogenase, mitochondrial	GO:0005622,GO:0005575,GO:0005773,GO:0005623,GO:0005737,GO:0016023,GO:0043226,GO:0005929,GO:0005739,GO:0005634,GO:0005654,GO:0043234,GO:0008150,GO:0044281,GO:0007568,GO:0006520,GO:0009056,GO:0042592,GO:0006790,GO:0034641,GO:0051186,GO:0009790,GO:0048856,GO:0006629,GO:0009058,GO:0006091,GO:0000003,GO:0021700,GO:0030154,GO:0003674,GO:0016491,GO:0043167	intracellular,cellular_component,vacuole,cell,cytoplasm,cytoplasmic membrane-bounded vesicle,organelle,cilium,mitochondrion,nucleus,nucleoplasm,protein complex,biological_process,small molecule metabolic process,aging,cellular amino acid metabolic process,catabolic process,homeostatic process,sulfur compound metabolic process,cellular nitrogen compound metabolic process,cofactor metabolic process…	X
	Tb927.4.5040		dihydrolipoamide dehydrogenase, putative	P09622-3	DLD	human	7e-25	94.4	Isoform 3 of Dihydrolipoyl dehydrogenase, mitochondrial	GO:0005622,GO:0005575,GO:0005773,GO:0005623,GO:0005737,GO:0016023,GO:0043226,GO:0005929,GO:0005739,GO:0005634,GO:0005654,GO:0043234,GO:0008150,GO:0044281,GO:0007568,GO:0006520,GO:0009056,GO:0042592,GO:0006790,GO:0034641,GO:0051186,GO:0009790,GO:0048856,GO:0006629,GO:0009058,GO:0006091,GO:0000003,GO:0021700,GO:0030154,GO:0003674,GO:0016491,GO:0043167	intracellular,cellular_component,vacuole,cell,cytoplasm,cytoplasmic membrane-bounded vesicle,organelle,cilium,mitochondrion,nucleus,nucleoplasm,protein complex,biological_process,small molecule metabolic process,aging,cellular amino acid metabolic process,catabolic process,homeostatic process,sulfur compound metabolic process,cellular nitrogen compound metabolic process,cofactor metabolic process…	X
	Tb927.4.5040		dihydrolipoamide dehydrogenase, putative	Q9NNW7-2	TXNRD2	human	9e-24	91.7	Isoform 2 of Thioredoxin reductase 2, mitochondrial	GO:0005622,GO:0005575,GO:0005739,GO:0005623,GO:0005737,GO:0043226,GO:0008150,GO:0042592,GO:0006950,GO:0003674,GO:0043167,GO:0016491	intracellular,cellular_component,mitochondrion,cell,cytoplasm,organelle,biological_process,homeostatic process,response to stress,molecular_function,ion binding,oxidoreductase activity	X
	Tb927.4.5040		dihydrolipoamide dehydrogenase, putative	Q9NNW7-3	TXNRD2	human	6e-24	91.3	Isoform 3 of Thioredoxin reductase 2, mitochondrial	GO:0005622,GO:0005575,GO:0005739,GO:0005623,GO:0005737,GO:0043226,GO:0008150,GO:0042592,GO:0006950,GO:0003674,GO:0043167,GO:0016491	intracellular,cellular_component,mitochondrion,cell,cytoplasm,organelle,biological_process,homeostatic process,response to stress,molecular_function,ion binding,oxidoreductase activity	X
	Tb927.4.5040		dihydrolipoamide dehydrogenase, putative	A0A096LNN4	TXNRD2	human	6e-24	91.3	Thioredoxin reductase 2, mitochondrial	GO:0005575,GO:0005623,GO:0008150,GO:0042592,GO:0003674,GO:0043167,GO:0016491	cellular_component,cell,biological_process,homeostatic process,molecular_function,ion binding,oxidoreductase activity
	Tb927.4.5040		dihydrolipoamide dehydrogenase, putative	E9PEX6	DLD	human	4e-24	92.4	Dihydrolipoyl dehydrogenase	GO:0005622,GO:0005575,GO:0005623,GO:0005737,GO:0043226,GO:0005739,GO:0005634,GO:0005654,GO:0008150,GO:0042592,GO:0003674,GO:0016491,GO:0043167	intracellular,cellular_component,cell,cytoplasm,organelle,mitochondrion,nucleus,nucleoplasm,biological_process,homeostatic process,molecular_function,oxidoreductase activity,ion binding	X
	Tb927.4.5040		dihydrolipoamide dehydrogenase, putative	O08749	Dld	mouse	6e-30	110	Dihydrolipoyl dehydrogenase, mitochondrial	GO:0005622,GO:0005575,GO:0005773,GO:0005623,GO:0005737,GO:0016023,GO:0043226,GO:0005929,GO:0005739,GO:0005634,GO:0005654,GO:0008150,GO:0042592,GO:0009790,GO:0048856,GO:0006091,GO:0034641,GO:0044281,GO:0000003,GO:0021700,GO:0030154,GO:0003674,GO:0016491,GO:0043167	intracellular,cellular_component,vacuole,cell,cytoplasm,cytoplasmic membrane-bounded vesicle,organelle,cilium,mitochondrion,nucleus,nucleoplasm,biological_process,homeostatic process,embryo development,anatomical structure development,generation of precursor metabolites and energy,cellular nitrogen compound metabolic process,small molecule metabolic process,reproduction,developmental maturation,c…	X
	Tb927.4.5040		dihydrolipoamide dehydrogenase, putative	YFL018C	LPD1	yeast	4e-40	140	Dihydrolipoamide dehydrogenase; the lipoamide dehydrogenase component (E3) of the pyruvate dehydrogenase and 2-oxoglutarate dehydrogenase multi-enzyme complexes; PDH complex is concentrated in spots within the mitochondrial matrix, often near the ERMES complex and near peroxisomes; LPD1 has a paralog, IRC15, that arose from the whole genome duplication	GO:0005622,GO:0005575,GO:0005623,GO:0005737,GO:0043226,GO:0005739,GO:0003674,GO:0016491,GO:0008150,GO:0044281,GO:0006520	intracellular,cellular_component,cell,cytoplasm,organelle,mitochondrion,molecular_function,oxidoreductase activity,biological_process,small molecule metabolic process,cellular amino acid metabolic process	X
	Tb927.4.5040		dihydrolipoamide dehydrogenase, putative	YPL017C	IRC15	yeast	5e-35	125	Microtubule associated protein; regulates microtubule dynamics; required for accurate meiotic chromosome segregation; null mutant displays large budded cells due to delayed mitotic progression, increased levels of spontaneous Rad52 foci; IRC15 has a paralog, LPD1, that arose from the whole genome duplication	GO:0005622,GO:0005575,GO:0005623,GO:0005737,GO:0043226,GO:0005856,GO:0003674,GO:0008092,GO:0008168,GO:0006259,GO:0008150,GO:0034641,GO:0007059,GO:0007010,GO:0000003,GO:0007049	intracellular,cellular_component,cell,cytoplasm,organelle,cytoskeleton,molecular_function,cytoskeletal protein binding,methyltransferase activity,DNA metabolic process,biological_process,cellular nitrogen compound metabolic process,chromosome segregation,cytoskeleton organization,reproduction,cell cycle
	Tb927.4.5040		dihydrolipoamide dehydrogenase, putative	YPL091W	GLR1	yeast	3e-29	108	Cytosolic and mitochondrial glutathione oxidoreductase; converts oxidized glutathione to reduced glutathione; cytosolic Glr1p is the main determinant of the glutathione redox state of the mitochondrial intermembrane space; mitochondrial Glr1p has a role in resistance to hyperoxia; protein abundance increases in response to DNA replication stress	GO:0005622,GO:0005575,GO:0005623,GO:0005737,GO:0043226,GO:0005739,GO:0005634,GO:0003674,GO:0016491,GO:0008150,GO:0006950	intracellular,cellular_component,cell,cytoplasm,organelle,mitochondrion,nucleus,molecular_function,oxidoreductase activity,biological_process,response to stress	X
	Tb927.4.840		hypothetical protein, conserved	Q15118	PDK1	human	3e-13	57	[Pyruvate dehydrogenase (acetyl-transferring)] kinase isozyme 1, mitochondrial	GO:0005622,GO:0005575,GO:0005739,GO:0005623,GO:0005737,GO:0043226,GO:0043234,GO:0008150,GO:0008283,GO:0005975,GO:0044281,GO:0007165,GO:0006950,GO:0008219,GO:0006914,GO:0007005,GO:0009056,GO:0006790,GO:0006629,GO:0009058,GO:0051186,GO:0003674,GO:0043167,GO:0016301	intracellular,cellular_component,mitochondrion,cell,cytoplasm,organelle,protein complex,biological_process,cell proliferation,carbohydrate metabolic process,small molecule metabolic process,signal transduction,response to stress,cell death,autophagy,mitochondrion organization,catabolic process,sulfur compound metabolic process,lipid metabolic process,biosynthetic process,cofactor metabolic proces…	X
	Tb927.4.840		hypothetical protein, conserved	Q15118-2	PDK1	human	3e-13	57	Isoform 2 of [Pyruvate dehydrogenase (acetyl-transferring)] kinase isozyme 1, mitochondrial	GO:0005622,GO:0005575,GO:0005739,GO:0005623,GO:0005737,GO:0043226,GO:0043234,GO:0008150,GO:0008283,GO:0005975,GO:0044281,GO:0007165,GO:0006950,GO:0008219,GO:0006914,GO:0007005,GO:0009056,GO:0006790,GO:0006629,GO:0009058,GO:0051186,GO:0003674,GO:0043167,GO:0016301	intracellular,cellular_component,mitochondrion,cell,cytoplasm,organelle,protein complex,biological_process,cell proliferation,carbohydrate metabolic process,small molecule metabolic process,signal transduction,response to stress,cell death,autophagy,mitochondrion organization,catabolic process,sulfur compound metabolic process,lipid metabolic process,biosynthetic process,cofactor metabolic proces…	X
	Tb927.4.840		hypothetical protein, conserved	Q16654	PDK4	human	9e-13	55.5	[Pyruvate dehydrogenase (acetyl-transferring)] kinase isozyme 4, mitochondrial	GO:0005622,GO:0005575,GO:0005739,GO:0005623,GO:0005737,GO:0043226,GO:0008150,GO:0006950,GO:0042592,GO:0005975,GO:0044281,GO:0007165,GO:0008219,GO:0002376,GO:0006790,GO:0006629,GO:0009058,GO:0051186,GO:0006914,GO:0009056,GO:0003674,GO:0043167,GO:0016301	intracellular,cellular_component,mitochondrion,cell,cytoplasm,organelle,biological_process,response to stress,homeostatic process,carbohydrate metabolic process,small molecule metabolic process,signal transduction,cell death,immune system process,sulfur compound metabolic process,lipid metabolic process,biosynthetic process,cofactor metabolic process,autophagy,catabolic process,molecular_function…	X
	Tb927.4.840		hypothetical protein, conserved	Q8BFP9	Pdk1	mouse	4e-13	56.6	[Pyruvate dehydrogenase (acetyl-transferring)] kinase isozyme 1, mitochondrial	GO:0005622,GO:0005575,GO:0005739,GO:0005623,GO:0005737,GO:0043226,GO:0043234,GO:0005886,GO:0008150,GO:0008283,GO:0005975,GO:0044281,GO:0007165,GO:0006950,GO:0008219,GO:0006464,GO:0006790,GO:0006629,GO:0009058,GO:0051186,GO:0003674,GO:0043167,GO:0016301	intracellular,cellular_component,mitochondrion,cell,cytoplasm,organelle,protein complex,plasma membrane,biological_process,cell proliferation,carbohydrate metabolic process,small molecule metabolic process,signal transduction,response to stress,cell death,cellular protein modification process,sulfur compound metabolic process,lipid metabolic process,biosynthetic process,cofactor metabolic process…	X
	Tb927.4.840		hypothetical protein, conserved	O70571	Pdk4	mouse	6e-13	55.8	[Pyruvate dehydrogenase (acetyl-transferring)] kinase isozyme 4, mitochondrial	GO:0005622,GO:0005575,GO:0005739,GO:0005623,GO:0005737,GO:0043226,GO:0006790,GO:0008150,GO:0009058,GO:0044281,GO:0051186,GO:0006950,GO:0042592,GO:0005975,GO:0007165,GO:0008219,GO:0006464,GO:0006629,GO:0003674,GO:0043167,GO:0016301	intracellular,cellular_component,mitochondrion,cell,cytoplasm,organelle,sulfur compound metabolic process,biological_process,biosynthetic process,small molecule metabolic process,cofactor metabolic process,response to stress,homeostatic process,carbohydrate metabolic process,signal transduction,cell death,cellular protein modification process,lipid metabolic process,molecular_function,ion binding…	X
	Tb927.4.840		hypothetical protein, conserved	Q544J2	Pdk4	mouse	6e-13	55.8	Pyruvate dehydrogenase kinase, isoenzyme 4	GO:0005743,GO:0005739,GO:0006086,GO:0071398,GO:0009267,GO:0008286,GO:2000811,GO:0006468,GO:0072593,GO:0010510,GO:0042304,GO:0010906,GO:0005524,GO:0004672,GO:0004712	mitochondrial inner membrane,mitochondrion,acetyl-CoA biosynthetic process from pyruvate,cellular response to fatty acid,cellular response to starvation,insulin receptor signaling pathway,negative regulation of anoikis,protein phosphorylation,reactive oxygen species metabolic process,regulation of acetyl-CoA biosynthetic process from pyruvate,regulation of fatty acid biosynthetic process,regulati…	X
	Tb927.4.840		hypothetical protein, conserved	YIL042C	PKP1	yeast	5e-13	56.2	Mitochondrial protein kinase; involved in negative regulation of pyruvate dehydrogenase complex activity by phosphorylating the ser-133 residue of the Pda1p subunit; acts in concert with kinase Pkp2p and phosphatases Ptc5p and Ptc6p	GO:0005622,GO:0005575,GO:0005623,GO:0005737,GO:0043226,GO:0005739,GO:0003674,GO:0016301,GO:0006464,GO:0008150	intracellular,cellular_component,cell,cytoplasm,organelle,mitochondrion,molecular_function,kinase activity,cellular protein modification process,biological_process	X
	Tb927.7.5540		2,4-dienoyl-coa reductase-like protein	YDL171C	GLT1	yeast	2e-10	52	NAD(+)-dependent glutamate synthase (GOGAT); synthesizes glutamate from glutamine and alpha-ketoglutarate; with Gln1p, forms the secondary pathway for glutamate biosynthesis from ammonia; expression regulated by nitrogen source; assembles into filaments as cells approach stationary phase and under cytosolic acidification and starvation conditions	GO:0005622,GO:0005575,GO:0005623,GO:0005737,GO:0043226,GO:0005739,GO:0003674,GO:0016491,GO:0008150,GO:0044281,GO:0006520	intracellular,cellular_component,cell,cytoplasm,organelle,mitochondrion,molecular_function,oxidoreductase activity,biological_process,small molecule metabolic process,cellular amino acid metabolic process	X
	Tb927.7.5540		2,4-dienoyl-coa reductase-like protein	YHR179W	OYE2	yeast	4e-17	70.5	Conserved NADPH oxidoreductase containing flavin mononucleotide (FMN); responsible for geraniol reduction into citronellol during fermentation; homologous to Oye3p with different ligand binding and catalytic properties; may be involved in sterol metabolism, oxidative stress response, and programmed cell death; protein abundance increases in response to DNA replication stress	GO:0005622,GO:0005575,GO:0005623,GO:0005737,GO:0043226,GO:0005739,GO:0005634,GO:0003674,GO:0016491	intracellular,cellular_component,cell,cytoplasm,organelle,mitochondrion,nucleus,molecular_function,oxidoreductase activity	X
	Tb927.7.5540		2,4-dienoyl-coa reductase-like protein	YPL171C	OYE3	yeast	4e-12	54.7	Conserved NADPH oxidoreductase containing flavin mononucleotide (FMN); homologous to Oye2p with different ligand binding and catalytic properties; has potential roles in oxidative stress response and programmed cell death	GO:0005575,GO:0003674,GO:0016491	cellular_component,molecular_function,oxidoreductase activity
	Tb927.2.4240		GTP binding protein, putative	Q9NTK5	OLA1	human	3e-62	195	Obg-like ATPase 1	GO:0005622,GO:0005575,GO:0005623,GO:0005815,GO:0005856,GO:0043226,GO:0005737,GO:0005576,GO:0005634,GO:0005730,GO:0008150,GO:0034641,GO:0044281,GO:0003674,GO:0043167,GO:0016887	intracellular,cellular_component,cell,microtubule organizing center,cytoskeleton,organelle,cytoplasm,extracellular region,nucleus,nucleolus,biological_process,cellular nitrogen compound metabolic process,small molecule metabolic process,molecular_function,ion binding,ATPase activity
	Tb927.2.4240		GTP binding protein, putative	Q9NTK5-2	OLA1	human	2e-22	81.6	Isoform 2 of Obg-like ATPase 1	GO:0005622,GO:0005575,GO:0005623,GO:0005815,GO:0005856,GO:0043226,GO:0005737,GO:0005576,GO:0005634,GO:0005730,GO:0008150,GO:0034641,GO:0044281,GO:0003674,GO:0043167,GO:0016887	intracellular,cellular_component,cell,microtubule organizing center,cytoskeleton,organelle,cytoplasm,extracellular region,nucleus,nucleolus,biological_process,cellular nitrogen compound metabolic process,small molecule metabolic process,molecular_function,ion binding,ATPase activity
	Tb927.2.4240		GTP binding protein, putative	Q9NTK5-3	OLA1	human	5e-44	143	Isoform 3 of Obg-like ATPase 1	GO:0005622,GO:0005575,GO:0005623,GO:0005815,GO:0005856,GO:0043226,GO:0005737,GO:0005576,GO:0005634,GO:0005730,GO:0008150,GO:0034641,GO:0044281,GO:0003674,GO:0043167,GO:0016887	intracellular,cellular_component,cell,microtubule organizing center,cytoskeleton,organelle,cytoplasm,extracellular region,nucleus,nucleolus,biological_process,cellular nitrogen compound metabolic process,small molecule metabolic process,molecular_function,ion binding,ATPase activity
	Tb927.2.4240		GTP binding protein, putative	J3KQ32	OLA1	human	6e-62	195	Obg-like ATPase 1	GO:0005622,GO:0005575,GO:0005623,GO:0005815,GO:0005856,GO:0043226,GO:0005737,GO:0005634,GO:0005730,GO:0003674,GO:0043167,GO:0016887	intracellular,cellular_component,cell,microtubule organizing center,cytoskeleton,organelle,cytoplasm,nucleus,nucleolus,molecular_function,ion binding,ATPase activity
	Tb927.2.4240		GTP binding protein, putative	C9JTK6	OLA1	human	2e-30	100	Obg-like ATPase 1 (Fragment)	GO:0005622,GO:0005575,GO:0005623,GO:0005815,GO:0005856,GO:0043226,GO:0005737,GO:0003674,GO:0043167	intracellular,cellular_component,cell,microtubule organizing center,cytoskeleton,organelle,cytoplasm,molecular_function,ion binding
	Tb927.2.4240		GTP binding protein, putative	Q9CZ30	Ola1	mouse	5e-62	194	Obg-like ATPase 1	GO:0005622,GO:0005575,GO:0005623,GO:0005815,GO:0005856,GO:0043226,GO:0005737,GO:0005576,GO:0005634,GO:0005730,GO:0003674,GO:0043167,GO:0016887	intracellular,cellular_component,cell,microtubule organizing center,cytoskeleton,organelle,cytoplasm,extracellular region,nucleus,nucleolus,molecular_function,ion binding,ATPase activity
	Tb927.2.4240		GTP binding protein, putative	Q9CZ30-2	Ola1	mouse	3e-44	143	Isoform 2 of Obg-like ATPase 1	GO:0005622,GO:0005575,GO:0005623,GO:0005815,GO:0005856,GO:0043226,GO:0005737,GO:0005576,GO:0005634,GO:0005730,GO:0003674,GO:0043167,GO:0016887	intracellular,cellular_component,cell,microtubule organizing center,cytoskeleton,organelle,cytoplasm,extracellular region,nucleus,nucleolus,molecular_function,ion binding,ATPase activity
	Tb927.2.4240		GTP binding protein, putative	B1AYJ9	Ola1	mouse	3e-44	144	Obg-like ATPase 1	GO:0005813,GO:0005737,GO:0070062,GO:0016020,GO:0005524,GO:0005525	centrosome,cytoplasm,extracellular exosome,membrane,ATP binding,GTP binding
	Tb927.2.4240		GTP binding protein, putative	YBR025C	OLA1	yeast	5e-51	165	P-loop ATPase with similarity to human OLA1 and bacterial YchF; identified as specifically interacting with the proteasome; null mutant displays increased translation rate and increased readthrough of premature stop codons; protein abundance increases in response to hydrogen peroxide and to DNA replication stress	GO:0005622,GO:0005575,GO:0005623,GO:0005737,GO:0003674,GO:0016887,GO:0008150	intracellular,cellular_component,cell,cytoplasm,molecular_function,ATPase activity,biological_process
	Tb927.2.4240		GTP binding protein, putative	YHL014C	YLF2	yeast	7e-51	165	Protein of unknown function; has weak similarity to E. coli GTP-binding protein gtp1; the authentic, non-tagged protein is detected in highly purified mitochondria in high-throughput studies	GO:0005622,GO:0005575,GO:0005623,GO:0005737,GO:0043226,GO:0005739,GO:0003674,GO:0043167,GO:0008150	intracellular,cellular_component,cell,cytoplasm,organelle,mitochondrion,molecular_function,ion binding,biological_process	X
	Tb927.9.10050		hypothetical protein, conserved	Q15070	OXA1L	human	2e-13	57.8	Mitochondrial inner membrane protein OXA1L	GO:0005622,GO:0005575,GO:0005739,GO:0005623,GO:0005737,GO:0043226,GO:0043234,GO:0006091,GO:0008150,GO:0006461,GO:0007005,GO:0022607,GO:0065003,GO:0061024,GO:0003674	intracellular,cellular_component,mitochondrion,cell,cytoplasm,organelle,protein complex,generation of precursor metabolites and energy,biological_process,protein complex assembly,mitochondrion organization,cellular component assembly,macromolecular complex assembly,membrane organization,molecular_function	X
	Tb927.9.10050		hypothetical protein, conserved	Q15070-2	OXA1L	human	1e-13	58.2	Isoform 2 of Mitochondrial inner membrane protein OXA1L	GO:0005622,GO:0005575,GO:0005739,GO:0005623,GO:0005737,GO:0043226,GO:0043234,GO:0006091,GO:0008150,GO:0006461,GO:0007005,GO:0022607,GO:0065003,GO:0061024,GO:0003674	intracellular,cellular_component,mitochondrion,cell,cytoplasm,organelle,protein complex,generation of precursor metabolites and energy,biological_process,protein complex assembly,mitochondrion organization,cellular component assembly,macromolecular complex assembly,membrane organization,molecular_function	X
	Tb927.9.10050		hypothetical protein, conserved	J3KNA0	OXA1L	human	3e-13	57.4	Mitochondrial inner membrane protein OXA1L	GO:0005575,GO:0005622,GO:0005739,GO:0005623,GO:0005737,GO:0043226,GO:0008150,GO:0061024	cellular_component,intracellular,mitochondrion,cell,cytoplasm,organelle,biological_process,membrane organization	X
	Tb927.9.10050		hypothetical protein, conserved	S4R3Q9	OXA1L	human	2e-13	57.8	Mitochondrial inner membrane protein OXA1L	GO:0005575,GO:0005622,GO:0005623,GO:0005737,GO:0043226,GO:0005739,GO:0008150,GO:0061024	cellular_component,intracellular,cell,cytoplasm,organelle,mitochondrion,biological_process,membrane organization	X
	Tb927.9.10050		hypothetical protein, conserved	E7EVY0	OXA1L	human	3e-13	57	Mitochondrial inner membrane protein OXA1L	GO:0005575,GO:0008150,GO:0061024	cellular_component,biological_process,membrane organization
	Tb927.5.2420		hypothetical protein, conserved	Q08J23	NSUN2	human	2e-47	169	tRNA (cytosine(34)-C(5))-methyltransferase	GO:0005622,GO:0005575,GO:0005623,GO:0005737,GO:0043226,GO:0005634,GO:0005730,GO:0005654,GO:0005856,GO:0008150,GO:0051301,GO:0000003,GO:0007049,GO:0007067,GO:0030154,GO:0048856,GO:0006399,GO:0034641,GO:0003674,GO:0003723,GO:0008168	intracellular,cellular_component,cell,cytoplasm,organelle,nucleus,nucleolus,nucleoplasm,cytoskeleton,biological_process,cell division,reproduction,cell cycle,mitotic nuclear division,cell differentiation,anatomical structure development,tRNA metabolic process,cellular nitrogen compound metabolic process,molecular_function,RNA binding,methyltransferase activity
	Tb927.5.2420		hypothetical protein, conserved	Q08J23-2	NSUN2	human	4e-46	164	Isoform 2 of tRNA (cytosine(34)-C(5))-methyltransferase	GO:0005622,GO:0005575,GO:0005623,GO:0005737,GO:0043226,GO:0005634,GO:0005730,GO:0005654,GO:0005856,GO:0008150,GO:0051301,GO:0000003,GO:0007049,GO:0007067,GO:0030154,GO:0048856,GO:0006399,GO:0034641,GO:0003674,GO:0003723,GO:0008168	intracellular,cellular_component,cell,cytoplasm,organelle,nucleus,nucleolus,nucleoplasm,cytoskeleton,biological_process,cell division,reproduction,cell cycle,mitotic nuclear division,cell differentiation,anatomical structure development,tRNA metabolic process,cellular nitrogen compound metabolic process,molecular_function,RNA binding,methyltransferase activity
	Tb927.5.2420		hypothetical protein, conserved	Q08J23-3	NSUN2	human	2e-31	116	Isoform 3 of tRNA (cytosine(34)-C(5))-methyltransferase	GO:0005622,GO:0005575,GO:0005623,GO:0005737,GO:0043226,GO:0005634,GO:0005730,GO:0005654,GO:0005856,GO:0008150,GO:0051301,GO:0000003,GO:0007049,GO:0007067,GO:0030154,GO:0048856,GO:0006399,GO:0034641,GO:0003674,GO:0003723,GO:0008168	intracellular,cellular_component,cell,cytoplasm,organelle,nucleus,nucleolus,nucleoplasm,cytoskeleton,biological_process,cell division,reproduction,cell cycle,mitotic nuclear division,cell differentiation,anatomical structure development,tRNA metabolic process,cellular nitrogen compound metabolic process,molecular_function,RNA binding,methyltransferase activity
	Tb927.5.2420		hypothetical protein, conserved	P46087-3	NOP2	human	3e-21	85.5	Isoform 3 of Probable 28S rRNA (cytosine(4447)-C(5))-methyltransferase	GO:0005622,GO:0005575,GO:0005623,GO:0005634,GO:0043226,GO:0005730,GO:0008150,GO:0008283,GO:0042254,GO:0034641,GO:0003674,GO:0003723,GO:0008168	intracellular,cellular_component,cell,nucleus,organelle,nucleolus,biological_process,cell proliferation,ribosome biogenesis,cellular nitrogen compound metabolic process,molecular_function,RNA binding,methyltransferase activity
	Tb927.5.2420		hypothetical protein, conserved	Q8CCT7	Nsun3	mouse	2e-22	86.3	Putative methyltransferase NSUN3	GO:0003674,GO:0008168,GO:0003723	molecular_function,methyltransferase activity,RNA binding
	Tb927.5.2420		hypothetical protein, conserved	Q1HFZ0	Nsun2	mouse	4e-50	177	tRNA (cytosine(34)-C(5))-methyltransferase	GO:0005622,GO:0005575,GO:0005623,GO:0005737,GO:0005634,GO:0043226,GO:0005730,GO:0005856,GO:0008150,GO:0051301,GO:0007049,GO:0007067,GO:0006399,GO:0034641,GO:0003674,GO:0003723,GO:0008168	intracellular,cellular_component,cell,cytoplasm,nucleus,organelle,nucleolus,cytoskeleton,biological_process,cell division,cell cycle,mitotic nuclear division,tRNA metabolic process,cellular nitrogen compound metabolic process,molecular_function,RNA binding,methyltransferase activity
	Tb927.5.2420		hypothetical protein, conserved	Q1HFZ0-2	Nsun2	mouse	3e-50	176	Isoform 2 of tRNA (cytosine(34)-C(5))-methyltransferase	GO:0005622,GO:0005575,GO:0005623,GO:0005737,GO:0005634,GO:0043226,GO:0005730,GO:0005856,GO:0008150,GO:0051301,GO:0007049,GO:0007067,GO:0006399,GO:0034641,GO:0003674,GO:0003723,GO:0008168	intracellular,cellular_component,cell,cytoplasm,nucleus,organelle,nucleolus,cytoskeleton,biological_process,cell division,cell cycle,mitotic nuclear division,tRNA metabolic process,cellular nitrogen compound metabolic process,molecular_function,RNA binding,methyltransferase activity
	Tb927.5.2420		hypothetical protein, conserved	H3BKN0	Nsun2	mouse	9e-48	169	tRNA (cytosine(34)-C(5))-methyltransferase	GO:0005737,GO:0005730,GO:0005634,GO:0030488,GO:0044822,GO:0016428	cytoplasm,nucleolus,nucleus,tRNA methylation,poly(A) RNA binding,tRNA (cytosine-5-)-methyltransferase activity
	Tb927.5.2420		hypothetical protein, conserved	YBL024W	NCL1	yeast	7e-42	150	S-adenosyl-L-methionine-dependent tRNA: m5C-methyltransferase; methylates cytosine to m5C at several positions in tRNAs and intron-containing pre-tRNAs; increases proportion of tRNALeu(CAA) with m5C at wobble position in response to hydrogen peroxide, causing selective translation of mRNA from genes enriched in TTG codon; loss of NCL1 confers hypersensitivity to oxidative stress; similar to Nop2p…	GO:0005622,GO:0005575,GO:0005623,GO:0043226,GO:0005634,GO:0003674,GO:0003723,GO:0008168,GO:0008150,GO:0034641,GO:0006950,GO:0006399	intracellular,cellular_component,cell,organelle,nucleus,molecular_function,RNA binding,methyltransferase activity,biological_process,cellular nitrogen compound metabolic process,response to stress,tRNA metabolic process
	Tb927.5.2420		hypothetical protein, conserved	YNL061W	NOP2	yeast	8e-24	93.6	rRNA m5C methyltransferase; methylates cytosine at position 2870 of 25S rRNA while Rcm1p methylates cytosine at position 2278; contains seven beta-strand methyltransferase motif; essential for processing and maturation of 27S pre-rRNA and large ribosomal subunit biogenesis; localized to the nucleolus; constituent of 66S pre-ribosomal particles; homolog of p120/NSUN1, a human gene upregulated in c…	GO:0005622,GO:0005575,GO:0005623,GO:0005634,GO:0043226,GO:0005730,GO:0003674,GO:0008168,GO:0008150,GO:0034641,GO:0042254	intracellular,cellular_component,cell,nucleus,organelle,nucleolus,molecular_function,methyltransferase activity,biological_process,cellular nitrogen compound metabolic process,ribosome biogenesis
	Tb927.3.3780	TXN1a	tryparedoxin 1a, putative (TXN1a)	Q96CM4	NXNL1	human	7e-17	60.8	Nucleoredoxin-like protein 1	GO:0005622,GO:0005575,GO:0005623,GO:0005737,GO:0043226,GO:0005739,GO:0005634,GO:0005635,GO:0008150,GO:0042592	intracellular,cellular_component,cell,cytoplasm,organelle,mitochondrion,nucleus,nuclear envelope,biological_process,homeostatic process	X
	Tb927.3.3780	TXN1a	tryparedoxin 1a, putative (TXN1a)	Q5VZ03	NXNL2	human	5e-19	66.2	Nucleoredoxin-like protein 2	GO:0008150,GO:0042592,GO:0050877	biological_process,homeostatic process,neurological system process
	Tb927.3.3780	TXN1a	tryparedoxin 1a, putative (TXN1a)	Q6DKJ4	NXN	human	8e-34	111	Nucleoredoxin	GO:0005622,GO:0005575,GO:0005623,GO:0005737,GO:0005829,GO:0043226,GO:0005634,GO:0008150,GO:0048856,GO:0030154,GO:0006464,GO:0007165,GO:0003674,GO:0016491	intracellular,cellular_component,cell,cytoplasm,cytosol,organelle,nucleus,biological_process,anatomical structure development,cell differentiation,cellular protein modification process,signal transduction,molecular_function,oxidoreductase activity
	Tb927.3.3780	TXN1a	tryparedoxin 1a, putative (TXN1a)	Q6DKJ4	NXN	human	8e-22	78.2	Nucleoredoxin	GO:0005622,GO:0005575,GO:0005623,GO:0005737,GO:0005829,GO:0043226,GO:0005634,GO:0008150,GO:0048856,GO:0030154,GO:0006464,GO:0007165,GO:0003674,GO:0016491	intracellular,cellular_component,cell,cytoplasm,cytosol,organelle,nucleus,biological_process,anatomical structure development,cell differentiation,cellular protein modification process,signal transduction,molecular_function,oxidoreductase activity
	Tb927.3.3780	TXN1a	tryparedoxin 1a, putative (TXN1a)	Q6DKJ4-2	NXN	human	6e-25	83.2	Isoform 2 of Nucleoredoxin	GO:0005622,GO:0005575,GO:0005623,GO:0005737,GO:0005829,GO:0043226,GO:0005634,GO:0008150,GO:0048856,GO:0030154,GO:0006464,GO:0007165,GO:0003674,GO:0016491	intracellular,cellular_component,cell,cytoplasm,cytosol,organelle,nucleus,biological_process,anatomical structure development,cell differentiation,cellular protein modification process,signal transduction,molecular_function,oxidoreductase activity
	Tb927.3.3780	TXN1a	tryparedoxin 1a, putative (TXN1a)	Q6DKJ4-3	NXN	human	4e-34	111	Isoform 3 of Nucleoredoxin	GO:0005622,GO:0005575,GO:0005623,GO:0005737,GO:0005829,GO:0043226,GO:0005634,GO:0008150,GO:0048856,GO:0030154,GO:0006464,GO:0007165,GO:0003674,GO:0016491	intracellular,cellular_component,cell,cytoplasm,cytosol,organelle,nucleus,biological_process,anatomical structure development,cell differentiation,cellular protein modification process,signal transduction,molecular_function,oxidoreductase activity
	Tb927.3.3780	TXN1a	tryparedoxin 1a, putative (TXN1a)	A0A0C4DGI2	NXN	human	2e-15	56.2	Nucleoredoxin
	Tb927.3.3780	TXN1a	tryparedoxin 1a, putative (TXN1a)	I3L4V6	NXN	human	2e-24	83.2	Nucleoredoxin (Fragment)
	Tb927.3.3780	TXN1a	tryparedoxin 1a, putative (TXN1a)	Q9D531	Nxnl2	mouse	3e-20	69.7	Nucleoredoxin-like protein 2	GO:0008150,GO:0042592,GO:0050877	biological_process,homeostatic process,neurological system process
	Tb927.3.3780	TXN1a	tryparedoxin 1a, putative (TXN1a)	P97346	Nxn	mouse	5e-33	108	Nucleoredoxin	GO:0005622,GO:0005575,GO:0005623,GO:0005737,GO:0005829,GO:0043226,GO:0005634,GO:0008150,GO:0048856,GO:0030154,GO:0006464,GO:0007165,GO:0003674,GO:0016491	intracellular,cellular_component,cell,cytoplasm,cytosol,organelle,nucleus,biological_process,anatomical structure development,cell differentiation,cellular protein modification process,signal transduction,molecular_function,oxidoreductase activity
	Tb927.3.3780	TXN1a	tryparedoxin 1a, putative (TXN1a)	P97346	Nxn	mouse	2e-21	77.4	Nucleoredoxin	GO:0005622,GO:0005575,GO:0005623,GO:0005737,GO:0005829,GO:0043226,GO:0005634,GO:0008150,GO:0048856,GO:0030154,GO:0006464,GO:0007165,GO:0003674,GO:0016491	intracellular,cellular_component,cell,cytoplasm,cytosol,organelle,nucleus,biological_process,anatomical structure development,cell differentiation,cellular protein modification process,signal transduction,molecular_function,oxidoreductase activity
	Tb927.3.3780	TXN1a	tryparedoxin 1a, putative (TXN1a)	P97346-2	Nxn	mouse	6e-33	108	Isoform 2 of Nucleoredoxin	GO:0005622,GO:0005575,GO:0005623,GO:0005737,GO:0005829,GO:0043226,GO:0005634,GO:0008150,GO:0048856,GO:0030154,GO:0006464,GO:0007165,GO:0003674,GO:0016491	intracellular,cellular_component,cell,cytoplasm,cytosol,organelle,nucleus,biological_process,anatomical structure development,cell differentiation,cellular protein modification process,signal transduction,molecular_function,oxidoreductase activity
	Tb927.3.3780	TXN1a	tryparedoxin 1a, putative (TXN1a)	P97346-2	Nxn	mouse	1e-21	77.4	Isoform 2 of Nucleoredoxin	GO:0005622,GO:0005575,GO:0005623,GO:0005737,GO:0005829,GO:0043226,GO:0005634,GO:0008150,GO:0048856,GO:0030154,GO:0006464,GO:0007165,GO:0003674,GO:0016491	intracellular,cellular_component,cell,cytoplasm,cytosol,organelle,nucleus,biological_process,anatomical structure development,cell differentiation,cellular protein modification process,signal transduction,molecular_function,oxidoreductase activity
	Tb927.11.7070		ATP-dependent DEAD/H RNA helicase, putative	Q9H0S4	DDX47	human	3e-18	73.6	Probable ATP-dependent RNA helicase DDX47	GO:0005575,GO:0005622,GO:0005623,GO:0005634,GO:0043226,GO:0005730,GO:0005654,GO:0007165,GO:0008150,GO:0008219,GO:0034641,GO:0006397,GO:0042254,GO:0003674,GO:0043167,GO:0004386,GO:0016887,GO:0003723	cellular_component,intracellular,cell,nucleus,organelle,nucleolus,nucleoplasm,signal transduction,biological_process,cell death,cellular nitrogen compound metabolic process,mRNA processing,ribosome biogenesis,molecular_function,ion binding,helicase activity,ATPase activity,RNA binding
	Tb927.11.7070		ATP-dependent DEAD/H RNA helicase, putative	P38919	EIF4A3	human	7e-19	75.1	Eukaryotic initiation factor 4A-III	GO:0005622,GO:0005575,GO:0005623,GO:0005634,GO:0043226,GO:0005737,GO:0005829,GO:0043234,GO:0005654,GO:0050877,GO:0008150,GO:0009790,GO:0048856,GO:0006397,GO:0034641,GO:0006810,GO:0006913,GO:0007267,GO:0006412,GO:0009058,GO:0009056,GO:0034655,GO:0042254,GO:0006520,GO:0044281,GO:0003674,GO:0043167,GO:0004386,GO:0016887,GO:0003723,GO:0003729	intracellular,cellular_component,cell,nucleus,organelle,cytoplasm,cytosol,protein complex,nucleoplasm,neurological system process,biological_process,embryo development,anatomical structure development,mRNA processing,cellular nitrogen compound metabolic process,transport,nucleocytoplasmic transport,cell-cell signaling,translation,biosynthetic process,catabolic process,nucleobase-containing compou…
	Tb927.11.7070		ATP-dependent DEAD/H RNA helicase, putative	E7EX41	DDX55	human	2e-18	70.5	ATP-dependent RNA helicase DDX55	GO:0003674,GO:0043167	molecular_function,ion binding
	Tb927.11.7070		ATP-dependent DEAD/H RNA helicase, putative	Q9CWX9	Ddx47	mouse	2e-18	74.3	Probable ATP-dependent RNA helicase DDX47	GO:0005575,GO:0005622,GO:0005623,GO:0005634,GO:0043226,GO:0005730,GO:0007165,GO:0008150,GO:0008219,GO:0034641,GO:0006397,GO:0042254,GO:0003674,GO:0043167,GO:0004386,GO:0003723	cellular_component,intracellular,cell,nucleus,organelle,nucleolus,signal transduction,biological_process,cell death,cellular nitrogen compound metabolic process,mRNA processing,ribosome biogenesis,molecular_function,ion binding,helicase activity,RNA binding
	Tb927.11.7070		ATP-dependent DEAD/H RNA helicase, putative	Q91VC3	Eif4a3	mouse	8e-19	75.1	Eukaryotic initiation factor 4A-III	GO:0005622,GO:0005575,GO:0005623,GO:0005634,GO:0043226,GO:0005737,GO:0043234,GO:0005654,GO:0009790,GO:0008150,GO:0048856,GO:0034641,GO:0006397,GO:0006810,GO:0006412,GO:0009058,GO:0009056,GO:0034655,GO:0042254,GO:0003674,GO:0043167,GO:0004386,GO:0016887,GO:0003723,GO:0003729	intracellular,cellular_component,cell,nucleus,organelle,cytoplasm,protein complex,nucleoplasm,embryo development,biological_process,anatomical structure development,cellular nitrogen compound metabolic process,mRNA processing,transport,translation,biosynthetic process,catabolic process,nucleobase-containing compound catabolic process,ribosome biogenesis,molecular_function,ion binding,helicase act…
	Tb927.11.7070		ATP-dependent DEAD/H RNA helicase, putative	E9PV04	Gm8994	mouse	2e-18	73.9	Protein Gm8994	GO:0005524,GO:0004386,GO:0003676	ATP binding,helicase activity,nucleic acid binding
	Tb927.11.7070		ATP-dependent DEAD/H RNA helicase, putative	Q4VBG1	Ddx47	mouse	2e-18	74.3	DEAD (Asp-Glu-Ala-Asp) box polypeptide 47	GO:0016020,GO:0005730,GO:0008625,GO:0008380,GO:0006364,GO:0005524,GO:0004386,GO:0044822	membrane,nucleolus,extrinsic apoptotic signaling pathway via death domain receptors,RNA splicing,rRNA processing,ATP binding,helicase activity,poly(A) RNA binding
	Tb927.11.7070		ATP-dependent DEAD/H RNA helicase, putative	A0A0N4SVP8	Gm5580	mouse	1e-18	74.7	Protein Gm5580	NA	NA
	Tb927.11.7070		ATP-dependent DEAD/H RNA helicase, putative	YDR194C	MSS116	yeast	1e-21	85.5	Mitochondrial transcription elongation factor; DEAD-box protein; required for efficient splicing of mitochondrial Group I and II introns; non-polar RNA helicase that also facilities strand annealing; promotes RNA folding by stabilizing an early assembly intermediate	GO:0005622,GO:0005575,GO:0005623,GO:0005737,GO:0043226,GO:0005739,GO:0003674,GO:0016887,GO:0003723,GO:0004386,GO:0003729,GO:0008150,GO:0009058,GO:0034641,GO:0007005	intracellular,cellular_component,cell,cytoplasm,organelle,mitochondrion,molecular_function,ATPase activity,RNA binding,helicase activity,mRNA binding,biological_process,biosynthetic process,cellular nitrogen compound metabolic process,mitochondrion organization	X
	Tb927.11.7070		ATP-dependent DEAD/H RNA helicase, putative	YNR038W	DBP6	yeast	1e-18	75.9	Essential protein involved in ribosome biogenesis; putative ATP-dependent RNA helicase of the DEAD-box protein family	GO:0005622,GO:0005575,GO:0005623,GO:0005634,GO:0043226,GO:0005730,GO:0003674,GO:0016887,GO:0004386,GO:0042254,GO:0008150,GO:0034641	intracellular,cellular_component,cell,nucleus,organelle,nucleolus,molecular_function,ATPase activity,helicase activity,ribosome biogenesis,biological_process,cellular nitrogen compound metabolic process
	Tb927.4.5120		hypothetical protein, conserved	Q9QXS1	Plec	mouse	3e-22	93.2	Plectin	GO:0005622,GO:0005575,GO:0005623,GO:0005737,GO:0043226,GO:0005576,GO:0005856,GO:0005886,GO:0008150,GO:0022607,GO:0034330,GO:0003674,GO:0008092,GO:0003723,GO:0005198	intracellular,cellular_component,cell,cytoplasm,organelle,extracellular region,cytoskeleton,plasma membrane,biological_process,cellular component assembly,cell junction organization,molecular_function,cytoskeletal protein binding,RNA binding,structural molecule activity
	Tb927.4.5120		hypothetical protein, conserved	Q9QXS1	Plec	mouse	2e-09	51.2	Plectin	GO:0005622,GO:0005575,GO:0005623,GO:0005737,GO:0043226,GO:0005576,GO:0005856,GO:0005886,GO:0008150,GO:0022607,GO:0034330,GO:0003674,GO:0008092,GO:0003723,GO:0005198	intracellular,cellular_component,cell,cytoplasm,organelle,extracellular region,cytoskeleton,plasma membrane,biological_process,cellular component assembly,cell junction organization,molecular_function,cytoskeletal protein binding,RNA binding,structural molecule activity
	Tb927.4.5120		hypothetical protein, conserved	Q9QXS1-2	Plec	mouse	2e-22	94	Isoform PLEC-1 of Plectin	GO:0005622,GO:0005575,GO:0005623,GO:0005737,GO:0043226,GO:0005576,GO:0005856,GO:0005886,GO:0008150,GO:0022607,GO:0034330,GO:0003674,GO:0008092,GO:0003723,GO:0005198	intracellular,cellular_component,cell,cytoplasm,organelle,extracellular region,cytoskeleton,plasma membrane,biological_process,cellular component assembly,cell junction organization,molecular_function,cytoskeletal protein binding,RNA binding,structural molecule activity
	Tb927.4.5120		hypothetical protein, conserved	Q9QXS1-2	Plec	mouse	2e-09	51.6	Isoform PLEC-1 of Plectin	GO:0005622,GO:0005575,GO:0005623,GO:0005737,GO:0043226,GO:0005576,GO:0005856,GO:0005886,GO:0008150,GO:0022607,GO:0034330,GO:0003674,GO:0008092,GO:0003723,GO:0005198	intracellular,cellular_component,cell,cytoplasm,organelle,extracellular region,cytoskeleton,plasma membrane,biological_process,cellular component assembly,cell junction organization,molecular_function,cytoskeletal protein binding,RNA binding,structural molecule activity
	Tb927.4.5120		hypothetical protein, conserved	Q9QXS1-4	Plec	mouse	4e-22	92.8	Isoform PLEC-1B,2A of Plectin	GO:0005622,GO:0005575,GO:0005623,GO:0005737,GO:0043226,GO:0005576,GO:0005856,GO:0005886,GO:0008150,GO:0022607,GO:0034330,GO:0003674,GO:0008092,GO:0003723,GO:0005198	intracellular,cellular_component,cell,cytoplasm,organelle,extracellular region,cytoskeleton,plasma membrane,biological_process,cellular component assembly,cell junction organization,molecular_function,cytoskeletal protein binding,RNA binding,structural molecule activity
	Tb927.4.5120		hypothetical protein, conserved	Q9QXS1-4	Plec	mouse	3e-09	50.8	Isoform PLEC-1B,2A of Plectin	GO:0005622,GO:0005575,GO:0005623,GO:0005737,GO:0043226,GO:0005576,GO:0005856,GO:0005886,GO:0008150,GO:0022607,GO:0034330,GO:0003674,GO:0008092,GO:0003723,GO:0005198	intracellular,cellular_component,cell,cytoplasm,organelle,extracellular region,cytoskeleton,plasma membrane,biological_process,cellular component assembly,cell junction organization,molecular_function,cytoskeletal protein binding,RNA binding,structural molecule activity
	Tb927.4.5120		hypothetical protein, conserved	Q9QXS1-5	Plec	mouse	5e-22	92.8	Isoform PLEC-1B of Plectin	GO:0005622,GO:0005575,GO:0005623,GO:0005737,GO:0043226,GO:0005576,GO:0005856,GO:0005886,GO:0008150,GO:0022607,GO:0034330,GO:0003674,GO:0008092,GO:0003723,GO:0005198	intracellular,cellular_component,cell,cytoplasm,organelle,extracellular region,cytoskeleton,plasma membrane,biological_process,cellular component assembly,cell junction organization,molecular_function,cytoskeletal protein binding,RNA binding,structural molecule activity
	Tb927.4.5120		hypothetical protein, conserved	Q9QXS1-5	Plec	mouse	3e-09	50.8	Isoform PLEC-1B of Plectin	GO:0005622,GO:0005575,GO:0005623,GO:0005737,GO:0043226,GO:0005576,GO:0005856,GO:0005886,GO:0008150,GO:0022607,GO:0034330,GO:0003674,GO:0008092,GO:0003723,GO:0005198	intracellular,cellular_component,cell,cytoplasm,organelle,extracellular region,cytoskeleton,plasma membrane,biological_process,cellular component assembly,cell junction organization,molecular_function,cytoskeletal protein binding,RNA binding,structural molecule activity
	Tb927.4.5120		hypothetical protein, conserved	Q9QXS1-6	Plec	mouse	5e-22	92.4	Isoform PLEC-0,1C of Plectin	GO:0005622,GO:0005575,GO:0005623,GO:0005737,GO:0043226,GO:0005576,GO:0005856,GO:0005886,GO:0008150,GO:0022607,GO:0034330,GO:0003674,GO:0008092,GO:0003723,GO:0005198	intracellular,cellular_component,cell,cytoplasm,organelle,extracellular region,cytoskeleton,plasma membrane,biological_process,cellular component assembly,cell junction organization,molecular_function,cytoskeletal protein binding,RNA binding,structural molecule activity
	Tb927.4.5120		hypothetical protein, conserved	Q9QXS1-6	Plec	mouse	3e-09	50.4	Isoform PLEC-0,1C of Plectin	GO:0005622,GO:0005575,GO:0005623,GO:0005737,GO:0043226,GO:0005576,GO:0005856,GO:0005886,GO:0008150,GO:0022607,GO:0034330,GO:0003674,GO:0008092,GO:0003723,GO:0005198	intracellular,cellular_component,cell,cytoplasm,organelle,extracellular region,cytoskeleton,plasma membrane,biological_process,cellular component assembly,cell junction organization,molecular_function,cytoskeletal protein binding,RNA binding,structural molecule activity
	Tb927.4.5120		hypothetical protein, conserved	Q9QXS1-7	Plec	mouse	5e-22	92.8	Isoform PLEC-0,1C,2A of Plectin	GO:0005622,GO:0005575,GO:0005623,GO:0005737,GO:0043226,GO:0005576,GO:0005856,GO:0005886,GO:0008150,GO:0022607,GO:0034330,GO:0003674,GO:0008092,GO:0003723,GO:0005198	intracellular,cellular_component,cell,cytoplasm,organelle,extracellular region,cytoskeleton,plasma membrane,biological_process,cellular component assembly,cell junction organization,molecular_function,cytoskeletal protein binding,RNA binding,structural molecule activity
	Tb927.4.5120		hypothetical protein, conserved	Q9QXS1-7	Plec	mouse	3e-09	50.4	Isoform PLEC-0,1C,2A of Plectin	GO:0005622,GO:0005575,GO:0005623,GO:0005737,GO:0043226,GO:0005576,GO:0005856,GO:0005886,GO:0008150,GO:0022607,GO:0034330,GO:0003674,GO:0008092,GO:0003723,GO:0005198	intracellular,cellular_component,cell,cytoplasm,organelle,extracellular region,cytoskeleton,plasma membrane,biological_process,cellular component assembly,cell junction organization,molecular_function,cytoskeletal protein binding,RNA binding,structural molecule activity
	Tb927.4.5120		hypothetical protein, conserved	Q9QXS1-9	Plec	mouse	6e-22	92.4	Isoform PLEC-1D,2A of Plectin	GO:0005622,GO:0005575,GO:0005623,GO:0005737,GO:0043226,GO:0005576,GO:0005856,GO:0005886,GO:0008150,GO:0022607,GO:0034330,GO:0003674,GO:0008092,GO:0003723,GO:0005198	intracellular,cellular_component,cell,cytoplasm,organelle,extracellular region,cytoskeleton,plasma membrane,biological_process,cellular component assembly,cell junction organization,molecular_function,cytoskeletal protein binding,RNA binding,structural molecule activity
	Tb927.4.5120		hypothetical protein, conserved	Q9QXS1-9	Plec	mouse	3e-09	50.4	Isoform PLEC-1D,2A of Plectin	GO:0005622,GO:0005575,GO:0005623,GO:0005737,GO:0043226,GO:0005576,GO:0005856,GO:0005886,GO:0008150,GO:0022607,GO:0034330,GO:0003674,GO:0008092,GO:0003723,GO:0005198	intracellular,cellular_component,cell,cytoplasm,organelle,extracellular region,cytoskeleton,plasma membrane,biological_process,cellular component assembly,cell junction organization,molecular_function,cytoskeletal protein binding,RNA binding,structural molecule activity
	Tb927.4.5120		hypothetical protein, conserved	Q9QXS1-10	Plec	mouse	5e-22	92.4	Isoform PLEC-1D of Plectin	GO:0005622,GO:0005575,GO:0005623,GO:0005737,GO:0043226,GO:0005576,GO:0005856,GO:0005886,GO:0008150,GO:0022607,GO:0034330,GO:0003674,GO:0008092,GO:0003723,GO:0005198	intracellular,cellular_component,cell,cytoplasm,organelle,extracellular region,cytoskeleton,plasma membrane,biological_process,cellular component assembly,cell junction organization,molecular_function,cytoskeletal protein binding,RNA binding,structural molecule activity
	Tb927.4.5120		hypothetical protein, conserved	Q9QXS1-10	Plec	mouse	3e-09	50.8	Isoform PLEC-1D of Plectin	GO:0005622,GO:0005575,GO:0005623,GO:0005737,GO:0043226,GO:0005576,GO:0005856,GO:0005886,GO:0008150,GO:0022607,GO:0034330,GO:0003674,GO:0008092,GO:0003723,GO:0005198	intracellular,cellular_component,cell,cytoplasm,organelle,extracellular region,cytoskeleton,plasma membrane,biological_process,cellular component assembly,cell junction organization,molecular_function,cytoskeletal protein binding,RNA binding,structural molecule activity
	Tb927.4.5120		hypothetical protein, conserved	Q9QXS1-14	Plec	mouse	4e-22	92.8	Isoform PLEC-1G of Plectin	GO:0005622,GO:0005575,GO:0005623,GO:0005737,GO:0043226,GO:0005576,GO:0005856,GO:0005886,GO:0008150,GO:0022607,GO:0034330,GO:0003674,GO:0008092,GO:0003723,GO:0005198	intracellular,cellular_component,cell,cytoplasm,organelle,extracellular region,cytoskeleton,plasma membrane,biological_process,cellular component assembly,cell junction organization,molecular_function,cytoskeletal protein binding,RNA binding,structural molecule activity
	Tb927.4.5120		hypothetical protein, conserved	Q9QXS1-14	Plec	mouse	3e-09	50.8	Isoform PLEC-1G of Plectin	GO:0005622,GO:0005575,GO:0005623,GO:0005737,GO:0043226,GO:0005576,GO:0005856,GO:0005886,GO:0008150,GO:0022607,GO:0034330,GO:0003674,GO:0008092,GO:0003723,GO:0005198	intracellular,cellular_component,cell,cytoplasm,organelle,extracellular region,cytoskeleton,plasma membrane,biological_process,cellular component assembly,cell junction organization,molecular_function,cytoskeletal protein binding,RNA binding,structural molecule activity
	Tb927.4.5120		hypothetical protein, conserved	Q9QXS1-16	Plec	mouse	5e-22	92.8	Isoform PLEC-1I of Plectin	GO:0005622,GO:0005575,GO:0005623,GO:0005737,GO:0043226,GO:0005576,GO:0005856,GO:0005886,GO:0008150,GO:0022607,GO:0034330,GO:0003674,GO:0008092,GO:0003723,GO:0005198	intracellular,cellular_component,cell,cytoplasm,organelle,extracellular region,cytoskeleton,plasma membrane,biological_process,cellular component assembly,cell junction organization,molecular_function,cytoskeletal protein binding,RNA binding,structural molecule activity
	Tb927.4.5120		hypothetical protein, conserved	Q9QXS1-16	Plec	mouse	3e-09	50.8	Isoform PLEC-1I of Plectin	GO:0005622,GO:0005575,GO:0005623,GO:0005737,GO:0043226,GO:0005576,GO:0005856,GO:0005886,GO:0008150,GO:0022607,GO:0034330,GO:0003674,GO:0008092,GO:0003723,GO:0005198	intracellular,cellular_component,cell,cytoplasm,organelle,extracellular region,cytoskeleton,plasma membrane,biological_process,cellular component assembly,cell junction organization,molecular_function,cytoskeletal protein binding,RNA binding,structural molecule activity
	Tb927.4.5170		ribosomal protein L7/L12, putative	YGL068W	MNP1	yeast	6e-14	53.1	Protein associated with the mitochondrial nucleoid; putative mitochondrial ribosomal protein with similarity to E. coli L7/L12 ribosomal protein; required for normal respiratory growth	GO:0005622,GO:0005575,GO:0005623,GO:0005737,GO:0043226,GO:0005739,GO:0005840,GO:0003674,GO:0005198,GO:0003735,GO:0006412,GO:0007005,GO:0008150,GO:0009058,GO:0034641	intracellular,cellular_component,cell,cytoplasm,organelle,mitochondrion,ribosome,molecular_function,structural molecule activity,structural constituent of ribosome,translation,mitochondrion organization,biological_process,biosynthetic process,cellular nitrogen compound metabolic process	X
	Tb927.11.11780		acyl-CoA dehydrogenase, putative	P26440	IVD	human	6e-14	60.1	Isovaleryl-CoA dehydrogenase, mitochondrial	GO:0005622,GO:0005575,GO:0005739,GO:0005623,GO:0005737,GO:0043226,GO:0006520,GO:0008150,GO:0009056,GO:0044281,GO:0006629,GO:0042592,GO:0003674,GO:0043167,GO:0016491	intracellular,cellular_component,mitochondrion,cell,cytoplasm,organelle,cellular amino acid metabolic process,biological_process,catabolic process,small molecule metabolic process,lipid metabolic process,homeostatic process,molecular_function,ion binding,oxidoreductase activity	X
	Tb927.11.11780		acyl-CoA dehydrogenase, putative	P26440-2	IVD	human	9e-14	59.3	Isoform 2 of Isovaleryl-CoA dehydrogenase, mitochondrial	GO:0005622,GO:0005575,GO:0005739,GO:0005623,GO:0005737,GO:0043226,GO:0006520,GO:0008150,GO:0009056,GO:0044281,GO:0006629,GO:0042592,GO:0003674,GO:0043167,GO:0016491	intracellular,cellular_component,mitochondrion,cell,cytoplasm,organelle,cellular amino acid metabolic process,biological_process,catabolic process,small molecule metabolic process,lipid metabolic process,homeostatic process,molecular_function,ion binding,oxidoreductase activity	X
	Tb927.11.11780		acyl-CoA dehydrogenase, putative	A0A0A0MT83	IVD	human	6e-14	60.1	Isovaleryl-CoA dehydrogenase, mitochondrial	GO:0005622,GO:0005575,GO:0005739,GO:0005623,GO:0005737,GO:0043226,GO:0006520,GO:0008150,GO:0009056,GO:0044281,GO:0003674,GO:0043167,GO:0016491	intracellular,cellular_component,mitochondrion,cell,cytoplasm,organelle,cellular amino acid metabolic process,biological_process,catabolic process,small molecule metabolic process,molecular_function,ion binding,oxidoreductase activity	X
	Tb927.11.11780		acyl-CoA dehydrogenase, putative	H7C4G6	IVD	human	3e-13	56.6	Isovaleryl-CoA dehydrogenase, mitochondrial (Fragment)	GO:0003674,GO:0016491,GO:0043167	molecular_function,oxidoreductase activity,ion binding
	Tb927.11.11780		acyl-CoA dehydrogenase, putative	Q9JHI5	Ivd	mouse	4e-13	57.4	Isovaleryl-CoA dehydrogenase, mitochondrial	GO:0005622,GO:0005575,GO:0005739,GO:0005623,GO:0005737,GO:0043226,GO:0005634,GO:0005654,GO:0006520,GO:0008150,GO:0009056,GO:0044281,GO:0003674,GO:0043167,GO:0016491	intracellular,cellular_component,mitochondrion,cell,cytoplasm,organelle,nucleus,nucleoplasm,cellular amino acid metabolic process,biological_process,catabolic process,small molecule metabolic process,molecular_function,ion binding,oxidoreductase activity	X
	Tb927.9.5210	GlnRS	glutaminyl-tRNA synthetase, putative	P47897	QARS	human	9e-154	453	Glutamine--tRNA ligase	GO:0005622,GO:0005575,GO:0005623,GO:0005737,GO:0005829,GO:0005739,GO:0043226,GO:0008150,GO:0048856,GO:0006399,GO:0006412,GO:0006520,GO:0009058,GO:0034641,GO:0044281,GO:0003674,GO:0043167,GO:0016874,GO:0003723	intracellular,cellular_component,cell,cytoplasm,cytosol,mitochondrion,organelle,biological_process,anatomical structure development,tRNA metabolic process,translation,cellular amino acid metabolic process,biosynthetic process,cellular nitrogen compound metabolic process,small molecule metabolic process,molecular_function,ion binding,ligase activity,RNA binding	X
	Tb927.9.5210	GlnRS	glutaminyl-tRNA synthetase, putative	P47897-2	QARS	human	6e-154	453	Isoform 2 of Glutamine--tRNA ligase	GO:0005622,GO:0005575,GO:0005623,GO:0005737,GO:0005829,GO:0005739,GO:0043226,GO:0008150,GO:0048856,GO:0006399,GO:0006412,GO:0006520,GO:0009058,GO:0034641,GO:0044281,GO:0003674,GO:0043167,GO:0016874,GO:0003723	intracellular,cellular_component,cell,cytoplasm,cytosol,mitochondrion,organelle,biological_process,anatomical structure development,tRNA metabolic process,translation,cellular amino acid metabolic process,biosynthetic process,cellular nitrogen compound metabolic process,small molecule metabolic process,molecular_function,ion binding,ligase activity,RNA binding	X
	Tb927.9.5210	GlnRS	glutaminyl-tRNA synthetase, putative	B4DDN1	QARS	human	4e-155	452	Glutamine--tRNA ligase	GO:0005622,GO:0005575,GO:0005623,GO:0005737,GO:0006399,GO:0006412,GO:0006520,GO:0008150,GO:0009058,GO:0034641,GO:0044281,GO:0003674,GO:0043167,GO:0016874	intracellular,cellular_component,cell,cytoplasm,tRNA metabolic process,translation,cellular amino acid metabolic process,biological_process,biosynthetic process,cellular nitrogen compound metabolic process,small molecule metabolic process,molecular_function,ion binding,ligase activity
	Tb927.9.5210	GlnRS	glutaminyl-tRNA synthetase, putative	V9GYZ6	EPRS	human	6e-94	300	Bifunctional glutamate/proline--tRNA ligase (Fragment)	GO:0005622,GO:0005575,GO:0005623,GO:0005737,GO:0006399,GO:0006412,GO:0006520,GO:0008150,GO:0009058,GO:0034641,GO:0044281,GO:0003674,GO:0043167,GO:0016874	intracellular,cellular_component,cell,cytoplasm,tRNA metabolic process,translation,cellular amino acid metabolic process,biological_process,biosynthetic process,cellular nitrogen compound metabolic process,small molecule metabolic process,molecular_function,ion binding,ligase activity
	Tb927.9.5210	GlnRS	glutaminyl-tRNA synthetase, putative	Q8CGC7	Eprs	mouse	2e-94	306	Bifunctional glutamate/proline--tRNA ligase	GO:0005622,GO:0005575,GO:0005623,GO:0043234,GO:0005737,GO:0002376,GO:0006950,GO:0008150,GO:0006399,GO:0006412,GO:0006520,GO:0009058,GO:0034641,GO:0044281,GO:0003674,GO:0043167,GO:0016874,GO:0003723	intracellular,cellular_component,cell,protein complex,cytoplasm,immune system process,response to stress,biological_process,tRNA metabolic process,translation,cellular amino acid metabolic process,biosynthetic process,cellular nitrogen compound metabolic process,small molecule metabolic process,molecular_function,ion binding,ligase activity,RNA binding
	Tb927.9.5210	GlnRS	glutaminyl-tRNA synthetase, putative	Q8R1V9	Qars	mouse	1e-159	462	Protein Qars	GO:0017101,GO:0005737,GO:0006425,GO:0043066,GO:0005524,GO:0004819,GO:0019901,GO:0003723	aminoacyl-tRNA synthetase multienzyme complex,cytoplasm,glutaminyl-tRNA aminoacylation,negative regulation of apoptotic process,ATP binding,glutamine-tRNA ligase activity,protein kinase binding,RNA binding
	Tb927.9.5210	GlnRS	glutaminyl-tRNA synthetase, putative	Q8BML9	Qars	mouse	1e-157	463	Glutaminyl-tRNA synthetase	GO:0017101,GO:0005737,GO:0007420,GO:0006425,GO:0043066,GO:0005524,GO:0004819,GO:0019901,GO:0003723	aminoacyl-tRNA synthetase multienzyme complex,cytoplasm,brain development,glutaminyl-tRNA aminoacylation,negative regulation of apoptotic process,ATP binding,glutamine-tRNA ligase activity,protein kinase binding,RNA binding
	Tb927.9.5210	GlnRS	glutaminyl-tRNA synthetase, putative	D3Z158	Qars	mouse	5e-158	463	Protein Qars	GO:0017101,GO:0005737,GO:0006425,GO:0043066,GO:0005524,GO:0004819,GO:0019901,GO:0003723	aminoacyl-tRNA synthetase multienzyme complex,cytoplasm,glutaminyl-tRNA aminoacylation,negative regulation of apoptotic process,ATP binding,glutamine-tRNA ligase activity,protein kinase binding,RNA binding
	Tb927.9.5210	GlnRS	glutaminyl-tRNA synthetase, putative	YGL245W	GUS1	yeast	3e-100	311	Glutamyl-tRNA synthetase (GluRS); forms a complex with methionyl-tRNA synthetase (Mes1p) and Arc1p; complex formation increases the catalytic efficiency of both tRNA synthetases and ensures their correct localization to the cytoplasm; protein abundance increases in response to DNA replication stress	GO:0005622,GO:0005575,GO:0005623,GO:0005737,GO:0043226,GO:0005739,GO:0003674,GO:0003723,GO:0016874,GO:0003729,GO:0008150,GO:0044281,GO:0006520,GO:0006399,GO:0006412,GO:0009058,GO:0034641	intracellular,cellular_component,cell,cytoplasm,organelle,mitochondrion,molecular_function,RNA binding,ligase activity,mRNA binding,biological_process,small molecule metabolic process,cellular amino acid metabolic process,tRNA metabolic process,translation,biosynthetic process,cellular nitrogen compound metabolic process	X
	Tb927.9.5210	GlnRS	glutaminyl-tRNA synthetase, putative	YOR168W	GLN4	yeast	3e-153	453	Glutamine tRNA synthetase; monomeric class I tRNA synthetase that catalyzes the specific glutaminylation of tRNA(Gln); N-terminal domain proposed to be involved in enzyme-tRNA interactions	GO:0005622,GO:0005575,GO:0005623,GO:0005737,GO:0043226,GO:0005739,GO:0003674,GO:0003723,GO:0016874,GO:0003729,GO:0008150,GO:0044281,GO:0006520,GO:0006399,GO:0006412,GO:0009058,GO:0034641	intracellular,cellular_component,cell,cytoplasm,organelle,mitochondrion,molecular_function,RNA binding,ligase activity,mRNA binding,biological_process,small molecule metabolic process,cellular amino acid metabolic process,tRNA metabolic process,translation,biosynthetic process,cellular nitrogen compound metabolic process	X
	Tb927.10.14170	AQP2	aquaglyceroporin 2 (AQP2)	Q92482	AQP3	human	5e-47	150	Aquaporin-3	GO:0005886,GO:0005575,GO:0005623,GO:0005622,GO:0005737,GO:0043226,GO:0005634,GO:0008150,GO:0042592,GO:0006810,GO:0055085,GO:0048856,GO:0002376,GO:0030154,GO:0003674,GO:0022857	plasma membrane,cellular_component,cell,intracellular,cytoplasm,organelle,nucleus,biological_process,homeostatic process,transport,transmembrane transport,anatomical structure development,immune system process,cell differentiation,molecular_function,transmembrane transporter activity
	Tb927.10.14170	AQP2	aquaglyceroporin 2 (AQP2)	O43315	AQP9	human	2e-54	170	Aquaporin-9	GO:0005886,GO:0005575,GO:0005623,GO:0005622,GO:0043226,GO:0006810,GO:0008150,GO:0042592,GO:0002376,GO:0006950,GO:0055085,GO:0003674,GO:0022857	plasma membrane,cellular_component,cell,intracellular,organelle,transport,biological_process,homeostatic process,immune system process,response to stress,transmembrane transport,molecular_function,transmembrane transporter activity
	Tb927.10.14170	AQP2	aquaglyceroporin 2 (AQP2)	O14520	AQP7	human	4e-48	155	Aquaporin-7	GO:0005575,GO:0005622,GO:0005623,GO:0005737,GO:0005886,GO:0008150,GO:0042592,GO:0006091,GO:0006810,GO:0055085,GO:0003674,GO:0022857	cellular_component,intracellular,cell,cytoplasm,plasma membrane,biological_process,homeostatic process,generation of precursor metabolites and energy,transport,transmembrane transport,molecular_function,transmembrane transporter activity
	Tb927.10.14170	AQP2	aquaglyceroporin 2 (AQP2)	H0YK62	AQP9	human	6e-48	150	Aquaporin-9	GO:0005575,GO:0003674	cellular_component,molecular_function
	Tb927.10.14170	AQP2	aquaglyceroporin 2 (AQP2)	Q5T5M1	AQP7	human	6e-48	154	Aquaporin-7	GO:0005575,GO:0003674	cellular_component,molecular_function
	Tb927.10.14170	AQP2	aquaglyceroporin 2 (AQP2)	Q9JJJ3	Aqp9	mouse	2e-50	159	Aquaporin-9	GO:0005886,GO:0005575,GO:0005623,GO:0005622,GO:0043226,GO:0006810,GO:0008150,GO:0042592,GO:0055085,GO:0003674,GO:0022857	plasma membrane,cellular_component,cell,intracellular,organelle,transport,biological_process,homeostatic process,transmembrane transport,molecular_function,transmembrane transporter activity
	Tb927.10.14170	AQP2	aquaglyceroporin 2 (AQP2)	O54794	Aqp7	mouse	1e-48	155	Aquaporin-7	GO:0005886,GO:0005575,GO:0005623,GO:0005622,GO:0005737,GO:0006810,GO:0008150,GO:0055085,GO:0042592,GO:0000003,GO:0003674,GO:0022857	plasma membrane,cellular_component,cell,intracellular,cytoplasm,transport,biological_process,transmembrane transport,homeostatic process,reproduction,molecular_function,transmembrane transporter activity
	Tb927.10.14170	AQP2	aquaglyceroporin 2 (AQP2)	Q8R2N1	Aqp3	mouse	3e-49	156	Aquaporin-3	GO:0005886,GO:0005575,GO:0005623,GO:0005622,GO:0005737,GO:0006810,GO:0008150,GO:0055085,GO:0042592,GO:0048856,GO:0002376,GO:0003674,GO:0022857	plasma membrane,cellular_component,cell,intracellular,cytoplasm,transport,biological_process,transmembrane transport,homeostatic process,anatomical structure development,immune system process,molecular_function,transmembrane transporter activity
	Tb927.10.14170	AQP2	aquaglyceroporin 2 (AQP2)	Q4FK77	Aqp9	mouse	2e-50	159	Aqp9 protein	GO:0005887,GO:0043231,GO:0046930,GO:0015837,GO:0009992,GO:0015793,GO:0034220,GO:0015791,GO:0006863,GO:0015855,GO:0072531,GO:0046689,GO:0010033,GO:0071918,GO:0006833,GO:0015254,GO:0015288,GO:0005345,GO:0005350,GO:0015204,GO:0015250	integral component of plasma membrane,intracellular membrane-bounded organelle,pore complex,amine transport,cellular water homeostasis,glycerol transport,ion transmembrane transport,polyol transport,purine nucleobase transport,pyrimidine nucleobase transport,pyrimidine-containing compound transmembrane transport,response to mercury ion,response to organic substance,urea transmembrane transport,wa…
	Tb927.10.14170	AQP2	aquaglyceroporin 2 (AQP2)	Q5DX24	Aqp7	mouse	1e-48	155	AQP 7	GO:0031526,GO:0005911,GO:0005737,GO:0005887,GO:0005886,GO:0046930,GO:0030529,GO:0034219,GO:0009992,GO:0015793,GO:0034220,GO:0070295,GO:0042493,GO:0007283,GO:0071918,GO:0006833,GO:0015254,GO:0015288,GO:0015265,GO:0015204,GO:0015250	brush border membrane,cell-cell junction,cytoplasm,integral component of plasma membrane,plasma membrane,pore complex,ribonucleoprotein complex,carbohydrate transmembrane transport,cellular water homeostasis,glycerol transport,ion transmembrane transport,renal water absorption,response to drug,spermatogenesis,urea transmembrane transport,water transport,glycerol channel activity,porin activity,ur…
	Tb927.8.2850		Poly(A)-specific ribonuclease PARN-1	O95453	PARN	human	3e-31	115	Poly(A)-specific ribonuclease PARN	GO:0005622,GO:0005575,GO:0005623,GO:0005737,GO:0005829,GO:0005634,GO:0043226,GO:0005730,GO:0000003,GO:0008150,GO:0009056,GO:0034641,GO:0034655,GO:0003674,GO:0043167,GO:0003723,GO:0003729,GO:0004518,GO:0019899	intracellular,cellular_component,cell,cytoplasm,cytosol,nucleus,organelle,nucleolus,reproduction,biological_process,catabolic process,cellular nitrogen compound metabolic process,nucleobase-containing compound catabolic process,molecular_function,ion binding,RNA binding,mRNA binding,nuclease activity,enzyme binding
	Tb927.8.2850		Poly(A)-specific ribonuclease PARN-1	O95453-2	PARN	human	8e-23	89	Isoform 2 of Poly(A)-specific ribonuclease PARN	GO:0005622,GO:0005575,GO:0005623,GO:0005737,GO:0005829,GO:0005634,GO:0043226,GO:0005730,GO:0000003,GO:0008150,GO:0009056,GO:0034641,GO:0034655,GO:0003674,GO:0043167,GO:0003723,GO:0003729,GO:0004518,GO:0019899	intracellular,cellular_component,cell,cytoplasm,cytosol,nucleus,organelle,nucleolus,reproduction,biological_process,catabolic process,cellular nitrogen compound metabolic process,nucleobase-containing compound catabolic process,molecular_function,ion binding,RNA binding,mRNA binding,nuclease activity,enzyme binding
	Tb927.8.2850		Poly(A)-specific ribonuclease PARN-1	O95453-3	PARN	human	3e-19	77.8	Isoform 3 of Poly(A)-specific ribonuclease PARN	GO:0005622,GO:0005575,GO:0005623,GO:0005737,GO:0005829,GO:0005634,GO:0043226,GO:0005730,GO:0000003,GO:0008150,GO:0009056,GO:0034641,GO:0034655,GO:0003674,GO:0043167,GO:0003723,GO:0003729,GO:0004518,GO:0019899	intracellular,cellular_component,cell,cytoplasm,cytosol,nucleus,organelle,nucleolus,reproduction,biological_process,catabolic process,cellular nitrogen compound metabolic process,nucleobase-containing compound catabolic process,molecular_function,ion binding,RNA binding,mRNA binding,nuclease activity,enzyme binding
	Tb927.8.2850		Poly(A)-specific ribonuclease PARN-1	O95453-4	PARN	human	2e-19	77.8	Isoform 4 of Poly(A)-specific ribonuclease PARN	GO:0005622,GO:0005575,GO:0005623,GO:0005737,GO:0005829,GO:0005634,GO:0043226,GO:0005730,GO:0000003,GO:0008150,GO:0009056,GO:0034641,GO:0034655,GO:0003674,GO:0043167,GO:0003723,GO:0003729,GO:0004518,GO:0019899	intracellular,cellular_component,cell,cytoplasm,cytosol,nucleus,organelle,nucleolus,reproduction,biological_process,catabolic process,cellular nitrogen compound metabolic process,nucleobase-containing compound catabolic process,molecular_function,ion binding,RNA binding,mRNA binding,nuclease activity,enzyme binding
	Tb927.8.2850		Poly(A)-specific ribonuclease PARN-1	Q8NA58	PNLDC1	human	7e-18	72.8	Poly(A)-specific ribonuclease PARN-like domain-containing protein 1	GO:0005575,GO:0005622,GO:0005623,GO:0043226,GO:0005634,GO:0003674	cellular_component,intracellular,cell,organelle,nucleus,molecular_function
	Tb927.8.2850		Poly(A)-specific ribonuclease PARN-1	Q8NA58-2	PNLDC1	human	4e-21	83.6	Isoform 2 of Poly(A)-specific ribonuclease PARN-like domain-containing protein 1	GO:0005575,GO:0005622,GO:0005623,GO:0043226,GO:0005634,GO:0003674	cellular_component,intracellular,cell,organelle,nucleus,molecular_function
	Tb927.8.2850		Poly(A)-specific ribonuclease PARN-1	H3BRK1	PARN	human	2e-15	62.8	Poly(A)-specific ribonuclease PARN (Fragment)	GO:0005622,GO:0005575,GO:0005623,GO:0043226,GO:0005634,GO:0003674	intracellular,cellular_component,cell,organelle,nucleus,molecular_function
	Tb927.8.2850		Poly(A)-specific ribonuclease PARN-1	Q8VDG3	Parn	mouse	2e-30	112	Poly(A)-specific ribonuclease PARN	GO:0005622,GO:0005575,GO:0005623,GO:0005737,GO:0005634,GO:0043226,GO:0005730,GO:0008150,GO:0009056,GO:0034641,GO:0034655,GO:0003674,GO:0043167,GO:0003723,GO:0004518,GO:0019899	intracellular,cellular_component,cell,cytoplasm,nucleus,organelle,nucleolus,biological_process,catabolic process,cellular nitrogen compound metabolic process,nucleobase-containing compound catabolic process,molecular_function,ion binding,RNA binding,nuclease activity,enzyme binding
	Tb927.8.2850		Poly(A)-specific ribonuclease PARN-1	B2RXZ1	Pnldc1	mouse	4e-22	86.3	Poly(A)-specific ribonuclease (PARN)-like domain containing 1	GO:0005634,GO:0003676	nucleus,nucleic acid binding
	Tb927.8.2850		Poly(A)-specific ribonuclease PARN-1	A0A0R4J0P6	Parn	mouse	2e-30	113	Poly(A)-specific ribonuclease PARN	NA	NA
	Tb927.4.3020		ATP-dependent DEAH-box RNA helicase, putative	Q9H2U1	DHX36	human	1e-117	385	ATP-dependent RNA helicase DHX36	GO:0005622,GO:0005575,GO:0005623,GO:0005694,GO:0043226,GO:0005737,GO:0005829,GO:0005576,GO:0005634,GO:0008150,GO:0051276,GO:0006259,GO:0034641,GO:0042592,GO:0009058,GO:0003674,GO:0043167,GO:0004386,GO:0016887,GO:0003677,GO:0003723,GO:0019899	intracellular,cellular_component,cell,chromosome,organelle,cytoplasm,cytosol,extracellular region,nucleus,biological_process,chromosome organization,DNA metabolic process,cellular nitrogen compound metabolic process,homeostatic process,biosynthetic process,molecular_function,ion binding,helicase activity,ATPase activity,DNA binding,RNA binding,enzyme binding
	Tb927.4.3020		ATP-dependent DEAH-box RNA helicase, putative	Q9H2U1-2	DHX36	human	6e-114	374	Isoform 2 of ATP-dependent RNA helicase DHX36	GO:0005622,GO:0005575,GO:0005623,GO:0005694,GO:0043226,GO:0005737,GO:0005829,GO:0005576,GO:0005634,GO:0008150,GO:0051276,GO:0006259,GO:0034641,GO:0042592,GO:0009058,GO:0003674,GO:0043167,GO:0004386,GO:0016887,GO:0003677,GO:0003723,GO:0019899	intracellular,cellular_component,cell,chromosome,organelle,cytoplasm,cytosol,extracellular region,nucleus,biological_process,chromosome organization,DNA metabolic process,cellular nitrogen compound metabolic process,homeostatic process,biosynthetic process,molecular_function,ion binding,helicase activity,ATPase activity,DNA binding,RNA binding,enzyme binding
	Tb927.4.3020		ATP-dependent DEAH-box RNA helicase, putative	Q9H2U1-3	DHX36	human	2e-110	363	Isoform 3 of ATP-dependent RNA helicase DHX36	GO:0005622,GO:0005575,GO:0005623,GO:0005694,GO:0043226,GO:0005737,GO:0005829,GO:0005576,GO:0005634,GO:0008150,GO:0051276,GO:0006259,GO:0034641,GO:0042592,GO:0009058,GO:0003674,GO:0043167,GO:0004386,GO:0016887,GO:0003677,GO:0003723,GO:0019899	intracellular,cellular_component,cell,chromosome,organelle,cytoplasm,cytosol,extracellular region,nucleus,biological_process,chromosome organization,DNA metabolic process,cellular nitrogen compound metabolic process,homeostatic process,biosynthetic process,molecular_function,ion binding,helicase activity,ATPase activity,DNA binding,RNA binding,enzyme binding
	Tb927.4.3020		ATP-dependent DEAH-box RNA helicase, putative	Q08211	DHX9	human	7e-106	356	ATP-dependent RNA helicase A	GO:0005622,GO:0005575,GO:0005623,GO:0005815,GO:0005856,GO:0043226,GO:0005737,GO:0043234,GO:0005829,GO:0005634,GO:0005730,GO:0005654,GO:0008150,GO:0006397,GO:0034641,GO:0030154,GO:0003674,GO:0043167,GO:0004386,GO:0016887,GO:0003677,GO:0003723,GO:0008134	intracellular,cellular_component,cell,microtubule organizing center,cytoskeleton,organelle,cytoplasm,protein complex,cytosol,nucleus,nucleolus,nucleoplasm,biological_process,mRNA processing,cellular nitrogen compound metabolic process,cell differentiation,molecular_function,ion binding,helicase activity,ATPase activity,DNA binding,RNA binding,transcription factor binding
	Tb927.4.3020		ATP-dependent DEAH-box RNA helicase, putative	Q6P158	DHX57	human	1e-110	372	Putative ATP-dependent RNA helicase DHX57	GO:0005622,GO:0005575,GO:0005623,GO:0005737,GO:0043226,GO:0005739,GO:0005634,GO:0008150,GO:0034641,GO:0003674,GO:0043167,GO:0004386,GO:0016887,GO:0003723	intracellular,cellular_component,cell,cytoplasm,organelle,mitochondrion,nucleus,biological_process,cellular nitrogen compound metabolic process,molecular_function,ion binding,helicase activity,ATPase activity,RNA binding	X
	Tb927.4.3020		ATP-dependent DEAH-box RNA helicase, putative	E7EWK3	DHX36	human	5e-117	377	ATP-dependent RNA helicase DHX36 (Fragment)	GO:0005622,GO:0005575,GO:0005623,GO:0005737,GO:0043226,GO:0005634,GO:0003674,GO:0043167,GO:0004386,GO:0016887	intracellular,cellular_component,cell,cytoplasm,organelle,nucleus,molecular_function,ion binding,helicase activity,ATPase activity
	Tb927.4.3020		ATP-dependent DEAH-box RNA helicase, putative	Q8VHK9	Dhx36	mouse	2e-116	382	ATP-dependent RNA helicase DHX36	GO:0005622,GO:0005575,GO:0005623,GO:0005694,GO:0043226,GO:0005737,GO:0005576,GO:0005634,GO:0008150,GO:0051276,GO:0006259,GO:0034641,GO:0042592,GO:0009058,GO:0003674,GO:0043167,GO:0004386,GO:0016887,GO:0003677,GO:0003723,GO:0019899	intracellular,cellular_component,cell,chromosome,organelle,cytoplasm,extracellular region,nucleus,biological_process,chromosome organization,DNA metabolic process,cellular nitrogen compound metabolic process,homeostatic process,biosynthetic process,molecular_function,ion binding,helicase activity,ATPase activity,DNA binding,RNA binding,enzyme binding
	Tb927.4.3020		ATP-dependent DEAH-box RNA helicase, putative	Q6P5D3	Dhx57	mouse	6e-107	360	Putative ATP-dependent RNA helicase DHX57	GO:0005622,GO:0005575,GO:0005623,GO:0005737,GO:0043226,GO:0005739,GO:0005634,GO:0008150,GO:0034641,GO:0003674,GO:0043167,GO:0004386,GO:0016887,GO:0003723	intracellular,cellular_component,cell,cytoplasm,organelle,mitochondrion,nucleus,biological_process,cellular nitrogen compound metabolic process,molecular_function,ion binding,helicase activity,ATPase activity,RNA binding	X
	Tb927.4.3020		ATP-dependent DEAH-box RNA helicase, putative	Q6P5D3-2	Dhx57	mouse	5e-107	360	Isoform 2 of Putative ATP-dependent RNA helicase DHX57	GO:0005622,GO:0005575,GO:0005623,GO:0005737,GO:0043226,GO:0005739,GO:0005634,GO:0008150,GO:0034641,GO:0003674,GO:0043167,GO:0004386,GO:0016887,GO:0003723	intracellular,cellular_component,cell,cytoplasm,organelle,mitochondrion,nucleus,biological_process,cellular nitrogen compound metabolic process,molecular_function,ion binding,helicase activity,ATPase activity,RNA binding	X
	Tb927.4.3020		ATP-dependent DEAH-box RNA helicase, putative	A0A087WPL5	Dhx9	mouse	1e-101	344	ATP-dependent RNA helicase A	GO:0005813,GO:0070937,GO:0005737,GO:0036464,GO:0016020,GO:0005730,GO:0005654,GO:0005634,GO:0030529,GO:0034605,GO:0007623,GO:0070934,GO:0001649,GO:0006396,GO:0005524,GO:0004004,GO:0044822,GO:0001085	centrosome,CRD-mediated mRNA stability complex,cytoplasm,cytoplasmic ribonucleoprotein granule,membrane,nucleolus,nucleoplasm,nucleus,ribonucleoprotein complex,cellular response to heat,circadian rhythm,CRD-mediated mRNA stabilization,osteoblast differentiation,RNA processing,ATP binding,ATP-dependent RNA helicase activity,poly(A) RNA binding,RNA polymerase II transcription factor binding
	Tb927.7.5620		hypothetical protein, conserved	Q6GMV2	SMYD5	human	1e-13	58.2	SET and MYND domain-containing protein 5	GO:0003674,GO:0043167,GO:0008168	molecular_function,ion binding,methyltransferase activity
	Tb927.7.5620		hypothetical protein, conserved	Q8NB12	SMYD1	human	2e-13	58.2	Histone-lysine N-methyltransferase SMYD1	GO:0005622,GO:0005575,GO:0005623,GO:0005737,GO:0043226,GO:0005634,GO:0051276,GO:0008150,GO:0048856,GO:0009058,GO:0034641,GO:0030154,GO:0003674,GO:0003677,GO:0008168,GO:0043167,GO:0000988	intracellular,cellular_component,cell,cytoplasm,organelle,nucleus,chromosome organization,biological_process,anatomical structure development,biosynthetic process,cellular nitrogen compound metabolic process,cell differentiation,molecular_function,DNA binding,methyltransferase activity,ion binding,transcription factor activity, protein binding
	Tb927.7.5620		hypothetical protein, conserved	Q9H7B4	SMYD3	human	2e-16	67	Histone-lysine N-methyltransferase SMYD3	GO:0005622,GO:0005575,GO:0005623,GO:0005737,GO:0005634,GO:0043226,GO:0005654,GO:0008150,GO:0030154,GO:0048856,GO:0006464,GO:0051276,GO:0006461,GO:0022607,GO:0065003,GO:0009058,GO:0034641,GO:0003674,GO:0008168,GO:0043167,GO:0003677	intracellular,cellular_component,cell,cytoplasm,nucleus,organelle,nucleoplasm,biological_process,cell differentiation,anatomical structure development,cellular protein modification process,chromosome organization,protein complex assembly,cellular component assembly,macromolecular complex assembly,biosynthetic process,cellular nitrogen compound metabolic process,molecular_function,methyltransferas…
	Tb927.7.5620		hypothetical protein, conserved	Q9H7B4-3	SMYD3	human	3e-15	63.2	Isoform 3 of Histone-lysine N-methyltransferase SMYD3	GO:0005622,GO:0005575,GO:0005623,GO:0005737,GO:0005634,GO:0043226,GO:0005654,GO:0008150,GO:0030154,GO:0048856,GO:0006464,GO:0051276,GO:0006461,GO:0022607,GO:0065003,GO:0009058,GO:0034641,GO:0003674,GO:0008168,GO:0043167,GO:0003677	intracellular,cellular_component,cell,cytoplasm,nucleus,organelle,nucleoplasm,biological_process,cell differentiation,anatomical structure development,cellular protein modification process,chromosome organization,protein complex assembly,cellular component assembly,macromolecular complex assembly,biosynthetic process,cellular nitrogen compound metabolic process,molecular_function,methyltransferas…
	Tb927.7.5620		hypothetical protein, conserved	A0A0A6YYB2	SMYD1	human	2e-13	58.2	Histone-lysine N-methyltransferase SMYD1	GO:0005622,GO:0005575,GO:0005623,GO:0005737,GO:0043226,GO:0005634,GO:0051276,GO:0008150,GO:0048856,GO:0009058,GO:0034641,GO:0030154,GO:0003674,GO:0043167,GO:0000988	intracellular,cellular_component,cell,cytoplasm,organelle,nucleus,chromosome organization,biological_process,anatomical structure development,biosynthetic process,cellular nitrogen compound metabolic process,cell differentiation,molecular_function,ion binding,transcription factor activity, protein binding
	Tb927.7.5620		hypothetical protein, conserved	A8MXR1	SMYD3	human	2e-14	56.6	Histone-lysine N-methyltransferase SMYD3 (Fragment)
	Tb927.7.5620		hypothetical protein, conserved	E9PHG3	SMYD1	human	3e-14	60.8	Histone-lysine N-methyltransferase SMYD1	GO:0003674,GO:0043167	molecular_function,ion binding
	Tb927.7.5620		hypothetical protein, conserved	Q9CWR2	Smyd3	mouse	1e-15	64.3	Histone-lysine N-methyltransferase SMYD3	GO:0005622,GO:0005575,GO:0005623,GO:0005737,GO:0043226,GO:0005634,GO:0008150,GO:0030154,GO:0048856,GO:0006464,GO:0051276,GO:0006461,GO:0022607,GO:0065003,GO:0009058,GO:0034641,GO:0003674,GO:0008168,GO:0043167,GO:0019899,GO:0003677	intracellular,cellular_component,cell,cytoplasm,organelle,nucleus,biological_process,cell differentiation,anatomical structure development,cellular protein modification process,chromosome organization,protein complex assembly,cellular component assembly,macromolecular complex assembly,biosynthetic process,cellular nitrogen compound metabolic process,molecular_function,methyltransferase activity,i…
	Tb927.7.5620		hypothetical protein, conserved	Q3TYX3	Smyd5	mouse	7e-15	62	SET and MYND domain-containing protein 5	GO:0003674,GO:0043167,GO:0008168	molecular_function,ion binding,methyltransferase activity
	Tb927.7.5620		hypothetical protein, conserved	P97443-2	Smyd1	mouse	7e-14	59.3	Isoform 2 of Histone-lysine N-methyltransferase Smyd1	GO:0005622,GO:0005575,GO:0005623,GO:0005737,GO:0043226,GO:0005634,GO:0051276,GO:0008150,GO:0048856,GO:0009058,GO:0034641,GO:0030154,GO:0003674,GO:0003677,GO:0008168,GO:0043167,GO:0000988	intracellular,cellular_component,cell,cytoplasm,organelle,nucleus,chromosome organization,biological_process,anatomical structure development,biosynthetic process,cellular nitrogen compound metabolic process,cell differentiation,molecular_function,DNA binding,methyltransferase activity,ion binding,transcription factor activity, protein binding
	Tb927.4.1280		hypothetical protein, conserved	Q07866	KLC1	human	3e-18	73.2	Kinesin light chain 1	GO:0005622,GO:0005575,GO:0005623,GO:0005737,GO:0043226,GO:0016023,GO:0005829,GO:0005856,GO:0043234,GO:0002376,GO:0008150,GO:0016192,GO:0006810,GO:0044403,GO:0003674	intracellular,cellular_component,cell,cytoplasm,organelle,cytoplasmic membrane-bounded vesicle,cytosol,cytoskeleton,protein complex,immune system process,biological_process,vesicle-mediated transport,transport,symbiosis, encompassing mutualism through parasitism,molecular_function
	Tb927.4.1280		hypothetical protein, conserved	Q07866	KLC1	human	2e-13	58.5	Kinesin light chain 1	GO:0005622,GO:0005575,GO:0005623,GO:0005737,GO:0043226,GO:0016023,GO:0005829,GO:0005856,GO:0043234,GO:0002376,GO:0008150,GO:0016192,GO:0006810,GO:0044403,GO:0003674	intracellular,cellular_component,cell,cytoplasm,organelle,cytoplasmic membrane-bounded vesicle,cytosol,cytoskeleton,protein complex,immune system process,biological_process,vesicle-mediated transport,transport,symbiosis, encompassing mutualism through parasitism,molecular_function
	Tb927.4.1280		hypothetical protein, conserved	Q07866	KLC1	human	1e-12	55.5	Kinesin light chain 1	GO:0005622,GO:0005575,GO:0005623,GO:0005737,GO:0043226,GO:0016023,GO:0005829,GO:0005856,GO:0043234,GO:0002376,GO:0008150,GO:0016192,GO:0006810,GO:0044403,GO:0003674	intracellular,cellular_component,cell,cytoplasm,organelle,cytoplasmic membrane-bounded vesicle,cytosol,cytoskeleton,protein complex,immune system process,biological_process,vesicle-mediated transport,transport,symbiosis, encompassing mutualism through parasitism,molecular_function
	Tb927.4.1280		hypothetical protein, conserved	Q07866	KLC1	human	5e-12	53.5	Kinesin light chain 1	GO:0005622,GO:0005575,GO:0005623,GO:0005737,GO:0043226,GO:0016023,GO:0005829,GO:0005856,GO:0043234,GO:0002376,GO:0008150,GO:0016192,GO:0006810,GO:0044403,GO:0003674	intracellular,cellular_component,cell,cytoplasm,organelle,cytoplasmic membrane-bounded vesicle,cytosol,cytoskeleton,protein complex,immune system process,biological_process,vesicle-mediated transport,transport,symbiosis, encompassing mutualism through parasitism,molecular_function
	Tb927.4.1280		hypothetical protein, conserved	Q07866-3	KLC1	human	3e-18	73.2	Isoform G of Kinesin light chain 1	GO:0005622,GO:0005575,GO:0005623,GO:0005737,GO:0043226,GO:0016023,GO:0005829,GO:0005856,GO:0043234,GO:0002376,GO:0008150,GO:0016192,GO:0006810,GO:0044403,GO:0003674	intracellular,cellular_component,cell,cytoplasm,organelle,cytoplasmic membrane-bounded vesicle,cytosol,cytoskeleton,protein complex,immune system process,biological_process,vesicle-mediated transport,transport,symbiosis, encompassing mutualism through parasitism,molecular_function
	Tb927.4.1280		hypothetical protein, conserved	Q07866-3	KLC1	human	1e-13	58.5	Isoform G of Kinesin light chain 1	GO:0005622,GO:0005575,GO:0005623,GO:0005737,GO:0043226,GO:0016023,GO:0005829,GO:0005856,GO:0043234,GO:0002376,GO:0008150,GO:0016192,GO:0006810,GO:0044403,GO:0003674	intracellular,cellular_component,cell,cytoplasm,organelle,cytoplasmic membrane-bounded vesicle,cytosol,cytoskeleton,protein complex,immune system process,biological_process,vesicle-mediated transport,transport,symbiosis, encompassing mutualism through parasitism,molecular_function
	Tb927.4.1280		hypothetical protein, conserved	Q07866-3	KLC1	human	1e-12	55.5	Isoform G of Kinesin light chain 1	GO:0005622,GO:0005575,GO:0005623,GO:0005737,GO:0043226,GO:0016023,GO:0005829,GO:0005856,GO:0043234,GO:0002376,GO:0008150,GO:0016192,GO:0006810,GO:0044403,GO:0003674	intracellular,cellular_component,cell,cytoplasm,organelle,cytoplasmic membrane-bounded vesicle,cytosol,cytoskeleton,protein complex,immune system process,biological_process,vesicle-mediated transport,transport,symbiosis, encompassing mutualism through parasitism,molecular_function
	Tb927.4.1280		hypothetical protein, conserved	Q07866-3	KLC1	human	6e-12	53.5	Isoform G of Kinesin light chain 1	GO:0005622,GO:0005575,GO:0005623,GO:0005737,GO:0043226,GO:0016023,GO:0005829,GO:0005856,GO:0043234,GO:0002376,GO:0008150,GO:0016192,GO:0006810,GO:0044403,GO:0003674	intracellular,cellular_component,cell,cytoplasm,organelle,cytoplasmic membrane-bounded vesicle,cytosol,cytoskeleton,protein complex,immune system process,biological_process,vesicle-mediated transport,transport,symbiosis, encompassing mutualism through parasitism,molecular_function
	Tb927.4.1280		hypothetical protein, conserved	Q07866-5	KLC1	human	3e-18	73.6	Isoform K of Kinesin light chain 1	GO:0005622,GO:0005575,GO:0005623,GO:0005737,GO:0043226,GO:0016023,GO:0005829,GO:0005856,GO:0043234,GO:0002376,GO:0008150,GO:0016192,GO:0006810,GO:0044403,GO:0003674	intracellular,cellular_component,cell,cytoplasm,organelle,cytoplasmic membrane-bounded vesicle,cytosol,cytoskeleton,protein complex,immune system process,biological_process,vesicle-mediated transport,transport,symbiosis, encompassing mutualism through parasitism,molecular_function
	Tb927.4.1280		hypothetical protein, conserved	Q07866-5	KLC1	human	2e-13	58.5	Isoform K of Kinesin light chain 1	GO:0005622,GO:0005575,GO:0005623,GO:0005737,GO:0043226,GO:0016023,GO:0005829,GO:0005856,GO:0043234,GO:0002376,GO:0008150,GO:0016192,GO:0006810,GO:0044403,GO:0003674	intracellular,cellular_component,cell,cytoplasm,organelle,cytoplasmic membrane-bounded vesicle,cytosol,cytoskeleton,protein complex,immune system process,biological_process,vesicle-mediated transport,transport,symbiosis, encompassing mutualism through parasitism,molecular_function
	Tb927.4.1280		hypothetical protein, conserved	Q07866-5	KLC1	human	1e-12	55.5	Isoform K of Kinesin light chain 1	GO:0005622,GO:0005575,GO:0005623,GO:0005737,GO:0043226,GO:0016023,GO:0005829,GO:0005856,GO:0043234,GO:0002376,GO:0008150,GO:0016192,GO:0006810,GO:0044403,GO:0003674	intracellular,cellular_component,cell,cytoplasm,organelle,cytoplasmic membrane-bounded vesicle,cytosol,cytoskeleton,protein complex,immune system process,biological_process,vesicle-mediated transport,transport,symbiosis, encompassing mutualism through parasitism,molecular_function
	Tb927.4.1280		hypothetical protein, conserved	Q07866-5	KLC1	human	5e-12	53.9	Isoform K of Kinesin light chain 1	GO:0005622,GO:0005575,GO:0005623,GO:0005737,GO:0043226,GO:0016023,GO:0005829,GO:0005856,GO:0043234,GO:0002376,GO:0008150,GO:0016192,GO:0006810,GO:0044403,GO:0003674	intracellular,cellular_component,cell,cytoplasm,organelle,cytoplasmic membrane-bounded vesicle,cytosol,cytoskeleton,protein complex,immune system process,biological_process,vesicle-mediated transport,transport,symbiosis, encompassing mutualism through parasitism,molecular_function
	Tb927.4.1280		hypothetical protein, conserved	Q07866-9	KLC1	human	3e-18	73.6	Isoform I of Kinesin light chain 1	GO:0005622,GO:0005575,GO:0005623,GO:0005737,GO:0043226,GO:0016023,GO:0005829,GO:0005856,GO:0043234,GO:0002376,GO:0008150,GO:0016192,GO:0006810,GO:0044403,GO:0003674	intracellular,cellular_component,cell,cytoplasm,organelle,cytoplasmic membrane-bounded vesicle,cytosol,cytoskeleton,protein complex,immune system process,biological_process,vesicle-mediated transport,transport,symbiosis, encompassing mutualism through parasitism,molecular_function
	Tb927.4.1280		hypothetical protein, conserved	Q07866-9	KLC1	human	2e-13	58.5	Isoform I of Kinesin light chain 1	GO:0005622,GO:0005575,GO:0005623,GO:0005737,GO:0043226,GO:0016023,GO:0005829,GO:0005856,GO:0043234,GO:0002376,GO:0008150,GO:0016192,GO:0006810,GO:0044403,GO:0003674	intracellular,cellular_component,cell,cytoplasm,organelle,cytoplasmic membrane-bounded vesicle,cytosol,cytoskeleton,protein complex,immune system process,biological_process,vesicle-mediated transport,transport,symbiosis, encompassing mutualism through parasitism,molecular_function
	Tb927.4.1280		hypothetical protein, conserved	Q07866-9	KLC1	human	1e-12	55.5	Isoform I of Kinesin light chain 1	GO:0005622,GO:0005575,GO:0005623,GO:0005737,GO:0043226,GO:0016023,GO:0005829,GO:0005856,GO:0043234,GO:0002376,GO:0008150,GO:0016192,GO:0006810,GO:0044403,GO:0003674	intracellular,cellular_component,cell,cytoplasm,organelle,cytoplasmic membrane-bounded vesicle,cytosol,cytoskeleton,protein complex,immune system process,biological_process,vesicle-mediated transport,transport,symbiosis, encompassing mutualism through parasitism,molecular_function
	Tb927.4.1280		hypothetical protein, conserved	Q07866-9	KLC1	human	5e-12	53.9	Isoform I of Kinesin light chain 1	GO:0005622,GO:0005575,GO:0005623,GO:0005737,GO:0043226,GO:0016023,GO:0005829,GO:0005856,GO:0043234,GO:0002376,GO:0008150,GO:0016192,GO:0006810,GO:0044403,GO:0003674	intracellular,cellular_component,cell,cytoplasm,organelle,cytoplasmic membrane-bounded vesicle,cytosol,cytoskeleton,protein complex,immune system process,biological_process,vesicle-mediated transport,transport,symbiosis, encompassing mutualism through parasitism,molecular_function
	Tb927.4.1280		hypothetical protein, conserved	Q7Z494	NPHP3	human	2e-22	87.4	Nephrocystin-3	GO:0005575,GO:0005623,GO:0043226,GO:0005929,GO:0005622,GO:0005737,GO:0005829,GO:0008150,GO:0048856,GO:0000902,GO:0009790,GO:0030154,GO:0007165,GO:0042592,GO:0048646	cellular_component,cell,organelle,cilium,intracellular,cytoplasm,cytosol,biological_process,anatomical structure development,cell morphogenesis,embryo development,cell differentiation,signal transduction,homeostatic process,anatomical structure formation involved in morphogenesis
	Tb927.4.1280		hypothetical protein, conserved	Q7Z494	NPHP3	human	1e-21	85.1	Nephrocystin-3	GO:0005575,GO:0005623,GO:0043226,GO:0005929,GO:0005622,GO:0005737,GO:0005829,GO:0008150,GO:0048856,GO:0000902,GO:0009790,GO:0030154,GO:0007165,GO:0042592,GO:0048646	cellular_component,cell,organelle,cilium,intracellular,cytoplasm,cytosol,biological_process,anatomical structure development,cell morphogenesis,embryo development,cell differentiation,signal transduction,homeostatic process,anatomical structure formation involved in morphogenesis
	Tb927.4.1280		hypothetical protein, conserved	Q7Z494	NPHP3	human	5e-14	61.6	Nephrocystin-3	GO:0005575,GO:0005623,GO:0043226,GO:0005929,GO:0005622,GO:0005737,GO:0005829,GO:0008150,GO:0048856,GO:0000902,GO:0009790,GO:0030154,GO:0007165,GO:0042592,GO:0048646	cellular_component,cell,organelle,cilium,intracellular,cytoplasm,cytosol,biological_process,anatomical structure development,cell morphogenesis,embryo development,cell differentiation,signal transduction,homeostatic process,anatomical structure formation involved in morphogenesis
	Tb927.4.1280		hypothetical protein, conserved	Q7Z494	NPHP3	human	2e-13	59.3	Nephrocystin-3	GO:0005575,GO:0005623,GO:0043226,GO:0005929,GO:0005622,GO:0005737,GO:0005829,GO:0008150,GO:0048856,GO:0000902,GO:0009790,GO:0030154,GO:0007165,GO:0042592,GO:0048646	cellular_component,cell,organelle,cilium,intracellular,cytoplasm,cytosol,biological_process,anatomical structure development,cell morphogenesis,embryo development,cell differentiation,signal transduction,homeostatic process,anatomical structure formation involved in morphogenesis
	Tb927.4.1280		hypothetical protein, conserved	Q7Z494-2	NPHP3	human	6e-23	87.8	Isoform 2 of Nephrocystin-3	GO:0005575,GO:0005623,GO:0043226,GO:0005929,GO:0005622,GO:0005737,GO:0005829,GO:0008150,GO:0048856,GO:0000902,GO:0009790,GO:0030154,GO:0007165,GO:0042592,GO:0048646	cellular_component,cell,organelle,cilium,intracellular,cytoplasm,cytosol,biological_process,anatomical structure development,cell morphogenesis,embryo development,cell differentiation,signal transduction,homeostatic process,anatomical structure formation involved in morphogenesis
	Tb927.4.1280		hypothetical protein, conserved	Q7Z494-2	NPHP3	human	8e-22	84.3	Isoform 2 of Nephrocystin-3	GO:0005575,GO:0005623,GO:0043226,GO:0005929,GO:0005622,GO:0005737,GO:0005829,GO:0008150,GO:0048856,GO:0000902,GO:0009790,GO:0030154,GO:0007165,GO:0042592,GO:0048646	cellular_component,cell,organelle,cilium,intracellular,cytoplasm,cytosol,biological_process,anatomical structure development,cell morphogenesis,embryo development,cell differentiation,signal transduction,homeostatic process,anatomical structure formation involved in morphogenesis
	Tb927.4.1280		hypothetical protein, conserved	Q7Z494-2	NPHP3	human	2e-14	61.2	Isoform 2 of Nephrocystin-3	GO:0005575,GO:0005623,GO:0043226,GO:0005929,GO:0005622,GO:0005737,GO:0005829,GO:0008150,GO:0048856,GO:0000902,GO:0009790,GO:0030154,GO:0007165,GO:0042592,GO:0048646	cellular_component,cell,organelle,cilium,intracellular,cytoplasm,cytosol,biological_process,anatomical structure development,cell morphogenesis,embryo development,cell differentiation,signal transduction,homeostatic process,anatomical structure formation involved in morphogenesis
	Tb927.4.1280		hypothetical protein, conserved	Q7Z494-2	NPHP3	human	7e-14	59.7	Isoform 2 of Nephrocystin-3	GO:0005575,GO:0005623,GO:0043226,GO:0005929,GO:0005622,GO:0005737,GO:0005829,GO:0008150,GO:0048856,GO:0000902,GO:0009790,GO:0030154,GO:0007165,GO:0042592,GO:0048646	cellular_component,cell,organelle,cilium,intracellular,cytoplasm,cytosol,biological_process,anatomical structure development,cell morphogenesis,embryo development,cell differentiation,signal transduction,homeostatic process,anatomical structure formation involved in morphogenesis
	Tb927.4.1280		hypothetical protein, conserved	E7EVH7		human	2e-18	74.3	Uncharacterized protein	GO:0005622,GO:0005575,GO:0005623,GO:0005856,GO:0043226,GO:0043234,GO:0003674	intracellular,cellular_component,cell,cytoskeleton,organelle,protein complex,molecular_function
	Tb927.4.1280		hypothetical protein, conserved	E7EVH7		human	2e-13	58.9	Uncharacterized protein	GO:0005622,GO:0005575,GO:0005623,GO:0005856,GO:0043226,GO:0043234,GO:0003674	intracellular,cellular_component,cell,cytoskeleton,organelle,protein complex,molecular_function
	Tb927.4.1280		hypothetical protein, conserved	E7EVH7		human	9e-13	56.6	Uncharacterized protein	GO:0005622,GO:0005575,GO:0005623,GO:0005856,GO:0043226,GO:0043234,GO:0003674	intracellular,cellular_component,cell,cytoskeleton,organelle,protein complex,molecular_function
	Tb927.4.1280		hypothetical protein, conserved	E7EVH7		human	3e-12	54.7	Uncharacterized protein	GO:0005622,GO:0005575,GO:0005623,GO:0005856,GO:0043226,GO:0043234,GO:0003674	intracellular,cellular_component,cell,cytoskeleton,organelle,protein complex,molecular_function
	Tb927.4.1280		hypothetical protein, conserved	A0A0J9YXS1	NPHP3-ACAD11	human	2e-21	79	Protein NPHP3-ACAD11 (Fragment)	GO:0005622,GO:0005575,GO:0005623,GO:0005856,GO:0043226,GO:0043234,GO:0003674	intracellular,cellular_component,cell,cytoskeleton,organelle,protein complex,molecular_function
	Tb927.4.1280		hypothetical protein, conserved	A0A0J9YXS1	NPHP3-ACAD11	human	4e-16	63.2	Protein NPHP3-ACAD11 (Fragment)	GO:0005622,GO:0005575,GO:0005623,GO:0005856,GO:0043226,GO:0043234,GO:0003674	intracellular,cellular_component,cell,cytoskeleton,organelle,protein complex,molecular_function
	Tb927.4.1280		hypothetical protein, conserved	A0A0J9YXS1	NPHP3-ACAD11	human	7e-15	59.3	Protein NPHP3-ACAD11 (Fragment)	GO:0005622,GO:0005575,GO:0005623,GO:0005856,GO:0043226,GO:0043234,GO:0003674	intracellular,cellular_component,cell,cytoskeleton,organelle,protein complex,molecular_function
	Tb927.4.1280		hypothetical protein, conserved	A0A0J9YXS1	NPHP3-ACAD11	human	2e-12	52	Protein NPHP3-ACAD11 (Fragment)	GO:0005622,GO:0005575,GO:0005623,GO:0005856,GO:0043226,GO:0043234,GO:0003674	intracellular,cellular_component,cell,cytoskeleton,organelle,protein complex,molecular_function
	Tb927.4.1280		hypothetical protein, conserved	Q7TNH6	Nphp3	mouse	5e-22	86.3	Nephrocystin-3	GO:0005575,GO:0005623,GO:0005929,GO:0043226,GO:0008150,GO:0048856,GO:0000902,GO:0009790,GO:0030198,GO:0006629,GO:0030154,GO:0007165,GO:0042592,GO:0034641,GO:0044281	cellular_component,cell,cilium,organelle,biological_process,anatomical structure development,cell morphogenesis,embryo development,extracellular matrix organization,lipid metabolic process,cell differentiation,signal transduction,homeostatic process,cellular nitrogen compound metabolic process,small molecule metabolic process
	Tb927.4.1280		hypothetical protein, conserved	Q7TNH6	Nphp3	mouse	5e-21	83.2	Nephrocystin-3	GO:0005575,GO:0005623,GO:0005929,GO:0043226,GO:0008150,GO:0048856,GO:0000902,GO:0009790,GO:0030198,GO:0006629,GO:0030154,GO:0007165,GO:0042592,GO:0034641,GO:0044281	cellular_component,cell,cilium,organelle,biological_process,anatomical structure development,cell morphogenesis,embryo development,extracellular matrix organization,lipid metabolic process,cell differentiation,signal transduction,homeostatic process,cellular nitrogen compound metabolic process,small molecule metabolic process
	Tb927.4.1280		hypothetical protein, conserved	Q7TNH6	Nphp3	mouse	2e-15	65.9	Nephrocystin-3	GO:0005575,GO:0005623,GO:0005929,GO:0043226,GO:0008150,GO:0048856,GO:0000902,GO:0009790,GO:0030198,GO:0006629,GO:0030154,GO:0007165,GO:0042592,GO:0034641,GO:0044281	cellular_component,cell,cilium,organelle,biological_process,anatomical structure development,cell morphogenesis,embryo development,extracellular matrix organization,lipid metabolic process,cell differentiation,signal transduction,homeostatic process,cellular nitrogen compound metabolic process,small molecule metabolic process
	Tb927.4.1280		hypothetical protein, conserved	Q7TNH6	Nphp3	mouse	6e-14	61.2	Nephrocystin-3	GO:0005575,GO:0005623,GO:0005929,GO:0043226,GO:0008150,GO:0048856,GO:0000902,GO:0009790,GO:0030198,GO:0006629,GO:0030154,GO:0007165,GO:0042592,GO:0034641,GO:0044281	cellular_component,cell,cilium,organelle,biological_process,anatomical structure development,cell morphogenesis,embryo development,extracellular matrix organization,lipid metabolic process,cell differentiation,signal transduction,homeostatic process,cellular nitrogen compound metabolic process,small molecule metabolic process
	Tb927.4.1280		hypothetical protein, conserved	H9KV07	Nphp3	mouse	7e-22	85.9	Nephrocystin-3	GO:0097546,GO:0097543,GO:0005929,GO:0072372,GO:0003283,GO:0060271,GO:0060027,GO:0071908,GO:0007368,GO:0071910,GO:0035469,GO:0071909,GO:0007163,GO:0030198,GO:0001947,GO:0001822,GO:0060993,GO:0006629,GO:0030324,GO:0048496,GO:0090090,GO:0045494,GO:0030814,GO:0072189	ciliary base,ciliary inversin compartment,cilium,primary cilium,atrial septum development,cilium morphogenesis,convergent extension involved in gastrulation,determination of intestine left/right asymmetry,determination of left/right symmetry,determination of liver left/right asymmetry,determination of pancreatic left/right asymmetry,determination of stomach left/right asymmetry,establishment or m…
	Tb927.4.1280		hypothetical protein, conserved	H9KV07	Nphp3	mouse	6e-21	82.8	Nephrocystin-3	GO:0097546,GO:0097543,GO:0005929,GO:0072372,GO:0003283,GO:0060271,GO:0060027,GO:0071908,GO:0007368,GO:0071910,GO:0035469,GO:0071909,GO:0007163,GO:0030198,GO:0001947,GO:0001822,GO:0060993,GO:0006629,GO:0030324,GO:0048496,GO:0090090,GO:0045494,GO:0030814,GO:0072189	ciliary base,ciliary inversin compartment,cilium,primary cilium,atrial septum development,cilium morphogenesis,convergent extension involved in gastrulation,determination of intestine left/right asymmetry,determination of left/right symmetry,determination of liver left/right asymmetry,determination of pancreatic left/right asymmetry,determination of stomach left/right asymmetry,establishment or m…
	Tb927.4.1280		hypothetical protein, conserved	H9KV07	Nphp3	mouse	3e-15	65.1	Nephrocystin-3	GO:0097546,GO:0097543,GO:0005929,GO:0072372,GO:0003283,GO:0060271,GO:0060027,GO:0071908,GO:0007368,GO:0071910,GO:0035469,GO:0071909,GO:0007163,GO:0030198,GO:0001947,GO:0001822,GO:0060993,GO:0006629,GO:0030324,GO:0048496,GO:0090090,GO:0045494,GO:0030814,GO:0072189	ciliary base,ciliary inversin compartment,cilium,primary cilium,atrial septum development,cilium morphogenesis,convergent extension involved in gastrulation,determination of intestine left/right asymmetry,determination of left/right symmetry,determination of liver left/right asymmetry,determination of pancreatic left/right asymmetry,determination of stomach left/right asymmetry,establishment or m…
	Tb927.4.1280		hypothetical protein, conserved	H9KV07	Nphp3	mouse	8e-14	60.5	Nephrocystin-3	GO:0097546,GO:0097543,GO:0005929,GO:0072372,GO:0003283,GO:0060271,GO:0060027,GO:0071908,GO:0007368,GO:0071910,GO:0035469,GO:0071909,GO:0007163,GO:0030198,GO:0001947,GO:0001822,GO:0060993,GO:0006629,GO:0030324,GO:0048496,GO:0090090,GO:0045494,GO:0030814,GO:0072189	ciliary base,ciliary inversin compartment,cilium,primary cilium,atrial septum development,cilium morphogenesis,convergent extension involved in gastrulation,determination of intestine left/right asymmetry,determination of left/right symmetry,determination of liver left/right asymmetry,determination of pancreatic left/right asymmetry,determination of stomach left/right asymmetry,establishment or m…
	Tb927.9.7150		RNA pseudouridylate synthase protein, putative	YGR169C	PUS6	yeast	2e-11	53.5	tRNA:pseudouridine synthase; catalyzes the conversion of uridine to pseudouridine at position 31 in cytoplasmic and mitochondrial tRNAs; mutation of Asp168 to Ala abolishes enzyme activity; not essential for viability	GO:0005622,GO:0005575,GO:0005623,GO:0005737,GO:0043226,GO:0005739,GO:0003674,GO:0016853,GO:0008150,GO:0034641,GO:0006399	intracellular,cellular_component,cell,cytoplasm,organelle,mitochondrion,molecular_function,isomerase activity,biological_process,cellular nitrogen compound metabolic process,tRNA metabolic process	X
	Tb927.5.2590		hypothetical protein, conserved	Q9NXN4	GDAP2	human	2e-35	120	Ganglioside-induced differentiation-associated protein 2	GO:0005622,GO:0005575,GO:0005764,GO:0005773,GO:0005623,GO:0005737,GO:0043226,GO:0008150	intracellular,cellular_component,lysosome,vacuole,cell,cytoplasm,organelle,biological_process
	Tb927.5.2590		hypothetical protein, conserved	Q9NXN4-2	GDAP2	human	1e-35	121	Isoform 2 of Ganglioside-induced differentiation-associated protein 2	GO:0005622,GO:0005575,GO:0005764,GO:0005773,GO:0005623,GO:0005737,GO:0043226,GO:0008150	intracellular,cellular_component,lysosome,vacuole,cell,cytoplasm,organelle,biological_process
	Tb927.5.2590		hypothetical protein, conserved	Q9BQ69	MACROD1	human	3e-51	161	O-acetyl-ADP-ribose deacetylase MACROD1	GO:0005622,GO:0005575,GO:0005623,GO:0005737,GO:0043226,GO:0005739,GO:0005634,GO:0006950,GO:0008150,GO:0006464,GO:0034641,GO:0044281,GO:0003674,GO:0016798	intracellular,cellular_component,cell,cytoplasm,organelle,mitochondrion,nucleus,response to stress,biological_process,cellular protein modification process,cellular nitrogen compound metabolic process,small molecule metabolic process,molecular_function,hydrolase activity, acting on glycosyl bonds	X
	Tb927.5.2590		hypothetical protein, conserved	A1Z1Q3	MACROD2	human	1e-54	173	O-acetyl-ADP-ribose deacetylase MACROD2	GO:0005622,GO:0005575,GO:0005623,GO:0043226,GO:0005634,GO:0008150,GO:0048856,GO:0006950,GO:0006464,GO:0034641,GO:0044281,GO:0003674,GO:0016798	intracellular,cellular_component,cell,organelle,nucleus,biological_process,anatomical structure development,response to stress,cellular protein modification process,cellular nitrogen compound metabolic process,small molecule metabolic process,molecular_function,hydrolase activity, acting on glycosyl bonds
	Tb927.5.2590		hypothetical protein, conserved	A1Z1Q3-2	MACROD2	human	1e-54	172	Isoform 2 of O-acetyl-ADP-ribose deacetylase MACROD2	GO:0005622,GO:0005575,GO:0005623,GO:0043226,GO:0005634,GO:0008150,GO:0048856,GO:0006950,GO:0006464,GO:0034641,GO:0044281,GO:0003674,GO:0016798	intracellular,cellular_component,cell,organelle,nucleus,biological_process,anatomical structure development,response to stress,cellular protein modification process,cellular nitrogen compound metabolic process,small molecule metabolic process,molecular_function,hydrolase activity, acting on glycosyl bonds
	Tb927.5.2590		hypothetical protein, conserved	Q9DBL2	Gdap2	mouse	6e-36	122	Ganglioside-induced differentiation-associated protein 2	GO:0005622,GO:0005575,GO:0005764,GO:0005773,GO:0005623,GO:0005737,GO:0043226,GO:0008150	intracellular,cellular_component,lysosome,vacuole,cell,cytoplasm,organelle,biological_process
	Tb927.5.2590		hypothetical protein, conserved	Q9DBL2-2	Gdap2	mouse	7e-35	119	Isoform 2 of Ganglioside-induced differentiation-associated protein 2	GO:0005622,GO:0005575,GO:0005764,GO:0005773,GO:0005623,GO:0005737,GO:0043226,GO:0008150	intracellular,cellular_component,lysosome,vacuole,cell,cytoplasm,organelle,biological_process
	Tb927.5.2590		hypothetical protein, conserved	Q922B1	Macrod1	mouse	6e-51	160	O-acetyl-ADP-ribose deacetylase MACROD1	GO:0005622,GO:0005575,GO:0005623,GO:0005737,GO:0043226,GO:0005739,GO:0005634,GO:0006950,GO:0008150,GO:0006464,GO:0034641,GO:0044281,GO:0003674,GO:0016798	intracellular,cellular_component,cell,cytoplasm,organelle,mitochondrion,nucleus,response to stress,biological_process,cellular protein modification process,cellular nitrogen compound metabolic process,small molecule metabolic process,molecular_function,hydrolase activity, acting on glycosyl bonds	X
	Tb927.5.2590		hypothetical protein, conserved	Q3UYG8	Macrod2	mouse	2e-55	176	O-acetyl-ADP-ribose deacetylase MACROD2	GO:0005622,GO:0005575,GO:0005623,GO:0043226,GO:0005634,GO:0008150,GO:0048856,GO:0006950,GO:0006464,GO:0034641,GO:0044281,GO:0003674,GO:0016798	intracellular,cellular_component,cell,organelle,nucleus,biological_process,anatomical structure development,response to stress,cellular protein modification process,cellular nitrogen compound metabolic process,small molecule metabolic process,molecular_function,hydrolase activity, acting on glycosyl bonds
	Tb927.5.2590		hypothetical protein, conserved	A2AS33	Macrod2	mouse	4e-56	176	O-acetyl-ADP-ribose deacetylase MACROD2	GO:0005634,GO:0006974,GO:0051725,GO:0042278,GO:0019213,GO:0016798	nucleus,cellular response to DNA damage stimulus,protein de-ADP-ribosylation,purine nucleoside metabolic process,deacetylase activity,hydrolase activity, acting on glycosyl bonds
	Tb927.11.7530		long-chain-fatty-acid-CoA ligase, putative	Q4G176	ACSF3	human	3e-88	280	Acyl-CoA synthetase family member 3, mitochondrial	GO:0005622,GO:0005575,GO:0005739,GO:0005623,GO:0005737,GO:0043226,GO:0006629,GO:0008150,GO:0009058,GO:0044281,GO:0006790,GO:0051186,GO:0009056,GO:0003674,GO:0016874,GO:0043167	intracellular,cellular_component,mitochondrion,cell,cytoplasm,organelle,lipid metabolic process,biological_process,biosynthetic process,small molecule metabolic process,sulfur compound metabolic process,cofactor metabolic process,catabolic process,molecular_function,ligase activity,ion binding	X
	Tb927.11.7530		long-chain-fatty-acid-CoA ligase, putative	P0C7M7	ACSM4	human	5e-24	93.6	Acyl-coenzyme A synthetase ACSM4, mitochondrial	GO:0005622,GO:0005575,GO:0005739,GO:0005623,GO:0005737,GO:0043226,GO:0006790,GO:0008150,GO:0051186,GO:0006629,GO:0044281,GO:0003674,GO:0043167,GO:0016874,GO:0016746	intracellular,cellular_component,mitochondrion,cell,cytoplasm,organelle,sulfur compound metabolic process,biological_process,cofactor metabolic process,lipid metabolic process,small molecule metabolic process,molecular_function,ion binding,ligase activity,transferase activity, transferring acyl groups	X
	Tb927.11.7530		long-chain-fatty-acid-CoA ligase, putative	F5H2G6	ACSF3	human	2e-31	113	Acyl-CoA synthetase family member 3, mitochondrial	GO:0008150,GO:0003674	biological_process,molecular_function
	Tb927.11.7530		long-chain-fatty-acid-CoA ligase, putative	H0YGC7	ACSF3	human	4e-32	110	Acyl-CoA synthetase family member 3, mitochondrial (Fragment)	GO:0008150,GO:0003674	biological_process,molecular_function
	Tb927.11.7530		long-chain-fatty-acid-CoA ligase, putative	F5H5A1	ACSF3	human	2e-59	192	Acyl-CoA synthetase family member 3, mitochondrial	GO:0008150,GO:0003674	biological_process,molecular_function
	Tb927.11.7530		long-chain-fatty-acid-CoA ligase, putative	F5H362	ACSF3	human	5e-34	116	Acyl-CoA synthetase family member 3, mitochondrial (Fragment)	GO:0008150,GO:0003674	biological_process,molecular_function
	Tb927.11.7530		long-chain-fatty-acid-CoA ligase, putative	F5H755	ACSF3	human	1e-46	153	Acyl-CoA synthetase family member 3, mitochondrial (Fragment)	GO:0008150,GO:0003674	biological_process,molecular_function
	Tb927.11.7530		long-chain-fatty-acid-CoA ligase, putative	Q3URE1	Acsf3	mouse	5e-83	266	Acyl-CoA synthetase family member 3, mitochondrial	GO:0005622,GO:0005575,GO:0005623,GO:0005737,GO:0043226,GO:0005739,GO:0006629,GO:0008150,GO:0009058,GO:0044281,GO:0009056,GO:0003674,GO:0016874,GO:0043167	intracellular,cellular_component,cell,cytoplasm,organelle,mitochondrion,lipid metabolic process,biological_process,biosynthetic process,small molecule metabolic process,catabolic process,molecular_function,ligase activity,ion binding	X
	Tb927.11.7530		long-chain-fatty-acid-CoA ligase, putative	Q3URE1-2	Acsf3	mouse	4e-28	103	Isoform 2 of Acyl-CoA synthetase family member 3, mitochondrial	GO:0005622,GO:0005575,GO:0005623,GO:0005737,GO:0043226,GO:0005739,GO:0006629,GO:0008150,GO:0009058,GO:0044281,GO:0009056,GO:0003674,GO:0016874,GO:0043167	intracellular,cellular_component,cell,cytoplasm,organelle,mitochondrion,lipid metabolic process,biological_process,biosynthetic process,small molecule metabolic process,catabolic process,molecular_function,ligase activity,ion binding	X
	Tb927.11.7530		long-chain-fatty-acid-CoA ligase, putative	YBR222C	PCS60	yeast	7e-28	105	Oxalyl-CoA synthetase; capable of catalyzing conversion of oxalate to oxalyl-CoA; catalyzes first step in pathway of oxalate degradation that functions to protect yeast from inhibitory effects of oxalate; peroxisomal protein that binds mRNA; localizes to both peroxisomal peripheral membrane and matrix, expression is highly inducible by oleic acid; similar to E. coli long chain acyl-CoA synthetase	GO:0005622,GO:0005575,GO:0005623,GO:0005737,GO:0043226,GO:0005777,GO:0003674,GO:0003723,GO:0016874,GO:0003729	intracellular,cellular_component,cell,cytoplasm,organelle,peroxisome,molecular_function,RNA binding,ligase activity,mRNA binding
	Tb927.11.1990	ArgRS	arginyl-tRNA synthetase, putative	P54136	RARS	human	1e-79	258	Arginine--tRNA ligase, cytoplasmic	GO:0005622,GO:0005575,GO:0005623,GO:0043234,GO:0005737,GO:0005829,GO:0005576,GO:0043226,GO:0005739,GO:0005634,GO:0005654,GO:0006399,GO:0006412,GO:0006520,GO:0008150,GO:0009058,GO:0034641,GO:0044281,GO:0003674,GO:0043167,GO:0016874,GO:0003723	intracellular,cellular_component,cell,protein complex,cytoplasm,cytosol,extracellular region,organelle,mitochondrion,nucleus,nucleoplasm,tRNA metabolic process,translation,cellular amino acid metabolic process,biological_process,biosynthetic process,cellular nitrogen compound metabolic process,small molecule metabolic process,molecular_function,ion binding,ligase activity,RNA binding	X
	Tb927.11.1990	ArgRS	arginyl-tRNA synthetase, putative	P54136	RARS	human	5e-68	226	Arginine--tRNA ligase, cytoplasmic	GO:0005622,GO:0005575,GO:0005623,GO:0043234,GO:0005737,GO:0005829,GO:0005576,GO:0043226,GO:0005739,GO:0005634,GO:0005654,GO:0006399,GO:0006412,GO:0006520,GO:0008150,GO:0009058,GO:0034641,GO:0044281,GO:0003674,GO:0043167,GO:0016874,GO:0003723	intracellular,cellular_component,cell,protein complex,cytoplasm,cytosol,extracellular region,organelle,mitochondrion,nucleus,nucleoplasm,tRNA metabolic process,translation,cellular amino acid metabolic process,biological_process,biosynthetic process,cellular nitrogen compound metabolic process,small molecule metabolic process,molecular_function,ion binding,ligase activity,RNA binding	X
	Tb927.11.1990	ArgRS	arginyl-tRNA synthetase, putative	P54136-2	RARS	human	2e-80	258	Isoform Monomeric of Arginine--tRNA ligase, cytoplasmic	GO:0005622,GO:0005575,GO:0005623,GO:0043234,GO:0005737,GO:0005829,GO:0005576,GO:0043226,GO:0005739,GO:0005634,GO:0005654,GO:0006399,GO:0006412,GO:0006520,GO:0008150,GO:0009058,GO:0034641,GO:0044281,GO:0003674,GO:0043167,GO:0016874,GO:0003723	intracellular,cellular_component,cell,protein complex,cytoplasm,cytosol,extracellular region,organelle,mitochondrion,nucleus,nucleoplasm,tRNA metabolic process,translation,cellular amino acid metabolic process,biological_process,biosynthetic process,cellular nitrogen compound metabolic process,small molecule metabolic process,molecular_function,ion binding,ligase activity,RNA binding	X
	Tb927.11.1990	ArgRS	arginyl-tRNA synthetase, putative	P54136-2	RARS	human	2e-68	225	Isoform Monomeric of Arginine--tRNA ligase, cytoplasmic	GO:0005622,GO:0005575,GO:0005623,GO:0043234,GO:0005737,GO:0005829,GO:0005576,GO:0043226,GO:0005739,GO:0005634,GO:0005654,GO:0006399,GO:0006412,GO:0006520,GO:0008150,GO:0009058,GO:0034641,GO:0044281,GO:0003674,GO:0043167,GO:0016874,GO:0003723	intracellular,cellular_component,cell,protein complex,cytoplasm,cytosol,extracellular region,organelle,mitochondrion,nucleus,nucleoplasm,tRNA metabolic process,translation,cellular amino acid metabolic process,biological_process,biosynthetic process,cellular nitrogen compound metabolic process,small molecule metabolic process,molecular_function,ion binding,ligase activity,RNA binding	X
	Tb927.11.1990	ArgRS	arginyl-tRNA synthetase, putative	Q5T160	RARS2	human	1e-32	120	Probable arginine--tRNA ligase, mitochondrial	GO:0005622,GO:0005575,GO:0005739,GO:0005623,GO:0005737,GO:0043226,GO:0006399,GO:0006412,GO:0006520,GO:0008150,GO:0009058,GO:0034641,GO:0044281,GO:0007005,GO:0003674,GO:0016874,GO:0043167,GO:0003723	intracellular,cellular_component,mitochondrion,cell,cytoplasm,organelle,tRNA metabolic process,translation,cellular amino acid metabolic process,biological_process,biosynthetic process,cellular nitrogen compound metabolic process,small molecule metabolic process,mitochondrion organization,molecular_function,ligase activity,ion binding,RNA binding	X
	Tb927.11.1990	ArgRS	arginyl-tRNA synthetase, putative	Q5T160	RARS2	human	2e-24	94.7	Probable arginine--tRNA ligase, mitochondrial	GO:0005622,GO:0005575,GO:0005739,GO:0005623,GO:0005737,GO:0043226,GO:0006399,GO:0006412,GO:0006520,GO:0008150,GO:0009058,GO:0034641,GO:0044281,GO:0007005,GO:0003674,GO:0016874,GO:0043167,GO:0003723	intracellular,cellular_component,mitochondrion,cell,cytoplasm,organelle,tRNA metabolic process,translation,cellular amino acid metabolic process,biological_process,biosynthetic process,cellular nitrogen compound metabolic process,small molecule metabolic process,mitochondrion organization,molecular_function,ligase activity,ion binding,RNA binding	X
	Tb927.11.1990	ArgRS	arginyl-tRNA synthetase, putative	H0Y450	RARS2	human	9e-21	78.2	Probable arginine--tRNA ligase, mitochondrial (Fragment)	GO:0005622,GO:0005575,GO:0005623,GO:0005737,GO:0006399,GO:0006412,GO:0006520,GO:0008150,GO:0009058,GO:0034641,GO:0044281,GO:0003674,GO:0016874,GO:0043167	intracellular,cellular_component,cell,cytoplasm,tRNA metabolic process,translation,cellular amino acid metabolic process,biological_process,biosynthetic process,cellular nitrogen compound metabolic process,small molecule metabolic process,molecular_function,ligase activity,ion binding
	Tb927.11.1990	ArgRS	arginyl-tRNA synthetase, putative	Q9D0I9	Rars	mouse	1e-80	261	Arginine--tRNA ligase, cytoplasmic	GO:0005622,GO:0005575,GO:0005623,GO:0043234,GO:0005737,GO:0005576,GO:0043226,GO:0005739,GO:0005634,GO:0005654,GO:0006399,GO:0006412,GO:0006520,GO:0008150,GO:0009058,GO:0034641,GO:0044281,GO:0003674,GO:0043167,GO:0016874,GO:0003723	intracellular,cellular_component,cell,protein complex,cytoplasm,extracellular region,organelle,mitochondrion,nucleus,nucleoplasm,tRNA metabolic process,translation,cellular amino acid metabolic process,biological_process,biosynthetic process,cellular nitrogen compound metabolic process,small molecule metabolic process,molecular_function,ion binding,ligase activity,RNA binding	X
	Tb927.11.1990	ArgRS	arginyl-tRNA synthetase, putative	Q9D0I9	Rars	mouse	1e-66	222	Arginine--tRNA ligase, cytoplasmic	GO:0005622,GO:0005575,GO:0005623,GO:0043234,GO:0005737,GO:0005576,GO:0043226,GO:0005739,GO:0005634,GO:0005654,GO:0006399,GO:0006412,GO:0006520,GO:0008150,GO:0009058,GO:0034641,GO:0044281,GO:0003674,GO:0043167,GO:0016874,GO:0003723	intracellular,cellular_component,cell,protein complex,cytoplasm,extracellular region,organelle,mitochondrion,nucleus,nucleoplasm,tRNA metabolic process,translation,cellular amino acid metabolic process,biological_process,biosynthetic process,cellular nitrogen compound metabolic process,small molecule metabolic process,molecular_function,ion binding,ligase activity,RNA binding	X
	Tb927.11.1990	ArgRS	arginyl-tRNA synthetase, putative	Q3U186	Rars2	mouse	2e-32	119	Probable arginine--tRNA ligase, mitochondrial	GO:0005622,GO:0005575,GO:0005739,GO:0005623,GO:0005737,GO:0043226,GO:0006399,GO:0006412,GO:0006520,GO:0008150,GO:0009058,GO:0034641,GO:0044281,GO:0007005,GO:0003674,GO:0016874,GO:0043167,GO:0003723	intracellular,cellular_component,mitochondrion,cell,cytoplasm,organelle,tRNA metabolic process,translation,cellular amino acid metabolic process,biological_process,biosynthetic process,cellular nitrogen compound metabolic process,small molecule metabolic process,mitochondrion organization,molecular_function,ligase activity,ion binding,RNA binding	X
	Tb927.11.1990	ArgRS	arginyl-tRNA synthetase, putative	Q3U186	Rars2	mouse	3e-27	103	Probable arginine--tRNA ligase, mitochondrial	GO:0005622,GO:0005575,GO:0005739,GO:0005623,GO:0005737,GO:0043226,GO:0006399,GO:0006412,GO:0006520,GO:0008150,GO:0009058,GO:0034641,GO:0044281,GO:0007005,GO:0003674,GO:0016874,GO:0043167,GO:0003723	intracellular,cellular_component,mitochondrion,cell,cytoplasm,organelle,tRNA metabolic process,translation,cellular amino acid metabolic process,biological_process,biosynthetic process,cellular nitrogen compound metabolic process,small molecule metabolic process,mitochondrion organization,molecular_function,ligase activity,ion binding,RNA binding	X
	Tb927.11.1990	ArgRS	arginyl-tRNA synthetase, putative	YDR341C	YDR341C	yeast	6e-25	96.3	Arginyl-tRNA synthetase; the authentic, non-tagged protein is detected in highly purified mitochondria in high-throughput studies; YDR341C has a paralog, MSR1, that arose from the whole genome duplication	GO:0005622,GO:0005575,GO:0005623,GO:0005737,GO:0043226,GO:0005739,GO:0003674,GO:0016874,GO:0008150,GO:0044281,GO:0006520,GO:0006399,GO:0006412,GO:0009058,GO:0034641	intracellular,cellular_component,cell,cytoplasm,organelle,mitochondrion,molecular_function,ligase activity,biological_process,small molecule metabolic process,cellular amino acid metabolic process,tRNA metabolic process,translation,biosynthetic process,cellular nitrogen compound metabolic process	X
	Tb927.11.1990	ArgRS	arginyl-tRNA synthetase, putative	YDR341C	YDR341C	yeast	9e-24	92.4	Arginyl-tRNA synthetase; the authentic, non-tagged protein is detected in highly purified mitochondria in high-throughput studies; YDR341C has a paralog, MSR1, that arose from the whole genome duplication	GO:0005622,GO:0005575,GO:0005623,GO:0005737,GO:0043226,GO:0005739,GO:0003674,GO:0016874,GO:0008150,GO:0044281,GO:0006520,GO:0006399,GO:0006412,GO:0009058,GO:0034641	intracellular,cellular_component,cell,cytoplasm,organelle,mitochondrion,molecular_function,ligase activity,biological_process,small molecule metabolic process,cellular amino acid metabolic process,tRNA metabolic process,translation,biosynthetic process,cellular nitrogen compound metabolic process	X
	Tb927.11.1990	ArgRS	arginyl-tRNA synthetase, putative	YHR091C	MSR1	yeast	2e-23	91.7	Mitochondrial arginyl-tRNA synthetase; mutations in human ortholog are associated with pontocerebellar hypoplasia type 6; MSR1 has a paralog, YDR341C, that arose from the whole genome duplication	GO:0005622,GO:0005575,GO:0005623,GO:0005737,GO:0043226,GO:0005739,GO:0003674,GO:0016874,GO:0008150,GO:0044281,GO:0006520,GO:0006412,GO:0007005,GO:0009058,GO:0034641,GO:0006399	intracellular,cellular_component,cell,cytoplasm,organelle,mitochondrion,molecular_function,ligase activity,biological_process,small molecule metabolic process,cellular amino acid metabolic process,translation,mitochondrion organization,biosynthetic process,cellular nitrogen compound metabolic process,tRNA metabolic process	X
	Tb927.11.1990	ArgRS	arginyl-tRNA synthetase, putative	YHR091C	MSR1	yeast	8e-19	77	Mitochondrial arginyl-tRNA synthetase; mutations in human ortholog are associated with pontocerebellar hypoplasia type 6; MSR1 has a paralog, YDR341C, that arose from the whole genome duplication	GO:0005622,GO:0005575,GO:0005623,GO:0005737,GO:0043226,GO:0005739,GO:0003674,GO:0016874,GO:0008150,GO:0044281,GO:0006520,GO:0006412,GO:0007005,GO:0009058,GO:0034641,GO:0006399	intracellular,cellular_component,cell,cytoplasm,organelle,mitochondrion,molecular_function,ligase activity,biological_process,small molecule metabolic process,cellular amino acid metabolic process,translation,mitochondrion organization,biosynthetic process,cellular nitrogen compound metabolic process,tRNA metabolic process	X
	Tb927.10.13510		zinc metallopeptidase, putative	Q9Y4W6	AFG3L2	human	2e-109	338	AFG3-like protein 2	GO:0005575,GO:0005622,GO:0005739,GO:0005623,GO:0005737,GO:0043226,GO:0000902,GO:0008150,GO:0030154,GO:0048856,GO:0007005,GO:0061024,GO:0051604,GO:0022607,GO:0065003,GO:0006461,GO:0006605,GO:0006810,GO:0055085,GO:0040007,GO:0003674,GO:0043167,GO:0008233,GO:0016887,GO:0051082	cellular_component,intracellular,mitochondrion,cell,cytoplasm,organelle,cell morphogenesis,biological_process,cell differentiation,anatomical structure development,mitochondrion organization,membrane organization,protein maturation,cellular component assembly,macromolecular complex assembly,protein complex assembly,protein targeting,transport,transmembrane transport,growth,molecular_function,ion …	X
	Tb927.10.13510		zinc metallopeptidase, putative	Q9UQ90	SPG7	human	9e-104	323	Paraplegin	GO:0005622,GO:0005575,GO:0005623,GO:0005737,GO:0005739,GO:0043226,GO:0006810,GO:0008150,GO:0030705,GO:0007155,GO:0007005,GO:0048856,GO:0003674,GO:0043167,GO:0008233,GO:0016887,GO:0051082	intracellular,cellular_component,cell,cytoplasm,mitochondrion,organelle,transport,biological_process,cytoskeleton-dependent intracellular transport,cell adhesion,mitochondrion organization,anatomical structure development,molecular_function,ion binding,peptidase activity,ATPase activity,unfolded protein binding	X
	Tb927.10.13510		zinc metallopeptidase, putative	Q96TA2-3	YME1L1	human	2e-91	287	Isoform 3 of ATP-dependent zinc metalloprotease YME1L1	GO:0005575,GO:0005622,GO:0005739,GO:0005623,GO:0005737,GO:0043226,GO:0005634,GO:0005654,GO:0008150,GO:0008283,GO:0009056,GO:0007005,GO:0003674,GO:0043167,GO:0008233,GO:0016887	cellular_component,intracellular,mitochondrion,cell,cytoplasm,organelle,nucleus,nucleoplasm,biological_process,cell proliferation,catabolic process,mitochondrion organization,molecular_function,ion binding,peptidase activity,ATPase activity	X
	Tb927.10.13510		zinc metallopeptidase, putative	Q920A7	Afg3l1	mouse	6e-111	341	AFG3-like protein 1	GO:0005575,GO:0005622,GO:0005739,GO:0005623,GO:0005737,GO:0043226,GO:0007005,GO:0008150,GO:0061024,GO:0051604,GO:0003674,GO:0043167,GO:0008233	cellular_component,intracellular,mitochondrion,cell,cytoplasm,organelle,mitochondrion organization,biological_process,membrane organization,protein maturation,molecular_function,ion binding,peptidase activity	X
	Tb927.10.13510		zinc metallopeptidase, putative	Q8JZQ2	Afg3l2	mouse	3e-110	340	AFG3-like protein 2	GO:0005575,GO:0005622,GO:0005739,GO:0005623,GO:0005737,GO:0043226,GO:0000902,GO:0008150,GO:0030154,GO:0048856,GO:0007005,GO:0061024,GO:0051604,GO:0040007,GO:0003674,GO:0043167,GO:0008233	cellular_component,intracellular,mitochondrion,cell,cytoplasm,organelle,cell morphogenesis,biological_process,cell differentiation,anatomical structure development,mitochondrion organization,membrane organization,protein maturation,growth,molecular_function,ion binding,peptidase activity	X
	Tb927.10.13510		zinc metallopeptidase, putative	Q3ULF4	Spg7	mouse	2e-103	321	Paraplegin	GO:0005575,GO:0005622,GO:0005739,GO:0005623,GO:0005737,GO:0043226,GO:0006810,GO:0008150,GO:0030705,GO:0007155,GO:0007005,GO:0003674,GO:0043167,GO:0008233	cellular_component,intracellular,mitochondrion,cell,cytoplasm,organelle,transport,biological_process,cytoskeleton-dependent intracellular transport,cell adhesion,mitochondrion organization,molecular_function,ion binding,peptidase activity	X
	Tb927.10.13510		zinc metallopeptidase, putative	D3Z1Z1	Spg7	mouse	2e-103	321	Paraplegin	GO:0016021,GO:0005739,GO:0008089,GO:0007155,GO:0007005,GO:0030155,GO:0005524,GO:0004222,GO:0008270	integral component of membrane,mitochondrion,anterograde axon cargo transport,cell adhesion,mitochondrion organization,regulation of cell adhesion,ATP binding,metalloendopeptidase activity,zinc ion binding	X
	Tb927.10.13510		zinc metallopeptidase, putative	D3YZN4	Spg7	mouse	2e-104	321	Paraplegin	GO:0016021,GO:0005739,GO:0008089,GO:0007155,GO:0007005,GO:0030155,GO:0005524,GO:0004222,GO:0008270	integral component of membrane,mitochondrion,anterograde axon cargo transport,cell adhesion,mitochondrion organization,regulation of cell adhesion,ATP binding,metalloendopeptidase activity,zinc ion binding	X
	Tb927.10.13510		zinc metallopeptidase, putative	YER017C	AFG3	yeast	5e-106	328	Mitochondrial inner membrane m-AAA protease component; mediates degradation of misfolded or unassembled proteins and is also required for correct assembly of mitochondrial enzyme complexes; involved in cytoplasmic mRNA translation and aging	GO:0005622,GO:0005575,GO:0005623,GO:0005737,GO:0005739,GO:0043226,GO:0005773,GO:0003674,GO:0016887,GO:0008233,GO:0006412,GO:0008150,GO:0009058,GO:0034641,GO:0051604	intracellular,cellular_component,cell,cytoplasm,mitochondrion,organelle,vacuole,molecular_function,ATPase activity,peptidase activity,translation,biological_process,biosynthetic process,cellular nitrogen compound metabolic process,protein maturation	X
	Tb927.10.13510		zinc metallopeptidase, putative	YMR089C	YTA12	yeast	2e-94	298	Mitochondrial inner membrane m-AAA protease component; mediates degradation of misfolded or unassembled proteins; also required for correct assembly of mitochondrial enzyme complexes	GO:0005622,GO:0005575,GO:0005623,GO:0005737,GO:0005739,GO:0043226,GO:0003674,GO:0016887,GO:0043167,GO:0008233,GO:0008150,GO:0007005,GO:0051604,GO:0006810,GO:0006605,GO:0055085	intracellular,cellular_component,cell,cytoplasm,mitochondrion,organelle,molecular_function,ATPase activity,ion binding,peptidase activity,biological_process,mitochondrion organization,protein maturation,transport,protein targeting,transmembrane transport	X
	Tb927.4.3930		amino acid transporter, putative	Q9H2H9	SLC38A1	human	7e-28	102	Sodium-coupled neutral amino acid transporter 1	GO:0005575,GO:0005576,GO:0043226,GO:0005886,GO:0005623,GO:0006810,GO:0008150,GO:0003674,GO:0022857	cellular_component,extracellular region,organelle,plasma membrane,cell,transport,biological_process,molecular_function,transmembrane transporter activity
	Tb927.4.3930		amino acid transporter, putative	Q96QD8	SLC38A2	human	5e-25	94.4	Sodium-coupled neutral amino acid transporter 2	GO:0005575,GO:0005623,GO:0005886,GO:0006810,GO:0008150,GO:0055085,GO:0006950,GO:0048856,GO:0003674,GO:0022857	cellular_component,cell,plasma membrane,transport,biological_process,transmembrane transport,response to stress,anatomical structure development,molecular_function,transmembrane transporter activity
	Tb927.4.3930		amino acid transporter, putative	Q99624	SLC38A3	human	3e-33	118	Sodium-coupled neutral amino acid transporter 3	GO:0005886,GO:0005575,GO:0005623,GO:0006810,GO:0008150,GO:0048856,GO:0006950,GO:0009058,GO:0034641,GO:0003674,GO:0022857	plasma membrane,cellular_component,cell,transport,biological_process,anatomical structure development,response to stress,biosynthetic process,cellular nitrogen compound metabolic process,molecular_function,transmembrane transporter activity
	Tb927.4.3930		amino acid transporter, putative	Q8IZM9	SLC38A6	human	2e-30	109	Probable sodium-coupled neutral amino acid transporter 6	GO:0005886,GO:0005575,GO:0005623,GO:0006810,GO:0008150,GO:0055085,GO:0003674,GO:0022857	plasma membrane,cellular_component,cell,transport,biological_process,transmembrane transport,molecular_function,transmembrane transporter activity
	Tb927.4.3930		amino acid transporter, putative	Q8IZM9-2	SLC38A6	human	1e-27	102	Isoform 2 of Probable sodium-coupled neutral amino acid transporter 6	GO:0005886,GO:0005575,GO:0005623,GO:0006810,GO:0008150,GO:0055085,GO:0003674,GO:0022857	plasma membrane,cellular_component,cell,transport,biological_process,transmembrane transport,molecular_function,transmembrane transporter activity
	Tb927.4.3930		amino acid transporter, putative	F8VX04	SLC38A1	human	1e-27	102	Sodium-coupled neutral amino acid transporter 1	GO:0005575,GO:0005623,GO:0005886,GO:0008150,GO:0003674,GO:0022857	cellular_component,cell,plasma membrane,biological_process,molecular_function,transmembrane transporter activity
	Tb927.4.3930		amino acid transporter, putative	A0A0C4DG39	SLC38A6	human	1e-27	102	Probable sodium-coupled neutral amino acid transporter 6 (Fragment)	GO:0005575	cellular_component
	Tb927.4.3930		amino acid transporter, putative	H0YF42	SLC38A6	human	1e-25	91.3	Probable sodium-coupled neutral amino acid transporter 6 (Fragment)	GO:0005575	cellular_component
	Tb927.4.3930		amino acid transporter, putative	G3UVW3	Slc38a6	mouse	2e-31	112	Probable sodium-coupled neutral amino acid transporter 6	GO:0005887,GO:0003333,GO:0015171	integral component of plasma membrane,amino acid transmembrane transport,amino acid transmembrane transporter activity
	Tb927.4.3930		amino acid transporter, putative	Q9DCP2	Slc38a3	mouse	4e-29	106	Sodium-coupled neutral amino acid transporter 3	GO:0005886,GO:0005575,GO:0005623,GO:0006810,GO:0008150,GO:0055085,GO:0006950,GO:0009058,GO:0034641,GO:0003674,GO:0022857	plasma membrane,cellular_component,cell,transport,biological_process,transmembrane transport,response to stress,biosynthetic process,cellular nitrogen compound metabolic process,molecular_function,transmembrane transporter activity
	Tb927.9.9640		hypothetical protein, conserved	Q8NB25	FAM184A	human	4e-16	70.1	Protein FAM184A	GO:0005575,GO:0005576,GO:0005615	cellular_component,extracellular region,extracellular space
	Tb927.9.9640		hypothetical protein, conserved	Q8NB25-3	FAM184A	human	4e-16	70.1	Isoform 3 of Protein FAM184A	GO:0005575,GO:0005576,GO:0005615	cellular_component,extracellular region,extracellular space
	Tb927.9.9640		hypothetical protein, conserved	Q8NB25-4	FAM184A	human	4e-16	70.1	Isoform 4 of Protein FAM184A	GO:0005575,GO:0005576,GO:0005615	cellular_component,extracellular region,extracellular space
	Tb927.9.9640		hypothetical protein, conserved	A0A087X2A7	FAM184A	human	4e-16	70.1	Protein FAM184A
	Tb927.9.9640		hypothetical protein, conserved	E9PW83	Fam184a	mouse	8e-17	72.8	Protein Fam184a	GO:0005615	extracellular space
	Tb927.9.9640		hypothetical protein, conserved	F6RSY8	Fam184a	mouse	2e-18	76.6	Protein Fam184a (Fragment)	GO:0005615	extracellular space
	Tb927.11.5710		chaperone protein DNAj, putative	F8WF76	DNAJA4	human	1e-14	56.6	DnaJ homolog subfamily A member 4
	Tb927.11.5710		chaperone protein DNAj, putative	H0YFL9	DNAJB5	human	6e-14	56.2	DnaJ homolog subfamily B member 5 (Fragment)
	Tb927.11.5710		chaperone protein DNAj, putative	C9JUL4	DNAJB4	human	9e-15	58.2	DnaJ homolog subfamily B member 4 (Fragment)	GO:0005622,GO:0005575,GO:0005623,GO:0005737,GO:0005634,GO:0043226,GO:0005654,GO:0005886	intracellular,cellular_component,cell,cytoplasm,nucleus,organelle,nucleoplasm,plasma membrane
	Tb927.11.5710		chaperone protein DNAj, putative	H0YH04	DNAJB5	human	5e-14	56.6	DnaJ homolog subfamily B member 5 (Fragment)
	Tb927.11.5710		chaperone protein DNAj, putative	H7C5W0	DNAJB5	human	2e-15	58.5	DnaJ homolog subfamily B member 5
	Tb927.11.5710		chaperone protein DNAj, putative	Q5T657	DNAJB5	human	2e-14	57	DnaJ homolog subfamily B member 5 (Fragment)
	Tb927.11.5710		chaperone protein DNAj, putative	Q9QYI7	Dnajb8	mouse	7e-14	56.6	DnaJ homolog subfamily B member 8	GO:0005622,GO:0005575,GO:0005623,GO:0005737,GO:0005829,GO:0043226,GO:0005634,GO:0006457,GO:0008150,GO:0022607,GO:0003674,GO:0051082	intracellular,cellular_component,cell,cytoplasm,cytosol,organelle,nucleus,protein folding,biological_process,cellular component assembly,molecular_function,unfolded protein binding
	Tb927.11.5710		chaperone protein DNAj, putative	Q9QYJ3	Dnajb1	mouse	4e-14	59.3	DnaJ homolog subfamily B member 1	GO:0005622,GO:0005575,GO:0005623,GO:0005737,GO:0005829,GO:0005576,GO:0043226,GO:0005634,GO:0005730,GO:0006457,GO:0008150,GO:0022607,GO:0003674,GO:0030234,GO:0019899,GO:0051082	intracellular,cellular_component,cell,cytoplasm,cytosol,extracellular region,organelle,nucleus,nucleolus,protein folding,biological_process,cellular component assembly,molecular_function,enzyme regulator activity,enzyme binding,unfolded protein binding
	Tb927.11.5710		chaperone protein DNAj, putative	Q3TU79	Dnajb1	mouse	4e-14	59.3	DnaJ (Hsp40) homolog, subfamily B, member 1	GO:0005829,GO:0070062,GO:0005634,GO:0070389,GO:0051085,GO:0090084,GO:0032781,GO:0001671,GO:0051117,GO:0051087,GO:0030544,GO:0051082	cytosol,extracellular exosome,nucleus,chaperone cofactor-dependent protein refolding,chaperone mediated protein folding requiring cofactor,negative regulation of inclusion body assembly,positive regulation of ATPase activity,ATPase activator activity,ATPase binding,chaperone binding,Hsp70 protein binding,unfolded protein binding
	Tb927.11.5710		chaperone protein DNAj, putative	B1AXX9	Dnaja1	mouse	6e-14	54.7	DnaJ homolog subfamily A member 1 (Fragment)	GO:0005829,GO:0070062,GO:0016020,GO:0000151,GO:0030521,GO:0042769,GO:0043066,GO:0043508,GO:0031397,GO:0043065,GO:0070585,GO:0042026,GO:0051223,GO:0030317,GO:0007283,GO:1901998,GO:0051087,GO:0001664,GO:0030544,GO:0050750,GO:0031625,GO:0051082	cytosol,extracellular exosome,membrane,ubiquitin ligase complex,androgen receptor signaling pathway,DNA damage response, detection of DNA damage,negative regulation of apoptotic process,negative regulation of JUN kinase activity,negative regulation of protein ubiquitination,positive regulation of apoptotic process,protein localization to mitochondrion,protein refolding,regulation of protein trans…
	Tb927.5.920		hypothetical protein, conserved	Q8NFU3	TSTD1	human	2e-14	56.2	Thiosulfate sulfurtransferase/rhodanese-like domain-containing protein 1	GO:0005622,GO:0005575,GO:0005623,GO:0005737,GO:0043226,GO:0005739	intracellular,cellular_component,cell,cytoplasm,organelle,mitochondrion	X
	Tb927.5.920		hypothetical protein, conserved	Q8NFU3-4	TSTD1	human	2e-14	55.8	Isoform 4 of Thiosulfate sulfurtransferase/rhodanese-like domain-containing protein 1	GO:0005622,GO:0005575,GO:0005623,GO:0005737,GO:0043226,GO:0005739	intracellular,cellular_component,cell,cytoplasm,organelle,mitochondrion	X
	Tb927.5.920		hypothetical protein, conserved	Q9D0B5	Tstd3	mouse	3e-13	53.5	Thiosulfate sulfurtransferase/rhodanese-like domain-containing protein 3	GO:0004792	thiosulfate sulfurtransferase activity
	Tb927.5.920		hypothetical protein, conserved	E9PY03	Tstd1	mouse	2e-14	56.6	Protein Tstd1	GO:0005737	cytoplasm
	Tb927.1.1600		pseudouridine synthase TruD, putative	Q96PZ0	PUS7	human	7e-11	53.1	Pseudouridylate synthase 7 homolog	GO:0005622,GO:0005575,GO:0005623,GO:0043226,GO:0005634,GO:0008150,GO:0034641,GO:0006399,GO:0003674,GO:0019899,GO:0003723,GO:0016853	intracellular,cellular_component,cell,organelle,nucleus,biological_process,cellular nitrogen compound metabolic process,tRNA metabolic process,molecular_function,enzyme binding,RNA binding,isomerase activity
	Tb927.1.1600		pseudouridine synthase TruD, putative	Q9H0K6	PUS7L	human	4e-13	60.5	Pseudouridylate synthase 7 homolog-like protein	GO:0008150,GO:0034641,GO:0006399,GO:0003674,GO:0016853,GO:0003723	biological_process,cellular nitrogen compound metabolic process,tRNA metabolic process,molecular_function,isomerase activity,RNA binding
	Tb927.1.1600		pseudouridine synthase TruD, putative	Q9H0K6-2	PUS7L	human	1e-13	60.5	Isoform 2 of Pseudouridylate synthase 7 homolog-like protein	GO:0008150,GO:0034641,GO:0006399,GO:0003674,GO:0016853,GO:0003723	biological_process,cellular nitrogen compound metabolic process,tRNA metabolic process,molecular_function,isomerase activity,RNA binding
	Tb927.1.1600		pseudouridine synthase TruD, putative	Q8CE46	Pus7l	mouse	2e-10	51.6	Pseudouridylate synthase 7 homolog-like protein	GO:0008150,GO:0034641,GO:0006399,GO:0003674,GO:0016853,GO:0003723	biological_process,cellular nitrogen compound metabolic process,tRNA metabolic process,molecular_function,isomerase activity,RNA binding
	Tb927.1.1600		pseudouridine synthase TruD, putative	B7ZNL8	Pus7	mouse	9e-12	55.8	Protein Pus7	GO:0001522,GO:0019899,GO:0044822,GO:0009982	pseudouridine synthesis,enzyme binding,poly(A) RNA binding,pseudouridine synthase activity
	Tb927.1.1600		pseudouridine synthase TruD, putative	Q91VU7	Pus7	mouse	9e-12	55.8	Protein Pus7	GO:0001522,GO:0019899,GO:0044822,GO:0009982	pseudouridine synthesis,enzyme binding,poly(A) RNA binding,pseudouridine synthase activity
	Tb927.1.1600		pseudouridine synthase TruD, putative	YOR243C	PUS7	yeast	7e-18	75.5	Pseudouridine synthase; catalyzes pseudouridylation at positions 35 and 56 in U2 snRNA, position 50 in 5S rRNA, position 13 in cytoplasmic tRNAs, and position 35 in pre-tRNA(Tyr); also pseudouridylates some mRNAs; relocates from nucleus to cytoplasm during heat shock and differentially modifies some mRNAs during heat shock; conserved in archaea, vertebrates, and some bacteria	GO:0005622,GO:0005575,GO:0005623,GO:0005737,GO:0043226,GO:0005634,GO:0003674,GO:0016853,GO:0008150,GO:0034641,GO:0042254,GO:0006399	intracellular,cellular_component,cell,cytoplasm,organelle,nucleus,molecular_function,isomerase activity,biological_process,cellular nitrogen compound metabolic process,ribosome biogenesis,tRNA metabolic process
	Tb927.6.1570		2-hydroxy-3-oxopropionate reductase, putative	P31937	HIBADH	human	3e-50	160	3-hydroxyisobutyrate dehydrogenase, mitochondrial	GO:0005622,GO:0005575,GO:0005739,GO:0005623,GO:0005737,GO:0043226,GO:0006520,GO:0008150,GO:0009056,GO:0044281,GO:0003674,GO:0016491	intracellular,cellular_component,mitochondrion,cell,cytoplasm,organelle,cellular amino acid metabolic process,biological_process,catabolic process,small molecule metabolic process,molecular_function,oxidoreductase activity	X
	Tb927.6.1570		2-hydroxy-3-oxopropionate reductase, putative	Q49A26	GLYR1	human	2e-41	139	Putative oxidoreductase GLYR1	GO:0005622,GO:0005575,GO:0005623,GO:0005737,GO:0043226,GO:0005794,GO:0005634,GO:0005654,GO:0003674,GO:0003677,GO:0042393,GO:0016491	intracellular,cellular_component,cell,cytoplasm,organelle,Golgi apparatus,nucleus,nucleoplasm,molecular_function,DNA binding,histone binding,oxidoreductase activity
	Tb927.6.1570		2-hydroxy-3-oxopropionate reductase, putative	Q49A26-2	GLYR1	human	2e-41	139	Isoform 2 of Putative oxidoreductase GLYR1	GO:0005622,GO:0005575,GO:0005623,GO:0005737,GO:0043226,GO:0005794,GO:0005634,GO:0005654,GO:0003674,GO:0003677,GO:0042393,GO:0016491	intracellular,cellular_component,cell,cytoplasm,organelle,Golgi apparatus,nucleus,nucleoplasm,molecular_function,DNA binding,histone binding,oxidoreductase activity
	Tb927.6.1570		2-hydroxy-3-oxopropionate reductase, putative	Q49A26-5	GLYR1	human	3e-42	140	Isoform 5 of Putative oxidoreductase GLYR1	GO:0005622,GO:0005575,GO:0005623,GO:0005737,GO:0043226,GO:0005794,GO:0005634,GO:0005654,GO:0003674,GO:0003677,GO:0042393,GO:0016491	intracellular,cellular_component,cell,cytoplasm,organelle,Golgi apparatus,nucleus,nucleoplasm,molecular_function,DNA binding,histone binding,oxidoreductase activity
	Tb927.6.1570		2-hydroxy-3-oxopropionate reductase, putative	Q49A26-3	GLYR1	human	2e-39	133	Isoform 3 of Putative oxidoreductase GLYR1	GO:0005622,GO:0005575,GO:0005623,GO:0005737,GO:0043226,GO:0005794,GO:0005634,GO:0005654,GO:0003674,GO:0003677,GO:0042393,GO:0016491	intracellular,cellular_component,cell,cytoplasm,organelle,Golgi apparatus,nucleus,nucleoplasm,molecular_function,DNA binding,histone binding,oxidoreductase activity
	Tb927.6.1570		2-hydroxy-3-oxopropionate reductase, putative	Q49A26-4	GLYR1	human	7e-42	140	Isoform 4 of Putative oxidoreductase GLYR1	GO:0005622,GO:0005575,GO:0005623,GO:0005737,GO:0043226,GO:0005794,GO:0005634,GO:0005654,GO:0003674,GO:0003677,GO:0042393,GO:0016491	intracellular,cellular_component,cell,cytoplasm,organelle,Golgi apparatus,nucleus,nucleoplasm,molecular_function,DNA binding,histone binding,oxidoreductase activity
	Tb927.6.1570		2-hydroxy-3-oxopropionate reductase, putative	K7EMM8	GLYR1	human	2e-41	139	Putative oxidoreductase GLYR1 (Fragment)	GO:0003674,GO:0016491	molecular_function,oxidoreductase activity
	Tb927.6.1570		2-hydroxy-3-oxopropionate reductase, putative	Q99L13	Hibadh	mouse	2e-53	168	3-hydroxyisobutyrate dehydrogenase, mitochondrial	GO:0005622,GO:0005575,GO:0005623,GO:0005737,GO:0043226,GO:0005739,GO:0008150,GO:0034641,GO:0044281,GO:0051186,GO:0006520,GO:0009056,GO:0003674,GO:0016491	intracellular,cellular_component,cell,cytoplasm,organelle,mitochondrion,biological_process,cellular nitrogen compound metabolic process,small molecule metabolic process,cofactor metabolic process,cellular amino acid metabolic process,catabolic process,molecular_function,oxidoreductase activity	X
	Tb927.6.1570		2-hydroxy-3-oxopropionate reductase, putative	Q922P9	Glyr1	mouse	1e-39	134	Putative oxidoreductase GLYR1	GO:0005622,GO:0005575,GO:0005623,GO:0005737,GO:0043226,GO:0005794,GO:0005634,GO:0005654,GO:0008150,GO:0034641,GO:0044281,GO:0051186,GO:0003674,GO:0003677,GO:0042393,GO:0016491	intracellular,cellular_component,cell,cytoplasm,organelle,Golgi apparatus,nucleus,nucleoplasm,biological_process,cellular nitrogen compound metabolic process,small molecule metabolic process,cofactor metabolic process,molecular_function,DNA binding,histone binding,oxidoreductase activity
	Tb927.6.1570		2-hydroxy-3-oxopropionate reductase, putative	D3YYT1	Glyr1	mouse	1e-41	140	Putative oxidoreductase GLYR1	GO:0005737,GO:0005794,GO:0005654,GO:0006098,GO:0003677,GO:0035064,GO:0051287,GO:0004616	cytoplasm,Golgi apparatus,nucleoplasm,pentose-phosphate shunt,DNA binding,methylated histone binding,NAD binding,phosphogluconate dehydrogenase (decarboxylating) activity
	Tb927.6.3570		tubulin-tyrosine ligase-like protein, conserved	Q6EMB2	TTLL5	human	3e-38	139	Tubulin polyglutamylase TTLL5	GO:0005622,GO:0005575,GO:0005623,GO:0005815,GO:0005856,GO:0043226,GO:0005929,GO:0005737,GO:0043234,GO:0005634,GO:0000003,GO:0008150,GO:0006464,GO:0000902,GO:0007010,GO:0022607,GO:0048646,GO:0030154,GO:0048856,GO:0040011,GO:0048870,GO:0009058,GO:0034641,GO:0003674,GO:0043167,GO:0016874	intracellular,cellular_component,cell,microtubule organizing center,cytoskeleton,organelle,cilium,cytoplasm,protein complex,nucleus,reproduction,biological_process,cellular protein modification process,cell morphogenesis,cytoskeleton organization,cellular component assembly,anatomical structure formation involved in morphogenesis,cell differentiation,anatomical structure development,locomotion,ce…
	Tb927.6.3570		tubulin-tyrosine ligase-like protein, conserved	Q8N841	TTLL6	human	1e-37	137	Tubulin polyglutamylase TTLL6	GO:0005622,GO:0005575,GO:0005623,GO:0005815,GO:0005856,GO:0005929,GO:0043226,GO:0005737,GO:0043234,GO:0007010,GO:0008150,GO:0006464,GO:0003674,GO:0043167,GO:0016874,GO:0008092	intracellular,cellular_component,cell,microtubule organizing center,cytoskeleton,cilium,organelle,cytoplasm,protein complex,cytoskeleton organization,biological_process,cellular protein modification process,molecular_function,ion binding,ligase activity,cytoskeletal protein binding
	Tb927.6.3570		tubulin-tyrosine ligase-like protein, conserved	Q14679	TTLL4	human	9e-43	153	Tubulin polyglutamylase TTLL4	GO:0005575,GO:0005623,GO:0043226,GO:0005929,GO:0005622,GO:0005737,GO:0005856,GO:0043234,GO:0006464,GO:0008150,GO:0003674,GO:0043167,GO:0016874,GO:0008092	cellular_component,cell,organelle,cilium,intracellular,cytoplasm,cytoskeleton,protein complex,cellular protein modification process,biological_process,molecular_function,ion binding,ligase activity,cytoskeletal protein binding
	Tb927.6.3570		tubulin-tyrosine ligase-like protein, conserved	G3V2J9	TTLL5	human	4e-38	139	Tubulin polyglutamylase TTLL5	GO:0008150,GO:0006464	biological_process,cellular protein modification process
	Tb927.6.3570		tubulin-tyrosine ligase-like protein, conserved	A0A087X234	TTLL7	human	1e-37	134	Tubulin polyglutamylase TTLL7	GO:0008150,GO:0006464	biological_process,cellular protein modification process
	Tb927.6.3570		tubulin-tyrosine ligase-like protein, conserved	E9PH58	TTLL4	human	2e-42	152	Tubulin polyglutamylase TTLL4	GO:0006464,GO:0008150	cellular protein modification process,biological_process
	Tb927.6.3570		tubulin-tyrosine ligase-like protein, conserved	Q80UG8	Ttll4	mouse	7e-46	163	Tubulin polyglutamylase TTLL4	GO:0005929,GO:0005737,GO:0005856,GO:0018095,GO:0016874,GO:0015631	cilium,cytoplasm,cytoskeleton,protein polyglutamylation,ligase activity,tubulin binding
	Tb927.6.3570		tubulin-tyrosine ligase-like protein, conserved	Q8CHB8-2	Ttll5	mouse	8e-38	135	Isoform 2 of Tubulin polyglutamylase TTLL5	GO:0005813,GO:0005929,GO:0005737,GO:0005634,GO:0009566,GO:0018095,GO:0007288,GO:0030317,GO:0007283,GO:0006351,GO:0016874	centrosome,cilium,cytoplasm,nucleus,fertilization,protein polyglutamylation,sperm axoneme assembly,sperm motility,spermatogenesis,transcription, DNA-templated,ligase activity
	Tb927.6.3570		tubulin-tyrosine ligase-like protein, conserved	H3BLN3	Ttll5	mouse	1e-38	135	Tubulin polyglutamylase TTLL5	GO:0005813,GO:0009566,GO:0018095,GO:0007288,GO:0030317,GO:0007283	centrosome,fertilization,protein polyglutamylation,sperm axoneme assembly,sperm motility,spermatogenesis
	Tb927.6.3570		tubulin-tyrosine ligase-like protein, conserved	Q8C125	Ttll5	mouse	1e-38	135	MCG121822, isoform CRA_e	GO:0005813,GO:0009566,GO:0018095,GO:0007288,GO:0030317,GO:0007283	centrosome,fertilization,protein polyglutamylation,sperm axoneme assembly,sperm motility,spermatogenesis
	Tb927.10.1900		DNA topoisomerase IA, putative	Q13472	TOP3A	human	7e-12	55.8	DNA topoisomerase 3-alpha	GO:0005622,GO:0005575,GO:0005623,GO:0043226,GO:0005694,GO:0005634,GO:0005654,GO:0006259,GO:0008150,GO:0009058,GO:0034641,GO:0006950,GO:0051276,GO:0000003,GO:0007049,GO:0007165,GO:0003674,GO:0003677,GO:0016853,GO:0043167	intracellular,cellular_component,cell,organelle,chromosome,nucleus,nucleoplasm,DNA metabolic process,biological_process,biosynthetic process,cellular nitrogen compound metabolic process,response to stress,chromosome organization,reproduction,cell cycle,signal transduction,molecular_function,DNA binding,isomerase activity,ion binding
	Tb927.10.1900		DNA topoisomerase IA, putative	Q13472-2	TOP3A	human	7e-12	55.8	Isoform Short of DNA topoisomerase 3-alpha	GO:0005622,GO:0005575,GO:0005623,GO:0043226,GO:0005694,GO:0005634,GO:0005654,GO:0006259,GO:0008150,GO:0009058,GO:0034641,GO:0006950,GO:0051276,GO:0000003,GO:0007049,GO:0007165,GO:0003674,GO:0003677,GO:0016853,GO:0043167	intracellular,cellular_component,cell,organelle,chromosome,nucleus,nucleoplasm,DNA metabolic process,biological_process,biosynthetic process,cellular nitrogen compound metabolic process,response to stress,chromosome organization,reproduction,cell cycle,signal transduction,molecular_function,DNA binding,isomerase activity,ion binding
	Tb927.10.1900		DNA topoisomerase IA, putative	Q13472-3	TOP3A	human	5e-12	56.2	Isoform 3 of DNA topoisomerase 3-alpha	GO:0005622,GO:0005575,GO:0005623,GO:0043226,GO:0005694,GO:0005634,GO:0005654,GO:0006259,GO:0008150,GO:0009058,GO:0034641,GO:0006950,GO:0051276,GO:0000003,GO:0007049,GO:0007165,GO:0003674,GO:0003677,GO:0016853,GO:0043167	intracellular,cellular_component,cell,organelle,chromosome,nucleus,nucleoplasm,DNA metabolic process,biological_process,biosynthetic process,cellular nitrogen compound metabolic process,response to stress,chromosome organization,reproduction,cell cycle,signal transduction,molecular_function,DNA binding,isomerase activity,ion binding
	Tb927.10.1900		DNA topoisomerase IA, putative	O70157	Top3a	mouse	7e-12	55.8	DNA topoisomerase 3-alpha	GO:0005622,GO:0005575,GO:0005623,GO:0043226,GO:0005694,GO:0005634,GO:0005654,GO:0051276,GO:0006259,GO:0008150,GO:0034641,GO:0003674,GO:0003677,GO:0016853,GO:0043167	intracellular,cellular_component,cell,organelle,chromosome,nucleus,nucleoplasm,chromosome organization,DNA metabolic process,biological_process,cellular nitrogen compound metabolic process,molecular_function,DNA binding,isomerase activity,ion binding
	Tb927.10.1900		DNA topoisomerase IA, putative	Q9Z321	Top3b	mouse	5e-12	55.8	DNA topoisomerase 3-beta-1	GO:0005622,GO:0005575,GO:0005623,GO:0005694,GO:0043226,GO:0005634,GO:0005654,GO:0008150,GO:0007059,GO:0051276,GO:0006259,GO:0034641,GO:0003674,GO:0003677,GO:0016853,GO:0003723	intracellular,cellular_component,cell,chromosome,organelle,nucleus,nucleoplasm,biological_process,chromosome segregation,chromosome organization,DNA metabolic process,cellular nitrogen compound metabolic process,molecular_function,DNA binding,isomerase activity,RNA binding
	Tb927.10.1900		DNA topoisomerase IA, putative	Q3UJF5	Top3b	mouse	5e-12	55.8	DNA topoisomerase	GO:0000793,GO:0005654,GO:0005634,GO:0007059,GO:0006265,GO:0003677,GO:0003917,GO:0044822	condensed chromosome,nucleoplasm,nucleus,chromosome segregation,DNA topological change,DNA binding,DNA topoisomerase type I activity,poly(A) RNA binding
	Tb927.10.1900		DNA topoisomerase IA, putative	Q3V3P1	Top3a	mouse	6e-12	55.8	DNA topoisomerase	GO:0005694,GO:0016605,GO:0006265,GO:0003677,GO:0003917,GO:0008270	chromosome,PML body,DNA topological change,DNA binding,DNA topoisomerase type I activity,zinc ion binding
	Tb927.10.1900		DNA topoisomerase IA, putative	Q5NCT2	Top3a	mouse	7e-12	55.8	DNA topoisomerase	GO:0005694,GO:0016605,GO:0006265,GO:0003677,GO:0003917,GO:0008270	chromosome,PML body,DNA topological change,DNA binding,DNA topoisomerase type I activity,zinc ion binding
	Tb927.10.1900		DNA topoisomerase IA, putative	Q5NCT0	Top3a	mouse	9e-12	55.1	DNA topoisomerase	GO:0005694,GO:0016605,GO:0006265,GO:0003677,GO:0003917,GO:0008270	chromosome,PML body,DNA topological change,DNA binding,DNA topoisomerase type I activity,zinc ion binding
	Tb927.10.1900		DNA topoisomerase IA, putative	B0QZI1	Top3a	mouse	1e-11	54.3	DNA topoisomerase	GO:0005694,GO:0016605,GO:0006265,GO:0003677,GO:0003917	chromosome,PML body,DNA topological change,DNA binding,DNA topoisomerase type I activity
	Tb927.8.6190		hypothetical protein, conserved	Q53S33	BOLA3	human	8e-20	65.5	BolA-like protein 3	GO:0005575,GO:0005576	cellular_component,extracellular region
	Tb927.8.6190		hypothetical protein, conserved	Q8BGS2	Bola2	mouse	2e-15	53.1	BolA-like protein 2
	Tb927.8.6190		hypothetical protein, conserved	Q8CEI1	Bola3	mouse	8e-19	62.8	BolA-like protein 3	GO:0005575,GO:0005576	cellular_component,extracellular region
	Tb927.8.6190		hypothetical protein, conserved	Q14A77	Bola3	mouse	8e-19	62.8	BolA-like 3 (E. coli)
	Tb927.8.6190		hypothetical protein, conserved	E9PX89	Bola3	mouse	2e-18	62.4	BolA-like protein 3
	Tb927.8.6190		hypothetical protein, conserved	E9Q705	Bola3	mouse	6e-19	62.8	BolA-like protein 3
	Tb927.8.6190		hypothetical protein, conserved	YAL046C	AIM1	yeast	1e-20	67.8	Protein involved in mitochondrial function or organization; null mutant displays elevated frequency of mitochondrial genome loss	GO:0005575,GO:0003674,GO:0008150	cellular_component,molecular_function,biological_process
	Tb927.8.8300		amino acid transporter, putative	Q9H2H9	SLC38A1	human	4e-34	120	Sodium-coupled neutral amino acid transporter 1	GO:0005575,GO:0005576,GO:0043226,GO:0005886,GO:0005623,GO:0006810,GO:0008150,GO:0003674,GO:0022857	cellular_component,extracellular region,organelle,plasma membrane,cell,transport,biological_process,molecular_function,transmembrane transporter activity
	Tb927.8.8300		amino acid transporter, putative	Q969I6	SLC38A4	human	3e-25	95.5	Sodium-coupled neutral amino acid transporter 4	GO:0005886,GO:0005575,GO:0005623,GO:0006810,GO:0008150,GO:0055085,GO:0003674,GO:0022857	plasma membrane,cellular_component,cell,transport,biological_process,transmembrane transport,molecular_function,transmembrane transporter activity
	Tb927.8.8300		amino acid transporter, putative	Q99624	SLC38A3	human	2e-24	92.8	Sodium-coupled neutral amino acid transporter 3	GO:0005886,GO:0005575,GO:0005623,GO:0006810,GO:0008150,GO:0048856,GO:0006950,GO:0009058,GO:0034641,GO:0003674,GO:0022857	plasma membrane,cellular_component,cell,transport,biological_process,anatomical structure development,response to stress,biosynthetic process,cellular nitrogen compound metabolic process,molecular_function,transmembrane transporter activity
	Tb927.8.8300		amino acid transporter, putative	Q8IZM9	SLC38A6	human	2e-24	92	Probable sodium-coupled neutral amino acid transporter 6	GO:0005886,GO:0005575,GO:0005623,GO:0006810,GO:0008150,GO:0055085,GO:0003674,GO:0022857	plasma membrane,cellular_component,cell,transport,biological_process,transmembrane transport,molecular_function,transmembrane transporter activity
	Tb927.8.8300		amino acid transporter, putative	Q8IZM9-2	SLC38A6	human	2e-24	92.8	Isoform 2 of Probable sodium-coupled neutral amino acid transporter 6	GO:0005886,GO:0005575,GO:0005623,GO:0006810,GO:0008150,GO:0055085,GO:0003674,GO:0022857	plasma membrane,cellular_component,cell,transport,biological_process,transmembrane transport,molecular_function,transmembrane transporter activity
	Tb927.8.8300		amino acid transporter, putative	F8VX04	SLC38A1	human	2e-33	119	Sodium-coupled neutral amino acid transporter 1	GO:0005575,GO:0005623,GO:0005886,GO:0008150,GO:0003674,GO:0022857	cellular_component,cell,plasma membrane,biological_process,molecular_function,transmembrane transporter activity
	Tb927.8.8300		amino acid transporter, putative	A0A0C4DG39	SLC38A6	human	2e-24	92.8	Probable sodium-coupled neutral amino acid transporter 6 (Fragment)	GO:0005575	cellular_component
	Tb927.8.8300		amino acid transporter, putative	G3UVW3	Slc38a6	mouse	4e-28	103	Probable sodium-coupled neutral amino acid transporter 6	GO:0005887,GO:0003333,GO:0015171	integral component of plasma membrane,amino acid transmembrane transport,amino acid transmembrane transporter activity
	Tb927.8.8300		amino acid transporter, putative	Q9DCP2	Slc38a3	mouse	2e-25	95.9	Sodium-coupled neutral amino acid transporter 3	GO:0005886,GO:0005575,GO:0005623,GO:0006810,GO:0008150,GO:0055085,GO:0006950,GO:0009058,GO:0034641,GO:0003674,GO:0022857	plasma membrane,cellular_component,cell,transport,biological_process,transmembrane transport,response to stress,biosynthetic process,cellular nitrogen compound metabolic process,molecular_function,transmembrane transporter activity
	Tb927.8.8300		amino acid transporter, putative	Q8K2P7	Slc38a1	mouse	3e-31	112	Sodium-coupled neutral amino acid transporter 1	GO:0005575,GO:0005623,GO:0005576,GO:0043226,GO:0005886,GO:0006810,GO:0008150,GO:0003674,GO:0022857	cellular_component,cell,extracellular region,organelle,plasma membrane,transport,biological_process,molecular_function,transmembrane transporter activity
	Tb927.8.1820		nonspecific lipid-transfer protein, putative,sterol carrier protein, putative	P22307	SCP2	human	6e-23	87.8	Non-specific lipid-transfer protein	GO:0005622,GO:0005575,GO:0005623,GO:0005737,GO:0005576,GO:0043226,GO:0005739,GO:0005634,GO:0005654,GO:0005777,GO:0043234,GO:0006629,GO:0008150,GO:0044281,GO:0009058,GO:0009056,GO:0006810,GO:0007009,GO:0061024,GO:0003674,GO:0008289,GO:0043167,GO:0016746	intracellular,cellular_component,cell,cytoplasm,extracellular region,organelle,mitochondrion,nucleus,nucleoplasm,peroxisome,protein complex,lipid metabolic process,biological_process,small molecule metabolic process,biosynthetic process,catabolic process,transport,plasma membrane organization,membrane organization,molecular_function,lipid binding,ion binding,transferase activity, transferring acy…	X
	Tb927.8.1820		nonspecific lipid-transfer protein, putative,sterol carrier protein, putative	P22307-3	SCP2	human	2e-17	69.3	Isoform 3 of Non-specific lipid-transfer protein	GO:0005622,GO:0005575,GO:0005623,GO:0005737,GO:0005576,GO:0043226,GO:0005739,GO:0005634,GO:0005654,GO:0005777,GO:0043234,GO:0006629,GO:0008150,GO:0044281,GO:0009058,GO:0009056,GO:0006810,GO:0007009,GO:0061024,GO:0003674,GO:0008289,GO:0043167,GO:0016746	intracellular,cellular_component,cell,cytoplasm,extracellular region,organelle,mitochondrion,nucleus,nucleoplasm,peroxisome,protein complex,lipid metabolic process,biological_process,small molecule metabolic process,biosynthetic process,catabolic process,transport,plasma membrane organization,membrane organization,molecular_function,lipid binding,ion binding,transferase activity, transferring acy…	X
	Tb927.8.1820		nonspecific lipid-transfer protein, putative,sterol carrier protein, putative	P22307-4	SCP2	human	2e-23	88.6	Isoform 4 of Non-specific lipid-transfer protein	GO:0005622,GO:0005575,GO:0005623,GO:0005737,GO:0005576,GO:0043226,GO:0005739,GO:0005634,GO:0005654,GO:0005777,GO:0043234,GO:0006629,GO:0008150,GO:0044281,GO:0009058,GO:0009056,GO:0006810,GO:0007009,GO:0061024,GO:0003674,GO:0008289,GO:0043167,GO:0016746	intracellular,cellular_component,cell,cytoplasm,extracellular region,organelle,mitochondrion,nucleus,nucleoplasm,peroxisome,protein complex,lipid metabolic process,biological_process,small molecule metabolic process,biosynthetic process,catabolic process,transport,plasma membrane organization,membrane organization,molecular_function,lipid binding,ion binding,transferase activity, transferring acy…	X
	Tb927.8.1820		nonspecific lipid-transfer protein, putative,sterol carrier protein, putative	P22307-7	SCP2	human	8e-21	80.9	Isoform 7 of Non-specific lipid-transfer protein	GO:0005622,GO:0005575,GO:0005623,GO:0005737,GO:0005576,GO:0043226,GO:0005739,GO:0005634,GO:0005654,GO:0005777,GO:0043234,GO:0006629,GO:0008150,GO:0044281,GO:0009058,GO:0009056,GO:0006810,GO:0007009,GO:0061024,GO:0003674,GO:0008289,GO:0043167,GO:0016746	intracellular,cellular_component,cell,cytoplasm,extracellular region,organelle,mitochondrion,nucleus,nucleoplasm,peroxisome,protein complex,lipid metabolic process,biological_process,small molecule metabolic process,biosynthetic process,catabolic process,transport,plasma membrane organization,membrane organization,molecular_function,lipid binding,ion binding,transferase activity, transferring acy…	X
	Tb927.8.1820		nonspecific lipid-transfer protein, putative,sterol carrier protein, putative	P22307-8	SCP2	human	4e-23	88.2	Isoform 8 of Non-specific lipid-transfer protein	GO:0005622,GO:0005575,GO:0005623,GO:0005737,GO:0005576,GO:0043226,GO:0005739,GO:0005634,GO:0005654,GO:0005777,GO:0043234,GO:0006629,GO:0008150,GO:0044281,GO:0009058,GO:0009056,GO:0006810,GO:0007009,GO:0061024,GO:0003674,GO:0008289,GO:0043167,GO:0016746	intracellular,cellular_component,cell,cytoplasm,extracellular region,organelle,mitochondrion,nucleus,nucleoplasm,peroxisome,protein complex,lipid metabolic process,biological_process,small molecule metabolic process,biosynthetic process,catabolic process,transport,plasma membrane organization,membrane organization,molecular_function,lipid binding,ion binding,transferase activity, transferring acy…	X
	Tb927.8.1820		nonspecific lipid-transfer protein, putative,sterol carrier protein, putative	E9PLD1	SCP2	human	1e-19	76.6	Non-specific lipid-transfer protein	GO:0008150,GO:0003674,GO:0016746	biological_process,molecular_function,transferase activity, transferring acyl groups
	Tb927.8.1820		nonspecific lipid-transfer protein, putative,sterol carrier protein, putative	P32020	Scp2	mouse	2e-26	97.8	Non-specific lipid-transfer protein	GO:0005622,GO:0005575,GO:0005623,GO:0005737,GO:0005576,GO:0043226,GO:0005739,GO:0005634,GO:0005654,GO:0005777,GO:0043234,GO:0006790,GO:0008150,GO:0051186,GO:0009058,GO:0044281,GO:0006810,GO:0006629,GO:0007009,GO:0061024,GO:0003674,GO:0008289,GO:0043167,GO:0016746	intracellular,cellular_component,cell,cytoplasm,extracellular region,organelle,mitochondrion,nucleus,nucleoplasm,peroxisome,protein complex,sulfur compound metabolic process,biological_process,cofactor metabolic process,biosynthetic process,small molecule metabolic process,transport,lipid metabolic process,plasma membrane organization,membrane organization,molecular_function,lipid binding,ion bin…	X
	Tb927.4.4320		divalent cation tolerance protein, putative	O60888	CUTA	human	9e-33	102	Protein CutA	GO:0005575,GO:0005576,GO:0043226,GO:0008150,GO:0003674,GO:0043167,GO:0019899	cellular_component,extracellular region,organelle,biological_process,molecular_function,ion binding,enzyme binding
	Tb927.4.4320		divalent cation tolerance protein, putative	O60888-2	CUTA	human	2e-32	102	Isoform A of Protein CutA	GO:0005575,GO:0005576,GO:0043226,GO:0008150,GO:0003674,GO:0043167,GO:0019899	cellular_component,extracellular region,organelle,biological_process,molecular_function,ion binding,enzyme binding
	Tb927.4.4320		divalent cation tolerance protein, putative	O60888-3	CUTA	human	7e-33	102	Isoform C of Protein CutA	GO:0005575,GO:0005576,GO:0043226,GO:0008150,GO:0003674,GO:0043167,GO:0019899	cellular_component,extracellular region,organelle,biological_process,molecular_function,ion binding,enzyme binding
	Tb927.4.4320		divalent cation tolerance protein, putative	C9IZQ5	CUTA	human	4e-17	60.1	Protein CutA	GO:0005575,GO:0008150	cellular_component,biological_process
	Tb927.4.4320		divalent cation tolerance protein, putative	C9IZG4	CUTA	human	3e-25	82	Protein CutA	GO:0008150	biological_process
	Tb927.4.4320		divalent cation tolerance protein, putative	Q9CQ89	Cuta	mouse	3e-32	101	Protein CutA	GO:0005575,GO:0005576,GO:0043226,GO:0008150,GO:0003674,GO:0019899	cellular_component,extracellular region,organelle,biological_process,molecular_function,enzyme binding
	Tb927.4.4320		divalent cation tolerance protein, putative	Q9CQ89-3	Cuta	mouse	3e-17	60.1	Isoform 2 of Protein CutA	GO:0005575,GO:0005576,GO:0043226,GO:0008150,GO:0003674,GO:0019899	cellular_component,extracellular region,organelle,biological_process,molecular_function,enzyme binding
	Tb927.4.4320		divalent cation tolerance protein, putative	Q9D1U5	Cutal	mouse	4e-27	87.4	Protein Cutal	GO:0010038	response to metal ion
	Tb927.4.4320		divalent cation tolerance protein, putative	D5MCW4	Cuta	mouse	1e-32	102	Protein CutA	GO:0070062,GO:0016020,GO:0008104,GO:0010038,GO:0019899	extracellular exosome,membrane,protein localization,response to metal ion,enzyme binding
	Tb927.11.12230		heat shock protein HslVU, ATPase subunit HslU, putative,ATP-dependent hsl protease ATP-binding subunit hslU, putative	O76031	CLPX	human	1e-14	62.8	ATP-dependent Clp protease ATP-binding subunit clpX-like, mitochondrial	GO:0005622,GO:0005575,GO:0005623,GO:0005737,GO:0043234,GO:0005739,GO:0043226,GO:0005634,GO:0005654,GO:0008150,GO:0006457,GO:0009056,GO:0003674,GO:0043167,GO:0016887,GO:0030234	intracellular,cellular_component,cell,cytoplasm,protein complex,mitochondrion,organelle,nucleus,nucleoplasm,biological_process,protein folding,catabolic process,molecular_function,ion binding,ATPase activity,enzyme regulator activity	X
	Tb927.11.12230		heat shock protein HslVU, ATPase subunit HslU, putative,ATP-dependent hsl protease ATP-binding subunit hslU, putative	O76031	CLPX	human	5e-13	57.8	ATP-dependent Clp protease ATP-binding subunit clpX-like, mitochondrial	GO:0005622,GO:0005575,GO:0005623,GO:0005737,GO:0043234,GO:0005739,GO:0043226,GO:0005634,GO:0005654,GO:0008150,GO:0006457,GO:0009056,GO:0003674,GO:0043167,GO:0016887,GO:0030234	intracellular,cellular_component,cell,cytoplasm,protein complex,mitochondrion,organelle,nucleus,nucleoplasm,biological_process,protein folding,catabolic process,molecular_function,ion binding,ATPase activity,enzyme regulator activity	X
	Tb927.11.12230		heat shock protein HslVU, ATPase subunit HslU, putative,ATP-dependent hsl protease ATP-binding subunit hslU, putative	O76031	CLPX	human	1e-12	56.6	ATP-dependent Clp protease ATP-binding subunit clpX-like, mitochondrial	GO:0005622,GO:0005575,GO:0005623,GO:0005737,GO:0043234,GO:0005739,GO:0043226,GO:0005634,GO:0005654,GO:0008150,GO:0006457,GO:0009056,GO:0003674,GO:0043167,GO:0016887,GO:0030234	intracellular,cellular_component,cell,cytoplasm,protein complex,mitochondrion,organelle,nucleus,nucleoplasm,biological_process,protein folding,catabolic process,molecular_function,ion binding,ATPase activity,enzyme regulator activity	X
	Tb927.11.12230		heat shock protein HslVU, ATPase subunit HslU, putative,ATP-dependent hsl protease ATP-binding subunit hslU, putative	Q9JHS4	Clpx	mouse	1e-14	62.8	ATP-dependent Clp protease ATP-binding subunit clpX-like, mitochondrial	GO:0005622,GO:0005575,GO:0005623,GO:0005737,GO:0043234,GO:0005739,GO:0043226,GO:0005634,GO:0005654,GO:0008150,GO:0006457,GO:0009056,GO:0003674,GO:0043167,GO:0008233,GO:0016887,GO:0030234	intracellular,cellular_component,cell,cytoplasm,protein complex,mitochondrion,organelle,nucleus,nucleoplasm,biological_process,protein folding,catabolic process,molecular_function,ion binding,peptidase activity,ATPase activity,enzyme regulator activity	X
	Tb927.11.12230		heat shock protein HslVU, ATPase subunit HslU, putative,ATP-dependent hsl protease ATP-binding subunit hslU, putative	Q9JHS4	Clpx	mouse	5e-13	57.8	ATP-dependent Clp protease ATP-binding subunit clpX-like, mitochondrial	GO:0005622,GO:0005575,GO:0005623,GO:0005737,GO:0043234,GO:0005739,GO:0043226,GO:0005634,GO:0005654,GO:0008150,GO:0006457,GO:0009056,GO:0003674,GO:0043167,GO:0008233,GO:0016887,GO:0030234	intracellular,cellular_component,cell,cytoplasm,protein complex,mitochondrion,organelle,nucleus,nucleoplasm,biological_process,protein folding,catabolic process,molecular_function,ion binding,peptidase activity,ATPase activity,enzyme regulator activity	X
	Tb927.11.12230		heat shock protein HslVU, ATPase subunit HslU, putative,ATP-dependent hsl protease ATP-binding subunit hslU, putative	Q9JHS4	Clpx	mouse	1e-12	56.2	ATP-dependent Clp protease ATP-binding subunit clpX-like, mitochondrial	GO:0005622,GO:0005575,GO:0005623,GO:0005737,GO:0043234,GO:0005739,GO:0043226,GO:0005634,GO:0005654,GO:0008150,GO:0006457,GO:0009056,GO:0003674,GO:0043167,GO:0008233,GO:0016887,GO:0030234	intracellular,cellular_component,cell,cytoplasm,protein complex,mitochondrion,organelle,nucleus,nucleoplasm,biological_process,protein folding,catabolic process,molecular_function,ion binding,peptidase activity,ATPase activity,enzyme regulator activity	X
	Tb927.11.12230		heat shock protein HslVU, ATPase subunit HslU, putative,ATP-dependent hsl protease ATP-binding subunit hslU, putative	Q6P8N8	Clpx	mouse	1e-14	62.8	ATP-dependent Clp protease ATP-binding subunit clpX-like, mitochondrial	GO:0005737,GO:0009368,GO:0009841,GO:0005743,GO:0005759,GO:0042645,GO:0005739,GO:0005654,GO:0010952,GO:0006457,GO:0051603,GO:0005524,GO:0016887,GO:0016504	cytoplasm,endopeptidase Clp complex,mitochondrial endopeptidase Clp complex,mitochondrial inner membrane,mitochondrial matrix,mitochondrial nucleoid,mitochondrion,nucleoplasm,positive regulation of peptidase activity,protein folding,proteolysis involved in cellular protein catabolic process,ATP binding,ATPase activity,peptidase activator activity	X
	Tb927.11.12230		heat shock protein HslVU, ATPase subunit HslU, putative,ATP-dependent hsl protease ATP-binding subunit hslU, putative	Q6P8N8	Clpx	mouse	4e-13	57.8	ATP-dependent Clp protease ATP-binding subunit clpX-like, mitochondrial	GO:0005737,GO:0009368,GO:0009841,GO:0005743,GO:0005759,GO:0042645,GO:0005739,GO:0005654,GO:0010952,GO:0006457,GO:0051603,GO:0005524,GO:0016887,GO:0016504	cytoplasm,endopeptidase Clp complex,mitochondrial endopeptidase Clp complex,mitochondrial inner membrane,mitochondrial matrix,mitochondrial nucleoid,mitochondrion,nucleoplasm,positive regulation of peptidase activity,protein folding,proteolysis involved in cellular protein catabolic process,ATP binding,ATPase activity,peptidase activator activity	X
	Tb927.11.12230		heat shock protein HslVU, ATPase subunit HslU, putative,ATP-dependent hsl protease ATP-binding subunit hslU, putative	Q6P8N8	Clpx	mouse	2e-12	55.8	ATP-dependent Clp protease ATP-binding subunit clpX-like, mitochondrial	GO:0005737,GO:0009368,GO:0009841,GO:0005743,GO:0005759,GO:0042645,GO:0005739,GO:0005654,GO:0010952,GO:0006457,GO:0051603,GO:0005524,GO:0016887,GO:0016504	cytoplasm,endopeptidase Clp complex,mitochondrial endopeptidase Clp complex,mitochondrial inner membrane,mitochondrial matrix,mitochondrial nucleoid,mitochondrion,nucleoplasm,positive regulation of peptidase activity,protein folding,proteolysis involved in cellular protein catabolic process,ATP binding,ATPase activity,peptidase activator activity	X
	Tb927.11.12230		heat shock protein HslVU, ATPase subunit HslU, putative,ATP-dependent hsl protease ATP-binding subunit hslU, putative	F7BB92	Clpx	mouse	1e-14	58.5	ATP-dependent Clp protease ATP-binding subunit clpX-like, mitochondrial (Fragment)	GO:0005737,GO:0009368,GO:0009841,GO:0005743,GO:0005759,GO:0042645,GO:0005739,GO:0005654,GO:0010952,GO:0006457,GO:0051603,GO:0005524,GO:0016887,GO:0016504	cytoplasm,endopeptidase Clp complex,mitochondrial endopeptidase Clp complex,mitochondrial inner membrane,mitochondrial matrix,mitochondrial nucleoid,mitochondrion,nucleoplasm,positive regulation of peptidase activity,protein folding,proteolysis involved in cellular protein catabolic process,ATP binding,ATPase activity,peptidase activator activity	X
	Tb927.11.12230		heat shock protein HslVU, ATPase subunit HslU, putative,ATP-dependent hsl protease ATP-binding subunit hslU, putative	YBR227C	MCX1	yeast	1e-13	58.9	Mitochondrial matrix protein; putative ATP-binding chaperone with non-proteolytic function; similar to bacterial ClpX proteins	GO:0005622,GO:0005575,GO:0005623,GO:0005737,GO:0043226,GO:0005739,GO:0003674,GO:0016887,GO:0043167,GO:0008150,GO:0006457,GO:0006464	intracellular,cellular_component,cell,cytoplasm,organelle,mitochondrion,molecular_function,ATPase activity,ion binding,biological_process,protein folding,cellular protein modification process	X
	Tb927.11.12230		heat shock protein HslVU, ATPase subunit HslU, putative,ATP-dependent hsl protease ATP-binding subunit hslU, putative	YBR227C	MCX1	yeast	1e-12	55.8	Mitochondrial matrix protein; putative ATP-binding chaperone with non-proteolytic function; similar to bacterial ClpX proteins	GO:0005622,GO:0005575,GO:0005623,GO:0005737,GO:0043226,GO:0005739,GO:0003674,GO:0016887,GO:0043167,GO:0008150,GO:0006457,GO:0006464	intracellular,cellular_component,cell,cytoplasm,organelle,mitochondrion,molecular_function,ATPase activity,ion binding,biological_process,protein folding,cellular protein modification process	X
	Tb927.7.5080		ATP-NAD kinase-like protein	YEL041W	YEF1	yeast	6e-11	51.2	ATP-NADH kinase; phosphorylates both NAD and NADH; homooctameric structure consisting of 60-kDa subunits; similar to Pos5p; overexpression complements certain pos5 phenotypes; YEF1 has a paralog, UTR1, that arose from the whole genome duplication	GO:0005575,GO:0003674,GO:0016301,GO:0008150,GO:0051186,GO:0034641,GO:0044281	cellular_component,molecular_function,kinase activity,biological_process,cofactor metabolic process,cellular nitrogen compound metabolic process,small molecule metabolic process
	Tb927.7.5080		ATP-NAD kinase-like protein	YPL188W	POS5	yeast	2e-11	52.4	Mitochondrial NADH kinase; phosphorylates NADH; also phosphorylates NAD(+) with lower specificity; required for the response to oxidative stress	GO:0005622,GO:0005575,GO:0005623,GO:0005737,GO:0043226,GO:0005739,GO:0003674,GO:0016301,GO:0008150,GO:0051186,GO:0034641,GO:0044281,GO:0006950	intracellular,cellular_component,cell,cytoplasm,organelle,mitochondrion,molecular_function,kinase activity,biological_process,cofactor metabolic process,cellular nitrogen compound metabolic process,small molecule metabolic process,response to stress	X
	Tb927.7.310		hypothetical protein, conserved	Q9H7Z7	PTGES2	human	6e-13	54.7	Prostaglandin E synthase 2	GO:0005622,GO:0005575,GO:0005623,GO:0005737,GO:0005829,GO:0005794,GO:0043226,GO:0005739,GO:0005634,GO:0008150,GO:0042592,GO:0009058,GO:0034641,GO:0006629,GO:0044281,GO:0006810,GO:0003674,GO:0003677,GO:0043167,GO:0016829,GO:0016853,GO:0016491	intracellular,cellular_component,cell,cytoplasm,cytosol,Golgi apparatus,organelle,mitochondrion,nucleus,biological_process,homeostatic process,biosynthetic process,cellular nitrogen compound metabolic process,lipid metabolic process,small molecule metabolic process,transport,molecular_function,DNA binding,ion binding,lyase activity,isomerase activity,oxidoreductase activity	X
	Tb927.7.310		hypothetical protein, conserved	Q8BWM0	Ptges2	mouse	1e-13	57	Prostaglandin E synthase 2	GO:0005622,GO:0005575,GO:0005623,GO:0005737,GO:0005829,GO:0005794,GO:0043226,GO:0005739,GO:0005634,GO:0008150,GO:0042592,GO:0009058,GO:0034641,GO:0006629,GO:0044281,GO:0006810,GO:0003674,GO:0003677,GO:0043167,GO:0016829,GO:0016853,GO:0016491	intracellular,cellular_component,cell,cytoplasm,cytosol,Golgi apparatus,organelle,mitochondrion,nucleus,biological_process,homeostatic process,biosynthetic process,cellular nitrogen compound metabolic process,lipid metabolic process,small molecule metabolic process,transport,molecular_function,DNA binding,ion binding,lyase activity,isomerase activity,oxidoreductase activity	X
	Tb927.8.5680		hypothetical protein, conserved	P20711	DDC	human	2e-16	68.6	Aromatic-L-amino-acid decarboxylase	GO:0005575,GO:0005623,GO:0005622,GO:0005737,GO:0005829,GO:0005576,GO:0043226,GO:0016023,GO:0016192,GO:0006810,GO:0008150,GO:0009058,GO:0044281,GO:0006520,GO:0034641,GO:0007568,GO:0019748,GO:0003674,GO:0043167,GO:0016829,GO:0019899	cellular_component,cell,intracellular,cytoplasm,cytosol,extracellular region,organelle,cytoplasmic membrane-bounded vesicle,vesicle-mediated transport,transport,biological_process,biosynthetic process,small molecule metabolic process,cellular amino acid metabolic process,cellular nitrogen compound metabolic process,aging,secondary metabolic process,molecular_function,ion binding,lyase activity,en…
	Tb927.8.5680		hypothetical protein, conserved	P20711-2	DDC	human	8e-17	68.2	Isoform 2 of Aromatic-L-amino-acid decarboxylase	GO:0005575,GO:0005623,GO:0005622,GO:0005737,GO:0005829,GO:0005576,GO:0043226,GO:0016023,GO:0016192,GO:0006810,GO:0008150,GO:0009058,GO:0044281,GO:0006520,GO:0034641,GO:0007568,GO:0019748,GO:0003674,GO:0043167,GO:0016829,GO:0019899	cellular_component,cell,intracellular,cytoplasm,cytosol,extracellular region,organelle,cytoplasmic membrane-bounded vesicle,vesicle-mediated transport,transport,biological_process,biosynthetic process,small molecule metabolic process,cellular amino acid metabolic process,cellular nitrogen compound metabolic process,aging,secondary metabolic process,molecular_function,ion binding,lyase activity,en…
	Tb927.8.5680		hypothetical protein, conserved	P19113	HDC	human	5e-20	80.5	Histidine decarboxylase	GO:0005622,GO:0005575,GO:0005623,GO:0005737,GO:0005829,GO:0008150,GO:0009058,GO:0034641,GO:0006520,GO:0009056,GO:0044281,GO:0003674,GO:0016829,GO:0043167	intracellular,cellular_component,cell,cytoplasm,cytosol,biological_process,biosynthetic process,cellular nitrogen compound metabolic process,cellular amino acid metabolic process,catabolic process,small molecule metabolic process,molecular_function,lyase activity,ion binding
	Tb927.8.5680		hypothetical protein, conserved	P19113-2	HDC	human	4e-20	80.9	Isoform 2 of Histidine decarboxylase	GO:0005622,GO:0005575,GO:0005623,GO:0005737,GO:0005829,GO:0008150,GO:0009058,GO:0034641,GO:0006520,GO:0009056,GO:0044281,GO:0003674,GO:0016829,GO:0043167	intracellular,cellular_component,cell,cytoplasm,cytosol,biological_process,biosynthetic process,cellular nitrogen compound metabolic process,cellular amino acid metabolic process,catabolic process,small molecule metabolic process,molecular_function,lyase activity,ion binding
	Tb927.8.5680		hypothetical protein, conserved	A0A087WV24	DDC	human	1e-16	68.6	Aromatic-L-amino-acid decarboxylase	GO:0008150,GO:0044281,GO:0006520,GO:0003674,GO:0016829,GO:0043167	biological_process,small molecule metabolic process,cellular amino acid metabolic process,molecular_function,lyase activity,ion binding
	Tb927.8.5680		hypothetical protein, conserved	P23738	Hdc	mouse	9e-19	76.6	Histidine decarboxylase	GO:0008150,GO:0009058,GO:0034641,GO:0006520,GO:0009056,GO:0044281,GO:0003674,GO:0016829,GO:0043167	biological_process,biosynthetic process,cellular nitrogen compound metabolic process,cellular amino acid metabolic process,catabolic process,small molecule metabolic process,molecular_function,lyase activity,ion binding
	Tb927.8.5680		hypothetical protein, conserved	O88533	Ddc	mouse	4e-16	67.4	Aromatic-L-amino-acid decarboxylase	GO:0005575,GO:0005623,GO:0005622,GO:0005737,GO:0005576,GO:0043226,GO:0016023,GO:0008150,GO:0044281,GO:0006520,GO:0009058,GO:0034641,GO:0007568,GO:0019748,GO:0016192,GO:0006810,GO:0003674,GO:0043167,GO:0016829,GO:0019899	cellular_component,cell,intracellular,cytoplasm,extracellular region,organelle,cytoplasmic membrane-bounded vesicle,biological_process,small molecule metabolic process,cellular amino acid metabolic process,biosynthetic process,cellular nitrogen compound metabolic process,aging,secondary metabolic process,vesicle-mediated transport,transport,molecular_function,ion binding,lyase activity,enzyme bin…
	Tb927.8.5680		hypothetical protein, conserved	Q80WP8-2	Gadl1	mouse	1e-13	59.3	Isoform 2 of Acidic amino acid decarboxylase GADL1	GO:0008150,GO:0044281,GO:0003674,GO:0016829,GO:0043167	biological_process,small molecule metabolic process,molecular_function,lyase activity,ion binding
	Tb927.8.5680		hypothetical protein, conserved	Q5SUV8	Ddc	mouse	4e-16	67.4	Aromatic-L-amino-acid decarboxylase	GO:0030424,GO:0005737,GO:0070062,GO:0043025,GO:0008021,GO:0006520,GO:0071312,GO:0035690,GO:0071363,GO:0007623,GO:0033076,GO:0010259,GO:0052314,GO:0046684,GO:0009636,GO:0042427,GO:0015842,GO:0016597,GO:0004058,GO:0019899,GO:0036468,GO:0030170	axon,cytoplasm,extracellular exosome,neuronal cell body,synaptic vesicle,cellular amino acid metabolic process,cellular response to alkaloid,cellular response to drug,cellular response to growth factor stimulus,circadian rhythm,isoquinoline alkaloid metabolic process,multicellular organismal aging,phytoalexin metabolic process,response to pyrethroid,response to toxic substance,serotonin biosynthe…
	Tb927.8.5680		hypothetical protein, conserved	D3YWS5	Gadl1	mouse	1e-13	59.3	Acidic amino acid decarboxylase GADL1	GO:0019752,GO:0016831,GO:0030170	carboxylic acid metabolic process,carboxy-lyase activity,pyridoxal phosphate binding
	Tb927.8.4950		kinesin, putative	Q96L93-6	KIF16B	human	5e-50	181	Isoform 5 of Kinesin-like protein KIF16B	GO:0005622,GO:0005575,GO:0005623,GO:0005737,GO:0005829,GO:0005768,GO:0043226,GO:0005856,GO:0043234,GO:0006810,GO:0008150,GO:0030705,GO:0016192,GO:0048856,GO:0007165,GO:0009790,GO:0048646,GO:0009056,GO:0003674,GO:0043167,GO:0016887,GO:0008289	intracellular,cellular_component,cell,cytoplasm,cytosol,endosome,organelle,cytoskeleton,protein complex,transport,biological_process,cytoskeleton-dependent intracellular transport,vesicle-mediated transport,anatomical structure development,signal transduction,embryo development,anatomical structure formation involved in morphogenesis,catabolic process,molecular_function,ion binding,ATPase activit…
	Tb927.8.4950		kinesin, putative	Q9NQT8	KIF13B	human	9e-55	198	Kinesin-like protein KIF13B	GO:0005575,GO:0005623,GO:0005622,GO:0005737,GO:0005829,GO:0005856,GO:0043226,GO:0043234,GO:0006810,GO:0008150,GO:0030705,GO:0006605,GO:0000902,GO:0030154,GO:0048856,GO:0007165,GO:0002376,GO:0007155,GO:0003674,GO:0043167,GO:0016887,GO:0019899	cellular_component,cell,intracellular,cytoplasm,cytosol,cytoskeleton,organelle,protein complex,transport,biological_process,cytoskeleton-dependent intracellular transport,protein targeting,cell morphogenesis,cell differentiation,anatomical structure development,signal transduction,immune system process,cell adhesion,molecular_function,ion binding,ATPase activity,enzyme binding
	Tb927.8.4950		kinesin, putative	Q9H1H9	KIF13A	human	4e-54	196	Kinesin-like protein KIF13A	GO:0005622,GO:0005575,GO:0005623,GO:0005815,GO:0005856,GO:0043226,GO:0005737,GO:0005768,GO:0043234,GO:0005794,GO:0016192,GO:0006461,GO:0006810,GO:0008150,GO:0022607,GO:0065003,GO:0007049,GO:0051301,GO:0030705,GO:0007034,GO:0007009,GO:0061024,GO:0043473,GO:0003674,GO:0043167,GO:0016887	intracellular,cellular_component,cell,microtubule organizing center,cytoskeleton,organelle,cytoplasm,endosome,protein complex,Golgi apparatus,vesicle-mediated transport,protein complex assembly,transport,biological_process,cellular component assembly,macromolecular complex assembly,cell cycle,cell division,cytoskeleton-dependent intracellular transport,vacuolar transport,plasma membrane organizat…
	Tb927.8.4950		kinesin, putative	Q9H1H9-2	KIF13A	human	4e-54	196	Isoform 2 of Kinesin-like protein KIF13A	GO:0005622,GO:0005575,GO:0005623,GO:0005815,GO:0005856,GO:0043226,GO:0005737,GO:0005768,GO:0043234,GO:0005794,GO:0016192,GO:0006461,GO:0006810,GO:0008150,GO:0022607,GO:0065003,GO:0007049,GO:0051301,GO:0030705,GO:0007034,GO:0007009,GO:0061024,GO:0043473,GO:0003674,GO:0043167,GO:0016887	intracellular,cellular_component,cell,microtubule organizing center,cytoskeleton,organelle,cytoplasm,endosome,protein complex,Golgi apparatus,vesicle-mediated transport,protein complex assembly,transport,biological_process,cellular component assembly,macromolecular complex assembly,cell cycle,cell division,cytoskeleton-dependent intracellular transport,vacuolar transport,plasma membrane organizat…
	Tb927.8.4950		kinesin, putative	Q9H1H9-3	KIF13A	human	3e-54	196	Isoform 3 of Kinesin-like protein KIF13A	GO:0005622,GO:0005575,GO:0005623,GO:0005815,GO:0005856,GO:0043226,GO:0005737,GO:0005768,GO:0043234,GO:0005794,GO:0016192,GO:0006461,GO:0006810,GO:0008150,GO:0022607,GO:0065003,GO:0007049,GO:0051301,GO:0030705,GO:0007034,GO:0007009,GO:0061024,GO:0043473,GO:0003674,GO:0043167,GO:0016887	intracellular,cellular_component,cell,microtubule organizing center,cytoskeleton,organelle,cytoplasm,endosome,protein complex,Golgi apparatus,vesicle-mediated transport,protein complex assembly,transport,biological_process,cellular component assembly,macromolecular complex assembly,cell cycle,cell division,cytoskeleton-dependent intracellular transport,vacuolar transport,plasma membrane organizat…
	Tb927.8.4950		kinesin, putative	Q9H1H9-4	KIF13A	human	4e-54	196	Isoform 4 of Kinesin-like protein KIF13A	GO:0005622,GO:0005575,GO:0005623,GO:0005815,GO:0005856,GO:0043226,GO:0005737,GO:0005768,GO:0043234,GO:0005794,GO:0016192,GO:0006461,GO:0006810,GO:0008150,GO:0022607,GO:0065003,GO:0007049,GO:0051301,GO:0030705,GO:0007034,GO:0007009,GO:0061024,GO:0043473,GO:0003674,GO:0043167,GO:0016887	intracellular,cellular_component,cell,microtubule organizing center,cytoskeleton,organelle,cytoplasm,endosome,protein complex,Golgi apparatus,vesicle-mediated transport,protein complex assembly,transport,biological_process,cellular component assembly,macromolecular complex assembly,cell cycle,cell division,cytoskeleton-dependent intracellular transport,vacuolar transport,plasma membrane organizat…
	Tb927.8.4950		kinesin, putative	E7ERX9	KIF13B	human	8e-59	206	Kinesin-like protein	GO:0005622,GO:0005575,GO:0005623,GO:0005856,GO:0043226,GO:0043234,GO:0008150,GO:0003674,GO:0043167	intracellular,cellular_component,cell,cytoskeleton,organelle,protein complex,biological_process,molecular_function,ion binding
	Tb927.8.4950		kinesin, putative	Q9EQW7	Kif13a	mouse	1e-53	194	Kinesin-like protein KIF13A	GO:0005622,GO:0005575,GO:0005623,GO:0005815,GO:0005856,GO:0043226,GO:0005737,GO:0005768,GO:0005794,GO:0043234,GO:0016192,GO:0006461,GO:0006810,GO:0008150,GO:0022607,GO:0065003,GO:0007049,GO:0051301,GO:0007034,GO:0007009,GO:0061024,GO:0043473,GO:0030705,GO:0003674,GO:0043167,GO:0016887	intracellular,cellular_component,cell,microtubule organizing center,cytoskeleton,organelle,cytoplasm,endosome,Golgi apparatus,protein complex,vesicle-mediated transport,protein complex assembly,transport,biological_process,cellular component assembly,macromolecular complex assembly,cell cycle,cell division,vacuolar transport,plasma membrane organization,membrane organization,pigmentation,cytoskel…
	Tb927.8.4950		kinesin, putative	E9Q4K7	Kif13b	mouse	1e-54	198	Protein Kif13b	GO:0030424,GO:0005737,GO:0005871,GO:0005874,GO:0008152,GO:0007018,GO:0050770,GO:0071889,GO:0005524,GO:0016887,GO:0003777,GO:0019901	axon,cytoplasm,kinesin complex,microtubule,metabolic process,microtubule-based movement,regulation of axonogenesis,14-3-3 protein binding,ATP binding,ATPase activity,microtubule motor activity,protein kinase binding
	Tb927.8.4950		kinesin, putative	F8VQ75	Kif13a	mouse	1e-53	194	Kinesin-like protein KIF13A	GO:0005813,GO:0010008,GO:0005871,GO:0005874,GO:0030496,GO:0035459,GO:0000910,GO:0008333,GO:0006886,GO:0032438,GO:0008152,GO:0007018,GO:0005524,GO:0016887,GO:0003777	centrosome,endosome membrane,kinesin complex,microtubule,midbody,cargo loading into vesicle,cytokinesis,endosome to lysosome transport,intracellular protein transport,melanosome organization,metabolic process,microtubule-based movement,ATP binding,ATPase activity,microtubule motor activity
	Tb927.4.1990		RNA helicase, putative,mitochondrial, putative	Q8IYB8	SUPV3L1	human	2e-92	293	ATP-dependent RNA helicase SUPV3L1, mitochondrial	GO:0005622,GO:0005575,GO:0005739,GO:0005623,GO:0005737,GO:0043226,GO:0043234,GO:0005634,GO:0051276,GO:0008150,GO:0006259,GO:0034641,GO:0009056,GO:0034655,GO:0007005,GO:0048856,GO:0008219,GO:0040007,GO:0003674,GO:0004386,GO:0043167,GO:0016887,GO:0003677,GO:0003723	intracellular,cellular_component,mitochondrion,cell,cytoplasm,organelle,protein complex,nucleus,chromosome organization,biological_process,DNA metabolic process,cellular nitrogen compound metabolic process,catabolic process,nucleobase-containing compound catabolic process,mitochondrion organization,anatomical structure development,cell death,growth,molecular_function,helicase activity,ion binding…	X
	Tb927.4.1990		RNA helicase, putative,mitochondrial, putative	B1AR60	SUPV3L1	human	3e-41	138	ATP-dependent RNA helicase SUPV3L1, mitochondrial (Fragment)
	Tb927.4.1990		RNA helicase, putative,mitochondrial, putative	Q80YD1	Supv3l1	mouse	3e-94	298	ATP-dependent RNA helicase SUPV3L1, mitochondrial	GO:0005622,GO:0005575,GO:0005739,GO:0005623,GO:0005737,GO:0043226,GO:0043234,GO:0005634,GO:0051276,GO:0008150,GO:0006259,GO:0034641,GO:0009056,GO:0034655,GO:0007005,GO:0048856,GO:0008219,GO:0040007,GO:0003674,GO:0004386,GO:0043167,GO:0016887,GO:0003677,GO:0003723	intracellular,cellular_component,mitochondrion,cell,cytoplasm,organelle,protein complex,nucleus,chromosome organization,biological_process,DNA metabolic process,cellular nitrogen compound metabolic process,catabolic process,nucleobase-containing compound catabolic process,mitochondrion organization,anatomical structure development,cell death,growth,molecular_function,helicase activity,ion binding…	X
	Tb927.4.1990		RNA helicase, putative,mitochondrial, putative	M0QWM4	Supv3l1	mouse	2e-20	77.4	ATP-dependent RNA helicase SUPV3L1, mitochondrial (Fragment)	GO:0045025,GO:0005759,GO:0042645,GO:0005739,GO:0005634,GO:0070827,GO:0032508,GO:0006310,GO:0000958,GO:0035946,GO:0035945,GO:0000965,GO:2000827,GO:0070584,GO:0043066,GO:0030307,GO:0000962,GO:0006401,GO:0034458,GO:0004004,GO:0003677,GO:0003678,GO:0003725,GO:0044822,GO:0042803	mitochondrial degradosome,mitochondrial matrix,mitochondrial nucleoid,mitochondrion,nucleus,chromatin maintenance,DNA duplex unwinding,DNA recombination,mitochondrial mRNA catabolic process,mitochondrial mRNA surveillance,mitochondrial ncRNA surveillance,mitochondrial RNA 3'-end processing,mitochondrial RNA surveillance,mitochondrion morphogenesis,negative regulation of apoptotic process,positive…	X
	Tb927.4.1990		RNA helicase, putative,mitochondrial, putative	YPL029W	SUV3	yeast	4e-75	246	ATP-dependent RNA helicase; component of the mitochondrial degradosome along with the RNase Dss1p; the degradosome associates with the ribosome and mediates RNA turnover; also required during splicing of the COX1 AI5_beta intron	GO:0005622,GO:0005575,GO:0005623,GO:0043226,GO:0005694,GO:0005737,GO:0005739,GO:0003674,GO:0016887,GO:0004386,GO:0004518,GO:0006259,GO:0008150,GO:0009058,GO:0034641,GO:0009056,GO:0034655,GO:0007005	intracellular,cellular_component,cell,organelle,chromosome,cytoplasm,mitochondrion,molecular_function,ATPase activity,helicase activity,nuclease activity,DNA metabolic process,biological_process,biosynthetic process,cellular nitrogen compound metabolic process,catabolic process,nucleobase-containing compound catabolic process,mitochondrion organization	X
	Tb927.9.3000		cytidine deaminase, putative	P32320	CDA	human	2e-26	87.4	Cytidine deaminase	GO:0005622,GO:0005575,GO:0005623,GO:0005737,GO:0005829,GO:0005576,GO:0007165,GO:0008150,GO:0009056,GO:0034641,GO:0034655,GO:0044281,GO:0040007,GO:0006461,GO:0022607,GO:0065003,GO:0009058,GO:0003674,GO:0016810,GO:0043167	intracellular,cellular_component,cell,cytoplasm,cytosol,extracellular region,signal transduction,biological_process,catabolic process,cellular nitrogen compound metabolic process,nucleobase-containing compound catabolic process,small molecule metabolic process,growth,protein complex assembly,cellular component assembly,macromolecular complex assembly,biosynthetic process,molecular_function,hydrol…
	Tb927.9.3000		cytidine deaminase, putative	P56389	Cda	mouse	2e-26	87.4	Cytidine deaminase	GO:0008150,GO:0009056,GO:0034641,GO:0034655,GO:0044281,GO:0040007,GO:0006461,GO:0022607,GO:0065003,GO:0003674,GO:0016810,GO:0043167	biological_process,catabolic process,cellular nitrogen compound metabolic process,nucleobase-containing compound catabolic process,small molecule metabolic process,growth,protein complex assembly,cellular component assembly,macromolecular complex assembly,molecular_function,hydrolase activity, acting on carbon-nitrogen (but not peptide) bonds,ion binding
	Tb927.9.3000		cytidine deaminase, putative	YLR245C	CDD1	yeast	7e-23	77.4	Cytidine deaminase; catalyzes the modification of cytidine to uridine in vitro but native RNA substrates have not been identified, localizes to both the nucleus and cytoplasm	GO:0005622,GO:0005575,GO:0005623,GO:0005737,GO:0043226,GO:0005634,GO:0003674,GO:0008150,GO:0034641,GO:0044281	intracellular,cellular_component,cell,cytoplasm,organelle,nucleus,molecular_function,biological_process,cellular nitrogen compound metabolic process,small molecule metabolic process
	Tb927.10.7080		ATP-dependent DEAD/H RNA helicase, putative,RNA helicase, putative	Q92841	DDX17	human	8e-35	126	Probable ATP-dependent RNA helicase DDX17	GO:0005575,GO:0005622,GO:0005623,GO:0005634,GO:0043226,GO:0005730,GO:0005654,GO:0007165,GO:0008150,GO:0009058,GO:0034641,GO:0030154,GO:0048856,GO:0003674,GO:0043167,GO:0004386,GO:0016887,GO:0003723,GO:0000988	cellular_component,intracellular,cell,nucleus,organelle,nucleolus,nucleoplasm,signal transduction,biological_process,biosynthetic process,cellular nitrogen compound metabolic process,cell differentiation,anatomical structure development,molecular_function,ion binding,helicase activity,ATPase activity,RNA binding,transcription factor activity, protein binding
	Tb927.10.7080		ATP-dependent DEAD/H RNA helicase, putative,RNA helicase, putative	Q9NQI0	DDX4	human	5e-38	136	Probable ATP-dependent RNA helicase DDX4	GO:0005622,GO:0005575,GO:0005623,GO:0005737,GO:0043226,GO:0008150,GO:0030154,GO:0000003,GO:0006259,GO:0034641,GO:0007049,GO:0040011,GO:0048870,GO:0003674,GO:0043167,GO:0004386,GO:0016887	intracellular,cellular_component,cell,cytoplasm,organelle,biological_process,cell differentiation,reproduction,DNA metabolic process,cellular nitrogen compound metabolic process,cell cycle,locomotion,cell motility,molecular_function,ion binding,helicase activity,ATPase activity
	Tb927.10.7080		ATP-dependent DEAD/H RNA helicase, putative,RNA helicase, putative	Q9NQI0-2	DDX4	human	6e-38	135	Isoform 2 of Probable ATP-dependent RNA helicase DDX4	GO:0005622,GO:0005575,GO:0005623,GO:0005737,GO:0043226,GO:0008150,GO:0030154,GO:0000003,GO:0006259,GO:0034641,GO:0007049,GO:0040011,GO:0048870,GO:0003674,GO:0043167,GO:0004386,GO:0016887	intracellular,cellular_component,cell,cytoplasm,organelle,biological_process,cell differentiation,reproduction,DNA metabolic process,cellular nitrogen compound metabolic process,cell cycle,locomotion,cell motility,molecular_function,ion binding,helicase activity,ATPase activity
	Tb927.10.7080		ATP-dependent DEAD/H RNA helicase, putative,RNA helicase, putative	Q9NQI0-3	DDX4	human	2e-38	135	Isoform 3 of Probable ATP-dependent RNA helicase DDX4	GO:0005622,GO:0005575,GO:0005623,GO:0005737,GO:0043226,GO:0008150,GO:0030154,GO:0000003,GO:0006259,GO:0034641,GO:0007049,GO:0040011,GO:0048870,GO:0003674,GO:0043167,GO:0004386,GO:0016887	intracellular,cellular_component,cell,cytoplasm,organelle,biological_process,cell differentiation,reproduction,DNA metabolic process,cellular nitrogen compound metabolic process,cell cycle,locomotion,cell motility,molecular_function,ion binding,helicase activity,ATPase activity
	Tb927.10.7080		ATP-dependent DEAD/H RNA helicase, putative,RNA helicase, putative	Q9NQI0-4	DDX4	human	6e-38	135	Isoform 4 of Probable ATP-dependent RNA helicase DDX4	GO:0005622,GO:0005575,GO:0005623,GO:0005737,GO:0043226,GO:0008150,GO:0030154,GO:0000003,GO:0006259,GO:0034641,GO:0007049,GO:0040011,GO:0048870,GO:0003674,GO:0043167,GO:0004386,GO:0016887	intracellular,cellular_component,cell,cytoplasm,organelle,biological_process,cell differentiation,reproduction,DNA metabolic process,cellular nitrogen compound metabolic process,cell cycle,locomotion,cell motility,molecular_function,ion binding,helicase activity,ATPase activity
	Tb927.10.7080		ATP-dependent DEAD/H RNA helicase, putative,RNA helicase, putative	H3BLZ8	DDX17	human	8e-35	126	Probable ATP-dependent RNA helicase DDX17	GO:0005622,GO:0005575,GO:0005623,GO:0005634,GO:0043226,GO:0005654,GO:0003674,GO:0043167,GO:0004386	intracellular,cellular_component,cell,nucleus,organelle,nucleoplasm,molecular_function,ion binding,helicase activity
	Tb927.10.7080		ATP-dependent DEAD/H RNA helicase, putative,RNA helicase, putative	Q61496	Ddx4	mouse	9e-38	135	Probable ATP-dependent RNA helicase DDX4	GO:0005622,GO:0005575,GO:0005623,GO:0005737,GO:0043226,GO:0005829,GO:0005634,GO:0000003,GO:0007049,GO:0008150,GO:0040011,GO:0048870,GO:0003674,GO:0043167,GO:0004386	intracellular,cellular_component,cell,cytoplasm,organelle,cytosol,nucleus,reproduction,cell cycle,biological_process,locomotion,cell motility,molecular_function,ion binding,helicase activity
	Tb927.10.7080		ATP-dependent DEAD/H RNA helicase, putative,RNA helicase, putative	Q3V086	Ddx4	mouse	8e-38	135	DEAD box polypeptide 4	GO:0033391,GO:0005737,GO:0005634,GO:0048471,GO:0071546,GO:0030529,GO:0007141,GO:0032880,GO:0030317,GO:0007283,GO:0005524,GO:0004386,GO:0003676	chromatoid body,cytoplasm,nucleus,perinuclear region of cytoplasm,pi-body,ribonucleoprotein complex,male meiosis I,regulation of protein localization,sperm motility,spermatogenesis,ATP binding,helicase activity,nucleic acid binding
	Tb927.10.7080		ATP-dependent DEAD/H RNA helicase, putative,RNA helicase, putative	YNL112W	DBP2	yeast	3e-42	146	ATP-dependent RNA helicase of the DEAD-box protein family; has a strong preference for dsRNA; interacts with YRA1; required for the assembly of Yra1p, Nab2p and Mex67p onto mRNA and formation of nuclear mRNP; involved in mRNA decay and rRNA processing; may be involved in suppression of transcription from cryptic initiation sites	GO:0005622,GO:0005575,GO:0005623,GO:0005737,GO:0043226,GO:0005739,GO:0005634,GO:0003674,GO:0016887,GO:0004386,GO:0008150,GO:0009056,GO:0034641,GO:0034655,GO:0042254	intracellular,cellular_component,cell,cytoplasm,organelle,mitochondrion,nucleus,molecular_function,ATPase activity,helicase activity,biological_process,catabolic process,cellular nitrogen compound metabolic process,nucleobase-containing compound catabolic process,ribosome biogenesis	X
	Tb927.10.7080		ATP-dependent DEAD/H RNA helicase, putative,RNA helicase, putative	YOR204W	DED1	yeast	9e-36	128	ATP-dependent DEAD (Asp-Glu-Ala-Asp)-box RNA helicase; required for translation initiation of all yeast mRNAs; binds to mRNA cap-associated factors, and binding stimulates Ded1p RNA-dependent ATPase activity; mutation in human homolog DBY is associated with male infertility; human homolog DDX3X complements ded1 null mutation; DED1 has a paralog, DBP1, that arose from the whole genome duplication	GO:0005622,GO:0005575,GO:0005623,GO:0005737,GO:0043226,GO:0005634,GO:0003674,GO:0016887,GO:0003723,GO:0004386,GO:0003729,GO:0008150,GO:0034641,GO:0006397,GO:0006412,GO:0009058	intracellular,cellular_component,cell,cytoplasm,organelle,nucleus,molecular_function,ATPase activity,RNA binding,helicase activity,mRNA binding,biological_process,cellular nitrogen compound metabolic process,mRNA processing,translation,biosynthetic process
	Tb927.7.3500		glutathione-S-transferase/glutaredoxin, putative	Q9H7Z7	PTGES2	human	5e-34	116	Prostaglandin E synthase 2	GO:0005622,GO:0005575,GO:0005623,GO:0005737,GO:0005829,GO:0005794,GO:0043226,GO:0005739,GO:0005634,GO:0008150,GO:0042592,GO:0009058,GO:0034641,GO:0006629,GO:0044281,GO:0006810,GO:0003674,GO:0003677,GO:0043167,GO:0016829,GO:0016853,GO:0016491	intracellular,cellular_component,cell,cytoplasm,cytosol,Golgi apparatus,organelle,mitochondrion,nucleus,biological_process,homeostatic process,biosynthetic process,cellular nitrogen compound metabolic process,lipid metabolic process,small molecule metabolic process,transport,molecular_function,DNA binding,ion binding,lyase activity,isomerase activity,oxidoreductase activity	X
	Tb927.7.3500		glutathione-S-transferase/glutaredoxin, putative	A6NHH0	PTGES2	human	1e-18	68.6	Prostaglandin E synthase 2
	Tb927.7.3500		glutathione-S-transferase/glutaredoxin, putative	Q8BWM0	Ptges2	mouse	3e-35	120	Prostaglandin E synthase 2	GO:0005622,GO:0005575,GO:0005623,GO:0005737,GO:0005829,GO:0005794,GO:0043226,GO:0005739,GO:0005634,GO:0008150,GO:0042592,GO:0009058,GO:0034641,GO:0006629,GO:0044281,GO:0006810,GO:0003674,GO:0003677,GO:0043167,GO:0016829,GO:0016853,GO:0016491	intracellular,cellular_component,cell,cytoplasm,cytosol,Golgi apparatus,organelle,mitochondrion,nucleus,biological_process,homeostatic process,biosynthetic process,cellular nitrogen compound metabolic process,lipid metabolic process,small molecule metabolic process,transport,molecular_function,DNA binding,ion binding,lyase activity,isomerase activity,oxidoreductase activity	X
	Tb927.5.2430		membrane transporter protein, putative	Q86VL8	SLC47A2	human	2e-46	159	Multidrug and toxin extrusion protein 2	GO:0005575,GO:0005623,GO:0005886,GO:0006810,GO:0008150,GO:0055085,GO:0003674,GO:0022857	cellular_component,cell,plasma membrane,transport,biological_process,transmembrane transport,molecular_function,transmembrane transporter activity
	Tb927.5.2430		membrane transporter protein, putative	Q86VL8-3	SLC47A2	human	2e-51	173	Isoform 3 of Multidrug and toxin extrusion protein 2	GO:0005575,GO:0005623,GO:0005886,GO:0006810,GO:0008150,GO:0055085,GO:0003674,GO:0022857	cellular_component,cell,plasma membrane,transport,biological_process,transmembrane transport,molecular_function,transmembrane transporter activity
	Tb927.5.2430		membrane transporter protein, putative	Q86VL8-4	SLC47A2	human	5e-48	164	Isoform 4 of Multidrug and toxin extrusion protein 2	GO:0005575,GO:0005623,GO:0005886,GO:0006810,GO:0008150,GO:0055085,GO:0003674,GO:0022857	cellular_component,cell,plasma membrane,transport,biological_process,transmembrane transport,molecular_function,transmembrane transporter activity
	Tb927.5.2430		membrane transporter protein, putative	Q96FL8	SLC47A1	human	3e-41	143	Multidrug and toxin extrusion protein 1	GO:0005575,GO:0043226,GO:0005623,GO:0005886,GO:0006810,GO:0008150,GO:0055085,GO:0003674,GO:0022857	cellular_component,organelle,cell,plasma membrane,transport,biological_process,transmembrane transport,molecular_function,transmembrane transporter activity
	Tb927.5.2430		membrane transporter protein, putative	Q96FL8-3	SLC47A1	human	3e-41	144	Isoform 3 of Multidrug and toxin extrusion protein 1	GO:0005575,GO:0043226,GO:0005623,GO:0005886,GO:0006810,GO:0008150,GO:0055085,GO:0003674,GO:0022857	cellular_component,organelle,cell,plasma membrane,transport,biological_process,transmembrane transport,molecular_function,transmembrane transporter activity
	Tb927.5.2430		membrane transporter protein, putative	C9JAE6	SLC47A2	human	1e-32	115	Multidrug and toxin extrusion protein 2 (Fragment)	GO:0005575,GO:0003674,GO:0022857	cellular_component,molecular_function,transmembrane transporter activity
	Tb927.5.2430		membrane transporter protein, putative	Q8K0H1	Slc47a1	mouse	3e-44	152	Multidrug and toxin extrusion protein 1	GO:0005575,GO:0043226,GO:0005623,GO:0005886,GO:0006810,GO:0008150,GO:0003674,GO:0022857	cellular_component,organelle,cell,plasma membrane,transport,biological_process,molecular_function,transmembrane transporter activity
	Tb927.5.2430		membrane transporter protein, putative	Q8K0H1-2	Slc47a1	mouse	3e-34	120	Isoform 2 of Multidrug and toxin extrusion protein 1	GO:0005575,GO:0043226,GO:0005623,GO:0005886,GO:0006810,GO:0008150,GO:0003674,GO:0022857	cellular_component,organelle,cell,plasma membrane,transport,biological_process,molecular_function,transmembrane transporter activity
	Tb927.5.2430		membrane transporter protein, putative	Q3V050	Slc47a2	mouse	7e-41	142	Multidrug and toxin extrusion protein 2	GO:0005575,GO:0003674,GO:0022857	cellular_component,molecular_function,transmembrane transporter activity
	Tb927.5.2430		membrane transporter protein, putative	Z4YMV2	Slc47a2	mouse	4e-40	139	Multidrug and toxin extrusion protein (Fragment)	GO:0016021,GO:0015297,GO:0015238	integral component of membrane,antiporter activity,drug transmembrane transporter activity
	Tb927.11.3690		hypothetical protein, conserved	Q8NFV4	ABHD11	human	4e-14	58.5	Protein ABHD11	GO:0005622,GO:0005575,GO:0005623,GO:0005737,GO:0043226,GO:0005739,GO:0003674	intracellular,cellular_component,cell,cytoplasm,organelle,mitochondrion,molecular_function	X
	Tb927.11.3690		hypothetical protein, conserved	Q8NFV4	ABHD11	human	3e-13	55.8	Protein ABHD11	GO:0005622,GO:0005575,GO:0005623,GO:0005737,GO:0043226,GO:0005739,GO:0003674	intracellular,cellular_component,cell,cytoplasm,organelle,mitochondrion,molecular_function	X
	Tb927.11.3690		hypothetical protein, conserved	Q8NFV4-4	ABHD11	human	5e-14	58.2	Isoform 4 of Protein ABHD11	GO:0005622,GO:0005575,GO:0005623,GO:0005737,GO:0043226,GO:0005739,GO:0003674	intracellular,cellular_component,cell,cytoplasm,organelle,mitochondrion,molecular_function	X
	Tb927.11.3690		hypothetical protein, conserved	Q8NFV4-4	ABHD11	human	3e-13	55.8	Isoform 4 of Protein ABHD11	GO:0005622,GO:0005575,GO:0005623,GO:0005737,GO:0043226,GO:0005739,GO:0003674	intracellular,cellular_component,cell,cytoplasm,organelle,mitochondrion,molecular_function	X
	Tb927.11.3690		hypothetical protein, conserved	Q8NFV4-6	ABHD11	human	3e-12	52	Isoform 6 of Protein ABHD11	GO:0005622,GO:0005575,GO:0005623,GO:0005737,GO:0043226,GO:0005739,GO:0003674	intracellular,cellular_component,cell,cytoplasm,organelle,mitochondrion,molecular_function	X
	Tb927.11.3690		hypothetical protein, conserved	H7BZ58	ABHD11	human	5e-13	52.8	Protein ABHD11 (Fragment)
	Tb927.11.3690		hypothetical protein, conserved	H7C396	ABHD11	human	1e-13	53.1	Protein ABHD11 (Fragment)
	Tb927.11.3690		hypothetical protein, conserved	C9J7Q4	ABHD11	human	2e-13	53.5	Protein ABHD11
	Tb927.11.3690		hypothetical protein, conserved	Q8K4F5	Abhd11	mouse	3e-14	58.9	Protein ABHD11	GO:0005622,GO:0005575,GO:0005623,GO:0005737,GO:0043226,GO:0005739,GO:0003674	intracellular,cellular_component,cell,cytoplasm,organelle,mitochondrion,molecular_function	X
	Tb927.11.3690		hypothetical protein, conserved	D3YYK0	Abhd11	mouse	7e-15	59.3	Abhydrolase domain containing 11, isoform CRA_b	GO:0005739,GO:0016787	mitochondrion,hydrolase activity	X
	Tb927.11.3690		hypothetical protein, conserved	YGR031W	IMO32	yeast	3e-22	83.2	Conserved mitochondrial protein of unknown function; processed by both mitochondrial processing peptidase and mitochondrial octapeptidyl aminopeptidase; gene contains the nested antisense gene NAG1	GO:0005622,GO:0005575,GO:0005623,GO:0005737,GO:0043226,GO:0005739,GO:0003674,GO:0008150	intracellular,cellular_component,cell,cytoplasm,organelle,mitochondrion,molecular_function,biological_process	X
	Tb927.5.1090	ThrRS	threonyl-tRNA synthetase, putative	P26639	TARS	human	0	699	Threonine--tRNA ligase, cytoplasmic	GO:0005622,GO:0005575,GO:0005623,GO:0005856,GO:0043226,GO:0005737,GO:0005829,GO:0005576,GO:0006399,GO:0006412,GO:0006520,GO:0008150,GO:0009058,GO:0034641,GO:0044281,GO:0003674,GO:0043167,GO:0003723,GO:0016874	intracellular,cellular_component,cell,cytoskeleton,organelle,cytoplasm,cytosol,extracellular region,tRNA metabolic process,translation,cellular amino acid metabolic process,biological_process,biosynthetic process,cellular nitrogen compound metabolic process,small molecule metabolic process,molecular_function,ion binding,RNA binding,ligase activity
	Tb927.5.1090	ThrRS	threonyl-tRNA synthetase, putative	P26639-2	TARS	human	0	682	Isoform 2 of Threonine--tRNA ligase, cytoplasmic	GO:0005622,GO:0005575,GO:0005623,GO:0005856,GO:0043226,GO:0005737,GO:0005829,GO:0005576,GO:0006399,GO:0006412,GO:0006520,GO:0008150,GO:0009058,GO:0034641,GO:0044281,GO:0003674,GO:0043167,GO:0003723,GO:0016874	intracellular,cellular_component,cell,cytoskeleton,organelle,cytoplasm,cytosol,extracellular region,tRNA metabolic process,translation,cellular amino acid metabolic process,biological_process,biosynthetic process,cellular nitrogen compound metabolic process,small molecule metabolic process,molecular_function,ion binding,RNA binding,ligase activity
	Tb927.5.1090	ThrRS	threonyl-tRNA synthetase, putative	A2RTX5	TARSL2	human	0	669	Probable threonine--tRNA ligase 2, cytoplasmic	GO:0005622,GO:0005575,GO:0005623,GO:0005737,GO:0006399,GO:0006412,GO:0006520,GO:0008150,GO:0009058,GO:0034641,GO:0044281,GO:0003674,GO:0043167,GO:0003723,GO:0016874	intracellular,cellular_component,cell,cytoplasm,tRNA metabolic process,translation,cellular amino acid metabolic process,biological_process,biosynthetic process,cellular nitrogen compound metabolic process,small molecule metabolic process,molecular_function,ion binding,RNA binding,ligase activity
	Tb927.5.1090	ThrRS	threonyl-tRNA synthetase, putative	A2RTX5-2	TARSL2	human	0	532	Isoform 2 of Probable threonine--tRNA ligase 2, cytoplasmic	GO:0005622,GO:0005575,GO:0005623,GO:0005737,GO:0006399,GO:0006412,GO:0006520,GO:0008150,GO:0009058,GO:0034641,GO:0044281,GO:0003674,GO:0043167,GO:0003723,GO:0016874	intracellular,cellular_component,cell,cytoplasm,tRNA metabolic process,translation,cellular amino acid metabolic process,biological_process,biosynthetic process,cellular nitrogen compound metabolic process,small molecule metabolic process,molecular_function,ion binding,RNA binding,ligase activity
	Tb927.5.1090	ThrRS	threonyl-tRNA synthetase, putative	A2RTX5-2	TARSL2	human	6e-17	71.6	Isoform 2 of Probable threonine--tRNA ligase 2, cytoplasmic	GO:0005622,GO:0005575,GO:0005623,GO:0005737,GO:0006399,GO:0006412,GO:0006520,GO:0008150,GO:0009058,GO:0034641,GO:0044281,GO:0003674,GO:0043167,GO:0003723,GO:0016874	intracellular,cellular_component,cell,cytoplasm,tRNA metabolic process,translation,cellular amino acid metabolic process,biological_process,biosynthetic process,cellular nitrogen compound metabolic process,small molecule metabolic process,molecular_function,ion binding,RNA binding,ligase activity
	Tb927.5.1090	ThrRS	threonyl-tRNA synthetase, putative	Q9BW92	TARS2	human	0	554	Threonine--tRNA ligase, mitochondrial	GO:0005622,GO:0005575,GO:0005739,GO:0005623,GO:0005737,GO:0043226,GO:0006399,GO:0006412,GO:0006520,GO:0007005,GO:0008150,GO:0009058,GO:0034641,GO:0044281,GO:0003674,GO:0043167,GO:0003723,GO:0016874	intracellular,cellular_component,mitochondrion,cell,cytoplasm,organelle,tRNA metabolic process,translation,cellular amino acid metabolic process,mitochondrion organization,biological_process,biosynthetic process,cellular nitrogen compound metabolic process,small molecule metabolic process,molecular_function,ion binding,RNA binding,ligase activity	X
	Tb927.5.1090	ThrRS	threonyl-tRNA synthetase, putative	B7ZLP8	TARSL2	human	0	636	Probable threonine--tRNA ligase 2, cytoplasmic	GO:0005622,GO:0005575,GO:0005623,GO:0005737,GO:0006399,GO:0006412,GO:0006520,GO:0008150,GO:0009058,GO:0034641,GO:0044281,GO:0003674,GO:0043167,GO:0016874	intracellular,cellular_component,cell,cytoplasm,tRNA metabolic process,translation,cellular amino acid metabolic process,biological_process,biosynthetic process,cellular nitrogen compound metabolic process,small molecule metabolic process,molecular_function,ion binding,ligase activity
	Tb927.5.1090	ThrRS	threonyl-tRNA synthetase, putative	Q9D0R2	Tars	mouse	0	716	Threonine--tRNA ligase, cytoplasmic	GO:0005622,GO:0005575,GO:0005623,GO:0005856,GO:0043226,GO:0005737,GO:0005576,GO:0006399,GO:0006412,GO:0006520,GO:0008150,GO:0009058,GO:0034641,GO:0044281,GO:0003674,GO:0043167,GO:0016874	intracellular,cellular_component,cell,cytoskeleton,organelle,cytoplasm,extracellular region,tRNA metabolic process,translation,cellular amino acid metabolic process,biological_process,biosynthetic process,cellular nitrogen compound metabolic process,small molecule metabolic process,molecular_function,ion binding,ligase activity
	Tb927.5.1090	ThrRS	threonyl-tRNA synthetase, putative	Q3UQ84	Tars2	mouse	0	577	Threonine--tRNA ligase, mitochondrial	GO:0005622,GO:0005575,GO:0005739,GO:0005623,GO:0005737,GO:0043226,GO:0006399,GO:0006412,GO:0006520,GO:0008150,GO:0009058,GO:0034641,GO:0044281,GO:0003674,GO:0043167,GO:0016874	intracellular,cellular_component,mitochondrion,cell,cytoplasm,organelle,tRNA metabolic process,translation,cellular amino acid metabolic process,biological_process,biosynthetic process,cellular nitrogen compound metabolic process,small molecule metabolic process,molecular_function,ion binding,ligase activity	X
	Tb927.5.1090	ThrRS	threonyl-tRNA synthetase, putative	Q8BLY2	Tarsl2	mouse	0	664	Probable threonine--tRNA ligase 2, cytoplasmic	GO:0005622,GO:0005575,GO:0005623,GO:0005737,GO:0006399,GO:0006412,GO:0006520,GO:0008150,GO:0009058,GO:0034641,GO:0044281,GO:0003674,GO:0043167,GO:0016874	intracellular,cellular_component,cell,cytoplasm,tRNA metabolic process,translation,cellular amino acid metabolic process,biological_process,biosynthetic process,cellular nitrogen compound metabolic process,small molecule metabolic process,molecular_function,ion binding,ligase activity
	Tb927.5.1090	ThrRS	threonyl-tRNA synthetase, putative	YIL078W	THS1	yeast	0	691	Threonyl-tRNA synthetase; essential cytoplasmic protein	GO:0005622,GO:0005575,GO:0005623,GO:0005737,GO:0043226,GO:0005739,GO:0003674,GO:0016874,GO:0008150,GO:0044281,GO:0006520,GO:0006399,GO:0006412,GO:0009058,GO:0034641	intracellular,cellular_component,cell,cytoplasm,organelle,mitochondrion,molecular_function,ligase activity,biological_process,small molecule metabolic process,cellular amino acid metabolic process,tRNA metabolic process,translation,biosynthetic process,cellular nitrogen compound metabolic process	X
	Tb927.3.3710		hypothetical protein, conserved	Q7Z2E3	APTX	human	8e-36	120	Aprataxin	GO:0005622,GO:0005575,GO:0005623,GO:0005694,GO:0043226,GO:0005737,GO:0005634,GO:0005730,GO:0005654,GO:0006950,GO:0008150,GO:0006259,GO:0034641,GO:0003674,GO:0003677,GO:0004518,GO:0003723,GO:0043167,GO:0016791	intracellular,cellular_component,cell,chromosome,organelle,cytoplasm,nucleus,nucleolus,nucleoplasm,response to stress,biological_process,DNA metabolic process,cellular nitrogen compound metabolic process,molecular_function,DNA binding,nuclease activity,RNA binding,ion binding,phosphatase activity
	Tb927.3.3710		hypothetical protein, conserved	Q7Z2E3-2	APTX	human	3e-37	119	Isoform 2 of Aprataxin	GO:0005622,GO:0005575,GO:0005623,GO:0005694,GO:0043226,GO:0005737,GO:0005634,GO:0005730,GO:0005654,GO:0006950,GO:0008150,GO:0006259,GO:0034641,GO:0003674,GO:0003677,GO:0004518,GO:0003723,GO:0043167,GO:0016791	intracellular,cellular_component,cell,chromosome,organelle,cytoplasm,nucleus,nucleolus,nucleoplasm,response to stress,biological_process,DNA metabolic process,cellular nitrogen compound metabolic process,molecular_function,DNA binding,nuclease activity,RNA binding,ion binding,phosphatase activity
	Tb927.3.3710		hypothetical protein, conserved	Q7Z2E3-3	APTX	human	4e-36	119	Isoform 3 of Aprataxin	GO:0005622,GO:0005575,GO:0005623,GO:0005694,GO:0043226,GO:0005737,GO:0005634,GO:0005730,GO:0005654,GO:0006950,GO:0008150,GO:0006259,GO:0034641,GO:0003674,GO:0003677,GO:0004518,GO:0003723,GO:0043167,GO:0016791	intracellular,cellular_component,cell,chromosome,organelle,cytoplasm,nucleus,nucleolus,nucleoplasm,response to stress,biological_process,DNA metabolic process,cellular nitrogen compound metabolic process,molecular_function,DNA binding,nuclease activity,RNA binding,ion binding,phosphatase activity
	Tb927.3.3710		hypothetical protein, conserved	Q7Z2E3-4	APTX	human	1e-36	120	Isoform 4 of Aprataxin	GO:0005622,GO:0005575,GO:0005623,GO:0005694,GO:0043226,GO:0005737,GO:0005634,GO:0005730,GO:0005654,GO:0006950,GO:0008150,GO:0006259,GO:0034641,GO:0003674,GO:0003677,GO:0004518,GO:0003723,GO:0043167,GO:0016791	intracellular,cellular_component,cell,chromosome,organelle,cytoplasm,nucleus,nucleolus,nucleoplasm,response to stress,biological_process,DNA metabolic process,cellular nitrogen compound metabolic process,molecular_function,DNA binding,nuclease activity,RNA binding,ion binding,phosphatase activity
	Tb927.3.3710		hypothetical protein, conserved	Q7Z2E3-5	APTX	human	2e-36	120	Isoform 5 of Aprataxin	GO:0005622,GO:0005575,GO:0005623,GO:0005694,GO:0043226,GO:0005737,GO:0005634,GO:0005730,GO:0005654,GO:0006950,GO:0008150,GO:0006259,GO:0034641,GO:0003674,GO:0003677,GO:0004518,GO:0003723,GO:0043167,GO:0016791	intracellular,cellular_component,cell,chromosome,organelle,cytoplasm,nucleus,nucleolus,nucleoplasm,response to stress,biological_process,DNA metabolic process,cellular nitrogen compound metabolic process,molecular_function,DNA binding,nuclease activity,RNA binding,ion binding,phosphatase activity
	Tb927.3.3710		hypothetical protein, conserved	Q7Z2E3-7	APTX	human	7e-36	120	Isoform 7 of Aprataxin	GO:0005622,GO:0005575,GO:0005623,GO:0005694,GO:0043226,GO:0005737,GO:0005634,GO:0005730,GO:0005654,GO:0006950,GO:0008150,GO:0006259,GO:0034641,GO:0003674,GO:0003677,GO:0004518,GO:0003723,GO:0043167,GO:0016791	intracellular,cellular_component,cell,chromosome,organelle,cytoplasm,nucleus,nucleolus,nucleoplasm,response to stress,biological_process,DNA metabolic process,cellular nitrogen compound metabolic process,molecular_function,DNA binding,nuclease activity,RNA binding,ion binding,phosphatase activity
	Tb927.3.3710		hypothetical protein, conserved	Q7Z2E3-8	APTX	human	3e-36	120	Isoform 8 of Aprataxin	GO:0005622,GO:0005575,GO:0005623,GO:0005694,GO:0043226,GO:0005737,GO:0005634,GO:0005730,GO:0005654,GO:0006950,GO:0008150,GO:0006259,GO:0034641,GO:0003674,GO:0003677,GO:0004518,GO:0003723,GO:0043167,GO:0016791	intracellular,cellular_component,cell,chromosome,organelle,cytoplasm,nucleus,nucleolus,nucleoplasm,response to stress,biological_process,DNA metabolic process,cellular nitrogen compound metabolic process,molecular_function,DNA binding,nuclease activity,RNA binding,ion binding,phosphatase activity
	Tb927.3.3710		hypothetical protein, conserved	Q7Z2E3-10	APTX	human	3e-36	120	Isoform 10 of Aprataxin	GO:0005622,GO:0005575,GO:0005623,GO:0005694,GO:0043226,GO:0005737,GO:0005634,GO:0005730,GO:0005654,GO:0006950,GO:0008150,GO:0006259,GO:0034641,GO:0003674,GO:0003677,GO:0004518,GO:0003723,GO:0043167,GO:0016791	intracellular,cellular_component,cell,chromosome,organelle,cytoplasm,nucleus,nucleolus,nucleoplasm,response to stress,biological_process,DNA metabolic process,cellular nitrogen compound metabolic process,molecular_function,DNA binding,nuclease activity,RNA binding,ion binding,phosphatase activity
	Tb927.3.3710		hypothetical protein, conserved	A0A0A0MRW7	APTX	human	6e-36	120	Aprataxin	GO:0006259,GO:0006950,GO:0008150,GO:0034641,GO:0003674,GO:0004518,GO:0003677,GO:0043167	DNA metabolic process,response to stress,biological_process,cellular nitrogen compound metabolic process,molecular_function,nuclease activity,DNA binding,ion binding
	Tb927.3.3710		hypothetical protein, conserved	Q7TQC5-4	Aptx	mouse	6e-36	117	Isoform 4 of Aprataxin	GO:0005622,GO:0005575,GO:0005623,GO:0005694,GO:0043226,GO:0000228,GO:0005634,GO:0005730,GO:0005654,GO:0006950,GO:0008150,GO:0006259,GO:0009056,GO:0034641,GO:0034655,GO:0003674,GO:0003677,GO:0004518,GO:0003723,GO:0043167,GO:0016791	intracellular,cellular_component,cell,chromosome,organelle,nuclear chromosome,nucleus,nucleolus,nucleoplasm,response to stress,biological_process,DNA metabolic process,catabolic process,cellular nitrogen compound metabolic process,nucleobase-containing compound catabolic process,molecular_function,DNA binding,nuclease activity,RNA binding,ion binding,phosphatase activity
	Tb927.1.4480		hypothetical protein, conserved	O75717	WDHD1	human	3e-17	74.7	WD repeat and HMG-box DNA-binding protein 1	GO:0005622,GO:0005575,GO:0005623,GO:0005737,GO:0005634,GO:0043226,GO:0005654,GO:0003674,GO:0003677	intracellular,cellular_component,cell,cytoplasm,nucleus,organelle,nucleoplasm,molecular_function,DNA binding
	Tb927.1.4480		hypothetical protein, conserved	O75717-2	WDHD1	human	5e-17	73.9	Isoform 2 of WD repeat and HMG-box DNA-binding protein 1	GO:0005622,GO:0005575,GO:0005623,GO:0005737,GO:0005634,GO:0043226,GO:0005654,GO:0003674,GO:0003677	intracellular,cellular_component,cell,cytoplasm,nucleus,organelle,nucleoplasm,molecular_function,DNA binding
	Tb927.1.4480		hypothetical protein, conserved	P59328	Wdhd1	mouse	2e-19	81.6	WD repeat and HMG-box DNA-binding protein 1	GO:0000775,GO:0005654,GO:0070829,GO:0033044,GO:0006396,GO:0003682,GO:0003677,GO:0003723,GO:0070063	chromosome, centromeric region,nucleoplasm,heterochromatin maintenance,regulation of chromosome organization,RNA processing,chromatin binding,DNA binding,RNA binding,RNA polymerase binding
	Tb927.1.4480		hypothetical protein, conserved	P59328-2	Wdhd1	mouse	6e-13	59.7	Isoform 2 of WD repeat and HMG-box DNA-binding protein 1	GO:0000775,GO:0005654,GO:0070829,GO:0033044,GO:0006396,GO:0003682,GO:0003677,GO:0003723,GO:0070063	chromosome, centromeric region,nucleoplasm,heterochromatin maintenance,regulation of chromosome organization,RNA processing,chromatin binding,DNA binding,RNA binding,RNA polymerase binding
	Tb927.1.4480		hypothetical protein, conserved	P59328-3	Wdhd1	mouse	3e-19	81.3	Isoform 3 of WD repeat and HMG-box DNA-binding protein 1	GO:0000775,GO:0005654,GO:0070829,GO:0033044,GO:0006396,GO:0003682,GO:0003677,GO:0003723,GO:0070063	chromosome, centromeric region,nucleoplasm,heterochromatin maintenance,regulation of chromosome organization,RNA processing,chromatin binding,DNA binding,RNA binding,RNA polymerase binding
	Tb927.1.4480		hypothetical protein, conserved	E9QPB3	Wdhd1	mouse	2e-19	81.6	WD repeat and HMG-box DNA-binding protein 1	GO:0000775,GO:0005654,GO:0070829,GO:0033044,GO:0006396,GO:0003682,GO:0003723,GO:0070063	chromosome, centromeric region,nucleoplasm,heterochromatin maintenance,regulation of chromosome organization,RNA processing,chromatin binding,RNA binding,RNA polymerase binding
	Tb927.1.4480		hypothetical protein, conserved	A0A0R4J1F8	Wdhd1	mouse	3e-19	81.3	WD repeat and HMG-box DNA-binding protein 1	NA	NA
	Tb927.11.3900		glycosyltransferase family-like protein, putative	Q8NBJ5	COLGALT1	human	2e-14	60.1	Procollagen galactosyltransferase 1	GO:0005622,GO:0005575,GO:0005783,GO:0005623,GO:0005737,GO:0043226,GO:0003674,GO:0016757	intracellular,cellular_component,endoplasmic reticulum,cell,cytoplasm,organelle,molecular_function,transferase activity, transferring glycosyl groups
	Tb927.11.3900		glycosyltransferase family-like protein, putative	Q5T4B2	CERCAM	human	1e-14	60.8	Probable inactive glycosyltransferase 25 family member 3	GO:0005622,GO:0005575,GO:0005783,GO:0005623,GO:0005737,GO:0043226,GO:0005886,GO:0008150,GO:0007155	intracellular,cellular_component,endoplasmic reticulum,cell,cytoplasm,organelle,plasma membrane,biological_process,cell adhesion
	Tb927.11.3900		glycosyltransferase family-like protein, putative	Q5T4B2-2	CERCAM	human	8e-15	60.8	Isoform 2 of Probable inactive glycosyltransferase 25 family member 3	GO:0005622,GO:0005575,GO:0005783,GO:0005623,GO:0005737,GO:0043226,GO:0005886,GO:0008150,GO:0007155	intracellular,cellular_component,endoplasmic reticulum,cell,cytoplasm,organelle,plasma membrane,biological_process,cell adhesion
	Tb927.11.3900		glycosyltransferase family-like protein, putative	Q8IYK4	COLGALT2	human	3e-14	59.3	Procollagen galactosyltransferase 2	GO:0005622,GO:0005575,GO:0005783,GO:0005623,GO:0005737,GO:0043226,GO:0003674,GO:0016757	intracellular,cellular_component,endoplasmic reticulum,cell,cytoplasm,organelle,molecular_function,transferase activity, transferring glycosyl groups
	Tb927.11.3900		glycosyltransferase family-like protein, putative	Q5SXQ3	COLGALT2	human	1e-14	59.3	Procollagen galactosyltransferase 2
	Tb927.11.3900		glycosyltransferase family-like protein, putative	M0QX72	COLGALT1	human	2e-15	60.1	Procollagen galactosyltransferase 1 (Fragment)
	Tb927.11.3900		glycosyltransferase family-like protein, putative	A0A087WYE2	CERCAM	human	4e-14	58.9	Probable inactive glycosyltransferase 25 family member 3
	Tb927.11.3900		glycosyltransferase family-like protein, putative	Q6NVG7	Colgalt2	mouse	4e-14	59.3	Procollagen galactosyltransferase 2	GO:0005622,GO:0005575,GO:0005783,GO:0005623,GO:0005737,GO:0043226,GO:0005975,GO:0006629,GO:0008150,GO:0009058,GO:0003674,GO:0016757	intracellular,cellular_component,endoplasmic reticulum,cell,cytoplasm,organelle,carbohydrate metabolic process,lipid metabolic process,biological_process,biosynthetic process,molecular_function,transferase activity, transferring glycosyl groups
	Tb927.11.3900		glycosyltransferase family-like protein, putative	A3KGW5	Cercam	mouse	1e-14	60.5	Probable inactive glycosyltransferase 25 family member 3	GO:0005622,GO:0005575,GO:0005783,GO:0005623,GO:0005737,GO:0043226,GO:0008150,GO:0007155,GO:0005975,GO:0006629,GO:0009058	intracellular,cellular_component,endoplasmic reticulum,cell,cytoplasm,organelle,biological_process,cell adhesion,carbohydrate metabolic process,lipid metabolic process,biosynthetic process
	Tb927.11.3900		glycosyltransferase family-like protein, putative	B2RSF7	Cercam	mouse	1e-14	60.5	Cerebral endothelial cell adhesion molecule	GO:0007155,GO:0009103	cell adhesion,lipopolysaccharide biosynthetic process
	Tb927.10.9360		hypothetical protein, conserved	Q9H9P8	L2HGDH	human	4e-67	214	L-2-hydroxyglutarate dehydrogenase, mitochondrial	GO:0005575,GO:0005622,GO:0005739,GO:0005623,GO:0005737,GO:0043226,GO:0008150,GO:0044281,GO:0003674,GO:0016491	cellular_component,intracellular,mitochondrion,cell,cytoplasm,organelle,biological_process,small molecule metabolic process,molecular_function,oxidoreductase activity	X
	Tb927.10.9360		hypothetical protein, conserved	Q9H9P8-2	L2HGDH	human	2e-58	190	Isoform 2 of L-2-hydroxyglutarate dehydrogenase, mitochondrial	GO:0005575,GO:0005622,GO:0005739,GO:0005623,GO:0005737,GO:0043226,GO:0008150,GO:0044281,GO:0003674,GO:0016491	cellular_component,intracellular,mitochondrion,cell,cytoplasm,organelle,biological_process,small molecule metabolic process,molecular_function,oxidoreductase activity	X
	Tb927.10.9360		hypothetical protein, conserved	C9JVN9	L2HGDH	human	2e-58	190	L-2-hydroxyglutarate dehydrogenase, mitochondrial	GO:0005622,GO:0005575,GO:0005623,GO:0005737,GO:0043226,GO:0005739,GO:0003674,GO:0016491	intracellular,cellular_component,cell,cytoplasm,organelle,mitochondrion,molecular_function,oxidoreductase activity	X
	Tb927.10.9360		hypothetical protein, conserved	G3V272	L2HGDH	human	2e-42	140	L-2-hydroxyglutarate dehydrogenase, mitochondrial	GO:0003674,GO:0016491	molecular_function,oxidoreductase activity
	Tb927.10.9360		hypothetical protein, conserved	G3V5S1	L2HGDH	human	2e-37	124	L-2-hydroxyglutarate dehydrogenase, mitochondrial	GO:0003674,GO:0016491	molecular_function,oxidoreductase activity
	Tb927.10.9360		hypothetical protein, conserved	Q91YP0	L2hgdh	mouse	2e-68	218	L-2-hydroxyglutarate dehydrogenase, mitochondrial	GO:0005575,GO:0005622,GO:0005623,GO:0005737,GO:0043226,GO:0005739,GO:0008150,GO:0003674,GO:0016491	cellular_component,intracellular,cell,cytoplasm,organelle,mitochondrion,biological_process,molecular_function,oxidoreductase activity	X
	Tb927.7.680		chaperone protein DNAj, putative	Q8TBM8	DNAJB14	human	4e-17	70.5	DnaJ homolog subfamily B member 14	GO:0005622,GO:0005575,GO:0005783,GO:0005623,GO:0005737,GO:0043226	intracellular,cellular_component,endoplasmic reticulum,cell,cytoplasm,organelle
	Tb927.7.680		chaperone protein DNAj, putative	Q8TBM8-2	DNAJB14	human	1e-17	70.5	Isoform 2 of DnaJ homolog subfamily B member 14	GO:0005622,GO:0005575,GO:0005783,GO:0005623,GO:0005737,GO:0043226	intracellular,cellular_component,endoplasmic reticulum,cell,cytoplasm,organelle
	Tb927.7.680		chaperone protein DNAj, putative	V9GYN7	DNAJB12	human	1e-16	67	DnaJ homolog subfamily B member 12 (Fragment)	GO:0005575	cellular_component
	Tb927.7.680		chaperone protein DNAj, putative	F8WF76	DNAJA4	human	4e-17	65.1	DnaJ homolog subfamily A member 4
	Tb927.7.680		chaperone protein DNAj, putative	C9JDE6	DNAJA4	human	1e-16	65.9	DnaJ homolog subfamily A member 4	GO:0008150,GO:0006457,GO:0003674,GO:0043167	biological_process,protein folding,molecular_function,ion binding
	Tb927.7.680		chaperone protein DNAj, putative	Q149L6	Dnajb14	mouse	2e-18	73.9	DnaJ homolog subfamily B member 14	GO:0005622,GO:0005575,GO:0005783,GO:0005623,GO:0005737,GO:0043226	intracellular,cellular_component,endoplasmic reticulum,cell,cytoplasm,organelle
	Tb927.7.680		chaperone protein DNAj, putative	Q149L6-2	Dnajb14	mouse	7e-19	74.7	Isoform 2 of DnaJ homolog subfamily B member 14	GO:0005622,GO:0005575,GO:0005783,GO:0005623,GO:0005737,GO:0043226	intracellular,cellular_component,endoplasmic reticulum,cell,cytoplasm,organelle
	Tb927.7.680		chaperone protein DNAj, putative	Q9QYI7	Dnajb8	mouse	1e-16	65.9	DnaJ homolog subfamily B member 8	GO:0005622,GO:0005575,GO:0005623,GO:0005737,GO:0005829,GO:0043226,GO:0005634,GO:0006457,GO:0008150,GO:0022607,GO:0003674,GO:0051082	intracellular,cellular_component,cell,cytoplasm,cytosol,organelle,nucleus,protein folding,biological_process,cellular component assembly,molecular_function,unfolded protein binding
	Tb927.7.680		chaperone protein DNAj, putative	B1AXY0	Dnaja1	mouse	7e-17	66.2	DnaJ homolog subfamily A member 1 (Fragment)	GO:0005829,GO:0070062,GO:0016020,GO:0000151,GO:0030521,GO:0042769,GO:0043066,GO:0043508,GO:0031397,GO:0043065,GO:0070585,GO:0042026,GO:0051223,GO:0030317,GO:0007283,GO:1901998,GO:0051087,GO:0001664,GO:0030544,GO:0050750,GO:0046872,GO:0031625,GO:0051082	cytosol,extracellular exosome,membrane,ubiquitin ligase complex,androgen receptor signaling pathway,DNA damage response, detection of DNA damage,negative regulation of apoptotic process,negative regulation of JUN kinase activity,negative regulation of protein ubiquitination,positive regulation of apoptotic process,protein localization to mitochondrion,protein refolding,regulation of protein trans…
	Tb927.7.680		chaperone protein DNAj, putative	B1AXX9	Dnaja1	mouse	4e-17	65.5	DnaJ homolog subfamily A member 1 (Fragment)	GO:0005829,GO:0070062,GO:0016020,GO:0000151,GO:0030521,GO:0042769,GO:0043066,GO:0043508,GO:0031397,GO:0043065,GO:0070585,GO:0042026,GO:0051223,GO:0030317,GO:0007283,GO:1901998,GO:0051087,GO:0001664,GO:0030544,GO:0050750,GO:0031625,GO:0051082	cytosol,extracellular exosome,membrane,ubiquitin ligase complex,androgen receptor signaling pathway,DNA damage response, detection of DNA damage,negative regulation of apoptotic process,negative regulation of JUN kinase activity,negative regulation of protein ubiquitination,positive regulation of apoptotic process,protein localization to mitochondrion,protein refolding,regulation of protein trans…
	Tb927.8.8260		amino acid transporter, putative	Q9H2H9	SLC38A1	human	5e-26	97.4	Sodium-coupled neutral amino acid transporter 1	GO:0005575,GO:0005576,GO:0043226,GO:0005886,GO:0005623,GO:0006810,GO:0008150,GO:0003674,GO:0022857	cellular_component,extracellular region,organelle,plasma membrane,cell,transport,biological_process,molecular_function,transmembrane transporter activity
	Tb927.8.8260		amino acid transporter, putative	Q96QD8	SLC38A2	human	1e-24	93.2	Sodium-coupled neutral amino acid transporter 2	GO:0005575,GO:0005623,GO:0005886,GO:0006810,GO:0008150,GO:0055085,GO:0006950,GO:0048856,GO:0003674,GO:0022857	cellular_component,cell,plasma membrane,transport,biological_process,transmembrane transport,response to stress,anatomical structure development,molecular_function,transmembrane transporter activity
	Tb927.8.8260		amino acid transporter, putative	F8VX04	SLC38A1	human	6e-26	97.1	Sodium-coupled neutral amino acid transporter 1	GO:0005575,GO:0005623,GO:0005886,GO:0008150,GO:0003674,GO:0022857	cellular_component,cell,plasma membrane,biological_process,molecular_function,transmembrane transporter activity
	Tb927.8.8260		amino acid transporter, putative	Q9DCP2	Slc38a3	mouse	1e-22	87	Sodium-coupled neutral amino acid transporter 3	GO:0005886,GO:0005575,GO:0005623,GO:0006810,GO:0008150,GO:0055085,GO:0006950,GO:0009058,GO:0034641,GO:0003674,GO:0022857	plasma membrane,cellular_component,cell,transport,biological_process,transmembrane transport,response to stress,biosynthetic process,cellular nitrogen compound metabolic process,molecular_function,transmembrane transporter activity
	Tb927.8.8260		amino acid transporter, putative	Q8K2P7	Slc38a1	mouse	2e-26	98.6	Sodium-coupled neutral amino acid transporter 1	GO:0005575,GO:0005623,GO:0005576,GO:0043226,GO:0005886,GO:0006810,GO:0008150,GO:0003674,GO:0022857	cellular_component,cell,extracellular region,organelle,plasma membrane,transport,biological_process,molecular_function,transmembrane transporter activity
	Tb927.8.8260		amino acid transporter, putative	Q8K2P7-2	Slc38a1	mouse	4e-23	86.7	Isoform 2 of Sodium-coupled neutral amino acid transporter 1	GO:0005575,GO:0005623,GO:0005576,GO:0043226,GO:0005886,GO:0006810,GO:0008150,GO:0003674,GO:0022857	cellular_component,cell,extracellular region,organelle,plasma membrane,transport,biological_process,molecular_function,transmembrane transporter activity
	Tb927.8.8260		amino acid transporter, putative	YBL089W	AVT5	yeast	6e-24	90.9	Putative transporter; member of a family of seven S. cerevisiae genes (AVT1-7) related to vesicular GABA-glycine transporters; AVT5 has a paralog, AVT6, that arose from the whole genome duplication	GO:0005575	cellular_component
	Tb927.8.8260		amino acid transporter, putative	YEL064C	AVT2	yeast	2e-22	85.9	Putative transporter; member of a family of seven S. cerevisiae genes (AVT1-7) related to vesicular GABA-glycine transporters	GO:0005622,GO:0005575,GO:0005623,GO:0005737,GO:0043226,GO:0005783,GO:0003674,GO:0008150	intracellular,cellular_component,cell,cytoplasm,organelle,endoplasmic reticulum,molecular_function,biological_process
	Tb927.8.8260		amino acid transporter, putative	YER119C	AVT6	yeast	8e-26	96.3	Vacuolar aspartate and glutamate exporter; member of a family of seven genes (AVT1-7) related to vesicular GABA-glycine transporters; involved in compartmentalizing acidic amino acids in response to nitrogen starvation; AVT6 has a paralog, AVT5, that arose from the whole genome duplication	GO:0005622,GO:0005575,GO:0005623,GO:0005737,GO:0043226,GO:0005773,GO:0003674,GO:0022857,GO:0006810,GO:0008150,GO:0055085	intracellular,cellular_component,cell,cytoplasm,organelle,vacuole,molecular_function,transmembrane transporter activity,transport,biological_process,transmembrane transport
	Tb927.8.8260		amino acid transporter, putative	YIL088C	AVT7	yeast	1e-25	96.3	Putative transporter; member of a family of seven S. cerevisiae genes (AVT1-7) related to vesicular GABA-glycine transporters	GO:0005622,GO:0005575,GO:0005623,GO:0005737,GO:0005886,GO:0043226,GO:0005773,GO:0003674,GO:0022857,GO:0006810,GO:0008150	intracellular,cellular_component,cell,cytoplasm,plasma membrane,organelle,vacuole,molecular_function,transmembrane transporter activity,transport,biological_process
	Tb927.7.2980		hypothetical protein, conserved	YCL026C-A	FRM2	yeast	2e-39	123	Type II nitroreductase, using NADH as reductant; mutants are defective in fatty acid mediated repression of genes involved in fatty acid biosynthesis indicative of a role in lipid signaling; involved in the oxidative stress response; transcription induction by cadmium and selenite indicates a possible role in the metal stress response; expression induced in cells treated with the mycotoxin patulin	NA	NA
	Tb927.7.2980		hypothetical protein, conserved	YCL026C-B	HBN1	yeast	2e-45	139	Protein of unknown function; similar to bacterial nitroreductases; green fluorescent protein (GFP)-fusion protein localizes to the cytoplasm and nucleus; protein becomes insoluble upon intracellular iron depletion; protein abundance increases in response to DNA replication stress	NA	NA
	Tb927.1.1770		glutaredoxin, putative	Q9NS18	GLRX2	human	3e-14	51.6	Glutaredoxin-2, mitochondrial	GO:0005575,GO:0005623,GO:0005622,GO:0043226,GO:0005739,GO:0005737,GO:0005634,GO:0005654,GO:0008150,GO:0007568,GO:0008219,GO:0030154,GO:0042592,GO:0006950,GO:0006259,GO:0034641,GO:0006790,GO:0007165,GO:0009058,GO:0003674,GO:0016491,GO:0043167,GO:0016853	cellular_component,cell,intracellular,organelle,mitochondrion,cytoplasm,nucleus,nucleoplasm,biological_process,aging,cell death,cell differentiation,homeostatic process,response to stress,DNA metabolic process,cellular nitrogen compound metabolic process,sulfur compound metabolic process,signal transduction,biosynthetic process,molecular_function,oxidoreductase activity,ion binding,isomerase acti…	X
	Tb927.1.1770		glutaredoxin, putative	Q9NS18-2	GLRX2	human	3e-14	52	Isoform 2 of Glutaredoxin-2, mitochondrial	GO:0005575,GO:0005623,GO:0005622,GO:0043226,GO:0005739,GO:0005737,GO:0005634,GO:0005654,GO:0008150,GO:0007568,GO:0008219,GO:0030154,GO:0042592,GO:0006950,GO:0006259,GO:0034641,GO:0006790,GO:0007165,GO:0009058,GO:0003674,GO:0016491,GO:0043167,GO:0016853	cellular_component,cell,intracellular,organelle,mitochondrion,cytoplasm,nucleus,nucleoplasm,biological_process,aging,cell death,cell differentiation,homeostatic process,response to stress,DNA metabolic process,cellular nitrogen compound metabolic process,sulfur compound metabolic process,signal transduction,biosynthetic process,molecular_function,oxidoreductase activity,ion binding,isomerase acti…	X
	Tb927.1.1770		glutaredoxin, putative	Q86VQ6	TXNRD3	human	2e-12	50.4	Thioredoxin reductase 3	GO:0005622,GO:0005575,GO:0005623,GO:0005737,GO:0043226,GO:0005783,GO:0005634,GO:0008150,GO:0030154,GO:0042592,GO:0000003,GO:0003674,GO:0043167,GO:0016491	intracellular,cellular_component,cell,cytoplasm,organelle,endoplasmic reticulum,nucleus,biological_process,cell differentiation,homeostatic process,reproduction,molecular_function,ion binding,oxidoreductase activity
	Tb927.1.1770		glutaredoxin, putative	H0YBQ0	TXNRD3	human	2e-12	50.4	Thioredoxin reductase 3	GO:0005575,GO:0005623,GO:0008150,GO:0042592,GO:0003674,GO:0043167,GO:0016491	cellular_component,cell,biological_process,homeostatic process,molecular_function,ion binding,oxidoreductase activity
	Tb927.1.1770		glutaredoxin, putative	H0YBI6	TXNRD3	human	2e-12	50.4	Thioredoxin reductase 3	GO:0005575,GO:0005623,GO:0008150,GO:0042592,GO:0003674,GO:0043167,GO:0016491	cellular_component,cell,biological_process,homeostatic process,molecular_function,ion binding,oxidoreductase activity
	Tb927.1.1770		glutaredoxin, putative	Q923X4	Glrx2	mouse	7e-14	50.4	Glutaredoxin-2, mitochondrial	GO:0005622,GO:0005575,GO:0005623,GO:0043226,GO:0005737,GO:0005739,GO:0005634,GO:0005654,GO:0008150,GO:0042592,GO:0006950,GO:0003674,GO:0043167,GO:0016491	intracellular,cellular_component,cell,organelle,cytoplasm,mitochondrion,nucleus,nucleoplasm,biological_process,homeostatic process,response to stress,molecular_function,ion binding,oxidoreductase activity	X
	Tb927.1.1770		glutaredoxin, putative	Q923X4-2	Glrx2	mouse	4e-14	50.4	Isoform 2 of Glutaredoxin-2, mitochondrial	GO:0005622,GO:0005575,GO:0005623,GO:0043226,GO:0005737,GO:0005739,GO:0005634,GO:0005654,GO:0008150,GO:0042592,GO:0006950,GO:0003674,GO:0043167,GO:0016491	intracellular,cellular_component,cell,organelle,cytoplasm,mitochondrion,nucleus,nucleoplasm,biological_process,homeostatic process,response to stress,molecular_function,ion binding,oxidoreductase activity	X
	Tb927.1.1770		glutaredoxin, putative	YDR513W	GRX2	yeast	1e-14	52.8	Cytoplasmic glutaredoxin; thioltransferase, glutathione-dependent disulfide oxidoreductase involved in maintaining redox state of target proteins, also exhibits glutathione peroxidase activity, expression induced in response to stress; GRX2 has two in-frame start codons resulting in a shorter isoform that is retained in the cytosol and a longer form translocated to the mitochondrial matrix; GRX2 …	GO:0005622,GO:0005575,GO:0005623,GO:0005737,GO:0043226,GO:0005739,GO:0003674,GO:0016491,GO:0008150,GO:0006950	intracellular,cellular_component,cell,cytoplasm,organelle,mitochondrion,molecular_function,oxidoreductase activity,biological_process,response to stress	X
	Tb927.3.4850		enoyl-CoA hydratase, mitochondrial precursor, putative	Q13825	AUH	human	5e-38	125	Methylglutaconyl-CoA hydratase, mitochondrial	GO:0005622,GO:0005575,GO:0005739,GO:0005623,GO:0005737,GO:0043226,GO:0006520,GO:0008150,GO:0009056,GO:0044281,GO:0003674,GO:0016829,GO:0003723,GO:0003729	intracellular,cellular_component,mitochondrion,cell,cytoplasm,organelle,cellular amino acid metabolic process,biological_process,catabolic process,small molecule metabolic process,molecular_function,lyase activity,RNA binding,mRNA binding	X
	Tb927.3.4850		enoyl-CoA hydratase, mitochondrial precursor, putative	P30084	ECHS1	human	1e-88	256	Enoyl-CoA hydratase, mitochondrial	GO:0005575,GO:0005576,GO:0043226,GO:0005622,GO:0005739,GO:0005623,GO:0005737,GO:0006629,GO:0008150,GO:0009056,GO:0044281,GO:0003674,GO:0016829	cellular_component,extracellular region,organelle,intracellular,mitochondrion,cell,cytoplasm,lipid metabolic process,biological_process,catabolic process,small molecule metabolic process,molecular_function,lyase activity	X
	Tb927.3.4850		enoyl-CoA hydratase, mitochondrial precursor, putative	Q86YB7	ECHDC2	human	5e-45	144	Enoyl-CoA hydratase domain-containing protein 2, mitochondrial	GO:0005622,GO:0005575,GO:0005623,GO:0005737,GO:0043226,GO:0005739,GO:0006629,GO:0008150,GO:0044281,GO:0003674,GO:0016829	intracellular,cellular_component,cell,cytoplasm,organelle,mitochondrion,lipid metabolic process,biological_process,small molecule metabolic process,molecular_function,lyase activity	X
	Tb927.3.4850		enoyl-CoA hydratase, mitochondrial precursor, putative	Q96DC8	ECHDC3	human	4e-42	136	Enoyl-CoA hydratase domain-containing protein 3, mitochondrial	GO:0005622,GO:0005575,GO:0005623,GO:0005737,GO:0043226,GO:0005739,GO:0008150,GO:0003674	intracellular,cellular_component,cell,cytoplasm,organelle,mitochondrion,biological_process,molecular_function	X
	Tb927.3.4850		enoyl-CoA hydratase, mitochondrial precursor, putative	Q9JLZ3	Auh	mouse	6e-39	128	Methylglutaconyl-CoA hydratase, mitochondrial	GO:0005622,GO:0005575,GO:0005623,GO:0005737,GO:0043226,GO:0005739,GO:0006520,GO:0008150,GO:0009056,GO:0044281,GO:0034641,GO:0034655,GO:0003674,GO:0016829,GO:0003723,GO:0003729	intracellular,cellular_component,cell,cytoplasm,organelle,mitochondrion,cellular amino acid metabolic process,biological_process,catabolic process,small molecule metabolic process,cellular nitrogen compound metabolic process,nucleobase-containing compound catabolic process,molecular_function,lyase activity,RNA binding,mRNA binding	X
	Tb927.3.4850		enoyl-CoA hydratase, mitochondrial precursor, putative	Q3TLP5	Echdc2	mouse	4e-45	144	Enoyl-CoA hydratase domain-containing protein 2, mitochondrial	GO:0005622,GO:0005575,GO:0005623,GO:0005737,GO:0043226,GO:0005739,GO:0006629,GO:0008150,GO:0044281,GO:0003674,GO:0016829	intracellular,cellular_component,cell,cytoplasm,organelle,mitochondrion,lipid metabolic process,biological_process,small molecule metabolic process,molecular_function,lyase activity	X
	Tb927.3.4850		enoyl-CoA hydratase, mitochondrial precursor, putative	Q9D7J9	Echdc3	mouse	7e-41	132	Enoyl-CoA hydratase domain-containing protein 3, mitochondrial	GO:0005622,GO:0005575,GO:0005623,GO:0005737,GO:0043226,GO:0005739,GO:0003674	intracellular,cellular_component,cell,cytoplasm,organelle,mitochondrion,molecular_function	X
	Tb927.3.4850		enoyl-CoA hydratase, mitochondrial precursor, putative	Q8BH95	Echs1	mouse	9e-91	262	Enoyl-CoA hydratase, mitochondrial	GO:0005575,GO:0005576,GO:0043226,GO:0005622,GO:0005739,GO:0005623,GO:0005737,GO:0006629,GO:0008150,GO:0009056,GO:0044281,GO:0003674,GO:0016829	cellular_component,extracellular region,organelle,intracellular,mitochondrion,cell,cytoplasm,lipid metabolic process,biological_process,catabolic process,small molecule metabolic process,molecular_function,lyase activity	X
	Tb927.3.4850		enoyl-CoA hydratase, mitochondrial precursor, putative	A0A0R4J023	Auh	mouse	6e-39	128	Methylglutaconyl-CoA hydratase, mitochondrial	NA	NA
	Tb927.3.4850		enoyl-CoA hydratase, mitochondrial precursor, putative	F6T930	Echs1	mouse	3e-65	192	Enoyl-CoA hydratase, mitochondrial (Fragment)	GO:0070062,GO:0005739,GO:0003824	extracellular exosome,mitochondrion,catalytic activity	X
	Tb927.10.9900		ABC1 protein, putative	Q96D53	ADCK4	human	4e-106	321	AarF domain-containing protein kinase 4	GO:0005622,GO:0005575,GO:0005623,GO:0005737,GO:0005829,GO:0005739,GO:0043226,GO:0005886,GO:0003674,GO:0016301	intracellular,cellular_component,cell,cytoplasm,cytosol,mitochondrion,organelle,plasma membrane,molecular_function,kinase activity	X
	Tb927.10.9900		ABC1 protein, putative	Q96D53-2	ADCK4	human	4e-93	286	Isoform 2 of AarF domain-containing protein kinase 4	GO:0005622,GO:0005575,GO:0005623,GO:0005737,GO:0005829,GO:0005739,GO:0043226,GO:0005886,GO:0003674,GO:0016301	intracellular,cellular_component,cell,cytoplasm,cytosol,mitochondrion,organelle,plasma membrane,molecular_function,kinase activity	X
	Tb927.10.9900		ABC1 protein, putative	Q8NI60	ADCK3	human	1e-114	347	Atypical kinase ADCK3, mitochondrial	GO:0005575,GO:0005622,GO:0005623,GO:0005737,GO:0043226,GO:0005739,GO:0008150,GO:0009058,GO:0044281,GO:0051186,GO:0003674,GO:0043167,GO:0016301	cellular_component,intracellular,cell,cytoplasm,organelle,mitochondrion,biological_process,biosynthetic process,small molecule metabolic process,cofactor metabolic process,molecular_function,ion binding,kinase activity	X
	Tb927.10.9900		ABC1 protein, putative	Q8NI60-3	ADCK3	human	4e-115	346	Isoform 3 of Atypical kinase ADCK3, mitochondrial	GO:0005575,GO:0005622,GO:0005623,GO:0005737,GO:0043226,GO:0005739,GO:0008150,GO:0009058,GO:0044281,GO:0051186,GO:0003674,GO:0043167,GO:0016301	cellular_component,intracellular,cell,cytoplasm,organelle,mitochondrion,biological_process,biosynthetic process,small molecule metabolic process,cofactor metabolic process,molecular_function,ion binding,kinase activity	X
	Tb927.10.9900		ABC1 protein, putative	Q8NI60-4	ADCK3	human	8e-103	306	Isoform 4 of Atypical kinase ADCK3, mitochondrial	GO:0005575,GO:0005622,GO:0005623,GO:0005737,GO:0043226,GO:0005739,GO:0008150,GO:0009058,GO:0044281,GO:0051186,GO:0003674,GO:0043167,GO:0016301	cellular_component,intracellular,cell,cytoplasm,organelle,mitochondrion,biological_process,biosynthetic process,small molecule metabolic process,cofactor metabolic process,molecular_function,ion binding,kinase activity	X
	Tb927.10.9900		ABC1 protein, putative	Q60936	Adck3	mouse	8e-113	342	Atypical kinase ADCK3, mitochondrial	GO:0005622,GO:0005575,GO:0005623,GO:0005737,GO:0043226,GO:0005739,GO:0008150,GO:0009058,GO:0044281,GO:0051186,GO:0003674,GO:0043167,GO:0016301	intracellular,cellular_component,cell,cytoplasm,organelle,mitochondrion,biological_process,biosynthetic process,small molecule metabolic process,cofactor metabolic process,molecular_function,ion binding,kinase activity	X
	Tb927.10.9900		ABC1 protein, putative	Q60936-2	Adck3	mouse	4e-101	302	Isoform 2 of Atypical kinase ADCK3, mitochondrial	GO:0005622,GO:0005575,GO:0005623,GO:0005737,GO:0043226,GO:0005739,GO:0008150,GO:0009058,GO:0044281,GO:0051186,GO:0003674,GO:0043167,GO:0016301	intracellular,cellular_component,cell,cytoplasm,organelle,mitochondrion,biological_process,biosynthetic process,small molecule metabolic process,cofactor metabolic process,molecular_function,ion binding,kinase activity	X
	Tb927.10.9900		ABC1 protein, putative	Q566J8	Adck4	mouse	2e-105	319	AarF domain-containing protein kinase 4	GO:0005575,GO:0005622,GO:0005739,GO:0005623,GO:0005737,GO:0043226,GO:0005886,GO:0003674,GO:0016301	cellular_component,intracellular,mitochondrion,cell,cytoplasm,organelle,plasma membrane,molecular_function,kinase activity	X
	Tb927.10.9900		ABC1 protein, putative	E9QLB8	Adck4	mouse	1e-105	320	AarF domain-containing protein kinase 4	GO:0005739,GO:0016772	mitochondrion,transferase activity, transferring phosphorus-containing groups	X
	Tb927.10.9900		ABC1 protein, putative	YGL119W	COQ8	yeast	2e-100	305	Protein required for ubiquinone biosynthesis and respiratory growth; exhibits genetic interaction with COQ9, suggesting a common function; similar to prokaryotic proteins involved in early steps of ubiquinone biosynthesis; COQ8 has a paralog, YBR230W-A, that arose from the whole genome duplication	GO:0005622,GO:0005575,GO:0005623,GO:0005737,GO:0005739,GO:0043226,GO:0003674,GO:0016301,GO:0008150,GO:0051186	intracellular,cellular_component,cell,cytoplasm,mitochondrion,organelle,molecular_function,kinase activity,biological_process,cofactor metabolic process	X
	Tb927.11.15950		amino acid transporter, putative	Q8WUX1	SLC38A5	human	5e-25	94.4	Sodium-coupled neutral amino acid transporter 5	GO:0005886,GO:0005575,GO:0005623,GO:0006810,GO:0008150,GO:0003674,GO:0022857	plasma membrane,cellular_component,cell,transport,biological_process,molecular_function,transmembrane transporter activity
	Tb927.11.15950		amino acid transporter, putative	Q9H2H9	SLC38A1	human	3e-29	107	Sodium-coupled neutral amino acid transporter 1	GO:0005575,GO:0005576,GO:0043226,GO:0005886,GO:0005623,GO:0006810,GO:0008150,GO:0003674,GO:0022857	cellular_component,extracellular region,organelle,plasma membrane,cell,transport,biological_process,molecular_function,transmembrane transporter activity
	Tb927.11.15950		amino acid transporter, putative	Q99624	SLC38A3	human	6e-28	103	Sodium-coupled neutral amino acid transporter 3	GO:0005886,GO:0005575,GO:0005623,GO:0006810,GO:0008150,GO:0048856,GO:0006950,GO:0009058,GO:0034641,GO:0003674,GO:0022857	plasma membrane,cellular_component,cell,transport,biological_process,anatomical structure development,response to stress,biosynthetic process,cellular nitrogen compound metabolic process,molecular_function,transmembrane transporter activity
	Tb927.11.15950		amino acid transporter, putative	Q8IZM9	SLC38A6	human	7e-26	96.7	Probable sodium-coupled neutral amino acid transporter 6	GO:0005886,GO:0005575,GO:0005623,GO:0006810,GO:0008150,GO:0055085,GO:0003674,GO:0022857	plasma membrane,cellular_component,cell,transport,biological_process,transmembrane transport,molecular_function,transmembrane transporter activity
	Tb927.11.15950		amino acid transporter, putative	Q8IZM9-2	SLC38A6	human	1e-25	96.7	Isoform 2 of Probable sodium-coupled neutral amino acid transporter 6	GO:0005886,GO:0005575,GO:0005623,GO:0006810,GO:0008150,GO:0055085,GO:0003674,GO:0022857	plasma membrane,cellular_component,cell,transport,biological_process,transmembrane transport,molecular_function,transmembrane transporter activity
	Tb927.11.15950		amino acid transporter, putative	F8VX04	SLC38A1	human	3e-29	107	Sodium-coupled neutral amino acid transporter 1	GO:0005575,GO:0005623,GO:0005886,GO:0008150,GO:0003674,GO:0022857	cellular_component,cell,plasma membrane,biological_process,molecular_function,transmembrane transporter activity
	Tb927.11.15950		amino acid transporter, putative	A0A0C4DG39	SLC38A6	human	1e-25	96.7	Probable sodium-coupled neutral amino acid transporter 6 (Fragment)	GO:0005575	cellular_component
	Tb927.11.15950		amino acid transporter, putative	G3UVW3	Slc38a6	mouse	2e-27	101	Probable sodium-coupled neutral amino acid transporter 6	GO:0005887,GO:0003333,GO:0015171	integral component of plasma membrane,amino acid transmembrane transport,amino acid transmembrane transporter activity
	Tb927.11.15950		amino acid transporter, putative	Q9DCP2	Slc38a3	mouse	1e-29	108	Sodium-coupled neutral amino acid transporter 3	GO:0005886,GO:0005575,GO:0005623,GO:0006810,GO:0008150,GO:0055085,GO:0006950,GO:0009058,GO:0034641,GO:0003674,GO:0022857	plasma membrane,cellular_component,cell,transport,biological_process,transmembrane transport,response to stress,biosynthetic process,cellular nitrogen compound metabolic process,molecular_function,transmembrane transporter activity
	Tb927.11.15950		amino acid transporter, putative	Q8K2P7	Slc38a1	mouse	2e-28	105	Sodium-coupled neutral amino acid transporter 1	GO:0005575,GO:0005623,GO:0005576,GO:0043226,GO:0005886,GO:0006810,GO:0008150,GO:0003674,GO:0022857	cellular_component,cell,extracellular region,organelle,plasma membrane,transport,biological_process,molecular_function,transmembrane transporter activity
	Tb927.10.2530		adenylate kinase, putative	Q9UIJ7	AK3	human	3e-60	179	GTP:AMP phosphotransferase AK3, mitochondrial	GO:0005622,GO:0005575,GO:0005739,GO:0005623,GO:0005737,GO:0043226,GO:0008150,GO:0009058,GO:0034641,GO:0044281,GO:0006950,GO:0003674,GO:0043167,GO:0016301	intracellular,cellular_component,mitochondrion,cell,cytoplasm,organelle,biological_process,biosynthetic process,cellular nitrogen compound metabolic process,small molecule metabolic process,response to stress,molecular_function,ion binding,kinase activity	X
	Tb927.10.2530		adenylate kinase, putative	P54819	AK2	human	2e-78	226	Adenylate kinase 2, mitochondrial	GO:0005622,GO:0005575,GO:0005623,GO:0005737,GO:0005829,GO:0005576,GO:0043226,GO:0005739,GO:0005929,GO:0008150,GO:0009058,GO:0034641,GO:0044281,GO:0048856,GO:0006091,GO:0003674,GO:0016301,GO:0043167	intracellular,cellular_component,cell,cytoplasm,cytosol,extracellular region,organelle,mitochondrion,cilium,biological_process,biosynthetic process,cellular nitrogen compound metabolic process,small molecule metabolic process,anatomical structure development,generation of precursor metabolites and energy,molecular_function,kinase activity,ion binding	X
	Tb927.10.2530		adenylate kinase, putative	P54819-2	AK2	human	1e-78	227	Isoform 2 of Adenylate kinase 2, mitochondrial	GO:0005622,GO:0005575,GO:0005623,GO:0005737,GO:0005829,GO:0005576,GO:0043226,GO:0005739,GO:0005929,GO:0008150,GO:0009058,GO:0034641,GO:0044281,GO:0048856,GO:0006091,GO:0003674,GO:0016301,GO:0043167	intracellular,cellular_component,cell,cytoplasm,cytosol,extracellular region,organelle,mitochondrion,cilium,biological_process,biosynthetic process,cellular nitrogen compound metabolic process,small molecule metabolic process,anatomical structure development,generation of precursor metabolites and energy,molecular_function,kinase activity,ion binding	X
	Tb927.10.2530		adenylate kinase, putative	P54819-3	AK2	human	2e-61	182	Isoform 3 of Adenylate kinase 2, mitochondrial	GO:0005622,GO:0005575,GO:0005623,GO:0005737,GO:0005829,GO:0005576,GO:0043226,GO:0005739,GO:0005929,GO:0008150,GO:0009058,GO:0034641,GO:0044281,GO:0048856,GO:0006091,GO:0003674,GO:0016301,GO:0043167	intracellular,cellular_component,cell,cytoplasm,cytosol,extracellular region,organelle,mitochondrion,cilium,biological_process,biosynthetic process,cellular nitrogen compound metabolic process,small molecule metabolic process,anatomical structure development,generation of precursor metabolites and energy,molecular_function,kinase activity,ion binding	X
	Tb927.10.2530		adenylate kinase, putative	P54819-5	AK2	human	9e-73	211	Isoform 5 of Adenylate kinase 2, mitochondrial	GO:0005622,GO:0005575,GO:0005623,GO:0005737,GO:0005829,GO:0005576,GO:0043226,GO:0005739,GO:0005929,GO:0008150,GO:0009058,GO:0034641,GO:0044281,GO:0048856,GO:0006091,GO:0003674,GO:0016301,GO:0043167	intracellular,cellular_component,cell,cytoplasm,cytosol,extracellular region,organelle,mitochondrion,cilium,biological_process,biosynthetic process,cellular nitrogen compound metabolic process,small molecule metabolic process,anatomical structure development,generation of precursor metabolites and energy,molecular_function,kinase activity,ion binding	X
	Tb927.10.2530		adenylate kinase, putative	P54819-6	AK2	human	2e-61	181	Isoform 6 of Adenylate kinase 2, mitochondrial	GO:0005622,GO:0005575,GO:0005623,GO:0005737,GO:0005829,GO:0005576,GO:0043226,GO:0005739,GO:0005929,GO:0008150,GO:0009058,GO:0034641,GO:0044281,GO:0048856,GO:0006091,GO:0003674,GO:0016301,GO:0043167	intracellular,cellular_component,cell,cytoplasm,cytosol,extracellular region,organelle,mitochondrion,cilium,biological_process,biosynthetic process,cellular nitrogen compound metabolic process,small molecule metabolic process,anatomical structure development,generation of precursor metabolites and energy,molecular_function,kinase activity,ion binding	X
	Tb927.10.2530		adenylate kinase, putative	F8W1A4	AK2	human	1e-78	227	Adenylate kinase 2, mitochondrial	GO:0005622,GO:0005575,GO:0005739,GO:0005623,GO:0005737,GO:0043226,GO:0008150,GO:0009058,GO:0034641,GO:0044281,GO:0003674,GO:0016301,GO:0043167	intracellular,cellular_component,mitochondrion,cell,cytoplasm,organelle,biological_process,biosynthetic process,cellular nitrogen compound metabolic process,small molecule metabolic process,molecular_function,kinase activity,ion binding	X
	Tb927.10.2530		adenylate kinase, putative	Q9WTP6	Ak2	mouse	5e-77	223	Adenylate kinase 2, mitochondrial	GO:0005622,GO:0005575,GO:0005623,GO:0005737,GO:0005829,GO:0005576,GO:0043226,GO:0005739,GO:0005929,GO:0008150,GO:0009058,GO:0034641,GO:0044281,GO:0048856,GO:0006091,GO:0003674,GO:0016301,GO:0043167	intracellular,cellular_component,cell,cytoplasm,cytosol,extracellular region,organelle,mitochondrion,cilium,biological_process,biosynthetic process,cellular nitrogen compound metabolic process,small molecule metabolic process,anatomical structure development,generation of precursor metabolites and energy,molecular_function,kinase activity,ion binding	X
	Tb927.10.2530		adenylate kinase, putative	Q9WTP6-2	Ak2	mouse	3e-77	223	Isoform 2 of Adenylate kinase 2, mitochondrial	GO:0005622,GO:0005575,GO:0005623,GO:0005737,GO:0005829,GO:0005576,GO:0043226,GO:0005739,GO:0005929,GO:0008150,GO:0009058,GO:0034641,GO:0044281,GO:0048856,GO:0006091,GO:0003674,GO:0016301,GO:0043167	intracellular,cellular_component,cell,cytoplasm,cytosol,extracellular region,organelle,mitochondrion,cilium,biological_process,biosynthetic process,cellular nitrogen compound metabolic process,small molecule metabolic process,anatomical structure development,generation of precursor metabolites and energy,molecular_function,kinase activity,ion binding	X
	Tb927.10.2530		adenylate kinase, putative	YDR226W	ADK1	yeast	2e-74	216	Adenylate kinase, required for purine metabolism; localized to the cytoplasm and the mitochondria; lacks cleavable signal sequence; protein abundance increases in response to DNA replication stress	GO:0005622,GO:0005575,GO:0005623,GO:0005737,GO:0005739,GO:0043226,GO:0003674,GO:0016301,GO:0006259,GO:0008150,GO:0009058,GO:0034641,GO:0044281	intracellular,cellular_component,cell,cytoplasm,mitochondrion,organelle,molecular_function,kinase activity,DNA metabolic process,biological_process,biosynthetic process,cellular nitrogen compound metabolic process,small molecule metabolic process	X
	Tb927.7.3620	TyrRS	tyrosyl-tRNA synthetase, putative	P54577	YARS	human	3e-23	90.5	Tyrosine--tRNA ligase, cytoplasmic	GO:0005622,GO:0005575,GO:0005623,GO:0005737,GO:0005829,GO:0005576,GO:0005615,GO:0043226,GO:0005634,GO:0008150,GO:0008219,GO:0006399,GO:0006412,GO:0006520,GO:0009058,GO:0034641,GO:0044281,GO:0003674,GO:0043167,GO:0003723,GO:0004871,GO:0016874	intracellular,cellular_component,cell,cytoplasm,cytosol,extracellular region,extracellular space,organelle,nucleus,biological_process,cell death,tRNA metabolic process,translation,cellular amino acid metabolic process,biosynthetic process,cellular nitrogen compound metabolic process,small molecule metabolic process,molecular_function,ion binding,RNA binding,signal transducer activity,ligase activ…
	Tb927.7.3620	TyrRS	tyrosyl-tRNA synthetase, putative	Q9UGM6	WARS2	human	3e-13	57.4	Tryptophan--tRNA ligase, mitochondrial	GO:0005622,GO:0005575,GO:0005739,GO:0005623,GO:0005737,GO:0043226,GO:0006399,GO:0006412,GO:0006520,GO:0008150,GO:0009058,GO:0034641,GO:0044281,GO:0030154,GO:0048856,GO:0003674,GO:0043167,GO:0016874	intracellular,cellular_component,mitochondrion,cell,cytoplasm,organelle,tRNA metabolic process,translation,cellular amino acid metabolic process,biological_process,biosynthetic process,cellular nitrogen compound metabolic process,small molecule metabolic process,cell differentiation,anatomical structure development,molecular_function,ion binding,ligase activity	X
	Tb927.7.3620	TyrRS	tyrosyl-tRNA synthetase, putative	A0A0C4DGZ5	YARS	human	7e-24	90.5	Tyrosine--tRNA ligase	GO:0005622,GO:0005575,GO:0005623,GO:0005737,GO:0006399,GO:0006412,GO:0006520,GO:0008150,GO:0009058,GO:0034641,GO:0044281,GO:0003674,GO:0043167,GO:0016874	intracellular,cellular_component,cell,cytoplasm,tRNA metabolic process,translation,cellular amino acid metabolic process,biological_process,biosynthetic process,cellular nitrogen compound metabolic process,small molecule metabolic process,molecular_function,ion binding,ligase activity
	Tb927.7.3620	TyrRS	tyrosyl-tRNA synthetase, putative	Q91WQ3	Yars	mouse	3e-22	87	Tyrosine--tRNA ligase, cytoplasmic	GO:0005622,GO:0005575,GO:0005623,GO:0005737,GO:0005829,GO:0043226,GO:0005634,GO:0006399,GO:0006412,GO:0006520,GO:0008150,GO:0009058,GO:0034641,GO:0044281,GO:0003674,GO:0043167,GO:0003723,GO:0016874	intracellular,cellular_component,cell,cytoplasm,cytosol,organelle,nucleus,tRNA metabolic process,translation,cellular amino acid metabolic process,biological_process,biosynthetic process,cellular nitrogen compound metabolic process,small molecule metabolic process,molecular_function,ion binding,RNA binding,ligase activity
	Tb927.7.3620	TyrRS	tyrosyl-tRNA synthetase, putative	Q9CYK1	Wars2	mouse	6e-13	56.6	Tryptophan--tRNA ligase, mitochondrial	GO:0005622,GO:0005575,GO:0005739,GO:0005623,GO:0005737,GO:0043226,GO:0006399,GO:0006412,GO:0006520,GO:0008150,GO:0009058,GO:0034641,GO:0044281,GO:0030154,GO:0048856,GO:0003674,GO:0043167,GO:0016874	intracellular,cellular_component,mitochondrion,cell,cytoplasm,organelle,tRNA metabolic process,translation,cellular amino acid metabolic process,biological_process,biosynthetic process,cellular nitrogen compound metabolic process,small molecule metabolic process,cell differentiation,anatomical structure development,molecular_function,ion binding,ligase activity	X
	Tb927.7.3620	TyrRS	tyrosyl-tRNA synthetase, putative	A2A7S7	Yars	mouse	3e-22	87.8	Tyrosine--tRNA ligase	GO:0005737,GO:0005829,GO:0005634,GO:0006437,GO:0005524,GO:0044822,GO:0000049,GO:0004831	cytoplasm,cytosol,nucleus,tyrosyl-tRNA aminoacylation,ATP binding,poly(A) RNA binding,tRNA binding,tyrosine-tRNA ligase activity
	Tb927.7.3620	TyrRS	tyrosyl-tRNA synthetase, putative	YDR268W	MSW1	yeast	5e-13	57	Mitochondrial tryptophanyl-tRNA synthetase	GO:0005622,GO:0005575,GO:0005623,GO:0005737,GO:0043226,GO:0005739,GO:0003674,GO:0016874,GO:0008150,GO:0044281,GO:0006520,GO:0006412,GO:0007005,GO:0009058,GO:0034641,GO:0006399	intracellular,cellular_component,cell,cytoplasm,organelle,mitochondrion,molecular_function,ligase activity,biological_process,small molecule metabolic process,cellular amino acid metabolic process,translation,mitochondrion organization,biosynthetic process,cellular nitrogen compound metabolic process,tRNA metabolic process	X
	Tb927.7.3620	TyrRS	tyrosyl-tRNA synthetase, putative	YGR185C	TYS1	yeast	4e-28	103	Cytoplasmic tyrosyl-tRNA synthetase; required for cytoplasmic protein synthesis; interacts with positions 34 and 35 of the tRNATyr anticodon; mutations in human ortholog YARS are associated with Charcot-Marie-Tooth (CMT) neuropathies; protein abundance increases in response to DNA replication stress	GO:0005622,GO:0005575,GO:0005623,GO:0005737,GO:0043226,GO:0005634,GO:0003674,GO:0003723,GO:0016874,GO:0003729,GO:0008150,GO:0044281,GO:0006520,GO:0006399,GO:0006412,GO:0009058,GO:0034641	intracellular,cellular_component,cell,cytoplasm,organelle,nucleus,molecular_function,RNA binding,ligase activity,mRNA binding,biological_process,small molecule metabolic process,cellular amino acid metabolic process,tRNA metabolic process,translation,biosynthetic process,cellular nitrogen compound metabolic process
	Tb927.7.1600		C-1-tetrahydrofolate synthase, cytoplasmic, putative	P11586	MTHFD1	human	6e-69	220	C-1-tetrahydrofolate synthase, cytoplasmic	GO:0005622,GO:0005575,GO:0005623,GO:0005737,GO:0005829,GO:0005576,GO:0043226,GO:0005739,GO:0006520,GO:0008150,GO:0009058,GO:0034641,GO:0044281,GO:0051186,GO:0009790,GO:0048856,GO:0006790,GO:0048646,GO:0002376,GO:0042592,GO:0003674,GO:0043167,GO:0016874,GO:0016810,GO:0016491	intracellular,cellular_component,cell,cytoplasm,cytosol,extracellular region,organelle,mitochondrion,cellular amino acid metabolic process,biological_process,biosynthetic process,cellular nitrogen compound metabolic process,small molecule metabolic process,cofactor metabolic process,embryo development,anatomical structure development,sulfur compound metabolic process,anatomical structure formatio…	X
	Tb927.7.1600		C-1-tetrahydrofolate synthase, cytoplasmic, putative	P13995	MTHFD2	human	8e-67	203	Bifunctional methylenetetrahydrofolate dehydrogenase/cyclohydrolase, mitochondrial	GO:0005575,GO:0005576,GO:0005615,GO:0005622,GO:0005739,GO:0005623,GO:0005737,GO:0043226,GO:0006520,GO:0008150,GO:0034641,GO:0044281,GO:0051186,GO:0009058,GO:0003674,GO:0043167,GO:0016810,GO:0016491	cellular_component,extracellular region,extracellular space,intracellular,mitochondrion,cell,cytoplasm,organelle,cellular amino acid metabolic process,biological_process,cellular nitrogen compound metabolic process,small molecule metabolic process,cofactor metabolic process,biosynthetic process,molecular_function,ion binding,hydrolase activity, acting on carbon-nitrogen (but not peptide) bonds,ox…	X
	Tb927.7.1600		C-1-tetrahydrofolate synthase, cytoplasmic, putative	Q9H903	MTHFD2L	human	1e-70	213	Probable bifunctional methylenetetrahydrofolate dehydrogenase/cyclohydrolase 2	GO:0005622,GO:0005575,GO:0005739,GO:0005623,GO:0005737,GO:0043226,GO:0006520,GO:0008150,GO:0034641,GO:0044281,GO:0051186,GO:0009058,GO:0006790,GO:0003674,GO:0016810,GO:0016491	intracellular,cellular_component,mitochondrion,cell,cytoplasm,organelle,cellular amino acid metabolic process,biological_process,cellular nitrogen compound metabolic process,small molecule metabolic process,cofactor metabolic process,biosynthetic process,sulfur compound metabolic process,molecular_function,hydrolase activity, acting on carbon-nitrogen (but not peptide) bonds,oxidoreductase activi…	X
	Tb927.7.1600		C-1-tetrahydrofolate synthase, cytoplasmic, putative	Q9H903-1	MTHFD2L	human	1e-68	206	Isoform 1 of Probable bifunctional methylenetetrahydrofolate dehydrogenase/cyclohydrolase 2	GO:0005622,GO:0005575,GO:0005739,GO:0005623,GO:0005737,GO:0043226,GO:0006520,GO:0008150,GO:0034641,GO:0044281,GO:0051186,GO:0009058,GO:0006790,GO:0003674,GO:0016810,GO:0016491	intracellular,cellular_component,mitochondrion,cell,cytoplasm,organelle,cellular amino acid metabolic process,biological_process,cellular nitrogen compound metabolic process,small molecule metabolic process,cofactor metabolic process,biosynthetic process,sulfur compound metabolic process,molecular_function,hydrolase activity, acting on carbon-nitrogen (but not peptide) bonds,oxidoreductase activi…	X
	Tb927.7.1600		C-1-tetrahydrofolate synthase, cytoplasmic, putative	F5H2F4	MTHFD1	human	1e-68	220	C-1-tetrahydrofolate synthase, cytoplasmic	GO:0006520,GO:0008150,GO:0009058,GO:0034641,GO:0044281,GO:0051186,GO:0003674,GO:0043167,GO:0016874,GO:0016491	cellular amino acid metabolic process,biological_process,biosynthetic process,cellular nitrogen compound metabolic process,small molecule metabolic process,cofactor metabolic process,molecular_function,ion binding,ligase activity,oxidoreductase activity
	Tb927.7.1600		C-1-tetrahydrofolate synthase, cytoplasmic, putative	Q922D8	Mthfd1	mouse	5e-71	226	C-1-tetrahydrofolate synthase, cytoplasmic	GO:0005622,GO:0005575,GO:0005623,GO:0005737,GO:0005829,GO:0005576,GO:0043226,GO:0005739,GO:0006520,GO:0008150,GO:0009058,GO:0034641,GO:0044281,GO:0051186,GO:0006790,GO:0003674,GO:0043167,GO:0016874,GO:0016810,GO:0016491	intracellular,cellular_component,cell,cytoplasm,cytosol,extracellular region,organelle,mitochondrion,cellular amino acid metabolic process,biological_process,biosynthetic process,cellular nitrogen compound metabolic process,small molecule metabolic process,cofactor metabolic process,sulfur compound metabolic process,molecular_function,ion binding,ligase activity,hydrolase activity, acting on carb…	X
	Tb927.7.1600		C-1-tetrahydrofolate synthase, cytoplasmic, putative	P18155	Mthfd2	mouse	3e-71	215	Bifunctional methylenetetrahydrofolate dehydrogenase/cyclohydrolase, mitochondrial	GO:0005575,GO:0005576,GO:0005615,GO:0005622,GO:0005623,GO:0005737,GO:0043226,GO:0005739,GO:0006520,GO:0008150,GO:0009058,GO:0034641,GO:0044281,GO:0051186,GO:0003674,GO:0043167,GO:0016810,GO:0016491	cellular_component,extracellular region,extracellular space,intracellular,cell,cytoplasm,organelle,mitochondrion,cellular amino acid metabolic process,biological_process,biosynthetic process,cellular nitrogen compound metabolic process,small molecule metabolic process,cofactor metabolic process,molecular_function,ion binding,hydrolase activity, acting on carbon-nitrogen (but not peptide) bonds,ox…	X
	Tb927.7.1600		C-1-tetrahydrofolate synthase, cytoplasmic, putative	D3YZG8	Mthfd2l	mouse	7e-72	216	Probable bifunctional methylenetetrahydrofolate dehydrogenase/cyclohydrolase 2	GO:0005622,GO:0005575,GO:0005739,GO:0005623,GO:0005737,GO:0043226,GO:0006520,GO:0008150,GO:0009058,GO:0034641,GO:0044281,GO:0051186,GO:0006790,GO:0003674,GO:0016810,GO:0016491	intracellular,cellular_component,mitochondrion,cell,cytoplasm,organelle,cellular amino acid metabolic process,biological_process,biosynthetic process,cellular nitrogen compound metabolic process,small molecule metabolic process,cofactor metabolic process,sulfur compound metabolic process,molecular_function,hydrolase activity, acting on carbon-nitrogen (but not peptide) bonds,oxidoreductase activi…	X
	Tb927.7.1600		C-1-tetrahydrofolate synthase, cytoplasmic, putative	YBR084W	MIS1	yeast	2e-73	233	Mitochondrial C1-tetrahydrofolate synthase; involved in interconversion between different oxidation states of tetrahydrofolate (THF); provides activities of formyl-THF synthetase, methenyl-THF cyclohydrolase, and methylene-THF dehydrogenase	GO:0005622,GO:0005575,GO:0005623,GO:0005737,GO:0043226,GO:0005739,GO:0003674,GO:0016874,GO:0016491,GO:0008150,GO:0044281,GO:0006520,GO:0051186	intracellular,cellular_component,cell,cytoplasm,organelle,mitochondrion,molecular_function,ligase activity,oxidoreductase activity,biological_process,small molecule metabolic process,cellular amino acid metabolic process,cofactor metabolic process	X
	Tb927.7.1600		C-1-tetrahydrofolate synthase, cytoplasmic, putative	YGR204W	ADE3	yeast	5e-78	246	Cytoplasmic trifunctional enzyme C1-tetrahydrofolate synthase; involved in single carbon metabolism and required for biosynthesis of purines, thymidylate, methionine, and histidine; null mutation causes auxotrophy for adenine and histidine	GO:0005622,GO:0005575,GO:0005623,GO:0005737,GO:0043226,GO:0005634,GO:0003674,GO:0016874,GO:0016491,GO:0008150,GO:0044281,GO:0006520,GO:0051186,GO:0034641	intracellular,cellular_component,cell,cytoplasm,organelle,nucleus,molecular_function,ligase activity,oxidoreductase activity,biological_process,small molecule metabolic process,cellular amino acid metabolic process,cofactor metabolic process,cellular nitrogen compound metabolic process
	Tb927.3.2150		protein phosphatase 2C, putative	Q8NI37	PPTC7	human	7e-51	162	Protein phosphatase PTC7 homolog	GO:0005622,GO:0005575,GO:0005623,GO:0005737,GO:0043226,GO:0005739,GO:0003674,GO:0043167,GO:0016791	intracellular,cellular_component,cell,cytoplasm,organelle,mitochondrion,molecular_function,ion binding,phosphatase activity	X
	Tb927.3.2150		protein phosphatase 2C, putative	Q6NVE9	Pptc7	mouse	1e-51	164	Protein phosphatase PTC7 homolog	GO:0005622,GO:0005575,GO:0005623,GO:0005737,GO:0043226,GO:0005739,GO:0003674,GO:0043167,GO:0016791	intracellular,cellular_component,cell,cytoplasm,organelle,mitochondrion,molecular_function,ion binding,phosphatase activity	X
	Tb927.3.2150		protein phosphatase 2C, putative	Q6NVE9-2	Pptc7	mouse	8e-39	127	Isoform 2 of Protein phosphatase PTC7 homolog	GO:0005622,GO:0005575,GO:0005623,GO:0005737,GO:0043226,GO:0005739,GO:0003674,GO:0043167,GO:0016791	intracellular,cellular_component,cell,cytoplasm,organelle,mitochondrion,molecular_function,ion binding,phosphatase activity	X
	Tb927.3.2150		protein phosphatase 2C, putative	YHR076W	PTC7	yeast	1e-32	113	Type 2C serine/threonine protein phosphatase (PP2C); alternatively spliced to create two mRNA isoforms; protein from spliced form localizes to the mitochondria while the one from the unspliced form is localized to the nuclear envelope; activates coenzyme Q6 biosynthesis by dephosphorylation of demethoxy-Q6 hydroxylase Coq7p	GO:0005622,GO:0005575,GO:0005623,GO:0005737,GO:0043226,GO:0005739,GO:0005634,GO:0003674,GO:0016791,GO:0006464,GO:0008150	intracellular,cellular_component,cell,cytoplasm,organelle,mitochondrion,nucleus,molecular_function,phosphatase activity,cellular protein modification process,biological_process	X
	Tb927.7.4480		adenosine 5'-monophosphoramidase, putative	P49773	HINT1	human	1e-19	67.4	Histidine triad nucleotide-binding protein 1	GO:0005622,GO:0005575,GO:0005623,GO:0005737,GO:0043226,GO:0005856,GO:0005576,GO:0005634,GO:0005654,GO:0043234,GO:0005886,GO:0007165,GO:0008150,GO:0008219,GO:0009056,GO:0034641,GO:0034655,GO:0044281,GO:0009058,GO:0003674,GO:0019899	intracellular,cellular_component,cell,cytoplasm,organelle,cytoskeleton,extracellular region,nucleus,nucleoplasm,protein complex,plasma membrane,signal transduction,biological_process,cell death,catabolic process,cellular nitrogen compound metabolic process,nucleobase-containing compound catabolic process,small molecule metabolic process,biosynthetic process,molecular_function,enzyme binding
	Tb927.7.4480		adenosine 5'-monophosphoramidase, putative	Q9BX68	HINT2	human	6e-15	54.3	Histidine triad nucleotide-binding protein 2, mitochondrial	GO:0005622,GO:0005575,GO:0005623,GO:0005737,GO:0043226,GO:0005739,GO:0005634,GO:0005730,GO:0008150,GO:0008219,GO:0006629,GO:0009058,GO:0003674	intracellular,cellular_component,cell,cytoplasm,organelle,mitochondrion,nucleus,nucleolus,biological_process,cell death,lipid metabolic process,biosynthetic process,molecular_function	X
	Tb927.7.4480		adenosine 5'-monophosphoramidase, putative	P70349	Hint1	mouse	3e-20	68.9	Histidine triad nucleotide-binding protein 1	GO:0005622,GO:0005575,GO:0005623,GO:0005737,GO:0005576,GO:0043226,GO:0005634,GO:0005654,GO:0043234,GO:0005886,GO:0007165,GO:0008150,GO:0008219,GO:0009056,GO:0034641,GO:0034655,GO:0044281,GO:0009058,GO:0003674	intracellular,cellular_component,cell,cytoplasm,extracellular region,organelle,nucleus,nucleoplasm,protein complex,plasma membrane,signal transduction,biological_process,cell death,catabolic process,cellular nitrogen compound metabolic process,nucleobase-containing compound catabolic process,small molecule metabolic process,biosynthetic process,molecular_function
	Tb927.7.4480		adenosine 5'-monophosphoramidase, putative	Q9D0S9	Hint2	mouse	1e-16	59.3	Histidine triad nucleotide-binding protein 2, mitochondrial	GO:0005622,GO:0005575,GO:0005623,GO:0005737,GO:0043226,GO:0005739,GO:0005634,GO:0005730,GO:0008150,GO:0008219,GO:0006629,GO:0009058,GO:0003674	intracellular,cellular_component,cell,cytoplasm,organelle,mitochondrion,nucleus,nucleolus,biological_process,cell death,lipid metabolic process,biosynthetic process,molecular_function	X
	Tb927.7.4480		adenosine 5'-monophosphoramidase, putative	Q5M9J2	Hint2	mouse	1e-16	59.3	Histidine triad nucleotide binding protein 2	GO:0005739,GO:0005730,GO:0003824	mitochondrion,nucleolus,catalytic activity	X
	Tb927.7.4480		adenosine 5'-monophosphoramidase, putative	YDL125C	HNT1	yeast	6e-39	119	Adenosine 5'-monophosphoramidase; interacts physically and genetically with Kin28p, a CDK and TFIIK subunit, and genetically with CAK1; member of the histidine triad (HIT) superfamily of nucleotide-binding proteins and similar to Hint; protein abundance increases in response to DNA replication stress	GO:0005622,GO:0005575,GO:0005623,GO:0005737,GO:0043226,GO:0005634,GO:0003674,GO:0008150,GO:0034641,GO:0044281	intracellular,cellular_component,cell,cytoplasm,organelle,nucleus,molecular_function,biological_process,cellular nitrogen compound metabolic process,small molecule metabolic process
	Tb927.6.920		helicase, putative	Q8NDG6-2	TDRD9	human	2e-14	64.7	Isoform 2 of Putative ATP-dependent RNA helicase TDRD9	GO:0005622,GO:0005575,GO:0005623,GO:0043226,GO:0005634,GO:0005737,GO:0008150,GO:0030154,GO:0000003,GO:0006259,GO:0034641,GO:0007049,GO:0003674,GO:0043167,GO:0004386,GO:0016887,GO:0003723	intracellular,cellular_component,cell,organelle,nucleus,cytoplasm,biological_process,cell differentiation,reproduction,DNA metabolic process,cellular nitrogen compound metabolic process,cell cycle,molecular_function,ion binding,helicase activity,ATPase activity,RNA binding
	Tb927.6.920		helicase, putative	Q8NDG6-2	TDRD9	human	2e-10	51.6	Isoform 2 of Putative ATP-dependent RNA helicase TDRD9	GO:0005622,GO:0005575,GO:0005623,GO:0043226,GO:0005634,GO:0005737,GO:0008150,GO:0030154,GO:0000003,GO:0006259,GO:0034641,GO:0007049,GO:0003674,GO:0043167,GO:0004386,GO:0016887,GO:0003723	intracellular,cellular_component,cell,organelle,nucleus,cytoplasm,biological_process,cell differentiation,reproduction,DNA metabolic process,cellular nitrogen compound metabolic process,cell cycle,molecular_function,ion binding,helicase activity,ATPase activity,RNA binding
	Tb927.6.920		helicase, putative	J3KTK0	DHX40	human	5e-15	60.8	Probable ATP-dependent RNA helicase DHX40 (Fragment)	GO:0003674,GO:0043167,GO:0004386,GO:0016887	molecular_function,ion binding,helicase activity,ATPase activity
	Tb927.6.920		helicase, putative	J3KSW6	DHX40	human	4e-15	62.4	Probable ATP-dependent RNA helicase DHX40 (Fragment)	GO:0003674,GO:0043167,GO:0004386,GO:0016887	molecular_function,ion binding,helicase activity,ATPase activity
	Tb927.6.920		helicase, putative	A0A0C4DFS5	TDRD9	human	1e-14	65.1	Putative ATP-dependent RNA helicase TDRD9	GO:0003674,GO:0004386	molecular_function,helicase activity
	Tb927.6.920		helicase, putative	H0YJJ2	TDRD9	human	1e-14	65.1	Putative ATP-dependent RNA helicase TDRD9 (Fragment)	GO:0003674,GO:0004386	molecular_function,helicase activity
	Tb927.6.920		helicase, putative	Q14BI7	Tdrd9	mouse	1e-15	69.3	Putative ATP-dependent RNA helicase TDRD9	GO:0005622,GO:0005575,GO:0005623,GO:0005737,GO:0005829,GO:0005634,GO:0043226,GO:0005654,GO:0008150,GO:0030154,GO:0000003,GO:0006259,GO:0034641,GO:0007049,GO:0003674,GO:0043167,GO:0004386,GO:0016887,GO:0003723	intracellular,cellular_component,cell,cytoplasm,cytosol,nucleus,organelle,nucleoplasm,biological_process,cell differentiation,reproduction,DNA metabolic process,cellular nitrogen compound metabolic process,cell cycle,molecular_function,ion binding,helicase activity,ATPase activity,RNA binding
	Tb927.6.920		helicase, putative	Q14BI7-2	Tdrd9	mouse	9e-16	68.9	Isoform 2 of Putative ATP-dependent RNA helicase TDRD9	GO:0005622,GO:0005575,GO:0005623,GO:0005737,GO:0005829,GO:0005634,GO:0043226,GO:0005654,GO:0008150,GO:0030154,GO:0000003,GO:0006259,GO:0034641,GO:0007049,GO:0003674,GO:0043167,GO:0004386,GO:0016887,GO:0003723	intracellular,cellular_component,cell,cytoplasm,cytosol,nucleus,organelle,nucleoplasm,biological_process,cell differentiation,reproduction,DNA metabolic process,cellular nitrogen compound metabolic process,cell cycle,molecular_function,ion binding,helicase activity,ATPase activity,RNA binding
	Tb927.6.920		helicase, putative	A0A0A6YWV8	Tdrd9	mouse	3e-16	68.9	Putative ATP-dependent RNA helicase TDRD9 (Fragment)	GO:0004386	helicase activity
	Tb927.6.920		helicase, putative	YGL120C	PRP43	yeast	2e-14	63.9	RNA helicase in the DEAH-box family; functions in both RNA polymerase I and polymerase II transcript metabolism; catalyzes removal of U2, U5, and U6 snRNPs from the postsplicing lariat-intron ribonucleoprotein complex; required for efficient biogenesis of both small- and large-subunit rRNAs; acts with Sqs1p to promote 20S to 18S rRNA processing catalyzed by endonuclease Nob1p	GO:0005622,GO:0005575,GO:0005623,GO:0005737,GO:0043226,GO:0005739,GO:0005634,GO:0003674,GO:0016887,GO:0003723,GO:0004386,GO:0003729,GO:0008150,GO:0034641,GO:0006397,GO:0042254	intracellular,cellular_component,cell,cytoplasm,organelle,mitochondrion,nucleus,molecular_function,ATPase activity,RNA binding,helicase activity,mRNA binding,biological_process,cellular nitrogen compound metabolic process,mRNA processing,ribosome biogenesis	X
	Tb927.6.920		helicase, putative	YGL120C	PRP43	yeast	3e-11	53.9	RNA helicase in the DEAH-box family; functions in both RNA polymerase I and polymerase II transcript metabolism; catalyzes removal of U2, U5, and U6 snRNPs from the postsplicing lariat-intron ribonucleoprotein complex; required for efficient biogenesis of both small- and large-subunit rRNAs; acts with Sqs1p to promote 20S to 18S rRNA processing catalyzed by endonuclease Nob1p	GO:0005622,GO:0005575,GO:0005623,GO:0005737,GO:0043226,GO:0005739,GO:0005634,GO:0003674,GO:0016887,GO:0003723,GO:0004386,GO:0003729,GO:0008150,GO:0034641,GO:0006397,GO:0042254	intracellular,cellular_component,cell,cytoplasm,organelle,mitochondrion,nucleus,molecular_function,ATPase activity,RNA binding,helicase activity,mRNA binding,biological_process,cellular nitrogen compound metabolic process,mRNA processing,ribosome biogenesis	X
	Tb927.6.920		helicase, putative	YMR128W	ECM16	yeast	2e-15	68.6	Essential DEAH-box ATP-dependent RNA helicase specific to U3 snoRNP; predominantly nucleolar in distribution; required for 18S rRNA synthesis	GO:0005622,GO:0005575,GO:0005623,GO:0005737,GO:0043226,GO:0005739,GO:0005634,GO:0005730,GO:0003674,GO:0004386,GO:0042254,GO:0008150,GO:0034641	intracellular,cellular_component,cell,cytoplasm,organelle,mitochondrion,nucleus,nucleolus,molecular_function,helicase activity,ribosome biogenesis,biological_process,cellular nitrogen compound metabolic process	X
	Tb927.6.920		helicase, putative	YMR128W	ECM16	yeast	4e-11	54.3	Essential DEAH-box ATP-dependent RNA helicase specific to U3 snoRNP; predominantly nucleolar in distribution; required for 18S rRNA synthesis	GO:0005622,GO:0005575,GO:0005623,GO:0005737,GO:0043226,GO:0005739,GO:0005634,GO:0005730,GO:0003674,GO:0004386,GO:0042254,GO:0008150,GO:0034641	intracellular,cellular_component,cell,cytoplasm,organelle,mitochondrion,nucleus,nucleolus,molecular_function,helicase activity,ribosome biogenesis,biological_process,cellular nitrogen compound metabolic process	X
	Tb927.6.950	CysRS	cysteinyl-tRNA synthetase, putative	Q9HA77	CARS2	human	7e-73	238	Probable cysteine--tRNA ligase, mitochondrial	GO:0005622,GO:0005575,GO:0005623,GO:0005737,GO:0005829,GO:0005739,GO:0043226,GO:0006399,GO:0006412,GO:0006520,GO:0008150,GO:0009058,GO:0034641,GO:0044281,GO:0003674,GO:0043167,GO:0016874	intracellular,cellular_component,cell,cytoplasm,cytosol,mitochondrion,organelle,tRNA metabolic process,translation,cellular amino acid metabolic process,biological_process,biosynthetic process,cellular nitrogen compound metabolic process,small molecule metabolic process,molecular_function,ion binding,ligase activity	X
	Tb927.6.950	CysRS	cysteinyl-tRNA synthetase, putative	Q9HA77	CARS2	human	5e-23	90.1	Probable cysteine--tRNA ligase, mitochondrial	GO:0005622,GO:0005575,GO:0005623,GO:0005737,GO:0005829,GO:0005739,GO:0043226,GO:0006399,GO:0006412,GO:0006520,GO:0008150,GO:0009058,GO:0034641,GO:0044281,GO:0003674,GO:0043167,GO:0016874	intracellular,cellular_component,cell,cytoplasm,cytosol,mitochondrion,organelle,tRNA metabolic process,translation,cellular amino acid metabolic process,biological_process,biosynthetic process,cellular nitrogen compound metabolic process,small molecule metabolic process,molecular_function,ion binding,ligase activity	X
	Tb927.6.950	CysRS	cysteinyl-tRNA synthetase, putative	P49589	CARS	human	1e-174	513	Cysteine--tRNA ligase, cytoplasmic	GO:0005622,GO:0005575,GO:0005623,GO:0005737,GO:0005829,GO:0006399,GO:0006412,GO:0006520,GO:0008150,GO:0009058,GO:0034641,GO:0044281,GO:0003674,GO:0043167,GO:0016874,GO:0003723	intracellular,cellular_component,cell,cytoplasm,cytosol,tRNA metabolic process,translation,cellular amino acid metabolic process,biological_process,biosynthetic process,cellular nitrogen compound metabolic process,small molecule metabolic process,molecular_function,ion binding,ligase activity,RNA binding
	Tb927.6.950	CysRS	cysteinyl-tRNA synthetase, putative	P49589-2	CARS	human	2e-169	499	Isoform 2 of Cysteine--tRNA ligase, cytoplasmic	GO:0005622,GO:0005575,GO:0005623,GO:0005737,GO:0005829,GO:0006399,GO:0006412,GO:0006520,GO:0008150,GO:0009058,GO:0034641,GO:0044281,GO:0003674,GO:0043167,GO:0016874,GO:0003723	intracellular,cellular_component,cell,cytoplasm,cytosol,tRNA metabolic process,translation,cellular amino acid metabolic process,biological_process,biosynthetic process,cellular nitrogen compound metabolic process,small molecule metabolic process,molecular_function,ion binding,ligase activity,RNA binding
	Tb927.6.950	CysRS	cysteinyl-tRNA synthetase, putative	P49589-3	CARS	human	1e-173	513	Isoform 3 of Cysteine--tRNA ligase, cytoplasmic	GO:0005622,GO:0005575,GO:0005623,GO:0005737,GO:0005829,GO:0006399,GO:0006412,GO:0006520,GO:0008150,GO:0009058,GO:0034641,GO:0044281,GO:0003674,GO:0043167,GO:0016874,GO:0003723	intracellular,cellular_component,cell,cytoplasm,cytosol,tRNA metabolic process,translation,cellular amino acid metabolic process,biological_process,biosynthetic process,cellular nitrogen compound metabolic process,small molecule metabolic process,molecular_function,ion binding,ligase activity,RNA binding
	Tb927.6.950	CysRS	cysteinyl-tRNA synthetase, putative	B4DKY1	CARS	human	3e-169	499	Cysteine--tRNA ligase, cytoplasmic	GO:0005622,GO:0005575,GO:0005623,GO:0005737,GO:0006399,GO:0006412,GO:0006520,GO:0008150,GO:0009058,GO:0034641,GO:0044281,GO:0003674,GO:0043167,GO:0016874	intracellular,cellular_component,cell,cytoplasm,tRNA metabolic process,translation,cellular amino acid metabolic process,biological_process,biosynthetic process,cellular nitrogen compound metabolic process,small molecule metabolic process,molecular_function,ion binding,ligase activity
	Tb927.6.950	CysRS	cysteinyl-tRNA synthetase, putative	Q9ER72	Cars	mouse	3e-175	518	Cysteine--tRNA ligase, cytoplasmic	GO:0005622,GO:0005575,GO:0005623,GO:0005737,GO:0005829,GO:0006399,GO:0006412,GO:0006520,GO:0008150,GO:0009058,GO:0034641,GO:0044281,GO:0003674,GO:0043167,GO:0016874,GO:0003723	intracellular,cellular_component,cell,cytoplasm,cytosol,tRNA metabolic process,translation,cellular amino acid metabolic process,biological_process,biosynthetic process,cellular nitrogen compound metabolic process,small molecule metabolic process,molecular_function,ion binding,ligase activity,RNA binding
	Tb927.6.950	CysRS	cysteinyl-tRNA synthetase, putative	Q9ER72-2	Cars	mouse	1e-176	518	Isoform 2 of Cysteine--tRNA ligase, cytoplasmic	GO:0005622,GO:0005575,GO:0005623,GO:0005737,GO:0005829,GO:0006399,GO:0006412,GO:0006520,GO:0008150,GO:0009058,GO:0034641,GO:0044281,GO:0003674,GO:0043167,GO:0016874,GO:0003723	intracellular,cellular_component,cell,cytoplasm,cytosol,tRNA metabolic process,translation,cellular amino acid metabolic process,biological_process,biosynthetic process,cellular nitrogen compound metabolic process,small molecule metabolic process,molecular_function,ion binding,ligase activity,RNA binding
	Tb927.6.950	CysRS	cysteinyl-tRNA synthetase, putative	Q8BYM8	Cars2	mouse	5e-83	266	Probable cysteine--tRNA ligase, mitochondrial	GO:0005622,GO:0005575,GO:0005623,GO:0005737,GO:0005829,GO:0005739,GO:0043226,GO:0006399,GO:0006412,GO:0006520,GO:0008150,GO:0009058,GO:0034641,GO:0044281,GO:0003674,GO:0043167,GO:0016874	intracellular,cellular_component,cell,cytoplasm,cytosol,mitochondrion,organelle,tRNA metabolic process,translation,cellular amino acid metabolic process,biological_process,biosynthetic process,cellular nitrogen compound metabolic process,small molecule metabolic process,molecular_function,ion binding,ligase activity	X
	Tb927.6.950	CysRS	cysteinyl-tRNA synthetase, putative	Q8BYM8	Cars2	mouse	2e-23	91.3	Probable cysteine--tRNA ligase, mitochondrial	GO:0005622,GO:0005575,GO:0005623,GO:0005737,GO:0005829,GO:0005739,GO:0043226,GO:0006399,GO:0006412,GO:0006520,GO:0008150,GO:0009058,GO:0034641,GO:0044281,GO:0003674,GO:0043167,GO:0016874	intracellular,cellular_component,cell,cytoplasm,cytosol,mitochondrion,organelle,tRNA metabolic process,translation,cellular amino acid metabolic process,biological_process,biosynthetic process,cellular nitrogen compound metabolic process,small molecule metabolic process,molecular_function,ion binding,ligase activity	X
	Tb927.6.950	CysRS	cysteinyl-tRNA synthetase, putative	G3X975	Cars2	mouse	7e-84	268	MCG11180, isoform CRA_a	GO:0005829,GO:0006423,GO:0005524,GO:0004817	cytosol,cysteinyl-tRNA aminoacylation,ATP binding,cysteine-tRNA ligase activity
	Tb927.6.950	CysRS	cysteinyl-tRNA synthetase, putative	G3X975	Cars2	mouse	2e-23	91.7	MCG11180, isoform CRA_a	GO:0005829,GO:0006423,GO:0005524,GO:0004817	cytosol,cysteinyl-tRNA aminoacylation,ATP binding,cysteine-tRNA ligase activity
	Tb927.6.950	CysRS	cysteinyl-tRNA synthetase, putative	YNL247W	YNL247W	yeast	1e-156	468	Cysteinyl-tRNA synthetase; may interact with ribosomes, based on co-purification experiments	GO:0005622,GO:0005575,GO:0005623,GO:0005737,GO:0043226,GO:0005840,GO:0003674,GO:0016874,GO:0008150,GO:0044281,GO:0006520,GO:0006399,GO:0006412,GO:0009058,GO:0034641	intracellular,cellular_component,cell,cytoplasm,organelle,ribosome,molecular_function,ligase activity,biological_process,small molecule metabolic process,cellular amino acid metabolic process,tRNA metabolic process,translation,biosynthetic process,cellular nitrogen compound metabolic process
	Tb927.11.11730		MRP protein, putative	Q9Y5Y2	NUBP2	human	8e-56	172	Cytosolic Fe-S cluster assembly factor NUBP2	GO:0005622,GO:0005575,GO:0005623,GO:0005737,GO:0005815,GO:0005856,GO:0043226,GO:0005929,GO:0005634,GO:0008150,GO:0009058,GO:0022607,GO:0003674,GO:0043167	intracellular,cellular_component,cell,cytoplasm,microtubule organizing center,cytoskeleton,organelle,cilium,nucleus,biological_process,biosynthetic process,cellular component assembly,molecular_function,ion binding
	Tb927.11.11730		MRP protein, putative	P53384	NUBP1	human	9e-55	171	Cytosolic Fe-S cluster assembly factor NUBP1	GO:0005622,GO:0005575,GO:0005623,GO:0005737,GO:0005815,GO:0005856,GO:0043226,GO:0005929,GO:0005829,GO:0005576,GO:0005634,GO:0005886,GO:0040007,GO:0008150,GO:0042592,GO:0009058,GO:0022607,GO:0007010,GO:0007049,GO:0003674,GO:0043167	intracellular,cellular_component,cell,cytoplasm,microtubule organizing center,cytoskeleton,organelle,cilium,cytosol,extracellular region,nucleus,plasma membrane,growth,biological_process,homeostatic process,biosynthetic process,cellular component assembly,cytoskeleton organization,cell cycle,molecular_function,ion binding
	Tb927.11.11730		MRP protein, putative	P53384-2	NUBP1	human	5e-53	166	Isoform 2 of Cytosolic Fe-S cluster assembly factor NUBP1	GO:0005622,GO:0005575,GO:0005623,GO:0005737,GO:0005815,GO:0005856,GO:0043226,GO:0005929,GO:0005829,GO:0005576,GO:0005634,GO:0005886,GO:0040007,GO:0008150,GO:0042592,GO:0009058,GO:0022607,GO:0007010,GO:0007049,GO:0003674,GO:0043167	intracellular,cellular_component,cell,cytoplasm,microtubule organizing center,cytoskeleton,organelle,cilium,cytosol,extracellular region,nucleus,plasma membrane,growth,biological_process,homeostatic process,biosynthetic process,cellular component assembly,cytoskeleton organization,cell cycle,molecular_function,ion binding
	Tb927.11.11730		MRP protein, putative	Q8TB37	NUBPL	human	5e-68	205	Iron-sulfur protein NUBPL	GO:0005622,GO:0005575,GO:0005739,GO:0005623,GO:0005737,GO:0043226,GO:0006461,GO:0007005,GO:0008150,GO:0022607,GO:0065003,GO:0048856,GO:0003674,GO:0043167	intracellular,cellular_component,mitochondrion,cell,cytoplasm,organelle,protein complex assembly,mitochondrion organization,biological_process,cellular component assembly,macromolecular complex assembly,anatomical structure development,molecular_function,ion binding	X
	Tb927.11.11730		MRP protein, putative	H3BNF0	NUBP2	human	2e-46	146	Cytosolic Fe-S cluster assembly factor NUBP2	GO:0003674,GO:0043167	molecular_function,ion binding
	Tb927.11.11730		MRP protein, putative	Q9R061	Nubp2	mouse	7e-52	161	Cytosolic Fe-S cluster assembly factor NUBP2	GO:0005622,GO:0005575,GO:0005623,GO:0005737,GO:0043226,GO:0005634,GO:0005815,GO:0005856,GO:0008150,GO:0009058,GO:0022607,GO:0003674,GO:0043167	intracellular,cellular_component,cell,cytoplasm,organelle,nucleus,microtubule organizing center,cytoskeleton,biological_process,biosynthetic process,cellular component assembly,molecular_function,ion binding
	Tb927.11.11730		MRP protein, putative	Q9CWD8	Nubpl	mouse	2e-65	199	Iron-sulfur protein NUBPL	GO:0005622,GO:0005575,GO:0005623,GO:0005737,GO:0043226,GO:0005739,GO:0006461,GO:0007005,GO:0008150,GO:0022607,GO:0065003,GO:0048856,GO:0003674,GO:0043167	intracellular,cellular_component,cell,cytoplasm,organelle,mitochondrion,protein complex assembly,mitochondrion organization,biological_process,cellular component assembly,macromolecular complex assembly,anatomical structure development,molecular_function,ion binding	X
	Tb927.11.11730		MRP protein, putative	Q9R060	Nubp1	mouse	4e-55	171	Cytosolic Fe-S cluster assembly factor NUBP1	GO:0005622,GO:0005575,GO:0005623,GO:0005737,GO:0005829,GO:0005576,GO:0043226,GO:0005886,GO:0040007,GO:0008150,GO:0042592,GO:0009058,GO:0022607,GO:0007010,GO:0007049,GO:0003674,GO:0043167	intracellular,cellular_component,cell,cytoplasm,cytosol,extracellular region,organelle,plasma membrane,growth,biological_process,homeostatic process,biosynthetic process,cellular component assembly,cytoskeleton organization,cell cycle,molecular_function,ion binding
	Tb927.11.11730		MRP protein, putative	YGL091C	NBP35	yeast	5e-52	164	Essential cytoplasmic iron-sulfur cluster binding protein; forms a complex with Cfd1p that is involved in iron-sulfur protein assembly in the cytosol; similar to P-loop NTPases	GO:0005622,GO:0005575,GO:0005623,GO:0005737,GO:0043226,GO:0005634,GO:0003674,GO:0016887,GO:0043167,GO:0008150,GO:0034641,GO:0051186,GO:0006399	intracellular,cellular_component,cell,cytoplasm,organelle,nucleus,molecular_function,ATPase activity,ion binding,biological_process,cellular nitrogen compound metabolic process,cofactor metabolic process,tRNA metabolic process
	Tb927.11.11730		MRP protein, putative	YIL003W	CFD1	yeast	2e-54	169	Highly conserved iron-sulfur cluster binding protein; localized in the cytoplasm; forms a complex with Nbp35p that is involved in iron-sulfur protein assembly in the cytosol	GO:0005622,GO:0005575,GO:0005623,GO:0005737,GO:0003674,GO:0016887,GO:0008150,GO:0034641,GO:0051186,GO:0006399	intracellular,cellular_component,cell,cytoplasm,molecular_function,ATPase activity,biological_process,cellular nitrogen compound metabolic process,cofactor metabolic process,tRNA metabolic process
	Tb927.3.4990		oxidoreductase, putative	Q53FA7	TP53I3	human	1e-66	204	Quinone oxidoreductase PIG3	GO:0005622,GO:0005575,GO:0005623,GO:0005737,GO:0005829,GO:0005576,GO:0043226,GO:0008150,GO:0034641,GO:0044281,GO:0051186,GO:0008219,GO:0003674,GO:0043167,GO:0016491	intracellular,cellular_component,cell,cytoplasm,cytosol,extracellular region,organelle,biological_process,cellular nitrogen compound metabolic process,small molecule metabolic process,cofactor metabolic process,cell death,molecular_function,ion binding,oxidoreductase activity
	Tb927.3.4990		oxidoreductase, putative	Q53FA7-2	TP53I3	human	5e-41	134	Isoform 2 of Quinone oxidoreductase PIG3	GO:0005622,GO:0005575,GO:0005623,GO:0005737,GO:0005829,GO:0005576,GO:0043226,GO:0008150,GO:0034641,GO:0044281,GO:0051186,GO:0008219,GO:0003674,GO:0043167,GO:0016491	intracellular,cellular_component,cell,cytoplasm,cytosol,extracellular region,organelle,biological_process,cellular nitrogen compound metabolic process,small molecule metabolic process,cofactor metabolic process,cell death,molecular_function,ion binding,oxidoreductase activity
	Tb927.3.4990		oxidoreductase, putative	Q08257	CRYZ	human	3e-38	128	Quinone oxidoreductase	GO:0005622,GO:0005575,GO:0005623,GO:0005737,GO:0005829,GO:0005576,GO:0043226,GO:0006461,GO:0008150,GO:0022607,GO:0065003,GO:0050877,GO:0009056,GO:0003674,GO:0003723,GO:0003729,GO:0043167,GO:0016491	intracellular,cellular_component,cell,cytoplasm,cytosol,extracellular region,organelle,protein complex assembly,biological_process,cellular component assembly,macromolecular complex assembly,neurological system process,catabolic process,molecular_function,RNA binding,mRNA binding,ion binding,oxidoreductase activity
	Tb927.3.4990		oxidoreductase, putative	Q08257-3	CRYZ	human	1e-30	106	Isoform 3 of Quinone oxidoreductase	GO:0005622,GO:0005575,GO:0005623,GO:0005737,GO:0005829,GO:0005576,GO:0043226,GO:0006461,GO:0008150,GO:0022607,GO:0065003,GO:0050877,GO:0009056,GO:0003674,GO:0003723,GO:0003729,GO:0043167,GO:0016491	intracellular,cellular_component,cell,cytoplasm,cytosol,extracellular region,organelle,protein complex assembly,biological_process,cellular component assembly,macromolecular complex assembly,neurological system process,catabolic process,molecular_function,RNA binding,mRNA binding,ion binding,oxidoreductase activity
	Tb927.3.4990		oxidoreductase, putative	Q9HCJ6	VAT1L	human	1e-36	125	Synaptic vesicle membrane protein VAT-1 homolog-like	GO:0003674,GO:0016491,GO:0043167	molecular_function,oxidoreductase activity,ion binding
	Tb927.3.4990		oxidoreductase, putative	A6NP24	CRYZ	human	1e-28	99	Quinone oxidoreductase (Fragment)	GO:0003674,GO:0016491,GO:0043167	molecular_function,oxidoreductase activity,ion binding
	Tb927.3.4990		oxidoreductase, putative	H7BZH6	TP53I3	human	3e-41	133	Quinone oxidoreductase PIG3 (Fragment)	GO:0003674,GO:0016491,GO:0043167	molecular_function,oxidoreductase activity,ion binding
	Tb927.3.4990		oxidoreductase, putative	P47199	Cryz	mouse	7e-33	113	Quinone oxidoreductase	GO:0005622,GO:0005575,GO:0005623,GO:0005737,GO:0005829,GO:0005576,GO:0043226,GO:0005794,GO:0006461,GO:0008150,GO:0022607,GO:0065003,GO:0009056,GO:0003674,GO:0003723,GO:0003729,GO:0043167,GO:0016491	intracellular,cellular_component,cell,cytoplasm,cytosol,extracellular region,organelle,Golgi apparatus,protein complex assembly,biological_process,cellular component assembly,macromolecular complex assembly,catabolic process,molecular_function,RNA binding,mRNA binding,ion binding,oxidoreductase activity
	Tb927.3.4990		oxidoreductase, putative	Q80TB8	Vat1l	mouse	4e-37	126	Synaptic vesicle membrane protein VAT-1 homolog-like	GO:0016491,GO:0008270	oxidoreductase activity,zinc ion binding
	Tb927.3.4990		oxidoreductase, putative	A0A0A6YXR4	Cryz	mouse	2e-29	102	Quinone oxidoreductase (Fragment)	GO:0016491,GO:0008270	oxidoreductase activity,zinc ion binding
	Tb927.6.3800		heat shock 70 kDa protein, mitochondrial precursor, putative	P38646	HSPA9	human	0	793	Stress-70 protein, mitochondrial	GO:0005622,GO:0005575,GO:0005623,GO:0005737,GO:0005576,GO:0043226,GO:0005739,GO:0005634,GO:0005730,GO:0008150,GO:0002376,GO:0048856,GO:0008219,GO:0006810,GO:0006913,GO:0006457,GO:0003674,GO:0043167,GO:0003723,GO:0019899,GO:0051082	intracellular,cellular_component,cell,cytoplasm,extracellular region,organelle,mitochondrion,nucleus,nucleolus,biological_process,immune system process,anatomical structure development,cell death,transport,nucleocytoplasmic transport,protein folding,molecular_function,ion binding,RNA binding,enzyme binding,unfolded protein binding	X
	Tb927.6.3800		heat shock 70 kDa protein, mitochondrial precursor, putative	P11021	HSPA5	human	0	578	78 kDa glucose-regulated protein	GO:0005575,GO:0005623,GO:0005622,GO:0005737,GO:0043226,GO:0005783,GO:0043234,GO:0005576,GO:0016023,GO:0005739,GO:0005634,GO:0005886,GO:0007165,GO:0006464,GO:0006950,GO:0008150,GO:0034641,GO:0048856,GO:0009056,GO:0008219,GO:0040011,GO:0048870,GO:0009058,GO:0006457,GO:0006810,GO:0003674,GO:0043167,GO:0016887,GO:0019899,GO:0051082	cellular_component,cell,intracellular,cytoplasm,organelle,endoplasmic reticulum,protein complex,extracellular region,cytoplasmic membrane-bounded vesicle,mitochondrion,nucleus,plasma membrane,signal transduction,cellular protein modification process,response to stress,biological_process,cellular nitrogen compound metabolic process,anatomical structure development,catabolic process,cell death,loco…	X
	Tb927.6.3800		heat shock 70 kDa protein, mitochondrial precursor, putative	P20029	Hspa5	mouse	0	578	78 kDa glucose-regulated protein	GO:0005575,GO:0005623,GO:0005622,GO:0005634,GO:0043226,GO:0043234,GO:0005737,GO:0005783,GO:0005576,GO:0016023,GO:0005739,GO:0005886,GO:0007165,GO:0006464,GO:0006950,GO:0008150,GO:0034641,GO:0048856,GO:0008219,GO:0040011,GO:0048870,GO:0009790,GO:0009056,GO:0006810,GO:0003674,GO:0043167,GO:0019899	cellular_component,cell,intracellular,nucleus,organelle,protein complex,cytoplasm,endoplasmic reticulum,extracellular region,cytoplasmic membrane-bounded vesicle,mitochondrion,plasma membrane,signal transduction,cellular protein modification process,response to stress,biological_process,cellular nitrogen compound metabolic process,anatomical structure development,cell death,locomotion,cell motili…	X
	Tb927.6.3800		heat shock 70 kDa protein, mitochondrial precursor, putative	P38647	Hspa9	mouse	0	790	Stress-70 protein, mitochondrial	GO:0005622,GO:0005575,GO:0005623,GO:0005737,GO:0005576,GO:0043226,GO:0005739,GO:0005634,GO:0005730,GO:0006810,GO:0006913,GO:0008150,GO:0006457,GO:0003674,GO:0043167,GO:0019899,GO:0003723	intracellular,cellular_component,cell,cytoplasm,extracellular region,organelle,mitochondrion,nucleus,nucleolus,transport,nucleocytoplasmic transport,biological_process,protein folding,molecular_function,ion binding,enzyme binding,RNA binding	X
	Tb927.6.3800		heat shock 70 kDa protein, mitochondrial precursor, putative	YBL075C	SSA3	yeast	0	573	ATPase involved in protein folding and the response to stress; plays a role in SRP-dependent cotranslational protein-membrane targeting and translocation; member of the heat shock protein 70 (HSP70) family; localized to the cytoplasm; SSA3 has a paralog, SSA4, that arose from the whole genome duplication	GO:0005622,GO:0005575,GO:0005623,GO:0005737,GO:0003674,GO:0016887,GO:0051082,GO:0008150,GO:0006457,GO:0006810,GO:0006605,GO:0009056,GO:0055085	intracellular,cellular_component,cell,cytoplasm,molecular_function,ATPase activity,unfolded protein binding,biological_process,protein folding,transport,protein targeting,catabolic process,transmembrane transport
	Tb927.6.3800		heat shock 70 kDa protein, mitochondrial precursor, putative	YEL030W	ECM10	yeast	0	721	Heat shock protein of the Hsp70 family; localized in mitochondrial nucleoids, plays a role in protein translocation, interacts with Mge1p in an ATP-dependent manner; overexpression induces extensive mitochondrial DNA aggregations; ECM10 has a paralog, SSC1, that arose from the whole genome duplication	GO:0005622,GO:0005575,GO:0005623,GO:0005737,GO:0043226,GO:0005739,GO:0003674,GO:0008150,GO:0007005,GO:0006457,GO:0006810,GO:0006605	intracellular,cellular_component,cell,cytoplasm,organelle,mitochondrion,molecular_function,biological_process,mitochondrion organization,protein folding,transport,protein targeting	X
	Tb927.6.3800		heat shock 70 kDa protein, mitochondrial precursor, putative	YER103W	SSA4	yeast	0	574	Heat shock protein that is highly induced upon stress; plays a role in SRP-dependent cotranslational protein-membrane targeting and translocation; member of the HSP70 family; cytoplasmic protein that concentrates in nuclei upon starvation; SSA4 has a paralog, SSA3, that arose from the whole genome duplication	GO:0005622,GO:0005575,GO:0005623,GO:0005737,GO:0043226,GO:0005634,GO:0003674,GO:0016887,GO:0051082,GO:0008150,GO:0006457,GO:0006810,GO:0006605,GO:0006950,GO:0055085	intracellular,cellular_component,cell,cytoplasm,organelle,nucleus,molecular_function,ATPase activity,unfolded protein binding,biological_process,protein folding,transport,protein targeting,response to stress,transmembrane transport
	Tb927.6.3800		heat shock 70 kDa protein, mitochondrial precursor, putative	YJL034W	KAR2	yeast	0	572	ATPase involved in protein import into the ER; also acts as a chaperone to mediate protein folding in the ER and may play a role in ER export of soluble proteins; regulates the unfolded protein response via interaction with Ire1p	GO:0005622,GO:0005575,GO:0005623,GO:0005737,GO:0043226,GO:0005783,GO:0003674,GO:0016887,GO:0051082,GO:0008150,GO:0005975,GO:0071554,GO:0006810,GO:0006605,GO:0009056,GO:0055085	intracellular,cellular_component,cell,cytoplasm,organelle,endoplasmic reticulum,molecular_function,ATPase activity,unfolded protein binding,biological_process,carbohydrate metabolic process,cell wall organization or biogenesis,transport,protein targeting,catabolic process,transmembrane transport
	Tb927.6.3800		heat shock 70 kDa protein, mitochondrial precursor, putative	YJR045C	SSC1	yeast	0	761	Hsp70 family ATPase; constituent of the import motor component of the Translocase of the Inner Mitochondrial membrane (TIM23 complex); involved in protein translocation and folding; subunit of SceI endonuclease; SSC1 has a paralog, ECM10, that arose from the whole genome duplication	GO:0005622,GO:0005575,GO:0005623,GO:0005737,GO:0005739,GO:0043226,GO:0003674,GO:0016887,GO:0030234,GO:0008150,GO:0007005,GO:0006457,GO:0006810,GO:0006605,GO:0006259,GO:0034641,GO:0055085	intracellular,cellular_component,cell,cytoplasm,mitochondrion,organelle,molecular_function,ATPase activity,enzyme regulator activity,biological_process,mitochondrion organization,protein folding,transport,protein targeting,DNA metabolic process,cellular nitrogen compound metabolic process,transmembrane transport	X
	Tb927.6.3800		heat shock 70 kDa protein, mitochondrial precursor, putative	YLR369W	SSQ1	yeast	0	578	Mitochondrial hsp70-type molecular chaperone; required for assembly of iron/sulfur clusters into proteins at a step after cluster synthesis, and for maturation of Yfh1p, which is a homolog of human frataxin implicated in Friedreich's ataxia	GO:0005622,GO:0005575,GO:0005623,GO:0005737,GO:0043226,GO:0005739,GO:0003674,GO:0051082,GO:0008150,GO:0042592,GO:0051186,GO:0051604	intracellular,cellular_component,cell,cytoplasm,organelle,mitochondrion,molecular_function,unfolded protein binding,biological_process,homeostatic process,cofactor metabolic process,protein maturation	X
	Tb927.10.7430		GTP-binding protein, putative	A4D1E9	GTPBP10	human	4e-49	162	GTP-binding protein 10	GO:0005622,GO:0005575,GO:0005623,GO:0043226,GO:0005694,GO:0005737,GO:0005739,GO:0005634,GO:0005730,GO:0008150,GO:0042254,GO:0003674,GO:0043167,GO:0003924,GO:0003723	intracellular,cellular_component,cell,organelle,chromosome,cytoplasm,mitochondrion,nucleus,nucleolus,biological_process,ribosome biogenesis,molecular_function,ion binding,GTPase activity,RNA binding	X
	Tb927.10.7430		GTP-binding protein, putative	A4D1E9-2	GTPBP10	human	6e-35	120	Isoform 2 of GTP-binding protein 10	GO:0005622,GO:0005575,GO:0005623,GO:0043226,GO:0005694,GO:0005737,GO:0005739,GO:0005634,GO:0005730,GO:0008150,GO:0042254,GO:0003674,GO:0043167,GO:0003924,GO:0003723	intracellular,cellular_component,cell,organelle,chromosome,cytoplasm,mitochondrion,nucleus,nucleolus,biological_process,ribosome biogenesis,molecular_function,ion binding,GTPase activity,RNA binding	X
	Tb927.10.7430		GTP-binding protein, putative	Q9H4K7	MTG2	human	1e-55	181	Mitochondrial ribosome-associated GTPase 2	GO:0005622,GO:0005575,GO:0005739,GO:0005623,GO:0005737,GO:0043226,GO:0005840,GO:0006412,GO:0007005,GO:0008150,GO:0009058,GO:0034641,GO:0042254,GO:0003674,GO:0043167,GO:0003924	intracellular,cellular_component,mitochondrion,cell,cytoplasm,organelle,ribosome,translation,mitochondrion organization,biological_process,biosynthetic process,cellular nitrogen compound metabolic process,ribosome biogenesis,molecular_function,ion binding,GTPase activity	X
	Tb927.10.7430		GTP-binding protein, putative	Q9H4K7-2	MTG2	human	2e-38	125	Isoform 2 of Mitochondrial ribosome-associated GTPase 2	GO:0005622,GO:0005575,GO:0005739,GO:0005623,GO:0005737,GO:0043226,GO:0005840,GO:0006412,GO:0007005,GO:0008150,GO:0009058,GO:0034641,GO:0042254,GO:0003674,GO:0043167,GO:0003924	intracellular,cellular_component,mitochondrion,cell,cytoplasm,organelle,ribosome,translation,mitochondrion organization,biological_process,biosynthetic process,cellular nitrogen compound metabolic process,ribosome biogenesis,molecular_function,ion binding,GTPase activity	X
	Tb927.10.7430		GTP-binding protein, putative	C9J8R7	GTPBP10	human	1e-34	116	GTP-binding protein 10 (Fragment)	GO:0003674,GO:0043167,GO:0003924	molecular_function,ion binding,GTPase activity
	Tb927.10.7430		GTP-binding protein, putative	C9JNI1	GTPBP10	human	1e-34	117	GTP-binding protein 10 (Fragment)	GO:0003674,GO:0043167,GO:0003924	molecular_function,ion binding,GTPase activity
	Tb927.10.7430		GTP-binding protein, putative	Q8K013	Gtpbp10	mouse	3e-47	157	GTP-binding protein 10	GO:0005622,GO:0005575,GO:0005623,GO:0005737,GO:0043226,GO:0005739,GO:0005634,GO:0005730,GO:0008150,GO:0042254,GO:0003674,GO:0043167,GO:0003924,GO:0003723	intracellular,cellular_component,cell,cytoplasm,organelle,mitochondrion,nucleus,nucleolus,biological_process,ribosome biogenesis,molecular_function,ion binding,GTPase activity,RNA binding	X
	Tb927.10.7430		GTP-binding protein, putative	A2AFK4	Mtg2	mouse	1e-51	170	GTP binding protein 5, isoform CRA_a	GO:0005743,GO:0005759,GO:0005761,GO:0005739,GO:0008152,GO:0070129,GO:0044065,GO:0005525,GO:0003924,GO:0000287	mitochondrial inner membrane,mitochondrial matrix,mitochondrial ribosome,mitochondrion,metabolic process,regulation of mitochondrial translation,regulation of respiratory system process,GTP binding,GTPase activity,magnesium ion binding	X
	Tb927.10.7430		GTP-binding protein, putative	F8WHJ2	Gtpbp10	mouse	8e-34	116	GTP-binding protein 10	GO:0005739,GO:0005525,GO:0044822	mitochondrion,GTP binding,poly(A) RNA binding	X
	Tb927.10.7430		GTP-binding protein, putative	YHR168W	MTG2	yeast	5e-30	109	Putative GTPase; member of the Obg family; peripheral protein of the mitochondrial inner membrane that associates with the large ribosomal subunit; required for mitochondrial translation, possibly via a role in ribosome assembly	GO:0005622,GO:0005575,GO:0005623,GO:0005737,GO:0005739,GO:0043226,GO:0003674,GO:0003924,GO:0006412,GO:0008150,GO:0009058,GO:0034641	intracellular,cellular_component,cell,cytoplasm,mitochondrion,organelle,molecular_function,GTPase activity,translation,biological_process,biosynthetic process,cellular nitrogen compound metabolic process	X
	Tb927.10.3650		NADH-dependent fumarate reductase, putative	Q6BCY4	CYB5R2	human	8e-30	108	NADH-cytochrome b5 reductase 2	GO:0005622,GO:0005575,GO:0005783,GO:0005623,GO:0005737,GO:0043226,GO:0005739,GO:0005634,GO:0006810,GO:0008150,GO:0006629,GO:0009058,GO:0044281,GO:0003674,GO:0016491,GO:0043167	intracellular,cellular_component,endoplasmic reticulum,cell,cytoplasm,organelle,mitochondrion,nucleus,transport,biological_process,lipid metabolic process,biosynthetic process,small molecule metabolic process,molecular_function,oxidoreductase activity,ion binding	X
	Tb927.10.3650		NADH-dependent fumarate reductase, putative	P00387	CYB5R3	human	8e-31	112	NADH-cytochrome b5 reductase 3	GO:0005622,GO:0005575,GO:0005623,GO:0005737,GO:0043226,GO:0005783,GO:0005576,GO:0005829,GO:0043234,GO:0005811,GO:0005739,GO:0003013,GO:0008150,GO:0006629,GO:0009058,GO:0044281,GO:0005975,GO:0003674,GO:0043167,GO:0016491	intracellular,cellular_component,cell,cytoplasm,organelle,endoplasmic reticulum,extracellular region,cytosol,protein complex,lipid particle,mitochondrion,circulatory system process,biological_process,lipid metabolic process,biosynthetic process,small molecule metabolic process,carbohydrate metabolic process,molecular_function,ion binding,oxidoreductase activity	X
	Tb927.10.3650		NADH-dependent fumarate reductase, putative	P00387-2	CYB5R3	human	4e-31	112	Isoform 2 of NADH-cytochrome b5 reductase 3	GO:0005622,GO:0005575,GO:0005623,GO:0005737,GO:0043226,GO:0005783,GO:0005576,GO:0005829,GO:0043234,GO:0005811,GO:0005739,GO:0003013,GO:0008150,GO:0006629,GO:0009058,GO:0044281,GO:0005975,GO:0003674,GO:0043167,GO:0016491	intracellular,cellular_component,cell,cytoplasm,organelle,endoplasmic reticulum,extracellular region,cytosol,protein complex,lipid particle,mitochondrion,circulatory system process,biological_process,lipid metabolic process,biosynthetic process,small molecule metabolic process,carbohydrate metabolic process,molecular_function,ion binding,oxidoreductase activity	X
	Tb927.10.3650		NADH-dependent fumarate reductase, putative	P00387-3	CYB5R3	human	9e-31	112	Isoform 3 of NADH-cytochrome b5 reductase 3	GO:0005622,GO:0005575,GO:0005623,GO:0005737,GO:0043226,GO:0005783,GO:0005576,GO:0005829,GO:0043234,GO:0005811,GO:0005739,GO:0003013,GO:0008150,GO:0006629,GO:0009058,GO:0044281,GO:0005975,GO:0003674,GO:0043167,GO:0016491	intracellular,cellular_component,cell,cytoplasm,organelle,endoplasmic reticulum,extracellular region,cytosol,protein complex,lipid particle,mitochondrion,circulatory system process,biological_process,lipid metabolic process,biosynthetic process,small molecule metabolic process,carbohydrate metabolic process,molecular_function,ion binding,oxidoreductase activity	X
	Tb927.10.3650		NADH-dependent fumarate reductase, putative	Q9UHQ9	CYB5R1	human	1e-29	108	NADH-cytochrome b5 reductase 1	GO:0005622,GO:0005575,GO:0005783,GO:0005623,GO:0005737,GO:0043226,GO:0005576,GO:0005739,GO:0005886,GO:0016023,GO:0006810,GO:0008150,GO:0016192,GO:0006605,GO:0007005,GO:0006629,GO:0009058,GO:0044281,GO:0003674,GO:0016491,GO:0043167	intracellular,cellular_component,endoplasmic reticulum,cell,cytoplasm,organelle,extracellular region,mitochondrion,plasma membrane,cytoplasmic membrane-bounded vesicle,transport,biological_process,vesicle-mediated transport,protein targeting,mitochondrion organization,lipid metabolic process,biosynthetic process,small molecule metabolic process,molecular_function,oxidoreductase activity,ion bindi…	X
	Tb927.10.3650		NADH-dependent fumarate reductase, putative	Q9DCN2-2	Cyb5r3	mouse	7e-29	105	Isoform 2 of NADH-cytochrome b5 reductase 3	GO:0005622,GO:0005575,GO:0005623,GO:0005737,GO:0005829,GO:0005783,GO:0043226,GO:0005576,GO:0005811,GO:0005739,GO:0006629,GO:0008150,GO:0009058,GO:0044281,GO:0003674,GO:0043167,GO:0016491	intracellular,cellular_component,cell,cytoplasm,cytosol,endoplasmic reticulum,organelle,extracellular region,lipid particle,mitochondrion,lipid metabolic process,biological_process,biosynthetic process,small molecule metabolic process,molecular_function,ion binding,oxidoreductase activity	X
	Tb927.10.3650		NADH-dependent fumarate reductase, putative	Q9DB73	Cyb5r1	mouse	7e-32	115	NADH-cytochrome b5 reductase 1	GO:0005575,GO:0005576,GO:0043226,GO:0005622,GO:0005623,GO:0005737,GO:0005739,GO:0006629,GO:0008150,GO:0009058,GO:0044281,GO:0003674,GO:0016491	cellular_component,extracellular region,organelle,intracellular,cell,cytoplasm,mitochondrion,lipid metabolic process,biological_process,biosynthetic process,small molecule metabolic process,molecular_function,oxidoreductase activity	X
	Tb927.10.3650		NADH-dependent fumarate reductase, putative	YEL047C	FRD1	yeast	2e-80	261	Soluble fumarate reductase; required with isoenzyme Osm1p for anaerobic growth; may interact with ribosomes, based on co-purification experiments; authentic, non-tagged protein is detected in purified mitochondria in high-throughput studies; similar to Arxula adeninovorans fumarate reductase; protein abundance increases in response to DNA replication stress; FRD1 has a paralog, OSM1, that arose f…	GO:0005622,GO:0005575,GO:0005623,GO:0005737,GO:0043226,GO:0005739,GO:0005886,GO:0005840,GO:0003674,GO:0016491,GO:0008150	intracellular,cellular_component,cell,cytoplasm,organelle,mitochondrion,plasma membrane,ribosome,molecular_function,oxidoreductase activity,biological_process	X
	Tb927.10.3650		NADH-dependent fumarate reductase, putative	YJR051W	OSM1	yeast	2e-81	265	Fumarate reductase, catalyzes the reduction of fumarate to succinate; required for the reoxidation of intracellular NADH under anaerobic conditions; mutations cause osmotic sensitivity; has two translation start sites, one at the annotated start codon which produces an ER-targeted form required for anaerobic growth, and one at codon 32 which produces a mitochondrially-targeted form; OSM1 has a pa…	GO:0005622,GO:0005575,GO:0005623,GO:0005737,GO:0043226,GO:0005783,GO:0005739,GO:0003674,GO:0016491,GO:0008150,GO:0051186,GO:0034641,GO:0044281,GO:0006457	intracellular,cellular_component,cell,cytoplasm,organelle,endoplasmic reticulum,mitochondrion,molecular_function,oxidoreductase activity,biological_process,cofactor metabolic process,cellular nitrogen compound metabolic process,small molecule metabolic process,protein folding	X
	Tb927.10.3650		NADH-dependent fumarate reductase, putative	YML087C	AIM33	yeast	2e-31	114	Putative protein of unknown function, highly conserved across species; homolog of human CYB5R4; null mutant displays reduced frequency of mitochondrial genome loss; AIM33 has a paralog, PGA3, that arose from the whole genome duplication	GO:0005575,GO:0003674,GO:0008150	cellular_component,molecular_function,biological_process
	Tb927.9.8780		tRNA nucleotidyltransferase, putative	Q96Q11	TRNT1	human	2e-18	73.9	CCA tRNA nucleotidyltransferase 1, mitochondrial	GO:0005575,GO:0005623,GO:0005622,GO:0005739,GO:0005737,GO:0043226,GO:0005634,GO:0005654,GO:0006399,GO:0007005,GO:0008150,GO:0034641,GO:0006605,GO:0006810,GO:0003674,GO:0043167,GO:0016779,GO:0003723	cellular_component,cell,intracellular,mitochondrion,cytoplasm,organelle,nucleus,nucleoplasm,tRNA metabolic process,mitochondrion organization,biological_process,cellular nitrogen compound metabolic process,protein targeting,transport,molecular_function,ion binding,nucleotidyltransferase activity,RNA binding	X
	Tb927.9.8780		tRNA nucleotidyltransferase, putative	Q96Q11-2	TRNT1	human	1e-17	71.6	Isoform 2 of CCA tRNA nucleotidyltransferase 1, mitochondrial	GO:0005575,GO:0005623,GO:0005622,GO:0005739,GO:0005737,GO:0043226,GO:0005634,GO:0005654,GO:0006399,GO:0007005,GO:0008150,GO:0034641,GO:0006605,GO:0006810,GO:0003674,GO:0043167,GO:0016779,GO:0003723	cellular_component,cell,intracellular,mitochondrion,cytoplasm,organelle,nucleus,nucleoplasm,tRNA metabolic process,mitochondrion organization,biological_process,cellular nitrogen compound metabolic process,protein targeting,transport,molecular_function,ion binding,nucleotidyltransferase activity,RNA binding	X
	Tb927.9.8780		tRNA nucleotidyltransferase, putative	Q8K1J6	Trnt1	mouse	3e-18	73.2	CCA tRNA nucleotidyltransferase 1, mitochondrial	GO:0005622,GO:0005739,GO:0042780,GO:0001680,GO:0008033,GO:0005524,GO:0052929,GO:0052928,GO:0052927,GO:0004810,GO:0000049,GO:0009022	intracellular,mitochondrion,tRNA 3'-end processing,tRNA 3'-terminal CCA addition,tRNA processing,ATP binding,ATP:3'-cytidine-cytidine-tRNA adenylyltransferase activity,CTP:3'-cytidine-tRNA cytidylyltransferase activity,CTP:tRNA cytidylyltransferase activity,tRNA adenylyltransferase activity,tRNA binding,tRNA nucleotidyltransferase activity	X
	Tb927.9.8780		tRNA nucleotidyltransferase, putative	Q8K1J6-2	Trnt1	mouse	6e-15	60.1	Isoform 2 of CCA tRNA nucleotidyltransferase 1, mitochondrial	GO:0005622,GO:0005739,GO:0042780,GO:0001680,GO:0008033,GO:0005524,GO:0052929,GO:0052928,GO:0052927,GO:0004810,GO:0000049,GO:0009022	intracellular,mitochondrion,tRNA 3'-end processing,tRNA 3'-terminal CCA addition,tRNA processing,ATP binding,ATP:3'-cytidine-cytidine-tRNA adenylyltransferase activity,CTP:3'-cytidine-tRNA cytidylyltransferase activity,CTP:tRNA cytidylyltransferase activity,tRNA adenylyltransferase activity,tRNA binding,tRNA nucleotidyltransferase activity	X
	Tb927.9.8780		tRNA nucleotidyltransferase, putative	YER168C	CCA1	yeast	1e-51	174	ATP (CTP):tRNA-specific tRNA nucleotidyltransferase; different forms targeted to the nucleus, cytosol, and mitochondrion are generated via the use of multiple transcriptional and translational start sites	GO:0005622,GO:0005575,GO:0005623,GO:0005737,GO:0043226,GO:0005739,GO:0005634,GO:0003674,GO:0016779,GO:0006399,GO:0008150,GO:0034641	intracellular,cellular_component,cell,cytoplasm,organelle,mitochondrion,nucleus,molecular_function,nucleotidyltransferase activity,tRNA metabolic process,biological_process,cellular nitrogen compound metabolic process	X
	Tb927.3.590		adenosine transporter, putative	Q7RTT9	SLC29A4	human	1e-11	52.4	Equilibrative nucleoside transporter 4	GO:0005886,GO:0005575,GO:0005623,GO:0003674,GO:0022857	plasma membrane,cellular_component,cell,molecular_function,transmembrane transporter activity
	Tb927.3.590		adenosine transporter, putative	Q7RTT9-2	SLC29A4	human	3e-11	51.6	Isoform 2 of Equilibrative nucleoside transporter 4	GO:0005886,GO:0005575,GO:0005623,GO:0003674,GO:0022857	plasma membrane,cellular_component,cell,molecular_function,transmembrane transporter activity
	Tb927.7.2070		heat shock protein DNAJ, putative	P31689	DNAJA1	human	3e-62	194	DnaJ homolog subfamily A member 1	GO:0005622,GO:0005575,GO:0005783,GO:0005623,GO:0005737,GO:0043226,GO:0005829,GO:0005576,GO:0005739,GO:0005634,GO:0007165,GO:0008150,GO:0006950,GO:0008219,GO:0006464,GO:0006457,GO:0006810,GO:0040011,GO:0048870,GO:0000003,GO:0003674,GO:0043167,GO:0019899	intracellular,cellular_component,endoplasmic reticulum,cell,cytoplasm,organelle,cytosol,extracellular region,mitochondrion,nucleus,signal transduction,biological_process,response to stress,cell death,cellular protein modification process,protein folding,transport,locomotion,cell motility,reproduction,molecular_function,ion binding,enzyme binding	X
	Tb927.7.2070		heat shock protein DNAJ, putative	P31689-2	DNAJA1	human	2e-59	184	Isoform 2 of DnaJ homolog subfamily A member 1	GO:0005622,GO:0005575,GO:0005783,GO:0005623,GO:0005737,GO:0043226,GO:0005829,GO:0005576,GO:0005739,GO:0005634,GO:0007165,GO:0008150,GO:0006950,GO:0008219,GO:0006464,GO:0006457,GO:0006810,GO:0040011,GO:0048870,GO:0000003,GO:0003674,GO:0043167,GO:0019899	intracellular,cellular_component,endoplasmic reticulum,cell,cytoplasm,organelle,cytosol,extracellular region,mitochondrion,nucleus,signal transduction,biological_process,response to stress,cell death,cellular protein modification process,protein folding,transport,locomotion,cell motility,reproduction,molecular_function,ion binding,enzyme binding	X
	Tb927.7.2070		heat shock protein DNAJ, putative	O60884	DNAJA2	human	6e-60	188	DnaJ homolog subfamily A member 2	GO:0005622,GO:0005575,GO:0005623,GO:0005737,GO:0005829,GO:0005576,GO:0043226,GO:0005634,GO:0008150,GO:0008283,GO:0006457,GO:0006950,GO:0003674,GO:0043167,GO:0051082	intracellular,cellular_component,cell,cytoplasm,cytosol,extracellular region,organelle,nucleus,biological_process,cell proliferation,protein folding,response to stress,molecular_function,ion binding,unfolded protein binding
	Tb927.7.2070		heat shock protein DNAJ, putative	Q8WW22	DNAJA4	human	2e-58	184	DnaJ homolog subfamily A member 4	GO:0005622,GO:0005575,GO:0005623,GO:0005737,GO:0005829,GO:0008150,GO:0022607,GO:0006457,GO:0006950,GO:0003674,GO:0043167,GO:0051082	intracellular,cellular_component,cell,cytoplasm,cytosol,biological_process,cellular component assembly,protein folding,response to stress,molecular_function,ion binding,unfolded protein binding
	Tb927.7.2070		heat shock protein DNAJ, putative	Q8WW22-3	DNAJA4	human	7e-59	184	Isoform 3 of DnaJ homolog subfamily A member 4	GO:0005622,GO:0005575,GO:0005623,GO:0005737,GO:0005829,GO:0008150,GO:0022607,GO:0006457,GO:0006950,GO:0003674,GO:0043167,GO:0051082	intracellular,cellular_component,cell,cytoplasm,cytosol,biological_process,cellular component assembly,protein folding,response to stress,molecular_function,ion binding,unfolded protein binding
	Tb927.7.2070		heat shock protein DNAJ, putative	P63037	Dnaja1	mouse	3e-62	194	DnaJ homolog subfamily A member 1	GO:0005622,GO:0005575,GO:0005623,GO:0005737,GO:0005829,GO:0043226,GO:0005783,GO:0005576,GO:0005739,GO:0005634,GO:0043234,GO:0007165,GO:0008150,GO:0006950,GO:0008219,GO:0006464,GO:0006457,GO:0006810,GO:0040011,GO:0048870,GO:0000003,GO:0003674,GO:0043167,GO:0019899,GO:0051082	intracellular,cellular_component,cell,cytoplasm,cytosol,organelle,endoplasmic reticulum,extracellular region,mitochondrion,nucleus,protein complex,signal transduction,biological_process,response to stress,cell death,cellular protein modification process,protein folding,transport,locomotion,cell motility,reproduction,molecular_function,ion binding,enzyme binding,unfolded protein binding	X
	Tb927.7.2070		heat shock protein DNAJ, putative	Q9JMC3	Dnaja4	mouse	4e-60	188	DnaJ homolog subfamily A member 4	GO:0005622,GO:0005575,GO:0005623,GO:0005737,GO:0005829,GO:0008150,GO:0022607,GO:0006457,GO:0006950,GO:0003674,GO:0043167,GO:0051082	intracellular,cellular_component,cell,cytoplasm,cytosol,biological_process,cellular component assembly,protein folding,response to stress,molecular_function,ion binding,unfolded protein binding
	Tb927.7.2070		heat shock protein DNAJ, putative	Q9QYJ0	Dnaja2	mouse	3e-59	186	DnaJ homolog subfamily A member 2	GO:0005622,GO:0005575,GO:0005623,GO:0005737,GO:0005829,GO:0005576,GO:0043226,GO:0006457,GO:0008150,GO:0006950,GO:0003674,GO:0043167,GO:0051082	intracellular,cellular_component,cell,cytoplasm,cytosol,extracellular region,organelle,protein folding,biological_process,response to stress,molecular_function,ion binding,unfolded protein binding
	Tb927.7.2070		heat shock protein DNAJ, putative	Q5NTY0	Dnaja1	mouse	3e-62	194	DnaJ (Hsp40) homolog, subfamily A, member 1	GO:0005829,GO:0070062,GO:0016020,GO:0000151,GO:0030521,GO:0042769,GO:0043066,GO:0043508,GO:0031397,GO:0043065,GO:0070585,GO:0042026,GO:0051223,GO:0009408,GO:0030317,GO:0007283,GO:1901998,GO:0005524,GO:0051087,GO:0001664,GO:0030544,GO:0050750,GO:0046872,GO:0031625,GO:0051082	cytosol,extracellular exosome,membrane,ubiquitin ligase complex,androgen receptor signaling pathway,DNA damage response, detection of DNA damage,negative regulation of apoptotic process,negative regulation of JUN kinase activity,negative regulation of protein ubiquitination,positive regulation of apoptotic process,protein localization to mitochondrion,protein refolding,regulation of protein trans…
	Tb927.7.2070		heat shock protein DNAJ, putative	YNL064C	YDJ1	yeast	4e-61	191	Type I HSP40 co-chaperone; involved in regulation of HSP90 and HSP70 functions; critical for determining cell size at Start as a function of growth rate; involved in protein translocation across membranes; member of the DnaJ family	GO:0005622,GO:0005575,GO:0005623,GO:0005737,GO:0003674,GO:0030234,GO:0051082,GO:0008150,GO:0007005,GO:0006810,GO:0006457,GO:0006464,GO:0006605,GO:0009056	intracellular,cellular_component,cell,cytoplasm,molecular_function,enzyme regulator activity,unfolded protein binding,biological_process,mitochondrion organization,transport,protein folding,cellular protein modification process,protein targeting,catabolic process
	Tb927.3.2840		inorganic pyrophosphatase, putative	Q9H2U2	PPA2	human	5e-49	155	Inorganic pyrophosphatase 2, mitochondrial	GO:0005575,GO:0005576,GO:0043226,GO:0005622,GO:0005739,GO:0005623,GO:0005737,GO:0008150,GO:0044281,GO:0006399,GO:0006412,GO:0006520,GO:0009058,GO:0034641,GO:0003674,GO:0043167,GO:0016791	cellular_component,extracellular region,organelle,intracellular,mitochondrion,cell,cytoplasm,biological_process,small molecule metabolic process,tRNA metabolic process,translation,cellular amino acid metabolic process,biosynthetic process,cellular nitrogen compound metabolic process,molecular_function,ion binding,phosphatase activity	X
	Tb927.3.2840		inorganic pyrophosphatase, putative	Q9H2U2-2	PPA2	human	1e-46	149	Isoform 2 of Inorganic pyrophosphatase 2, mitochondrial	GO:0005575,GO:0005576,GO:0043226,GO:0005622,GO:0005739,GO:0005623,GO:0005737,GO:0008150,GO:0044281,GO:0006399,GO:0006412,GO:0006520,GO:0009058,GO:0034641,GO:0003674,GO:0043167,GO:0016791	cellular_component,extracellular region,organelle,intracellular,mitochondrion,cell,cytoplasm,biological_process,small molecule metabolic process,tRNA metabolic process,translation,cellular amino acid metabolic process,biosynthetic process,cellular nitrogen compound metabolic process,molecular_function,ion binding,phosphatase activity	X
	Tb927.3.2840		inorganic pyrophosphatase, putative	Q15181	PPA1	human	7e-53	164	Inorganic pyrophosphatase	GO:0005622,GO:0005575,GO:0005623,GO:0005737,GO:0005829,GO:0005576,GO:0043226,GO:0008150,GO:0044281,GO:0006399,GO:0006412,GO:0006520,GO:0009058,GO:0034641,GO:0003674,GO:0043167	intracellular,cellular_component,cell,cytoplasm,cytosol,extracellular region,organelle,biological_process,small molecule metabolic process,tRNA metabolic process,translation,cellular amino acid metabolic process,biosynthetic process,cellular nitrogen compound metabolic process,molecular_function,ion binding
	Tb927.3.2840		inorganic pyrophosphatase, putative	Q5SQT6	PPA1	human	7e-40	126	Inorganic pyrophosphatase	GO:0005622,GO:0005575,GO:0005623,GO:0005737,GO:0008150,GO:0003674,GO:0043167	intracellular,cellular_component,cell,cytoplasm,biological_process,molecular_function,ion binding
	Tb927.3.2840		inorganic pyrophosphatase, putative	Q9D819	Ppa1	mouse	6e-52	161	Inorganic pyrophosphatase	GO:0005622,GO:0005575,GO:0005623,GO:0005737,GO:0005576,GO:0043226,GO:0008150,GO:0003674,GO:0043167	intracellular,cellular_component,cell,cytoplasm,extracellular region,organelle,biological_process,molecular_function,ion binding
	Tb927.3.2840		inorganic pyrophosphatase, putative	Q91VM9	Ppa2	mouse	3e-48	153	Inorganic pyrophosphatase 2, mitochondrial	GO:0005575,GO:0005576,GO:0043226,GO:0005622,GO:0005623,GO:0005737,GO:0005739,GO:0008150,GO:0003674,GO:0043167,GO:0016791	cellular_component,extracellular region,organelle,intracellular,cell,cytoplasm,mitochondrion,biological_process,molecular_function,ion binding,phosphatase activity	X
	Tb927.3.2840		inorganic pyrophosphatase, putative	Q4FK49	Ppa1	mouse	6e-52	161	Inorganic pyrophosphatase	GO:0005737,GO:0070062,GO:0006796,GO:0004427,GO:0000287,GO:0016462	cytoplasm,extracellular exosome,phosphate-containing compound metabolic process,inorganic diphosphatase activity,magnesium ion binding,pyrophosphatase activity
	Tb927.3.2840		inorganic pyrophosphatase, putative	D3Z636	Ppa2	mouse	3e-48	153	Inorganic pyrophosphatase 2, mitochondrial	GO:0070062,GO:0005739,GO:0016311,GO:0004427,GO:0000287,GO:0004722	extracellular exosome,mitochondrion,dephosphorylation,inorganic diphosphatase activity,magnesium ion binding,protein serine/threonine phosphatase activity	X
	Tb927.3.2840		inorganic pyrophosphatase, putative	YBR011C	IPP1	yeast	1e-51	161	Cytoplasmic inorganic pyrophosphatase (PPase); homodimer that catalyzes the rapid exchange of oxygens from Pi with water, highly expressed and essential for viability, active-site residues show identity to those from E. coli PPase	GO:0005622,GO:0005575,GO:0005623,GO:0005737,GO:0043226,GO:0005634,GO:0003674	intracellular,cellular_component,cell,cytoplasm,organelle,nucleus,molecular_function
	Tb927.3.2840		inorganic pyrophosphatase, putative	YMR267W	PPA2	yeast	8e-45	143	Mitochondrial inorganic pyrophosphatase; required for mitochondrial function and possibly involved in energy generation from inorganic pyrophosphate	GO:0005622,GO:0005575,GO:0005623,GO:0005737,GO:0043226,GO:0005739,GO:0003674,GO:0006091,GO:0008150	intracellular,cellular_component,cell,cytoplasm,organelle,mitochondrion,molecular_function,generation of precursor metabolites and energy,biological_process	X
	Tb927.6.2200		hypothetical protein, conserved	Q99497	PARK7	human	5e-31	101	Protein deglycase DJ-1	GO:0005575,GO:0005623,GO:0005622,GO:0005694,GO:0043226,GO:0005737,GO:0005829,GO:0005783,GO:0005576,GO:0005739,GO:0005634,GO:0005886,GO:0005654,GO:0006464,GO:0008150,GO:0009056,GO:0006914,GO:0006950,GO:0007267,GO:0006810,GO:0009058,GO:0044281,GO:0007005,GO:0008219,GO:0007165,GO:0006461,GO:0022607,GO:0065003,GO:0006913,GO:0034641,GO:0006520,GO:0006091,GO:0055085,GO:0030198,GO:0000003,GO:0003674,GO:…	cellular_component,cell,intracellular,chromosome,organelle,cytoplasm,cytosol,endoplasmic reticulum,extracellular region,mitochondrion,nucleus,plasma membrane,nucleoplasm,cellular protein modification process,biological_process,catabolic process,autophagy,response to stress,cell-cell signaling,transport,biosynthetic process,small molecule metabolic process,mitochondrion organization,cell death,sig…	X
	Tb927.6.2200		hypothetical protein, conserved	K7ELW0	PARK7	human	1e-21	75.1	Protein deglycase DJ-1
	Tb927.6.2200		hypothetical protein, conserved	K7EN27	PARK7	human	4e-21	73.2	Protein deglycase DJ-1 (Fragment)
	Tb927.6.2200		hypothetical protein, conserved	Q99LX0	Park7	mouse	7e-30	98.2	Protein deglycase DJ-1	GO:0005575,GO:0005623,GO:0005622,GO:0005694,GO:0043226,GO:0005737,GO:0005829,GO:0005783,GO:0005576,GO:0005739,GO:0043234,GO:0005634,GO:0005886,GO:0005654,GO:0008150,GO:0009056,GO:0006914,GO:0008283,GO:0006950,GO:0007267,GO:0006810,GO:0006464,GO:0009058,GO:0044281,GO:0007005,GO:0008219,GO:0007165,GO:0006913,GO:0034641,GO:0006520,GO:0006091,GO:0055085,GO:0000003,GO:0003674,GO:0043167,GO:0016829,GO:…	cellular_component,cell,intracellular,chromosome,organelle,cytoplasm,cytosol,endoplasmic reticulum,extracellular region,mitochondrion,protein complex,nucleus,plasma membrane,nucleoplasm,biological_process,catabolic process,autophagy,cell proliferation,response to stress,cell-cell signaling,transport,cellular protein modification process,biosynthetic process,small molecule metabolic process,mitoch…	X
	Tb927.6.2200		hypothetical protein, conserved	A2A816	Park7	mouse	1e-13	51.2	Protein deglycase DJ-1 (Fragment)	GO:0005737,GO:0005829,GO:0005783,GO:0005739,GO:0005634,GO:0008344,GO:0008283,GO:0034614,GO:0051583,GO:0042743,GO:0051899,GO:0060081,GO:0055114,GO:1902177,GO:1903428,GO:0042542,GO:0001963,GO:0051920,GO:0003723	cytoplasm,cytosol,endoplasmic reticulum,mitochondrion,nucleus,adult locomotory behavior,cell proliferation,cellular response to reactive oxygen species,dopamine uptake involved in synaptic transmission,hydrogen peroxide metabolic process,membrane depolarization,membrane hyperpolarization,oxidation-reduction process,positive regulation of oxidative stress-induced intrinsic apoptotic signaling path…	X
	Tb927.6.2200		hypothetical protein, conserved	A2A815	Park7	mouse	3e-18	64.3	Protein deglycase DJ-1 (Fragment)	GO:0000785,GO:0005737,GO:0005829,GO:0005783,GO:0070062,GO:0005747,GO:0005739,GO:0005634,GO:0016605,GO:0008344,GO:0008283,GO:0036471,GO:0070301,GO:0034614,GO:0051583,GO:0042743,GO:0051899,GO:0060081,GO:0019243,GO:2001268,GO:0010629,GO:1903208,GO:1903377,GO:0032435,GO:1901984,GO:0032091,GO:0046826,GO:1903094,GO:0006469,GO:0033234,GO:1903122,GO:0051444,GO:2000157,GO:0055114,GO:2000825,GO:0032757,GO:…	chromatin,cytoplasm,cytosol,endoplasmic reticulum,extracellular exosome,mitochondrial respiratory chain complex I,mitochondrion,nucleus,PML body,adult locomotory behavior,cell proliferation,cellular response to glyoxal,cellular response to hydrogen peroxide,cellular response to reactive oxygen species,dopamine uptake involved in synaptic transmission,hydrogen peroxide metabolic process,membrane d…	X
	Tb927.6.2200		hypothetical protein, conserved	A2A813	Park7	mouse	3e-26	88.2	Protein deglycase DJ-1	GO:0005737,GO:0005829,GO:0005783,GO:0005739,GO:0005634,GO:0008344,GO:0008283,GO:0034614,GO:0051583,GO:0042743,GO:0051899,GO:0060081,GO:0055114,GO:1902177,GO:1903428,GO:0042542,GO:0001963,GO:0051920,GO:0003723	cytoplasm,cytosol,endoplasmic reticulum,mitochondrion,nucleus,adult locomotory behavior,cell proliferation,cellular response to reactive oxygen species,dopamine uptake involved in synaptic transmission,hydrogen peroxide metabolic process,membrane depolarization,membrane hyperpolarization,oxidation-reduction process,positive regulation of oxidative stress-induced intrinsic apoptotic signaling path…	X
	Tb927.8.2020		agmatinase, putative	P78540	ARG2	human	2e-12	53.1	Arginase-2, mitochondrial	GO:0005622,GO:0005575,GO:0005739,GO:0005623,GO:0005737,GO:0043226,GO:0006520,GO:0008150,GO:0044281,GO:0009058,GO:0034641,GO:0071941,GO:0048856,GO:0003674,GO:0016810,GO:0043167	intracellular,cellular_component,mitochondrion,cell,cytoplasm,organelle,cellular amino acid metabolic process,biological_process,small molecule metabolic process,biosynthetic process,cellular nitrogen compound metabolic process,nitrogen cycle metabolic process,anatomical structure development,molecular_function,hydrolase activity, acting on carbon-nitrogen (but not peptide) bonds,ion binding	X
	Tb927.8.2020		agmatinase, putative	P05089	ARG1	human	4e-13	55.1	Arginase-1	GO:0005622,GO:0005575,GO:0005623,GO:0005737,GO:0005829,GO:0005576,GO:0043226,GO:0005615,GO:0005739,GO:0005634,GO:0008150,GO:0007568,GO:0006520,GO:0009056,GO:0044281,GO:0006950,GO:0009058,GO:0048856,GO:0000003,GO:0008283,GO:0006461,GO:0022607,GO:0065003,GO:0006810,GO:0034641,GO:0071941,GO:0003674,GO:0016810,GO:0043167	intracellular,cellular_component,cell,cytoplasm,cytosol,extracellular region,organelle,extracellular space,mitochondrion,nucleus,biological_process,aging,cellular amino acid metabolic process,catabolic process,small molecule metabolic process,response to stress,biosynthetic process,anatomical structure development,reproduction,cell proliferation,protein complex assembly,cellular component assembl…	X
	Tb927.8.2020		agmatinase, putative	P05089-2	ARG1	human	5e-13	55.1	Isoform 2 of Arginase-1	GO:0005622,GO:0005575,GO:0005623,GO:0005737,GO:0005829,GO:0005576,GO:0043226,GO:0005615,GO:0005739,GO:0005634,GO:0008150,GO:0007568,GO:0006520,GO:0009056,GO:0044281,GO:0006950,GO:0009058,GO:0048856,GO:0000003,GO:0008283,GO:0006461,GO:0022607,GO:0065003,GO:0006810,GO:0034641,GO:0071941,GO:0003674,GO:0016810,GO:0043167	intracellular,cellular_component,cell,cytoplasm,cytosol,extracellular region,organelle,extracellular space,mitochondrion,nucleus,biological_process,aging,cellular amino acid metabolic process,catabolic process,small molecule metabolic process,response to stress,biosynthetic process,anatomical structure development,reproduction,cell proliferation,protein complex assembly,cellular component assembl…	X
	Tb927.8.2020		agmatinase, putative	Q9BSE5	AGMAT	human	2e-16	65.9	Agmatinase, mitochondrial	GO:0005575,GO:0005576,GO:0043226,GO:0005622,GO:0005623,GO:0005737,GO:0005739,GO:0008150,GO:0009058,GO:0006520,GO:0034641,GO:0044281,GO:0003674,GO:0016810,GO:0043167	cellular_component,extracellular region,organelle,intracellular,cell,cytoplasm,mitochondrion,biological_process,biosynthetic process,cellular amino acid metabolic process,cellular nitrogen compound metabolic process,small molecule metabolic process,molecular_function,hydrolase activity, acting on carbon-nitrogen (but not peptide) bonds,ion binding	X
	Tb927.8.2020		agmatinase, putative	Q61176	Arg1	mouse	2e-14	59.3	Arginase-1	GO:0005622,GO:0005575,GO:0005623,GO:0005737,GO:0005576,GO:0005615,GO:0043226,GO:0005634,GO:0006520,GO:0008150,GO:0044281,GO:0006950,GO:0009058,GO:0048856,GO:0000003,GO:0008283,GO:0006461,GO:0022607,GO:0065003,GO:0006810,GO:0034641,GO:0071941,GO:0003674,GO:0016810,GO:0043167	intracellular,cellular_component,cell,cytoplasm,extracellular region,extracellular space,organelle,nucleus,cellular amino acid metabolic process,biological_process,small molecule metabolic process,response to stress,biosynthetic process,anatomical structure development,reproduction,cell proliferation,protein complex assembly,cellular component assembly,macromolecular complex assembly,transport,ce…
	Tb927.8.2020		agmatinase, putative	O08691	Arg2	mouse	2e-11	50.1	Arginase-2, mitochondrial	GO:0005622,GO:0005575,GO:0005623,GO:0005737,GO:0043226,GO:0005739,GO:0006520,GO:0008150,GO:0044281,GO:0009058,GO:0034641,GO:0071941,GO:0048856,GO:0003674,GO:0016810,GO:0043167	intracellular,cellular_component,cell,cytoplasm,organelle,mitochondrion,cellular amino acid metabolic process,biological_process,small molecule metabolic process,biosynthetic process,cellular nitrogen compound metabolic process,nitrogen cycle metabolic process,anatomical structure development,molecular_function,hydrolase activity, acting on carbon-nitrogen (but not peptide) bonds,ion binding	X
	Tb927.8.2020		agmatinase, putative	A2AS89	Agmat	mouse	3e-17	67.8	Agmatinase, mitochondrial	GO:0005575,GO:0005576,GO:0043226,GO:0005622,GO:0005623,GO:0005737,GO:0005739,GO:0006520,GO:0008150,GO:0009058,GO:0034641,GO:0044281,GO:0003674,GO:0016810,GO:0043167	cellular_component,extracellular region,organelle,intracellular,cell,cytoplasm,mitochondrion,cellular amino acid metabolic process,biological_process,biosynthetic process,cellular nitrogen compound metabolic process,small molecule metabolic process,molecular_function,hydrolase activity, acting on carbon-nitrogen (but not peptide) bonds,ion binding	X
	Tb927.7.2710		NADH-cytochrome b5 reductase, putative	Q6BCY4	CYB5R2	human	1e-42	137	NADH-cytochrome b5 reductase 2	GO:0005622,GO:0005575,GO:0005783,GO:0005623,GO:0005737,GO:0043226,GO:0005739,GO:0005634,GO:0006810,GO:0008150,GO:0006629,GO:0009058,GO:0044281,GO:0003674,GO:0016491,GO:0043167	intracellular,cellular_component,endoplasmic reticulum,cell,cytoplasm,organelle,mitochondrion,nucleus,transport,biological_process,lipid metabolic process,biosynthetic process,small molecule metabolic process,molecular_function,oxidoreductase activity,ion binding	X
	Tb927.7.2710		NADH-cytochrome b5 reductase, putative	P00387	CYB5R3	human	4e-40	131	NADH-cytochrome b5 reductase 3	GO:0005622,GO:0005575,GO:0005623,GO:0005737,GO:0043226,GO:0005783,GO:0005576,GO:0005829,GO:0043234,GO:0005811,GO:0005739,GO:0003013,GO:0008150,GO:0006629,GO:0009058,GO:0044281,GO:0005975,GO:0003674,GO:0043167,GO:0016491	intracellular,cellular_component,cell,cytoplasm,organelle,endoplasmic reticulum,extracellular region,cytosol,protein complex,lipid particle,mitochondrion,circulatory system process,biological_process,lipid metabolic process,biosynthetic process,small molecule metabolic process,carbohydrate metabolic process,molecular_function,ion binding,oxidoreductase activity	X
	Tb927.7.2710		NADH-cytochrome b5 reductase, putative	P00387-2	CYB5R3	human	3e-40	131	Isoform 2 of NADH-cytochrome b5 reductase 3	GO:0005622,GO:0005575,GO:0005623,GO:0005737,GO:0043226,GO:0005783,GO:0005576,GO:0005829,GO:0043234,GO:0005811,GO:0005739,GO:0003013,GO:0008150,GO:0006629,GO:0009058,GO:0044281,GO:0005975,GO:0003674,GO:0043167,GO:0016491	intracellular,cellular_component,cell,cytoplasm,organelle,endoplasmic reticulum,extracellular region,cytosol,protein complex,lipid particle,mitochondrion,circulatory system process,biological_process,lipid metabolic process,biosynthetic process,small molecule metabolic process,carbohydrate metabolic process,molecular_function,ion binding,oxidoreductase activity	X
	Tb927.7.2710		NADH-cytochrome b5 reductase, putative	P00387-3	CYB5R3	human	6e-40	131	Isoform 3 of NADH-cytochrome b5 reductase 3	GO:0005622,GO:0005575,GO:0005623,GO:0005737,GO:0043226,GO:0005783,GO:0005576,GO:0005829,GO:0043234,GO:0005811,GO:0005739,GO:0003013,GO:0008150,GO:0006629,GO:0009058,GO:0044281,GO:0005975,GO:0003674,GO:0043167,GO:0016491	intracellular,cellular_component,cell,cytoplasm,organelle,endoplasmic reticulum,extracellular region,cytosol,protein complex,lipid particle,mitochondrion,circulatory system process,biological_process,lipid metabolic process,biosynthetic process,small molecule metabolic process,carbohydrate metabolic process,molecular_function,ion binding,oxidoreductase activity	X
	Tb927.7.2710		NADH-cytochrome b5 reductase, putative	Q9UHQ9	CYB5R1	human	2e-44	143	NADH-cytochrome b5 reductase 1	GO:0005622,GO:0005575,GO:0005783,GO:0005623,GO:0005737,GO:0043226,GO:0005576,GO:0005739,GO:0005886,GO:0016023,GO:0006810,GO:0008150,GO:0016192,GO:0006605,GO:0007005,GO:0006629,GO:0009058,GO:0044281,GO:0003674,GO:0016491,GO:0043167	intracellular,cellular_component,endoplasmic reticulum,cell,cytoplasm,organelle,extracellular region,mitochondrion,plasma membrane,cytoplasmic membrane-bounded vesicle,transport,biological_process,vesicle-mediated transport,protein targeting,mitochondrion organization,lipid metabolic process,biosynthetic process,small molecule metabolic process,molecular_function,oxidoreductase activity,ion bindi…	X
	Tb927.7.2710		NADH-cytochrome b5 reductase, putative	Q3KNK3	Cyb5r2	mouse	9e-40	129	NADH-cytochrome b5 reductase 2	GO:0005575,GO:0005622,GO:0005623,GO:0005737,GO:0043226,GO:0005739,GO:0005634,GO:0008150,GO:0006629,GO:0009058,GO:0044281,GO:0003674,GO:0016491	cellular_component,intracellular,cell,cytoplasm,organelle,mitochondrion,nucleus,biological_process,lipid metabolic process,biosynthetic process,small molecule metabolic process,molecular_function,oxidoreductase activity	X
	Tb927.7.2710		NADH-cytochrome b5 reductase, putative	Q9DB73	Cyb5r1	mouse	5e-44	142	NADH-cytochrome b5 reductase 1	GO:0005575,GO:0005576,GO:0043226,GO:0005622,GO:0005623,GO:0005737,GO:0005739,GO:0006629,GO:0008150,GO:0009058,GO:0044281,GO:0003674,GO:0016491	cellular_component,extracellular region,organelle,intracellular,cell,cytoplasm,mitochondrion,lipid metabolic process,biological_process,biosynthetic process,small molecule metabolic process,molecular_function,oxidoreductase activity	X
	Tb927.7.2710		NADH-cytochrome b5 reductase, putative	YIL043C	CBR1	yeast	4e-40	130	Microsomal cytochrome b reductase; not essential for viability; also detected in mitochondria; mutation in conserved NADH binding domain of the human ortholog results in type I methemoglobinemia	GO:0005622,GO:0005575,GO:0005623,GO:0005737,GO:0005739,GO:0043226,GO:0003674,GO:0016491,GO:0008150	intracellular,cellular_component,cell,cytoplasm,mitochondrion,organelle,molecular_function,oxidoreductase activity,biological_process	X
	Tb927.7.2710		NADH-cytochrome b5 reductase, putative	YKL150W	MCR1	yeast	6e-58	178	Mitochondrial NADH-cytochrome b5 reductase; involved in ergosterol biosynthesis	GO:0005622,GO:0005575,GO:0005623,GO:0005737,GO:0005739,GO:0043226,GO:0003674,GO:0016491,GO:0008150,GO:0006629,GO:0006950	intracellular,cellular_component,cell,cytoplasm,mitochondrion,organelle,molecular_function,oxidoreductase activity,biological_process,lipid metabolic process,response to stress	X
	Tb927.7.2710		NADH-cytochrome b5 reductase, putative	YML125C	PGA3	yeast	1e-39	130	Putative cytochrome b5 reductase, localized to the plasma membrane; may be involved in regulation of lifespan; required for maturation of Gas1p and Pho8p, proposed to be involved in protein trafficking; PGA3 has a paralog, AIM33, that arose from the whole genome duplication	GO:0005622,GO:0005575,GO:0005623,GO:0005737,GO:0043226,GO:0005783,GO:0005886,GO:0003674,GO:0016491	intracellular,cellular_component,cell,cytoplasm,organelle,endoplasmic reticulum,plasma membrane,molecular_function,oxidoreductase activity
	Tb927.7.2250		carnitine O-palmitoyltransferase II, putative	P43155-2	CRAT	human	9e-62	206	Isoform 2 of Carnitine O-acetyltransferase	GO:0005622,GO:0005575,GO:0005623,GO:0005737,GO:0043226,GO:0005783,GO:0005739,GO:0005777,GO:0008150,GO:0034641,GO:0044281,GO:0006629,GO:0009056,GO:0006810,GO:0003674,GO:0016746	intracellular,cellular_component,cell,cytoplasm,organelle,endoplasmic reticulum,mitochondrion,peroxisome,biological_process,cellular nitrogen compound metabolic process,small molecule metabolic process,lipid metabolic process,catabolic process,transport,molecular_function,transferase activity, transferring acyl groups	X
	Tb927.7.2250		carnitine O-palmitoyltransferase II, putative	P28329	CHAT	human	9e-65	218	Choline O-acetyltransferase	GO:0005622,GO:0005575,GO:0005623,GO:0005737,GO:0005829,GO:0043226,GO:0005634,GO:0008150,GO:0009058,GO:0000003,GO:0040007,GO:0048856,GO:0050877,GO:0007267,GO:0006810,GO:0006629,GO:0034641,GO:0044281,GO:0006950,GO:0003674,GO:0043167,GO:0016746	intracellular,cellular_component,cell,cytoplasm,cytosol,organelle,nucleus,biological_process,biosynthetic process,reproduction,growth,anatomical structure development,neurological system process,cell-cell signaling,transport,lipid metabolic process,cellular nitrogen compound metabolic process,small molecule metabolic process,response to stress,molecular_function,ion binding,transferase activity, …
	Tb927.7.2250		carnitine O-palmitoyltransferase II, putative	P28329-2	CHAT	human	4e-66	220	Isoform S of Choline O-acetyltransferase	GO:0005622,GO:0005575,GO:0005623,GO:0005737,GO:0005829,GO:0043226,GO:0005634,GO:0008150,GO:0009058,GO:0000003,GO:0040007,GO:0048856,GO:0050877,GO:0007267,GO:0006810,GO:0006629,GO:0034641,GO:0044281,GO:0006950,GO:0003674,GO:0043167,GO:0016746	intracellular,cellular_component,cell,cytoplasm,cytosol,organelle,nucleus,biological_process,biosynthetic process,reproduction,growth,anatomical structure development,neurological system process,cell-cell signaling,transport,lipid metabolic process,cellular nitrogen compound metabolic process,small molecule metabolic process,response to stress,molecular_function,ion binding,transferase activity, …
	Tb927.7.2250		carnitine O-palmitoyltransferase II, putative	P28329-3	CHAT	human	2e-66	220	Isoform R of Choline O-acetyltransferase	GO:0005622,GO:0005575,GO:0005623,GO:0005737,GO:0005829,GO:0043226,GO:0005634,GO:0008150,GO:0009058,GO:0000003,GO:0040007,GO:0048856,GO:0050877,GO:0007267,GO:0006810,GO:0006629,GO:0034641,GO:0044281,GO:0006950,GO:0003674,GO:0043167,GO:0016746	intracellular,cellular_component,cell,cytoplasm,cytosol,organelle,nucleus,biological_process,biosynthetic process,reproduction,growth,anatomical structure development,neurological system process,cell-cell signaling,transport,lipid metabolic process,cellular nitrogen compound metabolic process,small molecule metabolic process,response to stress,molecular_function,ion binding,transferase activity, …
	Tb927.7.2250		carnitine O-palmitoyltransferase II, putative	P23786	CPT2	human	7e-114	348	Carnitine O-palmitoyltransferase 2, mitochondrial	GO:0005622,GO:0005575,GO:0005739,GO:0005623,GO:0005737,GO:0043226,GO:0005634,GO:0005730,GO:0005654,GO:0006810,GO:0008150,GO:0055085,GO:0006629,GO:0009056,GO:0044281,GO:0003674,GO:0016746	intracellular,cellular_component,mitochondrion,cell,cytoplasm,organelle,nucleus,nucleolus,nucleoplasm,transport,biological_process,transmembrane transport,lipid metabolic process,catabolic process,small molecule metabolic process,molecular_function,transferase activity, transferring acyl groups	X
	Tb927.7.2250		carnitine O-palmitoyltransferase II, putative	P47934	Crat	mouse	8e-64	213	Carnitine O-acetyltransferase	GO:0005622,GO:0005575,GO:0005623,GO:0005737,GO:0043226,GO:0005783,GO:0005739,GO:0005777,GO:0008150,GO:0034641,GO:0044281,GO:0006629,GO:0006810,GO:0003674,GO:0016746	intracellular,cellular_component,cell,cytoplasm,organelle,endoplasmic reticulum,mitochondrion,peroxisome,biological_process,cellular nitrogen compound metabolic process,small molecule metabolic process,lipid metabolic process,transport,molecular_function,transferase activity, transferring acyl groups	X
	Tb927.7.2250		carnitine O-palmitoyltransferase II, putative	Q03059	Chat	mouse	2e-66	220	Choline O-acetyltransferase	GO:0005575,GO:0005623,GO:0005622,GO:0005737,GO:0043226,GO:0005739,GO:0008150,GO:0030154,GO:0048856,GO:0007267,GO:0009058,GO:0003674,GO:0016746	cellular_component,cell,intracellular,cytoplasm,organelle,mitochondrion,biological_process,cell differentiation,anatomical structure development,cell-cell signaling,biosynthetic process,molecular_function,transferase activity, transferring acyl groups	X
	Tb927.7.2250		carnitine O-palmitoyltransferase II, putative	P52825	Cpt2	mouse	2e-112	345	Carnitine O-palmitoyltransferase 2, mitochondrial	GO:0005622,GO:0005575,GO:0005739,GO:0005623,GO:0005737,GO:0043226,GO:0005634,GO:0005730,GO:0005654,GO:0006629,GO:0008150,GO:0044281,GO:0006810,GO:0003674,GO:0016746	intracellular,cellular_component,mitochondrion,cell,cytoplasm,organelle,nucleus,nucleolus,nucleoplasm,lipid metabolic process,biological_process,small molecule metabolic process,transport,molecular_function,transferase activity, transferring acyl groups	X
	Tb927.7.2250		carnitine O-palmitoyltransferase II, putative	Q8BQV2	Chat	mouse	1e-67	224	Choline O-acetyltransferase	GO:0005739,GO:0016746	mitochondrion,transferase activity, transferring acyl groups	X
	Tb927.7.2250		carnitine O-palmitoyltransferase II, putative	H7BX88	Crat	mouse	5e-64	213	Carnitine O-acetyltransferase	GO:0005739,GO:0005777,GO:0019254,GO:0004092,GO:0005102	mitochondrion,peroxisome,carnitine metabolic process, CoA-linked,carnitine O-acetyltransferase activity,receptor binding	X
	Tb927.8.6310		hypothetical protein, conserved	Q9Y5T4	DNAJC15	human	4e-16	57.4	DnaJ homolog subfamily C member 15	GO:0005575,GO:0005622,GO:0005739,GO:0005623,GO:0005737,GO:0043226,GO:0006950,GO:0008150,GO:0006091,GO:0034641,GO:0044281,GO:0006461,GO:0022607,GO:0065003,GO:0006810,GO:0006629	cellular_component,intracellular,mitochondrion,cell,cytoplasm,organelle,response to stress,biological_process,generation of precursor metabolites and energy,cellular nitrogen compound metabolic process,small molecule metabolic process,protein complex assembly,cellular component assembly,macromolecular complex assembly,transport,lipid metabolic process	X
	Tb927.8.6310		hypothetical protein, conserved	Q96DA6	DNAJC19	human	5e-17	58.9	Mitochondrial import inner membrane translocase subunit TIM14	GO:0005575,GO:0005622,GO:0005739,GO:0005623,GO:0005737,GO:0043226,GO:0043234,GO:0008150,GO:0048856,GO:0006457,GO:0006605,GO:0006810,GO:0007005,GO:0050877	cellular_component,intracellular,mitochondrion,cell,cytoplasm,organelle,protein complex,biological_process,anatomical structure development,protein folding,protein targeting,transport,mitochondrion organization,neurological system process	X
	Tb927.8.6310		hypothetical protein, conserved	Q96DA6-2	DNAJC19	human	3e-17	58.9	Isoform 2 of Mitochondrial import inner membrane translocase subunit TIM14	GO:0005575,GO:0005622,GO:0005739,GO:0005623,GO:0005737,GO:0043226,GO:0043234,GO:0008150,GO:0048856,GO:0006457,GO:0006605,GO:0006810,GO:0007005,GO:0050877	cellular_component,intracellular,mitochondrion,cell,cytoplasm,organelle,protein complex,biological_process,anatomical structure development,protein folding,protein targeting,transport,mitochondrion organization,neurological system process	X
	Tb927.8.6310		hypothetical protein, conserved	Q78YY6	Dnajc15	mouse	3e-16	57.4	DnaJ homolog subfamily C member 15	GO:0005575,GO:0005622,GO:0005739,GO:0005623,GO:0005737,GO:0043226,GO:0006950,GO:0008150,GO:0006091,GO:0034641,GO:0044281,GO:0006461,GO:0022607,GO:0065003,GO:0006810,GO:0006629	cellular_component,intracellular,mitochondrion,cell,cytoplasm,organelle,response to stress,biological_process,generation of precursor metabolites and energy,cellular nitrogen compound metabolic process,small molecule metabolic process,protein complex assembly,cellular component assembly,macromolecular complex assembly,transport,lipid metabolic process	X
	Tb927.8.6310		hypothetical protein, conserved	Q9CQV7	Dnajc19	mouse	7e-14	50.1	Mitochondrial import inner membrane translocase subunit TIM14	GO:0005575,GO:0005622,GO:0005739,GO:0005623,GO:0005737,GO:0043226,GO:0006810,GO:0008150	cellular_component,intracellular,mitochondrion,cell,cytoplasm,organelle,transport,biological_process	X
	Tb927.8.6310		hypothetical protein, conserved	D3Z5K6	Dnajc19	mouse	7e-14	50.1	Mitochondrial import inner membrane translocase subunit TIM14	GO:0005739,GO:0048806,GO:0007601	mitochondrion,genitalia development,visual perception	X
	Tb927.8.6310		hypothetical protein, conserved	YNL328C	MDJ2	yeast	8e-14	50.4	Constituent of the mitochondrial import motor; associated with the presequence translocase; function overlaps with that of Pam18p; stimulates the ATPase activity of Ssc1p to drive mitochondrial import; contains a J domain	GO:0005622,GO:0005575,GO:0005623,GO:0005737,GO:0005739,GO:0043226,GO:0003674,GO:0030234,GO:0008565,GO:0008150,GO:0007005,GO:0006810,GO:0006605,GO:0055085	intracellular,cellular_component,cell,cytoplasm,mitochondrion,organelle,molecular_function,enzyme regulator activity,protein transporter activity,biological_process,mitochondrion organization,transport,protein targeting,transmembrane transport	X
	Tb927.5.980		hypothetical protein, conserved	Q96BT7	ALKBH8	human	8e-12	52.4	Alkylated DNA repair protein alkB homolog 8	GO:0005622,GO:0005575,GO:0005623,GO:0005737,GO:0005829,GO:0005856,GO:0043226,GO:0005634,GO:0005654,GO:0006950,GO:0008150,GO:0006399,GO:0034641,GO:0003674,GO:0043167,GO:0016491,GO:0008168,GO:0003723	intracellular,cellular_component,cell,cytoplasm,cytosol,cytoskeleton,organelle,nucleus,nucleoplasm,response to stress,biological_process,tRNA metabolic process,cellular nitrogen compound metabolic process,molecular_function,ion binding,oxidoreductase activity,methyltransferase activity,RNA binding
	Tb927.5.980		hypothetical protein, conserved	Q96BT7-4	ALKBH8	human	9e-12	52.4	Isoform 4 of Alkylated DNA repair protein alkB homolog 8	GO:0005622,GO:0005575,GO:0005623,GO:0005737,GO:0005829,GO:0005856,GO:0043226,GO:0005634,GO:0005654,GO:0006950,GO:0008150,GO:0006399,GO:0034641,GO:0003674,GO:0043167,GO:0016491,GO:0008168,GO:0003723	intracellular,cellular_component,cell,cytoplasm,cytosol,cytoskeleton,organelle,nucleus,nucleoplasm,response to stress,biological_process,tRNA metabolic process,cellular nitrogen compound metabolic process,molecular_function,ion binding,oxidoreductase activity,methyltransferase activity,RNA binding
	Tb927.5.980		hypothetical protein, conserved	Q80Y20	Alkbh8	mouse	3e-13	57	Alkylated DNA repair protein alkB homolog 8	GO:0005622,GO:0005575,GO:0005623,GO:0005737,GO:0005829,GO:0005856,GO:0043226,GO:0005634,GO:0005654,GO:0006950,GO:0008150,GO:0006399,GO:0034641,GO:0003674,GO:0043167,GO:0016491,GO:0008168,GO:0003723	intracellular,cellular_component,cell,cytoplasm,cytosol,cytoskeleton,organelle,nucleus,nucleoplasm,response to stress,biological_process,tRNA metabolic process,cellular nitrogen compound metabolic process,molecular_function,ion binding,oxidoreductase activity,methyltransferase activity,RNA binding
	Tb927.7.3280		translation initiation factor IF-2, putative	P46199	MTIF2	human	7e-73	241	Translation initiation factor IF-2, mitochondrial	GO:0005622,GO:0005575,GO:0005623,GO:0005737,GO:0043226,GO:0005739,GO:0005634,GO:0005654,GO:0006412,GO:0007005,GO:0008150,GO:0009058,GO:0034641,GO:0003674,GO:0043167,GO:0003924,GO:0003723,GO:0008135	intracellular,cellular_component,cell,cytoplasm,organelle,mitochondrion,nucleus,nucleoplasm,translation,mitochondrion organization,biological_process,biosynthetic process,cellular nitrogen compound metabolic process,molecular_function,ion binding,GTPase activity,RNA binding,translation factor activity, RNA binding	X
	Tb927.7.3280		translation initiation factor IF-2, putative	O60841	EIF5B	human	2e-26	102	Eukaryotic translation initiation factor 5B	GO:0005622,GO:0005575,GO:0005623,GO:0005737,GO:0005829,GO:0006412,GO:0008150,GO:0009058,GO:0034641,GO:0003674,GO:0043167,GO:0003924,GO:0003723,GO:0008135	intracellular,cellular_component,cell,cytoplasm,cytosol,translation,biological_process,biosynthetic process,cellular nitrogen compound metabolic process,molecular_function,ion binding,GTPase activity,RNA binding,translation factor activity, RNA binding
	Tb927.7.3280		translation initiation factor IF-2, putative	A0A087WUT6	EIF5B	human	2e-26	102	Eukaryotic translation initiation factor 5B	GO:0003674,GO:0043167,GO:0003924	molecular_function,ion binding,GTPase activity
	Tb927.7.3280		translation initiation factor IF-2, putative	Q05D44	Eif5b	mouse	5e-26	101	Eukaryotic translation initiation factor 5B	GO:0005622,GO:0005575,GO:0005623,GO:0005737,GO:0006412,GO:0008150,GO:0009058,GO:0034641,GO:0003674,GO:0043167,GO:0003924,GO:0003723,GO:0008135	intracellular,cellular_component,cell,cytoplasm,translation,biological_process,biosynthetic process,cellular nitrogen compound metabolic process,molecular_function,ion binding,GTPase activity,RNA binding,translation factor activity, RNA binding
[truncated: 401 more rows]
