# Supplementary material for: Charting organellar importomes by quantitative mass spectrometry
Source: Nat Commun. 2017 May 9;8:15272. doi: 10.1038/ncomms15272 (PMC5436138; doi:10.1038/ncomms15272)
Supplement: Supplementary Data 8 — Quantitative MS analysis of ERV1 knockdown-induced changes in protein abundance in organelle-enriched fractions of T. brucei. Relative quantification of proteins derived from tetracycline (Tet)-induced (+) and uninduced (-) cells was based on differential stable dimethyl-labeling of proteolytic peptides. Protein identification and quantification of three independent replicates (including a label-switch) were performed using the parameters described for Supplementary Data 1. Proteins listed in this table were identified with ≥ 2 different peptides (one of which unique) across all replicates and a false discovery rate of < 0.01. [file ncomms15272-s9.xls]

## Sheet: Column Headers
	Supplementary Data 8: Quantitative MS analysis of ERV1 knockdown-induced changes in protein abundance in organelle-enriched fractions of T. brucei. Relative quantification of proteins derived from tetracycline (Tet)-induced (+) and uninduced (-) cells was based on differential stable dimethyl-labeling of proteolytic peptides. Protein identification and quantification of three independent replicat…
	Protein Group ID	Unique identifier given by MaxQuant for each entry in the "proteinGroups.txt" output file
	Protein IDs (TriTrypDB 8.1)	Protein ID(s) according to the TriTrypDB version 8.1
	Protein IDs (TriTrypDB < 8.1)	Protein ID(s) according to previous versions of the TriTrypDB (i.e. < version 8.1)
	Product Description	Description of the protein retrieved from the TriTrypDB (version 8.1)
	Gene Name	Corresponding gene name
	UniProt ID	UniProt accession number as provided by the TriTrypDB (version 8.1).
	MIA substrate-like	Present in the catalog of MIA substrate-like proteins (see Supplementary Data 9a)
	Cx3C or Cx9C motif	Present in the list of Cx3C/Cx9C Motif-containing Proteins (see Supplementary Data 9b)
	Mitochondrial Proteome Reference Set (1)	Proteins present in the mitochondrial proteome reference set (1) as defined in this study (see Supplementary Data 2a)
	ATOM40-dependent Importome	Proteins present in the ATOM40-dependent mitochondrial importome determied in this study
	Mol. Weight [kDa]	Theoretical molecular weight (in kDa) of the leading protein sequence contained in the protein group
	Sequence Coverage [%]	Percentage of the sequence that is covered by the identified peptides
	Q-Value	Local false discovery rate
	Peptides (Replicates 1 - 3)	Number of distinct peptide sequences identified across all replicates of this dataset that are assigned to the respective protein group
	Unique Peptides (Replicates 1 - 3)	Number of peptide sequences identified across all replicates of this dataset that are unique for the respective protein group
	Fold Change	Fold change in protein abundance in RNAi-induced samples compared to uninduced control samples
	Mean log2 Ratio Normalized +/- Tet	Mean of log2-transformed normalized protein ratios across all three replicates
	p-Value	p-Value determined using a two-sided Student's t-test
	-log2 p-Value	Negative log2-value of the p-value
	SEM (log2 Ratio Normalized +/- Tet)	Standard error of the mean of log2-transformed normalized protein ratios across all replicates
	Peptides	Number of distinct peptide sequences identified that are assigned to the respective protein group per replicate
	Unique Peptides	Number of peptide sequences that are unique for the respective protein group per replicate
	Ratio Normalized +/- Tet	Normalized ratio between differentially dimethyl-labeled corresponding peptide species. For normalization, the median of ratio sub-populations was shifted to 1. Ratios are given as tetracycline (Tet)-treated (+) versus untreated (-)
	log2 Ratio Normalized +/- Tet	Log2-transformed values of normalized ratios
	Ratio Variability [%]	Coefficient of variability over all redundant quantifiable peptides of a replicate; calculated as standard deviation of the natural logarithm of the ratios multiplied with 100
	Ratio Count	Number of redundant light/heavy dimethyl-labeled peptide pairs per replicate used for quantification
	Intensity	Total MS1 intensity of all isotopic clusters associated with the identified amino acid sequence per replicate
	Intensity L	Total MS1 intensity of the isotopic clusters belonging to the light (L) labeled partner per replicate
	Intensity H	Total MS1 intensity of the isotopic clusters belonging to the heavy (H) labeled partner per replicate

## Sheet: Suppl. Data 8
																Data determined across Replicates 1 - 3					Replicate 1									Replicate 2									Replicate 3
	Protein Group ID	Protein IDs (TriTrypDB 8.1)	Protein IDs (TriTrypDB < 8.1)	Product Description	Gene Name	UniProt ID	MIA substrate-like	Cx3C or Cx9C motif	Mitochondrial Proteome Reference Set (1)	ATOM40-dependent Importome	Mol. Weight [kDa]	Sequence Coverage [%]	Q-Value	Peptides (Replicates 1 - 3)	Unique Peptides (Replicates 1 - 3)	Fold Change	Mean log2 Ratio Normalized +/- Tet	p-Value	-log2 p-Value	SEM (log2 Ratio Normalized +/- Tet)	Peptides	Unique Peptides	Ratio Normalized +/- Tet	log2 Ratio Normalized +/- Tet	Ratio Variability [%]	Ratio Count	Intensity	Intensity L	Intensity H	Peptides	Unique Peptides	Ratio Normalized +/- Tet	log2 Ratio Normalized +/- Tet	Ratio Variability [%]	Ratio Count	Intensity	Intensity L	Intensity H	Peptides	Unique Peptides	Ratio Normalized +/- Tet	log2 Ratio Normalized +/- Tet	Ratio Variability [%]	Ratio Count	Intensity	Intensity L	Intensity H
	3230	Tb927.8.830	Tb08.12O16.410	hypothetical protein, conserved		Q57YE8					168.28	1.8	0	2	2	0.161743	-2.62822	0.0773385	3.69267	0.261985	1	1	0.12949	-2.94909		1	2.526e+06	129810	0	1	1				0	129810	1.8233e+06	702710	1	1	0.20203	-2.30736		1	350770	51785	298980
	3372	Tb927.9.15010	Tb09.244.2840, Tb09.244.2840:mRNA, Tb09.244.2840:pep, chr9contig244a01.tmp0284	hypothetical protein, conserved		Q38CZ9			x	x	23.182	9.3	0	2	2	0.196383	-2.34826	0.208273	2.26345	1.28117	1	1	0.64003	-0.643789		1	1.1049e+06	399250	3.7605e+06	1	1	0.034497	-4.85738		1	4.1598e+06	506630	598310	2	2	0.34303	-1.54359		1	1.0547e+07	9.8121e+06	735040
	1529	Tb927.11.5390	238.t00598, Tb11.02.3065, Tb11.02.3065:mRNA, Tb11.02.3065:pep	hypothetical protein, conserved	Tim8-13	Q385M9	x	x	x	x	9.795	69.9	0	4	4	0.220818	-2.17907	0.0227999	5.45483	0.334784	3	3	0.14276	-2.80834	79.705	3	1.3473e+07	5.3682e+06	2.3402e+07	3	3	0.31506	-1.6663	11.631	4	2.877e+07	1.0608e+07	2.8649e+06	4	4	0.23939	-2.06257	53.56	3	2.447e+07	5.5066e+06	1.8964e+07
	1920	Tb927.3.2650	Tb03.48O8.160	cytochrome c oxidase copper chaperone, putative		Q582X7	x	x	x		8.0001	28.8	0	2	2	0.239798	-2.06011	0.0071299	7.1319	0.174889	2	2	0.21958	-2.18718	79.549	3	7.3391e+06	316790	1.4731e+06	1	1	0.206071	-2.27879		1	1.7898e+06	5.5384e+06	1.8007e+06	1	1	0.30474	-1.71435		1	3.5436e+06	874720	2.6689e+06
	2324	Tb927.5.2560	Tb05.3C6.770	hypothetical protein, conserved		Q582B1				x	8.7229	79.5	0	4	4	0.264545	-1.91842	0.000566031	10.7868	0.0456612	4	4	0.2518	-1.98965	36.081	4	1.8393e+07	2.6464e+06	1.5445e+07	3	3	0.262013	-1.93229	29.748	5	1.8091e+07	1.3694e+07	4.699e+06	4	4	0.28062	-1.83331	31.597	6	3.5124e+07	8.1338e+06	2.699e+07
	3541	Tb927.9.7980	Tb09.211.0040, Tb09.211.0040:mRNA, Tb09.211.0040:pep, chr9contig211.tmp0004c	hypothetical protein, conserved		Q38EF7	x	x	x		15.754	29.7	0	2	2	0.271249	-1.88231	0.0395922	4.65864	0.386099	1	1	0.26852	-1.8969		1	558390	253830	5.1449e+06	2	2	0.171509	-2.54364		1	5.3988e+06	418550	139840	1	1	0.43335	-1.2064		1	2.7354e+06	803840	1.9315e+06
	2226	Tb927.4.4990;Tb927.8.7430	Tb04.3M17.340	ubiquinol-cytochrome c reductase, putative		Q584K6	x	x		x	8.3125	35.2	0	2	2	0.27237	-1.87636	0.00351561	8.15201	0.111549	1	1	0.30512	-1.71255		1	6e+07	1.0977e+06	7.7074e+06	1	1	0.234973	-2.08943		1	8.8051e+06	4.1724e+07	1.8276e+07	2	2	0.28183	-1.8271	14.807	3	1.4949e+08	4.5632e+07	1.0386e+08
	882	Tb927.10.6970;Tb927.10.6940	TRYPtp6k15-3d06.p1c_550, Tb10.6k15.3800	dipeptidyl-peptidase 8-like serine peptidase,serine peptidase, Clan SC, Family S9B		Q38AR6					93.683	3.6	0.0006215	2	2	0.273026	-1.87289	0.615372	0.700469	2.21535	0	0				0	0	456680	420710	1	1	1.79048	0.840345		1	877390	0	0	1	1	0.041633	-4.58613		1	3.2604e+07	1.042e+06	3.1562e+07
	1799	Tb927.2.4445		hypothetical protein, conserved	Cx9C motif	Q586P9		x		x	15.441	51.9	0	3	3	0.274146	-1.86698	0.050671	4.30269	0.43705	1	1	0.16564	-2.59388	6.8299	2	4.0713e+06	554410	2.5313e+06	2	2	0.47201	-1.08311	76.665	2	3.0857e+06	3.1708e+06	900480	2	2	0.26353	-1.92396	12.642	2	4.5186e+06	927430	3.5912e+06
	2171	Tb927.4.3430	Tb04.26G5.164	hypothetical protein, conserved		Q585K7	x			x	12.369	23.9	0	3	3	0.304606	-1.71498	0.0172328	5.8587	0.228091	3	3	0.22746	-2.13632	59.164	3	9.1823e+06	1.8104e+06	6.6637e+06	3	3	0.391512	-1.35287	66.163	3	8.4741e+06	6.5463e+06	2.636e+06	3	3	0.31737	-1.65576	34.51	4	1.2225e+07	3.266e+06	8.9588e+06
	3550	Tb927.9.8260	Tb09.211.0220, Tb09.211.0220:mRNA, Tb09.211.0220:pep, chr9contig211.tmp0023c	rhomboid-like protein,serine peptidase, Clan S- , family S54, putative		Q38ED9			x	x	36.786	7.9	0	2	2	0.308762	-1.69543	0.0206994	5.59427	0.24779	2	2	0.25816	-1.95366	55.634	4	2.1462e+06	920880	2.907e+06	2	2	0.435275	-1.2	46.114	5	3.8279e+06	1.5713e+06	574850	2	2	0.26195	-1.93264	74.181	5	4.1886e+06	1.4709e+06	2.7177e+06
	1872	Tb927.3.1600	Tb03.30P12.80	hypothetical protein, conserved	Tim10	Q57ZF1	x	x	x	x	11.872	33.3	0	3	3	0.315074	-1.66624	0.000692143	10.4966	0.0438591	3	3	0.29732	-1.74991	38.846	5	2.5188e+07	4.911e+06	2.5788e+07	2	2	0.329511	-1.6016	41.385	3	3.0699e+07	1.896e+07	6.2281e+06	3	3	0.31926	-1.6472	16.4	4	6.2211e+07	1.5018e+07	4.7193e+07
	1949	Tb927.3.3360	Tb03.3K10.440	acyltransferase, putative		Q57V50					52.68	4.7	0	2	2	0.323846	-1.62662	0.299321	1.74023	0.674933	2	2	0.1826	-2.45324		1	530610	214020	624970	1	1	0.57435	-0.799999		1	838990	399910	130700	0	0				0	0	0	0
	2685	Tb927.7.2200	Tb07.22O10.130	hypothetical protein, conserved	Tim9	Q57XQ4	x	x	x	x	8.8073	46.2	0	4	4	0.332346	-1.58924	0.00366523	8.09188	0.09648	3	3	0.29786	-1.74729	15.256	3	6.0006e+07	1.2835e+07	3.8524e+07	3	3	0.375178	-1.41435	28.137	3	5.136e+07	3.8132e+07	2.1874e+07	3	3	0.32849	-1.60608	41.76	4	9.9554e+07	2.7124e+07	7.243e+07
	3510	Tb927.9.6620	Tb09.160.4840, Tb09.160.4840:mRNA, chr9contig160.tmp0370	hypothetical protein, conserved		Q38ES3		x	x	x	25.522	7.2	0	2	2	0.339553	-1.55829	0.00184466	9.08243	0.0670205	2	2	0.36257	-1.46367	27.664	2	8.2229e+06	1.8691e+06	7.2405e+06	2	2	0.310395	-1.68782	5.6254	2	9.1096e+06	4.7684e+06	3.4545e+06	2	2	0.34787	-1.52338	13.523	2	1.9607e+07	5.981e+06	1.3626e+07
	1699	Tb927.11.9360	Tb11.01.1130, Tb11.01.1130:mRNA, Tb11.01.1130:pep	prenyltransferase, putative		Q383Z3			x	x	54.515	5.7	0	3	3	0.34779	-1.52371	0.365942	1.45031	1.31401	3	3	0.74271	-0.429129	65.867	3	3.3293e+06	193260	2.8206e+06	2	2	0.0567151	-4.14012	467.79	2	3.0139e+06	1.0634e+06	2265900	3	3	0.9987	-0.00187672	28.898	4	4.69e+06	2.7814e+06	1.9086e+06
	2535	Tb927.6.3530	Tb06.2N9.200	hypothetical protein, conserved		Q584Z3				x	30.913	15.7	0	3	3	0.352731	-1.50336	0.0217982	5.51965	0.225665	2	2	0.45803	-1.12649	81.97	2	1.9114e+06	584720	3.6734e+06	3	3	0.266674	-1.90685	13.062	2	4.2581e+06	1.2411e+06	670290	3	3	0.3593	-1.47674	38.284	3	4.3497e+06	1.3839e+06	2.9657e+06
	2361	Tb927.5.3340	Tb05.27M3.484	hypothetical protein, conserved	TbTim11	Q57Z59	x	x	x	x	11.094	48.4	0	3	3	0.354971	-1.49423	0.00842861	6.89049	0.138055	2	2	0.30321	-1.72161	81.307	2	1.5832e+07	4.4965e+06	1.341e+07	3	3	0.421941	-1.24489	1.6962	2	1.7906e+07	1.2658e+07	3.1731e+06	2	2	0.34961	-1.51618	22.136	2	2.3938e+07	6.5951e+06	1.7343e+07
	529	Tb927.10.12930	Tb10.389.0590	hypothetical protein, conserved		Q388V3		x	x	x	23.985	31.9	0	5	5	0.374504	-1.41695	0.0153017	6.03017	0.177318	3	3	0.34469	-1.53663	31.678	3	5.0962e+06	1.7042e+06	4.4169e+06	2	2	0.319479	-1.64621	24.454	3	6.121e+06	2.9733e+06	2.1229e+06	4	4	0.47698	-1.068	107.94	4	1.3055e+07	6.8824e+06	6.1722e+06
	491	Tb927.10.11900	Tb10.389.1880	hypothetical protein, conserved		Q389F2			x	x	19.531	16.2	0	2	2	0.377564	-1.40521	0.00713184	7.13151	0.119309	1	1	0.33981	-1.5572	22.203	2	1.6537e+06	1.0185e+06	3.1958e+06	2	2	0.356379	-1.48852	32.863	2	4.2143e+06	1.2796e+06	374100	1	1	0.44445	-1.16991	1.8378	2	1.8021e+06	566650	1.2355e+06
	1764	Tb927.2.2940		hypothetical protein, conserved		Q587G7		x	x	x	32.208	13.7	0	3	3	0.383957	-1.38098	0.0435715	4.52047	0.298095	2	2	0.3665	-1.44811		1	1.0146e+07	1.2865e+06	4.275e+06	3	3	0.560821	-0.834388	11.449	2	5.5616e+06	6.1768e+06	3.9693e+06	3	3	0.27539	-1.86045	97.677	2	8.9453e+06	2.9888e+06	5.9565e+06
	647	Tb927.10.15420	TRYP_x-61h03.q2kb185_146, Tb10.61.0960	hypothetical protein, conserved		Q387X1				x	44.361	27.7	0	7	7	0.386005	-1.37331	0.0080143	6.96321	0.123687	6	6	0.33474	-1.57889	79.1	5	9.9683e+06	1.611e+06	5.564e+06	5	5	0.38165	-1.38968	21.402	4	7.1751e+06	5.967e+06	4.0013e+06	5	5	0.4502	-1.15136	49.577	4	9.2945e+06	2.7254e+06	6.5692e+06
	3404	Tb927.9.2110	Tb09.160.0900, Tb09.160.0900:mRNA, Tb09.160.0900:pep, chr9contig160.tmp0090c	hypothetical protein, conserved		Q38FU8		x		x	13.122	20.4	0	2	2	0.398511	-1.32731	0.349366	1.51719	1.09543	1	1	1.2671	0.34153		1	3.4069e+06	300860	1.2021e+06	1	1	0.523972	-0.932439		1	1.503e+06	1.8556e+06	1.5513e+06	1	1	0.095324	-3.39102		1	1.7243e+06	142970	1.5813e+06
	792	Tb927.10.4280	TRYP_x-70a06.p2kb545_395, Tb10.70.2970	hypothetical protein, conserved		Q38BH2			x	x	24.055	49.3	0	7	7	0.407445	-1.29532	0.0304085	5.03938	0.231185	6	6	0.36315	-1.46136	72.114	9	7.1962e+07	7.116e+07	2.2352e+08	7	7	0.333089	-1.58602	38.319	13	2.9468e+08	4.5671e+07	2.6291e+07	6	6	0.55919	-0.83859	55.705	14	2.181e+08	8.0641e+07	1.3746e+08
	1851	Tb927.3.1100	Tb03.27F10.130	hypothetical protein, conserved		Q57WZ1			x	x	44.793	12.3	0	4	4	0.409355	-1.28858	0.53118	0.912726	1.7167	3	3	0.30645	-1.70628	102.43	4	1.4064e+07	3.5224e+06	2.2735e+06	2	2	3.65938	1.8716	97.757	3	5.7959e+06	1.0187e+07	3.8763e+06	3	3	0.061169	-4.03106	165.55	3	1.3293e+07	3.5913e+06	9.7018e+06
	3256	Tb927.9.10560	Tb09.211.1940, Tb09.211.1940:mRNA, Tb09.211.1940:pep, chr9contig211.tmp0228c	hypothetical protein, conserved	ATOM19	Q38DW0			x	x	19.035	32.1	0	3	3	0.411617	-1.28062	0.011098	6.49356	0.136045	3	3	0.4096	-1.28771	27.761	3	1.0837e+07	4.1591e+06	9.0293e+06	2	2	0.485814	-1.04152		1	1.3188e+07	7.3501e+06	3.4874e+06	3	3	0.35047	-1.51264	20.17	2	1.0289e+07	2.9143e+06	7.3745e+06
	661	Tb927.10.15790	TRYP_x-61h03.q2kb185_79, Tb10.61.0510	hypothetical protein, conserved		Q387T5	x	x	x	x	16.775	24.8	0.002706	2	2	0.424693	-1.23551	0.0434601	4.52416	0.266328	1	1	0.32004	-1.64368	30.102	2	7.1979e+06	3.0912e+06	1.375e+07	1	1	0.398375	-1.3278		1	1.6842e+07	4.8678e+06	2.3301e+06	2	2	0.6008	-0.735043		1	1.2241e+07	5.1542e+06	7.0863e+06
	874	Tb927.10.6680	TRYP_x-70a06.p2kb545_11, Tb10.70.0080	member of the NOL1/NOP2/sun family of proteins		Q38AT8					82.376	4.2	0	2	2	0.438821	-1.1883	0.123674	3.01539	0.461888	1	1	0.44583	-1.16543		1	788030	154520	632900	1	1	0.250088	-1.99949		1	787420	488880	299150	2	2	0.75788	-0.399959	193.18	2	1.5102e+06	598100	912090
	1181	Tb927.11.13510	Tb11.01.5110, Tb11.01.5110:mRNA, Tb11.01.5110:pep	hypothetical protein, conserved		Q382I6			x	x	20.104	28.9	0	3	3	0.444987	-1.16817	0.0466549	4.42183	0.261564	3	3	0.42354	-1.23943	68.132	2	5.8006e+06	218240	992680	2	2	0.334169	-1.58135	22.601	2	1.2109e+06	2.7185e+06	3.082e+06	1	1	0.62256	-0.683715		1	1.1326e+06	313700	818900
	2874	Tb927.7.6800	Tb07.15M23.630	hypothetical protein, conserved		Q57Y49			x	x	41.762	22.8	0	5	5	0.446509	-1.16324	0.195534	2.35451	0.60734	4	4	0.19268	-2.37572	99.772	3	8.9722e+06	6.2832e+06	1.081e+07	3	3	0.710177	-0.49375	29.697	2	1.7093e+07	4.5875e+06	4.3847e+06	4	4	0.65056	-0.620246	36.031	3	1.6738e+07	6.9862e+06	9.7513e+06
	1783	Tb927.2.4050		hypothetical protein, conserved		Q586W1					128.98	2.1	0	2	2	0.453006	-1.1424	0.0882412	3.5024	0.363894	1	1	0.28273	-1.8225		1	765140	537860	1.9758e+06	2	2	0.490822	-1.02673	23.945	2	2.5137e+06	432020	333120	1	1	0.66991	-0.577961		1	2.4632e+06	929410	1.5338e+06
	3054	Tb927.8.4150	Tb08.10J17.30	hypothetical protein, conserved		Q581D5			x	x	33.246	13	0	3	3	0.463766	-1.10853	0.0109329	6.51518	0.116869	3	3	0.39943	-1.32399	67.464	4	8.6709e+06	2.2366e+06	5.1178e+06	3	3	0.473261	-1.07929	35.992	4	7.3544e+06	4.3052e+06	4.3658e+06	3	3	0.52766	-0.922319	33.011	5	1.5699e+07	6.4731e+06	9.2256e+06
	3288	Tb927.9.11660	Tb09.211.2780, Tb09.211.2780:mRNA, Tb09.211.2780:pep, chr9contig211.tmp0317	hypothetical protein, conserved		Q38DM7	x	x	x	x	26.647	31	0	3	3	0.467934	-1.09562	0.000384556	11.3445	0.0214915	1	1	0.45792	-1.12683		1	908320	2.7659e+06	6.9713e+06	3	3	0.464706	-1.10561	7.8218	3	9.7372e+06	522960	385360	2	2	0.48149	-1.05442	15.632	3	1.5208e+07	4.3e+06	1.0908e+07
	694	Tb927.10.2190	TRYP_x-70a06.p2kb545_758, Tb10.70.5560	hypothetical protein, conserved		Q38C25					34.552	32	0	6	6	0.477618	-1.06607	0.0696922	3.84286	0.297201	5	5	0.70782	-0.498546	113.61	5	1.1461e+07	7.668e+06	1.8862e+07	5	5	0.436243	-1.1968	48.922	4	2.653e+07	5.7322e+06	5.7285e+06	4	4	0.35285	-1.50287	80.106	5	5.2082e+07	2.6455e+07	2.5627e+07
	354	Tb927.1.1630		transcription elongation factor 1 homolog (ELOF1)	ELOF1	Q4GZ56					18.087	15.6	0	2	2	0.477678	-1.06589	0.473303	1.07917	0.800201	2	2	0.94223	-0.0858488	99.115	2	2.9162e+06	219670	1.5239e+06	1	1	0.242166	-2.04593		1	1.7436e+06	1.3961e+06	1.5201e+06	0	0				0	0	0	0
	2297	Tb927.5.1900	Tb05.1P6.560	hypothetical protein, conserved		Q57ZQ9					69.353	11.1	0	6	6	0.480454	-1.05753	0.371127	1.43001	0.924527	5	5	0.87341	-0.195269	60.276	5	1.861e+07	3.7697e+06	1.0526e+07	2	2	0.133488	-2.90522	205.12	2	1.4296e+07	6.7075e+06	1.1902e+07	4	4	0.95125	-0.0721035	73.125	4	3.2509e+07	1.532e+07	1.7188e+07
	3233	Tb927.8.8330	Tb08.28A12.350	calpain, putative,cysteine peptidase, putative		Q57WJ7					98.456	13	0	8	1	0.481098	-1.0556	0.00861597	6.85877	0.0986214	8	1	0.42619	-1.23043	11.566	2	2.3168e+07	7.8489e+06	1.8906e+07	8	1	0.483887	-1.04726	12.481	2	2.6755e+07	1.3413e+07	9.7558e+06	8	1	0.53995	-0.889102	21.511	2	3.1425e+07	1.1341e+07	2.0084e+07
	3488	Tb927.9.5700	Tb09.160.4210, Tb09.160.4210:mRNA, Tb09.160.4210:pep, chr9contig160.tmp0318	hypothetical protein, conserved		Q38EY5					238.85	1.2	0	2	2	0.48129	-1.05502	0.133481	2.90529	0.42973	1	1	0.26782	-1.90066		1	132250	16475	30136	2	2	0.707464	-0.499272		1	46611	90079	42171	2	2	0.5884	-0.765131	82.957	2	1.3264e+06	697430	629000
	1310	Tb927.11.1630	Tb11.55.0016, Tb11.55.0016:mRNA, Tb11.55.0016:pep	hypothetical protein, conserved		Q386Z1			x	x	93.434	2.6	0	2	2	0.482458	-1.05152	0.167137	2.5809	0.230731	1	1	0.58685	-0.768936		1	1.2155e+06	412100	1.2527e+06	1	1	0.396637	-1.33411		1	1.6648e+06	682830	532720	0	0				0	0	0	0
	1187	Tb927.11.13600	Tb11.01.5190, Tb11.01.5190:mRNA, Tb11.01.5190:pep	hypothetical protein, conserved		Q382H7				x	40.402	14.7	0	4	4	0.493477	-1.01894	0.139322	2.84351	0.426226	2	2	0.88433	-0.177343	54.421	2	5.4103e+06	2.2527e+06	1.369e+06	3	3	0.399888	-1.32233	95.548	3	3.6217e+06	2.3406e+06	3.0697e+06	3	3	0.33982	-1.55716	57.407	4	6.7052e+06	3.2592e+06	3.446e+06
	3592	Tb927.9.9810	Tb09.211.1360, Tb09.211.1360:mRNA, Tb09.211.1360:pep, chr9contig211.tmp0162c	hypothetical protein, conserved		Q38E19					16.882	12.5	0	2	2	0.497122	-1.00833	0.225978	2.14575	0.583238	1	1	0.8649	-0.209395		1	935480	148230	761670	1	1	0.226275	-2.14385		1	909890	346630	588850	2	2	0.62775	-0.671738	60.64	2	3.5955e+06	1.3371e+06	2.2584e+06
	480	Tb927.10.11520	Tb10.26.0390	hypothetical protein, conserved	TbTim13	Q389I9	x	x	x	x	13.421	41	0	5	5	0.49758	-1.007	0.0294814	5.08405	0.176838	4	4	0.42749	-1.22604	37.606	3	2.2021e+07	5.2576e+06	1.2433e+07	3	3	0.634196	-0.657	12.529	3	1.769e+07	1.3208e+07	8.8128e+06	3	3	0.4544	-1.13797	56.714	3	4.0848e+07	1.2791e+07	2.8057e+07
	718	Tb927.10.2590	TRYP_x-70a06.p2kb545_690, Tb10.70.5080	hypothetical protein, conserved		Q38BY6			x	x	91.396	2.3	0	2	2	0.498967	-1.00298	0.364173	1.4573	0.86092	2	2	0.17275	-2.53324	361.71	2	1.2716e+07	130280	279870	1	1	0.527983	-0.921436		1	410150	1.2272e+07	443760	1	1	1.362	0.445727		1	1.1673e+06	669590	497690
	2217	Tb927.4.4620	Tb04.3I12.400	cytochrome oxidase subunit VIII (COXVIII)	COXVIII	Q583E7			x	x	18.729	28.7	0	4	4	0.499283	-1.00207	0.0381386	4.7126	0.201506	3	3	0.43591	-1.1979	72.401	5	2.532e+07	1.5835e+07	3.1678e+07	4	4	0.432507	-1.2092	34.624	4	4.7513e+07	1.2096e+07	1.3224e+07	4	4	0.66016	-0.599112	31.677	6	8.5692e+07	3.3726e+07	5.1966e+07
	3135	Tb927.8.5860	Tb08.11J15.1100	50S ribosomal protein L17, putative		Q57YI7			x	x	35.06	19.3	0	3	3	0.501216	-0.996496	0.235771	2.08454	0.594648	1	1	0.30386	-1.71852		1	513280	2.5604e+06	6.7904e+06	3	3	0.36503	-1.45391	21.489	3	9.3508e+06	325030	188250	3	3	1.1352	0.182946	58.144	3	1.1454e+07	6.2704e+06	5.1836e+06
	531	Tb927.10.12960	Tb10.389.0550	Ras-related protein Rab5A (RAB5A)	RAB5A	Q388V0					24.484	23.9	0	4	4	0.502205	-0.993651	0.0685723	3.86623	0.274526	3	3	0.36582	-1.45079	71.768	3	1.526e+07	1.5441e+07	2.1667e+07	4	4	0.706265	-0.501719	42.561	3	3.7108e+07	9.1715e+06	6.0887e+06	3	3	0.49024	-1.02844	39.437	3	3.6144e+07	1.751e+07	1.8634e+07
	2724	Tb927.7.3030;Tb927.7.2990	Tb07.13M20.340	hypothetical protein, conserved						x	35.572	25.6	0	6	6	0.507358	-0.978925	0.0634771	3.97762	0.259141	3	3	0.35858	-1.47963	11.267	2	4.8376e+06	1.9754e+06	4.5558e+06	5	5	0.653979	-0.612683	17.344	2	6.5312e+06	3.1925e+06	1.6451e+06	3	3	0.55692	-0.844458	14.063	3	5.7583e+06	1.6323e+06	4.1261e+06
	2829	Tb927.7.5600	Tb07.10C21.410	leucine-rich repeat protein (LRRP), putative		Q582H5					114.62	3.5	0	3	3	0.507606	-0.978218	0.246333	2.02132	0.60322	2	2	0.60283	-0.730177	20.094	2	6.9548e+06	2.7022e+06	1.0855e+07	3	3	0.229295	-2.12473	58.253	3	1.3557e+07	3.824e+06	3.1309e+06	2	2	0.94622	-0.0797524	6.9548	3	1.1006e+07	5.7896e+06	5.2166e+06
	299	Tb11.v5.0643;Tb927.10.1620		dual specificity protein phosphatase, putative							50.624	8.1	0	3	3	0.511766	-0.966443	0.382924	1.38487	0.871453	2	2	0.15306	-2.70783		1	1.121e+06	1.2494e+06	1.7976e+06	1	1	0.895817	-0.158725		1	3.047e+06	941210	179750	1	1	0.97754	-0.0327724		1	4.7371e+06	2.579e+06	2.1581e+06
	2564	Tb927.6.4140	Tb06.4F7.140	paraflagellar rod component, putative (PFC4)	PFC4	Q586B2					13.009	51.3	0	5	5	0.512384	-0.964704	0.00284923	8.45521	0.0516045	4	4	0.53472	-0.903144	71.831	9	1.5359e+08	4.4709e+07	1.3087e+08	4	4	0.477236	-1.06723	46.252	9	1.7557e+08	9.4291e+07	5.9296e+07	4	4	0.52714	-0.923742	53.75	7	2.0138e+08	6.6197e+07	1.3518e+08
	160	Tb927.10.1130;Tb11.0520	TRYP_x-70a06.p2kb545_959, Tb10.70.6960	dynein arm light chain, axonemal, putative		Q4FKF9					31.176	14.2	0	3	3	0.522347	-0.93692	0.374114	1.41845	0.825543	1	1	0.73501	-0.444164		1	818460	686640	942130	2	2	0.17099	-2.54802	258.77	2	1.6288e+06	395140	423320	2	2	1.134	0.181421	5.3135	2	8.224e+06	4.5692e+06	3.6547e+06
	900	Tb927.10.7380	TRYPtp6k15-3d06.p1c_467, Tb10.6k15.3290	hypothetical protein, conserved		Q38AM5			x	x	39.706	9.2	0	3	3	0.526463	-0.925596	0.471075	1.08597	1.05015	1	1	0.17615	-2.50512		1	2.4137e+06	74695	885730	2	2	0.396479	-1.33468		1	960420	1.0317e+06	1.382e+06	1	1	2.0893	1.06302		1	6.5086e+06	4.6031e+06	1.9055e+06
	1867	Tb927.3.1410	Tb03.1J15.440	cytochrome oxidase subunit VII (COXVII)	COXVII	Q57XX4			x	x	19.264	26.7	0	4	4	0.536739	-0.897707	0.00446442	7.80731	0.0601831	4	4	0.58312	-0.778135	56.821	4	6.0989e+06	2.0508e+06	5.6472e+06	3	3	0.519238	-0.945533	40.162	4	7.698e+06	3.5844e+06	2.5144e+06	2	2	0.5107	-0.969452	19.981	3	5.9249e+06	1.5795e+06	4.3454e+06
	742	Tb927.10.3040	TRYP_x-70a06.p2kb545_603, Tb10.70.4500	hypothetical protein, conserved		Q38BU1			x	x	15.505	18.5	0	2	2	0.537473	-0.895735	0.0600063	4.05874	0.2299	1	1	0.39123	-1.35391	39.298	2	3.5965e+06	1.7606e+06	3.1419e+06	2	2	0.615536	-0.700085	56.452	2	4.9024e+06	2.5818e+06	1.0147e+06	2	2	0.64474	-0.633211	51.659	2	5.797e+06	2.8607e+06	2.9363e+06
	2055	Tb927.3.700	Tb03.27F10.880	hypothetical protein, conserved		Q57WV3				x	9.1377	18.8	0	2	2	0.537946	-0.894465	0.17748	2.49427	0.209049	2	2	0.45047	-1.1505	89.416	3	6.0705e+06	27876	0	1	1				0	27876	3.4043e+06	2.6662e+06	2	2	0.64241	-0.638434	21.081	4	8.9689e+06	3.4649e+06	5.504e+06
	2722	Tb927.7.2950	Tb07.13M20.500	hypothetical protein, conserved		Q57YA5					74.103	7.6	0	3	3	0.538837	-0.89208	0.304132	1.71723	0.651012	2	2	0.21929	-2.18909		1	1.0389e+06	2.1361e+06	3.1446e+06	3	3	0.904568	-0.144699	58.907	3	5.2808e+06	763900	275010	3	3	0.7887	-0.342451	23.355	3	5.287e+06	2.0353e+06	3.2517e+06
	693	Tb927.10.210	Tb10.100.0100	GPI transamidase component GAA1 (TbGAA1)	TbGAA1	Q38CL7					51.313	5.9	0	2	2	0.540239	-0.88833	0.0255174	5.29237	0.144687	2	2	0.46858	-1.09363	15.299	3	5.3015e+06	5.5088e+06	1.0143e+07	2	2	0.513242	-0.96229	45.655	3	1.5652e+07	3.0651e+06	2.2364e+06	2	2	0.65562	-0.609068	18.144	3	9.8861e+06	4.3783e+06	5.5078e+06
	2958	Tb927.8.1890	Tb08.26N11.340	cytochrome c1, heme protein, mitochondrial precursor		D6XKS6			x	x	30.071	52.3	0	9	9	0.540791	-0.886857	0.0162766	5.94105	0.114548	7	7	0.49469	-1.0154	116.58	9	6.4363e+07	2.3022e+07	6.563e+07	8	8	0.504592	-0.986811	55.816	11	8.8652e+07	3.7484e+07	2.6879e+07	7	7	0.6336	-0.658356	60.584	12	1.3115e+08	5.3303e+07	7.7849e+07
	3332	Tb927.9.13240	Tb09.211.4100, Tb09.211.4100:mRNA, Tb09.211.4100:pep, chr9contig211.tmp0456c	hypothetical protein, conserved		Q38D98					18.381	13.3	0	2	2	0.543014	-0.880938	0.195793	2.3526	0.228465	0	0				0	0	119570	2.8614e+06	2	2	0.659239	-0.601126		1	2.981e+06	0	0	2	2	0.44728	-1.16075		1	4.1797e+06	2.8092e+06	1.3704e+06
	2500	Tb927.6.2550	Tb06.4M18.1180	RNA-binding protein, putative (TRRM2)	TRRM2	Q584Q1					79.849	17.4	0	7	7	0.546787	-0.87095	0.176769	2.50006	0.424699	5	5	0.32098	-1.63944	70.479	5	1.8607e+07	1.273e+07	1.6668e+07	6	6	0.886761	-0.173383	32.756	5	2.9398e+07	8.532e+06	1.0075e+07	6	6	0.57434	-0.800023	49.813	5	3.7185e+07	1.8028e+07	1.9157e+07
	728	Tb927.10.2800	TRYP_x-70a06.p2kb545_659, Tb10.70.4850	hypothetical protein, conserved		Q38BW5			x	x	18.838	16.9	0	2	2	0.546809	-0.870892	0.0840844	3.57202	0.269861	1	1	0.42742	-1.22627		1	1.1674e+06	4.6268e+06	7.5213e+06	2	2	0.789266	-0.341417	36.424	2	1.2148e+07	722510	444850	1	1	0.48465	-1.04498		1	1.2221e+06	412920	809190
	2552	Tb927.6.3930	Tb06.4F7.470	hypothetical protein, conserved		Q585Z1			x	x	49.246	8.9	0	3	3	0.548936	-0.86529	0.109401	3.1923	0.312446	1	1	0.44504	-1.16799	67.021	2	1.7149e+06	2.5352e+06	3.7688e+06	3	3	0.846453	-0.240498	107.5	3	6.304e+06	1.0928e+06	622070	2	2	0.4391	-1.18738	47.889	3	1.7012e+07	7.1103e+06	9.9017e+06
	2818	Tb927.7.5260	Tb07.27E10.540	hypothetical protein, conserved		Q57ZG3	x	x	x	x	22.68	11.9	0.0032699	2	2	0.54927	-0.864413	0.195406	2.35546	0.451115	1	1	0.29408	-1.76572		1	522650	768390	738150	1	1	0.76929	-0.378401		1	1.5065e+06	349130	173510	1	1	0.73249	-0.449119		1	3.574e+06	1.6092e+06	1.9648e+06
	3495	Tb927.9.6090;Tb11.v5.0854	Tb09.160.4460, Tb09.160.4460:mRNA, Tb09.160.4460:pep, chr9contig160.tmp0332	PTP1-interacting protein, 39 kDa		Q38EW0			x		39.499	43.4	0	14	2	0.555396	-0.848412	0.124169	3.00963	0.330578	12	1	0.35616	-1.4894	0.49742	2	1.4373e+07	6.8905e+06	7.9019e+06	13	1	0.764409	-0.387583	1.695	2	1.4792e+07	7.4735e+06	6.8996e+06	14	2	0.62927	-0.668249	13.325	3	5.105e+07	2.3122e+07	2.7927e+07
	330	Tb11.v5.0868;Tb927.9.2520		mitotubule-associated protein Gb4, putative						x	110.57	12.5	0	3	3	0.557136	-0.843898	0.546983	0.870432	1.17431	2	2	1.4363	0.522357		1	1.5834e+06	302170	2.1486e+06	1	1	0.110229	-3.18142	29.231	2	2.4508e+06	355110	1.2283e+06	1	1	1.0923	0.127369		1	2.4588e+06	1.4001e+06	1.0587e+06
	2289	Tb927.5.1710	Tb05.1P6.870	ribonucleoprotein p18, mitochondrial precursor, putative		Q57ZP0			x	x	21.226	45.7	0	9	9	0.558359	-0.840736	0.0798412	3.64672	0.252967	9	9	0.5655	-0.822401	53.037	22	8.067e+08	2.4639e+08	6.1787e+08	8	8	0.409584	-1.28777	36.379	18	8.6426e+08	4.0986e+08	3.9684e+08	7	7	0.75156	-0.41204	28.855	25	1.0151e+09	4.6917e+08	5.4595e+08
	1809	Tb927.2.4780		hypothetical protein, conserved		Q586S2					106.44	10	0	6	6	0.562865	-0.829138	0.130745	2.93517	0.333435	4	4	0.73724	-0.439794	59.454	4	1.4073e+08	783210	4.5362e+06	3	3	0.680689	-0.554933	109.97	2	5.3195e+06	6.0072e+07	8.0653e+07	1	1	0.35535	-1.49269		1	1.2027e+06	405780	796880
	2405	Tb927.5.510	Tb05.29K2.650	hypothetical protein, conserved		Q57VW2			x	x	14.154	18.1	0	2	2	0.570208	-0.81044	0.087607	3.51281	0.257088	2	2	0.50665	-0.980939	15.556	4	1.1107e+07	4.1605e+06	6.5827e+06	2	2	0.809389	-0.305095	34.029	4	1.0743e+07	6.0602e+06	5.0466e+06	2	2	0.4521	-1.14529	44.436	4	1.9045e+07	8.5343e+06	1.051e+07
	2240	Tb927.4.540	Tb04.5D20.700	hypothetical protein, conserved		Q57US1					58.63	4.9	0	2	2	0.570985	-0.808475	0.0756224	3.72504	0.0787844	1	1				0	171470	586840	1.1006e+06	2	2	0.534045	-0.904966	7.3419	2	1.6875e+06	0	171470	1	1	0.61048	-0.711984		1	918180	452100	466080
	1320	Tb927.11.16510	237.t00927, Tb11.01.8225, Tb11.01.8225:mRNA, Tb11.01.8225:pep	hypothetical protein, conserved		Q381D5			x	x	16.327	53.4	0	5	5	0.572836	-0.803806	0.0180189	5.79435	0.109382	4	4	0.62724	-0.672911	123.44	4	3.92e+07	1.2918e+07	4.4855e+07	4	4	0.492756	-1.02105	104.96	3	5.7773e+07	2.0643e+07	1.8557e+07	3	3	0.60817	-0.717453	12.181	3	6.9725e+07	2.4627e+07	4.5098e+07
	1444	Tb927.11.3640	Tb11.02.1110, Tb11.02.1110:mRNA, Tb11.02.1110:pep	hypothetical protein, conserved		Q386E8			x	x	21.781	19.5	0	3	3	0.57434	-0.800022	0.29727	1.75015	0.572727	2	2	0.67488	-0.567297	36.74	3	3.5119e+06	96744	209550	1	1	1.0388	0.0549167		1	306290	1.9437e+06	1.5682e+06	2	2	0.27024	-1.88769	69.529	2	1.2385e+07	1.9068e+06	1.0478e+07
	380	Tb927.1.2990		hypothetical protein, conserved		Q4GYS4			x	x	115.95	4.1	0	3	3	0.579641	-0.786769	0.0140694	6.1513	0.0943204	2	2	0.64363	-0.635697	5.3731	3	8.5892e+06	3.2776e+06	6.0758e+06	3	3	0.514007	-0.960141	38.723	4	9.3534e+06	5.1631e+06	3.4261e+06	2	2	0.58867	-0.764469	35.235	3	1.2439e+07	5.6425e+06	6.7968e+06
	1888	Tb927.3.1890	Tb03.30P12.660	cytochrome c oxidase assembly protein, putative		Q57ZC2			x	x	33.231	19.7	0	4	4	0.58025	-0.785253	0.0110588	6.49866	0.08327	2	2	0.51903	-0.94611	6.0024	3	3.4749e+06	1.6344e+06	3.7364e+06	4	4	0.597836	-0.742179	48.484	2	5.3709e+06	1.9405e+06	1.5344e+06	2	2	0.62961	-0.66747	20.638	3	8.7212e+06	4.0419e+06	4.6793e+06
	3155	Tb927.8.620	Tb08.12O16.180	KREPA3,RNA-editing complex protein MP42 (KREPA3)	KREPA3	D6XMN0			x	x	42.267	13.5	0	5	5	0.581044	-0.783281	0.143502	2.80086	0.333774	4	4	0.40267	-1.31233	62.652	5	1.2314e+07	5.4231e+06	6.7495e+06	5	5	0.891186	-0.166201	39.468	6	1.2173e+07	5.4772e+06	6.8369e+06	4	4	0.54665	-0.871311	57.739	5	1.8725e+07	9.8603e+06	8.865e+06
	2718	Tb927.7.2790	Tb07.13M20.660	hypothetical protein, conserved		Q57Y89					79.302	4	0	2	2	0.581794	-0.781419	0.0742884	3.75072	0.225761	1	1	0.4473	-1.16069		1	373410	395400	986720	2	2	0.57277	-0.803971	1.9988	2	1.3821e+06	179510	193900	1	1	0.76865	-0.379601	13.452	2	5.314e+06	2.6562e+06	2.6578e+06
	520	Tb927.11.9730;Tb927.10.12680	Tb11.01.1480, Tb11.01.1480:mRNA, Tb11.01.1480:pep	60S ribosomal protein L34, putative		Q383V6					19.336	17.1	0	2	2	0.583084	-0.778224	0.0422074	4.56636	0.165156	2	2	0.46529	-1.1038	43.663	6	7.5576e+06	3.8558e+06	7.3133e+06	2	2	0.674946	-0.567156	32.459	6	1.1169e+07	4.1647e+06	3.3929e+06	2	2	0.63125	-0.663717	30.339	6	1.5442e+07	6.1539e+06	9.2877e+06
	159	Tb11.0400;Tb927.11.7700;Tb11.0300		P27 protein, putative (P27)	P27				x	x	27.701	30.7	0	8	8	0.583839	-0.776358	0.0176506	5.82414	0.104533	7	7	0.50754	-0.978407	48.443	8	4.5418e+07	2.3954e+07	4.4683e+07	7	7	0.646705	-0.62882	37.445	9	6.8637e+07	2.3604e+07	2.1814e+07	8	8	0.60632	-0.721849	27.935	9	9.8075e+07	3.9021e+07	5.9054e+07
	893	Tb927.10.7210	TRYPtp6k15-3d06.p1c_494, Tb10.6k15.3480	hypothetical protein, conserved		Q38AP2					26.255	17.5	0	3	3	0.585892	-0.771294	0.0250082	5.32146	0.124316	2	2	0.63538	-0.654308	69.07	2	2.6727e+07	1.031e+07	2.4474e+07	3	3	0.641807	-0.639788	31.328	3	3.4785e+07	1.7532e+07	9.1946e+06	2	2	0.49319	-1.01978	38.318	3	4.0878e+07	1.288e+07	2.7998e+07
	3577	Tb927.9.9310	Tb09.211.0950, Tb09.211.0950:mRNA, Tb09.211.0950:pep, chr9contig211.tmp0115c	hypothetical protein, conserved		Q38E61			x	x	106.49	4	0	3	3	0.589222	-0.763116	0.103347	3.27443	0.266437	3	3	0.41991	-1.25185	39.851	3	4.0736e+06	831260	1.9562e+06	2	2	0.614439	-0.702658	40.987	2	2.7874e+06	2.3569e+06	1.7166e+06	2	2	0.79287	-0.334844	19.674	2	2.7995e+06	1.2326e+06	1.5669e+06
	2457	Tb927.6.1680	Tb06.28P18.530	mitochondrial RNA binding protein 1 (MRB1680)	MRB1680	Q585P3			x	x	58.05	8.6	0	4	4	0.593616	-0.752398	0.0700626	3.83521	0.210375	4	4	0.44518	-1.16754	78.075	4	8.8388e+06	1.1992e+06	3.611e+06	2	2	0.714235	-0.48553	8.776	2	4.8102e+06	5.8486e+06	2.9902e+06	2	2	0.65787	-0.604126	10.378	2	2.6776e+06	921970	1.7557e+06
	1423	Tb927.11.320	239.t00106, Tb11.03.0815, Tb11.03.0815:mRNA, Tb11.03.0815:pep	dynein light chain 1, putative		Q387L9					10.427	32.2	0	2	2	0.593888	-0.751738	0.0549202	4.18652	0.183831	2	2	0.46058	-1.11848	72.925	2	1.0093e+07	3.0213e+06	7.8407e+06	2	2	0.663922	-0.590913	16.353	2	1.0862e+07	5.9201e+06	4.1734e+06	2	2	0.685	-0.545824	38.721	2	1.3662e+07	6.7458e+06	6.9161e+06
	553	Tb927.10.13600	Tb10.05.0050	hypothetical protein, conserved,hypothetical protein		Q388N8			x	x	18.522	28.5	0	4	4	0.596092	-0.746394	0.0312187	5.00145	0.135062	3	3	0.54349	-0.879675	40.182	4	9.0079e+06	1.7829e+06	4.5034e+06	3	3	0.542152	-0.88323	8.6648	2	6.2862e+06	4.4491e+06	4.5588e+06	3	3	0.71883	-0.476277	20.167	3	8.9944e+06	4.4444e+06	4.55e+06
	2876	Tb927.7.6850	Tb07.25D22.110	trans-sialidase (TS)	TS	Q57XJ2					84.543	41.4	0	23	9	0.596279	-0.745941	0.0188812	5.7269	0.103977	20	8	0.5502	-0.861972	34.407	9	6.1752e+07	3.6507e+07	5.5304e+07	23	9	0.55966	-0.837378	60.433	9	9.1811e+07	2.8578e+07	3.3174e+07	21	8	0.6885	-0.538471	30.319	8	1.2995e+08	6.0482e+07	6.9466e+07
	3179	Tb927.8.680	Tb08.12O16.250	KREPA5,RNA-editing complex protein (KREPA5)	KREPA5	Q57YG2			x	x	19.083	17.8	0	2	2	0.600634	-0.735441	0.177968	2.49031	0.360241	1	1	0.97975	-0.0295144		1	1.4517e+06	406420	1.0295e+06	1	1	0.431313	-1.21319		1	1.4359e+06	550010	901730	1	1	0.51277	-0.963616		1	7.0349e+06	3.1055e+06	3.9294e+06
	3158	Tb927.8.6250	Tb08.11J15.460	hypothetical protein, conserved		Q57YM6					75.474	5.8	0	3	3	0.602992	-0.729789	0.0880045	3.50628	0.232105	2	2	0.48521	-1.04332	12.887	2	2.2212e+06	1.2698e+06	1.4231e+06	3	3	0.825559	-0.276556	36.841	3	2.693e+06	1.2636e+06	957620	2	2	0.54734	-0.869491	49.304	3	4.248e+06	1.5914e+06	2.6566e+06
	778	Tb927.10.390	TRYP_x-70a06.p2kb545_1092, Tb10.70.7950	hypothetical protein, conserved		Q38CJ9					16.343	33.6	0	3	3	0.605514	-0.723767	0.582035	0.780822	0.766902	0	0				0	0	3.6305e+06	6.8205e+06	2	2	0.315776	-1.66303	41.558	3	1.0451e+07	0	0	1	1	1.1611	0.215492		1	3.6751e+07	1.8895e+07	1.7856e+07
	3430	Tb927.9.3340	Tb09.160.1990, Tb09.160.1990:mRNA, Tb09.160.1990:pep, chr9contig160.tmp0565	hypothetical protein, conserved		Q38FJ4	x	x		x	20.051	19	0	2	2	0.609638	-0.713976	0.0345587	4.85481	0.136286	2	2	0.71976	-0.474412	58.354	3	5.196e+06	2265900	3.9362e+06	2	2	0.518941	-0.946357	10.859	3	6.202e+06	1803800	3.3921e+06	2	2	0.60661	-0.721159	4.3437	3	1.6115e+07	6.2658e+06	9.8491e+06
	972	Tb927.10.8960	TRYPtp6k15-3d06.p1c_215, Tb10.6k15.1470	hypothetical protein, conserved		Q38A78					26.87	13.5	0	3	3	0.611052	-0.710634	0.146637	2.76967	0.306973	3	3	0.42998	-1.21766	41.2	3	1.8215e+07	5.6494e+06	1.298e+07	3	3	0.8967	-0.157302	63.193	3	1.863e+07	9.3126e+06	8.9024e+06	3	3	0.59175	-0.75694	41.944	3	2.4302e+07	8.2169e+06	1.6085e+07
	2986	Tb927.8.2390	Tb08.26A17.200	hypothetical protein, conserved		Q57XF0					171.07	1.2	0.0090909	2	2	0.613782	-0.704202	0.0281861	5.14887	0.120795	1	1	0.72553	-0.462893	18.569	2	3.9455e+06	5.5335e+06	1.0306e+07	2	2	0.568505	-0.814755	75.807	2	1.5839e+07	1.9404e+06	2.0051e+06	1	1	0.5606	-0.834956		1	3.1104e+06	1.0879e+06	2.0225e+06
	2980	Tb927.8.2280;Tb927.8.2260;Tb927.8.2270	Tb08.26A17.60	hypothetical protein, conserved							21.768	30.7	0	5	1	0.617098	-0.696428	0.472106	1.08282	0.520863	5	1	0.39657	-1.33435		1	1.1943e+06	0	0	3	0				0	0	778660	415620	4	1	0.96026	-0.058503		1	1.3212e+06	640370	680850
	2452	Tb927.6.1590	Tb06.28P18.330	hypothetical protein, conserved		Q585Q1			x	x	51.554	19.7	0	6	6	0.619218	-0.69148	0.188724	2.40565	0.352373	5	5	0.40084	-1.3189	79.96	4	1.7586e+07	1.1204e+07	1.6903e+07	6	6	0.634759	-0.655718	105.96	5	2.8106e+07	9.6519e+06	7.9338e+06	4	4	0.93315	-0.0998191	28.495	4	2.5895e+07	1.2499e+07	1.3396e+07
	2275	Tb927.5.1310	Tb05.30H13.320	protoheme IX farnesyltransferase, putative		Q57VD2			x	x	40.298	7.5	0	2	2	0.620498	-0.688502	0.0961347	3.3788	0.230433	1	1	0.75677	-0.402073		1	1.7398e+06	1.4496e+06	2.731e+06	1	1	0.697837	-0.519039		1	4.1805e+06	919540	820300	2	2	0.45238	-1.14439		1	6.1858e+06	1.6972e+06	4.4886e+06
	1194	Tb927.11.13690.1;Tb927.11.13690.2		radial spoke protein RSP11, putative							19.101	17.8	0	2	2	0.620642	-0.688166	0.0804303	3.63612	0.207924	2	2	0.59109	-0.75855	55.344	2	9.8401e+06	4.1359e+06	5.8532e+06	2	2	0.497265	-1.00791	84.838	2	9.9891e+06	4.2703e+06	5.5698e+06	2	2	0.81336	-0.298034	40.289	2	1.9463e+07	9.3097e+06	1.0153e+07
	946	Tb927.10.8320	TRYPtp6k15-3d06.p1c_324, Tb10.6k15.2180	cytochrome oxidase subunit IX (COXIX)	COXIX	Q38AD2			x	x	13.786	46	0	3	3	0.622078	-0.684833	0.0422739	4.56409	0.145459	2	2	0.67192	-0.573639	19.114	3	2.3971e+07	2.0797e+06	6.6737e+06	2	2	0.703383	-0.507617	7.1794	2	8.7534e+06	1.0609e+07	1.3362e+07	1	1	0.50936	-0.973242	0.35367	2	5.0628e+06	1.7393e+06	3.3235e+06
	2802	Tb927.7.4470	Tb07.26A24.930	hypothetical protein, conserved		Q57X63					22.398	13	0	2	2	0.622375	-0.684143	0.15143	2.72328	0.301626	2	2	0.43511	-1.20055	73.119	4	1.6669e+07	2.0862e+06	4.7975e+06	1	1	0.617284	-0.695994		1	6.8837e+06	7.8543e+06	8.8148e+06	2	2	0.89758	-0.155888	48.9	3	1.7628e+07	8.71e+06	8.9178e+06
	1493	Tb927.11.4680	TRYP_xi-1013a02.q1k_19, Tb11.02.2280, Tb11.02.2280:mRNA, Tb11.02.2280:pep	hypothetical protein, conserved		Q385U9			x	x	40.02	19.1	0	4	4	0.623143	-0.682364	0.158413	2.65823	0.309667	4	4	0.41008	-1.28602	47.873	5	1.7741e+07	9.7074e+06	1.5702e+07	4	4	0.834725	-0.260628	16.849	5	2.5409e+07	7.876e+06	9.8647e+06	4	4	0.70689	-0.500442	24.778	4	2.8327e+07	1.4208e+07	1.412e+07
	3493	Tb927.9.5960	Tb09.160.4380, Tb09.160.4380:mRNA, Tb09.160.4380:pep, chr9contig160.tmp0327	succinate dehydrogenase, putative		Q38EW9		x	x	x	21.281	36.2	0	5	5	0.623605	-0.681295	0.0344265	4.86034	0.129785	4	4	0.52199	-0.937906	44.96	6	1.6986e+07	7.5483e+06	1.6012e+07	5	5	0.697788	-0.519139	28.526	4	2.356e+07	9.0136e+06	7.9724e+06	4	4	0.6658	-0.586839	27.337	6	4.3111e+07	1.9221e+07	2.3891e+07
	2002	Tb927.3.4780;Tb927.3.4740	Tb03.48K5.380	hypothetical protein, conserved					x		45.763	8	0.00061125	2	2	0.624221	-0.67987	0.0439546	4.50784	0.147443	1	1	0.62597	-0.675835		1	1.8282e+06	1.0078e+06	1.2921e+06	2	2	0.744048	-0.426533	115.88	2	2.2999e+06	950610	877560	1	1	0.52223	-0.937243		1	747840	302870	444970
	2639	Tb927.7.1070	Tb07.27M11.120	KREX1,RNA-editing complex protein,exonuclease (KREX1)	KREX1	Q57WU3			x		98.694	7.7	0	5	5	0.624707	-0.678749	0.210509	2.24804	0.373119	4	4	0.37614	-1.41066	60.19	3	4.2646e+06	3.9143e+06	5.9753e+06	3	3	0.87858	-0.186754	42.774	3	9.8896e+06	2.7805e+06	1.4842e+06	2	2	0.73773	-0.438835	64.172	2	1.1965e+07	6.9088e+06	5.0558e+06
	3442	Tb927.9.3650	Tb09.160.2260, Tb09.160.2260:mRNA, Tb09.160.2260:pep, chr9contig160.tmp0196	kinesin (Kif-13-1)	Kif-13-1	Q38FG7					77.434	5.9	0	3	2	0.625992	-0.675784	0.0553395	4.17555	0.165942	3	2	0.51555	-0.955816	25.268	2	3.6074e+06	1.8358e+06	2.7475e+06	2	1	0.767636	-0.381505		1	4.5832e+06	2.2057e+06	1.4018e+06	2	1	0.61984	-0.690032		1	4.9649e+06	2.0297e+06	2.9352e+06
	2570	Tb927.6.4250	Tb06.26G9.1080	hypothetical protein, conserved		Q586Z2					24.919	12.3	0	2	2	0.627671	-0.67192	0.241252	2.05139	0.218463	0	0				0	0	1.6416e+06	2.7928e+06	2	2	0.755572	-0.404358		1	4.4344e+06	0	0	1	1	0.52142	-0.939482		1	7.7761e+06	3.5053e+06	4.2708e+06
	2731	Tb927.7.3130	Tb07.13M20.180	hypothetical protein, conserved		Q57YC3					102.83	2.1	0	2	2	0.627697	-0.67186	0.210259	2.24976	0.369022	1	1	0.58606	-0.77088		1	892270	586400	689230	2	2	1.00768	0.0110354	21.493	3	1.2756e+06	435260	457010	2	2	0.41878	-1.25574	27.445	3	2.8289e+06	1.1084e+06	1.7205e+06
	2774	Tb927.7.3940	Tb07.5F10.810	mitochondrial carrier protein,ADP/ATP mitochondrial translocase, putative,adenine nucleotide mitochondrial translocator, putative (MCP16)	MCP16	Q57UM4			x		36.34	42.3	0	12	12	0.632096	-0.661785	0.00180702	9.11217	0.0281701	11	11	0.60812	-0.717572	53.098	15	1.1743e+08	7.8461e+07	7.7282e+07	12	12	0.641396	-0.640713	54.46	15	1.5574e+08	7.2592e+07	4.4836e+07	12	12	0.64749	-0.62707	32.751	18	2.0811e+08	9.3022e+07	1.1509e+08
	970	Tb927.10.8940	TRYPtp6k15-3d06.p1c_221, Tb10.6k15.1500	flagellum targeting protein kharon1, putative (KH1)	KH1	Q38A80					45.398	81	0	29	29	0.632417	-0.661051	0.030188	5.04988	0.117533	27	27	0.61705	-0.696541	87.553	47	1.1861e+09	4.01e+08	7.7081e+08	26	26	0.556886	-0.844546	56.956	47	1.1718e+09	5.9122e+08	5.949e+08	25	25	0.73608	-0.442066	41.666	52	1.8331e+09	8.4486e+08	9.882e+08
	2337	Tb927.5.2850	Tb05.26K5.370	radial spoke protein RSP2, putative		Q57ZW1					57.586	11.4	0	5	5	0.632797	-0.660185	0.0542023	4.2055	0.160291	4	4	0.52049	-0.942058	47.027	3	8.0117e+06	2.138e+06	4.4843e+06	3	3	0.636618	-0.6515	72.728	2	6.6223e+06	3.8076e+06	4.2041e+06	3	3	0.76472	-0.386996	30.975	3	5.9361e+06	2.6405e+06	3.2956e+06
	745	Tb927.10.3100	TRYP_x-70a06.p2kb545_589, Tb10.70.4400	glycerol-3-phosphate acyltransferase, putative		Q38BT6					78.194	7.6	0	4	4	0.633235	-0.659187	0.0236182	5.40396	0.103141	2	2	0.70408	-0.506189	71.274	2	1.2883e+06	1.0568e+06	2.5905e+06	3	3	0.552669	-0.855511	5.2716	3	3.6473e+06	652510	635790	1	1	0.65254	-0.615862		1	1.2549e+06	502680	752270
	3039	Tb927.8.3650;Tb11.v5.0766	Tb08.10J17.790	folate transporter, putative,expression site-associated gene 10 (ESAG10) protein, putative		Q580Y5					69.928	16.5	0	7	1	0.635216	-0.654682	0.0454383	4.45995	0.144526	7	1	0.59788	-0.742072		1	908850	896240	1.8711e+06	7	1	0.554939	-0.849599		1	2.7673e+06	499930	408920	7	1	0.77251	-0.372374	12.573	2	3.6335e+06	1.379e+06	2.2545e+06
	1021	Tb927.11.10080	Tb11.01.1840, Tb11.01.1840:mRNA, Tb11.01.1840:pep	hypothetical protein, conserved		Q383S1			x	x	21.564	30.7	0	4	4	0.635986	-0.652934	0.0247774	5.33483	0.104734	3	3	0.55008	-0.862287	81.305	2	1.6127e+07	5.9879e+06	1.9272e+07	3	3	0.681013	-0.554245	58.398	3	2.526e+07	6.5028e+06	9.6243e+06	4	4	0.68669	-0.542269	21.089	4	3.7083e+07	1.7027e+07	2.0056e+07
	822	Tb927.10.5400	TRYP_x-70a06.p2kb545_225, Tb10.70.1640	hypothetical protein, conserved		Q38B63			x		63.396	9.4	0	4	4	0.636668	-0.651387	0.149262	2.74408	0.284561	3	3	0.65571	-0.60887	12.463	3	2.1678e+07	1.0906e+07	1.6783e+07	4	4	0.446229	-1.16414	46.577	5	2.7689e+07	1.0521e+07	1.1157e+07	4	4	0.882	-0.181149	16.643	6	3.4759e+07	1.6956e+07	1.7803e+07
	785	Tb927.10.4050	TRYP_x-70a06.p2kb545_428, Tb10.70.3220	serine palmitoyltransferase, putative		Q38BJ5					61.392	16.9	0	5	1	0.641885	-0.639613	0.575483	0.797155	0.663496	0	0				0	0	220430	522150	4	1	0.365457	-1.45223		1	742580	0	0	3	1	1.1274	0.172999		1	1.5064e+06	902020	604330
	2924	Tb927.8.1240	Tb08.29O4.390	electron transfer flavoprotein-ubiquinone oxidoreductase, putative		Q57VN1			x	x	62.374	16.1	0	5	5	0.642322	-0.638632	0.0249893	5.32254	0.102894	1	1	0.61163	-0.709269		1	223370	770560	1.4091e+06	2	2	0.586132	-0.770702	59.64	2	2.1796e+06	138750	84612	4	4	0.73922	-0.435924	42.453	3	2.8944e+07	1.7909e+07	1.1035e+07
	870	Tb927.10.6610	TRYP_x-70a06.p2kb545_23, Tb10.70.0170	chaperone protein DNAj, putative		Q38AU5					31.198	15.7	0	3	3	0.643457	-0.636083	0.0207957	5.58757	0.0931876	3	3	0.56737	-0.817638	74.437	2	5.6905e+06	4.5234e+06	4.2774e+06	3	3	0.70279	-0.508834	75.272	2	8.8007e+06	2.7907e+06	2.8998e+06	3	3	0.66814	-0.581778	57.802	2	1.1644e+07	5.045e+06	6.599e+06
	2188	Tb927.4.3920	Tb04.1D20.800	hypothetical protein, conserved		Q57XZ6					121.77	6.6	0	4	4	0.64418	-0.634464	0.095532	3.38787	0.211573	3	3	0.60205	-0.732045		1	3.0516e+06	1.4376e+06	3.3631e+06	3	3	0.85317	-0.229096	51.924	2	4.8007e+06	1.3729e+06	1.6787e+06	3	3	0.52042	-0.942252	60.162	2	7.242e+06	3.5326e+06	3.7094e+06
	2101	Tb927.4.1610	Tb04.2L9.1000	hypothetical protein, conserved		Q581S0			x	x	39.631	28.7	0	10	10	0.644901	-0.632851	0.0332129	4.91211	0.118301	8	8	0.6752	-0.566613	45.438	10	1.1525e+07	4.0659e+06	5.9241e+06	7	7	0.722335	-0.469261	48.616	6	9.99e+06	5.3179e+06	6.2069e+06	7	7	0.54993	-0.86268	52.047	8	2.0003e+07	8.8067e+06	1.1196e+07
	1316	Tb927.11.16460	Tb11.01.8150, Tb11.01.8150:mRNA, Tb11.01.8150:pep	hypothetical protein, conserved		Q381E0					82.494	3.9	0	2	2	0.646528	-0.629216	0.134593	2.89333	0.110264	0	0				0	0	168560	1.9267e+06	2	2	0.588755	-0.764261		1	2.0953e+06	0	0	2	2	0.70997	-0.49417		1	2.2336e+06	1.1508e+06	1.0827e+06
	2231	Tb927.4.5120	Tb04.3M17.610	hypothetical protein, conserved		Q584J4				x	155.28	10.8	0	3	3	0.647036	-0.628083	0.0539355	4.21262	0.152089	1	1	0.68917	-0.537068		1	1.1546e+06	1.7675e+06	3.2624e+06	3	3	0.746269	-0.422233	41.716	3	5.03e+06	488410	666170	1	1	0.5267	-0.924947	7.6992	2	918800	344240	574560
	664	Tb927.10.15830	TRYP_x-61h03.q2kb185_71, Tb10.61.0460	hypothetical protein, conserved		Q387T1			x	x	29.207	19.2	0	3	3	0.648744	-0.624279	0.0770263	3.6985	0.184069	3	3	0.53904	-0.891536	56.292	4	9.8693e+06	4.415e+06	7.9001e+06	3	3	0.611359	-0.709908	34.928	4	1.2315e+07	4.9921e+06	4.8773e+06	3	3	0.82852	-0.271392	37.51	4	1.1832e+07	6.251e+06	5.5807e+06
	3491	Tb927.9.5890	Tb09.160.4300, Tb09.160.4300:mRNA, Tb09.160.4300:pep, chr9contig160.tmp0325	solanesyl-diphosphate synthase, putative,trans-octaprenyltranstransferase		Q38EX7			x	x	39.253	61.3	0	18	18	0.652191	-0.616634	0.0201238	5.63495	0.0888209	15	15	0.61189	-0.708656	86.259	18	1.4385e+08	9.8002e+07	1.7326e+08	15	15	0.614628	-0.702214	57.743	18	2.7127e+08	8.2113e+07	6.1735e+07	14	14	0.73763	-0.439031	39.061	19	2.6241e+08	1.1093e+08	1.5148e+08
	1785	Tb927.2.4090		hypothetical protein, conserved		Q586V9			x		29.38	17.8	0	4	4	0.655238	-0.60991	0.0048829	7.67805	0.0427759	4	4	0.69483	-0.525268	30.232	4	1.0329e+07	5.38e+06	8.2599e+06	4	4	0.641067	-0.641454	23.288	3	1.364e+07	4.9228e+06	5.4067e+06	3	3	0.63156	-0.663008	29.834	4	1.3422e+07	5.7529e+06	7.669e+06
	3165	Tb927.8.6420	Tb08.11J15.120	beta-ketoacyl-ACP reductase 2 (KAR2)	KAR2	Q57YP3			x		55.286	7.6	0	3	3	0.656182	-0.607832	0.0570035	4.13281	0.151686	3	3	0.55704	-0.844147	12.53	3	3.4335e+06	1.1882e+06	1.8761e+06	2	2	0.798339	-0.324926	25.721	2	3.0643e+06	1.8699e+06	1.5636e+06	1	1	0.63533	-0.654422		1	1.8806e+06	879600	1.001e+06
	1472	Tb927.11.4200	TRYP_xi-1013a02.q1k_97, Tb11.02.1680, Tb11.02.1680:mRNA, Tb11.02.1680:pep	lectin, putative,mannose-specific lectin, putative		Q385Z7					62.272	8.3	0	3	3	0.657457	-0.605032	0.0165637	5.91583	0.0788507	3	3	0.66801	-0.582058	69.801	4	1.6538e+07	1.2625e+07	2.2558e+07	3	3	0.716281	-0.481402	31.967	3	3.5183e+07	8.6284e+06	7.9093e+06	3	3	0.59393	-0.751635	46.146	4	3.3271e+07	1.4525e+07	1.8746e+07
	1639	Tb927.11.7740	Tb11.02.5620, Tb11.02.5620:mRNA, Tb11.02.5620:pep	dynein light chain, putative,dynein Tctex2 family, putative		Q384P4					13.077	30.4	0	3	3	0.659093	-0.601446	0.0102272	6.61144	0.0612953	3	3	0.7168	-0.480357	27.412	3	7.8178e+06	3.066e+06	6.1504e+06	1	1	0.639304	-0.645425	5.1531	2	9.2163e+06	3.6944e+06	4.1234e+06	3	3	0.62479	-0.678557	22.606	3	1.285e+07	6.1701e+06	6.6795e+06
	1847	Tb927.3.1040	Tb03.27F10.220	unspecified product							46.322	11.3	0	4	4	0.660049	-0.599355	0.00510258	7.61456	0.042978	1	1	0.62784	-0.671531	65.927	2	7.5123e+06	4.2171e+06	7.4235e+06	3	3	0.658068	-0.603692	48.065	3	1.1641e+07	4.4751e+06	3.0373e+06	3	3	0.696	-0.522841	43.014	3	7.9906e+06	4.2141e+06	3.7765e+06
	3345	Tb927.9.13580	Tb09.211.4400, Tb09.211.4400:mRNA, Tb09.211.4400:pep, chr9contig211.tmp0486c	hypothetical protein, conserved		Q38D71			x	x	48.929	11.4	0	4	4	0.660072	-0.599306	0.0113857	6.45663	0.0645003	3	3	0.68834	-0.538807	70.576	3	1.9355e+07	3.4541e+06	1.4609e+07	3	3	0.603646	-0.728225	38.885	3	1.8063e+07	9.2991e+06	1.0056e+07	4	4	0.69213	-0.530885	46.798	5	4.1768e+07	2.521e+07	1.6558e+07
	2347	Tb927.5.3090	Tb05.27M3.50	hypothetical protein, conserved		Q57Z84			x	x	11.655	59.4	0	5	5	0.660269	-0.598875	0.0420619	4.57134	0.126861	4	4	0.56392	-0.826438	31.636	8	4.0382e+07	3.0513e+07	4.3442e+07	5	5	0.667913	-0.582267	30.811	7	7.3955e+07	1.9446e+07	2.0936e+07	4	4	0.76423	-0.387921	21.402	8	8.3171e+07	3.6875e+07	4.6296e+07
	2474	Tb927.6.2010	Tb06.4M18.120	hypothetical protein, conserved		Q584V5			x	x	58.952	48.2	0	18	18	0.660273	-0.598865	0.078202	3.67665	0.178091	15	15	0.52301	-0.93509	89.663	14	1.3108e+08	5.3919e+07	8.892e+07	17	17	0.796115	-0.328951	27.915	14	1.4284e+08	5.665e+07	7.4433e+07	15	15	0.69133	-0.532554	38.445	16	2.4583e+08	1.1425e+08	1.3158e+08
	1095	Tb927.11.11470	Tb11.01.3300, Tb11.01.3300:mRNA, Tb11.01.3300:pep	hypothetical protein, conserved		Q383D1			x	x	32.022	20.6	0	5	5	0.661001	-0.597276	0.129753	2.94616	0.23907	4	4	0.49718	-1.00816	32.503	4	3.3622e+06	2.6037e+06	4.3893e+06	4	4	0.658111	-0.603597	14.384	4	6.993e+06	2.114e+06	1.2482e+06	5	5	0.88266	-0.18007	30.086	6	1.2757e+07	6.0718e+06	6.6852e+06
	1368	Tb927.11.2140	Tb11.18.0012, Tb11.18.0012:mRNA, Tb11.18.0012:pep	hypothetical protein, conserved		Q386U5					122.96	4.1	0	4	4	0.661833	-0.59546	0.09632	3.37602	0.199516	3	3	0.60537	-0.724111	17.814	2	1.3088e+06	1.0716e+06	1.8147e+06	3	3	0.868131	-0.204015	24.624	3	2.8863e+06	438450	870400	4	4	0.55162	-0.858253	26.395	3	5.5886e+06	2.8421e+06	2.7465e+06
	2008	Tb927.3.4890	Tb03.48K5.620	ubiquinone biosynthesis protein COQ7 homolog, putative		Q582P6			x	x	22.874	26.5	0	3	3	0.662216	-0.594626	0.060683	4.04256	0.153559	2	2	0.59012	-0.76092	98.294	2	4.8076e+06	1.9883e+06	3.9414e+06	2	2	0.600781	-0.735089	19.37	2	5.9297e+06	1.5227e+06	3.2849e+06	1	1	0.81911	-0.287871		1	7.7596e+06	3.2541e+06	4.5054e+06
	2023	Tb927.3.5130	Tb03.5L5.80	hypothetical protein, conserved		Q580W2					44.197	7.9	0	3	3	0.662366	-0.5943	0.155794	2.68229	0.266822	2	2	0.46682	-1.09906	65.162	2	908990	1.943e+06	2.3921e+06	2	2	0.875427	-0.191942	25.152	2	4.3351e+06	677850	231140	2	2	0.71109	-0.491896	18.099	3	7.7797e+06	2.7349e+06	5.0447e+06
	1948	Tb927.3.3330	Tb03.3K10.400	heat shock protein 20, putative		Q57V53			x	x	15.842	68.1	0	9	9	0.662383	-0.594263	0.127162	2.97526	0.234941	9	9	0.81867	-0.288646	41.01	12	3.0338e+08	1.2021e+08	2.0731e+08	8	8	0.480908	-1.05617	63.33	9	3.2751e+08	1.4793e+08	1.5545e+08	8	8	0.73817	-0.437975	33.946	9	4.7243e+08	1.9778e+08	2.7465e+08
	1306	Tb927.11.16200	Tb11.01.7880, Tb11.01.7880:mRNA, Tb11.01.7880:pep	microtubule-associated protein,corset-associated protein 17 (CAP17)	CAP17	Q381G6					14.854	42.4	0	5	5	0.662895	-0.593148	0.0255935	5.28808	0.0967588	5	5	0.64664	-0.628965	50.079	6	1.4234e+08	5.9418e+07	8.3291e+07	5	5	0.598767	-0.739934	52.565	7	1.4271e+08	5.4023e+07	8.8319e+07	5	5	0.75234	-0.410543	27.003	6	2.612e+08	1.2513e+08	1.3607e+08
	2501	Tb927.6.2560	Tb06.4M18.1280	hypothetical protein, conserved		Q584Q0					34.164	24.3	0	4	4	0.663643	-0.591521	0.0755687	3.72607	0.172545	3	3	0.63857	-0.647083	70.001	3	9.2944e+06	2.7573e+06	4.5678e+06	4	4	0.55145	-0.858697	38.973	4	7.3251e+06	4.4523e+06	4.8421e+06	4	4	0.83002	-0.268782	79.018	3	2.5434e+07	1.1394e+07	1.4041e+07
	2293	Tb927.5.1790	Tb05.1P6.750	hypothetical protein, conserved		Q57ZP8			x	x	71.956	4.6	0	2	2	0.664282	-0.590132	0.062721	3.99491	0.0476261	2	2	0.69169	-0.531802	26.994	2	2.2144e+06	0	0	0	0				0	0	992260	1.2221e+06	2	2	0.63796	-0.648462	6.1599	2	4.2286e+06	1.8641e+06	2.3645e+06
	2758	Tb927.7.3590	Tb07.28B13.420	hypothetical protein, conserved		Q57WH4			x	x	16.847	17.2	0	2	2	0.66518	-0.588183	0.00728372	7.10111	0.0504744	2	2	0.64681	-0.628586	30.82	3	2.493e+07	1.3181e+07	2.0958e+07	2	2	0.638121	-0.648097	15.856	3	3.4139e+07	1.1623e+07	1.3306e+07	2	2	0.71308	-0.487864	2.2835	2	1.25e+07	4.6185e+06	7.882e+06
	389	Tb927.1.3310		hypothetical protein, conserved		Q4GYP2					28.503	43.7	0	8	8	0.665547	-0.587388	0.0353545	4.82196	0.113477	8	8	0.70226	-0.509923	56.64	7	8.8883e+07	5.4025e+07	7.7715e+07	8	8	0.736431	-0.441377	48.091	7	1.3174e+08	3.9417e+07	4.9466e+07	8	8	0.57004	-0.810865	32.437	9	2.5164e+08	1.125e+08	1.3914e+08
	1096	Tb927.11.11480	Tb11.01.3320, Tb11.01.3320:mRNA, Tb11.01.3320:pep	Trichohyalin, putative		Q383D0					78.966	15.5	0	5	5	0.667809	-0.582492	0.21937	2.18856	0.329766	4	4	0.4533	-1.14146	55.896	5	1.1845e+07	8.8473e+06	1.5457e+07	5	5	0.656944	-0.606158	46.433	6	2.4305e+07	6.8616e+06	4.9831e+06	5	5	1.0001	0.000144262	59.585	6	3.981e+07	2.1876e+07	1.7933e+07
	3227	Tb927.8.8170	Tb08.28A12.190	mitochondrial RNA binding protein 1, putative (MRB8170)	MRB8170	Q57WL3			x	x	100.4	22	0	15	11	0.667924	-0.582244	0.120259	3.05578	0.222507	11	7	0.89019	-0.167815	75.618	5	2.2108e+07	9.6213e+06	2.4347e+07	14	10	0.524907	-0.929867	27.437	6	3.3968e+07	8.5278e+06	1.3581e+07	10	6	0.6377	-0.64905	39.019	5	2.9486e+07	1.4176e+07	1.531e+07
	1597	Tb927.11.6630	Tb11.02.4480, Tb11.02.4480:mRNA, Tb11.02.4480:pep	3-methylcrotonoyl-CoA carboxylase beta subunit, putative		Q385A6			x	x	66.531	26	0	10	10	0.668561	-0.580869	0.105895	3.23929	0.205738	7	7	0.75605	-0.403446	34.258	6	1.1293e+07	9.8246e+06	1.9239e+07	8	8	0.503094	-0.9911	37.696	9	2.9064e+07	5.3181e+06	5.9748e+06	8	8	0.78564	-0.34806	40.075	10	3.4552e+07	1.5837e+07	1.8715e+07
	2773	Tb927.7.3920	Tb07.5F10.850	hypothetical protein, conserved		Q57UM2					36.085	15.6	0	3	3	0.670957	-0.575707	0.132039	2.92096	0.232928	1	1	0.9212	-0.118414		1	1.2777e+07	3.5516e+06	5.304e+06	3	3	0.542859	-0.881351	75.042	2	8.8556e+06	4.7237e+06	8.053e+06	2	2	0.60401	-0.727356	49.074	2	1.1635e+07	5.9346e+06	5.7e+06
	1889	Tb927.3.1900	Tb03.30P12.690	hypothetical protein, conserved		Q57ZC1					95.755	10.3	0	8	8	0.671203	-0.575178	0.157717	2.66459	0.260283	6	6	0.54391	-0.87856	51.588	7	3.1967e+07	1.4438e+07	1.96e+07	6	6	0.961169	-0.0571383	32.935	5	3.4038e+07	1.483e+07	1.7137e+07	7	7	0.57841	-0.789836	33.753	7	5.3349e+07	2.6045e+07	2.7305e+07
	1147	Tb927.11.12590	Tb11.01.4430, Tb11.01.4430:mRNA, Tb11.01.4430:pep	hypothetical protein, conserved		Q382S2					27.968	11.1	0	2	2	0.672037	-0.573388	0.0321448	4.95927	0.10536	2	2	0.69362	-0.527783	9.5867	3	2.5088e+06	519280	1.1928e+06	1	1	0.748447	-0.418028		1	1.7121e+06	1.4732e+06	1.0356e+06	2	2	0.58465	-0.774355	14.947	2	1.4897e+06	548240	941420
	1999	Tb927.3.4650	Tb03.48K5.130	C-8 sterol isomerase, putative		Q582S0					24.573	10	0	2	2	0.67225	-0.572931	0.19397	2.3661	0.297485	2	2	0.87347	-0.19517	18.809	3	4.3726e+06	416810	995710	1	1	0.447547	-1.15989		1	1.4125e+06	1.9214e+06	2.4512e+06	1	1	0.77715	-0.363735		1	5.3036e+06	2.2576e+06	3.0461e+06
	1831	Tb927.2.5660		adenylate kinase, putative (ADKA)	ADKA	Q586D5					29.339	23.1	0	6	6	0.672754	-0.57185	0.0344252	4.86039	0.108934	5	5	0.67411	-0.568944	92.223	4	1.2157e+07	5.6584e+06	1.0645e+07	4	4	0.589692	-0.761966	12.057	4	1.6303e+07	4.7632e+06	7.3938e+06	4	4	0.76597	-0.38464	54.578	4	2.2844e+07	1.2646e+07	1.0197e+07
	620	Tb927.10.14770	TRYP_x-61h03.q2kb185_286, Tb10.61.1900	protein kinase, putative		Q388C7					70.531	29.1	0	14	14	0.673008	-0.571304	0.0330498	4.91921	0.106519	10	10	0.62082	-0.687753	64.346	10	4.6255e+07	2.9587e+07	4.6865e+07	11	11	0.629564	-0.667574	67.532	13	7.6452e+07	2.1255e+07	2.5001e+07	9	9	0.77993	-0.358583	21.243	11	8.0414e+07	4.0912e+07	39502000
	2875	Tb927.7.6830	Tb07.15M23.750	trans-sialidase, putative		Q57Y46					47.469	46.1	0	14	1	0.673065	-0.571182	0.100057	3.3211	0.195676	12	1	0.77809	-0.361991	5.1313	2	8.1196e+06	1.9021e+06	3.5104e+06	14	1	0.513268	-0.962216		1	5.4125e+06	3.4197e+06	4.6999e+06	13	1	0.76348	-0.389338		1	9.325e+06	4.1791e+06	5.146e+06
	1083	Tb927.11.11210	Tb11.01.3000, Tb11.01.3000:mRNA, Tb11.01.3000:pep	paraflagellar rod component, putative (PFC17)	PFC17	Q383F7					41.94	18.3	0	5	5	0.673774	-0.569664	0.129996	2.94346	0.22828	4	4	0.4939	-1.01771	38.718	4	1.2626e+07	4.346e+06	6.9183e+06	4	4	0.829531	-0.269632	55.303	4	1.1264e+07	6574100	6.0515e+06	4	4	0.74657	-0.421651	33.695	4	2.2657e+07	1.0013e+07	1.2644e+07
	1936	Tb927.3.3050;Tb11.v5.0690	Tb03.27C5.550	hypothetical protein, conserved		Q57ZK7			x		112.04	4.2	0	4	4	0.675128	-0.566768	0.288979	1.79096	0.39634	3	3	0.54073	-0.88702	46.446	3	1.5251e+06	755980	1.1406e+06	3	3	1.1658	0.22132	37.725	4	1.8966e+06	600660	924470	3	3	0.48815	-1.0346	62.51	4	3.8949e+06	1.6539e+06	2.2409e+06
	3409	Tb927.9.2390	Tb09.160.1100, Tb09.160.1100:mRNA, Tb09.160.1100:pep, chr9contig160.tmp0110c	hypothetical protein, conserved		Q38FS7					22.31	24.7	0	5	5	0.675756	-0.565426	0.45205	1.14545	0.610368	3	3	1.3849	0.469782	35.006	3	8.6557e+06	4.3787e+06	1.264e+07	3	3	0.320123	-1.6433	47.326	3	1.7019e+07	2.9256e+06	5.7301e+06	3	3	0.69604	-0.522758	36.35	3	2.4707e+07	9.8359e+06	1.4872e+07
	2899	Tb927.7.7400;Tb927.11.15490	Tb07.30D13.380	hypothetical protein, conserved		Q57TX7					247.99	12.7	0.00061728	3	2	0.676181	-0.564519	0.248896	2.00638	0.350856	2	1	0.59901	-0.739348		1	1.0178e+06	257840	726650	1	1	0.47776	-1.06564		1	984490	397160	620680	3	2	1.0803	0.111432	23.046	2	5.0052e+06	2.7712e+06	2234000
	772	Tb927.10.3770	TRYP_x-70a06.p2kb545_479, Tb10.70.3590	predicted TPR repeat protein		Q38BM2			x	x	78.604	16.6	0	9	9	0.676528	-0.563778	0.0951118	3.39423	0.187521	6	6	0.55651	-0.84552	94.342	6	1.6119e+07	1.0814e+07	1.5214e+07	8	8	0.642921	-0.637286	35.249	9	2.6027e+07	6.8616e+06	9.2579e+06	7	7	0.86542	-0.208528	32.962	8	4.6745e+07	2.2945e+07	2.38e+07
	3406	Tb927.9.2270	Tb09.160.1020, Tb09.160.1020:mRNA, Tb09.160.1020:pep, chr9contig160.tmp0102c	hypothetical protein, conserved		Q38FT5			x	x	78.354	9.2	0	4	4	0.677054	-0.562658	0.13133	2.92873	0.226894	2	2	0.52291	-0.935365	123.72	2	1.9889e+06	4.5797e+06	7.5632e+06	4	4	0.899928	-0.152119	39.627	4	1.2143e+07	1.3081e+06	680830	3	3	0.65953	-0.60049	46.435	3	3.0579e+06	1.5244e+06	1.5334e+06
	3181	Tb927.8.6820	Tb08.30K1.730	hypothetical protein, conserved		Q57TT1			x	x	47.159	16.5	0	5	5	0.678838	-0.558861	0.283126	1.82048	0.384331	5	5	0.3987	-1.32662	58.265	6	9.3319e+06	3.3806e+06	4.9278e+06	4	4	0.866251	-0.207143	13.847	3	8.3084e+06	4.7745e+06	4.5574e+06	4	4	0.90575	-0.142815	33.921	3	1.3754e+07	6.3406e+06	7.4133e+06
	3479	Tb927.9.5280	Tb09.160.3800, Tb09.160.3800:mRNA, chr9contig160.tmp0294	unspecified product		Q38F25			x	x	31.896	8.8	0	2	2	0.679111	-0.558281	0.291113	1.78035	0.39278	2	2	0.39833	-1.32796	121.1	2	6.5211e+06	1.9544e+06	1.8673e+06	2	2	0.806907	-0.309525	63.614	2	3.8218e+06	2.9049e+06	3.6162e+06	1	1	0.97444	-0.0373547		1	7.5432e+06	3.3536e+06	4.1897e+06
	476	Tb927.10.11350	Tb10.26.0600	hypothetical protein, conserved		Q389K5			x	x	16.667	30.8	0	3	3	0.679663	-0.557108	0.23633	2.08112	0.333033	2	2	0.48756	-1.03635	94.957	2	1.6163e+06	983410	2.2309e+06	3	3	0.607903	-0.718088	78.523	3	3.2143e+06	724640	891640	3	3	1.0593	0.0831112	124.12	3	5.5116e+06	3.1689e+06	2.3426e+06
	1669	Tb927.11.8430	Tb11.01.0130, Tb11.01.0130:mRNA, Tb11.01.0130:pep	hypothetical protein, conserved		Q384H6					28.556	13.8	0	2	2	0.680369	-0.555611	0.0269975	5.21103	0.0931897	2	2	0.66935	-0.579167	4.0708	2	3.7953e+06	615140	1.2423e+06	1	1	0.76646	-0.383718		1	1.8575e+06	1.6732e+06	2.122e+06	1	1	0.61389	-0.703948		1	2.9006e+06	909710	1.9909e+06
	2836	Tb927.7.5700	Tb07.10C21.290	hypothetical protein, conserved		Q582I5			x		35.717	23.4	0	6	6	0.680815	-0.554665	0.312785	1.67676	0.414602	6	6	0.38334	-1.3833	81.847	7	2.1612e+07	1.8257e+07	2.0096e+07	6	6	0.924129	-0.113834	53.661	6	3.8353e+07	9.718e+06	1.1894e+07	5	5	0.89078	-0.166859	69.889	7	5.0105e+07	2.2704e+07	2.74e+07
	1942	Tb927.3.3180;Tb11.v5.0584	Tb03.3K10.170	Nucleoporin (TbNup98)	TbNup98	Q57V68					98.143	5.8	0	3	3	0.682119	-0.551904	0.0184332	5.76155	0.075986	3	3	0.68174	-0.552706	61.359	3	4.952e+06	1.488e+06	3.3897e+06	2	2	0.62282	-0.683113	35.402	2	4.8777e+06	2.757e+06	2.195e+06	2	2	0.74748	-0.419893	60.586	2	6.6452e+06	2.8541e+06	3.7911e+06
	2844	Tb927.7.5940	Tb07.10C21.10	Protein Associated with Differentiation (PAD2)	PAD2	Q582K9					67.151	27.4	0	11	4	0.682209	-0.551714	0.231393	2.11158	0.324703	8	3	0.81985	-0.286568	67.875	3	2.2302e+07	1.3692e+07	3.9581e+07	10	3	0.435977	-1.19768	56.128	3	5.3272e+07	1.0021e+07	1.2281e+07	11	4	0.88829	-0.170897	36.407	4	4.0972e+07	2.2778e+07	1.8195e+07
	288	Tb927.8.1630;Tb927.8.1620;Tb927.8.1610;Tb11.v5.0601	Tb08.29O9.370	MSP-B, putative							59.779	45.3	0	15	1	0.682378	-0.551356	0.0725989	3.78391	0.157254	13	1	0.84801	-0.237847	34.185	2	4.6424e+06	2.1399e+06	6.3978e+06	14	1	0.602991	-0.729792	6.6879	2	8.5377e+06	2.0419e+06	2.6005e+06	13	1	0.62139	-0.686429		1	1.1987e+07	4.3649e+06	7.6223e+06
	677	Tb927.10.1870	TRYP_x-70a06.p2kb545_816, Tb10.70.5970	hypothetical protein, conserved		Q38C55			x	x	21.648	23.8	0	4	4	0.684049	-0.547829	0.229868	2.12112	0.320854	3	3	0.93799	-0.0923556	37.615	2	3.052e+06	1.7976e+06	4.2232e+06	4	4	0.445335	-1.16704	62.15	3	6.0209e+06	1.269e+06	1.783e+06	2	2	0.76626	-0.384094	46.839	2	4.2453e+06	2.1598e+06	2.0855e+06
	3482	Tb927.9.5410	Tb09.160.3930, Tb09.160.3930:mRNA, Tb09.160.3930:pep, chr9contig160.tmp0304	hypothetical protein, conserved		Q38F14					34.163	31.3	0	6	5	0.684455	-0.546973	0.0481035	4.37771	0.124502	4	3	0.63188	-0.662277	88.949	3	1.5719e+07	9.8616e+06	1.3676e+07	5	5	0.813273	-0.298189	33.951	4	2.3538e+07	6.2815e+06	9.4374e+06	4	4	0.62397	-0.680451	26.769	3	4.101e+07	1.967e+07	2.134e+07
	1172	Tb927.11.13290	Tb11.01.4870, Tb11.01.4870:mRNA, Tb11.01.4870:pep	mitochondrial import inner membrane translocase subunit tim17 (Tim17)	Tim17	Q382K7			x	x	16.296	25	0	3	3	0.684522	-0.54683	0.111036	3.1709	0.199204	2	2	0.88986	-0.16835	5.8421	2	1.0238e+07	853040	1.6752e+06	1	1	0.557165	-0.843823	33.93	2	2.5283e+06	4.2021e+06	6.0355e+06	3	3	0.64693	-0.628318	39.958	3	2.845e+07	1.2888e+07	1.5562e+07
	525	Tb927.10.12810	Tb10.389.0730	cholinephosphate cytidylyltransferase A, putative		Q388W5					56.299	7.1	0	3	3	0.685269	-0.545259	0.0307657	5.02253	0.0979131	2	2	0.59959	-0.737952	174.85	2	1.4965e+06	693690	1.9245e+06	3	3	0.717412	-0.479127	59.916	2	2.6182e+06	998350	498170	2	2	0.7481	-0.418697	61.679	2	1.9811e+06	852510	1.1286e+06
	1677	Tb927.11.8800	Tb11.12.0014, Tb11.12.0014:mRNA, Tb11.12.0014:pep	hypothetical protein, conserved		Q384E9			x	x	30.621	15.5	0	3	3	0.685286	-0.545222	0.151163	2.72582	0.240108	3	3	0.55373	-0.852745	53.457	4	1.6097e+07	3.48e+06	1.0763e+07	3	3	0.610948	-0.710878	38.038	4	1.4243e+07	7.8043e+06	8.293e+06	2	2	0.95129	-0.0720429	7.3992	3	2.118e+07	1.0384e+07	1.0796e+07
	3557	Tb927.9.8720	Tb09.211.0540, Tb09.211.0540:mRNA, Tb09.211.0540:pep, chr9contig211.tmp0067c	fructose-1,6-bisphosphatase (FBPase)	FBPase	Q38EA4					38.534	37.4	0	10	10	0.685354	-0.545079	0.142201	2.814	0.230946	8	8	0.5055	-0.984217	67.056	14	2.196e+08	1.3643e+08	1.8281e+08	9	9	0.869641	-0.201508	29.992	11	3.1923e+08	1.0504e+08	1.1455e+08	10	10	0.73229	-0.449513	37.779	14	5.0253e+08	2.4986e+08	2.5267e+08
	1305	Tb927.11.1620	Tb11.55.0017, Tb11.55.0017:mRNA, Tb11.55.0017:pep	hypothetical protein, conserved		Q386Z2			x	x	21.598	38.5	0	5	5	0.685444	-0.544889	0.100117	3.32024	0.186735	4	4	0.83158	-0.266073	185.88	4	1.604e+07	1.0268e+07	3.8167e+07	4	4	0.536078	-0.899485	126.82	3	4.8435e+07	8.0028e+06	8.0377e+06	1	1	0.72241	-0.46911		1	3.1516e+07	1.4827e+07	1.6689e+07
	3211	Tb927.8.7530	Tb08.30P3.50	3,2-trans-enoyl-CoA isomerase, mitochondrial precursor, putative		Q57V74			x	x	39.776	40.5	0	9	7	0.687422	-0.540732	0.0885618	3.49717	0.172601	8	6	0.54949	-0.863835	92.963	11	2.5658e+08	2.215e+08	2.9254e+08	9	7	0.827061	-0.273934	70.194	15	5.1404e+08	1.1084e+08	1.4574e+08	8	6	0.71478	-0.484429	47.121	14	8.8397e+08	4.2967e+08	4.5431e+08
	2060	Tb927.3.770	Tb03.27F10.720	hypothetical protein, conserved		Q57WW0			x	x	21.212	35.4	0	4	4	0.687775	-0.539991	0.0690211	3.85682	0.149731	2	2	0.63044	-0.665569	32.566	3	4.2417e+06	1.8864e+06	3.9548e+06	4	4	0.610203	-0.71264	18.901	3	5.8412e+06	2.134e+06	2.1077e+06	2	2	0.84571	-0.241765	9.4426	3	6.8914e+06	3.1005e+06	3.791e+06
	2014	Tb927.3.4980	Tb03.48K5.750	hypothetical protein, conserved (pseudogene),hypothetical protein, conserved, frameshift							61.742	11.8	0	4	4	0.688001	-0.539517	0.00755974	7.04745	0.0471771	3	3	0.66942	-0.579016	28.318	4	7.1571e+06	1.795e+06	3.5554e+06	4	4	0.662515	-0.593975	37.518	4	5.3504e+06	3.487e+06	3.6701e+06	3	3	0.7343	-0.445558	50.384	4	1.2285e+07	5.7523e+06	6.5325e+06
	1073	Tb927.11.11010	Tb11.01.2800, Tb11.01.2800:mRNA, Tb11.01.2800:pep	hypothetical protein, conserved		Q383H7					41.653	38.5	0	13	13	0.688135	-0.539237	0.0273045	5.19472	0.0909777	11	11	0.7115	-0.491064	43.294	14	2.4458e+08	7.4906e+07	1.0813e+08	11	11	0.609088	-0.715278	33.202	18	1.8304e+08	1.0518e+08	1.394e+08	12	12	0.75191	-0.411368	31.928	19	3.8866e+08	1.7847e+08	2.1019e+08
	2104	Tb927.4.1670	Tb04.2L9.1160	hypothetical protein, conserved		Q581R4			x	x	17.389	24.2	0	2	2	0.688209	-0.539082	0.0232105	5.42908	0.0835913	2	2	0.73237	-0.449355	8.9675	3	2.7708e+07	1.4026e+07	2.1717e+07	1	1	0.61297	-0.706111	29.486	2	3.5743e+07	1.3633e+07	1.4074e+07	2	2	0.72609	-0.46178	21.545	3	5.7125e+07	2.5043e+07	3.2082e+07
	967	Tb927.10.8890	TRYPtp6k15-3d06.p1c_236, Tb10.6k15.1600	kinetoplast DNA-associated protein, putative		Q38A85			x	x	23.503	21.1	0	4	4	0.688705	-0.538042	0.110611	3.17644	0.195555	3	3	0.54347	-0.879728	38.204	6	1.0964e+07	8.0181e+06	1.2069e+07	4	4	0.869112	-0.202386	52.646	6	2.0087e+07	6.3951e+06	4.5687e+06	4	4	0.69159	-0.532011	34.557	6	2.8549e+07	1.3649e+07	1.49e+07
	3459	Tb927.9.4360	Tb09.160.2970, Tb09.160.2970:mRNA, Tb09.160.2970:pep, chr9contig160.tmp0240	KREL1,RNA editing ligase,RNA-editing complex protein,mitochondrial RNA editing ligase 1 (KREL1)	KREL1	P86927			x	x	52.226	10.9	0	4	4	0.689206	-0.536994	0.099205	3.33344	0.183047	3	3	0.65127	-0.618672	67.877	3	2.1098e+06	5.5928e+06	7.702e+06	2	2	0.572279	-0.80521	39.38	2	1.3295e+07	895610	1.2142e+06	3	3	0.87837	-0.187099	30.151	4	1.243e+07	6.0847e+06	6.3452e+06
	3019	Tb927.8.3110;Tb11.v5.0685	Tb08.28F14.630	hypothetical protein, conserved		Q57W62			x	x	50.157	25.5	0	7	7	0.690355	-0.53459	0.0127086	6.29805	0.0608471	5	5	0.64684	-0.628519	48.915	5	1.2367e+07	9.0637e+06	1.6175e+07	7	7	0.747105	-0.420617	22.676	6	2.5238e+07	5.1746e+06	7.1921e+06	6	6	0.68083	-0.554633	29.484	10	3.4971e+07	1.6936e+07	1.8035e+07
	1630	Tb927.11.7470	Tb11.02.5460, Tb11.02.5460:mRNA, Tb11.02.5460:pep	hypothetical protein, conserved		Q384Q9					26.198	13.8	0	2	2	0.690761	-0.533741	0.045171	4.46846	0.117456	2	2	0.60048	-0.735812	62.598	3	4.445e+06	4.7088e+06	8.8858e+06	2	2	0.689465	-0.536451	25.744	3	1.3595e+07	1.6805e+06	2.7645e+06	2	2	0.79611	-0.32896	8.4249	3	8.7318e+06	3.9587e+06	4.7731e+06
	652	Tb927.10.15590	TRYP_x-61h03.q2kb185_120, Tb10.61.0760	macrophage infectivity potentiator, precursor, putative,FKBP-type peptidylprolyl cis-trans isomerase, putative (MIP)	MIP	Q387V4					21.394	26	0	5	5	0.690769	-0.533724	0.0779464	3.68137	0.158426	3	3	0.5629	-0.829049	50.194	3	7.9911e+06	2.7768e+06	5.2439e+06	4	4	0.819807	-0.286645	32.053	5	8.0208e+06	3.197e+06	4.794e+06	5	5	0.71426	-0.485479	13.562	5	1.2596e+07	5.215e+06	7.3813e+06
	604	Tb927.10.14500	TRYP_x-61h03.q2kb185_335, Tb10.61.2210	hypothetical protein, conserved		Q388F2					37.027	48.4	0	12	12	0.691772	-0.531631	0.000152158	12.6821	0.00655853	9	9	0.69741	-0.519921	65.49	16	9.1673e+07	3.8641e+07	6.2942e+07	11	11	0.68653	-0.542605	33.386	16	1.0158e+08	4.6007e+07	4.5665e+07	11	11	0.69142	-0.532366	34.786	18	1.4989e+08	6.7608e+07	8.2284e+07
	3214	Tb927.8.7640;Tb927.8.7610	Tb08.30P3.160	amino acid transporter 1, putative (AATP1)	AATP1	Q57V85					50.285	9.4	0	4	1	0.692036	-0.531082	0.0400555	4.64186	0.109611	3	1	0.75954	-0.396802	1.7785	2	1.2867e+07	4.7916e+06	1.0694e+07	3	1	0.595309	-0.748289	9.107	2	1.5486e+07	6.7544e+06	6.113e+06	3	1	0.73298	-0.448154	9.5431	2	1.7908e+07	7.7252e+06	1.0182e+07
	1637	Tb927.11.7600	Tb11.02.5590, Tb11.02.5590:mRNA, Tb11.02.5590:pep	hypothetical protein, conserved		Q384P6					29.317	27.2	0	5	5	0.692943	-0.529191	0.0756103	3.72527	0.154411	5	5	0.72532	-0.46331	28.242	6	8.7428e+06	3.4745e+06	9.1534e+06	5	5	0.565099	-0.823423	46.686	5	1.2628e+07	4.7228e+06	4.02e+06	5	5	0.81178	-0.300839	42.019	4	1.3483e+07	7.0548e+06	6.4281e+06
	2489	Tb927.6.2320;Tb927.6.2260	Tb06.4M18.720	hypothetical protein, conserved							20.146	28.7	0	3	3	0.693167	-0.528724	0.238305	2.06912	0.318028	3	3	0.44614	-1.16443	76.637	5	2.486e+07	2.3823e+07	3.3264e+07	3	3	0.85317	-0.229096	8.2783	5	5.7087e+07	1.0652e+07	1.4208e+07	3	3	0.875	-0.192645	13.337	3	7.3168e+07	4.0785e+07	3.2383e+07
	2142	Tb927.4.2520	Tb04.1H19.1040	NAD dependent deacetylase, putative,transcriptional regulator, Sir2 family protein, nicotinic acid mononucleotide 5,6-dimethylbenzimidazole (cobb) protein		Q584D5					26.882	16	0	2	2	0.694258	-0.526457	0.0215292	5.53756	0.0785198	2	2	0.65154	-0.618074	5.1676	2	1.1136e+06	1.1197e+06	1.3313e+06	2	2	0.663834	-0.591105	72.982	2	2.4509e+06	649970	463610	2	2	0.77368	-0.370191	31.542	2	3.3548e+06	1.5792e+06	1.7755e+06
	2138	Tb927.4.2360	Tb04.1H19.710	hypothetical protein, conserved		Q584F1			x	x	35.65	17.8	0	4	4	0.695967	-0.522908	0.136696	2.87096	0.216156	3	3	0.51635	-0.953579	34.95	3	3.2441e+07	1.8975e+07	2.4515e+07	4	4	0.789952	-0.340163	54.127	5	4.349e+07	1.6434e+07	1.6007e+07	4	4	0.82646	-0.274983	23.233	5	6.4385e+07	2.9971e+07	3.4414e+07
	3269	Tb927.9.11000	Tb09.211.2330, Tb09.211.2330:mRNA, Tb09.211.2330:pep, chr9contig211.tmp0269c	small GTPase, putative,GTP-binding protein, putative (RAB7)	RAB7	Q38DS4			x		14.819	25.9	0	3	3	0.696609	-0.52158	0.475346	1.07295	0.394098	2	2	0.97339	-0.0389101	33.334	2	1.287e+07	2.386e+06	4.7778e+06	1	1	0.498529	-1.00425		1	7.1638e+06	5.1873e+06	7.6825e+06	1	1				0	0	0	0
	3060	Tb927.8.4250	Tb08.29H22.400	hypothetical protein, conserved		Q57W10			x	x	47.403	19	0	7	7	0.697486	-0.519764	0.213978	2.22447	0.289057	4	4	0.56306	-0.828639	62.785	4	8.843e+06	9.8352e+06	8.4207e+06	6	6	1.04094	0.0578872	48.052	6	1.8256e+07	4.0099e+06	4.833e+06	5	5	0.57893	-0.788539	37.628	5	3.3591e+07	1.5649e+07	1.7942e+07
	1993	Tb927.3.4550	Tb03.26J7.930	hypothetical protein, conserved		Q580I7					74.839	7.7	0	4	4	0.698145	-0.518402	0.0524784	4.25213	0.123678	4	4	0.76965	-0.377726	33.603	4	5.0729e+06	1.0967e+06	2.7123e+06	3	3	0.588478	-0.764941	42.017	3	3.8091e+06	2.5315e+06	2.5414e+06	4	4	0.7513	-0.412539	27.912	5	9.6695e+06	4.4961e+06	5.1733e+06
	1258	Tb927.11.15120	Tb11.01.6770, Tb11.01.6770:mRNA, Tb11.01.6770:pep	hypothetical protein, conserved		Q381S3					78.567	9.5	0	6	6	0.698733	-0.517187	0.0170294	5.87583	0.0683675	5	5	0.63973	-0.644465	78.656	6	1.3243e+07	3.2692e+06	3.8154e+06	4	4	0.708667	-0.49682	54.897	5	7.0846e+06	4.5071e+06	8.7361e+06	5	5	0.75248	-0.410275	62.303	5	2.0684e+07	9.7061e+06	1.0978e+07
	2841	Tb927.7.5840	Tb07.10C21.120	hypothetical protein, conserved		Q582J9					26.164	17	0	5	5	0.699425	-0.51576	0.146417	2.77184	0.222581	5	5	0.5206	-0.941753	83.558	6	2.865e+07	8.7372e+06	1.2659e+07	5	5	0.750188	-0.414677	74.521	5	2.1396e+07	1.1641e+07	1.7008e+07	5	5	0.87609	-0.190849	30.383	5	4.0352e+07	1.9566e+07	2.0786e+07
	3361	Tb927.9.14200	Tb09.211.4740, Tb09.211.4740:mRNA, Tb09.211.4740:pep, chr9contig211.tmp0522c	hypothetical protein, conserved		Q38D36			x	x	44.532	24.9	0	7	7	0.699493	-0.515619	0.181287	2.46365	0.25571	4	4	0.49178	-1.02392	87.053	6	7.5099e+06	8.0622e+06	9.3607e+06	6	6	0.806452	-0.31034	52.322	6	1.7423e+07	3.3116e+06	4.1983e+06	6	6	0.86298	-0.212601	23.758	9	6.6987e+07	3.6997e+07	2.999e+07
	1445	Tb927.11.3660	238.t00596, Tb11.02.1135, Tb11.02.1135:mRNA, Tb11.02.1135:pep	Dynein light chain Tctex-type, putative		Q386E6					13.273	54.3	0	4	4	0.699945	-0.514687	0.0228345	5.45264	0.0791365	4	4	0.74686	-0.42109	90.73	4	4.3744e+06	2.2753e+06	5.2864e+06	3	3	0.627628	-0.672018	13.94	3	7.5617e+06	1.9113e+06	2.4631e+06	2	2	0.73156	-0.450952	11.876	3	1.0746e+07	4.4327e+06	6.3132e+06
	2423	Tb927.5.910	Tb05.28F8.490	oligosaccharyl transferase subunit, putative		Q57W36					92.296	18.3	0.00031289	13	1	0.700922	-0.512675	0.0438819	4.51023	0.111085	11	1	0.74116	-0.432143	0.36108	2	8.2874e+06	4.8583e+06	7.6586e+06	11	1	0.771843	-0.37362	10.299	2	1.2517e+07	4.1512e+06	4.1362e+06	11	1	0.60196	-0.73226	27.379	2	9.4711e+06	3.6423e+06	5.8288e+06
	224	Tb927.10.6350;Tb11.v5.0271	TRYP_x-70a06.p2kb545_70, Tb10.70.0480, embl.60	trypanin (trypanin)	trypanin	Q38AX1					53.923	21.6	0	8	8	0.701078	-0.512353	0.0108185	6.53036	0.0537278	7	7	0.7533	-0.408704	44.087	6	1.6193e+07	3.4622e+06	6.8918e+06	5	5	0.687947	-0.53963	14.843	4	1.0354e+07	5.5902e+06	1.0602e+07	7	7	0.66493	-0.588726	86.022	4	4.1639e+07	1.5821e+07	2.5818e+07
	509	Tb927.10.12410	Tb10.389.1320	hypothetical protein, conserved		Q389A2					24.659	27.2	0	4	4	0.701541	-0.511401	0.123887	3.0129	0.198989	2	2	0.53253	-0.909065	26.021	2	9.8355e+06	2.0521e+07	3.6065e+07	4	4	0.812876	-0.298893	25.123	3	5.6585e+07	4.6091e+06	5.2264e+06	3	3	0.79761	-0.326245	42.36	3	4.6706e+07	1.9801e+07	2.6904e+07
	1087	Tb927.11.11280;Tb11.v5.1041	Tb11.01.3070, Tb11.01.3070:mRNA, Tb11.01.3070:pep	hypothetical protein, conserved		Q383F0			x		120.86	5.3	0	4	4	0.702229	-0.509986	0.0581391	4.10435	0.128647	2	2	0.77004	-0.376995	15.46	2	2.9801e+06	1.671e+06	3.1347e+06	3	3	0.587544	-0.767231	20.77	3	4.8057e+06	1.1764e+06	1.8037e+06	2	2	0.76539	-0.385733	37.446	2	7.1169e+06	3.9911e+06	3.1258e+06
	421	Tb927.1.840		transmembrane protein, putative		Q4GZD4			x	x	27.104	18.8	0	3	3	0.703268	-0.507854	0.13603	2.87801	0.209296	3	3	0.66645	-0.585431	69.102	3	4.2614e+06	4.0501e+06	3.1587e+06	3	3	0.564366	-0.825297	224.32	3	7.2089e+06	2.3158e+06	1.9456e+06	3	3	0.92477	-0.112833	13.83	3	2.183e+07	1.1097e+07	1.0733e+07
	3581	Tb927.9.9550	Tb09.211.1150, Tb09.211.1150:mRNA, Tb09.211.1150:pep, chr9contig211.tmp0141c	hypothetical protein, conserved		Q38E40					24.509	26.4	0	5	5	0.704	-0.506353	0.107139	3.22245	0.180587	5	5	0.75185	-0.411483	44.601	8	3.4328e+07	1.1011e+07	2.5986e+07	4	4	0.552639	-0.855591	17.982	6	3.6997e+07	1.6247e+07	1.8081e+07	4	4	0.83974	-0.251985	22.178	6	6.0104e+07	3.1491e+07	2.8613e+07
	1268	Tb927.11.1540	Tb11.55.0026, Tb11.55.0026:mRNA, Tb11.55.0026:pep	isovaleryl-coA dehydrogenase, putative		Q387A0			x	x	44.799	40.4	0	9	9	0.705404	-0.503478	0.159316	2.65003	0.229325	8	8	0.78644	-0.346591	53.881	7	2.8584e+07	1.736e+07	3.6632e+07	7	7	0.515783	-0.955164	60.523	8	5.3992e+07	1.528e+07	1.3303e+07	8	8	0.86533	-0.208678	40.337	9	7.3188e+07	3.302e+07	4.0169e+07
	3094	Tb927.8.4950	Tb08.4A8.660	kinesin, putative		Q57UV7				x	165.15	28.8	0	13	13	0.706248	-0.501753	0.0351083	4.83205	0.0965763	10	10	0.6337	-0.658128	69.203	12	8.6131e+07	1.4642e+07	3.6217e+07	11	11	0.696524	-0.521754	31.377	13	5.086e+07	3.4661e+07	5.147e+07	9	9	0.79809	-0.325377	34.855	12	8.7767e+07	3.7956e+07	4.9811e+07
	3471	Tb927.9.5020	Tb09.160.3560, Tb09.160.3560:mRNA, Tb09.160.3560:pep, chr9contig160.tmp0280	hypothetical protein, conserved		Q38F48					44.431	6.2	0	2	2	0.706499	-0.50124	0.0548315	4.18885	0.0353367	2	2	0.68562	-0.544519	31.734	2	3.7485e+06	244250	609040	1	1	0.728014	-0.457962		1	853290	1.7926e+06	1.9559e+06	0	0				0	0	0	0
	790	Tb927.10.4240	TRYP_x-70a06.p2kb545_400, Tb10.70.3010	hypothetical protein, conserved		Q38BH6			x	x	14.753	45.8	0	8	8	0.706777	-0.500673	0.000153572	12.6688	0.00620525	7	7	0.70714	-0.499932	85.099	7	1.0655e+08	2.2565e+07	4.6073e+07	6	6	0.701361	-0.511772	18.844	5	6.8638e+07	4.6465e+07	6.0083e+07	4	4	0.71187	-0.490314	23.64	5	1.2202e+08	4.9489e+07	7.253e+07
	2853	Tb927.7.6260	Tb07.2F2.580	hypothetical protein, conserved		Q57VI5					36.454	41.6	0	11	11	0.706964	-0.50029	0.065058	3.94213	0.134248	10	10	0.8141	-0.296722	38.707	11	6.6912e+07	5.1345e+07	9.8276e+07	9	9	0.593085	-0.75369	32.282	11	1.4962e+08	2.7652e+07	3.926e+07	9	9	0.73181	-0.450459	30.602	11	1.4089e+08	6.4745e+07	7.6142e+07
	3528	Tb927.9.7190	Tb09.160.5260, Tb09.160.5260:mRNA, Tb09.160.5260:pep, chr9contig160.tmp0412	oxidoreductase, putative		Q38EM5			x	x	49.92	36.2	0	11	11	0.708497	-0.497167	0.0962198	3.37752	0.166481	6	6	0.57174	-0.806569	29.013	6	2.0589e+07	1.3411e+07	2.6054e+07	11	11	0.732547	-0.449007	52.472	10	3.9465e+07	1.0838e+07	9.7519e+06	9	9	0.84914	-0.235926	25.966	9	4.8444e+07	2.0744e+07	2.77e+07
	475	Tb927.10.11340;Tb11.v5.0604	Tb10.26.0630	hypothetical protein, conserved		Q389K6				x	155.73	6.2	0	8	8	0.709902	-0.494308	0.0790027	3.66195	0.147846	6	6	0.57835	-0.789985	86.41	6	1.0357e+07	4.5411e+06	9.136e+06	5	5	0.785176	-0.348912	15.098	4	1.3677e+07	4.4942e+06	5.8626e+06	3	3	0.78784	-0.344025	11.53	3	9.8526e+06	4.8583e+06	4.9943e+06
	3044	Tb927.8.3790	Tb08.10J17.530	paraflagellar rod component, putative (PFC2)	PFC2	Q580Z9		x			25.119	25.1	0	3	3	0.709919	-0.494273	0.383617	1.38226	0.446501	3	3	1.007	0.0100637	96.296	4	9.5337e+06	1.091e+07	1.5225e+07	3	3	0.92773	-0.108223	50.819	5	2.6134e+07	5.0323e+06	4.5014e+06	3	3	0.38298	-1.38466	49.969	5	4.2025e+07	1.3527e+07	2.8498e+07
	700	Tb927.10.2250	TRYP_x-70a06.p2kb545_747, Tb10.70.5480	ubiquitin-conjugating enzyme variant Kua homologue, putative		Q38C19					33.781	10	0	2	2	0.709936	-0.49424	0.214839	2.21867	0.275651	2	2	0.48448	-1.04549	58.093	2	1.4651e+06	1.2679e+06	1.9769e+06	1	1	0.855578	-0.225028		1	3.2448e+06	905610	559510	2	2	0.86322	-0.2122	5.0001	2	3.7346e+06	1.7054e+06	2.0292e+06
	3574	Tb927.9.9230	Tb09.211.0890, Tb09.211.0890:mRNA, Tb09.211.0890:pep, chr9contig211.tmp0108c	hypothetical protein, conserved		Q38E67					19.876	30.2	0	4	4	0.711035	-0.492007	0.459448	1.12203	0.541471	3	3	1.3688	0.452912	85.203	3	5.0617e+06	3.2222e+06	7.5742e+06	2	2	0.704027	-0.506297	44.943	2	1.0796e+07	2.2503e+06	2.8115e+06	2	2	0.37303	-1.42264	19.635	2	8.5437e+06	2.3775e+06	6.1662e+06
	1453	Tb927.11.3750	Tb11.02.1230, Tb11.02.1230:mRNA, Tb11.02.1230:pep	NADH-cytochrome b5 reductase, putative (B5R)	B5R	Q386D7					34.091	25.5	0	5	5	0.711128	-0.491819	0.123339	3.0193	0.190855	4	4	0.8687	-0.20307	27.059	4	9.7757e+06	6.5816e+06	2.0585e+07	5	5	0.553863	-0.852398	37.076	4	2.7167e+07	4.0191e+06	5.7566e+06	3	3	0.74743	-0.41999	5.071	3	1.6112e+07	6.2041e+06	9.908e+06
	3001	Tb927.8.2670	Tb08.26A17.730	hypothetical protein, conserved		Q57XC2			x	x	49.125	15	0	4	4	0.711132	-0.49181	0.0974636	3.35899	0.165923	3	3	0.59333	-0.753093	65.012	3	3.1709e+06	1.7252e+06	3.2546e+06	4	4	0.688563	-0.53834	25.806	4	4.9798e+06	1.4935e+06	1.6774e+06	4	4	0.88026	-0.183998	16.587	5	7.5822e+06	3.6272e+06	3.955e+06
	2298	Tb927.5.1930	Tb05.1P6.520	hypothetical protein, conserved		Q57ZR2					24.188	44.2	0	8	8	0.712883	-0.488263	0.0188136	5.73208	0.0679337	5	5	0.74536	-0.423991	35.638	6	3.0439e+07	1.7114e+07	2.2668e+07	8	8	0.74912	-0.416732	25.099	11	3.9781e+07	1.4123e+07	1.6316e+07	8	8	0.64884	-0.624065	47.767	11	7.0104e+07	3.3045e+07	3.706e+07
	1176	Tb927.11.13460	Tb11.01.5060, Tb11.01.5060:mRNA, Tb11.01.5060:pep	hypothetical protein, conserved		Q382J1					55.47	9.1	0	3	3	0.713253	-0.487514	0.149775	2.73913	0.213437	2	2	0.95883	-0.060653	53.831	2	575260	272420	529520	3	3	0.613911	-0.703898	22.274	3	801940	214490	360770	3	3	0.61643	-0.697991	36.393	3	1.5304e+06	611870	918500
	880	Tb927.10.6850	TRYPtp6k15-3d06.p1c_567, Tb10.6k15.3900	mitochondrial RNA binding complex 1 subunit,mitochondrial edited mRNA stability factor 1 subunit,kinteoplast poly(A) polymerase complex 1 subunit		Q38AS2			x	x	36.918	11.9	0	3	3	0.713455	-0.487106	0.0641186	3.96311	0.129664	3	3	0.65444	-0.611667	19.95	2	4.4034e+06	1.517e+06	3.4134e+06	2	2	0.649857	-0.621806	5.5557	2	4.9304e+06	2.2374e+06	2.166e+06	3	3	0.85391	-0.227844	7.0189	3	1.138e+07	4.4599e+06	6.9204e+06
	3189	Tb927.8.6950;Tb927.4.5370	Tb08.10K10.860	dynein light chain 2B, cytoplasmic, putative,predicted dynein modulator,roadblock/LC7 family member		Q57YQ2					13.191	22.4	0	2	2	0.714492	-0.48501	0.670984	0.575651	0.984326	2	2	0.35286	-1.50283	187.3	2	1.0825e+07	1.0093e+07	3.6865e+06	2	2	2.7958	1.48326	156.55	2	1.3779e+07	9.0691e+06	1.7556e+06	2	2	0.36973	-1.43546	215.87	2	1.0449e+07	3.5233e+06	6.9262e+06
	1571	Tb927.11.6210	Tb11.02.4080, Tb11.02.4080:mRNA, Tb11.02.4080:pep	sterol 14-alpha-demethylase,cytochrome P450 51A1,lanosterol 14-alpha-demethylase (CYP51)	CYP51	Q385E8					54.372	50.1	0	22	22	0.714808	-0.484372	0.0424931	4.55663	0.103165	21	21	0.66348	-0.591875	77.235	34	3.389e+08	1.9305e+08	2.8032e+08	20	20	0.824674	-0.278104	53.285	31	4.7336e+08	1.6225e+08	1.7665e+08	19	19	0.66751	-0.583139	37.376	33	6.5423e+08	3.0864e+08	3.456e+08
	1994	Tb927.3.4580	Tb03.48K5.40	hypothetical protein, conserved		Q582S7					95.498	3.3	0	2	2	0.714938	-0.484111	0.568387	0.815055	0.49083	1	1	1.0845	0.11703		1	1.267e+06	0	730650	2	2				0	730650	456920	810080	1	1	0.47131	-1.08525		1	3.0023e+06	1.7071e+06	1.2952e+06
	1625	Tb927.11.7380	Tb11.02.5280, Tb11.02.5280:mRNA, Tb11.02.5280:pep	glycerol-3-phosphate dehydrogenase (FAD-dependent), mitochondrial		Q384S7			x	x	66.991	47.1	0	21	21	0.715011	-0.483962	0.0424564	4.55787	0.10303	20	20	0.70785	-0.498484	71.398	25	9.436e+07	9.9255e+07	1.6096e+08	21	21	0.635203	-0.65471	52.097	27	2.6021e+08	3.7078e+07	5.7281e+07	20	20	0.81299	-0.29869	50.611	24	2.8193e+08	1.556e+08	1.2633e+08
	708	Tb927.10.2350	TRYP_x-70a06.p2kb545_730, Tb10.70.5380	pyruvate dehydrogenase complex E3 binding protein, putative		Q38C09			x	x	27.335	46.2	0	8	8	0.715014	-0.483956	0.105274	3.24778	0.170818	8	8	0.68413	-0.547658	46.466	9	9.9982e+07	4.1796e+07	5.8107e+07	8	8	0.597586	-0.742782	33.602	8	9.9903e+07	4.1063e+07	5.8918e+07	7	7	0.89414	-0.161427	30.242	8	1.604e+08	7.6838e+07	8.3562e+07
	2445	Tb927.6.1500	Tb06.28P18.170	alkyl-dihydroxyacetone phosphate synthase,alkylglycerone-phosphate synthase ,alkyl-DHAP synthase (DHAP)	DHAP	Q585R0					69.067	46.3	0	18	18	0.715039	-0.483907	0.069772	3.84121	0.13499	13	13	0.86184	-0.214508	70.59	14	8.7604e+07	7.6401e+07	1.1925e+08	15	15	0.644413	-0.633943	28.199	16	1.9565e+08	3.5547e+07	5.2057e+07	15	15	0.65826	-0.603271	39.376	15	2.338e+08	1.1116e+08	1.2264e+08
	1735	Tb927.11.9930	Tb11.01.1690, Tb11.01.1690:mRNA, Tb11.01.1690:pep	NADH-ubiquinone oxidoreductase complex I subunit, putative		Q383T6			x	x	30.327	23	0	4	4	0.715244	-0.483492	0.33123	1.59409	0.380068	3	3	1.0856	0.118493	35.197	3	8.9403e+06	3.6857e+06	5.8229e+06	3	3	0.439387	-1.18644	35.437	4	9.5086e+06	4.2753e+06	4.665e+06	3	3	0.76709	-0.382532	31.859	3	8.6404e+06	3.9041e+06	4.7364e+06
	922	Tb927.10.7880	TRYPtp6k15-3d06.p1c_393, Tb10.6k15.2670	hypothetical protein, conserved		Q38AH6					76.814	4.6	0	3	3	0.71527	-0.48344	0.229595	2.12284	0.282895	2	2	1.0569	0.0798389	7.2727	3	2.162e+06	1.1132e+06	3.7074e+06	2	2	0.607533	-0.718964	91.296	2	4.8206e+06	986140	1.1759e+06	1	1	0.56991	-0.811194		1	1.6727e+06	672470	1.0003e+06
	1029	Tb927.11.1020	Tb11.03.0090, Tb11.03.0090:mRNA, Tb11.03.0090:pep	ribokinase, putative		Q387E8					35.288	52	0	10	10	0.715481	-0.483015	0.0875469	3.5138	0.153162	9	9	0.64951	-0.622576	48.344	15	2.0442e+08	2.1111e+08	2.8938e+08	10	10	0.637552	-0.649386	47.999	18	5.005e+08	9.6198e+07	1.0822e+08	10	10	0.88449	-0.177082	40.707	18	5.6525e+08	2.7096e+08	2.9429e+08
	830	Tb927.10.5590	TRYP_x-70a06.p2kb545_196, Tb10.70.1410	protein phosphatase 2C, putative		Q38B45			x		66.75	9.5	0	5	5	0.716799	-0.48036	0.0654527	3.9334	0.129331	4	4	0.73745	-0.439383	35.67	4	3.7131e+06	4.5002e+06	8.2394e+06	4	4	0.606244	-0.722029	44.568	5	1.274e+07	1.7545e+06	1.9586e+06	4	4	0.82378	-0.279669	26.232	5	1.6668e+07	7.8164e+06	8.8514e+06
	2444	Tb927.6.1470	Tb06.28P18.110	hypothetical protein, conserved		Q585R3					27.521	25.6	0	8	8	0.717128	-0.479697	0.00358539	8.12365	0.0288009	8	8	0.73746	-0.439363	37.96	11	1.3826e+08	4.6086e+07	5.8274e+07	7	7	0.724848	-0.46425	31.898	9	1.0436e+08	5.73e+07	8.0957e+07	7	7	0.68993	-0.535478	48.889	9	2.4301e+08	1.2831e+08	1.1471e+08
	3159	Tb927.8.6270	Tb08.11J15.440	hypothetical protein, conserved		Q57YM8					69.168	6.4	0	3	3	0.718285	-0.477371	0.408803	1.29052	0.291505	2	2	0.56082	-0.83439	57.635	2	1.7422e+06	1.2816e+06	2.3535e+06	3	3	0.919963	-0.120352	27.331	3	3.6351e+06	973660	768560	1	1				0	1.2603e+06	550150	710170
	3428	Tb927.9.3170	Tb09.160.1820, Tb09.160.1820:mRNA, Tb09.160.1820:pep, chr9contig160.tmp0167c	cytochrome oxidase subunit V (COXV)	COXV	Q38FK9			x	x	22.229	42.3	0	7	7	0.718286	-0.477369	0.080549	3.63399	0.144354	7	7	0.78767	-0.344337	35.223	9	1.6452e+08	1.1023e+08	2.1435e+08	6	6	0.588132	-0.765789	22.526	7	3.2458e+08	7.1222e+07	9.3298e+07	6	6	0.79997	-0.321982	36.384	9	3.8299e+08	1.5647e+08	2.2652e+08
	837	Tb927.10.5740	TRYP_x-70a06.p2kb545_172, Tb10.70.1250	hypothetical protein, conserved		Q38B30					22.484	17.9	0	2	2	0.718553	-0.476834	0.216682	2.20635	0.267571	1	1	0.95574	-0.0653099	14.573	2	2.9599e+06	470600	1.2763e+06	1	1	0.507382	-0.978855		1	1.7469e+06	1.261e+06	1.6989e+06	1	1	0.76507	-0.386336		1	1.8325e+06	730790	1.1017e+06
	3526	Tb927.9.7170	Tb09.160.5240, Tb09.160.5240:mRNA, Tb09.160.5240:pep, chr9contig160.tmp0410	hypothetical protein, conserved		Q38EM7			x	x	53.98	9.1	0	3	3	0.718742	-0.476455	0.0394156	4.66509	0.0974986	3	3	0.81871	-0.288576	10.844	4	1.1139e+07	2.1978e+06	4.4675e+06	2	2	0.652656	-0.615605	13.382	4	6.6652e+06	4.8805e+06	6.2587e+06	2	2	0.69487	-0.525185	24.552	5	5.903e+06	2.2289e+06	3.6742e+06
	1633	Tb927.11.7540	Tb11.02.5530, Tb11.02.5530:mRNA, Tb11.02.5530:pep	electron-transfer-flavoprotein, alpha polypeptide, putative		Q384Q2			x		33.861	25.3	0	4	4	0.719382	-0.47517	0.0710525	3.81497	0.133904	4	4	0.67051	-0.576669	6.2547	5	2.0337e+07	5.6659e+06	1.0422e+07	3	3	0.642137	-0.639047	16.061	4	1.6087e+07	9.6144e+06	1.0723e+07	3	3	0.86466	-0.209795	23.16	5	1.9785e+07	8.8139e+06	1.0971e+07
	1050	Tb927.11.10570	Tb11.01.2340, Tb11.01.2340:mRNA, Tb11.01.2340:pep	hypothetical protein, conserved		Q383M2			x	x	39.513	23.4	0	7	7	0.719514	-0.474906	0.026997	5.21106	0.0796525	7	7	0.65184	-0.61741	47.502	6	1.1215e+07	5.7222e+06	1.1141e+07	6	6	0.788955	-0.341986	28.816	7	1.6863e+07	4.6415e+06	6.5738e+06	5	5	0.72431	-0.465321	28.771	6	1.8353e+07	9.4879e+06	8.8655e+06
	3425	Tb927.9.3010	Tb09.160.1690, Tb09.160.1690:mRNA, Tb09.160.1690:pep, chr9contig160.tmp0550c	hypothetical protein, conserved		Q38FM2					8.3381	28.9	0	2	2	0.720259	-0.473412	0.431657	1.21204	0.311332	0	0				0	0	802140	1.4882e+06	2	2	0.552975	-0.854714	34.985	2	2.2904e+06	0	0	2	2	0.93815	-0.0921095	74.727	2	4.3013e+06	2.0686e+06	2.2327e+06
	3445	Tb927.9.3770	Tb09.160.2370, Tb09.160.2370:mRNA, Tb09.160.2370:pep, chr9contig160.tmp0203	hypothetical protein, conserved		Q38FF6					23.95	45.5	0	6	6	0.721117	-0.471695	0.22294	2.16528	0.270169	3	3	0.49594	-1.01176	11.646	3	6.3447e+06	8.2587e+06	1.5928e+07	6	6	0.860659	-0.216486	24.217	4	2.4186e+07	3.4647e+06	2.88e+06	4	4	0.87853	-0.186837	28.081	5	2.5603e+07	1.2888e+07	1.2715e+07
	2456	Tb927.6.1660	Tb06.28P18.470	hypothetical protein, conserved		Q585P4					65.25	11.8	0	5	5	0.721174	-0.471582	0.0235487	5.40821	0.0736746	5	5	0.75613	-0.403294	43.541	4	9.9965e+06	7.4007e+06	9.3986e+06	5	5	0.651211	-0.618802	56.137	5	1.6799e+07	3.8915e+06	6.1051e+06	4	4	0.76173	-0.392648	39.985	4	3.5898e+07	2.1309e+07	1.4589e+07
	3321	Tb927.9.12820	Tb09.211.3770, Tb09.211.3770:mRNA, Tb09.211.3770:pep, chr9contig211.tmp0420	dynein light chain, putative,dynein Tctex2 family, putative		Q38DD2					14.653	17.7	0.0032709	2	2	0.721437	-0.471055	0.353985	1.49824	0.393571	2	2	0.66187	-0.59538	49.603	2	618370	380250	1.1338e+06	2	2	0.472367	-1.08202	24.794	2	1.514e+06	330430	287940	2	2	1.201	0.264236	18.42	2	1.5772e+06	750850	826340
	3296	Tb927.9.11880	Tb09.211.3000, Tb09.211.3000:mRNA, Tb09.211.3000:pep, chr9contig211.tmp0340	hypothetical protein, conserved		Q38DK6			x	x	51.045	23.4	0	6	6	0.721926	-0.470077	0.0966608	3.37093	0.157829	6	6	0.7917	-0.336974	32.128	6	1.3423e+07	6.1853e+06	1.1256e+07	6	6	0.580552	-0.784504	49.424	7	1.7441e+07	5.572e+06	7.8514e+06	6	6	0.81861	-0.288752	25.915	7	2.7215e+07	1.3799e+07	1.3416e+07
	2034	Tb927.3.5370	Tb03.5L5.570	hypothetical protein, conserved		Q580T8					34.254	37.4	0	10	10	0.722701	-0.468528	0.00566093	7.46475	0.0354022	7	7	0.75786	-0.399997	81.66	8	1.3176e+08	4.5865e+07	7.0116e+07	8	8	0.713318	-0.487383	40.209	9	1.1598e+08	5.645e+07	7.5308e+07	8	8	0.69824	-0.518205	36.494	8	1.6199e+08	7.2598e+07	8.9393e+07
	1739	Tb927.2.1680;Tb927.2.1560		cyclophilin-type peptidyl-prolyl cis-trans isomerase, putative		Q585R9				x	21.165	60.7	0	12	12	0.723492	-0.466952	0.0892735	3.48562	0.149737	10	10	0.64331	-0.636414	66.687	18	3.2821e+08	2.2902e+08	3.1635e+08	9	9	0.889838	-0.168385	34.723	19	5.4537e+08	1.6973e+08	1.5848e+08	9	9	0.66156	-0.596056	53.898	23	6.9857e+08	3.554e+08	3.4317e+08
	1343	Tb927.11.16890	Tb11.01.8650, Tb11.01.8650:mRNA, Tb11.01.8650:pep	hypothetical protein, conserved		Q380Z7					228.84	3	0	3	2	0.723918	-0.466102	0.371639	1.42803	0.408031	2	1	1.0132	0.018919		1	312390	166760	627010	2	2	0.41266	-1.27697	7.3371	2	793770	154800	157590	1	1	0.90736	-0.140253		1	216770	116730	100040
	1154	Tb927.11.12880	Tb11.52.0008, Tb11.52.0008:mRNA, Tb11.52.0008:pep	conserved protein		Q382P4					123.3	12.1	0	9	4	0.724043	-0.465854	0.337249	1.56811	0.372197	7	2	0.62291	-0.682904	25.806	2	2.6145e+06	947580	758850	7	2	1.19692	0.259323	57.519	2	1.7064e+06	1.2464e+06	1.3681e+06	8	3	0.5091	-0.973979	39.93	3	5.7492e+06	2.4199e+06	3.3293e+06
	3316	Tb927.9.12710	Tb09.211.3660, Tb09.211.3660:mRNA, Tb09.211.3660:pep, chr9contig211.tmp0409	hypothetical protein, conserved		Q38DE3				x	44.783	7.1	0	2	2	0.724078	-0.465783	0.339083	1.56029	0.37398	1	1	0.90463	-0.1446		1	1.0722e+06	2.1411e+06	1.8716e+06	2	2	0.971723	-0.0413832	81.312	2	4.0128e+06	445090	627080	1	1	0.43186	-1.21136		1	514550	203250	311300
	3111	Tb927.8.5370	Tb08.5H5.160	hypothetical protein, conserved		Q57UK9					51.062	12	0	4	4	0.725122	-0.463705	0.600312	0.736215	0.751987	2	2	0.49139	-1.02506	158.06	2	3.0165e+07	2.1583e+07	3.5567e+06	2	2	2.03542	1.02532	207.46	2	2.514e+07	2.1565e+07	8.6002e+06	3	3	0.3812	-1.39138	200.4	2	5.2626e+07	9.5538e+06	4.3072e+07
	2458	Tb927.6.1700	Tb06.28P18.570	hypothetical protein, conserved		Q585P1				x	22.082	16.3	0	3	3	0.725318	-0.463314	0.336743	1.57028	0.369664	1	1	1.1671	0.222928	8.1922	2	4.2101e+06	1.2113e+06	2.4375e+06	2	2	0.484754	-1.04467	70.982	2	3.6489e+06	1.6339e+06	2.5762e+06	2	2	0.67446	-0.568195	78.246	3	5.473e+06	2.8056e+06	2.6674e+06
	570	Tb927.10.13960	TRYP_x-61h03.q2kb185_437, Tb10.61.2920	flagellar protein PF20		Q388K3					65.568	5.6	0	2	2	0.726545	-0.460877	0.182775	2.45186	0.229822	2	2	0.6669	-0.584458	87.105	2	6.906e+06	2.4436e+06	3.8618e+06	2	2	0.581362	-0.782492	48.573	3	6.3054e+06	2.3042e+06	4.6018e+06	2	2	0.98919	-0.0156804	16.468	3	1.0224e+07	5.4304e+06	4.7936e+06
	3130	Tb927.8.5760	Tb08.26E13.490	hypothetical protein, conserved		Q57X06					53.809	23.8	0	10	10	0.726756	-0.460456	0.00856946	6.86658	0.0429013	10	10	0.69794	-0.518825	71.353	11	2.3647e+07	8.3379e+06	1.4578e+07	9	9	0.714133	-0.485736	43.665	10	2.2916e+07	9.7685e+06	1.3879e+07	8	8	0.77014	-0.376807	28.747	8	4.019e+07	2.0749e+07	1.9441e+07
	2443	Tb927.6.1440	Tb06.3A7.1270	hypothetical protein, conserved		Q585A3			x		29.996	20.2	0	4	4	0.727228	-0.45952	0.0422617	4.56451	0.0975873	2	2	0.81469	-0.295677	144.59	2	477540	3.483e+06	5.7287e+06	2	2	0.644704	-0.633292	30.889	2	9.2116e+06	264570	212980	3	3	0.73225	-0.449592	63.158	3	2.4602e+07	1.2218e+07	1.2383e+07
	3048	Tb927.8.3960	Tb08.10J17.230	hypothetical protein, conserved		Q581B6			x	x	45.018	4.9	0.00031182	2	2	0.727276	-0.459426	0.264594	1.91815	0.165553	1	1	0.83702	-0.256666	22.992	2	2.1869e+06	803630	665610	2	2				0	1.4692e+06	1.0328e+06	1.1541e+06	1	1	0.63192	-0.662186		1	2.1883e+06	1.0126e+06	1.1757e+06
	2141	Tb927.4.2500	Tb04.1H19.980	protein kinase, putative,eukaryotic translation initiation factor 2-alpha kinase precursor, putative		Q584D7					111.92	2.2	0	2	2	0.727575	-0.458833	0.259259	1.94753	0.294244	2	2	0.50085	-0.99755	45.944	2	1.8591e+06	1.3868e+06	1.6767e+06	2	2	1.01091	0.0156513	36.646	2	3.0635e+06	1.0844e+06	774620	1	1	0.7607	-0.3946		1	6.3987e+06	2.9751e+06	3.4236e+06
	1004	Tb927.10.9820;Tb11.v5.0565	TRYPtp6k15-3d06.p1c_74, Tb10.6k15.0490	mitochondrial intermediate peptidase, putative,metallo-peptidase, Clan MA(E) Family M3		Q389Z4			x	x	76.732	38.4	0	18	18	0.728612	-0.456778	0.0341429	4.87227	0.086637	15	15	0.66573	-0.586991	56.469	11	1.0021e+08	4.306e+07	6.4492e+07	14	14	0.711693	-0.490673	36.169	13	1.0755e+08	4.2759e+07	5.745e+07	10	10	0.81639	-0.29267	15.058	10	1.4469e+08	7.0995e+07	7.3699e+07
	1249	Tb927.11.14910	Tb11.01.6540, Tb11.01.6540:mRNA, Tb11.01.6540:pep	protein phosphatase 2C, putative		Q381U4					47.124	25.2	0	6	6	0.728854	-0.456298	0.192903	2.37405	0.236031	4	4	0.9334	-0.0994326	22.874	3	5.6124e+06	3.7807e+06	6.7077e+06	4	4	0.535017	-0.902344	26.174	4	1.0488e+07	1.6837e+06	3.9287e+06	5	5	0.77533	-0.367118	108.09	3	3.0643e+07	1.9081e+07	1.1562e+07
	443	Tb927.10.10420	Tb10.406.0490	monothiol glutaredoxin, putative		Q389T5			x	x	14.888	58	0	5	5	0.72893	-0.456147	0.0153379	6.02675	0.0571518	3	3	0.73762	-0.43905	106.96	4	2.061e+07	1.0744e+07	2.4097e+07	5	5	0.677094	-0.562572	33	4	3.4841e+07	9.8204e+06	1.079e+07	4	4	0.77549	-0.36682	49.657	5	2.7627e+07	1.1002e+07	1.6625e+07
	1939	Tb927.3.3120	Tb03.27C5.720	hypothetical protein, conserved		Q57ZK0					47.636	9.7	0	2	2	0.729088	-0.455835	0.090797	3.46121	0.147602	1	1	0.71408	-0.485842		1	318000	492060	720330	1	1	0.878735	-0.186501		1	1.2124e+06	140940	177050	2	2	0.61764	-0.695162	53.424	2	2.7652e+06	1.2495e+06	1.5157e+06
	2039	Tb927.3.5490	Tb03.5L5.700	flagellar transport protein, putative (PIFTB2)	PIFTB2	Q580S6					77.659	9.2	0	3	3	0.729371	-0.455276	0.561838	0.831774	0.451997	2	2				0	533920	1.3015e+06	298130	1	1	1.07051	0.0983048		1	1.5996e+06	0	533920	2	2	0.49694	-1.00886	181.77	2	5.7285e+06	1.24e+06	4.4884e+06
	3446	Tb927.9.3780	Tb09.160.2380, Tb09.160.2380:mRNA, Tb09.160.2380:pep, chr9contig160.tmp0454	hypothetical protein, conserved		Q38FF5			x	x	9.2288	52.3	0	2	2	0.729383	-0.455252	0.253805	1.97821	0.287197	1	1	1.0287	0.0408223		1	1.9323e+06	2.6057e+06	6.6552e+06	2	2	0.516182	-0.954047	43.046	3	9.261e+06	927870	1.0044e+06	2	2	0.73076	-0.45253	16.561	3	9.6444e+06	4.8455e+06	4.7989e+06
	3196	Tb927.8.7040	Tb08.10K10.780	hypothetical protein, conserved		Q57YR1			x	x	21.365	35.4	0	4	4	0.729949	-0.454132	0.126396	2.98398	0.178878	4	4	0.56964	-0.811878	36.674	5	5.8628e+07	3.5937e+07	5.2358e+07	4	4	0.824946	-0.277628	55.57	4	8.8295e+07	2.5499e+07	3.3129e+07	3	3	0.82766	-0.27289	33.68	5	7.486e+07	3.4413e+07	4.0447e+07
	3289	Tb927.9.11720	Tb09.211.2830, Tb09.211.2830:mRNA, Tb09.211.2830:pep, chr9contig211.tmp0322	Iron-sulfur cluster assembly protein		Q38DM2			x	x	19.436	52.8	0	6	6	0.731091	-0.451877	0.0470077	4.41096	0.10159	5	5	0.6351	-0.654944	49.947	5	2.2251e+07	1.1478e+07	1.4896e+07	6	6	0.787588	-0.344488	48.851	5	2.6375e+07	1.0939e+07	1.1312e+07	5	5	0.78122	-0.356199	26.743	6	3.4079e+07	1.5164e+07	1.8915e+07
	1932	Tb927.3.2980	Tb03.27C5.440	mitochondrial carrier protein (MCP17)	MCP17	Q57ZL4			x	x	31.127	11.1	0	2	2	0.73145	-0.45117	0.065928	3.92296	0.12196	1	1	0.78535	-0.348592		1	687400	1.2489e+06	1.7612e+06	2	2	0.806192	-0.310805	36.979	2	3.0102e+06	358800	328590	1	1	0.61809	-0.694111		1	1.9144e+06	776970	1.1375e+06
	298	Tb927.5.1230;Tb11.v5.0639	Tb05.30H13.190	hypothetical protein, conserved		Q57VE0					58.564	11.8	0	7	7	0.733241	-0.447641	0.00379763	8.04068	0.0276647	7	7	0.74911	-0.416751	42.399	5	1.62e+07	2.6184e+06	4.5032e+06	4	4	0.705716	-0.50284	40.363	4	7.1215e+06	5.6404e+06	1.056e+07	3	3	0.7457	-0.423333	22.153	3	1.5018e+07	7.4711e+06	7.5473e+06
	2219	Tb927.4.4690	Tb04.3I12.240	hypothetical protein, conserved		Q583F4					31.337	42.1	0	9	9	0.733269	-0.447585	0.0138946	6.16933	0.0533165	8	8	0.73749	-0.439305	57.849	12	3.529e+07	2.3939e+07	4.18e+07	9	9	0.685965	-0.543793	26.421	12	6.574e+07	1.505e+07	2.0241e+07	9	9	0.77935	-0.359657	20.423	13	8.528e+07	4.0916e+07	4.4363e+07
	1541	Tb927.11.5600	Tb11.02.3310, Tb11.02.3310:mRNA, Tb11.02.3310:pep, Tb11.212.0750	hypothetical protein, conserved	ATOM14	Q385K8			x	x	13.577	65.5	0	6	6	0.733301	-0.447523	0.0264431	5.24097	0.074254	5	5	0.71445	-0.485095	49.464	7	2.0405e+08	4.363e+07	5.3655e+07	6	6	0.681524	-0.553164	30.962	7	9.7285e+07	7.9868e+07	1.2418e+08	5	5	0.80983	-0.304309	24.212	8	2.3333e+08	1.194e+08	1.1393e+08
	2779	Tb927.7.3990	Tb07.5F10.670	mitochondrial DNA polymerase I protein C (POL1C)	POL1C	Q57UM9			x	x	182.03	2.7	0	3	3	0.733831	-0.44648	0.0349062	4.84037	0.0856763	1	1	0.82064	-0.285179		1	1.784e+06	697930	1.3309e+06	3	3	0.718442	-0.477056	37.158	3	2.0288e+06	695210	1.0888e+06	2	2	0.67026	-0.577207	8.2022	2	3.3242e+06	1.6257e+06	1.6985e+06
	2573	Tb927.6.4320	Tb06.26G9.1010	hypothetical protein, conserved		Q586Z8					44.423	46.6	0	13	13	0.73442	-0.445322	0.0296663	5.07503	0.0784585	12	12	0.65895	-0.601759	55.817	16	7.1774e+07	3.5129e+07	5.0064e+07	11	11	0.781067	-0.356482	44.739	14	8.5193e+07	3.2491e+07	3.9284e+07	13	13	0.76965	-0.377726	55.524	16	1.3228e+08	6.1958e+07	7.0326e+07
	3564	Tb927.9.8950	Tb09.211.0680, Tb09.211.0680:mRNA, Tb09.211.0680:pep, chr9contig211.tmp0084c	CAAX prenyl protease 1, putative,metallo- peptidase, Clan M- Family M48		Q38E89			x		48.904	24.1	0	9	9	0.735065	-0.444056	0.0805285	3.63436	0.134261	8	8	0.63989	-0.644104	40.537	10	1.2502e+08	6.2114e+07	1.028e+08	9	9	0.87727	-0.188907	24.842	8	1.6492e+08	5.9481e+07	6.5541e+07	8	8	0.70752	-0.499157	43.525	11	2.3235e+08	1.0903e+08	1.2333e+08
	2839	Tb927.7.5790	Tb07.10C21.170	protein disulfide isomerase, putative		Q582J4					15.401	16.3	0	2	2	0.73546	-0.443281	0.0648567	3.9466	0.118746	2	2	0.84571	-0.241765	81.732	3	1.408e+07	3.9014e+06	8.5757e+06	2	2	0.636011	-0.652877	0.17273	2	1.2477e+07	7.2509e+06	6.8293e+06	1	1	0.73959	-0.435202	26.155	2	1.9734e+07	8.9291e+06	1.0805e+07
	2942	Tb927.8.1550	Tb08.29O9.260	paraflagellar rod component, putative (PFC3)	PFC3	Q580G8					88.178	55.1	0	32	32	0.73691	-0.440441	0.0330598	4.91878	0.0821332	26	26	0.6849	-0.546035	51.165	29	2.7812e+08	1.689e+08	2.8272e+08	29	29	0.708767	-0.496616	40.897	34	4.5161e+08	1.2359e+08	1.5453e+08	30	30	0.82435	-0.278671	35.268	34	5.8521e+08	2.8573e+08	2.9948e+08
	1182	Tb927.11.13520	Tb11.01.5120, Tb11.01.5120:mRNA, Tb11.01.5120:pep	hypothetical protein, conserved		Q382I5					105.38	8.9	0	5	5	0.738312	-0.437697	0.235404	2.08679	0.260889	2	2	0.66015	-0.599134	72.672	2	1.2538e+06	3.7655e+06	6.3843e+06	4	4	0.579677	-0.78668	49.544	3	1.015e+07	630800	623020	1	1	1.0517	0.0727232		1	2.513e+06	1.2704e+06	1.2426e+06
	1891	Tb927.3.1940	Tb03.30P12.840	hypothetical protein, conserved		Q57ZB7			x	x	49.435	7.1	0	3	3	0.738402	-0.437521	0.0729135	3.77767	0.125089	3	3	0.83105	-0.266993	51.258	3	1.0627e+07	2.6542e+06	4.8475e+06	3	3	0.623597	-0.681314	21.715	3	7.5017e+06	5.0014e+06	5.6257e+06	3	3	0.77687	-0.364255	45.795	3	9.5328e+06	4.7049e+06	4.8279e+06
	3584	Tb927.9.9660	Tb09.211.1240, Tb09.211.1240:mRNA, Tb09.211.1240:pep, chr9contig211.tmp0150c	hypothetical protein, conserved	ATOM40	Q38E31			x	x	38.295	73.5	0	22	22	0.738743	-0.436856	0.0600116	4.05862	0.112129	20	20	0.69303	-0.52901	53.911	26	2.7581e+08	8.2807e+07	1.5098e+08	19	19	0.674627	-0.567837	45.655	28	2.3379e+08	1.3036e+08	1.4545e+08	18	18	0.86231	-0.213721	43.227	26	3.437e+08	1.5897e+08	1.8474e+08
	2455	Tb927.6.1650;Tb927.6.1640	Tb06.28P18.460	single strand-specific nuclease, putative		Q585P5					35.682	12	0	3	3	0.738889	-0.43657	0.0958585	3.38295	0.14587	3	3	0.70204	-0.510375	71.379	4	2.0674e+06	1.6498e+06	3.6856e+06	3	3	0.897989	-0.155231	48.237	3	5.3354e+06	1.1487e+06	918760	3	3	0.63989	-0.644104	29.41	4	5.1127e+06	2.0555e+06	3.0572e+06
	545	Tb927.10.13360	Tb10.389.0070	Elongation factor Tu, mitochondrial (EF-Tu)	EF-Tu	Q388R1			x	x	51.849	66.2	0	24	24	0.739402	-0.43557	0.0711706	3.81257	0.122858	22	22	0.76176	-0.392592	58.946	29	6.2213e+08	3.366e+08	6.117e+08	24	24	0.630001	-0.666575	28.478	30	9.483e+08	2.8798e+08	3.3415e+08	20	20	0.84233	-0.247543	25.072	32	1.3331e+09	6.4574e+08	6.8736e+08
	590	Tb927.10.14280	TRYP_x-61h03.q2kb185_382, Tb10.61.2510	mitochondrial carrier protein (MCP20)	MCP20	Q388H4			x	x	21.072	29.1	0	3	3	0.73945	-0.435475	0.212416	2.23503	0.240923	2	2	0.57358	-0.801933	59.583	2	710810	2.406e+06	3.8768e+06	3	3	1.01305	0.0187026	44.779	3	6.2828e+06	424500	286310	3	3	0.69583	-0.523193	36.024	3	8.0799e+06	4.0605e+06	4.0195e+06
	3315	Tb927.9.12700	Tb09.211.3650, Tb09.211.3650:mRNA, Tb09.211.3650:pep, chr9contig211.tmp0408	phospholipase A1, putative		Q38DE4					49.911	30.9	0	9	9	0.740063	-0.43428	0.101841	3.2956	0.150325	7	7	0.65431	-0.611954	63.822	8	4.1267e+07	2.0519e+07	2.8838e+07	9	9	0.910415	-0.135404	26.441	8	4.9358e+07	1.7047e+07	2.422e+07	8	8	0.68043	-0.555481	33.301	10	8.3707e+07	4.2463e+07	4.1245e+07
	2520	Tb927.6.3030	Tb06.5F5.750	hypothetical protein, conserved		Q583N1					92.526	6.2	0	3	3	0.74026	-0.433897	0.241214	2.05161	0.263366	1	1	0.63135	-0.663488		1	137850	3.7142e+06	2.6392e+06	3	3	1.06544	0.0914484	61.954	4	6.3534e+06	49317	88528	1	1	0.60305	-0.72965		1	61738	40787	20951
	2140	Tb927.4.2450	Tb04.1H19.870	thioredoxin, putative		Q584E2					44.49	41.4	0	13	13	0.740862	-0.432723	0.0100907	6.63084	0.0438001	11	11	0.70092	-0.512678	43.963	14	1.4185e+08	8.24e+07	1.2383e+08	13	13	0.74549	-0.42374	33.609	13	2.0623e+08	6.5876e+07	7.5978e+07	11	11	0.77822	-0.36175	19.597	11	2.7963e+08	1.2627e+08	1.5336e+08
	3375	Tb927.9.15090	Tb09.244.2760, Tb09.244.2760:mRNA, Tb09.244.2760:pep, chr9contig244a01.tmp0276	cytosolic coat protein, putative		Q38CZ1					24.595	37.4	0	7	7	0.741156	-0.432152	0.00413826	7.91676	0.0278866	7	7	0.77018	-0.376732	36.515	8	6.1767e+07	3.3798e+07	5.1628e+07	7	7	0.724323	-0.465295	34.709	8	8.5426e+07	3.0385e+07	3.1382e+07	6	6	0.7298	-0.454427	20.174	7	9.5544e+07	4.6492e+07	4.9052e+07
	2498	Tb927.6.2490	Tb06.4M18.1060	hypothetical protein, conserved		Q584Q7			x	x	28.031	49.2	0	10	10	0.741371	-0.431733	0.0468477	4.41588	0.0968835	8	8	0.77622	-0.365462	37.131	7	7.0942e+07	1.999e+07	4.259e+07	7	7	0.649519	-0.622556	50.295	6	6.258e+07	3.128e+07	3.9662e+07	6	6	0.80822	-0.30718	27.083	7	7.7098e+07	3.6796e+07	4.0302e+07
	1892	Tb927.3.1990	Tb03.30P12.930	hypothetical protein, conserved		Q57ZB2					53.496	6.9	0	2	2	0.742455	-0.429625	0.491187	1.02566	0.341207	0	0				0	0	1.3294e+06	2.3555e+06	2	2	0.555741	-0.847516	27.911	2	3.685e+06	0	0	2	2	0.9919	-0.0117334	17.148	2	7.1034e+06	3.6444e+06	3.4589e+06
	2763	Tb927.7.3750	Tb07.28B13.70	TFIIF-stimulated CTD phosphatase, putative		Q57WJ0			x	x	22.571	45.5	0	6	6	0.74318	-0.428216	0.189572	2.39918	0.218882	4	4	0.57317	-0.802965	41.293	5	1.9406e+07	7.8102e+06	1.2366e+07	4	4	0.738771	-0.436801	30.985	4	2.0177e+07	1.0481e+07	8.925e+06	6	6	0.96937	-0.0448807	44.342	7	1.1639e+08	4.6275e+07	7.0115e+07
	754	Tb927.10.3310	TRYP_x-70a06.p2kb545_554, Tb10.70.4130	hypothetical protein, conserved		Q38BR6					110.24	2.1	0.00061843	2	2	0.743543	-0.427512	0.0635415	3.97616	0.113234	2	2	0.63567	-0.65365	77.724	2	1.3963e+06	565710	680810	2	2	0.798276	-0.325041	7.2535	2	1.2465e+06	562800	833460	1	1	0.81009	-0.303846		1	861390	396150	465250
	533	Tb927.10.13040;Tb11.v5.0821;Tb11.v5.0484;Tb927.8.7910;Tb927.4.3870;Tb927.4.3860;Tb927.4.3880;Tb927.7.7530;Tb927.7.7520;Tb927.5.1450;Tb927.8.7940;Tb927.8.7870;Tb927.8.7920;Tb927.8.7900;Tb927.8.7890;Tb927.4.3750;Tb927.8.7860;Tb11.v5.0429	Tb10.389.0430	receptor-type adenylate cyclase GRESAG 4, putative,gene related to ESAG4, putative (GRESAG4)	GRESAG4	Q388U2					133.33	12.7	0	12	11	0.744559	-0.425541	0.00187883	9.05595	0.0184713	9	8	0.73011	-0.453814	70.568	7	2.258e+07	8.9398e+06	1.3632e+07	8	7	0.741235	-0.431997	36.26	7	2.2572e+07	1.0974e+07	1.1606e+07	8	7	0.7627	-0.390812	37.832	5	3.4466e+07	1.4652e+07	1.9815e+07
	2601	Tb927.6.4930	Tb06.30P15.560	thiosulfate sulfurtransferase, mitochondrial, putative		Q586G5			x	x	30.051	9.7	0	2	2	0.745052	-0.424586	0.390574	1.35633	0.390586	1	1	0.57274	-0.804048		1	1.73e+06	1.301e+06	2.8335e+06	2	2	0.564016	-0.826193	0	2	4.1346e+06	919790	810210	2	2	1.2803	0.356482	67.595	2	1.3668e+07	9.4115e+06	4.2569e+06
	2329	Tb927.5.2650	Tb05.26K5.770	L-galactonolactone oxidase,D-arabinonolactone oxidase (GAL/ALO)	GAL/ALO	Q57ZU1					58.791	24.4	0	8	8	0.745175	-0.424349	0.0972533	3.36211	0.142983	5	5	0.88505	-0.176169	24.474	6	1.6128e+07	1.1385e+07	2.5275e+07	7	7	0.627865	-0.671475	47.53	7	3.666e+07	7.0526e+06	9.0757e+06	5	5	0.74463	-0.425404	34.68	8	3.6895e+07	1.7113e+07	1.9781e+07
	1344	Tb927.11.1690	Tb11.55.0011, Tb11.55.0011:mRNA, Tb11.55.0011:pep	hypothetical protein, conserved		Q386Y5					20.428	14.2	0	2	2	0.745491	-0.423738	0.0640596	3.96444	0.112738	2	2	0.86933	-0.202024	75.868	2	1.1406e+06	2.3951e+06	4.5476e+06	2	2	0.707564	-0.499068	24.248	2	6.9428e+06	584710	555870	2	2	0.67356	-0.570122	33.341	2	8.2726e+06	3.4334e+06	4.8393e+06
	3170	Tb927.8.6560	Tb08.30K1.330	hypothetical protein, conserved		Q57TV7			x	x	40.167	14.5	0	2	2	0.745696	-0.42334	0.00657623	7.24852	0.00357073	0	0				0	0	1.2827e+06	4.7191e+06	2	2	0.743439	-0.427713	3.2992	2	6.0017e+06	0	0	2	2	0.74796	-0.418967	3.6156	2	2.7558e+06	1.0011e+06	1.7547e+06
	1837	Tb927.2.5930		hypothetical protein, conserved		Q586C1			x	x	60.489	11.7	0	4	4	0.745927	-0.422894	0.110065	3.18357	0.153252	4	4	0.88695	-0.173075	48.107	3	1.6485e+08	1.1827e+08	2.2856e+08	2	2	0.614893	-0.701593	54.745	2	3.4683e+08	8.5021e+07	7.9832e+07	3	3	0.76101	-0.394013	32.682	3	3.1009e+08	1.1851e+08	1.9157e+08
	295	Tb11.v5.0635;Tb927.6.3510		tRNA modification enzyme, putative						x	41.105	5.4	0	2	2	0.746133	-0.422495	0.136738	2.87051	0.174681	1	1	0.67776	-0.561154		1	1.9966e+06	829740	1.4359e+06	1	1	0.645786	-0.630871		1	2.2656e+06	850520	1.146e+06	2	2	0.94904	-0.0754592	19.827	2	9.0757e+06	4.5749e+06	4.5007e+06
	2988	Tb927.8.2460	Tb08.26A17.330	hypothetical protein, conserved		Q57XE3					30.901	27.5	0	6	6	0.746539	-0.421711	0.0662953	3.91495	0.114348	6	6	0.84759	-0.238562	47.129	8	3.8858e+07	1.5518e+07	2.6463e+07	5	5	0.645328	-0.631896	29.503	6	4.1981e+07	1.414e+07	2.4718e+07	5	5	0.76066	-0.394676	32.974	6	5.1798e+07	2.4787e+07	2.7011e+07
	1392	Tb927.11.2530	Tb11.02.0130, Tb11.02.0130:mRNA, Tb11.02.0130:pep	mitochondrial RNA binding complex 1 subunit,kinteoplast poly(A) polymerase complex 1 subunit,mitochondrial edited mRNA stability factor 1 subunit		Q386Q7			x	x	84.864	11.2	0	6	6	0.7469	-0.421013	0.134931	2.8897	0.172637	4	4	0.59195	-0.756453	30.194	6	2.7984e+07	1.1615e+07	1.4309e+07	6	6	0.881213	-0.182438	38.276	6	2.5924e+07	1.4399e+07	1.3585e+07	4	4	0.79877	-0.324148	24.319	5	4.288e+07	1.952e+07	2.3361e+07
	3078	Tb927.8.4610	Tb08.4A8.220	Ras-related protein RabX1 (RABX1)	RABX1	D6XLJ6			x		24.018	38.5	0	7	6	0.746934	-0.420948	0.0150271	6.05629	0.052192	7	6	0.73169	-0.450696	49.788	8	2.646e+07	4.621e+06	6.6188e+06	5	4	0.710682	-0.492725	32.187	6	1.124e+07	1.167e+07	1.479e+07	7	6	0.80139	-0.319424	32.222	5	1.5961e+07	8.0621e+06	7.8986e+06
	2769	Tb927.7.3890	Tb07.5F10.890	hypothetical protein, conserved		Q57UL9				x	33.666	18	0	3	3	0.747586	-0.419688	0.337709	1.56615	0.335728	3	3	0.87412	-0.194097	77.413	3	4.8445e+06	1.9405e+06	4.7231e+06	2	2	0.47297	-1.08018	44.208	2	6.6636e+06	1.8362e+06	3.0083e+06	3	3	1.0106	0.0152121	21.732	3	1.421e+07	7.2602e+06	6.9494e+06
	1666	Tb927.11.8380	Tb11.01.0170, Tb11.01.0170:mRNA, Tb11.01.0170:pep	NADPH--cytochrome p450 reductase, putative (CPR)	CPR	Q384I1					70.946	23.3	0.00031153	11	1	0.748157	-0.418588	0.198165	2.33523	0.109961	7	0				0	0	1156100	1.8781e+06	10	1	0.681477	-0.553262		1	3.0342e+06	0	0	9	1	0.82136	-0.283913		1	3.1796e+06	1.5981e+06	1.5815e+06
	3411	Tb927.9.2470	Tb09.160.1160, Tb09.160.1160:mRNA, Tb09.160.1160:pep, chr9contig160.tmp0116c	nucleolar protein (NOP86)	NOP86	Q38FS0					86.202	57.9	0	43	18	0.749138	-0.416696	0.190133	2.39492	0.213424	37	15	1.0029	0.00417776	47.505	22	3.9538e+08	1.3498e+08	2.1233e+08	39	17	0.620386	-0.688762	41.24	27	3.4731e+08	1.6331e+08	2.3206e+08	38	15	0.67572	-0.565503	32.157	24	7.17e+08	3.3729e+08	3.797e+08
	923	Tb927.10.790	TRYP_x-70a06.p2kb545_1021, Tb10.70.7410	vesicle-associated membrane protein, putative,synaptobrevin, putative (VAMP)	VAMP	Q38CG1					26.489	7.9	0.00062035	2	2	0.749191	-0.416594	0.586813	0.769026	0.448343	1	1	1.0962	0.132511	47.783	2	1.004e+06	0	0	0	0				0	0	540580	463420	2	2	0.51203	-0.9657		1	1.3162e+07	4.3362e+06	8.8258e+06
	275	Tb927.8.3320;Tb11.v5.0519	Tb08.28L1.340	hypothetical protein, conserved		Q57YY1			x		45.866	6.2	0	2	2	0.749218	-0.416542	0.00614093	7.34733	0.0327932	2	2	0.77806	-0.362047	19.142	2	1.5602e+06	834490	1.5771e+06	2	2	0.751484	-0.412185	36.478	3	2.4116e+06	745960	814270	2	2	0.71927	-0.475395	38.837	3	4.9779e+06	2.3451e+06	2.6328e+06
	2092	Tb927.4.1350	Tb04.2L9.520	glyoxalase II,hydroxyacylglutathione hydrolase, putative (glx2-2)	glx2-2	Q581U6					52.579	12.8	0	3	3	0.749248	-0.416485	0.412338	1.2781	0.257282	1	1				0	327200	1.5982e+06	2.5466e+06	3	3	0.93214	-0.101381	0	2	4.1448e+06	100560	226640	3	3	0.60224	-0.73159		1	3.7207e+06	1.585e+06	2.1357e+06
	911	Tb927.10.7600	TRYPtp6k15-3d06.p1c_439, Tb10.6k15.3050	hypothetical protein, conserved		Q38AK4					41.02	15.1	0	4	4	0.74957	-0.415865	0.11369	3.13682	0.153646	4	4	0.64966	-0.622243	77.08	3	1.5611e+07	1.1406e+06	1.7697e+06	2	2	0.702297	-0.509848	43.892	2	2.9103e+06	1.1522e+07	4.089e+06	2	2	0.92306	-0.115504	18.577	2	6.7968e+06	3.8798e+06	2.917e+06
	1130	Tb927.11.12210	Tb11.01.4030, Tb11.01.4030:mRNA, Tb11.01.4030:pep	hypothetical protein, conserved		Q382W0					32.43	33	0	8	8	0.749991	-0.415054	0.0644929	3.95472	0.11084	7	7	0.68871	-0.538031	52.949	10	3.1715e+07	1.4315e+07	2.0159e+07	6	6	0.874279	-0.193835	21.597	4	3.4475e+07	1.6441e+07	1.5275e+07	6	6	0.70062	-0.513296	21.809	8	6.2005e+07	2.499e+07	3.7015e+07
	988	Tb927.10.9280;Tb11.v5.0485	TRYPtp6k15-3d06.p1c_162, Tb10.6k15.1120	hypothetical protein, conserved		Q38A46			x	x	107.84	5.7	0	4	4	0.750844	-0.413415	0.39697	1.3329	0.386707	2	2	0.46172	-1.11491	97.464	2	2.754e+08	1.3287e+07	2.5827e+06	3	3	1.16424	0.219388	137.39	3	1.587e+07	1.8749e+08	8.7904e+07	2	2	0.78746	-0.344721	23.689	2	6.4229e+06	2.5848e+06	3.8381e+06
	2705	Tb927.7.2650	Tb07.22O10.860	hypothetical protein, conserved		Q57XK9					62.171	18.6	0	10	4	0.750852	-0.413399	0.267986	1.89977	0.272061	8	4	0.63743	-0.649661	114.85	4	1.8937e+07	6.4186e+06	1.6138e+07	10	4	0.607201	-0.719753	39.477	5	2.2557e+07	8.9071e+06	1.003e+07	9	3	1.0937	0.129217	49.073	3	2.7445e+07	1.1925e+07	1.5519e+07
	280	Tb927.8.5010;Tb927.8.5000;Tb927.8.4990;Tb927.8.4980;Tb927.8.4970;Tb11.v5.0538	Tb08.5H5.880	Paraflagellar rod protein 2,Paraflagellar rod protein A (PFR2)	PFR2						69.596	77.3	0	54	54	0.750858	-0.413387	0.0678427	3.88166	0.113534	45	45	0.86429	-0.210413	72.081	74	2.8732e+09	1.3103e+09	1.987e+09	50	50	0.658371	-0.603027	69.427	87	3.2973e+09	1.3016e+09	1.5716e+09	42	42	0.74395	-0.426722	39.344	86	5.2148e+09	2.3841e+09	2.8307e+09
	3092	Tb927.8.4930	Tb08.4A8.640	hypothetical protein, conserved		Q57UV9			x	x	33.895	41	0	9	9	0.75098	-0.413154	0.047419	4.39839	0.0933202	8	8	0.82267	-0.281614	62.357	9	3.5939e+07	1.5607e+07	2.1357e+07	8	8	0.662691	-0.593593	49.941	8	3.6964e+07	1.68e+07	1.914e+07	9	9	0.77687	-0.364255	65.131	10	6.2065e+07	2.7405e+07	3.466e+07
	2387	Tb927.5.3980	Tb05.6E7.1030	hypothetical protein, conserved		Q57U68			x	x	43.71	28.3	0	7	7	0.751783	-0.411611	0.119698	3.06253	0.156855	5	5	0.90705	-0.140746	28.226	7	1.3271e+07	5.1717e+06	9.8669e+06	6	6	0.622394	-0.684101	25.91	6	1.5039e+07	6.0445e+06	7.2269e+06	5	5	0.75263	-0.409987	21.33	6	1.4439e+07	6.0557e+06	8.3834e+06
	2765	Tb927.7.3780	Tb07.28B13.30	poly(A) polymerase, putative		Q57WJ3					74.43	3.1	0.0024096	2	2	0.751849	-0.411486	0.379847	1.39651	0.228212	0	0				0	0	1.001e+06	2.3441e+06	2	2	0.912575	-0.131985	175.12	2	3.3451e+06	0	0	2	2	0.61943	-0.690987	144.91	2	3.5335e+06	1.9193e+06	1.6141e+06
	1022	Tb927.11.10090	Tb11.01.1850, Tb11.01.1850:mRNA, Tb11.01.1850:pep	hypothetical protein, conserved		Q383S0					46.367	21.4	0	6	6	0.753023	-0.409234	0.0121502	6.36288	0.0455249	6	6	0.7994	-0.323011	32.285	4	1.3811e+07	3.0176e+06	4.5988e+06	6	6	0.718133	-0.477677	27.796	5	7.6164e+06	4.9631e+06	8.8483e+06	6	6	0.7438	-0.427013	28.953	5	1.1642e+07	5.602e+06	6.0398e+06
	1140	Tb927.11.12490	Tb11.01.4330, Tb11.01.4330:mRNA, Tb11.01.4330:pep	hypothetical protein, conserved		Q382T2					61.903	4.3	0.00061387	2	2	0.753897	-0.40756	0.539656	0.889888	0.555751	2	2	0.38968	-1.35964	118.02	2	3.8011e+06	1.2255e+06	1.6621e+06	2	2	0.743163	-0.42825	16.599	2	2.8876e+06	1.5336e+06	2.2675e+06	1	1	1.4796	0.565207		1	5.9354e+06	3.3979e+06	2.5375e+06
	977	Tb927.10.9080	TRYPtp6k15-3d06.p1c_196, Tb10.6k15.1350	pteridine transporter, putative		Q38A66				x	69.998	30.3	0	16	16	0.75481	-0.405815	0.0692233	3.8526	0.112709	14	14	0.83896	-0.253326	68.435	27	4.0088e+08	2.1918e+08	4.1962e+08	15	15	0.648046	-0.625832	39.628	26	6.388e+08	1.642e+08	2.3667e+08	14	14	0.79098	-0.338287	40.426	30	8.7172e+08	4.013e+08	4.7042e+08
	3359	Tb927.9.14160	Tb09.211.4700, Tb09.211.4700:mRNA, Tb09.211.4700:pep, chr9contig211.tmp0518c	rieske iron-sulfur protein, mitochondrial precursor (RISP)	RISP	Q38D40			x	x	33.655	34	0	12	12	0.754969	-0.40551	0.0836694	3.57916	0.1253	10	10	0.6565	-0.607133	70.972	12	1.4984e+08	9.1518e+07	1.5066e+08	11	11	0.885269	-0.175812	52.785	11	2.4217e+08	6.9757e+07	8.0081e+07	12	12	0.74042	-0.433584	26.903	15	3.8332e+08	1.6407e+08	2.1924e+08
	588	Tb927.10.14220	TRYP_x-61h03.q2kb185_394, Tb10.61.2590	hypothetical protein, conserved		Q388I0					40.348	15.8	0	4	4	0.755104	-0.405252	0.069619	3.84437	0.112911	2	2	0.65678	-0.606518	35.47	2	2.3481e+06	188060	269290	1	1	0.761383	-0.393306		1	457350	1.0169e+06	1.3312e+06	3	3	0.86099	-0.215932	23.493	3	8.4592e+06	4.1997e+06	4.2595e+06
	2993	Tb927.8.2550	Tb08.26A17.510	mitochondrial DNA primase (PRI1)	PRI1	Q57XD4			x	x	69.862	19.6	0	10	10	0.755642	-0.404225	0.0124785	6.32441	0.0455825	7	7	0.78981	-0.340422	45.21	9	3.4899e+07	1.7678e+07	2.6217e+07	8	8	0.710783	-0.49252	28.571	9	4.3895e+07	1.3987e+07	2.0912e+07	9	9	0.76858	-0.379733	19.864	9	7.6572e+07	3.5981e+07	4.0591e+07
	1485	Tb927.11.4480	TRYP_xi-1013a02.q1k_47, Tb11.02.2060, Tb11.02.2060:mRNA, Tb11.02.2060:pep	radial spoke protein RSP4/6, putative		Q385W9					66.905	18.8	0	8	8	0.755643	-0.404224	0.172185	2.53796	0.193704	7	7	0.98471	-0.0222292	85.193	8	4.9861e+07	1.8414e+07	2.6319e+07	7	7	0.688089	-0.539333	35.341	9	4.4734e+07	2.2718e+07	2.7144e+07	5	5	0.63679	-0.65111	45.887	8	4.9551e+07	2.6071e+07	2.348e+07
	3589	Tb927.9.9730	Tb09.211.1310, Tb09.211.1310:mRNA, Tb09.211.1310:pep, chr9contig211.tmp0157c	hypothetical protein, conserved		Q38E24					44.559	20.3	0	6	6	0.756406	-0.402768	0.142623	2.80973	0.170967	5	5	0.95463	-0.0669864	82.987	3	7.4554e+06	6.8544e+06	6.9182e+06	5	5	0.64771	-0.626579	41.53	4	1.3773e+07	3.7494e+06	3.706e+06	4	4	0.69992	-0.514738	24.904	3	1.4561e+07	5.5187e+06	9.0421e+06
	2952	Tb927.8.1770	Tb08.26N11.140	hypothetical protein, conserved		Q582A5			x	x	59.483	3.8	0	2	2	0.757444	-0.40079	0.266802	1.90616	0.262844	2	2	0.52818	-0.920898	41.047	2	1.6335e+06	391370	652600	2	2	0.866401	-0.206893	19.037	2	1.044e+06	949250	684290	1	1	0.94962	-0.0745778	3.1227	2	1.3903e+06	652060	738240
	2918	Tb927.7.990	Tb07.29K4.130	chaperone protein DNAj, putative		Q57VU5			x		86.6	29.3	0	17	17	0.758937	-0.397948	0.0211388	5.56396	0.0587948	14	14	0.79393	-0.332916	37.068	17	8.2095e+07	3.419e+07	8.1856e+07	15	15	0.699643	-0.515309	31.26	16	1.1605e+08	3.7962e+07	4.4133e+07	15	15	0.78697	-0.345619	37.096	17	1.4372e+08	8.2733e+07	6.0983e+07
	1786	Tb927.2.4110		mitochondrial processing peptidase alpha subunit, putative,metallo-peptidase, Clan ME, Family M16		Q586V8			x	x	52.064	38.4	0	16	16	0.759227	-0.397396	0.0884273	3.49936	0.126738	16	16	0.63803	-0.648304	66.724	21	1.1443e+08	5.8773e+07	8.3838e+07	14	14	0.810504	-0.303109	42.118	20	1.4261e+08	4.8202e+07	6.6228e+07	15	15	0.84629	-0.240776	45.736	22	2.5313e+08	1.2302e+08	1.3011e+08
	2424	Tb927.5.920	Tb05.28F8.480	hypothetical protein, conserved		Q57W37				x	50.734	12.7	0	5	5	0.759737	-0.396428	0.170923	2.54858	0.189048	4	4	0.66502	-0.58853	67.065	3	1.324e+07	3.3325e+06	2.9457e+06	3	3	0.987362	-0.0183493	51.603	3	6.2782e+06	4.8677e+06	8.3722e+06	5	5	0.66785	-0.582404	36.231	5	2.0746e+07	1.2122e+07	8.6236e+06
	3132	Tb927.8.580	Tb08.12O16.140	hypothetical protein, conserved		Q57YH2			x	x	40.102	13.8	0	3	3	0.760751	-0.394503	0.697044	0.520679	0.624986	0	0				0	0	1.1733e+06	3.0508e+06	2	2	0.447527	-1.15995	18.228	2	4.2242e+06	0	0	3	3	1.2932	0.370945	78.599	2	1.2845e+07	8.5013e+06	4.344e+06
	2245	Tb927.4.630	Tb04.5E12.1110	hypothetical protein, conserved		Q57ZZ1			x	x	33.88	30.6	0	8	8	0.761352	-0.393365	0.0109425	6.51392	0.0414898	7	7	0.71929	-0.475355	45.166	6	1.266e+07	5.3869e+06	1.194e+07	5	5	0.789328	-0.341303	48.264	4	1.7326e+07	6.1223e+06	6.5377e+06	6	6	0.77731	-0.363438	25.075	5	2.8405e+07	1.2096e+07	1.6309e+07
	555	Tb927.10.13630	Tb10.05.0080	glucosidase, putative		Q388N5					91.488	27.9	0	20	20	0.761362	-0.393345	0.0159392	5.97127	0.050263	17	17	0.77061	-0.375927	58.402	20	7.7049e+07	5.9421e+07	8.5462e+07	20	20	0.713114	-0.487795	39.353	25	1.4488e+08	3.4618e+07	4.2432e+07	17	17	0.80312	-0.316313	27.147	25	1.7721e+08	8.5133e+07	9.2073e+07
	2753	Tb927.7.3510	Tb07.28B13.550	hypothetical protein, conserved		Q57WG6			x	x	56.445	4.8	0	2	2	0.761445	-0.393188	0.0430817	4.53678	0.0843612	2	2	0.79865	-0.324365		1	2.1021e+06	1.0021e+06	1.7849e+06	2	2	0.677828	-0.561008	0.33836	2	2.787e+06	834700	1.2674e+06	2	2	0.81553	-0.29419	18.279	2	5.5272e+06	2.7646e+06	2.7626e+06
	869	Tb927.10.650	TRYP_x-70a06.p2kb545_1041, Tb10.70.7560	TAX-2		Q38CH5					25.588	21.8	0	3	3	0.761843	-0.392433	0.386467	1.37158	0.357156	3	3	0.89207	-0.164771	33.469	3	8.9237e+06	6.0967e+06	6.6776e+06	3	3	1.05708	0.0800879	37.913	4	1.2774e+07	4.1178e+06	4.8059e+06	2	2	0.46891	-1.09262	85.847	2	1.5623e+07	6.6311e+06	8.9923e+06
	1903	Tb927.3.2180	Tb03.48O8.780	hypothetical protein, conserved		Q582T1			x	x	17.908	41	0	3	3	0.762561	-0.391075	0.0312535	4.99984	0.0708075	1	1	0.77143	-0.374393	47.44	5	6.3038e+07	3.1023e+07	5.4894e+07	3	3	0.824946	-0.277628	19.932	4	8.5917e+07	3.0682e+07	3.2356e+07	2	2	0.69679	-0.521204	15.959	4	8.4011e+07	3.6981e+07	4.703e+07
	1333	Tb927.11.16740	Tb11.01.8480, Tb11.01.8480:mRNA, Tb11.01.8480:pep	chaperone protein DNAj, putative		Q381B2					42.846	20.3	0	7	7	0.762665	-0.390879	0.116912	3.09651	0.146855	5	5	0.67471	-0.567661	52.195	6	1.302e+07	9.9543e+06	1.1718e+07	7	7	0.933445	-0.0993625	28.429	7	2.1672e+07	5.35e+06	7.6701e+06	6	6	0.70436	-0.505615	58.26	6	2.6658e+07	1.2707e+07	1.395e+07
	1857	Tb927.3.1180	Tb03.1J15.780	hypothetical protein, conserved		Q57XV1			x	x	93.288	4.9	0	3	3	0.763065	-0.390123	0.317094	1.65702	0.295087	2	2	0.59074	-0.759405	66.892	2	919810	486360	656620	1	1	1.1433	0.193206		1	1.143e+06	544060	375750	2	2	0.65785	-0.604169	6.5718	3	3.7331e+06	2.0269e+06	1.7062e+06
	2663	Tb927.7.1570	Tb07.27M11.920	hypothetical protein, conserved		Q57WP3				x	155.69	3.1	0	3	3	0.763371	-0.389543	0.0690931	3.85531	0.0346557	0	0				0	0	33527	85912	1	1	0.786164	-0.347099		1	119440	0	0	3	3	0.74124	-0.431987	34.247	3	1.018e+06	420530	597490
	3202	Tb927.8.7260;REV__Tb927.8.7260	Tb08.10K10.440	kinetoplast-associated protein, putative		Q57YV4			x		114.45	5.2	0	6	6	0.764703	-0.387028	0.105983	3.23809	0.137149	6	6	0.64537	-0.631802	64.663	7	1.7988e+07	5.7555e+06	7.1885e+06	5	5	0.89662	-0.157432	14.767	6	1.2944e+07	6.0666e+06	1.1922e+07	5	5	0.77279	-0.371852	32.548	6	2.3656e+07	1.1702e+07	1.1954e+07
	2291	Tb927.5.1760	Tb05.1P6.790	Isoprenylcysteine alpha-carbonyl methylesterase, putative		Q57ZP5					72.635	8	0	4	4	0.764851	-0.38675	0.0321876	4.95735	0.0711148	4	4	0.714	-0.486004	68.304	3	1.8155e+07	2.6902e+06	4.7381e+06	4	4	0.841538	-0.248899	39.517	4	7.4284e+06	6.5575e+06	1.1597e+07	3	3	0.74466	-0.425346	56.357	3	1.2657e+07	6.3464e+06	6.3101e+06
	2169	Tb927.4.3380	Tb04.26G5.60	myosin IB heavy chain, putative		Q585L2					131.76	1.8	0.00031192	2	2	0.765335	-0.385836	0.484331	1.04593	0.453305	1	1	0.6962	-0.522426		1	301480	128440	121320	1	1	1.37425	0.458644		1	249760	82051	219430	2	2	0.46855	-1.09373	109.47	2	2.6342e+06	992700	1.6415e+06
	1350	Tb927.11.1710	Tb11.55.0009, Tb11.55.0009:mRNA, Tb11.55.0009:pep	mitochondrial RNA binding protein 1,gBP21, MRP1 (GBP21)	GBP21	Q386Y3			x	x	23.253	41.3	0	8	8	0.765657	-0.385231	0.406271	1.29949	0.369176	7	7	0.4686	-1.09357	61.756	7	1.8168e+08	1.0893e+08	1.1067e+08	7	7	0.863632	-0.211511	28.698	6	2.196e+08	8.1556e+07	1.0012e+08	5	5	1.1091	0.149389	25.134	4	3.0583e+08	1.2793e+08	1.779e+08
	2362	Tb927.5.3350	Tb05.27M3.490	iron superoxide dismutase, putative		Q57Z58			x	x	26.824	43.3	0	9	9	0.765879	-0.384812	0.0605975	4.0446	0.0992986	9	9	0.74166	-0.43117	42.209	13	3.2162e+08	1.0096e+08	1.6577e+08	9	9	0.693097	-0.528871	31.059	9	2.6673e+08	1.455e+08	1.7612e+08	9	9	0.87394	-0.194394	19.807	13	4.8866e+08	2.3581e+08	2.5285e+08
	993	Tb927.10.9440	TRYPtp6k15-3d06.p1c_138, Tb10.6k15.0960	NADH dehydrogenase (54 NDH2)	54 NDH2	Q38A31			x		54.351	54	0	18	18	0.765933	-0.384711	0.00404475	7.94973	0.0245415	13	13	0.79154	-0.337266	56.394	18	1.1506e+08	7.3588e+07	1.2931e+08	16	16	0.747775	-0.419323	45.571	20	2.029e+08	5.5808e+07	5.9253e+07	15	15	0.75915	-0.397543	30.977	20	2.586e+08	1.163e+08	1.4229e+08
	2655	Tb927.7.1370	Tb07.27M11.650	spliced leader RNA PSE-promoter transcription factor, putative (PPB1)	PPB1	Q57WR3			x	x	68.826	9.4	0	4	4	0.766245	-0.384123	0.429675	1.21868	0.391199	3	3	1.1995	0.262433	18.035	3	1.6155e+06	1.1386e+06	2.9341e+06	3	3	0.470102	-1.08896	32.874	3	4.0727e+06	612720	1.0028e+06	3	3	0.79783	-0.325847	26.141	4	3.5116e+06	1.4412e+06	2.0704e+06
	917	Tb927.10.7700	TRYPtp6k15-3d06.p1c_421, Tb10.6k15.2900	ABC transporter, putative		Q38AJ4					75.051	31.6	0	17	17	0.766782	-0.383112	0.0114889	6.44362	0.0414221	17	17	0.75087	-0.413365	60.362	20	2.7343e+08	9.6229e+07	1.8359e+08	15	15	0.739809	-0.434775	38.177	17	2.7982e+08	1.0997e+08	1.6346e+08	15	15	0.81158	-0.301195	52.298	18	4.5548e+08	2.4261e+08	2.1287e+08
	1028	Tb927.11.10170	Tb11.01.1930, Tb11.01.1930:mRNA, Tb11.01.1930:pep	hypothetical protein, conserved		Q383R2			x	x	24.353	27.2	0	5	5	0.766859	-0.382967	0.00260094	8.58675	0.0195693	2	2	0.77217	-0.37301	73.359	3	2.783e+06	3.1186e+06	6.3259e+06	5	5	0.747049	-0.420725	34.964	3	9.4446e+06	1.0768e+06	1.7062e+06	3	3	0.78178	-0.355165	14.004	3	6.5967e+06	3.0107e+06	3.586e+06
	2878	Tb927.7.6900	Tb07.21H15.570	double-strand-break repair protein rad21 homolog, putative		Q57XR0					63.033	8	0	3	3	0.768711	-0.379487	0.0199285	5.64902	0.0543878	2	2	0.81041	-0.303276	88.5	2	2.9371e+06	2.3879e+06	3.8947e+06	3	3	0.714592	-0.484808	17.543	2	6.2825e+06	1.452e+06	1.4851e+06	2	2	0.78438	-0.350375	44.674	2	7.1065e+06	3.6761e+06	3.4304e+06
	2934	Tb927.8.1420	Tb08.29O9.60	acyl-CoA dehydrogenase, mitochondrial precursor, putative		Q580I1			x	x	55.982	32.8	0	11	11	0.768784	-0.379349	0.00662019	7.23891	0.0310198	9	9	0.7368	-0.440655	34.351	11	5.7773e+07	2.506e+07	4.1067e+07	10	10	0.780823	-0.356933	49.962	14	6.6127e+07	2.7375e+07	3.0399e+07	10	10	0.78979	-0.340459	33.78	13	7.6231e+07	3.7318e+07	3.8913e+07
	2478	Tb927.6.2080	Tb06.4M18.330	hypothetical protein, conserved		Q584U8			x	x	45.886	21.7	0	6	6	0.768938	-0.379061	0.140608	2.83025	0.159476	4	4	0.85559	-0.225008	71.502	3	5.4897e+06	2.1751e+06	4.7083e+06	4	4	0.616447	-0.697952	15.023	4	6.8834e+06	2.5487e+06	2.941e+06	4	4	0.86201	-0.214223	37.153	4	1.3255e+07	5.6668e+06	7.5884e+06
	2950	Tb927.8.1740	Tb08.26N11.110	hypothetical protein, conserved		Q582A8			x	x	62.143	40.2	0	16	16	0.769254	-0.378469	0.0336952	4.89131	0.071287	13	13	0.7646	-0.387223	57.184	13	5.548e+07	3.0045e+07	4.9887e+07	14	14	0.708416	-0.497331	44.712	16	7.9932e+07	2.5524e+07	2.9956e+07	14	14	0.8404	-0.250852	34.643	16	1.3721e+08	7.4503e+07	6.2712e+07
	2242	Tb927.4.590	Tb04.5E12.1170	hypothetical protein, conserved		Q57ZY7					88.024	28.7	0	15	15	0.76954	-0.377932	0.049872	4.32563	0.0877155	11	11	0.7549	-0.405643	32.374	12	7.53e+07	4.4576e+07	7.8972e+07	12	12	0.700231	-0.514097	28.387	12	1.2355e+08	3.3403e+07	4.1897e+07	10	10	0.86211	-0.214056	21.641	11	1.5754e+08	7.1072e+07	8.6464e+07
	1836	Tb927.2.5890		hypothetical protein, conserved		Q586C4					51.13	5.8	0	2	2	0.769855	-0.377341	0.417433	1.26038	0.237002	1	1	0.94143	-0.0870743		1	997230	0	0	0	0				0	0	372410	624820	1	1	0.62955	-0.667607		1	445200	186700	258500
	715	Tb927.10.2530	TRYP_x-70a06.p2kb545_701, Tb10.70.5150	adenylate kinase, putative		Q38BZ2				x	24.941	68.5	0	16	16	0.769972	-0.377121	0.00679278	7.20178	0.0312411	14	14	0.73869	-0.436959	60.116	24	3.9513e+08	1.7819e+08	2.7214e+08	15	15	0.777665	-0.362778	51.194	23	4.5033e+08	1.877e+08	2.0743e+08	14	14	0.79464	-0.331627	28.414	24	6.6801e+08	2.9784e+08	3.7017e+08
	1003	Tb927.10.9810	TRYPtp6k15-3d06.p1c_75, Tb10.6k15.0500	hypothetical protein, conserved		Q389Z5			x	x	33.886	32.9	0	7	7	0.770478	-0.376175	0.00962983	6.69827	0.0371838	4	4	0.79795	-0.32563	46.66	4	1.0663e+07	1.3266e+07	1.4349e+07	4	4	0.732708	-0.44869	58.963	4	2.7615e+07	4.4553e+06	6.208e+06	6	6	0.7823	-0.354206	28.957	4	6.4231e+07	2.2876e+07	4.1355e+07
	146	Tb927.10.4330;Tb11.v5.1012;Tb10.v4.0043	TRYP_x-70a06.p2kb545_387, Tb10.70.2900	2-oxoisovalerate dehydrogenase beta subunit, mitochondrial precursor, putative		Q4FKP5			x		40.222	32.9	0	8	8	0.770513	-0.37611	0.271261	1.88225	0.249911	7	7	0.95162	-0.0715425	26.477	8	4.777e+07	1.7244e+07	2.6278e+07	8	8	0.546538	-0.871607	28.52	7	4.3522e+07	1.9861e+07	2.7909e+07	7	7	0.87954	-0.185179	16.738	8	9.1495e+07	3.9669e+07	5.1826e+07
	2292	Tb927.5.1780	Tb05.1P6.770	hypothetical protein, conserved		Q57ZP7		x			48.192	53.1	0	16	16	0.770608	-0.37593	0.0799379	3.64498	0.11319	14	14	0.67014	-0.577466	50.782	15	1.5358e+08	6.9235e+07	1.1595e+08	15	15	0.879121	-0.185867	21.398	16	1.8519e+08	6.6534e+07	8.7041e+07	14	14	0.77676	-0.364459	30.508	19	2.9392e+08	1.575e+08	1.3642e+08
	1459	Tb927.11.3880	Tb11.02.1380, Tb11.02.1380:mRNA, Tb11.02.1380:pep	actin, putative (TRYPARP)	TRYPARP	Q386C6					47.559	21.5	0	6	6	0.771504	-0.374254	0.00721822	7.11414	0.03197	2	2	0.78551	-0.348298	7.9904	2	2.6311e+06	1.4591e+06	2.2961e+06	4	4	0.791891	-0.336626	2.5255	3	3.7552e+06	1.1989e+06	1.4322e+06	6	6	0.73824	-0.437838	22.289	5	7.4993e+06	3.4395e+06	4.0598e+06
	3140	Tb927.8.5970	Tb08.11J15.900	cullin, putative		Q57YJ8					84.834	2.7	0	2	2	0.772778	-0.371873	0.502965	0.991471	0.459068	1	1	0.52494	-0.929776		1	1.2331e+06	404220	953570	1	1	1.45254	0.538576		1	1.3578e+06	546280	686820	2	2	0.60524	-0.724421	52.851	2	5.8924e+07	2.0302e+07	3.8622e+07
	477	Tb927.10.11370	235.t00302, Tb10.26.0585	hypothetical protein, conserved		Q389K3			x	x	17.772	19.9	0	3	3	0.772896	-0.371655	0.401937	1.31496	0.352171	3	3	1.0458	0.064607	7.8987	3	2.1549e+06	633930	2.829e+06	2	2	0.476758	-1.06867	21.803	2	3.4629e+06	856670	1.2982e+06	2	2	0.92601	-0.1109	60.002	3	1.2324e+06	536280	696110
	2756	Tb927.7.3550	Tb07.28B13.500	hypothetical protein, conserved		Q57WH0					138.16	42.4	0	41	41	0.773434	-0.370649	0.0927916	3.42986	0.121533	37	37	0.89723	-0.15645	73.743	48	6.3776e+08	2.7388e+08	5.6418e+08	38	38	0.670241	-0.577248	53.72	50	8.3806e+08	2.4993e+08	3.8783e+08	36	36	0.76937	-0.378251	42.538	48	1.3049e+09	6.344e+08	6.7051e+08
	2093	Tb927.4.1360	Tb04.2L9.540	hypothetical protein, conserved		Q581U5					32.547	51.5	0	11	11	0.773478	-0.370568	0.00380674	8.03723	0.0229291	11	11	0.7627	-0.390812	92.494	14	1.6821e+08	5.4472e+07	9.0255e+07	9	9	0.798403	-0.324811	29.855	14	1.4473e+08	8.1043e+07	8.7169e+07	8	8	0.75992	-0.396081	26.459	14	2.0113e+08	9.3617e+07	1.0751e+08
	212	Tb927.11.7290;Tb11.v5.0254	Tb11.02.5190, Tb11.02.5190:mRNA, Tb11.02.5190:pep	pantothenate kinase subunit, putative		Q384T6				x	162.1	28	0	27	27	0.773925	-0.369734	0.269429	1.89203	0.244359	18	18	1.0332	0.0471195	40.806	18	5.6019e+07	3.8096e+07	9.2646e+07	21	21	0.574713	-0.799087	23.931	20	1.3074e+08	1.7516e+07	3.8503e+07	19	19	0.78066	-0.357234	26.745	24	1.5242e+08	8.6276e+07	6.6141e+07
	2303	Tb927.5.2080	Tb05.1P6.110	guanosine monophosphate reductase, putative		Q57ZS7					52.238	52.3	0	15	15	0.774514	-0.368636	0.0275063	5.18409	0.0624339	10	10	0.76572	-0.385111	67.527	11	2.0738e+08	6.2815e+07	1.0218e+08	12	12	0.72317	-0.467593	30.627	10	1.65e+08	1.0273e+08	1.0465e+08	11	11	0.83903	-0.253206	29.412	12	2.5305e+08	1.1983e+08	1.3323e+08
	3518	Tb927.9.6920	Tb09.160.5060, Tb09.160.5060:mRNA, Tb09.160.5060:pep, chr9contig160.tmp0392	hypothetical protein, conserved		Q38EP6					41.39	35.9	0	12	12	0.774524	-0.368618	0.127413	2.97242	0.145908	12	12	0.83752	-0.255804	70.537	22	2.9958e+08	9.0622e+07	1.2444e+08	11	11	0.633714	-0.658097	68.276	16	2.1507e+08	1.1819e+08	1.8139e+08	12	12	0.87542	-0.191953	43.954	17	4.1481e+08	2.1474e+08	2.0007e+08
	2097	Tb927.4.1510	Tb04.2L9.780	phospholipid-translocating ATPase, putative		Q581T0					121.53	8.6	0	6	6	0.775059	-0.367621	0.540361	0.888003	0.502266	3	3	0.38666	-1.37086	62.033	3	5.6523e+06	2.5987e+06	6.3517e+06	5	5	1.13139	0.178094	24.127	3	8.9504e+06	2.3895e+06	3.2628e+06	4	4	1.0643	0.0899049	29.656	5	1.0138e+07	5.8556e+06	4.2824e+06
	419	Tb927.1.730		NADH-ubiquinone oxidoreductase complex I subunit, putative		Q4GZE5			x	x	62.84	17.2	0	8	8	0.775083	-0.367577	0.294561	1.76336	0.261143	8	8	0.68208	-0.551987	31.063	5	1.2349e+07	6.7681e+06	6.6579e+06	6	6	1.10789	0.147809	15.084	5	1.3426e+07	6.4105e+06	5.9385e+06	7	7	0.61619	-0.698553	49.611	7	2.7306e+07	1.0454e+07	1.6852e+07
	1592	Tb927.11.6530	Tb11.02.4380, Tb11.02.4380:mRNA, Tb11.02.4380:pep	hypothetical protein, conserved		Q385B6					45.865	11.8	0	3	3	0.775307	-0.36716	0.27816	1.84601	0.140011	0	0				0	0	3.2304e+06	5.1919e+06	3	3	0.688421	-0.538637	6.987	3	8.4223e+06	0	0	2	2	0.87316	-0.195682		1	1.0817e+07	5.1818e+06	5.6348e+06
	727	Tb927.10.280	Tb10.100.0160	cytochrome oxidase subunit VI (COXVI)	COXVI	Q38CL0			x	x	19.154	24.7	0	4	4	0.775436	-0.36692	0.0862707	3.53499	0.115375	4	4	0.84433	-0.244121	38.98	6	5.366e+07	1.8191e+07	3.4553e+07	4	4	0.660895	-0.597507	17.194	6	5.2744e+07	2.0829e+07	3.2831e+07	3	3	0.83559	-0.259133	12.391	5	7.4969e+07	3.3998e+07	4.0971e+07
	1579	Tb927.11.6330	Tb11.02.4200, Tb11.02.4200:mRNA, Tb11.02.4200:pep	6-phosphogluconolactonase (6PGL)	6PGL	Q385D6					28.65	15.8	0.0052478	2	2	0.77574	-0.366355	0.140663	2.82968	0.154168	1	1	0.67539	-0.566207		1	876930	1.1285e+06	1.4788e+06	1	1	0.957213	-0.0630887		1	2.6073e+06	459190	417740	2	2	0.72208	-0.469769	38.377	2	4.8862e+06	2.374e+06	2.5121e+06
	948	Tb927.10.8410	TRYPtp6k15-3d06.p1c_308, Tb10.6k15.2070	hypothetical protein, conserved		Q38AC3					27.797	13.4	0	3	3	0.77577	-0.3663	0.543641	0.879273	0.505017	2	2	0.88447	-0.177115	105.27	2	6.0566e+06	3.2354e+06	5.3464e+06	3	3	1.31799	0.398342	30.379	3	8.5818e+06	1.8464e+06	4.2101e+06	3	3	0.4005	-1.32013	56.619	3	1.2741e+07	5.8523e+06	6.8888e+06
	2525	Tb927.6.3140	Tb06.5F5.920	hypothetical protein, conserved		Q583M0					10.622	37.9	0	2	2	0.775942	-0.36598	0.344799	1.53617	0.298385	1	1	1.022	0.0313952		1	1.4257e+07	2.6135e+06	5.3461e+06	1	1	0.517545	-0.950244		1	7.9595e+06	5.5848e+06	8.6722e+06	2	2	0.88326	-0.17909		1	1.8322e+07	9.5564e+06	8.7658e+06
	1494	Tb927.11.4690	TRYP_xi-1013a02.q1k_17, Tb11.02.2300, Tb11.02.2300:mRNA, Tb11.02.2300:pep	mitochondrial DNA polymerase I protein B (POLIB)	POLIB	Q385U8			x	x	158.71	4.1	0	4	4	0.775955	-0.365954	0.461028	1.11707	0.404413	3	3	1.1999	0.262914	45.321	2	1.0596e+06	1.4564e+06	2.5778e+06	3	3	0.846812	-0.239887	69.785	3	4.0341e+06	381680	677910	2	2	0.45981	-1.12089	90.613	2	1.7303e+06	687910	1.0424e+06
	403	Tb927.1.4420		ABC transporter, putative		Q4GYD6			x		104.68	22.8	0	17	17	0.775964	-0.365939	0.0604797	4.04741	0.0943277	13	13	0.72895	-0.456108	35.745	16	5.8906e+07	4.4642e+07	3.7069e+07	9	9	0.88433	-0.177344	40.249	11	8.1711e+07	2.4477e+07	3.4429e+07	15	15	0.72479	-0.464365	36.11	15	1.2315e+08	6.0965e+07	6.2182e+07
	1763	Tb927.2.2860		hypothetical protein, conserved		Q587H2					39.186	14.1	0	3	3	0.776042	-0.365793	0.23647	2.08027	0.11634	2	2	0.70306	-0.50828	38.107	2	2.7174e+06	0	0	0	0				0	0	1.2398e+06	1.4775e+06	3	3	0.8566	-0.223306	37.523	2	7.3723e+06	3.4479e+06	3.9243e+06
	3381	Tb927.9.15290	Tb09.244.2660, Tb09.244.2660:mRNA, Tb09.244.2660:pep, chr9contig244a01.tmp0266	hypothetical protein, conserved		Q38CX9					149.76	1.9	0	2	2	0.77608	-0.365723	0.233172	2.10054	0.216458	1	1	0.59789	-0.742048		1	2.4682e+06	637430	742040	1	1	0.777605	-0.362891	19.816	2	1.3795e+06	1.2393e+06	1.2289e+06	2	2	1.0054	0.00776959		1	3.645e+06	3.5671e+06	77878
	618	Tb927.10.14740;Tb927.10.14620;Tb11.v5.1063	TRYP_x-61h03.q2kb185_291, Tb10.61.1930	hypothetical protein, conserved		Q388D0					44.177	32.7	0	8	8	0.776285	-0.365342	0.0562775	4.1513	0.0905367	6	6	0.7042	-0.505943	54.875	6	2.1953e+07	9.2956e+06	1.4896e+07	6	6	0.761093	-0.393855	40.211	7	2.4192e+07	8.4466e+06	1.3506e+07	6	6	0.87283	-0.196227	15.094	7	5.0857e+07	2.4222e+07	2.6636e+07
	2885	Tb927.7.700	Tb07.29K4.630	hypothetical protein, conserved		Q57VR6					74.25	6	0	2	2	0.776401	-0.365126	0.564038	0.826135	0.365061	0	0				0	0	375520	512570	1	1	1.05847	0.0819802		1	888100	0	0	2	2	0.5695	-0.812232	150.94	2	8.2586e+06	1.4546e+06	6.804e+06
	577	Tb927.10.14030	TRYP_x-61h03.q2kb185_427, Tb10.61.2850	hypothetical protein, conserved		Q388J6					50.474	27.6	0	10	10	0.776552	-0.364845	0.0776474	3.68692	0.108063	10	10	0.67563	-0.565695	48.356	8	1.1626e+08	4.1614e+07	5.5445e+07	10	10	0.793588	-0.333538	44.771	10	9.7059e+07	4.5116e+07	7.1142e+07	9	9	0.87339	-0.195302	36.794	8	1.9445e+08	1.0102e+08	9.3428e+07
	3455	Tb927.9.4230	Tb09.160.2840, Tb09.160.2840:mRNA, Tb09.160.2840:pep, chr9contig160.tmp0233	fatty acyl CoA synthetase 4 (ACS4)	ACS4	Q38FB7			x		77.871	45	0	27	3	0.776604	-0.364748	0.338037	1.56475	0.292037	23	2	0.52021	-0.942834	184.28	2	1.3421e+07	1.0552e+07	1.6859e+07	24	3	0.997606	-0.00345832	12.297	3	2.7411e+07	4.7653e+06	8.6553e+06	23	2	0.90253	-0.147953	38.078	2	1.8606e+07	9.1732e+06	9.4333e+06
	1655	Tb927.11.8200	237.t00945, Tb11.01.0355, Tb11.01.0355:mRNA, Tb11.01.0355:pep	ribosomal protein S26, putative		Q384J9					12.806	34.2	0	3	3	0.776816	-0.364355	0.434985	1.20096	0.376224	3	3	1.3067	0.385928	109.16	5	3.7193e+07	4.1653e+07	4.7839e+07	3	3	0.619809	-0.690104	54.786	4	8.9492e+07	1.5147e+07	2.2046e+07	3	3	0.57879	-0.788888	121.94	8	1.0528e+08	7.1232e+07	3.4052e+07
	1787	Tb927.2.4130		enoyl-CoA hydratase/Enoyl-CoA isomerase/3-hydroxyacyl-CoA dehydrogenase, putative		Q586V7			x		88.9	19.9	0	11	11	0.776937	-0.36413	0.409196	1.28914	0.351619	8	8	0.47719	-1.06736	64.285	5	4.0638e+07	2.4883e+07	3.253e+07	8	8	0.99295	-0.0102069	64.526	6	5.7413e+07	1.8814e+07	2.1824e+07	6	6	0.98978	-0.0148202	36.04	6	7.2829e+07	3.5176e+07	3.7653e+07
	2011	Tb927.3.4950	Tb03.48K5.720	hypothetical protein, conserved		Q582P1			x	x	52.553	7.2	0	3	3	0.777655	-0.362799	0.148694	2.74958	0.0704748	3	3	0.8256	-0.276485	50.237	3	5.356e+06	629910	589110	1	1	0.732493	-0.449112		1	1.219e+06	2.1851e+06	3.171e+06	0	0				0	0	0	0
	2605	Tb927.6.4990	Tb06.30P15.500	ATP synthase, epsilon chain, putative		Q586H1			x	x	20.147	73.1	0	11	11	0.777658	-0.362793	0.151133	2.72611	0.159748	10	10	0.66804	-0.581994	70.084	12	3.138e+08	1.5474e+08	2.1e+08	11	11	0.729767	-0.454492	45.921	12	3.6475e+08	1.4111e+08	1.7269e+08	11	11	0.96467	-0.0518926	38.673	11	6.2381e+08	2.9135e+08	3.3246e+08
	3224	Tb927.8.8120	Tb08.28A12.140	hypothetical protein, conserved		Q57WL8					30.085	10.4	0	2	2	0.777664	-0.362781	0.380878	1.3926	0.325377	2	2	0.59223	-0.755771	49.893	2	1.0208e+07	4.6699e+06	4.7689e+06	2	2	1.21665	0.282913	11.815	3	9.4388e+06	4.5422e+06	5.6654e+06	2	2	0.65271	-0.615486	37.414	3	1.8627e+07	8.818e+06	9.8093e+06
	2378	Tb927.5.3810	Tb05.6E7.750	orotidine-5-phosphate decarboxylase/orotate phosphoribosyltransferase, putative,OMPDCase-OPRTase, putative		Q57U85					49.955	51.5	0	24	24	0.778507	-0.361219	0.182271	2.45584	0.179792	22	22	0.61048	-0.711984	53.075	27	7.1945e+08	4.8187e+08	5.0435e+08	21	21	0.921914	-0.117296	37.529	26	9.8621e+08	3.2521e+08	3.9424e+08	22	22	0.83835	-0.254375	26.224	30	1.5586e+09	7.2117e+08	8.3743e+08
	437	Tb927.10.1030	TRYP_x-70a06.p2kb545_980, Tb10.70.7100	serine peptidase, Clan SC, Family S10,serine carboxypeptidase III precursor, putative (CBP1)	CBP1	Q38CD7					51.079	16.4	0	4	1	0.778866	-0.360553	0.0537342	4.21802	0.0249073	4	1	0.76257	-0.391058		1	488890	0	0	3	0				0	0	249230	239660	4	1	0.79551	-0.330048		1	2.2246e+06	795660	1.429e+06
	2206	Tb927.4.4360	Tb04.1D20.80	monoglyceride lipase, putative		Q57Y40					34.992	29	0	8	6	0.778967	-0.360365	0.554169	0.851602	0.511609	4	2	0.38774	-1.36684	16.523	2	1.1357e+07	8.071e+06	1.0333e+07	7	5	0.988435	-0.0167816	60.679	3	1.8404e+07	6.3719e+06	4.9851e+06	5	3	1.2333	0.302524	52.965	3	2.8041e+07	1.418e+07	1.386e+07
	2514	Tb927.6.2890	Tb06.5F5.520	single strand-specific nuclease, putative		Q583P5					31.362	12	0	2	2	0.779254	-0.359834	0.718963	0.47601	0.621733	1	1	1.321	0.40163		1	5.1829e+06	0	0	0	0				0	0	1.5912e+06	3.5918e+06	1	1	0.45968	-1.1213		1	1.0197e+06	350720	669030
	2481	Tb927.6.2140	Tb06.4M18.390	hypothetical protein, conserved		Q584U2			x	x	28.771	53.9	0	12	12	0.779562	-0.359264	0.00140993	9.47016	0.0135043	11	11	0.79075	-0.338706	41.422	11	6.1458e+07	3.6718e+07	4.391e+07	12	12	0.765931	-0.384713	70.125	11	8.0628e+07	2.4461e+07	3.6997e+07	11	11	0.78221	-0.354372	39.433	11	1.2973e+08	6.4949e+07	6.4785e+07
	2751	Tb927.7.3470	Tb07.28B13.600	p22 protein precursor, putative		Q57WG2			x	x	30.144	16.5	0	3	3	0.780427	-0.357665	0.215043	2.2173	0.199615	2	2	1.0286	0.0406821		1	4.1997e+06	273930	503400	1	1	0.690703	-0.533862		1	777330	1.9479e+06	2.2517e+06	2	2	0.66905	-0.579814	12.97	2	5.5431e+06	2.3056e+06	3.2375e+06
	756	Tb927.10.3350;Tb11.v5.1021	TRYP_x-70a06.p2kb545_548, Tb10.70.4090	hypothetical protein, conserved		Q38BR2					60.283	5.1	0	2	2	0.780566	-0.357407	0.661903	0.595308	0.703474	2	2	0.70281	-0.508793	23.238	2	7.0467e+06	7.2456e+06	4.3621e+06	2	2	1.90483	0.929666	56.704	2	1.1608e+07	3.2354e+06	3.8113e+06	2	2	0.35525	-1.49309	140.69	2	2.4843e+07	1.089e+07	1.3953e+07
	862	Tb927.10.6200	233.t00821, Tb10.70.0625	hypothetical protein, conserved		Q38AY6			x	x	12.255	20.2	0	2	2	0.781003	-0.3566	0.545754	0.873678	0.49453	1	1	1.4151	0.500904		1	1.5041e+06	2.6871e+06	6.8135e+06	2	2	0.431611	-1.2122	69.678	2	9.5005e+06	534580	969490	2	2	0.77997	-0.358509	20.352	3	1.5243e+07	6.3865e+06	8.8563e+06
	1461	Tb927.11.3910	Tb11.02.1410, Tb11.02.1410:mRNA, Tb11.02.1410:pep	hypothetical protein, conserved		Q386C3					123.69	3.3	0	3	3	0.781306	-0.35604	0.464826	1.10524	0.397387	2	2	1.3009	0.37951	37.938	2	1.4273e+06	377320	626180	1	1	0.725426	-0.463099		1	1.0035e+06	363380	1.0639e+06	1	1	0.50539	-0.984531		1	810750	319280	491470
	1466	Tb927.11.4000	Tb11.02.1500, Tb11.02.1500:mRNA, Tb11.02.1500:pep	hypothetical protein, conserved		Q386B4					62.906	7.2	0	3	3	0.781614	-0.355472	0.134019	2.89949	0.14515	3	3	0.67328	-0.570721	41.008	3	3.7189e+06	2.8032e+06	4.8777e+06	3	3	0.946611	-0.0791562	19.428	3	7.6809e+06	1.9622e+06	1.7567e+06	2	2	0.74922	-0.416539	38.298	4	7.6586e+06	3.0658e+06	4.5928e+06
	2664	Tb927.7.1600	Tb07.27M11.970	C-1-tetrahydrofolate synthase, cytoplasmic, putative		Q57WP0				x	31.931	28.9	0	4	4	0.781685	-0.355341	0.0557179	4.16571	0.0875802	2	2	0.71491	-0.484166	28.404	3	5.841e+06	4.0482e+06	6.582e+06	4	4	0.877732	-0.188148	58.828	4	1.063e+07	2.9373e+06	2.9038e+06	4	4	0.76117	-0.393709	16.512	3	1.3957e+07	6.2956e+06	7.6613e+06
	2095	Tb927.4.1440	Tb04.2L9.650	hypothetical protein, conserved		Q581T7			x	x	23.261	13.2	0	2	2	0.781852	-0.355032	0.374924	1.41533	0.313493	2	2	0.53877	-0.892259	120.81	3	2.7558e+06	1.8423e+06	1.7175e+06	1	1	1.14356	0.193536		1	3.5598e+06	1.5626e+06	1.1932e+06	1	1	0.77573	-0.366373	45.871	2	7.1177e+06	2.797e+06	4.3207e+06
	2606	Tb927.6.5000	Tb06.30P15.480	hypothetical protein, conserved		Q586H2					44.275	21.6	0	7	7	0.781976	-0.354805	0.0713163	3.80963	0.100192	6	6	0.76165	-0.3928	22.422	6	2.8754e+07	8.3442e+06	1.4371e+07	4	4	0.704077	-0.506196	39.078	4	2.2716e+07	1.2461e+07	1.6294e+07	4	4	0.89167	-0.165418	25.845	5	2.8494e+07	1.3959e+07	1.4535e+07
	1797	Tb927.2.4400		hypothetical protein, conserved		Q586P5			x	x	136.9	23.1	0	21	21	0.78229	-0.354225	0.116771	3.09825	0.132987	15	15	0.69779	-0.519135	74.528	17	1.0971e+08	5.7485e+07	8.5923e+07	14	14	0.73078	-0.45249	35.452	16	1.4341e+08	5.1323e+07	5.8386e+07	16	16	0.93884	-0.0910488	82.226	15	1.8355e+08	8.6826e+07	9.6722e+07
	1409	Tb927.11.2790	Tb11.02.0354, Tb11.02.0354:mRNA, Tb11.02.0354:pep	hypothetical protein, conserved		Q386N1					80.033	9.2	0	4	4	0.782714	-0.353442	0.0359545	4.79768	0.0688903	4	4	0.75743	-0.400816	43.842	3	9.2409e+06	2.3621e+06	5.1802e+06	3	3	0.736214	-0.441802	54.208	4	7.5423e+06	4.447e+06	4.7939e+06	3	3	0.85993	-0.217709	14.484	3	6.8437e+06	3.0965e+06	3.7472e+06
	1710	Tb927.11.9570	Tb11.01.1330, Tb11.01.1330:mRNA, Tb11.01.1330:pep	hypothetical protein, conserved		Q383X2				x	32.962	37.6	0	7	7	0.783779	-0.351481	0.0162651	5.94207	0.0453815	6	6	0.82815	-0.272036	24.101	5	2.6024e+07	1.3394e+07	1.5827e+07	6	6	0.742666	-0.429214	21.509	7	2.922e+07	1.2399e+07	1.3626e+07	5	5	0.78285	-0.353192	25.834	7	3.3945e+07	1.4422e+07	1.9524e+07
	843	Tb927.10.5830	TRYP_x-70a06.p2kb545_155, Tb10.70.1110	hypothetical protein, conserved		Q38B21				x	59.941	7.3	0	3	3	0.784836	-0.349537	0.167994	2.57352	0.164802	2	2	0.79804	-0.325467	8.5749	3	9.9927e+06	7.57e+06	1.5297e+07	3	3	0.638937	-0.646255	43.036	4	2.2867e+07	4.7103e+06	5.2823e+06	3	3	0.9481	-0.0768889	8.5533	4	2.8579e+07	1.5006e+07	1.3573e+07
	306	Tb927.10.13010;Tb11.v5.0671	Tb10.389.0490, embl.111	protein kinase A catalytic subunit (PKAC3)	PKAC3	Q388U5					39.183	10.1	0.0060764	2	2	0.784974	-0.349284	0.433662	1.20536	0.231186	1	1	0.95519	-0.0661404		1	1.3528e+06	0	0	0	0				0	0	547980	804770	2	2	0.64509	-0.632428		1	2.9864e+06	1.1354e+06	1.851e+06
	1125	Tb927.11.12040	Tb11.01.3860, Tb11.01.3860:mRNA, Tb11.01.3860:pep	hypothetical protein, conserved		Q382X7			x	x	12.331	35.5	0	3	3	0.785059	-0.349128	0.155243	2.6874	0.156391	3	3	0.65147	-0.618229	84.265	3	9.7268e+06	2.0637e+07	3.6483e+07	3	3	0.783147	-0.352646	57.858	6	5.7121e+07	3.9619e+06	5.7649e+06	3	3	0.94835	-0.0765085	31.143	6	5.9458e+07	2.7815e+07	3.1643e+07
	3137	Tb927.8.590	Tb08.12O16.150	carnitine O-palmitoyltransferase, putative		Q57YH1			x		75.905	4	0	2	2	0.785896	-0.34759	0.510482	0.970068	0.293309	0	0				0	0	426510	777950	1	1	0.61267	-0.706818		1	1.2045e+06	0	0	2	2	1.0081	0.0116388	19.398	2	3.1544e+06	1.599e+06	1.5554e+06
	1296	Tb927.11.16010	Tb11.01.7670, Tb11.01.7670:mRNA, Tb11.01.7670:pep	hypothetical protein, conserved		Q381I5					132.29	3.8	0	3	3	0.786401	-0.346663	0.561802	0.831867	0.502832	1	1	0.39167	-1.35229		1	275810	600950	1.0857e+06	3	3	1.10855	0.148673	67.187	3	1.6867e+06	187820	87990	3	3	1.1201	0.163628	87.396	3	4.2595e+06	1.9555e+06	2.304e+06
	3103	Tb927.8.5200	Tb08.5H5.480	hypothetical protein, conserved		Q57UJ2			x	x	201.55	7.4	0	10	10	0.78643	-0.34661	0.129774	2.94593	0.138751	9	9	0.79145	-0.33743	29.628	5	5.9699e+07	2.9671e+06	4.9056e+06	5	5	0.663702	-0.591392	11.341	4	7.8726e+06	5.3076e+07	6.6228e+06	4	4	0.92594	-0.111009	10.807	3	6.0733e+06	2.992e+06	3.0814e+06
	1023	Tb927.11.1010	Tb11.03.0110, Tb11.03.0110:mRNA, Tb11.03.0110:pep	chaperone protein DNAj, putative		Q387E9			x	x	41.739	8.9	0	3	3	0.78653	-0.346427	0.543438	0.879812	0.477349	3	3	1.2565	0.329411	117.13	3	1.5166e+07	1.914e+06	3.0253e+06	3	3	0.415144	-1.26831	182.84	2	4.9393e+06	3.7914e+06	1.1375e+07	3	3	0.93279	-0.100376	168.12	4	3.2886e+07	1.5762e+07	1.7124e+07
	1415	Tb927.11.2990	Tb11.02.0490, Tb11.02.0490:mRNA, Tb11.02.0490:pep	KREPB4,RNA-editing complex protein (KREPB4)	KREPB4	Q386L2			x	x	46.39	8	0	3	3	0.786741	-0.34604	0.272709	1.87457	0.129022	3	3	0.70512	-0.504059		1	1.4615e+06	354660	1.1101e+06	2	2	0.877809	-0.188021		1	1.4647e+06	1.1081e+06	353330	1	1				0	677170	0	677170
	1959	Tb927.3.3580	Tb03.28C22.1060	heat shock protein 90, putative,lipophosphoglycan biosynthetic protein, putative,glucose regulated protein 94, putative (LPG3)	LPG3	Q57W94					87.766	40.9	0	32	32	0.787026	-0.345517	0.0364372	4.77844	0.0678219	30	30	0.7364	-0.441438	51.592	38	7.8215e+08	3.3162e+08	4.3341e+08	31	31	0.861846	-0.214498	49.943	40	7.6503e+08	3.3623e+08	4.4593e+08	29	29	0.76811	-0.380615	34.499	46	1.4259e+09	7.2244e+08	7.035e+08
	370	Tb927.1.2320		hypothetical protein, conserved		Q4GYY9			x	x	32.51	9.5	0	2	2	0.787441	-0.344757	0.127563	2.97072	0.136562	2	2	0.87572	-0.191458	3.2561	2	5.6922e+06	3.148e+06	3.3925e+06	2	2	0.855213	-0.225645	31.637	2	6.5405e+06	2.6443e+06	3.0479e+06	1	1	0.65195	-0.617167		1	1.5162e+06	862870	653330
	3319	Tb927.9.12750	Tb09.211.3700, Tb09.211.3700:mRNA, Tb09.211.3700:pep, chr9contig211.tmp0413	hypothetical protein, conserved		Q38DD9				x	38.624	8.2	0	2	2	0.787543	-0.34457	0.265858	1.91127	0.225345	2	2	1.0269	0.0382957	23.292	2	1.4013e+06	514740	1.4431e+06	1	1	0.597943	-0.74192		1	1.9578e+06	555460	845810	1	1	0.79549	-0.330084		1	2.2368e+06	1.0399e+06	1.1969e+06
	567	Tb927.10.13860	Tb10.61.3060, embl.340	GPI-anchor transamidase subunit 8 (GPI8),cysteine peptidase, Clan CD, family C13		Q388L3					36.798	30.1	0	8	8	0.788313	-0.343159	0.0769078	3.70073	0.101093	7	7	0.68659	-0.542479	99.803	7	1.802e+07	7.0928e+06	1.0402e+07	8	8	0.862069	-0.214125	42.786	8	1.7495e+07	8.5013e+06	9.5187e+06	7	7	0.82767	-0.272872	35.956	5	2.166e+07	1.0475e+07	1.1185e+07
	975	Tb927.10.9000	TRYPtp6k15-3d06.p1c_208, Tb10.6k15.1430	hypothetical protein, conserved		Q38A74			x	x	181.55	2.1	0	3	3	0.788808	-0.342253	0.149184	2.74484	0.149465	3	3	0.85661	-0.22329	9.1246	3	1.7543e+06	322560	769640	1	1	0.642055	-0.639232		1	1.0922e+06	818990	935310	3	3	0.8924	-0.164238	62.389	3	4.2473e+06	2.1e+06	2.1472e+06
	278	Tb927.10.5620;Tb11.v5.0531	Tb10.70.1370, embl.242	fructose-bisphosphate aldolase, glycosomal (ALD)	ALD	Q38B42					41.071	82.5	0	31	31	0.789281	-0.341388	0.028596	5.12804	0.059003	30	30	0.73682	-0.440616	107.36	67	2.1574e+09	1.0846e+09	1.4464e+09	28	28	0.848824	-0.236462	55.473	65	2.531e+09	1.0221e+09	1.1353e+09	29	29	0.78617	-0.347087	55.094	60	3.6504e+09	1.8278e+09	1.8226e+09
	3163	Tb927.8.6390	Tb08.11J15.160	lysophospholipase, putative,alpha/beta hydrolase, putative (TbLysoPLA)	TbLysoPLA	D6XM23				x	30.092	68.2	0	13	13	0.789299	-0.341357	0.157847	2.66341	0.154555	13	13	0.64257	-0.638074	53.369	19	2.1924e+08	1.083e+08	1.3002e+08	13	13	0.921489	-0.117961	43.416	16	2.3832e+08	1.1866e+08	1.0058e+08	11	11	0.83045	-0.268035	32.762	20	4.4623e+08	1.9322e+08	2.5301e+08
	2270	Tb927.5.1210	Tb05.30H13.140	short-chain dehydrogenase, putative		Q57VE2			x		33.876	51.4	0	17	17	0.789455	-0.341071	0.103184	3.27671	0.118972	16	16	0.84775	-0.238289	71.61	26	9.5952e+08	4.5662e+08	8.2984e+08	17	17	0.669748	-0.578311	48.506	25	1.2865e+09	4.0513e+08	5.5439e+08	17	17	0.86657	-0.206612	34.439	25	1.691e+09	8.5504e+08	8.3595e+08
	2402	Tb927.5.4350;Tb05.5K5.10	Tb05.45E22.680	NUDIX hydrolase, putative		Q57Z14					19.639	20.6	0	3	3	0.790122	-0.339854	0.312482	1.67816	0.253822	2	2	0.68964	-0.536085	50.063	3	5.2006e+06	3.6738e+06	4.1808e+06	3	3	1.12017	0.16372	30.488	4	7.8546e+06	2.6843e+06	2.5163e+06	2	2	0.63852	-0.647196	59.079	4	1.1894e+07	6.4868e+06	5.4074e+06
	1234	Tb927.11.1450	Tb11.47.0004, Tb11.47.0004:mRNA, Tb11.47.0004:pep	2-oxoglutarate dehydrogenase E1 component, putative		Q387A7			x	x	113.38	66.8	0	52	52	0.790243	-0.339632	0.0744801	3.747	0.0982658	48	48	0.87492	-0.192777	66.376	86	1.8773e+09	9.9489e+08	1.7128e+09	49	49	0.694396	-0.526169	53.446	91	2.7077e+09	7.7106e+08	1.1062e+09	50	50	0.81228	-0.299951	37.299	97	3.9996e+09	1.9254e+09	2.0742e+09
	2719	Tb927.7.280	Tb07.8P12.370	cyclophilin-type peptidyl-prolyl cis-trans isomerase, putative (PPIase)	PPIase	Q57U26				x	24.302	76	0	12	12	0.790403	-0.33934	0.144347	2.79238	0.145136	12	12	0.65385	-0.612968	89.758	21	3.1877e+08	1.0239e+08	9.8841e+07	11	11	0.921065	-0.118626	44.163	23	2.0123e+08	1.4066e+08	1.7811e+08	11	11	0.81993	-0.286427	35.752	25	4.5039e+08	2.2587e+08	2.2452e+08
	1161	Tb927.11.1310	Tb11.47.0018, Tb11.47.0018:mRNA, Tb11.47.0018:pep	NADH-cytochrome b5 reductase, putative (B5R)	B5R	Q387C1			x	x	37.14	5.8	0	2	2	0.790537	-0.339095	0.300184	1.73608	0.244747	2	2	0.88831	-0.170865	34.247	2	1.5299e+06	417470	673420	2	2	0.565931	-0.821302	24.081	2	1.0909e+06	571990	957940	2	2	0.98274	-0.0251183	43.726	2	2.3511e+06	1.4796e+06	871450
	2451	Tb927.6.1570	Tb06.28P18.310	2-hydroxy-3-oxopropionate reductase, putative		Q585Q3				x	31.753	33	0	6	6	0.7906	-0.33898	0.403163	1.31056	0.322236	4	4	0.50926	-0.973526	14.848	6	1.1322e+07	9.5465e+06	1.4441e+07	5	5	0.920641	-0.11929	38.316	6	2.3988e+07	5.9138e+06	5.408e+06	5	5	1.054	0.0758749	40.969	6	3.1744e+07	1.3418e+07	1.8326e+07
	3173	Tb927.8.6620	Tb08.30K1.440	hypothetical protein, conserved		Q57TV1			x		40.12	7.5	0	2	2	0.790767	-0.338676	0.196601	2.34666	0.177491	2	2	0.96265	-0.0549167	6.602	2	4.5205e+06	1.8657e+06	2.286e+06	2	2	0.814598	-0.295841	44.053	2	4.1517e+06	1.5923e+06	2.9282e+06	1	1	0.63057	-0.665272		1	131630	40538	91095
	1561	Tb927.11.6050	Tb11.02.3880, Tb11.02.3880:mRNA, Tb11.02.3880:pep, Tb11.212.0180	hypothetical protein, conserved		Q385G3					189.56	7	0	7	7	0.790858	-0.338509	0.464439	1.10644	0.377437	4	4	0.47077	-1.08691	61.598	3	3.0895e+06	2.6589e+06	4.945e+06	6	6	0.96609	-0.0497702	57.253	6	7.6039e+06	1.2916e+06	1.7979e+06	6	6	1.0876	0.121148	34.06	6	1.4987e+07	8.1375e+06	6.849e+06
	396	Tb927.1.4100		cytochrome oxidase subunit IV (COXIV)	COXIV	Q4GYG7			x	x	40.534	43.1	0	14	14	0.790968	-0.338308	0.159575	2.64769	0.154255	11	11	0.94955	-0.0746841	33.031	17	3.2284e+08	1.2138e+08	2.2526e+08	14	14	0.655695	-0.608904	33.054	15	3.4664e+08	1.3053e+08	1.9231e+08	12	12	0.7948	-0.331336	33.456	17	6.1816e+08	2.9631e+08	3.2185e+08
	3267	Tb927.9.10920	Tb09.211.2260, Tb09.211.2260:mRNA, Tb09.211.2260:pep, chr9contig211.tmp0262c	kinetoplastid kinetochore protein 3,protein kinase, putative (kkt3)	kkt3	Q38DT1					118.15	9.1	0	8	8	0.791763	-0.33686	0.39785	1.3297	0.315821	7	7	0.7318	-0.450479	123.75	7	1.2384e+07	2.8548e+06	4.1448e+06	4	4	1.19586	0.258046	58.046	4	6.9996e+06	5.056e+06	7.328e+06	7	7	0.56717	-0.818147	50.429	7	1.7456e+07	9.5864e+06	7.8696e+06
	2020	Tb927.3.5060	Tb03.48K5.840	hypothetical protein, conserved		Q582N1					39.126	31.1	0	10	10	0.79177	-0.336846	0.193715	2.36799	0.174744	4	4	0.62323	-0.682163	41.823	6	1.3175e+07	8.0742e+06	1.1654e+07	9	9	0.921744	-0.117562	32.261	5	1.9729e+07	6.2275e+06	6.9479e+06	7	7	0.86405	-0.210813	37.876	7	4.8597e+07	2.5958e+07	2.2639e+07
	3231	Tb927.8.8300	Tb08.28A12.320	amino acid transporter, putative		Q57WK0				x	50.17	11.3	0	4	4	0.791945	-0.336527	0.253162	1.98187	0.211887	3	3	1.0539	0.075738	29.267	4	6.5736e+07	2.7384e+07	4.9103e+07	3	3	0.647249	-0.627607	5.9933	4	7.6487e+07	2.5305e+07	4.0431e+07	4	4	0.72814	-0.457712	19.943	5	1.3808e+08	6.1767e+07	7.6317e+07
	1988	Tb927.3.4390	Tb03.26J7.650	dihydrolipoamide dehydrogenase, putative (GCVL-1)	GCVL-1	Q580K3				x	55.839	32.9	0	12	12	0.792591	-0.335351	0.267648	1.90159	0.220478	9	9	0.94472	-0.0820413	40.659	10	3.7893e+07	1.0319e+07	1.9795e+07	8	8	0.584556	-0.774587	43.46	10	3.0114e+07	1.2974e+07	2.4919e+07	9	9	0.90161	-0.149425	28.845	10	4.4786e+07	2.3792e+07	2.0994e+07
	1340	Tb927.11.16860	Tb11.01.8620, Tb11.01.8620:mRNA, Tb11.01.8620:pep	mitochondrial RNA binding protein (MRB8620)	MRB8620	Q381A0			x	x	53.077	16.4	0	7	7	0.794013	-0.332765	0.432163	1.21035	0.341094	5	5	1.0167	0.023894	34.737	3	1.6511e+07	3.3078e+06	4.3473e+06	5	5	0.494927	-1.01471	62.958	3	7.6551e+06	7.2629e+06	9.2477e+06	3	3	0.99483	-0.00747808	61.849	4	2.1114e+07	1.0925e+07	1.0189e+07
	515	Tb927.10.12540	Tb10.389.1140	NADH-ubiquinone oxidoreductase complex I subunit, putative,ferredoxin, putative (NDUFS1)	NDUFS1	Q388Y9			x	x	33.754	11.2	0	2	2	0.794236	-0.332361	0.706044	0.50217	0.764166	2	2	2.1198	1.08393	68.296	2	1.5387e+07	1.9734e+06	7.5072e+06	1	1	0.344376	-1.53794		1	9.4805e+06	3.3813e+06	1.2006e+07	1	1	0.68631	-0.543068		1	9.1246e+06	3.8804e+06	5.2442e+06
	736	Tb927.10.2950	TRYP_x-70a06.p2kb545_619, Tb10.70.4610	hypothetical protein, conserved		Q38BV0					206.8	2.2	0	3	3	0.79448	-0.331917	0.0633689	3.98008	0.0877823	3	3	0.85282	-0.229687	44.051	4	4.6664e+06	1.5115e+06	2.6748e+06	2	2	0.835422	-0.259423	22.74	2	4.1863e+06	1.5554e+06	3.111e+06	2	2	0.70386	-0.50664	29.119	2	3.2263e+06	1.0747e+06	2.1515e+06
	3121	Tb927.8.560	Tb08.12O16.120	hypothetical protein, conserved		Q57YH4			x		64.616	24.6	0	9	9	0.794607	-0.331687	0.362655	1.46333	0.283567	6	6	1.0214	0.030548	43.39	7	1.4636e+07	16197000	3.5626e+07	9	9	0.539345	-0.890719	56.325	9	5.1823e+07	6.6994e+06	7.937e+06	6	6	0.91074	-0.134889	33.494	8	5.4764e+07	2.8317e+07	2.6447e+07
	657	Tb927.10.15710	TRYP_x-61h03.q2kb185_99, Tb10.61.0610	mitochondrial carrier protein (MCP7)	MCP7	Q387U3			x	x	35.875	25.4	0	7	7	0.794772	-0.331388	0.198637	2.33179	0.174913	7	7	0.63274	-0.660315	31.904	6	1.113e+07	5.7122e+06	1.4482e+07	7	7	0.956755	-0.063779	39.1	7	2.0194e+07	6.4603e+06	4.6694e+06	5	5	0.82928	-0.270069	21.983	6	1.8027e+07	8.4894e+06	9.5374e+06
	2170	Tb927.4.3390	Tb04.26G5.90	tuzin, putative		Q585L1			x	x	74.179	5	0	2	2	0.795056	-0.330872	0.229386	2.12415	0.193488	2	2	0.60855	-0.716552	16.069	2	1.9247e+06	978220	1.0773e+06	1	1	0.926183	-0.110631		1	2.0555e+06	741280	1.1834e+06	2	2	0.89166	-0.165434	11.177	2	3.6849e+06	1.4612e+06	2.2238e+06
	487	Tb927.10.11780	Tb10.26.0090	hypothetical protein, conserved		Q389G3					131.27	8.9	0	7	7	0.795158	-0.330687	0.077091	3.69729	0.0975495	3	3	0.84874	-0.236605	34.092	3	3.7964e+06	6.5007e+06	9.743e+06	7	7	0.852806	-0.229711	55.789	6	1.6244e+07	1.5447e+06	2.2517e+06	5	5	0.6946	-0.525746	10.729	4	1.1443e+07	4.389e+06	7.0536e+06
	1238	Tb927.11.14570	Tb11.01.6180, Tb11.01.6180:mRNA, Tb11.01.6180:pep	hypothetical protein, conserved		Q381Y0			x	x	46.609	9.9	0	3	3	0.795372	-0.330298	0.14277	2.80824	0.140296	2	2	0.70399	-0.506373	29.218	3	3.2405e+06	411340	1.0887e+06	2	2	0.74151	-0.431463		1	1.5e+06	1.4311e+06	1.8094e+06	1	1	0.96389	-0.0530596	23.2	2	3.067e+06	1.5394e+06	1.5276e+06
	2833	Tb927.7.5680	Tb07.10C21.320	deoxyribose-phosphate aldolase, putative		Q582I3			x		30.037	54.3	0	10	10	0.795622	-0.329845	0.268632	1.8963	0.217487	9	9	0.63812	-0.6481	39.499	12	6.5072e+07	3.6397e+07	3.5464e+07	8	8	1.06147	0.0860632	21.53	12	7.1861e+07	3.106e+07	3.4012e+07	9	9	0.74355	-0.427498	25.535	14	1.4004e+08	6.9849e+07	7.0191e+07
	1464	Tb927.11.3980	Tb11.02.1480, Tb11.02.1480:mRNA, Tb11.02.1480:pep	mitochondrial processing peptidase alpha subunit, putative,metallo-peptidase, Clan ME, Family M16		Q386B6			x	x	57.037	52.5	0	22	22	0.795747	-0.329617	0.0998798	3.32366	0.112804	21	21	0.89128	-0.166049	41.475	30	5.8915e+08	2.5197e+08	3.8267e+08	20	20	0.684932	-0.545968	56.506	28	6.3464e+08	2.5184e+08	3.3731e+08	21	21	0.8254	-0.276835	30.56	34	1.1881e+09	5.9767e+08	5.904e+08
	634	Tb927.10.15010	TRYP_x-61h03.q2kb185_231, Tb10.61.1530	lipoic acid synthetase, mitochondrial precursor, putative		Q388A7			x	x	45.476	20.5	0	5	5	0.796017	-0.329129	0.0195566	5.6762	0.046715	4	4	0.81712	-0.29138	2.1483	2	4.5981e+06	4.602e+06	8.7539e+06	4	4	0.74638	-0.422018	35.39	4	1.3356e+07	1.8991e+06	2.699e+06	2	2	0.82703	-0.273988	1.6044	2	1.6638e+07	8.2801e+06	8.3582e+06
	194	Tb927.10.5990;Tb11.v5.0193	TRYP_x-70a06.p2kb545_131, Tb10.70.0910	hypothetical protein, conserved		Q38B06					50.768	17.2	0	6	6	0.79663	-0.328018	0.115457	3.11458	0.122314	4	4	0.88706	-0.172896	136.01	4	7.692e+06	2.7915e+06	3.8531e+06	5	5	0.6739	-0.569394	90.393	4	6.6446e+06	3.0957e+06	4.5963e+06	5	5	0.84571	-0.241765	22.592	5	1.3545e+07	6.7272e+06	6.8174e+06
	215	Tb927.11.7250;Tb11.v5.0257	Tb11.02.5160, Tb11.02.5160:mRNA, Tb11.02.5160:pep	hypothetical protein, conserved		Q384U0			x	x	53.363	25.2	0	8	8	0.796657	-0.327969	0.106461	3.2316	0.11653	6	6	0.83022	-0.268434	79.079	6	2.3853e+07	1.1333e+07	1.7613e+07	6	6	0.893416	-0.162597	58.882	7	2.8946e+07	9.9085e+06	1.3945e+07	7	7	0.68166	-0.552876	42.47	8	4.9898e+07	2.3799e+07	2.6099e+07
	2139	Tb927.4.2440	Tb04.1H19.850	hypothetical protein, conserved		Q584E3			x	x	44.263	5.7	0	2	2	0.796913	-0.327507	0.228892	2.12726	0.191218	2	2	0.64614	-0.630081	23.095	2	1.7237e+06	1.3962e+06	2.2508e+06	2	2	1.01842	0.0263373	15.306	2	3.647e+06	762200	961540	2	2	0.76909	-0.378776		1	2.4722e+06	1.1078e+06	1.3643e+06
	500	Tb927.10.12240	Tb10.389.1500	3-ketoacyl-CoA reductase, putative		Q389B9					36.075	64.2	0	13	13	0.797315	-0.326777	0.0848577	3.55881	0.101788	9	9	0.89918	-0.153318	48.118	12	1.2046e+08	5.1535e+07	8.4616e+07	13	13	0.704275	-0.505789	54.072	14	1.3615e+08	4.7636e+07	7.2823e+07	12	12	0.80039	-0.321225	33.638	15	2.0962e+08	1.0183e+08	1.0779e+08
	2832	Tb927.7.5660	Tb07.10C21.340	hypothetical protein, conserved		Q582I1					65.139	23	0	13	13	0.797583	-0.326294	0.191808	2.38226	0.168127	11	11	0.90525	-0.143612	27.843	12	4.3518e+07	8.5764e+06	1.4666e+07	10	10	0.631951	-0.662114	35.062	10	2.3243e+07	1.939e+07	2.4129e+07	12	12	0.8869	-0.173157	20.194	14	4.8908e+07	2.4263e+07	2.4645e+07
	2624	Tb927.6.680	Tb06.3D8.520	hypothetical protein, conserved		Q583T5			x		39.578	12.2	0	3	3	0.797827	-0.325853	0.339432	1.55881	0.261875	2	2	0.55845	-0.8405	46.736	2	4.3178e+06	2.051e+06	2.4173e+06	3	3	1.01092	0.0156659	64.134	3	4.4683e+06	2.1268e+06	2.1911e+06	3	3	0.89955	-0.152725	24.453	3	1.0834e+07	5.0979e+06	5.7357e+06
	1332	Tb927.11.16730	Tb11.01.8470, Tb11.01.8470:mRNA, Tb11.01.8470:pep	dihydrolipoyl dehydrogenase (GCVL-2)	GCVL-2	Q381B3			x	x	50.433	76.5	0	30	30	0.797981	-0.325574	0.00688371	7.1826	0.0271526	28	28	0.79276	-0.335044	73.426	55	2.354e+09	1.0277e+09	1.7075e+09	27	27	0.775314	-0.367147	41.763	62	2.7352e+09	1.0109e+09	1.343e+09	25	25	0.82672	-0.274529	42.143	68	4.2429e+09	2.0486e+09	2.1943e+09
	2262	Tb927.5.1030	Tb05.28F8.280	Iron-sulfur assembly protein 2 (Isa2)	Isa2	Q57W48			x	x	19.07	15	0	2	2	0.798673	-0.324323	0.0877471	3.5105	0.102976	2	2	0.7069	-0.500422	6.1588	2	1.2817e+07	6.1881e+06	7.1787e+06	2	2	0.905141	-0.143785	10.628	2	1.3367e+07	5.6432e+06	7.174e+06	2	2	0.79622	-0.328761	1.5863	2	3.2114e+07	1.6469e+07	1.5645e+07
	1300	Tb927.11.16090	Tb11.01.7750, Tb11.01.7750:mRNA, Tb11.01.7750:pep	outer dynein arm docking complex, putative (DC2)	DC2	Q381H7					72.145	15.6	0	9	9	0.799005	-0.323724	0.313079	1.6754	0.242173	7	7	1.109	0.149259	37.879	9	1.7425e+07	8.8199e+06	1.3362e+07	7	7	0.722022	-0.469886	54.143	7	2.2182e+07	5.3388e+06	1.2086e+07	8	8	0.63704	-0.650544	38.192	9	5.9197e+07	3.585e+07	2.3347e+07
	3530	Tb927.9.7260	Tb09.160.5320, Tb09.160.5320:mRNA, Tb09.160.5320:pep, chr9contig160.tmp0418	hypothetical protein, conserved		Q38EL9			x	x	41.248	24.3	0	5	5	0.799741	-0.322396	0.173494	2.52704	0.155268	3	3	0.64719	-0.627739	23.281	3	5.7978e+06	7.1218e+06	1.228e+07	5	5	0.919709	-0.12075	21.196	5	1.9402e+07	3.0781e+06	2.7196e+06	5	5	0.85934	-0.218699	21.716	6	2.0658e+07	9.5689e+06	1.1089e+07
	990	Tb927.10.9390	TRYPtp6k15-3d06.p1c_144, Tb10.6k15.1010	hypothetical protein, conserved		Q38A36				x	36.684	20.2	0	4	4	0.800061	-0.321818	0.232537	2.10447	0.100488	0	0				0	0	3.0085e+06	1.9485e+06	4	4	0.871308	-0.198746	86.171	3	4.957e+06	0	0	2	2	0.73464	-0.444891	63.057	2	2.7011e+06	1.5528e+06	1.1484e+06
	1696	Tb927.11.9290	Tb11.01.1050, Tb11.01.1050:mRNA, Tb11.01.1050:pep	hypothetical protein, conserved		Q384A0					85.448	5.8	0	2	2	0.800327	-0.321339	0.0490227	4.3504	0.0202439	0	0				0	0	580940	611520	2	2	0.8142	-0.296546	66.628	2	1.1925e+06	0	0	1	1	0.78669	-0.346133	34.572	2	987970	486250	501720
	808	Tb927.10.4880	TRYP_x-70a06.p2kb545_311, Tb10.70.2320	hypothetical protein, conserved		Q38BB3			x	x	25.965	26.3	0	3	3	0.800666	-0.320728	0.284098	1.81554	0.221181	2	2	1.0807	0.111966	2.6042	2	6.1063e+07	1.1204e+07	1.9066e+07	2	2	0.652146	-0.616734	8.0943	2	3.0269e+07	2.4396e+07	3.6667e+07	3	3	0.72829	-0.457415	23.54	3	1.0537e+08	5.3215e+07	5.216e+07
	346	Tb927.1.1200		SSU ribosomal protein, mitochondrial (MRPS15)	MRPS15	Q4GZ99			x	x	50.307	17	0	5	5	0.800775	-0.32053	0.344847	1.53597	0.261363	1	1	0.98005	-0.0290727		1	995540	1.002e+06	4.1321e+06	4	4	0.557849	-0.842054	21.625	4	5.1341e+06	465270	530270	4	4	0.93922	-0.090465	21.908	3	4.3805e+06	2.1367e+06	2.2438e+06
	2861	Tb927.7.640	Tb07.29K4.730	hypothetical protein, conserved		Q57VR0			x	x	37.365	22.5	0	7	7	0.800904	-0.3203	0.38762	1.36729	0.292386	7	7	0.54498	-0.875725	69.829	7	1.7708e+07	8.7963e+06	1.2836e+07	7	7	0.869943	-0.201006	54.42	6	2.1632e+07	9.128e+06	8.5796e+06	6	6	1.0836	0.115832	9.7703	5	2.5084e+07	1.3304e+07	1.178e+07
	1623	Tb927.11.720;Tb11.0840	Tb11.50.0001, Tb11.50.0001:mRNA, Tb11.50.0001:pep	hypothetical protein, conserved		Q387H8					30.18	34.8	0	8	8	0.800962	-0.320194	0.161974	2.62617	0.147414	7	7	0.86274	-0.213002	74.003	11	7.2546e+07	2.7573e+07	4.4317e+07	6	6	0.65445	-0.611645	23.975	9	7.1891e+07	3.3752e+07	3.8794e+07	6	6	0.91008	-0.135935	23.888	11	1.3572e+08	6.6174e+07	6.9548e+07
	2845	Tb927.7.5950;Tb927.7.5990;Tb927.7.5970	Tb07.2F2.70	protein associated with differentiation 3, putative (PAD3)	PAD3	Q57VL6				x	65.344	19	0	9	3	0.801812	-0.318664	0.452748	1.14322	0.344619	7	3	1.2643	0.338339	47.407	3	4.1312e+06	4.1322e+06	1.0534e+07	9	3	0.563476	-0.827575	41.484	4	1.4666e+07	1.3691e+06	2.7621e+06	8	3	0.72359	-0.466756	29.17	4	1.1931e+07	5.2749e+06	6.6564e+06
	2877	Tb927.7.6890	Tb07.21H15.580	hypothetical protein, conserved		Q57XQ9					28.794	42.5	0	7	7	0.801855	-0.318586	0.244583	2.0316	0.195402	5	5	0.71679	-0.480378	28.546	6	1.1363e+07	1.3854e+07	2.2822e+07	6	6	0.685025	-0.545771	58.256	9	3.6676e+07	4.8273e+06	6.5361e+06	7	7	1.05	0.0703893	31.276	11	5.2547e+07	2.895e+07	2.3596e+07
	1347	Tb927.11.1700	Tb11.55.0010, Tb11.55.0010:mRNA, Tb11.55.0010:pep	hypothetical protein, conserved		Q386Y4			x	x	61.63	31.4	0	10	10	0.80207	-0.3182	0.0284863	5.13359	0.0548851	9	9	0.78475	-0.349695	26.818	10	4.5934e+07	2.1614e+07	2.6611e+07	9	9	0.863707	-0.211386	28.908	12	4.8226e+07	2.1711e+07	2.4223e+07	9	9	0.76127	-0.39352	30.034	11	7.8374e+07	3.765e+07	4.0724e+07
	2908	Tb927.7.760	Tb07.29K4.550	hypothetical protein, conserved		Q57VS2					63.497	4.7	0	3	3	0.802108	-0.318132	0.49908	1.00266	0.388676	3	3	0.46948	-1.09086	40.602	3	1.0679e+07	8.8761e+06	7.8368e+06	3	3	1.10307	0.141526	38.278	3	1.6713e+07	5.5255e+06	5.1534e+06	3	3	0.9965	-0.00505829	28.713	3	2.1378e+07	1.0793e+07	1.0585e+07
	2994	Tb927.8.2570	Tb08.26A17.550	hypothetical protein, conserved		Q57XD2					48.529	11.8	0	3	3	0.802836	-0.316823	0.0353285	4.82302	0.0611829	2	2	0.87188	-0.197799	25.938	3	7.91e+06	4.3653e+06	7.6866e+06	3	3	0.783638	-0.351741	10.026	4	1.2052e+07	3.4028e+06	4.5071e+06	2	2	0.75737	-0.40093	25.601	2	1.3008e+07	5.7309e+06	7.2773e+06
	1759	Tb927.2.2520;Tb927.2.2510		voltage-dependent anion-selective channel	VDAC_2				x	x	29.189	79.6	0	18	18	0.803026	-0.316482	0.239158	2.06397	0.190872	18	18	0.91536	-0.127589	75.718	43	1.254e+09	4.8643e+08	1.0263e+09	17	17	0.616333	-0.698218	49.958	50	1.5127e+09	5.337e+08	7.2029e+08	17	17	0.91787	-0.123638	40.59	53	2.0178e+09	1.0408e+09	9.7702e+08
	193	Tb927.7.5050;Tb11.v5.0185	Tb07.27E10.260	hypothetical protein, conserved		Q57ZI4					105.21	7.2	0	5	5	0.803343	-0.315912	0.0922006	3.43908	0.103203	5	5	0.88488	-0.176446	66.099	4	6.8945e+06	4.7743e+06	6.9228e+06	4	4	0.838645	-0.253868	21.643	4	1.1697e+07	2.7506e+06	4.1439e+06	4	4	0.69862	-0.51742	18.821	3	1.151e+07	5.057e+06	6.4531e+06
	3305	Tb927.9.12170	Tb09.211.3240, Tb09.211.3240:mRNA, Tb09.211.3240:pep, chr9contig211.tmp0367	leucine-rich repeat protein (LRRP), putative		Q38DI2					32.359	23.4	0	4	4	0.803532	-0.315572	0.13247	2.91626	0.127936	3	3	0.79612	-0.328942	54.286	3	3.3247e+06	4.0942e+06	4.7197e+06	4	4	0.941088	-0.0875986	16.216	5	8.814e+06	1.6303e+06	1.6945e+06	3	3	0.69247	-0.530177	30.547	3	6.8442e+06	3.4672e+06	3.377e+06
	2900	Tb927.7.7410	Tb07.30D13.370	oxidoreductase, putative		Q57TX8			x	x	35.787	30.7	0	8	8	0.804007	-0.31472	0.0697626	3.8414	0.0877875	8	8	0.88618	-0.174328	35.84	8	3.2831e+07	1.6082e+07	2.9363e+07	7	7	0.718856	-0.476226	75.122	8	4.5445e+07	1.5719e+07	1.7112e+07	7	7	0.81586	-0.293606	16.223	8	6.2955e+07	2.5929e+07	3.7026e+07
	2982	Tb927.8.2300	Tb08.26A17.80	hypothetical protein, conserved		Q57XF9			x	x	25.468	28.5	0	4	4	0.804109	-0.314538	0.0628578	3.99177	0.0828156	3	3	0.74651	-0.421767	51.433	5	1.7664e+07	6.7347e+06	1.0874e+07	3	3	0.900252	-0.151599	39.551	5	1.7609e+07	8.1725e+06	9.492e+06	3	3	0.77365	-0.370247	25.54	4	2.0196e+07	9.5419e+06	1.0654e+07
	1133	Tb927.11.12240	Tb11.01.4060, Tb11.01.4060:mRNA, Tb11.01.4060:pep	ubiquitin carboxyl-terminal hydrolase, putative,cysteine peptidase, Clan CA, family C19, putative		Q382V7			x	x	89.061	12.2	0	5	5	0.804468	-0.313894	0.253182	1.98175	0.197648	4	4	0.61617	-0.6986	19.701	4	9.5574e+06	7.0187e+06	1.3789e+07	5	5	0.870398	-0.200253	52.315	3	2.0807e+07	5.0866e+06	4.4708e+06	4	4	0.97075	-0.0428283	21.753	5	3.0598e+07	1.5203e+07	1.5394e+07
	847	Tb927.10.5880	TRYP_x-70a06.p2kb545_145, Tb10.70.1030	Proteophosphoglycan, putative		Q38B16					66.774	20.6	0	9	9	0.804566	-0.313717	0.0707847	3.82042	0.0882199	7	7	0.85324	-0.228976	52.211	7	2.7767e+07	1.5183e+07	1.7611e+07	9	9	0.857339	-0.222063	26.328	10	3.2794e+07	1.2692e+07	1.5075e+07	8	8	0.71197	-0.490112	35.026	9	6.7345e+07	3.0468e+07	3.6878e+07
	388	Tb927.1.3270		hypothetical protein, conserved		Q4GYP6					98.508	3.7	0.0026906	2	2	0.804764	-0.313363	0.602524	0.730908	0.511543	1	1	0.41653	-1.26351		1	2.008e+06	706010	1.0602e+06	2	2	0.890789	-0.166844	54.14	2	1.7662e+06	962890	1.0451e+06	2	2	1.4047	0.490262	4.4248	2	5.1764e+06	3.2401e+06	1.9364e+06
	2971	Tb927.8.2120	Tb08.26N11.670	hypothetical protein, conserved		Q581X0					39.406	7.4	0	2	2	0.804877	-0.313159	0.277981	1.84694	0.212191	2	2	0.98428	-0.0228593	15.362	3	528510	186140	385020	1	1	0.604412	-0.726395		1	571160	214140	314370	2	2	0.87647	-0.190223	59.568	4	1.5825e+06	697180	885330
	3339	Tb927.9.13440	Tb09.211.4280, Tb09.211.4280:mRNA, Tb09.211.4280:pep, chr9contig211.tmp0474c	hypothetical protein, conserved		Q38D82					177.37	8.4	0	9	9	0.805241	-0.312507	0.114109	3.13151	0.115713	5	5	0.79278	-0.335008	44.343	3	6.6005e+06	8.409e+06	1.252e+07	7	7	0.93188	-0.101785	25.664	6	2.093e+07	2.995e+06	3.6055e+06	6	6	0.70675	-0.500728	36.101	6	1.4506e+07	7.5857e+06	6.9202e+06
	594	Tb927.10.14340	TRYP_x-61h03.q2kb185_374, Tb10.61.2430	hypothetical protein, conserved		Q388G8					126.88	6.5	0	3	3	0.805569	-0.31192	0.467342	1.09745	0.350445	1	1	1.156	0.209141		1	1.2085e+06	1.2445e+06	2.4474e+06	3	3	0.507537	-0.978415	50.472	4	3.6919e+06	470870	737590	1	1	0.89101	-0.166486		1	1.2419e+06	578330	663600
	243	Tb927.10.510;Tb11.v5.0374	TRYP_x-70a06.p2kb545_1072, Tb10.70.7770	hypothetical protein, conserved		Q38CI9			x	x	37.06	36.5	0	8	8	0.805727	-0.311638	0.275272	1.86107	0.209508	7	7	0.66591	-0.586601	68.417	8	7.5879e+07	2.567e+07	2.8266e+07	8	8	1.07152	0.0996645	47.373	7	5.3937e+07	3.4825e+07	4.1054e+07	8	8	0.73307	-0.447977	43.799	6	1.0107e+08	4.3104e+07	5.7962e+07
	150	Tb11.02.5070b;Tb927.11.7212		hypothetical protein, conserved						x	32.082	12	0	3	3	0.805909	-0.311311	0.0429081	4.54261	0.0666501	2	2	0.87896	-0.186131	21.823	2	5.0288e+06	3.4785e+06	4.5149e+06	3	3	0.79321	-0.334225	25.964	3	7.9934e+06	2.2418e+06	2.7869e+06	3	3	0.75076	-0.413576	22.53	3	9.7882e+06	4.8864e+06	4.9017e+06
	928	Tb927.10.8000	TRYPtp6k15-3d06.p1c_375, Tb10.6k15.2540	hypothetical protein, conserved		Q38AG4					151.01	8.7	0	6	6	0.805959	-0.311222	0.489981	1.0292	0.37115	5	5	1.1175	0.160275	40.438	4	6.5672e+06	548080	685810	1	1	0.485154	-1.04348		1	1.2339e+06	2.9041e+06	3.6631e+06	4	4	0.96563	-0.0504576	31.262	3	1.1114e+07	5.2523e+06	5.8621e+06
	1420	Tb927.11.3100	Tb11.02.0600, Tb11.02.0600:mRNA, Tb11.02.0600:pep	hypothetical protein, conserved		Q386K1			x		39.598	27.9	0	8	8	0.806244	-0.310712	0.181433	2.46249	0.154174	6	6	0.66305	-0.59281	58.571	6	1.4724e+07	9.8704e+06	1.7822e+07	8	8	0.958038	-0.0618453	40.073	7	2.7692e+07	6.3113e+06	8.413e+06	7	7	0.82503	-0.277482	32.602	7	3.8855e+07	1.8629e+07	2.0225e+07
	201	Tb927.5.295b;Tb11.v5.0214;Tb927.5.280;Tb10.v4.0220		retrotransposon hotspot (RHS) protein 1						x	95.127	45	0	26	17	0.807014	-0.309334	0.190351	2.39327	0.158559	23	14	0.8225	-0.281912	51.301	18	1.1528e+08	5.8779e+07	1.0867e+08	25	17	0.661288	-0.596649	43.769	19	1.6745e+08	4.8444e+07	6.6833e+07	23	15	0.96631	-0.049442	37.206	19	2.167e+08	1.1139e+08	1.0531e+08
	2650	Tb927.7.1300	Tb07.27M11.560	protein disulfide isomerase, putative		Q57WS0					41.939	59.7	0	22	22	0.807119	-0.309147	0.125995	2.98856	0.121534	21	21	0.68201	-0.552135	71.386	39	5.0477e+08	2.5219e+08	3.2203e+08	22	22	0.874738	-0.193078	55.285	36	5.7422e+08	2.3353e+08	2.7124e+08	21	21	0.88134	-0.182229	25.014	37	8.1978e+08	4.0848e+08	4.113e+08
	2831	Tb927.7.5640	Tb07.10C21.360	hypothetical protein, conserved		Q582H9					29.168	18.1	0	2	2	0.807336	-0.308758	0.507196	0.979384	0.385495	1	1	1.2016	0.264957		1	332770	5.677e+06	9.8065e+06	2	2	0.485767	-1.04166	13.111	2	1.5484e+07	158070	174700	1	1	0.90152	-0.149569		1	1.2303e+06	801640	428670
	3157	Tb927.8.6240	Tb08.11J15.480	STOP axonemal protein		Q57YM5					30.042	63.9	0	16	16	0.807489	-0.308486	0.0158657	5.97794	0.0393261	13	13	0.81574	-0.293819	56.585	18	2.2972e+08	6.6162e+07	9.963e+07	13	13	0.841538	-0.248899	27.395	17	1.6579e+08	1.0012e+08	1.296e+08	13	13	0.76698	-0.382739	25.385	18	3.8861e+08	1.8111e+08	2.075e+08
	2825	Tb927.7.5480	Tb07.10C21.550	dihydrofolate reductase-thymidylate synthase (DHFR-TS)	DHFR-TS	Q582G3				x	58.85	41.9	0	15	15	0.807645	-0.308207	0.0245247	5.34962	0.0491755	14	14	0.76711	-0.382495	55.811	22	9.1403e+07	4.0368e+07	6.0172e+07	13	13	0.797257	-0.326882	34.659	18	1.0054e+08	4.0063e+07	5.134e+07	12	12	0.8614	-0.215245	19.797	19	1.4039e+08	6.3443e+07	7.6945e+07
	2823	Tb927.7.540	Tb07.8P12.820	chaperone protein DNAj, putative		Q57U00			x	x	50.644	17.9	0	6	6	0.807768	-0.307987	0.488966	1.03219	0.366305	5	5	1.0671	0.0936954	31.312	5	6.3343e+06	1.4257e+06	2.6156e+06	4	4	0.486523	-1.03942	50.203	4	4.0412e+06	2.8677e+06	3.4666e+06	6	6	1.0152	0.021764	45.942	5	5.1165e+06	2.0728e+06	3.0438e+06
	1632	Tb927.11.7530	Tb11.02.5520, Tb11.02.5520:mRNA, Tb11.02.5520:pep	long-chain-fatty-acid-CoA ligase, putative		Q384Q3				x	80.712	3.7	0	2	2	0.808108	-0.30738	0.0967409	3.36973	0.0384344	0	0				0	0	616810	954980	2	2	0.782167	-0.354452	10.655	2	1.5718e+06	0	0	2	2	0.83491	-0.260307	9.4079	2	1.7267e+06	808660	918000
	3385	Tb927.9.15460	Tb09.244.2570, Tb09.244.2570:mRNA, Tb09.244.2570:pep, chr9contig244a01.tmp0257	calcium motive p-type ATPase, putative		Q38CW7					113.97	35.7	0	26	26	0.808302	-0.307034	0.316892	1.65794	0.23211	17	17	0.99088	-0.0132177	59.459	19	8.6201e+07	7.1686e+07	1.3612e+08	24	24	0.588374	-0.765195	40.296	21	2.0781e+08	3.5628e+07	5.0573e+07	20	20	0.90583	-0.142688	30.485	21	2.6093e+08	1.233e+08	1.3763e+08
	1450	Tb927.11.3710	Tb11.02.1190, Tb11.02.1190:mRNA, Tb11.02.1190:pep	hypothetical protein, conserved		Q386E1					61.184	14.8	0	8	8	0.808318	-0.307005	0.010811	6.53136	0.0321827	7	7	0.79109	-0.338086	11.503	3	1.4566e+07	3.6513e+06	4.569e+06	5	5	0.789889	-0.340277	18.02	4	8.2203e+06	5.7734e+06	8.7929e+06	5	5	0.84519	-0.242652	13.316	5	2.7745e+07	1.3955e+07	1.3791e+07
	2827	Tb927.7.5540	Tb07.10C21.490	2,4-dienoyl-coa reductase-like protein		Q582G9				x	80.352	6.2	0	2	2	0.808608	-0.306488	0.313634	1.67284	0.229631	1	1	1.0226	0.0322419		1	550960	1.4671e+06	2.2164e+06	2	2	0.866176	-0.207268	14.267	2	3.6835e+06	294720	256240	2	2	0.5969	-0.744439	14.827	2	3.4574e+06	1.7134e+06	1.744e+06
	2294	Tb927.5.1810;Tb927.5.1830	Tb05.1P6.730	lysosomal/endosomal membrane protein p67 (p67)	p67	Q57ZQ0					72.732	48.9	0	21	21	0.80898	-0.305824	0.155237	2.68745	0.13699	17	17	0.78075	-0.357067	47.073	19	1.0176e+08	7.9196e+07	1.539e+08	20	20	0.700624	-0.513289	35.78	27	2.331e+08	4.658e+07	5.5179e+07	18	18	0.96787	-0.0471148	29.327	26	2.9951e+08	1.5131e+08	1.482e+08
	2567	Tb927.6.4200	Tb06.26G9.1150	hypothetical protein, conserved		Q586Y7			x	x	50.398	13.3	0	5	5	0.809665	-0.304604	0.127893	2.96699	0.120848	5	5	0.86228	-0.213772	95.135	5	6.7347e+06	648370	2.6519e+06	3	3	0.685871	-0.543991	63.371	2	3.3003e+06	2.4316e+06	4.303e+06	5	5	0.89748	-0.156048	32.495	5	7.4648e+06	3.9455e+06	3.5193e+06
	497	Tb927.10.12050	Tb10.389.1710	hypothetical protein, conserved		Q389D7			x	x	33.571	24.6	0	4	4	0.810182	-0.303683	0.0913547	3.45238	0.0986822	3	3	0.90188	-0.148993	42.114	4	2.4202e+07	1.617e+07	2.2017e+07	3	3	0.713419	-0.487178	24.936	4	3.8187e+07	9.4254e+06	1.4777e+07	2	2	0.82652	-0.274878	7.4234	3	4.1047e+07	1.9775e+07	2.1272e+07
	1200	Tb927.11.13790	237.t00911, Tb11.01.5355, Tb11.01.5355:mRNA, Tb11.01.5355:pep	hypothetical protein, conserved		Q382F8					16.602	12.7	0	2	2	0.810905	-0.302395	0.0652363	3.93818	0.0812673	2	2	0.89658	-0.157496	6.8096	2	2.3702e+06	1.0666e+06	1.9449e+06	2	2	0.737844	-0.438612	55.986	2	3.0116e+06	808000	1.5622e+06	1	1	0.80604	-0.311077		1	1.6046e+06	839670	764920
	316	Tb927.3.3790;Tb927.3.3770;Tb11.v5.0741	Tb03.28C22.700	hypothetical protein, conserved							31.661	54.2	0	15	15	0.81098	-0.302262	0.0301196	5.05316	0.0536778	12	12	0.8575	-0.221791	40.784	8	1.1134e+08	3.5139e+07	5.3487e+07	14	14	0.823045	-0.280956	53.964	13	8.8626e+07	4.7451e+07	6.389e+07	13	13	0.75574	-0.404038	40.95	14	1.4815e+08	7.2892e+07	7.5253e+07
	2813	Tb927.7.5130	Tb07.27E10.360	hypothetical protein, conserved		Q57ZH6			x	x	26.377	14.7	0	4	4	0.811858	-0.300701	0.485615	1.04212	0.354482	3	3	1.3024	0.381173	34.474	3	4.3264e+06	1.9241e+06	5.0972e+06	4	4	0.570483	-0.809744	28.711	4	7.0213e+06	1.6563e+06	2.6701e+06	4	4	0.7202	-0.47353	29.865	5	1.2316e+07	5.8472e+06	6.4688e+06
	3298	Tb927.9.11910	Tb09.211.3030, Tb09.211.3030:mRNA, Tb09.211.3030:pep, chr9contig211.tmp0343	hypothetical protein, conserved		Q38DK3			x	x	51.808	17.7	0	5	5	0.812172	-0.300143	0.00963601	6.69735	0.0296779	5	5	0.8108	-0.302582	14.206	5	1.3898e+07	1.8429e+06	1.8102e+06	3	3	0.842318	-0.247563	65.056	3	3.6531e+06	6.4139e+06	7.4841e+06	4	4	0.78443	-0.350283	21.859	5	7.4232e+06	3.2538e+06	4.1694e+06
	2563	Tb927.6.4130	Tb06.4F7.170	hypothetical protein, conserved		Q586B1			x	x	11.734	51.9	0	5	5	0.812508	-0.299546	0.251862	1.98929	0.187861	5	5	0.65807	-0.603687	63.906	5	5.1346e+07	2.6776e+07	3.419e+07	5	5	1.03066	0.0435716	34.729	6	6.0966e+07	2.4268e+07	2.7077e+07	4	4	0.79085	-0.338524	38.965	5	1.1079e+08	5.1056e+07	5.9735e+07
	1362	Tb927.11.2010	Tb11.46.0006, Tb11.46.0006:mRNA, Tb11.46.0006:pep	hypothetical protein, conserved		Q386V8			x	x	50.298	12	0	3	3	0.812537	-0.299494	0.156092	2.67954	0.134629	2	2	0.78268	-0.353506	28.826	3	2.3914e+06	2.6892e+06	4.2982e+06	3	3	0.969932	-0.0440443	34.627	2	6.9873e+06	925340	1.466e+06	3	3	0.70665	-0.500932	20.452	4	1.0023e+07	4.4313e+06	5.5914e+06
	3229	Tb927.8.8200;Tb927.4.4130	Tb08.28A12.220	hypothetical protein, conserved		Q57WL0					99.865	7.4	0	5	5	0.812581	-0.299416	0.00984923	6.66577	0.0299366	4	4	0.80556	-0.311936	57.889	4	7.1674e+06	4.9561e+06	7.899e+06	3	3	0.845309	-0.24245	40.652	4	1.2855e+07	3.616e+06	3.5514e+06	4	4	0.78793	-0.343861	15.309	4	2.1187e+07	1.1021e+07	1.0166e+07
	1766	Tb927.2.2970		mitochondrial carrier protein (MCP13)	MCP13	Q587G5			x	x	33.962	54.2	0	15	15	0.812599	-0.299385	0.0949035	3.39739	0.0994535	14	14	0.71822	-0.477502	62.105	23	1.074e+08	6.2872e+07	9.3513e+07	13	13	0.819605	-0.286999	36.161	23	1.5638e+08	4.7081e+07	6.0319e+07	13	13	0.91152	-0.133654	40.932	22	2.1249e+08	1.0881e+08	1.0368e+08
	2740	Tb927.7.3330	Tb07.28B13.760	hypothetical protein, conserved		Q57WE8					502.65	53.2	0	35	35	0.813708	-0.297417	0.0762559	3.71301	0.0871985	30	30	0.72996	-0.454111	82.716	35	6.6214e+08	3.1972e+08	3.6634e+08	32	32	0.899523	-0.152768	51.404	37	6.8606e+08	2.7673e+08	3.8541e+08	29	29	0.82053	-0.285372	45.049	33	1.4321e+09	6.9427e+08	7.3782e+08
	2697	Tb927.7.2410	Tb07.22O10.400	hypothetical protein, conserved		Q57XN3			x	x	66.378	27.8	0	14	14	0.814083	-0.296753	0.134211	2.89742	0.121281	12	12	0.73952	-0.435339	50.682	12	1.0817e+08	4.2643e+07	4.6634e+07	13	13	0.962557	-0.0550568	36.103	12	8.9277e+07	7.5149e+07	3.3024e+07	11	11	0.75793	-0.399863	27.444	11	1.1792e+08	5.3969e+07	6.3955e+07
	3068	Tb927.8.4400	Tb08.29H22.780	hypothetical protein, conserved		Q57VZ5					75.932	25.6	0	13	13	0.814247	-0.296462	0.0246702	5.34109	0.047447	11	11	0.84705	-0.239481	49.961	8	4.3672e+07	1.047e+07	1.6307e+07	9	9	0.762777	-0.390668	41.736	7	2.6777e+07	2.3836e+07	1.9836e+07	8	8	0.83553	-0.259236	57.298	7	6.0823e+07	3.3359e+07	2.7464e+07
	1573	Tb927.11.6250	Tb11.02.4120, Tb11.02.4120:mRNA, Tb11.02.4120:pep	hypothetical protein, conserved		Q385E4			x	x	27.599	37.2	0	8	8	0.814371	-0.296241	0.0339739	4.87943	0.0560415	8	8	0.87992	-0.184556	119.34	15	4.1293e+08	1.8414e+08	3.0733e+08	7	7	0.787898	-0.343919	98.398	11	4.9147e+08	1.9412e+08	2.1881e+08	7	7	0.77903	-0.360249	53.163	11	7.6712e+08	3.363e+08	4.3082e+08
	1164	Tb927.11.13180	Tb11.01.4740, Tb11.01.4740:mRNA, Tb11.01.4740:pep	hypothetical protein conserved		Q382L8			x		61.21	67.7	0	25	25	0.814657	-0.295736	0.260336	1.94156	0.190263	18	18	0.96824	-0.0465634	28.139	25	2.6996e+08	1.2813e+08	2.534e+08	24	24	0.628773	-0.66939	31.536	26	3.8153e+08	1.1077e+08	1.5919e+08	20	20	0.88807	-0.171255	16.848	27	6.3272e+08	3.2013e+08	3.1259e+08
	3360	Tb927.9.14180	Tb09.211.4720, Tb09.211.4720:mRNA, Tb09.211.4720:pep, chr9contig211.tmp0520c	chaperone protein DNAj, putative		Q38D38					36.846	10.9	0	2	2	0.815066	-0.295011	0.178824	2.48339	0.144969	2	2	0.80055	-0.320937	80.924	3	2.274e+06	1.6469e+06	2.6986e+06	2	2	0.978091	-0.0319597	15.971	2	4.3456e+06	1.1046e+06	1.1695e+06	2	2	0.69153	-0.532136	26.742	3	5.1579e+06	2.6952e+06	2.4628e+06
	2053	Tb927.3.640	Tb03.27F10.970	hypothetical protein, conserved		Q57WU7					32.723	24	0	5	5	0.815089	-0.29497	0.0294708	5.08457	0.0517895	5	5	0.84075	-0.250251	21.907	6	3.8978e+07	6.1726e+06	8.4442e+06	4	4	0.758783	-0.398241	38.679	5	1.4617e+07	1.446e+07	2.4518e+07	4	4	0.84885	-0.236418	11.661	5	5.2444e+07	2.8638e+07	2.3806e+07
	2363	Tb927.5.3360	Tb05.27M3.500	50S ribosomal protein L2, putative		Q57Z57			x	x	46.727	14.4	0	4	4	0.815121	-0.294914	0.122247	3.03213	0.113827	4	4	0.89966	-0.152548	24.407	4	7.9429e+06	8.7113e+06	1.4753e+07	3	3	0.697399	-0.519944	26.356	3	2.3465e+07	3.4539e+06	4.489e+06	4	4	0.86319	-0.21225	22.716	4	1.9088e+07	9.117e+06	9.9708e+06
	1946	Tb927.3.3300	Tb03.3K10.370	hypothetical protein, conserved		Q57V56					89.197	20.4	0	12	12	0.816384	-0.29268	0.00119673	9.70669	0.010134	12	12	0.8055	-0.312044	46.805	14	6.6357e+07	3.2958e+07	4.426e+07	11	11	0.818934	-0.288181	43.737	17	7.7218e+07	2.5384e+07	4.0973e+07	11	11	0.82484	-0.277814	32.131	15	8.5826e+07	4.3319e+07	4.2507e+07
	668	Tb927.10.16120	TRYP_x-61h03.q2kb185_21, Tb10.61.0150, embl.263	inosine-5'-monophosphate dehydrogenase,IMP dehydrogenase		Q387Q3					48.481	77.6	0	25	25	0.816388	-0.292674	0.00989098	6.65967	0.0293254	22	22	0.85001	-0.234448	73.106	28	7.0571e+08	3.3609e+08	4.9277e+08	24	24	0.803471	-0.315682	49.693	32	8.2887e+08	2.9432e+08	4.114e+08	22	22	0.7967	-0.327892	30.854	30	1.2464e+09	5.9909e+08	6.4731e+08
	1667	Tb927.11.8390	Tb11.01.0160, Tb11.01.0160:mRNA, Tb11.01.0160:pep	hypothetical protein, conserved		Q384I0		x			49.027	11.6	0	4	4	0.816396	-0.292658	0.118711	3.07447	0.110969	3	3	0.95197	-0.071012	56.083	3	8.4148e+06	3.1704e+06	4.8719e+06	3	3	0.761209	-0.393636	38.649	3	8.0424e+06	3.8966e+06	4.5181e+06	3	3	0.75089	-0.413327	22.5	3	1.5358e+07	8.3245e+06	7.0334e+06
	2069	Tb927.3.920	Tb03.27F10.500	hypothetical protein, conserved		Q57WX5					136.26	1.5	0.00061312	2	2	0.816822	-0.291906	0.454508	1.13762	0.206498	0	0				0	0	1.8572e+07	1.9341e+07	2	2	0.973331	-0.038998	31.885	2	3.7912e+07	0	0	1	1	0.68548	-0.544814		1	1.6082e+07	6.0257e+06	1.0056e+07
	2791	Tb927.7.4200	Tb07.5F10.330	hypothetical protein, conserved		Q57UQ0			x	x	38.863	10.2	0	3	3	0.816839	-0.291875	0.0371977	4.74864	0.0579217	3	3	0.84659	-0.240265	34.708	3	3.134e+06	4.4357e+06	7.0705e+06	3	3	0.853898	-0.227864	14.975	5	1.1506e+07	1.5085e+06	1.6255e+06	1	1	0.75393	-0.407498	65.861	2	885180	296220	588960
	680	Tb927.10.1900	TRYP_x-70a06.p2kb545_812, Tb10.70.5940	DNA topoisomerase IA, putative		Q38C52				x	88.925	11.9	0	6	6	0.816944	-0.29169	0.312512	1.67802	0.217869	5	5	0.68031	-0.555736	25.58	3	8.1487e+06	4.5456e+06	5.6752e+06	5	5	0.727061	-0.459851	43.156	5	1.0221e+07	4.1524e+06	3.9963e+06	6	6	1.1023	0.140517	46.279	6	2.0614e+07	1.0724e+07	9.8896e+06
	2428	Tb927.5.960;Tb927.3.3280	Tb05.28F8.390	hypothetical protein, conserved		Q57W41			x		37.159	49.3	0	12	12	0.817097	-0.29142	0.242838	2.04193	0.177779	9	9	0.65901	-0.601628	81.225	6	5.9807e+07	2.8102e+07	3.7084e+07	10	10	1.00987	0.0141644	25.643	9	6.5186e+07	2.9207e+07	3.06e+07	11	11	0.81972	-0.286797	39.319	9	7.1372e+07	3.4132e+07	3.724e+07
	3432	Tb927.9.3370	Tb09.160.2020, Tb09.160.2020:mRNA, Tb09.160.2020:pep, chr9contig160.tmp0177	thioredoxin (trx)	trx	Q38FJ1				x	12.135	29.9	0	3	3	0.817478	-0.290748	0.45732	1.12872	0.318205	3	3	0.54061	-0.88734	29.217	3	3.1774e+07	1.4528e+07	1.6392e+07	3	3	1.14825	0.199438	4.0905	3	3.092e+07	1.5527e+07	1.6247e+07	3	3	0.88005	-0.184343	70.998	4	7.4639e+07	3.7638e+07	3.7001e+07
	3152	Tb927.8.6170	Tb08.11J15.550	transketolase, putative (TK)	TK	Q57YL8					72.609	44.1	0	19	19	0.818079	-0.289689	0.253956	1.97735	0.182835	16	16	0.63753	-0.649435	57.154	29	1.5932e+08	1.6723e+08	2.491e+08	17	17	0.890948	-0.166587	34.274	28	4.1633e+08	7.7781e+07	8.1536e+07	17	17	0.9639	-0.0530446	32.687	33	6.3973e+08	3.4225e+08	2.9748e+08
	910	Tb927.10.760	TRYP_x-70a06.p2kb545_1027, Tb10.70.7450	hypothetical protein, conserved		Q38CG4		x	x	x	29.887	21.2	0	4	4	0.819001	-0.288063	0.0231686	5.43169	0.044626	4	4	0.77997	-0.358509	15.222	5	1.4853e+07	9.5453e+06	1.5208e+07	4	4	0.812084	-0.300299	23.944	5	2.4753e+07	6.6893e+06	8.1634e+06	4	4	0.86731	-0.20538	17.377	5	2.6412e+07	1.1685e+07	1.4728e+07
	3434	Tb927.9.3410	Tb09.160.2060, Tb09.160.2060:mRNA, chr9contig160.tmp0180	hypothetical protein, conserved		Q38FI7			x	x	13.824	22.2	0.0032544	2	2	0.819145	-0.28781	0.271434	1.88133	0.106743	1	1	0.89684	-0.157077		1	2.3683e+06	0	0	0	0				0	0	1.0666e+06	1.3017e+06	2	2	0.74818	-0.418543	15.692	2	5.0898e+06	2.6548e+06	2.4349e+06
	2893	Tb927.7.7130	Tb07.21H15.230	hypothetical protein, conserved		Q57XT3					92.781	14.9	0	8	8	0.819147	-0.287805	0.0269094	5.21574	0.0481899	6	6	0.76734	-0.382062	85.477	7	1.4109e+07	8.7736e+06	1.3227e+07	8	8	0.83619	-0.258097	40.731	7	2.2e+07	6.3618e+06	7.7477e+06	5	5	0.85663	-0.223256	36.783	5	3.2093e+07	1.7165e+07	1.4928e+07
	3595	Tb927.9.9860	Tb09.211.1390, Tb09.211.1390:mRNA, Tb09.211.1390:pep, chr9contig211.tmp0166c	hypothetical protein, conserved		Q38E16					79.857	29	0	17	17	0.820015	-0.286277	0.0916313	3.44802	0.0931886	15	15	0.7213	-0.471329	57.508	19	9.9501e+07	3.2692e+07	5.503e+07	14	14	0.886054	-0.174534	30.072	15	8.7722e+07	4.282e+07	5.6681e+07	16	16	0.86276	-0.212969	27.554	17	1.525e+08	7.607e+07	7.6426e+07
	1477	Tb927.11.4330	TRYP_xi-1013a02.q1k_70, Tb11.02.1880, Tb11.02.1880:mRNA, Tb11.02.1880:pep	hypothetical protein, conserved		Q385Y4			x	x	21.02	25.4	0	4	4	0.820098	-0.286133	0.134162	2.89795	0.116914	3	3	0.74015	-0.43411	34.487	6	9.5617e+06	2.739e+06	4.3827e+06	4	4	0.774353	-0.368936	20.933	4	7.1216e+06	4.4349e+06	5.1268e+06	3	3	0.96236	-0.0553514	8.7243	5	1.3548e+07	6.2974e+06	7.2503e+06
	1166	Tb927.11.13200	Tb11.01.4760, Tb11.01.4760:mRNA, Tb11.01.4760:pep	hypothetical protein, conserved		Q382L6					54.021	4	0	2	2	0.820454	-0.285505	0.313589	1.67305	0.213883	1	1	1.0963	0.132643		1	2.1604e+06	1.4719e+06	2.8164e+06	2	2	0.672359	-0.572696	11.779	2	4.2882e+06	670570	1.4899e+06	1	1	0.74926	-0.416462		1	3.5587e+06	1.8375e+06	1.7212e+06
	1905	Tb927.3.2230	Tb03.48O8.710	succinyl-CoA synthetase alpha subunit, putative		Q582T6			x	x	31.464	62.1	0	17	17	0.820535	-0.285362	0.137582	2.86164	0.118436	16	16	0.70201	-0.510437	81.488	59	9.6537e+08	3.9165e+08	5.6915e+08	17	17	0.9273	-0.108892	61.485	59	9.608e+08	4.8753e+08	4.7784e+08	17	17	0.84865	-0.236758	48.996	63	2.3128e+09	1.1433e+09	1.1695e+09
	203	Tb927.5.500;Tb11.v5.0218	Tb05.29K2.610	hypothetical protein, conserved		Q57VW3			x		153.59	3.6	0	4	4	0.820945	-0.284642	0.432442	1.20942	0.291978	3	3	1.0287	0.0408223	23.304	2	1.7685e+06	839540	1.5462e+06	3	3	0.548186	-0.867264	38.649	3	2.3858e+06	766690	1.0018e+06	4	4	0.98113	-0.0274838	10.576	3	4.2543e+06	2.0728e+06	2.1815e+06
	492	Tb927.10.11930	Tb10.389.1850	beta-D-hydroxybutyrate dehydrogenase		Q389E9			x	x	27.645	42.7	0	7	7	0.82141	-0.283825	0.0770929	3.69726	0.0837268	6	6	0.74776	-0.419353	35.2	6	9.3974e+07	3.5738e+07	5.6075e+07	6	6	0.811557	-0.301236	40.405	5	9.1813e+07	3.6539e+07	5.7434e+07	6	6	0.91327	-0.130887	24.071	7	1.3101e+08	6.717e+07	6.3844e+07
	2334	Tb927.5.2780	Tb05.26K5.520	mitochondrial DNA polymerase beta		D6XGL4			x	x	46.102	37.6	0	15	15	0.821423	-0.283803	0.062928	3.99015	0.0747693	15	15	0.75017	-0.414711	59.209	14	1.6138e+08	8.2524e+07	9.9521e+07	13	13	0.897666	-0.155749	66.118	20	1.8204e+08	6.7631e+07	9.3746e+07	15	15	0.82305	-0.280948	49.326	15	2.9388e+08	1.3842e+08	1.5546e+08
	3247	Tb927.9.10310	Tb09.211.1750, Tb09.211.1750:mRNA, Tb09.211.1750:pep, chr9contig211.tmp0206c	mitochondrial carrier protein,mitochondrial carrier protein (MCP11)	MCP11	Q38DX9			x	x	34.295	59.3	0	18	18	0.821528	-0.283618	0.0177671	5.81465	0.0383168	16	16	0.84215	-0.247851	79.405	35	6.6766e+08	3.2111e+08	4.5214e+08	17	17	0.779059	-0.360196	53.841	35	7.7326e+08	2.613e+08	4.0636e+08	17	17	0.8451	-0.242806	47.555	39	1.1945e+09	6.2846e+08	5.6602e+08
	1902	Tb927.3.2150	Tb03.30P12.1240	protein phosphatase 2C, putative		Q57Z96				x	40.009	27.9	0	8	8	0.821561	-0.28356	0.337941	1.56516	0.226974	8	8	0.92744	-0.108674	35.369	5	7.3156e+07	1.233e+07	2.6048e+07	5	5	0.601323	-0.733788	59.033	4	3.8377e+07	2.4829e+07	4.8327e+07	6	6	0.99432	-0.00821787	27.706	6	8.1173e+07	4.0218e+07	4.0954e+07
	1812	Tb927.2.4830		TFIIF-stimulated CTD phosphatase, putative		Q586S5			x	x	38.807	14.9	0	4	4	0.821621	-0.283455	0.384435	1.37919	0.256607	4	4	0.5828	-0.778927	65.875	5	9.3965e+06	8.4548e+06	1.0393e+07	4	4	1.05712	0.0801337	49.834	5	1.8848e+07	4.6265e+06	4.7701e+06	4	4	0.90027	-0.15157	42.423	4	1.9345e+07	9.3807e+06	9.9647e+06
	768	Tb927.10.3650	TRYP_x-70a06.p2kb545_498, Tb10.70.3720	NADH-dependent fumarate reductase, putative		Q38BN4				x	133.53	28.2	0	25	22	0.821802	-0.283137	0.120653	3.05107	0.108416	19	16	0.70728	-0.499647	64.419	19	6.1487e+07	2.6985e+07	4.3148e+07	19	17	0.879585	-0.185105	33.21	16	7.0133e+07	2.8454e+07	3.3034e+07	21	19	0.89214	-0.164658	29.308	17	1.0982e+08	5.3233e+07	5.6591e+07
	3015	Tb927.8.3040	Tb08.28F14.510	hypothetical protein, conserved		Q57W69			x	x	22.299	17.8	0	2	2	0.821917	-0.282935	0.214764	2.21918	0.157761	1	1	0.69888	-0.516883		1	1.3907e+06	4.1911e+06	4.5919e+06	2	2	1.01213	0.0173878	21.32	2	8.783e+06	758290	632380	2	2	0.78496	-0.349309	19.385	2	1.0898e+07	4.6761e+06	6.2221e+06
	2640	Tb927.7.1080	Tb07.27M11.140	hypothetical protein, conserved		Q57WU2			x	x	40.968	26.7	0	7	7	0.822366	-0.282147	0.156925	2.67185	0.127266	6	6	0.73574	-0.442732	37.608	9	2.9457e+07	1.2941e+07	1.7701e+07	7	7	0.978857	-0.0308304	43.503	7	3.0642e+07	1.2886e+07	1.6571e+07	6	6	0.77224	-0.372879	33.85	7	4.8887e+07	2.1314e+07	2.7573e+07
	3131	Tb927.8.5780	Tb08.11J15.1190	phosphatase of regenerating liver-type phosphatase, putative		Q57YH9					19.422	32.4	0	4	4	0.822448	-0.282003	0.0167231	5.90201	0.0369329	2	2	0.78275	-0.353376	59.65	6	1.2223e+07	8.7575e+06	1.4108e+07	3	3	0.833472	-0.262794	41.355	4	2.2865e+07	6.4757e+06	5.7475e+06	3	3	0.85273	-0.229839	30.889	6	2.4309e+07	1.1281e+07	1.3028e+07
	2317	Tb927.5.2380	Tb05.3C6.470	hydrolase, alpha/beta fold family, putative		Q582C7			x		34.433	32.1	0	6	6	0.822773	-0.281433	0.0868488	3.52535	0.0888329	3	3	0.74503	-0.42463	20.471	3	2.8776e+07	1.6261e+07	2.1516e+07	6	6	0.92098	-0.118758	24.428	6	3.7777e+07	1.3064e+07	1.5712e+07	6	6	0.81174	-0.30091	35.014	6	5.0635e+07	2.5813e+07	2.4822e+07
	1505	Tb927.11.4920	Tb11.02.2530, Tb11.02.2530:mRNA, Tb11.02.2530:pep	hypothetical protein, conserved		Q385S6					30.707	39.3	0	9	9	0.822791	-0.281402	0.195013	2.35836	0.146653	6	6	0.67706	-0.562644	51.813	6	2.41e+07	1.1864e+07	1.5635e+07	6	6	0.862813	-0.212881	28.792	5	2.75e+07	8.7986e+06	1.5301e+07	8	8	0.95351	-0.06868	34.484	6	4.948e+07	2.6996e+07	2.2484e+07
	3594	Tb927.9.9840	Tb09.211.1380, Tb09.211.1380:mRNA, Tb09.211.1380:pep, chr9contig211.tmp0165c	lipoic acid containing carrier protein, putative (GCVH)	GCVH	Q38E17			x	x	15.216	44.9	0	6	6	0.823594	-0.279994	0.126733	2.98014	0.110467	6	6	0.85699	-0.22265	36.434	8	2.4016e+08	8.8712e+07	1.1052e+08	6	6	0.710328	-0.493442	26.766	6	1.9924e+08	1.0906e+08	1.311e+08	6	6	0.91771	-0.12389	21.95	8	4.5346e+08	2.2817e+08	2.2529e+08
	806	Tb927.10.4850	TRYP_x-70a06.p2kb545_317, Tb10.70.2350	hypothetical protein, conserved		Q38BB6			x	x	51.34	46	0	13	13	0.823624	-0.279941	0.102823	3.28177	0.0974478	11	11	0.75184	-0.411502	48.739	10	5.2039e+07	2.0275e+07	3.171e+07	11	11	0.939761	-0.0896337	58.805	7	5.1985e+07	2.4149e+07	2.7891e+07	12	12	0.79076	-0.338688	31.844	10	9.3207e+07	4.4144e+07	4.9063e+07
	456	Tb927.10.10840	Tb10.406.0030	hypothetical protein, conserved		Q389P6					60.057	5.6	0	2	2	0.823748	-0.279724	0.0108843	6.52161	0.0294237	2	2	0.79234	-0.335808	25.497	2	2.7791e+06	906690	1.9669e+06	1	1	0.830979	-0.267116		1	2.8735e+06	1.3444e+06	1.4348e+06	1	1	0.84895	-0.236249		1	2.0463e+06	956430	1.0898e+06
	823	Tb927.10.5430	TRYP_x-70a06.p2kb545_219, Tb10.70.1600	hypothetical protein, conserved		Q38B61					32.616	6	0	2	2	0.823978	-0.279323	0.14565	2.77942	0.120145	2	2	0.75653	-0.402531		1	5.2761e+06	1.3606e+06	1.3955e+06	1	1	0.759763	-0.396379		1	2.7561e+06	2.2751e+06	3.001e+06	1	1	0.97329	-0.0390584		1	6.7812e+06	3.9545e+06	2826700
	3143	Tb927.8.6000	Tb08.11J15.870	fatty acid desaturase, putative		Q57YK1					49.385	4.9	0	2	2	0.824419	-0.27855	0.233336	2.09952	0.16495	1	1	0.93807	-0.0922325		1	1.3085e+06	720240	1.0729e+06	2	2	0.65634	-0.607484		1	1.7931e+06	389280	919250	2	2	0.91008	-0.135935		1	3.1531e+06	1.8137e+06	1.3393e+06
	2447	Tb927.6.1520	Tb06.28P18.240	Aquaglyceroporin 1 (AQP1)	AQP1	Q585Q8					35.066	23.4	0	5	5	0.824909	-0.277694	0.110803	3.17393	0.101034	2	2	0.87303	-0.195897	23.673	3	1.4812e+07	1.632e+07	3.1244e+07	5	5	0.717669	-0.478609	29.614	5	4.7564e+07	6.0037e+06	8.8087e+06	5	5	0.89591	-0.158574	29.297	6	5.8133e+07	2.7236e+07	3.0897e+07
	521	Tb927.10.12700	Tb10.389.0890	pyruvate dehydrogenase E1 alpha subunit, putative		Q388X3			x	x	42.511	78.8	0	30	30	0.825057	-0.277435	0.0226225	5.4661	0.0424521	28	28	0.78148	-0.355719	64.257	61	1.511e+09	9.0668e+08	1.161e+09	28	28	0.831186	-0.266757	50.389	62	2.0677e+09	6.7532e+08	8.3573e+08	26	26	0.86464	-0.209829	44.987	67	2.7272e+09	1.3149e+09	1.4123e+09
	608	Tb927.10.14560;Tb11.v5.0477	TRYP_x-61h03.q2kb185_317, Tb10.61.2110	hypothetical protein, conserved		Q388E7					75.126	7.3	0	3	3	0.825064	-0.277422	0.15037	2.73341	0.121764	3	3	0.87091	-0.199404	59.368	3	1.4759e+06	1.4108e+06	2.3491e+06	3	3	0.699203	-0.516217	33.645	3	3.7599e+06	592570	883330	3	3	0.92233	-0.116645	48.122	3	3.7093e+06	1.951e+06	1.7583e+06
	1137	Tb927.11.12370	Tb11.01.4190, Tb11.01.4190:mRNA, Tb11.01.4190:pep	hypothetical protein, conserved		Q382U4				x	27.689	12.4	0	2	2	0.825119	-0.277326	0.292687	1.77257	0.195985	2	2	0.64849	-0.624844	38.371	2	3.061e+06	830180	742230	2	2	1.03774	0.0534488	23.425	2	1.5724e+06	1.2309e+06	1.8301e+06	2	2	0.83475	-0.260584	5.5246	2	4.0891e+06	1.9729e+06	2.1163e+06
	376	Tb927.1.2670		flagellar protein PF16,axoneme central apparatus protein		Q4GYV5					56.126	56.7	0	20	20	0.825372	-0.276883	0.0160806	5.95854	0.0355414	14	14	0.79502	-0.330937	30.512	16	1.2797e+08	9.0808e+07	1.5159e+08	17	17	0.817996	-0.289834	36.425	17	2.424e+08	5.189e+07	7.608e+07	16	16	0.86461	-0.209879	32.939	16	2.3994e+08	1.1651e+08	1.2344e+08
	881	Tb927.10.6870	TRYPtp6k15-3d06.p1c_565, Tb10.6k15.3880	short-chain dehydrogenase, putative		Q38AS0					40.178	14.8	0	4	4	0.825417	-0.276806	0.0376734	4.73031	0.0553019	4	4	0.83053	-0.267896	55.248	4	4.5434e+06	3.2728e+06	6.8066e+06	4	4	0.770179	-0.376735	20.657	4	1.0079e+07	2.4545e+06	2.089e+06	4	4	0.87917	-0.185786	34.491	5	7.8119e+06	3.6109e+06	4.201e+06
	2787	Tb927.7.4140	Tb07.5F10.440	hypothetical protein, conserved		Q57UP4			x	x	20.852	27.1	0	4	4	0.825554	-0.276566	0.336372	1.57187	0.220443	2	2	0.88186	-0.181378		1	1.474e+06	6.2301e+06	1.0668e+07	3	3	0.616865	-0.696973	9.5839	3	1.6898e+07	739200	734780	2	2	1.0343	0.0486547	12.802	2	1.6007e+07	8.4903e+06	7.5169e+06
	1157	Tb927.11.12930	Tb11.52.0011, Tb11.52.0011:mRNA, Tb11.52.0011:pep	DEAD-box helicase, putative							85.6	4.2	0.00090909	2	2	0.825723	-0.27627	0.164891	2.60042	0.128678	2	2	0.75453	-0.40635	27.556	2	891900	403220	788890	1	1	0.986972	-0.018919		1	1.1921e+06	491100	400800	2	2	0.756	-0.403542	1.8397	2	2.8834e+06	1.2713e+06	1.6121e+06
	248	Tb927.10.16170;Tb11.v5.0396	TRYP_x-61h03.q2kb185_14, Tb10.61.0090	potassium voltage-gated channel, putative		Q387P8			x	x	34.606	15	0	4	4	0.825849	-0.276049	0.274092	1.86727	0.184947	3	3	0.66899	-0.579943	51.262	3	4.6201e+06	2.5569e+06	5.2859e+06	3	3	0.808473	-0.306729	53.824	3	7.8428e+06	2.355e+06	2.2651e+06	3	3	1.0414	0.0585243	21.091	5	6.9999e+06	3.3281e+06	3.6718e+06
	1031	Tb927.11.10240	Tb11.01.2000, Tb11.01.2000:mRNA, Tb11.01.2000:pep	hslVU complex proteolytic subunit, putative,hslVU complex proteolytic subunit, threonine peptidase, Clan T(1), family T1B		Q383Q5			x	x	22.684	45	0	10	10	0.826006	-0.275776	0.150359	2.73351	0.121036	9	9	0.89668	-0.157335	47.119	11	3.5145e+08	2.0629e+08	2.2466e+08	8	8	0.698422	-0.51783	55.402	8	4.3095e+08	1.4382e+08	2.0763e+08	7	7	0.8999	-0.152163	28.609	8	5.8679e+08	2.7718e+08	3.0961e+08
	1613	Tb927.11.6920	Tb11.02.4760, Tb11.02.4760:mRNA, Tb11.02.4760:pep	hypothetical protein, conserved		Q384X8					186.37	3.4	0	4	4	0.826095	-0.27562	0.052513	4.25118	0.0657799	1	1	0.81114	-0.301977		1	180460	912740	2.017e+06	3	3	0.771605	-0.374066	18.86	3	2.9297e+06	68979	111480	4	4	0.90074	-0.150817	15.124	4	3.4079e+06	1.7971e+06	1.6108e+06
	3109	Tb927.8.5310	Tb08.5H5.300	hypothetical protein, conserved		Q57UK3					37.608	6	0	3	3	0.826821	-0.274353	0.774695	0.368299	0.606307	2	2	1.3834	0.468218	109.58	2	2.4173e+06	823360	1.9213e+06	2	2	0.494169	-1.01692	33.924	2	2.7447e+06	710200	1.7071e+06	0	0				0	0	0	0
	701	Tb927.10.2270	TRYP_x-70a06.p2kb545_744, Tb10.70.5460	vacuolar protein sorting-associated protein 35, putative		Q38C17					104.36	7.9	0	5	5	0.827081	-0.273899	0.770841	0.375495	0.594213	0	0				0	0	49543	122130	1	1	0.499426	-1.00166		1	171680	0	0	5	5	1.3697	0.45386	80.02	4	2.3681e+06	1.6768e+06	691280
	3586	Tb927.9.9700	Tb09.211.1280, Tb09.211.1280:mRNA, Tb09.211.1280:pep, chr9contig211.tmp0154c	hypothetical protein, conserved		Q38E27			x		51.819	5.4	0	2	2	0.828061	-0.272192	0.578411	0.789834	0.413976	2	2	0.54534	-0.874772	24.522	2	2.3085e+06	1.7994e+06	1.0029e+06	2	2	1.43478	0.520832	56.621	2	2.8023e+06	1.271e+06	1.0375e+06	2	2	0.72566	-0.462634	0.69211	2	4.6994e+06	2.0752e+06	2.6243e+06
	2857	Tb927.7.630	Tb07.29K4.740	hypothetical protein, conserved		Q57VQ9			x	x	28.188	14.8	0	3	3	0.828385	-0.271626	0.0469503	4.41272	0.0610263	2	2	0.88009	-0.184277	26.156	2	5.5699e+06	432720	901200	1	1	0.763592	-0.389126		1	1.3339e+06	2.3926e+06	3.1773e+06	2	2	0.84588	-0.241475	0.89743	2	5.187e+06	1.9404e+06	3.2466e+06
	1531	Tb927.11.5420	Tb11.02.3100, Tb11.02.3100:mRNA, Tb11.02.3100:pep, Tb11.212.0970	hypothetical protein, conserved		Q385M6					37.404	14.5	0	3	3	0.828465	-0.271487	0.455828	1.13344	0.295969	2	2	0.70265	-0.509122	8.1757	2	1.6631e+06	359920	388790	1	1	0.649688	-0.622181		1	748710	882150	780960	2	2	1.2456	0.316841	19.575	2	1.986e+06	1.1628e+06	823240
	372	Tb927.1.2550;Tb927.1.2530;Tb927.1.2510;Tb927.1.2490;Tb927.1.2470;Tb927.1.2450;Tb927.1.2430		histone H3, putative							14.75	49.6	0	6	5	0.828514	-0.271401	0.129372	2.9504	0.108437	4	4	0.96241	-0.0552765	41.527	12	8.6638e+08	8.5516e+08	8.1267e+08	6	5	0.760456	-0.395063	40.064	14	1.6678e+09	3.913e+08	4.7508e+08	3	3	0.77708	-0.363865	34.011	12	2.3942e+09	9.0116e+08	1.4931e+09
	2077	Tb927.4.1070	Tb04.5E12.380	50S ribosomal protein L13, putative		Q580D5			x	x	24.299	9.9	0	2	2	0.829024	-0.270515	0.266399	1.90834	0.177197	2	2	1.0548	0.0769695	56.39	2	2.4792e+06	550330	1.1731e+06	2	2	0.704871	-0.50457	11.891	2	1.7234e+06	1.0497e+06	1.4295e+06	2	2	0.76634	-0.383943	20.816	3	3.8282e+06	1.8532e+06	1.9749e+06
	2121	Tb927.4.2010	Tb04.29M18.660	acyl-CoA binding protein, putative (ACBP)	ACBP	Q583J2					10.609	17.2	0	3	3	0.829301	-0.270033	0.319915	1.64424	0.205836	3	3	0.71739	-0.47917	46.425	3	3.726e+07	1.6443e+07	1.6753e+07	3	3	1.10314	0.141621	74.176	3	3.3195e+07	1.5455e+07	2.1805e+07	3	3	0.72069	-0.472549	109.5	3	8.0084e+07	4.0947e+07	3.9136e+07
	3351	Tb927.9.13920;Tb927.9.13880;Tb927.9.13820	229.t01441, Tb09.211.4513, Tb09.211.4513:mRNA, Tb09.211.4513:pep	kinetoplastid membrane protein KMP-11 (KMP-11)	KMP-11				x		11.076	72.8	0	12	12	0.829505	-0.269678	0.0447167	4.48304	0.0590253	11	11	0.86626	-0.207128	87.119	38	3.0967e+09	1.484e+09	1.7583e+09	10	10	0.861995	-0.214249	66.492	34	3.2423e+09	1.3175e+09	1.7792e+09	9	9	0.76437	-0.387657	51.794	41	5.2078e+09	2.5571e+09	2.6507e+09
	2867	Tb927.7.6640	Tb07.15M23.280	hypothetical protein, conserved		Q57Y65					172.49	3	0	4	4	0.82951	-0.269668	0.52092	0.940866	0.349372	4	4	1.1501	0.201759	8.8981	2	1.4169e+06	1.1564e+06	2.9526e+06	2	2	0.516903	-0.952035	7.3356	2	4.109e+06	531720	885200	2	2	0.96011	-0.0587284	6.3138	2	4.3823e+06	2.3031e+06	2.0793e+06
	943	Tb927.10.8240	TRYPtp6k15-3d06.p1c_334, Tb10.6k15.2280	hypothetical protein, conserved		Q38AE0					42.845	14.2	0	5	5	0.829699	-0.26934	0.336743	1.57028	0.214898	4	4	0.61597	-0.699068	62.385	3	8.3669e+06	6.0762e+06	5.2465e+06	5	5	0.967399	-0.0478175	14.145	4	1.1323e+07	2.8791e+06	5.4878e+06	5	5	0.95851	-0.0611346	53.775	6	2.26e+07	1.1916e+07	1.0684e+07
	3347	Tb927.9.13630	Tb09.211.4450, Tb09.211.4450:mRNA, Tb09.211.4450:pep, chr9contig211.tmp0493c	hypothetical protein, conserved		Q38D66				x	40.44	14	0	3	3	0.830103	-0.268638	0.363197	1.46118	0.229994	2	2	1.0783	0.108759		1	1.1014e+06	2.2068e+06	3.8088e+06	3	3	0.621968	-0.685088	51.506	3	6.0156e+06	441490	659950	3	3	0.85288	-0.229585	18.263	3	9.2357e+06	4.495e+06	4.7407e+06
	711	Tb927.10.240	Tb10.100.0130	peroxin 14, putative (PEX14)	PEX14	Q38CL4					39.937	40.7	0	11	11	0.830161	-0.268536	0.0401618	4.63803	0.0555017	11	11	0.85095	-0.232854	57.272	12	8.3317e+07	4.1981e+07	5.6273e+07	9	9	0.873362	-0.195348	28.263	12	9.8254e+07	3.6294e+07	4.7023e+07	9	9	0.76982	-0.377407	27.342	11	1.8682e+08	9.1475e+07	9.5345e+07
	1289	Tb927.11.15870	Tb11.01.7530, Tb11.01.7530:mRNA, Tb11.01.7530:pep	hypothetical protein, conserved		Q381J9					42.433	6	0	2	2	0.830319	-0.268262	0.418609	1.25632	0.265461	1	1	0.59059	-0.759771		1	1.4131e+06	3.4319e+06	7.1556e+06	2	2	0.872753	-0.196355	4.1682	2	1.0587e+07	639520	773620	1	1	1.1106	0.151339		1	2.8251e+06	1.6184e+06	1.2067e+06
	2045	Tb927.3.5570	Tb03.5L5.810	syntaxin, putative		Q580R8					29.242	18.5	0	4	4	0.830983	-0.26711	0.469152	1.09187	0.301527	3	3	0.75344	-0.408435	60.371	3	5.0758e+06	2.3288e+06	9.3615e+06	3	3	0.613798	-0.704164	113.45	3	1.169e+07	1.8163e+06	3.2595e+06	3	3	1.2408	0.311271	42.379	3	2.7878e+07	1.4594e+07	1.3284e+07
	1750	Tb927.2.2210		hypothetical protein, conserved		Q586K1			x	x	113.45	8.4	0	5	5	0.831112	-0.266885	0.433788	1.20494	0.274723	1	1	0.57619	-0.795383		1	1.0332e+06	4.9772e+06	3.5814e+06	3	3	0.912076	-0.132774	31.998	3	8.5586e+06	548920	484300	5	5	1.0924	0.127501	32.388	3	1.2402e+07	7.4471e+06	4.9549e+06
	2686	Tb927.7.2220	Tb07.22O10.150	hypothetical protein, conserved		Q57XQ2			x	x	74.361	5.7	0	3	3	0.831554	-0.266119	0.112044	3.15786	0.0974674	2	2	0.89278	-0.163623	57.191	2	2.3666e+06	1.5151e+06	2.2484e+06	2	2	0.886525	-0.173767	39.986	2	3.7635e+06	926490	1.4401e+06	2	2	0.7265	-0.460965	58.606	2	2.8608e+06	1.2275e+06	1.6333e+06
	2754	Tb927.7.3520	Tb07.28B13.540	mitochondrial pyruvate carrier protein 2, putative		Q57WG7			x	x	14.849	42.5	0	3	3	0.831659	-0.265937	0.536284	0.898931	0.359283	2	2	0.7506	-0.413884	51.045	2	1.6228e+06	2.4733e+06	3.0533e+06	3	3	1.33515	0.417001	53.417	4	5.5266e+06	869760	753060	3	3	0.57398	-0.800928	18.27	4	8.0102e+06	2.952e+06	5.0582e+06
	2709	Tb927.7.2690	Tb07.13M20.770	hypothetical protein, conserved		Q57Y79			x	x	14.017	16.7	0	2	2	0.83167	-0.265918	0.254797	1.97258	0.0918571	0	0				0	0	710550	772740	2	2	0.899119	-0.153416	27.206	2	1.4833e+06	0	0	2	2	0.76928	-0.378419	9.9234	2	2.6056e+06	1.1837e+06	1.422e+06
	1171	Tb927.11.13280	Tb11.01.4860, Tb11.01.4860:mRNA, Tb11.01.4860:pep	mitochondrial RNA binding protein 2 (GBP25)	GBP25	Q382K8			x	x	25.106	46.9	0	9	9	0.831786	-0.265716	0.280895	1.8319	0.181566	9	9	0.64976	-0.622021	70.605	21	6.7276e+08	3.0981e+08	3.9955e+08	9	9	0.981547	-0.0268709	42.659	16	7.0936e+08	2.5857e+08	4.1419e+08	9	9	0.90234	-0.148257	54.367	21	1.0437e+09	5.7013e+08	4.7359e+08
	1964	Tb927.3.3690	Tb03.28C22.890	flagellar radial spoke protein-like, putative		Q57WA5					60.992	24.1	0	11	11	0.831918	-0.265487	0.251047	1.99397	0.166089	6	6	0.70821	-0.497751	40.27	6	1.9597e+07	1.7805e+07	2.7366e+07	10	10	0.781861	-0.355016	29.245	8	4.5171e+07	8.4318e+06	1.1166e+07	11	11	1.0398	0.0563061	44.474	11	6.7383e+07	3.5991e+07	3.1392e+07
	2462	Tb927.6.1860	Tb06.28P18.1000	conserved protein		Q585M5			x	x	30.977	21.9	0	5	5	0.831993	-0.265357	0.126682	2.98071	0.104666	5	5	0.72934	-0.455337	28.111	7	2.8673e+07	1.4815e+07	2.0754e+07	5	5	0.936768	-0.0942361	55.337	5	3.5569e+07	1.4032e+07	1.4641e+07	5	5	0.84294	-0.246498	38.623	6	5.4386e+07	2.7686e+07	2.67e+07
	1874	Tb927.3.1670	Tb03.30P12.250	hypothetical protein, conserved		Q57ZE4					112.56	14	0	7	7	0.832256	-0.264901	0.0377306	4.72812	0.0529661	5	5	0.89199	-0.164901	22.003	4	3.754e+06	6.6762e+06	1.2765e+07	5	5	0.787216	-0.345169	34.556	4	1.9441e+07	1.7602e+06	1.9938e+06	5	5	0.82095	-0.284634	39.953	5	3.1021e+07	1.6073e+07	1.4949e+07
	1530	Tb927.11.540	Tb11.03.0540, Tb11.03.0540:mRNA, Tb11.03.0540:pep	ABC transporter, putative (ABCB10)	ABCB10	Q387J7			x		76.244	23.7	0	10	10	0.832409	-0.264636	0.0210423	5.57056	0.0390062	8	8	0.81178	-0.300839	37.862	7	2.5694e+07	1.9964e+07	2.8533e+07	10	10	0.808669	-0.306379	47.021	8	4.8497e+07	9.9081e+06	1.5786e+07	9	9	0.87862	-0.186689	51.754	8	6.6586e+07	3.3061e+07	3.3525e+07
	420	Tb927.1.740		phosphatidylinositol-4-phosphate 5-kinase related,MORN repeat-containing protein		Q4GZE4			x	x	48.865	10.1	0	3	3	0.832867	-0.263842	0.276386	1.85524	0.17795	3	3	1.0103	0.0147838	83.873	3	1.0054e+07	3.6005e+06	5.1044e+06	3	3	0.863707	-0.211386	46.798	3	8.7049e+06	4.3331e+06	5.7205e+06	3	3	0.66208	-0.594923	35.287	3	1.5033e+07	6.6833e+06	8.3499e+06
	3171	Tb927.8.6580	Tb08.30K1.380	succinate dehydrogenase flavoprotein, putative		Q57TV5			x	x	66.88	49.9	0	23	23	0.833	-0.263611	0.0577718	4.11349	0.0662675	21	21	0.77703	-0.363958	59.434	30	2.513e+08	1.4315e+08	2.2844e+08	19	19	0.8188	-0.288418	46.585	26	3.7159e+08	1.0567e+08	1.4564e+08	21	21	0.90849	-0.138457	55.088	28	5.6624e+08	2.7555e+08	2.9069e+08
	2373	Tb927.5.3640	Tb05.6E7.450	hypothetical protein, conserved		Q57UA2			x	x	30.64	17.8	0	4	4	0.833298	-0.263096	0.0739824	3.75667	0.0758358	4	4	0.89904	-0.153543	45.965	4	1.6105e+07	3.9088e+06	6.6138e+06	3	3	0.753296	-0.408712	24.001	3	1.0523e+07	6.3321e+06	9.7733e+06	4	4	0.85439	-0.227033	26.241	4	3.0665e+07	1.6223e+07	1.4442e+07
	1075	Tb927.11.11050	Tb11.01.2840, Tb11.01.2840:mRNA, Tb11.01.2840:pep	hypothetical protein, conserved		Q383H3		x		x	37.475	17.4	0	4	4	0.834062	-0.261773	0.658501	0.602742	0.359474	2	2	1.1317	0.178492	73.971	3	1.0189e+06	1.7029e+06	3.8808e+06	4	4	0.614704	-0.702037	6.1617	2	5.5837e+06	302320	716590	2	2				0	0	0	0
	2422	Tb927.5.900;Tb11.v5.0559;Tb11.v5.0558;Tb927.5.880	Tb05.28F8.500	oligosaccharyl transferase subunit, putative		Q57W35					92.232	21.8	0	15	3	0.834597	-0.260848	0.0355057	4.8158	0.0505066	11	1	0.78868	-0.342488		1	7.1097e+06	3.6252e+06	6.3476e+06	13	3	0.828432	-0.271545	5.8642	2	9.9728e+06	2756500	4.3532e+06	12	2	0.88976	-0.168512	20.375	2	2.0957e+07	9.8426e+06	1.1115e+07
	1229	Tb927.11.14360	Tb11.01.5960, Tb11.01.5960:mRNA, Tb11.01.5960:pep	mitochondrial carrier protein (MCP2)	MCP2	Q382A1			x	x	38.053	11.5	0	3	3	0.834815	-0.260472	0.0719145	3.79757	0.0241271	2	2	0.81789	-0.290021	47.454	2	2.6366e+06	0	0	0	0				0	0	1.284e+06	1.3526e+06	1	1	0.85209	-0.230922		1	3.6658e+06	1.4769e+06	2.1888e+06
	1231	Tb927.11.1440	Tb11.47.0005, Tb11.47.0005:mRNA, Tb11.47.0005:pep	hypothetical protein, conserved		Q387A8					19.118	17.9	0	2	2	0.834904	-0.260318	0.461746	1.11483	0.288216	1	1	1.0107	0.0153548		1	329070	810190	1.8579e+06	2	2	0.559973	-0.836571	25.504	2	2.6681e+06	87202	241870	1	1	1.0283	0.0402612		1	1.2364e+06	623970	612410
	2775	Tb927.7.3950	Tb07.5F10.800	RNA-editing complex protein,RNA-editing 3' terminal uridylyl transferase 1,KRET1 (KRET1)	KRET1	Q57UM5			x	x	107.38	10.5	0	7	7	0.835348	-0.25955	0.0175818	5.82978	0.0348769	5	5	0.79684	-0.327638	28.913	7	8.0982e+06	3.8658e+06	5.7549e+06	5	5	0.863111	-0.212383	13.63	6	9.6207e+06	4.1539e+06	3.9443e+06	7	7	0.84755	-0.23863	18.444	4	1.3365e+07	5.8152e+06	7.5495e+06
	2277	Tb927.5.1470	Tb05.30H13.600	NADH-cytochrome b5 reductase, putative (B5R)	B5R	Q57VB6				x	32.756	64.3	0	12	12	0.835428	-0.259413	0.169432	2.56122	0.122997	10	10	0.79056	-0.339053	52.143	14	6.6887e+07	4.4664e+07	7.1654e+07	11	11	0.746826	-0.421156	34.587	11	1.1632e+08	2.967e+07	3.7217e+07	11	11	0.98758	-0.0180305	28.979	12	1.473e+08	8.3892e+07	6.3407e+07
	312	Tb11.v5.0720;Tb927.6.3220		hypothetical protein, conserved							76.522	15.3	0	8	8	0.836398	-0.257739	0.0535773	4.22223	0.0621854	6	6	0.89254	-0.164011	31.628	6	4.8125e+06	1.3961e+08	1.2996e+08	7	7	0.770891	-0.375401	47.481	7	2.6957e+08	1.8503e+06	2.9622e+06	6	6	0.85039	-0.233803	23.598	6	4.0037e+08	1.9826e+08	2.021e+08
	2757	Tb927.7.3560	Tb07.28B13.480	hypothetical protein, conserved		Q57WH1					199.21	11.2	0	13	13	0.836558	-0.257463	0.380419	1.39434	0.23064	7	7	1.1022	0.140386	40.41	6	7.0326e+06	5.1284e+06	1.406e+07	11	11	0.633513	-0.658554	31.699	7	1.9188e+07	2.4185e+06	4.6141e+06	12	12	0.83844	-0.254221	32.396	7	2.6233e+07	1.3071e+07	1.3162e+07
	3382	Tb927.9.1530	Tb09.160.0470, Tb09.160.0470:mRNA, Tb09.160.0470:pep, chr9contig160.tmp0047c	hypothetical protein, conserved		Q38FZ3			x	x	81.612	3	0.0024089	2	2	0.836682	-0.257249	0.248634	2.0079	0.0864753	0	0				0	0	571550	905070	1	1	0.900414	-0.151339		1	1.4766e+06	0	0	2	2	0.77746	-0.36316	47.143	2	5.583e+06	2.8665e+06	2.7165e+06
	2495	Tb927.6.2420	Tb06.4M18.910	p22 protein precursor		Q584R4			x	x	25.349	53.7	0	8	8	0.8369	-0.256872	0.15486	2.69097	0.114883	6	6	0.86167	-0.214793	64.252	8	3.897e+08	2.033e+08	5.233e+08	8	8	0.944555	-0.0822938	41.577	15	7.2659e+08	1.5491e+08	2.3479e+08	8	8	0.7202	-0.47353	41.98	17	8.5616e+08	4.538e+08	4.0237e+08
	1311	Tb927.11.16380	Tb11.01.8070, Tb11.01.8070:mRNA, Tb11.01.8070:pep	hypothetical protein, conserved		Q381E8			x		23.331	25.6	0	5	5	0.837033	-0.256644	0.1782	2.48843	0.125821	4	4	0.71906	-0.475816	44.483	3	1.1467e+07	7.5177e+06	8.2554e+06	4	4	0.972668	-0.0399806	98.941	5	1.5773e+07	5.0869e+06	6.38e+06	5	5	0.83849	-0.254135	30.954	5	3.2863e+07	1.517e+07	1.7694e+07
	1163	Tb927.11.13140	Tb11.01.4702, Tb11.01.4702:mRNA, Tb11.01.4702:pep	cytochrome oxidase subunit X (COXX)	COXX	Q382M2			x	x	13.672	34.5	0	4	4	0.837077	-0.256568	0.145847	2.77747	0.110452	4	4	0.91245	-0.132183	139.82	4	7.0011e+07	1.5677e+07	3.2487e+07	3	3	0.894614	-0.160662	78.827	3	4.8164e+07	2.7137e+07	4.2875e+07	3	3	0.71854	-0.47686	24.258	3	1.3497e+08	5.3447e+07	8.1521e+07
	1208	Tb927.11.13890	Tb11.01.5460, Tb11.01.5460:mRNA, Tb11.01.5460:pep	hypothetical protein, conserved		Q382E8			x	x	30.693	17.9	0	4	4	0.83741	-0.255994	0.154092	2.69814	0.114126	4	4	0.8411	-0.249651	24.525	5	9.4362e+06	5.6455e+06	7.5078e+06	4	4	0.958222	-0.0615688	42.938	5	1.3153e+07	4.3013e+06	5.1349e+06	3	3	0.72862	-0.456761	23.168	3	6.9313e+06	2.7473e+06	4.184e+06
	2912	Tb927.7.900	Tb07.29K4.340	hypothetical protein, conserved		Q57VT6					64.798	42.5	0	15	15	0.837556	-0.255743	0.114021	3.13262	0.0946514	10	10	0.75228	-0.410658	62.517	11	7.9456e+07	4.7464e+07	6.195e+07	15	15	0.943396	-0.0840643	38.108	12	1.0941e+08	3.5563e+07	4.3893e+07	11	11	0.82788	-0.272506	22.869	14	1.443e+08	6.6927e+07	7.7375e+07
	184	Tb927.7.4870;Tb11.v5.0169	Tb07.26A24.220	hypothetical protein, conserved		Q57XA3					30.457	9.6	0	2	2	0.837659	-0.255564	0.0316184	4.98309	0.0465547	2	2	0.85917	-0.218984	50.763	2	5.3631e+06	4.9645e+06	9.5815e+06	2	2	0.785669	-0.348006	25.158	2	1.4546e+07	2.2102e+06	3.1528e+06	2	2	0.87073	-0.199703	7.8378	2	1.0646e+07	5.0846e+06	5.5614e+06
	3416	Tb927.9.2620	Tb09.160.1280, Tb09.160.1280:mRNA, Tb09.160.1280:pep, chr9contig160.tmp0128c	hypothetical protein, conserved		Q38FQ8			x	x	76.723	5.5	0	3	3	0.837719	-0.255461	0.0631969	3.984	0.0674609	3	3	0.7639	-0.388544	32.2	3	5.6094e+06	2.4105e+06	3.5694e+06	3	3	0.865651	-0.208143	24.365	4	5.9799e+06	2.3792e+06	3.2303e+06	3	3	0.88903	-0.169696	14.748	3	9.4777e+06	4.8314e+06	4.6464e+06
	204	Tb927.5.450;Tb11.v5.0222	Tb05.29K2.470	NADH-ubiquinone oxidoreductase, mitochondrial, putative (NUBM)	NUBM	Q57VW8			x		55.32	19.2	0	5	5	0.837815	-0.255297	0.0082329	6.92438	0.0233086	4	4	0.81731	-0.291045	43.914	6	1.3324e+07	4.6311e+06	8.0796e+06	4	4	0.863632	-0.211511	17.07	5	1.2711e+07	6.0536e+06	7.2706e+06	5	5	0.83316	-0.263335	29.268	6	2.524e+07	1.1757e+07	1.3483e+07
	2107	Tb927.4.1720	Tb04.2L9.1240	nucleoside diphosphate kinase, putative		Q581Q9					38.948	14.9	0	4	4	0.838435	-0.254229	0.504807	0.986197	0.315389	2	2	1.1549	0.207768	112.97	2	3.132e+06	2.3693e+06	4.4791e+06	2	2	0.924471	-0.1133	83.564	2	6.8484e+06	1.8214e+06	1.3106e+06	3	3	0.55204	-0.857155	34.815	2	2.1129e+07	6.426e+06	1.4703e+07
	2586	Tb927.6.4540	Tb06.26G9.610	3-hydroxy-3-methylglutaryl-CoA reductase, putative		Q587C0			x	x	45.944	32.3	0	13	13	0.838567	-0.254002	0.272067	1.87797	0.169173	6	6	1.0141	0.0201999	31.484	5	9.259e+07	6.4769e+07	1.1054e+08	13	13	0.677002	-0.562768	61.283	11	1.753e+08	3.9306e+07	5.3284e+07	9	9	0.8589	-0.219438	18.131	8	1.672e+08	8.5501e+07	8.1703e+07
	3399	Tb927.9.1880	Tb09.160.0720, Tb09.160.0720:mRNA, Tb09.160.0720:pep, chr9contig160.tmp0072c	hypothetical protein, conserved		Q38FW7					63.117	19.5	0	8	8	0.838771	-0.253651	0.345681	1.53249	0.207291	6	6	0.63303	-0.659654	85.197	5	8.901e+06	5.9787e+06	9.7069e+06	7	7	1.01537	0.0220094	42.142	5	1.5686e+07	3.644e+06	5.257e+06	6	6	0.91808	-0.123308	39.905	7	1.8382e+07	9.5958e+06	8.7863e+06
	2257	Tb927.4.930	Tb04.5E12.640	50S ribosomal protein L14, putative		Q580C1			x	x	21.54	11.6	0	2	2	0.838844	-0.253526	0.263084	1.9264	0.164447	1	1	0.8475	-0.238715		1	631710	481830	1.1272e+06	2	2	0.685166	-0.545474		1	1.609e+06	290280	341430	1	1	1.0165	0.0236102		1	969920	533580	436340
	755	Tb927.10.3330	TRYP_x-70a06.p2kb545_551, Tb10.70.4110	hypothetical protein, conserved		Q38BR4					40.092	13.2	0	4	4	0.839132	-0.253031	0.291306	1.77939	0.178118	3	3	1.0695	0.0969365	46.539	3	9.7503e+06	4.4836e+06	6.9406e+06	4	4	0.714184	-0.485633	48.6	4	1.1424e+07	3.455e+06	6.2953e+06	2	2	0.77357	-0.370396	66.302	2	1.1455e+07	5.8594e+06	5.5952e+06
	2274	Tb927.5.1300	Tb05.30H13.310	vacuolar proton translocating ATPase subunit A, putative		Q57VD3					89.63	11.5	0	7	7	0.839323	-0.252701	0.434423	1.20283	0.260552	6	6	0.58786	-0.766455	75.469	3	9.1273e+06	9.3283e+06	1.3519e+07	7	7	0.951746	-0.0713508	41.465	6	2.2847e+07	4.616e+06	4.5113e+06	6	6	1.0568	0.0797024	61.801	4	2.9923e+07	1.598e+07	1.3943e+07
	2318	Tb927.5.2410	Tb05.3C6.520	kinesin, putative		Q582C4					149.64	7.8	0	8	8	0.839685	-0.25208	0.283755	1.81728	0.173669	6	6	0.66074	-0.597845	42.405	5	8.8738e+06	5591900	4.99e+06	3	3	0.965531	-0.0506062	16.107	3	1.0582e+07	3.8266e+06	5.0472e+06	7	7	0.92801	-0.107788	36.987	5	2.6476e+07	1.3179e+07	1.3296e+07
	2414	Tb927.5.690	Tb05.30F7.360	hypothetical protein, conserved		Q57VF7		x		x	16.361	14.6	0.00031358	2	2	0.839791	-0.251897	0.589308	0.762906	0.395438	2	2	1.0295	0.0419438		1	586360	153920	521880	1	1	0.488114	-1.03471		1	675800	286150	300210	2	2	1.1786	0.237074		1	1.6441e+06	719530	924570
	2521	Tb927.6.3050	Tb06.5F5.780	aldehyde dehydrogenase family, putative		Q583M9			x	x	59.689	31.3	0	12	12	0.83992	-0.251676	0.184285	2.43999	0.126199	9	9	0.76997	-0.377126	29.851	11	1.0791e+08	5.3341e+07	5.6278e+07	10	10	0.769172	-0.378623	16.36	8	1.0962e+08	4.4513e+07	6.3398e+07	8	8	1.0005	0.000721167	30.267	10	1.5622e+08	7.8881e+07	7.7338e+07
	1719	Tb927.11.970	Tb11.03.0150, Tb11.03.0150:mRNA, Tb11.03.0150:pep	hypothetical protein, conserved		Q387F3					23.691	11.8	0	2	2	0.840082	-0.251397	0.813706	0.29742	0.681313	1	1	1.498	0.583038		1	5.9434e+06	57245	318740	2	2	0.47112	-1.08583		1	375980	1.7436e+06	4.1998e+06	1	1				0	0	0	0
	242	Tb927.1.1330;Tb11.v5.0371		Mitochondrial Editosome-like Complex TUTase (MEAT1)	MEAT1	Q4GZ86			x	x	46.764	15.3	0	5	5	0.840236	-0.251133	0.263066	1.9265	0.162886	5	5	0.91851	-0.122633	14.069	6	1.1066e+07	5.5814e+06	1.0291e+07	4	4	0.671456	-0.574634	22.932	4	1.5872e+07	4.4781e+06	6.588e+06	5	5	0.96184	-0.0561312	50.059	4	1.6007e+07	7.3689e+06	8.6379e+06
	290	Tb927.7.2570;Tb11.v5.0611	Tb07.22O10.680	guide RNA associated protein, GAP2,mitochondrial RNA binding protein 1		Q57XL7			x	x	52.545	51.4	0	17	17	0.840854	-0.250073	0.112294	3.15465	0.0917121	16	16	0.86674	-0.206329	29.314	18	2.2206e+08	9.6802e+07	1.6328e+08	15	15	0.744214	-0.426211	32.704	17	2.6008e+08	9.3523e+07	1.2854e+08	17	17	0.92167	-0.117678	25.349	21	4.5978e+08	2.387e+08	2.2108e+08
	2228	Tb927.8.7400;Tb927.4.5020;Tb11.v5.0504	Tb08.10K10.170	RNA polymerase IIA largest subunit (RPB1)	RPB1	Q57YU2					196.73	12.2	0	14	14	0.841073	-0.249697	0.253503	1.97993	0.157378	8	8	0.67676	-0.563284	46.934	10	1.5288e+07	1.5604e+07	2.1108e+07	11	11	0.953016	-0.0694272	42.47	11	3.6712e+07	6.6061e+06	8.6819e+06	10	10	0.9225	-0.116379	98.368	9	1.25e+08	2.4366e+07	1.0063e+08
	3047	Tb927.8.3950	Tb08.10J17.240	hypothetical protein, conserved		Q581B5					102.13	7.3	0	5	5	0.841556	-0.24887	0.0590904	4.08093	0.0633388	3	3	0.7721	-0.37314	50.689	4	4.9234e+06	3.7465e+06	7.0282e+06	4	4	0.865726	-0.208018	13.003	3	1.0775e+07	1.9795e+06	2.9439e+06	4	4	0.89165	-0.165451	23.552	4	2.0183e+07	9.7537e+06	1.0429e+07
	1219	Tb927.11.14100	Tb11.01.5690, Tb11.01.5690:mRNA, Tb11.01.5690:pep	DRBD4 (DRBD4)	DRBD4	Q382C7					54.707	34.3	0	12	12	0.841789	-0.248469	0.366168	1.44942	0.214401	7	7	0.63557	-0.653877	88.274	10	2.0537e+07	1.7318e+07	2.436e+07	12	12	1.05352	0.075216	46.989	13	4.1678e+07	1.1535e+07	9.0024e+06	10	10	0.89085	-0.166746	45.256	15	8.6662e+07	4.3319e+07	4.3344e+07
	3555	Tb927.9.8680	Tb09.211.0510, Tb09.211.0510:mRNA, Tb09.211.0510:pep, chr9contig211.tmp0064c	cytochrome c oxidase assembly factor, putative		Q38EA7			x	x	30.64	7.4	0	2	2	0.842264	-0.247656	0.405484	1.30228	0.236849	2	2	0.6738	-0.569608	3.5742	2	1.0635e+07	5.6348e+06	6.9142e+06	2	2	1.16009	0.21424	22.302	3	1.2549e+07	5.1167e+06	5.5183e+06	2	2	0.7644	-0.3876	18.647	3	2.291e+07	1.0963e+07	1.1948e+07
	205	Tb927.5.440;Tb11.v5.0223	Tb05.29K2.440	trans-sialidase, putative		Q57VW9				x	84.562	48.3	0	29	29	0.842594	-0.24709	0.301626	1.72917	0.179062	24	24	1.0114	0.0163537	59.665	34	2.5684e+08	1.0305e+08	1.9068e+08	26	26	0.664849	-0.5889	51.781	34	2.9374e+08	9.8522e+07	1.5831e+08	26	26	0.88963	-0.168723	50.524	40	4.608e+08	2.3386e+08	2.2695e+08
	2695	Tb927.7.2390	Tb07.22O10.380	hypothetical protein, conserved		Q57XN5			x		102.86	20.9	0	13	13	0.843354	-0.245791	0.334234	1.58107	0.194788	11	11	1.0403	0.0569996	47.555	9	3.6594e+07	8.0674e+06	1.7244e+07	10	10	0.655437	-0.609471	50.13	10	2.5311e+07	1.2498e+07	2.4097e+07	8	8	0.87971	-0.1849	39.797	10	2.8657e+07	1.4261e+07	1.4397e+07
	546	Tb927.10.1340	TRYP_x-70a06.p2kb545_926, Tb10.70.6720	hypothetical protein, conserved		Q38CA6				x	60.644	4.1	0	2	2	0.843418	-0.24568	0.313049	1.67554	0.183775	1	1	1.0532	0.0747794		1	2.8028e+06	2.3389e+06	5.98e+06	2	2	0.677461	-0.56179		1	8.3189e+06	1.4265e+06	1.3763e+06	1	1	0.84088	-0.250028		1	9.9376e+06	4.5473e+06	5.3903e+06
	2193	Tb927.4.4050	Tb04.1D20.510	glycosomal transporter (GAT1),ABC transporter, putative (GAT1)	GAT1	Q57Y09					76.05	11.1	0	6	6	0.844541	-0.243761	0.195723	2.35311	0.127355	4	4	0.71517	-0.483642	51.483	6	1.5299e+07	4.9147e+07	6.1386e+07	4	4	0.871764	-0.197991	12.158	6	1.1053e+08	8.0399e+06	7.2588e+06	4	4	0.96617	-0.049651	37.609	4	1.7842e+07	7.8809e+06	9.9609e+06
	1804	Tb927.2.4590;Tb927.2.4610;Tb11.v5.0820		branched-chain amino acid aminotransferase, putative		Q586R0			x	x	40.432	58.6	0	17	17	0.844597	-0.243666	0.18354	2.44583	0.121849	13	13	0.71691	-0.480136	47.373	18	2.0732e+08	1.0044e+08	1.5419e+08	16	16	0.884877	-0.17645	31.241	18	2.5463e+08	8.1968e+07	1.2535e+08	13	13	0.94973	-0.0744107	40.667	16	3.3228e+08	1.7298e+08	1.593e+08
	1545	Tb927.11.570	Tb11.03.0510, Tb11.03.0510:mRNA, Tb11.03.0510:pep	hypothetical protein, conserved		Q387J4			x	x	21.079	37.4	0	4	4	0.844737	-0.243426	0.0416786	4.58455	0.0513144	2	2	0.81184	-0.300733	45.978	2	1.0501e+07	3.4359e+06	7.7847e+06	4	4	0.906865	-0.14104	38.693	4	1.1221e+07	4.8568e+06	5.6444e+06	2	2	0.81875	-0.288505	3.3972	3	1.2404e+07	5.7894e+06	6.6143e+06
	1141	Tb927.11.1250	Tb11.47.0024, Tb11.47.0024:mRNA, Tb11.47.0024:pep	Mitochondrial SSU ribosomal protein, putative,mitochondrial edited mRNA stability factor 1 subunit, putative,kinteoplast poly(A) polymerase complex 1 subunit		Q387C7			x	x	98.264	29.4	0	15	15	0.845142	-0.242735	0.0595569	4.06959	0.0620443	12	12	0.92105	-0.118649	33.439	11	3.2057e+07	1.6849e+07	2.8865e+07	12	12	0.809913	-0.304161	23.936	15	4.5714e+07	1.2262e+07	1.9795e+07	14	14	0.80922	-0.305396	23.626	18	8.0577e+07	4.2247e+07	3.833e+07
	1189	Tb927.11.13620	Tb11.01.5200, Tb11.01.5200:mRNA, Tb11.01.5200:pep	hypothetical protein, conserved		Q382H5			x	x	15.326	18.2	0	2	2	0.845508	-0.242109	0.0435236	4.52206	0.0522302	2	2	0.89839	-0.154586	39.215	3	5.0116e+06	1.2346e+06	1.718e+06	2	2	0.792644	-0.335255	31.096	2	2.9526e+06	1.8344e+06	3.1772e+06	2	2	0.84881	-0.236486	17.39	2	3.4251e+06	1.7961e+06	1.629e+06
	3410	Tb927.9.2450	Tb09.160.1140, Tb09.160.1140:mRNA, Tb09.160.1140:pep, chr9contig160.tmp0114c	electon transport protein SCO1/SCO2, putative		Q38FS2		x	x	x	44.135	21.8	0	5	5	0.845592	-0.241966	0.428441	1.22283	0.245634	5	5	0.63459	-0.656103	53.39	5	1.7835e+07	9.8387e+06	1.399e+07	5	5	0.832917	-0.263756	33.602	5	2.3829e+07	8.7578e+06	9.0768e+06	4	4	1.1439	0.193961	24.39	5	2.2985e+07	1.247e+07	1.0515e+07
	186	Tb927.7.4910;Tb11.v5.0172	Tb07.26A24.90	hypothetical protein, conserved		Q57XA7					40.483	26.3	0	8	8	0.845767	-0.241668	0.105456	3.24529	0.0853865	8	8	0.95204	-0.0709059	35.073	10	5.4019e+07	1.777e+07	2.8035e+07	7	7	0.796242	-0.328722	23.348	8	4.5805e+07	1.9877e+07	3.4143e+07	7	7	0.79809	-0.325377	24.19	8	6.5978e+07	3.189e+07	3.4088e+07
	2143	Tb927.4.2530	Tb04.1H19.1060	hypothetical protein, conserved		Q584D4					16.835	24.1	0	3	3	0.84591	-0.241424	0.800619	0.320811	0.839023	3	3	0.89502	-0.160008	97.447	4	5.8443e+07	1.4711e+07	1.2476e+07	2	2	2.24916	1.16939	198.89	5	2.7187e+07	1.9768e+07	3.8675e+07	2	2	0.30069	-1.73365	132.64	5	5.4071e+07	2.3836e+07	3.0236e+07
	2548	Tb927.6.3800;Tb927.6.3750;Tb927.6.3740	Tb06.4F7.670	heat shock 70 kDa protein, mitochondrial precursor, putative						x	71.474	71.8	0	55	54	0.846267	-0.240816	0.204471	2.29003	0.129696	53	52	0.9242	-0.113723	84.334	149	1.46e+10	5.5873e+09	7.188e+09	53	53	0.707014	-0.50019	62.334	147	1.2775e+10	6.2023e+09	8.3975e+09	54	53	0.92753	-0.108534	40.87	152	1.7449e+10	8.2685e+09	9.1803e+09
	2146	Tb927.4.2600;Tb11.v5.0630	Tb04.1H19.1210	hypothetical protein, conserved		Q584C7					181.38	6.8	0	8	8	0.847133	-0.23934	0.414173	1.2717	0.234126	7	7	0.75628	-0.403008	55.485	5	1.0402e+07	3.4708e+06	6.2211e+06	4	4	0.68899	-0.537445	45.121	4	9.692e+06	4.0418e+06	6.3606e+06	5	5	1.1667	0.222434	24.117	5	1.3198e+07	6.6818e+06	6.5157e+06
	2007	Tb927.3.4850	Tb03.48K5.550	enoyl-CoA hydratase, mitochondrial precursor, putative		Q582Q0				x	28.605	30	0	7	7	0.847393	-0.238896	0.00335106	8.22117	0.0138642	7	7	0.84542	-0.24226	57.867	5	5.7672e+07	2.2229e+07	3.4718e+07	4	4	0.862515	-0.213378	40.37	4	5.6946e+07	2.5127e+07	3.2545e+07	6	6	0.83448	-0.261051	22.763	7	8.2804e+07	4.0698e+07	4.2106e+07
	2162	Tb927.4.3160	Tb04.2H8.550	dihydroxyacetone phosphate acyltransferase, putative (DAT)	DAT	Q583Z3					137.14	7.4	0	8	8	0.847566	-0.238602	0.0093819	6.7359	0.0232751	5	5	0.86627	-0.207111	28.205	5	9.9479e+06	3.4176e+06	4.6597e+06	7	7	0.855798	-0.224658	62.835	7	8.0773e+06	3.9999e+06	5.948e+06	6	6	0.82129	-0.284036	28.848	8	1.259e+07	6.1681e+06	6.4222e+06
	127	Tb927.5.4470;Tb05.5K5.120	Tb05.45E22.820	hypothetical protein, conserved		Q57Z02					95.764	4.7	0	2	2	0.848206	-0.237514	0.403084	1.31085	0.225735	2	2	1.0512	0.0720372	41.115	2	3.8765e+06	2.825e+06	4.4676e+06	2	2	0.625508	-0.676899	8.1024	2	7.2926e+06	961860	2.9147e+06	2	2	0.92808	-0.107679	18.702	2	9.1043e+06	5.0473e+06	4.057e+06
	222	Tb927.7.4550;Tb11.v5.0268;REV__Tb927.10.4170	Tb07.26A24.780	60S ribosomal protein-like		Q57X71			x	x	19.423	49.7	0	6	6	0.84842	-0.23715	0.280339	1.83476	0.161787	6	6	0.71389	-0.486226	44.773	7	4.59e+07	1.2089e+07	2.8007e+07	4	4	0.81706	-0.291486	43.218	4	4.0095e+07	2.1417e+07	2.4483e+07	5	5	1.047	0.0662614	31.876	6	7.7661e+07	4.1399e+07	3.6262e+07
	3264	Tb927.9.10790	Tb09.211.2160, Tb09.211.2160:mRNA, Tb09.211.2160:pep, chr9contig211.tmp0252c	hypothetical protein		Q38DU1					33.139	19.3	0	6	6	0.848658	-0.236745	0.191922	2.3814	0.122035	6	6	0.86947	-0.201792	46.732	5	3.1336e+07	8.5252e+06	1.5796e+07	5	5	0.725268	-0.463413	28.438	5	2.4321e+07	1.4165e+07	1.7172e+07	5	5	0.96927	-0.0450295	26.933	3	3.622e+07	1.4904e+07	2.1317e+07
	1084	Tb927.11.11220	Tb11.01.3010, Tb11.01.3010:mRNA, Tb11.01.3010:pep	dynein heavy chain, putative		Q383F6					480.25	11	0	32	29	0.848927	-0.236287	0.137051	2.86722	0.097832	21	19	0.97223	-0.0406304	52.676	17	2.6461e+07	2.3362e+07	2.8103e+07	24	22	0.794092	-0.332622	36.729	20	5.1465e+07	1.0815e+07	1.5646e+07	25	23	0.79245	-0.335608	34.671	19	5.3088e+07	2.5596e+07	2.7491e+07
	942	Tb927.10.8210	TRYPtp6k15-3d06.p1c_337, Tb10.6k15.2310	KREPA2,RNA-editing complex protein (KREPA2)	KREPA2	Q38AE3			x	x	62.912	28.4	0	11	11	0.849281	-0.235687	0.344252	1.53846	0.191875	10	10	0.66286	-0.593224	59.111	9	1.807e+07	1.2149e+07	1.8333e+07	8	8	1.04522	0.0638012	32.902	9	3.0483e+07	8.4252e+06	9.6448e+06	10	10	0.88415	-0.177637	18.482	7	3.9328e+07	1.7192e+07	2.2136e+07
	819	Tb927.10.5230	TRYP_x-70a06.p2kb545_255, Tb10.70.1880	ADP-ribosylation factor, putative		Q38B80					30.327	24.8	0	4	4	0.849283	-0.235683	0.0201363	5.63405	0.033959	4	4	0.83302	-0.263577	64.103	4	2.4098e+07	1.4562e+07	1.8637e+07	3	3	0.826241	-0.275365	30.24	3	3.32e+07	1.0508e+07	1.359e+07	3	3	0.89001	-0.168107	11.012	3	5.6876e+07	2.7822e+07	2.9053e+07
	1054	Tb927.11.1070	Tb11.03.0030, Tb11.03.0030:mRNA, Tb11.03.0030:pep	glycosomal transporter (GAT3), putative (gat3)	gat3	Q387E3					75.51	23.2	0	13	13	0.849809	-0.23479	0.102376	3.28805	0.0815219	10	10	0.89507	-0.159928	59.873	9	3.0584e+07	9.1771e+06	1.5157e+07	6	6	0.903261	-0.146786	47.162	5	2.4334e+07	1.3542e+07	1.7042e+07	8	8	0.75909	-0.397657	32.169	9	5.1589e+07	2.435e+07	2.7239e+07
	1294	Tb927.11.15990	Tb11.01.7630, Tb11.01.7630:mRNA, Tb11.01.7630:pep	nucleoporin Nup109 (TbNup109)	TbNup109	Q381I7					108.72	15.5	0	11	11	0.849994	-0.234476	0.103694	3.26959	0.0820273	9	9	0.78479	-0.349621	47.255	9	2.7318e+07	1.2801e+07	1.8272e+07	11	11	0.824674	-0.278104	43.27	12	3.1073e+07	1.1229e+07	1.6089e+07	9	9	0.94888	-0.0757024	30.523	10	4.6873e+07	2.4261e+07	2.2612e+07
	413	Tb927.1.530;Tb927.9.17640		hypothetical protein, conserved		Q4GZE9					30.748	18.7	0	3	3	0.850068	-0.23435	0.350831	1.51115	0.194167	1	1	0.89377	-0.162024		1	909860	906230	2.464e+06	3	3	0.659326	-0.600936	20.019	2	3.3703e+06	358710	551150	1	1	1.0424	0.059909	4.1817	2	1.7757e+06	928360	847380
	662	Tb927.10.1580	TRYP_x-70a06.p2kb545_864, Tb10.70.6330	hypothetical protein, conserved		Q38C83				x	12.232	51.8	0	4	4	0.850082	-0.234327	0.262429	1.93	0.151698	3	3	0.90459	-0.144664	51.275	5	1.1476e+07	4.1357e+06	1.0244e+07	4	4	0.692473	-0.530171	25.724	5	1.438e+07	5.7317e+06	5.7444e+06	3	3	0.98068	-0.0281456	17.054	5	2.519e+07	1.3234e+07	1.1956e+07
	2119	Tb927.4.1990	Tb04.29M18.630	RNA helicase, putative,mitochondrial, putative		Q583J4				x	70.543	5.8	0	3	3	0.850543	-0.233544	0.280862	1.83207	0.159567	2	2	0.78257	-0.353708	34.746	2	1.0182e+06	543570	705560	2	2	1.05891	0.0825759	16.763	2	1.2491e+06	495470	522770	3	3	0.74252	-0.429498	35.515	3	2.8669e+06	1.2765e+06	1.5904e+06
	2735	Tb927.7.3270	Tb07.28B13.860	hypothetical protein, conserved		Q57WE2			x	x	90.386	18.1	0	9	9	0.850578	-0.233484	0.305964	1.70856	0.17126	5	5	0.73001	-0.454012	49.006	4	5.2067e+06	4.4349e+06	6.86e+06	7	7	1.07456	0.103751	39.094	4	1.1295e+07	2.6038e+06	2.6029e+06	5	5	0.78448	-0.350191	18.683	4	9.7894e+06	4.7464e+06	5.0431e+06
	2541	Tb927.6.3610	Tb06.4F7.970	hypothetical protein, conserved		Q585V9			x	x	38.967	19.4	0	4	4	0.850833	-0.233052	0.500832	0.997603	0.286063	2	2	0.57381	-0.801355	62.265	2	2.8115e+06	4.0039e+06	4.3919e+06	4	4	1.07795	0.108285	10.818	4	8.3957e+06	1.1557e+06	1.6557e+06	3	3	0.99579	-0.00608657	24.976	6	1.363e+07	7.5633e+06	6.0665e+06
	2584	Tb927.6.4520	Tb06.26G9.660	hypothetical protein, conserved		Q587B8					52.589	10.6	0	4	4	0.850875	-0.232981	0.49261	1.02148	0.279787	2	2	0.69512	-0.524666	56.062	2	2.8195e+06	3.2546e+06	4.9912e+06	4	4	0.706764	-0.5007	37.172	3	8.2458e+06	1.2153e+06	1.6042e+06	2	2	1.2539	0.326422	32.249	2	1.0762e+07	6.037e+06	4.725e+06
	1741	Tb927.2.1810		transcription silencer (ISWI)	ISWI	Q585S8					132.76	17.2	0	16	16	0.850946	-0.232861	0.104875	3.25325	0.0820074	10	10	0.80412	-0.314517	40.869	9	3.2259e+07	4.1367e+07	1.621e+07	13	13	0.803729	-0.315218	70.708	10	5.7577e+07	1.4547e+07	1.7712e+07	14	14	0.9534	-0.0688465	65.276	13	1.1504e+08	3.1366e+07	8.367e+07
	1672	Tb927.11.870	Tb11.03.0260, Tb11.03.0260:mRNA, Tb11.03.0260:pep	hypothetical protein, conserved		Q387G3			x	x	28.776	17.1	0	4	4	0.851023	-0.232729	0.0996704	3.32669	0.0795486	3	3	0.79183	-0.336737	51.346	4	8.8762e+06	7.7095e+06	1.3098e+07	4	4	0.820749	-0.284988	18.709	4	2.0807e+07	4.1652e+06	4.711e+06	4	4	0.94838	-0.0764629	14.474	4	2.8805e+07	1.622e+07	1.2585e+07
	271	Tb927.10.660;Tb11.v5.0500	TRYP_x-70a06.p2kb545_1039, Tb10.70.7550	2-oxoisovalerate dehydrogenase alpha subunit, putative		Q38CH4			x	x	46.369	46.6	0	14	14	0.85113	-0.232548	0.21573	2.2127	0.130082	14	14	0.98019	-0.0288667	38.984	17	1.1184e+08	5.9864e+07	8.7617e+07	13	13	0.719683	-0.474566	29.417	16	1.4748e+08	4.5971e+07	6.5869e+07	14	14	0.87405	-0.194212	28.398	16	2.1187e+08	1.0349e+08	1.0838e+08
	1605	Tb927.11.6770	Tb11.02.4600, Tb11.02.4600:mRNA, Tb11.02.4600:pep	hypothetical protein, conserved		Q384Z3			x	x	74.944	5.5	0	3	3	0.85131	-0.232244	0.161861	2.62717	0.106875	3	3	0.73496	-0.444262	14.763	3	9.0162e+06	1.4901e+06	1.8894e+06	3	3	0.931272	-0.102725	13.026	3	3.3794e+06	3.6351e+06	5.3811e+06	3	3	0.90141	-0.149745	6.1181	4	6.6289e+06	3.0585e+06	3.5704e+06
	2181	Tb927.4.3680	Tb04.26G5.600	protein phosphatase 2C, putative		Q585I2			x	x	29.99	34.4	0	6	6	0.85131	-0.232244	0.167483	2.57791	0.109281	6	6	0.95404	-0.0678783	42.031	9	4.0189e+07	1.2896e+07	2.4975e+07	6	6	0.876808	-0.189666	33.735	9	3.7871e+07	2.0302e+07	1.9886e+07	6	6	0.73755	-0.439187	35.559	10	6.9781e+07	3.1584e+07	3.8197e+07
	2109	Tb927.4.1760	Tb04.2L9.1300	hypothetical protein, conserved		Q581Q5			x	x	17.442	16.6	0	2	2	0.851632	-0.231697	0.311547	1.68248	0.172599	1	1	0.67934	-0.557794		1	1.116e+06	1.4737e+06	2.2331e+06	2	2	0.890869	-0.166715	18.135	2	3.7068e+06	591900	524050	1	1	1.0206	0.0294175		1	3.3838e+06	1.7377e+06	1.6461e+06
	422	Tb927.1.860		transmembrane protein, putative		Q4GZD2					29.562	19.8	0	3	3	0.851702	-0.23158	0.164148	2.60693	0.107546	3	3	0.73563	-0.442948	26.816	3	1.7074e+07	1.0402e+07	1.2595e+07	3	3	0.894775	-0.160404	13.438	3	2.2997e+07	6.9555e+06	1.0118e+07	3	3	0.93862	-0.0913869	20.614	3	3.2298e+07	1.4608e+07	1.769e+07
	229	Tb927.5.340;Tb11.v5.0282	Tb05.29K2.190	expression site-associated gene (ESAG) protein, putative,expression site-associated gene 5 (ESAG5) protein, putative		Q57VX9					52.628	7	0	2	2	0.851741	-0.231513	0.515382	0.956287	0.295483	1	1	1.2814	0.357721		1	830810	1.714e+06	2.7453e+06	2	2	0.713521	-0.486972	45.369	2	4.4593e+06	277170	553640	2	2	0.67582	-0.565289	4.7178	2	5.8626e+06	2.5874e+06	3.2752e+06
	3462	Tb927.9.4520	Tb09.160.3110, Tb09.160.3110:mRNA, Tb09.160.3110:pep, chr9contig160.tmp0249	mitochondrial processing peptide beta subunit, putative,metallo-peptidase, Clan ME, Family M16		Q38F91			x	x	53.689	56.8	0	18	18	0.851975	-0.231118	0.154519	2.69414	0.103219	17	17	0.74083	-0.432786	58.654	19	2.3109e+08	1.0192e+08	1.2918e+08	16	16	0.938174	-0.0920721	34.461	21	2.311e+08	9.1384e+07	1.3971e+08	16	16	0.88977	-0.168496	31.916	22	3.9945e+08	2.1194e+08	1.8751e+08
	717	Tb927.10.2560	Tb10.70.5110, embl.41	mitochondrial malate dehydrogenase (mMDH)	mMDH	Q38BY9			x		33.188	89	0	22	22	0.851988	-0.231095	0.180892	2.4668	0.114439	22	22	0.8877	-0.171856	93.394	51	3.8088e+09	1.3548e+09	1.6766e+09	20	20	0.730941	-0.452174	66.747	43	3.0314e+09	1.8399e+09	1.9689e+09	20	20	0.95313	-0.0692551	75.3	45	4.2789e+09	1.9871e+09	2.2918e+09
	2886	Tb927.7.7010	Tb07.21H15.390	hypothetical protein, conserved		Q57XS1			x	x	18.121	24.7	0	3	3	0.852264	-0.230628	0.125834	2.9904	0.0905956	2	2	0.7533	-0.408704	25.794	3	1.2368e+07	3.4175e+06	6.6944e+06	3	3	0.888494	-0.170566	26.748	5	1.0112e+07	5.5541e+06	6.8143e+06	3	3	0.92491	-0.112615	23.807	4	1.7791e+07	8.4862e+06	9.3049e+06
	253	Tb927.10.14490;Tb11.v5.0420	TRYP_x-61h03.q2kb185_337, Tb10.61.2220	hypothetical protein, conserved		Q388F3					46.24	32.1	0	12	12	0.852266	-0.230624	0.0137868	6.18056	0.027363	9	9	0.8596	-0.218263	42.195	12	7.4317e+07	5.3329e+07	8.5281e+07	12	12	0.821895	-0.282973	41.259	15	1.3861e+08	3.4459e+07	3.9858e+07	11	11	0.87622	-0.190635	26.949	17	2.026e+08	9.6827e+07	1.0577e+08
	3138	Tb927.8.5940	Tb08.11J15.940	hypothetical protein, conserved		Q57YJ5					54.878	3.8	0.0038146	2	2	0.852649	-0.229976	0.545944	0.873175	0.319097	1	1	0.64684	-0.628519		1	1.581e+06	435550	447920	1	1	1.32039	0.400968		1	883460	790800	790210	2	2	0.72579	-0.462376	2.7899	2	3.4875e+06	1.5357e+06	1.9518e+06
	1728	Tb927.11.9830	Tb11.01.1600, Tb11.01.1600:mRNA, Tb11.01.1600:pep	hypothetical protein, conserved		Q383U6			x	x	22.572	20.3	0	3	3	0.85277	-0.229772	0.368977	1.4384	0.19974	3	3	1.0625	0.0874628	58.243	4	8.6028e+06	4.9649e+06	7.9548e+06	3	3	0.660371	-0.598651	23.992	4	1.292e+07	3.3271e+06	5.2757e+06	3	3	0.88385	-0.178127	38.102	3	1.6881e+07	9.0082e+06	7.8728e+06
	154	Tb11.02.5390b;Tb11.02.5390		mRNA processing protein, putative					x	x	120.71	21.6	0	18	18	0.853029	-0.229333	0.0351115	4.83191	0.0441437	17	17	0.85039	-0.233803	30.822	13	4.9623e+07	2.3704e+07	3.1073e+07	16	16	0.810307	-0.303459	37.07	11	5.4777e+07	2.0408e+07	2.9215e+07	14	14	0.90079	-0.150737	37.332	11	7.6201e+07	3.9671e+07	3.653e+07
	3441	Tb927.9.3640	Tb09.160.2250, Tb09.160.2250:mRNA, Tb09.160.2250:pep, chr9contig160.tmp0195	hypothetical protein, conserved		Q38FG8			x	x	22.632	34.3	0	5	5	0.853166	-0.229102	0.237305	2.07518	0.137375	4	4	0.99214	-0.0113844	17.689	3	9.1747e+06	4.6589e+06	8.9357e+06	4	4	0.874891	-0.192825	24.061	4	1.3595e+07	2.6295e+06	6.5452e+06	2	2	0.71544	-0.483097	32.912	2	3.186e+06	1.6446e+06	1.5414e+06
	359	Tb927.1.1730		conserved protein, unknown function		Q4GZ46			x	x	75.065	13.9	0	7	7	0.85338	-0.228741	0.18353	2.44591	0.114381	6	6	0.81315	-0.298407	26.704	7	4.643e+07	1.0819e+07	1.7715e+07	5	5	0.767048	-0.382612	7.0914	5	2.8534e+07	2.0983e+07	2.5448e+07	7	7	0.9964	-0.00520307	26.138	5	6.366e+07	3.0049e+07	3.3612e+07
	2118	Tb927.4.1980	Tb04.29M18.620	hypothetical protein, conserved		Q583J5				x	91.11	2.8	0.0088369	2	2	0.853545	-0.22846	0.652345	0.616294	0.435687	1	1	0.58982	-0.761653		1	867290	5.0152e+06	5.9602e+06	2	2	1.55294	0.635002	30.82	2	1.0975e+07	403390	463900	1	1	0.6789	-0.558729		1	2.4384e+06	1.1092e+06	1.3293e+06
	1640	Tb927.11.7780	Tb11.02.5660, Tb11.02.5660:mRNA, Tb11.02.5660:pep	hypothetical protein, conserved	ATOM46	Q384P0			x	x	46.237	46.5	0	14	14	0.853897	-0.227866	0.0365437	4.77423	0.044797	13	13	0.84981	-0.234788	55.24	18	1.3969e+08	8.7441e+07	1.1503e+08	12	12	0.903098	-0.147046	34.017	17	2.0248e+08	6.3272e+07	7.6414e+07	11	11	0.81126	-0.301764	30.613	13	2.652e+08	1.2177e+08	1.4343e+08
	3150	Tb927.8.6110	Tb08.11J15.640	3-hydroxy-3-methylglutaryl-CoA synthase, putative (HMGS)	HMGS	Q57YL2			x	x	54.669	57.9	0	26	26	0.85396	-0.22776	0.0521441	4.26135	0.0541502	25	25	0.91999	-0.12031	76.702	49	2.1665e+09	9.5728e+08	1.3028e+09	25	25	0.829463	-0.269751	56.553	41	2.2601e+09	9.7124e+08	1.1952e+09	25	25	0.81608	-0.293218	35.604	47	4.0018e+09	1.9648e+09	2.037e+09
	907	Tb927.10.7510	TRYPtp6k15-3d06.p1c_452, Tb10.6k15.3150	chromatin binding protein, putative		Q38AL3					52.287	7.6	0	2	2	0.853992	-0.227705	0.628269	0.670546	0.281367	0	0				0	0	461620	964740	2	2	0.67254	-0.572308	1.0151	2	1.4264e+06	0	0	1	1	1.0844	0.116897		1	1.0687e+06	545030	523680
	462	Tb927.10.11030	Tb10.26.1020	hypothetical protein, conserved	ATOM11	Q389N6			x	x	11.261	27	0	2	2	0.85415	-0.227439	0.706258	0.501733	0.523346	1	1	1.5001	0.585059		1	2.2779e+06	928460	1.2327e+06	2	2	0.433727	-1.20514	154.78	2	2.1611e+06	528010	1.7498e+06	1	1	0.95778	-0.0622338		1	2.3395e+06	1.3198e+06	1.0197e+06
	1454	Tb927.11.3770	Tb11.02.1260, Tb11.02.1260:mRNA, Tb11.02.1260:pep	hypothetical protein, conserved		Q386D5					28.969	24.8	0	6	6	0.854367	-0.227071	0.0789094	3.66366	0.0678709	5	5	0.77772	-0.362677	30.43	7	2.5029e+07	1.7145e+07	2.0774e+07	5	5	0.89222	-0.164529	31.786	6	3.7919e+07	1.2054e+07	1.2975e+07	5	5	0.89875	-0.154008	27.709	7	5.0577e+07	2.792e+07	2.2656e+07
	3507	Tb927.9.6510	Tb09.160.4750, Tb09.160.4750:mRNA, Tb09.160.4750:pep, chr9contig160.tmp0361	hypothetical protein, conserved		Q38ET1			x	x	75.135	18.6	0	10	10	0.854423	-0.226978	0.341801	1.54877	0.183576	8	8	0.91391	-0.129876	52.004	9	3.052e+07	8.0668e+06	1.4892e+07	8	8	0.667958	-0.582171	45.21	8	2.2958e+07	1.5017e+07	1.5503e+07	8	8	1.0218	0.0311128	18.349	7	3.7686e+07	1.9121e+07	1.8565e+07
	455	Tb927.10.10830	Tb10.406.0050	RGG-containing protein 2,MRB1-associated protein,RGGm (RGG2)	RGG2	Q389P7			x	x	32.404	28.4	0	7	7	0.854447	-0.226937	0.0244657	5.3531	0.0361633	6	6	0.85637	-0.223694	32.683	6	1.0973e+08	3.772e+07	6.1801e+07	6	6	0.817261	-0.291132	25.21	5	9.9521e+07	4.6151e+07	6.3583e+07	5	5	0.89132	-0.165985	35.877	6	1.498e+08	7.5522e+07	7.4278e+07
	2450	Tb927.6.1550	Tb06.28P18.280	leucine-rich repeat protein (LRRP), putative		Q585Q5			x		38.864	23.5	0	6	6	0.854691	-0.226526	0.45556	1.13429	0.246781	4	4	1.0814	0.1129	100.53	3	1.4196e+07	2.8599e+06	8.0854e+06	6	6	0.612783	-0.706553	51.78	5	1.0945e+07	5.5596e+06	8.636e+06	5	5	0.94218	-0.0859254	53.913	5	2.0626e+07	8.4288e+06	1.2197e+07
	1132	Tb927.11.12230	Tb11.01.4050, Tb11.01.4050:mRNA, Tb11.01.4050:pep	heat shock protein HslVU, ATPase subunit HslU, putative,ATP-dependent hsl protease ATP-binding subunit hslU, putative		Q382V8				x	54.897	26.6	0	13	13	0.854773	-0.226386	0.226665	2.14137	0.131237	13	13	0.71598	-0.482009	71.808	12	9.0252e+07	4.4451e+07	5.2078e+07	11	11	0.901144	-0.15017	37.504	10	9.6529e+07	3.8812e+07	5.144e+07	12	12	0.96796	-0.0469807	46.008	15	1.6373e+08	7.5414e+07	8.8318e+07
	818	Tb927.10.520	TRYP_x-70a06.p2kb545_1071, Tb10.70.7760	hypothetical protein, conserved		Q38CI8			x	x	46.781	38.4	0	12	12	0.854951	-0.226087	0.0289089	5.11234	0.0392979	10	10	0.81673	-0.292069	38.148	15	3.0697e+08	2.7851e+08	3.2475e+08	10	10	0.852588	-0.23008	26.909	16	6.0326e+08	1.2701e+08	1.7995e+08	11	11	0.89744	-0.156113	24.625	17	6.1735e+08	2.8544e+08	3.3191e+08
	3440	Tb927.9.3620	Tb09.160.2230, Tb09.160.2230:mRNA, Tb09.160.2230:pep, chr9contig160.tmp0193	hypothetical protein, conserved		Q38FH0					25.222	10	0	2	2	0.85515	-0.225751	0.163357	2.6139	0.104509	1	1	0.82093	-0.284669		1	5.3382e+06	2.4256e+06	4.8723e+06	2	2	0.984446	-0.0226164	12.37	2	7.2979e+06	2.2651e+06	3.0731e+06	2	2	0.7738	-0.369967	2.2899	2	1.9976e+07	9.1221e+06	1.0854e+07
	1828	Tb927.2.5280		trans-sialidase, putative		Q585U3					77.247	5	0	3	3	0.855163	-0.225728	0.182938	2.45057	0.11263	1	1	0.99405	-0.00860967		1	2.0309e+06	4.0066e+06	6.9416e+06	3	3	0.765111	-0.386259	51.558	3	1.0948e+07	821720	1.2092e+06	2	2	0.82227	-0.282316	25.823	3	1.3064e+07	6.3105e+06	6.754e+06
	3255	Tb927.9.10530	Tb09.211.1910, Tb09.211.1910:mRNA, Tb09.211.1910:pep, chr9contig211.tmp0225c	hypothetical protein, conserved		Q38DW3					118.72	11.5	0	9	9	0.855362	-0.225392	0.27783	1.84773	0.152655	8	8	1.0005	0.000721167	44.153	8	3.3973e+07	4.1343e+06	5.6743e+06	4	4	0.699252	-0.516116	17.044	5	9.8086e+06	1.2868e+07	2.1105e+07	7	7	0.89454	-0.160782	22.863	8	4.8137e+07	2.3531e+07	2.4606e+07
	1407	Tb927.11.2750	Tb11.02.0350, Tb11.02.0350:mRNA, Tb11.02.0350:pep	hypothetical protein, conserved		Q386N5			x		52.991	29.4	0	4	4	0.855585	-0.225016	0.148727	2.74926	0.0980757	4	4	0.78671	-0.346096	85.8	6	2.9389e+07	1.3765e+07	1.6221e+07	4	4	0.978857	-0.0308304	36.056	4	2.9986e+07	1.1924e+07	1.7465e+07	3	3	0.81331	-0.298123	15.97	4	6.4521e+07	3.0086e+07	3.4435e+07
	3239	Tb927.9.10010	Tb09.211.1550, Tb09.211.1550:mRNA, Tb09.211.1550:pep, chr9contig211.tmp0183c	chaperone protein DNAj, putative		Q38E01			x		56.711	30.8	0	11	11	0.855588	-0.225012	0.122545	3.02861	0.0869759	8	8	0.94465	-0.0821482	26.686	10	9.4893e+07	3.7197e+07	6.7268e+07	10	10	0.767165	-0.382391	37.136	10	1.0447e+08	3.9259e+07	5.5634e+07	10	10	0.86424	-0.210496	21.271	11	1.5763e+08	7.3916e+07	8.3711e+07
	472	Tb927.10.11300	Tb10.26.0680	paraflagellar rod component, putative (PFC16)	PFC16	Q389K9					14.328	85.7	0	8	8	0.855841	-0.224586	0.177894	2.49091	0.109978	8	8	0.80496	-0.313011	62.966	14	5.5172e+08	2.2502e+08	3.3057e+08	8	8	0.781983	-0.354791	46.341	14	5.556e+08	2.5967e+08	2.9204e+08	8	8	0.99588	-0.00595618	40.41	15	9.914e+08	4.7944e+08	5.1195e+08
	1413	Tb927.11.2930	238.t00591, Tb11.02.0445, Tb11.02.0445:mRNA, Tb11.02.0445:pep	hypothetical protein, conserved		Q386L8			x	x	13.477	18.2	0	3	3	0.85589	-0.224502	0.0136578	6.19413	0.0265091	3	3	0.86698	-0.205929	34.77	4	3.3745e+07	1.6265e+07	3.1199e+07	3	3	0.825423	-0.276794	31.404	4	4.7464e+07	1.5432e+07	1.8312e+07	3	3	0.87613	-0.190783	18.626	5	6.8251e+07	3.1198e+07	3.7052e+07
	1886	Tb927.3.1840	Tb03.30P12.550	3-oxo-5-alpha-steroid 4-dehydrogenase, putative,polyprenol reductase		Q57ZC7			x	x	33.355	33.2	0	13	13	0.856054	-0.224226	0.116296	3.10413	0.0839757	11	11	0.96003	-0.0588486	88.334	12	3.1922e+08	2.2437e+08	4.1642e+08	12	12	0.822707	-0.28155	52.551	15	6.4079e+08	1.2328e+08	1.9594e+08	10	10	0.79428	-0.33228	55.363	12	7.7554e+08	3.7676e+08	3.9877e+08
	2562	Tb927.6.4090	Tb06.4F7.210	chaperonin HSP60, mitochondrial precursor, putative (HSP60)	HSP60	Q586A7				x	58.37	41.6	0	17	17	0.856204	-0.223973	0.197984	2.33654	0.117948	13	13	0.93337	-0.099479	48.198	15	9.6147e+07	9.5458e+07	1.4623e+08	16	16	0.727114	-0.459746	43.967	17	2.4169e+08	3.9047e+07	5.71e+07	14	14	0.92486	-0.112693	28.899	14	2.5285e+08	1.2633e+08	1.2651e+08
	2955	Tb927.8.1860	Tb08.26N11.280	pitrilysin-like metalloprotease,metallo-peptidase, Clan ME, Family M16C		Q581Z6			x	x	114.53	46.3	0	33	33	0.856716	-0.223111	0.173566	2.52645	0.107481	28	28	0.98316	-0.0245019	59.078	30	1.339e+08	8.4924e+07	1.3106e+08	30	30	0.761209	-0.393636	46.269	31	2.1598e+08	5.4457e+07	7.9442e+07	30	30	0.8402	-0.251195	29.969	33	3.239e+08	1.5972e+08	1.6418e+08
	3453	Tb927.9.4190	Tb09.160.2770, Tb09.160.2770:mRNA, Tb09.160.2770:pep, chr9contig160.tmp0228	fatty acyl CoA syntetase 1 (ACS1)	ACS1	Q38FC0			x		78.959	46.3	0	25	25	0.857092	-0.222478	0.124239	3.00881	0.0867169	22	22	0.78838	-0.343037	67.513	26	3.6953e+08	2.0032e+08	2.4287e+08	24	24	0.963113	-0.0542233	35.84	28	4.4319e+08	1.5376e+08	2.1577e+08	23	23	0.82922	-0.270173	33.874	28	7.1694e+08	3.6436e+08	3.5257e+08
	1770	Tb927.2.3080		fatty acid desaturase, putative,oleate desaturase, putative		Q587G0					47.078	17.2	0	6	6	0.857492	-0.221804	0.406655	1.29812	0.212773	6	6	0.95608	-0.0647968	22.389	6	2.4282e+07	1.302e+07	2.7512e+07	6	6	0.640451	-0.64284	24.303	7	4.0532e+07	1.0401e+07	1.3881e+07	5	5	1.0297	0.0422241	32.824	5	3.9458e+07	2.0287e+07	1.9171e+07
	681	Tb927.10.1930	TRYP_x-70a06.p2kb545_804, Tb10.70.5900	hypothetical protein, conserved		Q38C50			x	x	74.392	7.9	0	4	4	0.857822	-0.22125	0.271804	1.87936	0.147247	4	4	0.87374	-0.194724	46.302	4	5.6042e+06	2.3912e+06	2.9489e+06	3	3	0.712758	-0.488515	21.016	3	5.3402e+06	2.1029e+06	3.5013e+06	4	4	1.0136	0.0194884	45.861	4	8.117e+06	3.9562e+06	4.1609e+06
	3274	Tb927.9.11140	Tb09.211.2450, Tb09.211.2450:mRNA, Tb09.211.2450:pep, chr9contig211.tmp0283c	hypothetical protein, conserved		Q38DR1					51.895	16.4	0	4	4	0.858069	-0.220834	0.328971	1.60397	0.172536	3	3	0.92565	-0.111461	53.274	3	6.5817e+06	1.1229e+06	2.0515e+06	3	3	0.678794	-0.558953	33.518	2	3.1744e+06	2.4022e+06	4.1795e+06	3	3	1.0055	0.00791308	60.164	3	1.0509e+07	6.2818e+06	4.2275e+06
	1984	Tb927.3.4240	Tb03.26J7.410	thioredoxin, putative		Q580L8				x	21.78	19.5	0	2	2	0.858145	-0.220707	0.0438948	4.50981	0.0478298	2	2	0.85735	-0.222044	4.1637	2	7.8364e+06	2.8514e+06	4.3836e+06	2	2	0.810636	-0.302875	22.193	2	7.235e+06	2.5774e+06	5.2589e+06	2	2	0.90928	-0.137203	1.9344	2	1.6029e+07	8.3436e+06	7.6856e+06
	2683	Tb927.7.2190	Tb07.22O10.120	hypothetical protein, conserved		Q57XQ5					29.242	23.7	0	7	7	0.858209	-0.220599	0.32257	1.63232	0.169379	7	7	1.0039	0.00561557	82.637	14	1.3309e+08	8.0837e+07	9.3478e+07	7	7	0.682035	-0.552082	50.064	11	1.7432e+08	5.7899e+07	7.5195e+07	7	7	0.92317	-0.115332	68.277	12	1.8354e+08	8.9443e+07	9.4099e+07
	3286	Tb927.9.11540	Tb09.211.2700, Tb09.211.2700:mRNA, Tb09.211.2700:pep, chr9contig211.tmp0309	hypothetical protein, conserved		Q38DN4					50.786	56.2	0	18	18	0.858221	-0.220579	0.0578921	4.11049	0.055513	15	15	0.89091	-0.166648	64.639	15	3.4755e+08	1.6789e+08	2.2103e+08	17	17	0.892857	-0.163499	39.851	15	3.8892e+08	1.3621e+08	2.1133e+08	17	17	0.79466	-0.33159	66.783	17	6.2654e+08	2.8901e+08	3.3754e+08
	377	Tb927.1.2730		hypothetical protein, conserved		Q4GYU9			x	x	38.735	34.2	0	7	7	0.858622	-0.219905	0.225943	2.14597	0.127183	5	5	0.72554	-0.462873	36.78	3	9.4279e+06	9.4298e+06	1.3924e+07	6	6	0.892777	-0.163628	6.4605	4	2.3354e+07	3.9494e+06	5.4785e+06	6	6	0.97724	-0.0332152	17.963	5	3.3544e+07	1.5152e+07	1.8392e+07
	1263	Tb927.11.15210	Tb11.01.6860, Tb11.01.6860:mRNA, Tb11.01.6860:pep	hypothetical protein, conserved		Q381R4					35.527	17.9	0	6	6	0.858777	-0.219645	0.382834	1.38521	0.19801	6	6	0.65465	-0.611204	54.244	4	2.6046e+07	5.1398e+06	6.1123e+06	5	5	1.01922	0.0274691	30.779	4	1.1252e+07	1.0394e+07	1.5651e+07	5	5	0.94921	-0.0752008	31.946	6	3.4662e+07	1.653e+07	1.8132e+07
	2817	Tb927.7.5230	Tb07.27E10.490	lanosterol synthase		Q57ZG6					103.03	21.7	0	15	15	0.858858	-0.219508	0.0741458	3.75349	0.0633502	14	14	0.8489	-0.236333	35.7	16	6.6238e+07	2.8271e+07	4.25e+07	13	13	0.801154	-0.319849	24.159	10	7.0771e+07	2.786e+07	3.8378e+07	12	12	0.93152	-0.102341	43.768	14	1.4863e+08	8.5547e+07	6.3085e+07
	1491	Tb927.11.4630	TRYP_xi-1013a02.q1k_24, Tb11.02.2230, Tb11.02.2230:mRNA, Tb11.02.2230:pep	hypothetical protein, conserved		Q385V4					49.642	20	0	6	6	0.858921	-0.219403	0.124506	3.00572	0.0856301	3	3	0.93369	-0.0989845	27.78	4	1.0761e+07	3.7896e+06	4.7358e+06	6	6	0.886289	-0.174151	14.891	4	8.5254e+06	4.1224e+06	6.6381e+06	5	5	0.76574	-0.385073	24.856	5	1.9915e+07	9.4382e+06	1.0476e+07
	1514	Tb927.11.5090	Tb11.02.2740, Tb11.02.2740:mRNA, Tb11.02.2740:pep, Tb11.212.1340, embl.136	aspartate aminotransferase, mitochondrial		Q385Q9			x	x	45.993	49.6	0	12	12	0.859146	-0.219024	0.0518088	4.27066	0.0518919	11	11	0.81958	-0.287043	48.052	13	6.1652e+07	2.9197e+07	4.5735e+07	10	10	0.839208	-0.2529	28.491	12	7.4932e+07	2.7557e+07	3.4095e+07	11	11	0.92202	-0.11713	27.343	16	1.0115e+08	4.978e+07	5.1373e+07
	1295	Tb927.11.160	239.t00109, Tb11.03.0965, Tb11.03.0965:mRNA, Tb11.03.0965:pep	hypothetical protein, conserved		Q387N5					13.344	42	0	2	2	0.860121	-0.217389	0.247115	2.01674	0.134376	2	2	1.0333	0.0472592	19.554	2	3.4886e+06	1.8043e+06	3.1851e+06	2	2	0.763009	-0.390227	9.9909	2	4.9895e+06	1.0431e+06	2.4455e+06	2	2	0.80709	-0.309199	32.852	2	1.0362e+07	4.7631e+06	5.5987e+06
	3095	Tb927.8.5020	Tb08.5H5.870	hypothetical protein, conserved		Q57UH4					50.566	10.8	0	4	4	0.860463	-0.216815	0.138693	2.85003	0.0904386	3	3	0.94784	-0.0772845	28.953	3	8.7037e+06	4.0064e+06	4.8172e+06	3	3	0.765111	-0.386259	31.796	3	8.8236e+06	3.4423e+06	5.2614e+06	4	4	0.87849	-0.186902	69.04	3	1.3916e+07	7.3146e+06	6.6018e+06
	3280	Tb927.9.11280	Tb09.211.2580, Tb09.211.2580:mRNA, chr9contig211.tmp0296	unspecified product		Q38DP8			x		35.601	17.6	0	5	5	0.861634	-0.214853	0.395492	1.33828	0.2002	4	4	0.71349	-0.487035	57.313	4	4.3997e+06	2.0092e+06	2.4541e+06	4	4	0.79384	-0.33308	30.31	3	4.4633e+06	1.9624e+06	2.4373e+06	4	4	1.1294	0.175557	45.252	4	6.817e+06	3.6481e+06	3.1689e+06
	2675	Tb927.7.1910;REV__Tb927.7.1910	Tb07.43M14.350	pyridoxal phosphate containing glycine decarboxylase, putative,glycine dehydrogenase, putative (GCVP)	GCVP	Q57V19			x	x	106.29	51.9	0	33	33	0.861722	-0.214705	0.159202	2.65107	0.0977494	29	29	0.75295	-0.409374	55.594	38	2.0258e+08	9.82e+07	1.4206e+08	29	29	0.93188	-0.101785	35.563	31	2.4026e+08	9.1847e+07	1.1073e+08	28	28	0.91196	-0.132958	28.444	36	3.6404e+08	1.8015e+08	1.8389e+08
	1406	Tb927.11.270	Tb11.03.0870, Tb11.03.0870:mRNA, Tb11.03.0870:pep	mitochondrial carrier protein (MCP10)	MCP10	Q387M4			x	x	33.969	19.7	0	4	4	0.861988	-0.21426	0.0807672	3.63009	0.0648906	3	3	0.80964	-0.304648	49.209	3	1.659e+06	7.8543e+06	3.6612e+06	3	3	0.940557	-0.088413	119.55	4	1.1515e+07	818890	840110	2	2	0.84106	-0.249719	17.981	3	6.2765e+06	2.9222e+06	3.3543e+06
	3205	Tb927.8.7380;Tb927.4.5050	Tb08.10K10.200	dihydrolipoamide dehydrogenase, point mutation,acetoin dehydrogenase e3 component, putative		Q57YU0			x	x	60.014	37.2	0	12	12	0.862222	-0.213869	0.190894	2.38915	0.109839	7	7	0.95274	-0.0698455	29.571	7	3.0463e+07	1.374e+07	2.5685e+07	8	8	0.742501	-0.429536	72.882	7	3.9426e+07	1.2254e+07	1.8209e+07	11	11	0.90612	-0.142226	47.536	11	8.0272e+07	4.4567e+07	3.5705e+07
	660	Tb927.10.15760	TRYP_x-61h03.q2kb185_87, Tb10.61.0540	hypothetical protein, conserved		Q387T8					36.411	63.8	0	17	17	0.862267	-0.213793	0.32421	1.625	0.164888	16	16	1.0457	0.064469	80.184	27	4.5033e+08	1.9324e+08	3.4575e+08	17	17	0.704077	-0.506196	57.071	27	5.3899e+08	1.7697e+08	2.7336e+08	15	15	0.87076	-0.199653	43.052	25	8.2002e+08	3.9633e+08	4.2369e+08
	2566	Tb927.6.4180	Tb06.4F7.90	hypothetical protein, conserved		Q586B6			x	x	16.327	25.5	0	3	3	0.862479	-0.213439	0.0933076	3.42186	0.0702098	3	3	0.91988	-0.120482	45.527	3	1.4905e+07	3.8722e+06	6.9481e+06	3	3	0.784006	-0.351063	49.939	3	1.082e+07	7.1306e+06	7.7748e+06	3	3	0.8896	-0.168771	26.814	4	1.5685e+07	7.3112e+06	8.374e+06
	2441	Tb927.6.1410	Tb06.3A7.1244	hypothetical protein, conserved		Q585A6			x	x	27.154	9.6	0	2	2	0.862827	-0.212857	0.0243669	5.35894	0.0338485	2	2	0.87229	-0.19712	35.175	2	7.1476e+06	999310	1.6921e+06	1	1	0.824878	-0.277747		1	2.6914e+06	2.6509e+06	4.4967e+06	1	1	0.89273	-0.163704		1	1.4935e+06	733880	759630
	2222	Tb927.4.4910	Tb04.3M17.150	3,2-trans-enoyl-CoA isomerase, mitochondrial precursor, putative		Q584L4			x	x	45.333	28.8	0	8	6	0.863203	-0.212228	0.299568	1.73904	0.152914	8	6	0.72046	-0.47301	42.17	5	1.4162e+08	7.4793e+07	7.7424e+07	7	5	1.03996	0.0565212	52.399	5	1.5222e+08	5.9901e+07	8.1723e+07	7	5	0.85845	-0.220194	10.541	6	2.4675e+08	1.1649e+08	1.3025e+08
	1840	Tb927.2.6070		mitochondrial RNA binding complex 1 subunit (MRB6070)	MRB6070	Q586P0			x	x	31.486	26.7	0	6	6	0.863304	-0.212059	0.201157	2.31361	0.112913	6	6	0.99931	-0.000995803	101.87	7	2.2328e+07	6.9276e+06	1.433e+07	3	3	0.764643	-0.387142	77.764	5	2.1257e+07	9.0266e+06	1.3301e+07	6	6	0.84204	-0.248039	38.644	6	7.4683e+07	4.6994e+07	2.769e+07
	2944	Tb927.8.1570	Tb08.29O9.280	hypothetical protein, conserved		Q580G6					28.825	22.8	0	4	4	0.863502	-0.211728	0.0876787	3.51163	0.0671961	3	3	0.8011	-0.319946	29.916	3	6.9495e+07	2.0818e+07	3.1741e+07	4	4	0.854628	-0.226632	7.2184	3	5.2559e+07	2.9153e+07	4.0342e+07	3	3	0.94043	-0.0886075	14.192	3	9.9608e+07	5.1516e+07	4.8092e+07
	1005	Tb927.10.9830	TRYPtp6k15-3d06.p1c_73, Tb10.6k15.0480	hypothetical protein, conserved		Q389Z3			x	x	17.194	56.7	0	6	6	0.863561	-0.21163	0.242587	2.04343	0.129003	6	6	0.90244	-0.148097	49.507	9	1.7322e+08	6.1128e+07	1.1157e+08	6	6	0.727008	-0.459956	32.846	8	1.727e+08	7.2604e+07	1.0062e+08	6	6	0.98157	-0.0268369	27.807	9	2.327e+08	1.1036e+08	1.2234e+08
	3552	Tb927.9.8350	Tb09.211.0290, Tb09.211.0290:mRNA, Tb09.211.0290:pep, chr9contig211.tmp0033c	hypothetical protein, conserved		Q38ED2					66.853	3.6	0	2	2	0.863964	-0.210957	0.341018	1.55208	0.102238	2	2	0.79214	-0.336173	52.394	2	4.062e+06	0	0	1	1				0	0	1.7174e+06	2.3446e+06	1	1	0.9423	-0.0857417		1	2.3465e+06	1.3323e+06	1.0141e+06
	3250	Tb927.9.10450	Tb09.211.1830, Tb09.211.1830:mRNA, Tb09.211.1830:pep, chr9contig211.tmp0215c	hypothetical protein, conserved		Q38DX1					146.39	6	0	6	6	0.864201	-0.210561	0.351845	1.50699	0.174928	5	5	0.69349	-0.528053	16.556	5	1.4813e+07	7.3736e+06	1.8458e+06	2	2	1.0537	0.0754592	4.5114	2	9.2194e+06	1.0298e+07	4.5147e+06	5	5	0.88326	-0.17909	6.4078	3	9.1203e+06	4.9724e+06	4.1479e+06
	3099	Tb927.8.5100	Tb08.5H5.720	hypothetical protein, conserved		Q57UI2			x	x	313.77	5.2	0	10	10	0.864356	-0.210303	0.454394	1.13799	0.22841	5	5	1.1605	0.214747	69.089	4	7.0745e+06	4.8793e+06	6.1248e+06	10	10	0.82481	-0.277866	28.814	9	1.1004e+07	3.0597e+06	4.0148e+06	9	9	0.67465	-0.567789	24.759	8	1.5636e+07	6.4192e+06	9.2171e+06
	1736	Tb927.11.9980	Tb11.01.1740, Tb11.01.1740:mRNA, Tb11.01.1740:pep	2-oxoglutarate dehydrogenase E1 component, putative		Q383T1			x	x	112.95	60.6	0	50	50	0.864809	-0.209546	0.0729851	3.77626	0.0599428	50	50	0.90562	-0.143022	57.006	87	3.0711e+09	1.5934e+09	2.1735e+09	46	46	0.795988	-0.329181	46.184	93	3.767e+09	1.3121e+09	1.759e+09	46	46	0.89724	-0.156434	42.25	98	5.7188e+09	2.7467e+09	2.9721e+09
	3029	Tb927.8.3380	Tb08.28L1.450	electron transfer protein, putative		Q57YX5			x	x	27.259	34.7	0	6	6	0.864896	-0.209401	0.100683	3.31211	0.0719993	5	5	0.85058	-0.233481	29.899	4	3.8191e+07	2.7361e+07	3.9993e+07	5	5	0.800897	-0.320311	41.343	5	6.7354e+07	1.7426e+07	2.0765e+07	5	5	0.94973	-0.0744107	20.021	5	1.0221e+08	4.7721e+07	5.4489e+07
	1059	Tb927.11.10780	Tb11.01.2550, Tb11.01.2550:mRNA, Tb11.01.2550:pep	hypothetical protein, conserved		Q383K1			x	x	30.902	49.1	0	12	12	0.865098	-0.209064	0.342651	1.54519	0.169474	10	10	0.684	-0.547932	71.093	12	4.9588e+07	2.2029e+07	2.755e+07	11	11	0.968617	-0.046002	32.583	12	4.958e+07	2.3845e+07	2.5743e+07	11	11	0.97721	-0.0332595	35.73	13	6.8463e+07	3.7068e+07	3.1395e+07
	206	Tb927.10.5220;Tb11.v5.0235	TRYP_x-70a06.p2kb545_256, Tb10.70.1890	hypothetical protein, conserved		Q38B81			x	x	51.172	9.8	0	6	6	0.865328	-0.208681	0.156035	2.68006	0.0937844	5	5	0.77979	-0.358842	78.36	3	1.4724e+07	4.8387e+06	6.842e+06	6	6	0.852079	-0.230941	51.126	4	1.1681e+07	6.8126e+06	7.9115e+06	4	4	0.97518	-0.0362596	44.552	5	2.3543e+07	1.2687e+07	1.0856e+07
	573	Tb927.10.1400;Tb927.10.1470	TRYP_x-70a06.p2kb545_916, Tb10.70.6650	hypoxanthine-guanine phosphoribosyltransferase (HGPRT)	HGPRT	Q38CA0					23.36	73.8	0	12	12	0.865454	-0.208471	0.152701	2.71122	0.0924027	11	11	0.83063	-0.267722	69.071	11	1.8052e+08	7.8216e+07	1.1722e+08	10	10	0.795292	-0.330444	34.026	10	1.9543e+08	7.4104e+07	1.0642e+08	10	10	0.98129	-0.0272485	55.365	8	3.6239e+08	1.8153e+08	1.8085e+08
	1401	Tb927.11.2650	Tb11.02.0250, Tb11.02.0250:mRNA, Tb11.02.0250:pep	heat shock protein 84, putative		Q386P5			x		84.2	57.4	0	44	44	0.865657	-0.208133	0.136224	2.87595	0.0858516	42	42	0.80566	-0.311757	53.286	70	1.9605e+09	8.6533e+08	1.1147e+09	39	39	0.826515	-0.274888	40.573	66	1.9801e+09	7.8704e+08	1.1735e+09	38	38	0.97417	-0.0377545	33.909	76	3.2903e+09	1.7275e+09	1.5628e+09
	1962	Tb927.3.3630	Tb03.28C22.970	Elongation factor Ts, mitochondrial, putative (EF-Ts)	EF-Ts	Q57W99			x	x	29.732	35.4	0	6	6	0.865679	-0.208097	0.242979	2.0411	0.127003	4	4	1.0285	0.0405418	9.6796	3	1.5152e+07	5.758e+06	9.6054e+06	3	3	0.769823	-0.377401	16.012	3	1.5363e+07	6.0132e+06	9.1388e+06	6	6	0.81936	-0.287431	12.437	3	5.0123e+07	2.0177e+07	2.9947e+07
	517	Tb927.10.1260	TRYP_x-70a06.p2kb545_938, Tb10.70.6800	aspartyl-tRNA synthetase, putative	AspRS-2	Q38CB4			x	x	60.842	14	0	6	6	0.865719	-0.20803	0.183689	2.44466	0.104086	5	5	0.76076	-0.394487	33.494	7	1.0118e+07	6.023e+06	8.0888e+06	5	5	0.873591	-0.19497	19.374	5	1.4112e+07	4.6689e+06	5.449e+06	6	6	0.97628	-0.0346331	23.94	6	2.1902e+07	1.0519e+07	1.1383e+07
	3034	Tb927.8.3530	Tb08.28L1.740	glycerol-3-phosphate dehydrogenase [NAD+], glycosomal		Q57YW0					37.805	65.5	0	19	19	0.865977	-0.2076	0.519097	0.945925	0.267634	18	18	0.65383	-0.613013	60.458	38	1.9492e+09	9.867e+08	1.0366e+09	17	17	1.22926	0.297786	95.525	32	2.0233e+09	8.5617e+08	1.093e+09	17	17	0.808	-0.307573	90.934	35	3.3528e+09	1.716e+09	1.6368e+09
	2326	Tb927.5.2580	Tb05.26K5.1000	hypothetical protein, conserved		Q57ZT4			x		33.52	17.3	0	4	4	0.866264	-0.207121	0.301166	1.73137	0.149904	4	4	0.70438	-0.505574	97.74	7	2.7672e+07	7.4324e+06	2.4661e+07	3	3	0.977231	-0.0332292	66.477	4	3.2094e+07	1.5543e+07	1.2129e+07	3	3	0.94438	-0.0825606	30.05	3	2.5697e+07	1.2535e+07	1.3162e+07
	2005	Tb927.3.4820	Tb03.48K5.450	acyltransferase, putative		Q582Q3					34.629	24.9	0	6	6	0.866349	-0.20698	0.374037	1.41875	0.182338	5	5	0.90804	-0.139172	48.746	6	3.0103e+07	1.3348e+07	1.9021e+07	5	5	0.682454	-0.551196	28.22	6	3.2369e+07	1.334e+07	1.6763e+07	5	5	1.0493	0.0694272	25.199	6	4.175e+07	2.0103e+07	2.1647e+07
	1068	Tb927.11.10880	Tb11.01.2650, Tb11.01.2650:mRNA, Tb11.01.2650:pep	hypothetical protein, conserved		Q383J1				x	48.493	18.6	0	6	6	0.866437	-0.206833	0.245522	2.02608	0.127227	5	5	0.80874	-0.306252	11.711	7	1.3651e+07	4.1356e+06	7.8868e+06	5	5	0.77918	-0.359971	24.83	4	1.2022e+07	6.0138e+06	7.6375e+06	3	3	1.0322	0.0457225	30.12	4	1.3111e+07	5.8052e+06	7.3053e+06
	530	Tb927.10.12950	Tb10.389.0560	hypothetical protein, conserved		Q388V1					109.17	2.8	0	3	3	0.866592	-0.206574	0.854528	0.2268	0.725236	1	1	0.4682	-1.0948		1	427670	3.1042e+07	1.933e+07	1	1	1.60398	0.681654		1	5.0372e+07	108350	319320	1	1				0	536670	536670	0
	3525	Tb927.9.7150	Tb09.160.5220, Tb09.160.5220:mRNA, Tb09.160.5220:pep, chr9contig160.tmp0408	RNA pseudouridylate synthase protein, putative		Q38EM9				x	140.81	5.7	0	6	6	0.86679	-0.206246	0.193282	2.37122	0.106829	5	5	1.0035	0.00504062	65.074	5	8.3853e+06	1.9961e+06	2.9906e+06	4	4	0.821085	-0.284396	19.842	5	4.9868e+06	4.6807e+06	3.7046e+06	4	4	0.79038	-0.339382	28.283	5	8.4804e+06	4.511e+06	3.9694e+06
	2001	Tb927.3.4710	Tb03.48K5.250	hypothetical protein, conserved		Q582R4					59.527	4	0	2	2	0.866853	-0.206141	0.271309	1.88199	0.136993	1	1	0.71774	-0.478467		1	2.3925e+06	941260	962210	2	2	0.970026	-0.0439044		1	1.9035e+06	1.0479e+06	1.3446e+06	2	2	0.93559	-0.0960517	21.617	2	7.4376e+06	3.8281e+06	3.6095e+06
	156	Tb11.02.5420b;Tb11.02.5420		NADPH-cytochrome p450 reductase, putative							69.959	30.9	0	15	5	0.866911	-0.206045	0.132149	2.91977	0.0834074	10	3	0.77771	-0.362696	19.871	3	5.654e+06	3.3817e+06	4.3308e+06	14	5	0.947329	-0.0780633	29.659	3	7.7125e+06	2.4807e+06	3.1733e+06	12	4	0.88431	-0.177376	28.93	4	1.0436e+07	5.1596e+06	5.2762e+06
	2503	Tb927.6.2610	Tb06.4M18.1370	hypothetical protein, conserved		Q584P5			x	x	11.414	23.2	0	3	3	0.866986	-0.20592	0.444379	1.17014	0.217888	1	1	1.1107	0.151469		1	3.1631e+06	443650	1.2408e+06	2	2	0.6595	-0.600555		1	1.6845e+06	1.1565e+06	2.0067e+06	2	2	0.88966	-0.168674	25.67	2	6.7954e+06	3.0893e+06	3.7061e+06
	1790	Tb927.2.4210		glycosomal phosphoenolpyruvate carboxykinase (PEPCK)	PEPCK	Q586V2					58.564	73	0	32	32	0.867153	-0.205641	0.174605	2.51784	0.0994577	31	31	0.75676	-0.402092	76.502	74	2.6544e+09	1.4244e+09	1.701e+09	29	29	0.945805	-0.0803848	51.091	69	3.1254e+09	1.2497e+09	1.4047e+09	29	29	0.91102	-0.134445	45.718	65	5.5044e+09	2.7435e+09	2.7609e+09
	2088	Tb927.4.1300	Tb04.2L9.440	amidinotransferase, putative		Q581V1					42.015	81.3	0	23	23	0.867397	-0.205235	0.342627	1.54529	0.166359	18	18	1.062	0.0867838	73.321	32	1.5395e+09	7.985e+08	1.1503e+09	21	21	0.712352	-0.489337	40.349	28	1.9488e+09	6.1011e+08	9.2937e+08	17	17	0.86265	-0.213153	29.305	28	3.2587e+09	1.6003e+09	1.6584e+09
	3501	Tb927.9.6310	Tb09.160.4600, Tb09.160.4600:mRNA, Tb09.160.4600:pep, chr9contig160.tmp0346	ABC transporter, putative		Q38EU8					72.215	42.9	0	19	19	0.867527	-0.20502	0.246263	2.02173	0.126399	18	18	0.99273	-0.0105267	58.33	19	9.8015e+07	6.9426e+07	1.2441e+08	18	18	0.736052	-0.442121	45.987	21	1.9384e+08	4.1416e+07	5.6599e+07	17	17	0.89353	-0.162412	24.66	20	2.5358e+08	1.1673e+08	1.3685e+08
	3290	Tb927.9.11770;Tb11.v5.0876	Tb09.211.2880, Tb09.211.2880:mRNA, Tb09.211.2880:pep, chr9contig211.tmp0327	hypothetical protein, conserved		Q38DL7					111.26	13.1	0	9	9	0.867983	-0.204261	0.236823	2.07812	0.122294	7	7	1.0263	0.0374525	34.181	5	7.7625e+06	7.6513e+06	1.114e+07	8	8	0.780518	-0.357496	58.231	8	1.8792e+07	3.2663e+06	4.4962e+06	7	7	0.81635	-0.29274	44.373	7	2.5148e+07	1.0945e+07	1.4203e+07
	1895	Tb927.3.2050	Tb03.30P12.1020	hypothetical protein, conserved		Q57ZA6				x	172.41	12.1	0	13	13	0.868168	-0.203954	0.320957	1.63955	0.15591	9	9	1.0655	0.0915306	32.575	9	1.5658e+07	9.2272e+06	1.1322e+07	10	10	0.831947	-0.265437	46.932	7	2.0549e+07	6.5333e+06	9.1247e+06	11	11	0.73818	-0.437955	27.481	12	3.6999e+07	1.5635e+07	2.1364e+07
	1394	Tb927.11.2570	Tb11.02.0170, Tb11.02.0170:mRNA, Tb11.02.0170:pep	hypothetical protein, conserved		Q386Q3					63.115	21.5	0	10	10	0.868627	-0.20319	0.131191	2.93025	0.0818841	7	7	0.80733	-0.30877	30.783	4	2.7351e+07	9.7457e+06	1.7492e+07	7	7	0.835771	-0.25882	24.721	5	2.7238e+07	1.3482e+07	1.3868e+07	6	6	0.97132	-0.0419814	20.965	6	4.1897e+07	2.1265e+07	2.0632e+07
	1557	Tb927.11.5990	Tb11.02.3800, Tb11.02.3800:mRNA, Tb11.02.3800:pep, Tb11.212.0260	hypothetical protein, conserved		Q385G9			x	x	69.307	7.1	0	3	3	0.869139	-0.202341	0.213977	2.22447	0.112528	3	3	0.74792	-0.419044	62.592	4	7.5863e+06	2.3807e+06	5.7015e+06	3	3	0.971723	-0.0413832	79.533	3	8.0822e+06	3.108e+06	4.4783e+06	3	3	0.90338	-0.146595	40.92	3	9.1623e+06	4.5257e+06	4.6366e+06
	2365	Tb927.5.3400	Tb05.27M3.570	calcium-translocating P-type ATPase,calcium pump		Q57Z55			x		110.32	45.9	0	36	36	0.869363	-0.20197	0.00408603	7.93508	0.01295	33	33	0.87692	-0.189483	58.253	46	6.5894e+08	2.6905e+08	4.067e+08	32	32	0.853898	-0.227864	38.877	44	6.7575e+08	2.8344e+08	3.755e+08	33	33	0.87748	-0.188562	29.956	49	1.1128e+09	5.5353e+08	5.5927e+08
	2736	Tb927.7.3280	Tb07.28B13.850	translation initiation factor IF-2, putative		Q57WE3				x	79.66	12.6	0	7	7	0.869981	-0.200944	0.0784448	3.67218	0.0598613	6	6	0.94263	-0.0852365	43.9	5	1.4354e+07	1.204e+07	1.6037e+07	6	6	0.851354	-0.23217	33.141	4	2.8077e+07	6.5082e+06	7.8455e+06	3	3	0.8205	-0.285425	29.852	3	3.3161e+07	1.4655e+07	1.8506e+07
	812	Tb927.10.5010	TRYP_x-70a06.p2kb545_296, Tb10.70.2190	Elongation factor G1, mitochondrial, putative (EF-G1)	EF-G1	Q38BA0			x	x	83.982	41.2	0	23	23	0.870458	-0.200153	0.0322419	4.95492	0.0368363	20	20	0.84083	-0.250114	42.995	20	1.2945e+08	6.8051e+07	9.7212e+07	21	21	0.857339	-0.222063	39.307	25	1.6526e+08	5.4178e+07	7.5272e+07	20	20	0.91492	-0.128282	28.014	25	3.0387e+08	1.5357e+08	1.503e+08
	1779	Tb927.2.3800		guide RNA associated protein, GAP1,MRB1-associated protein		Q586X1			x	x	55.46	29.7	0	10	10	0.870564	-0.199977	0.256685	1.96193	0.127257	8	8	0.90767	-0.13976	36.58	10	1.2734e+08	4.383e+07	6.8666e+07	10	10	0.73497	-0.444243	33.56	12	1.125e+08	4.8036e+07	7.9303e+07	9	9	0.98902	-0.0159284	35.958	13	2.6024e+08	1.3457e+08	1.2567e+08
	2263	Tb927.5.1060	Tb05.28F8.230	mitochondrial processing peptidase, beta subunit, putative,metallo-peptidase, Clan ME, Family M16		Q57W51			x	x	54.122	70.8	0	23	23	0.870593	-0.199929	0.0289617	5.10971	0.0347845	21	21	0.86794	-0.204333	57.925	40	7.8696e+08	4.6876e+08	6.8996e+08	20	20	0.83633	-0.257855	40.302	39	1.1587e+09	3.3899e+08	4.4797e+08	19	19	0.90903	-0.1376	32.945	42	1.757e+09	8.8822e+08	8.6881e+08
	1827	Tb927.2.5270		dynein heavy chain, putative		Q585U4					485.74	10	0	32	30	0.870609	-0.199904	0.0554686	4.17218	0.0491497	22	20	0.92694	-0.109452	49.813	14	2.6653e+07	1.3522e+07	2.0347e+07	19	18	0.82447	-0.278461	38.261	14	3.387e+07	1.0313e+07	1.634e+07	23	22	0.86346	-0.211799	29.316	14	3.5739e+07	1.7586e+07	1.8153e+07
	2145	Tb927.4.2580	Tb04.1H19.1160	hypothetical protein, conserved		Q584C9			x	x	112.82	3.2	0	2	2	0.870694	-0.199762	0.695816	0.523222	0.442362	1	1	1.2238	0.291368		1	346090	2.9242e+06	2.2909e+06	2	2	1.14232	0.191969	48.869	2	5.2151e+06	117660	228430	2	2	0.47217	-1.08262	98.263	2	4.1885e+06	1.9931e+06	2.1954e+06
	2855	Tb927.7.6280	Tb07.2F2.600	hypothetical protein, conserved		Q57VI3					72.053	4.4	0	2	2	0.870716	-0.199726	0.0954646	3.38889	0.0665748	1	1	0.85004	-0.234397		1	1.1761e+06	1.2012e+06	1.7614e+06	2	2	0.815794	-0.293724	11.593	2	2.9627e+06	486590	689470	2	2	0.95194	-0.0710575	7.7925	2	4.3001e+06	2.2048e+06	2.0953e+06
	672	Tb927.10.1730	TRYP_x-70a06.p2kb545_845, Tb10.70.6170	hypothetical protein, conserved		Q38C69				x	39.265	52.7	0	13	13	0.870943	-0.19935	0.120419	3.05387	0.0762435	13	13	0.96796	-0.0469807	30.002	14	3.4381e+07	2.7527e+07	4.0204e+07	13	13	0.829119	-0.27035	36.583	17	6.7731e+07	1.3421e+07	2.096e+07	13	13	0.82318	-0.28072	25.471	20	9.3873e+07	4.5506e+07	4.8367e+07
	2998	Tb927.8.2630	Tb08.26A17.630	kinesin, putative		Q57XC6					85.189	46.1	0	31	31	0.871094	-0.1991	0.0218402	5.51687	0.0299161	30	30	0.84867	-0.236724	43.848	35	3.6559e+08	1.5696e+08	2.2456e+08	26	26	0.858222	-0.220578	27.869	31	3.8153e+08	1.6115e+08	2.0444e+08	29	29	0.90752	-0.139999	31.379	34	6.5007e+08	3.0884e+08	3.4124e+08
	3207	Tb927.8.7410;Tb927.4.5010	Tb08.10K10.160	calreticulin, putative		Q57YU3					45.021	58.7	0	24	24	0.871345	-0.198683	0.00964332	6.69625	0.0196532	22	22	0.85087	-0.232989	74.426	46	1.0239e+09	5.3174e+08	6.6253e+08	22	22	0.891981	-0.164915	43.969	36	1.1943e+09	4.5796e+08	5.6598e+08	22	22	0.87167	-0.198146	33.883	38	1.7964e+09	8.7727e+08	9.191e+08
	1069	Tb927.11.1090;Tb927.11.1100	Tb11.57.0008, Tb11.57.0008:mRNA, Tb11.57.0008:pep	calpain-like protein, putative,cytoskeleton assocociated protein, putative		Q387E1					658.93	59.8	0	23	6	0.871414	-0.198569	0.134875	2.89031	0.0814023	16	3	0.9721	-0.0408234	27.781	3	3.0779e+06	2.0411e+06	3.9871e+06	19	4	0.805348	-0.312317	52.065	4	6.0282e+06	1.307e+06	1.7709e+06	15	2	0.84524	-0.242567	13.338	3	4910300	2.3779e+06	2.5323e+06
	442	Tb927.10.10400	Tb10.406.0510	hypothetical protein, conserved		Q389T7			x	x	37.867	12	0	2	2	0.871975	-0.197642	0.430227	1.21683	0.201572	2	2	1.1369	0.185105	12.683	2	1.5464e+06	1.2524e+06	3.257e+06	2	2	0.707764	-0.498659	14.934	2	4.5095e+06	602160	944280	2	2	0.82395	-0.279371		1	3.3382e+06	1.0395e+06	2.2987e+06
	129	Tb927.5.4500;Tb05.5K5.150	Tb05.26C7.80	ras-like small GTPase, putative (TbSAR1)	TbSAR1	Q57X54					21.771	20.6	0	3	3	0.871975	-0.197641	0.748546	0.417838	0.537923	3	3	0.42883	-1.22152	39.539	5	1.0683e+07	7.5584e+06	9.7799e+06	3	3	1.01976	0.0282339	12.185	3	1.7338e+07	5.9727e+06	4.71e+06	3	3	1.5161	0.600365	28.07	4	2.0765e+07	9.4956e+06	1.1269e+07
	3085	Tb927.8.4810	Tb08.4A8.510	prohibitin 1 (PHB1)	PHB1	Q57UX1			x	x	31.429	56.7	0	17	17	0.872369	-0.196989	0.359257	1.47691	0.166904	15	15	0.69339	-0.528261	59.199	21	5.2887e+08	2.661e+08	3.2109e+08	16	16	1.00293	0.00421883	34.301	18	5.8719e+08	2.2764e+08	3.0124e+08	15	15	0.95467	-0.066926	30.14	22	9.8563e+08	5.2654e+08	4.5909e+08
	2684	Tb927.7.220	Tb07.8P12.300	CDP-DAG synthase (CDS)	CDS	Q57U32					46.349	10.6	0	2	2	0.87247	-0.196823	0.00725081	7.10764	0.0168516	2	2	0.89303	-0.163219	28.601	5	1.0838e+07	8.4553e+06	1.4671e+07	2	2	0.863707	-0.211386	31.637	4	2.3126e+07	5.0458e+06	5.7927e+06	2	2	0.86103	-0.215865	21.087	5	2.6958e+07	1.2488e+07	1.4469e+07
	1094	Tb927.11.11460	Tb11.01.3290, Tb11.01.3290:mRNA, Tb11.01.3290:pep	hypothetical protein, conserved	ATOM69	Q383D2			x	x	68.998	60.7	0	32	32	0.872506	-0.196763	0.0168532	5.89084	0.0258719	27	27	0.89517	-0.159766	58.168	35	7.0466e+08	2.813e+08	4.1358e+08	27	27	0.842886	-0.246591	38.776	35	6.9487e+08	2.8231e+08	4.2235e+08	28	28	0.8803	-0.183933	39.877	39	1.2489e+09	6.3463e+08	6.1432e+08
	2022	Tb927.3.5090	Tb03.48K5.910	tryparedoxin 2, putative (TXN2)	TXN2	Q582M8					22.18	41.9	0	6	6	0.872561	-0.196673	0.00026085	11.9045	0.00317706	5	5	0.8747	-0.19314	14.639	7	1.0622e+08	3.7506e+07	4.8692e+07	5	5	0.868734	-0.203013	18.036	6	8.6198e+07	5.009e+07	5.6133e+07	5	5	0.87426	-0.193866	22.653	7	1.1781e+08	5.5059e+07	6.2746e+07
	2461	Tb927.6.1840	Tb06.28P18.840	hypothetical protein, conserved		Q585M7			x	x	36.741	5.8	0	2	2	0.872587	-0.196629	0.169072	2.56429	0.0930982	1	1	0.84424	-0.244275		1	1.5818e+06	318740	1.1536e+06	2	2	0.988338	-0.0169241		1	1.4724e+06	701200	880580	1	1	0.79626	-0.328689	25.431	2	1.3959e+06	704500	691440
	3431	Tb927.9.3350	Tb09.160.2000, Tb09.160.2000:mRNA, Tb09.160.2000:pep, chr9contig160.tmp0175	pseudouridylate synthase, putative		Q38FJ3			x	x	46.294	7.1	0	2	2	0.87325	-0.195534	0.261885	1.93299	0.06965	0	0				0	0	278210	694850	2	2	0.823113	-0.280838		1	973060	0	0	1	1	0.92644	-0.110231		1	1.6745e+06	910860	763600
	2767	Tb927.7.3810	Tb07.6C8.200	hypothetical protein, conserved		Q57UC8			x	x	41.685	22.6	0	8	8	0.873483	-0.195148	0.118831	3.07302	0.0740405	8	8	0.91452	-0.128913	17.978	6	3.7906e+07	1.9215e+07	2.63e+07	8	8	0.9243	-0.113567	23.572	7	4.5516e+07	1.8263e+07	1.9643e+07	7	7	0.78842	-0.342964	21.198	6	7.5116e+07	3.6494e+07	3.8622e+07
	759	Tb927.10.3430	TRYP_x-70a06.p2kb545_534, Tb10.70.4000	hypothetical protein, conserved		Q38BQ4					68.706	4.1	0	2	2	0.873831	-0.194574	0.373183	1.42204	0.171025	2	2	0.72004	-0.473851	10.887	3	7.2433e+06	3.5804e+06	3.1809e+06	2	2	1.0838	0.116098	25.546	3	6.7613e+06	2.9041e+06	4.3393e+06	2	2	0.85502	-0.22597	23.738	3	1.0828e+07	5.296e+06	5.5317e+06
	425	Tb927.1.990		Enkuring domain-containig protein		Q4GZB9					42.207	20.6	0	6	6	0.873839	-0.194561	0.0398841	4.64804	0.0400643	6	6	0.91415	-0.129497	34.028	5	1.7847e+07	5.5978e+06	7.9206e+06	5	5	0.830703	-0.267596	16.888	4	1.3518e+07	6.8919e+06	1.0955e+07	5	5	0.87868	-0.18659	14.83	6	3.0824e+07	1.6609e+07	1.4215e+07
	3204	Tb927.8.7350;Tb927.8.7340	Tb08.10K10.270	trans-sialidase, putative,neuraminidase, putative		Q57YT7					81.288	17.1	0	9	8	0.87405	-0.194212	0.104359	3.26038	0.0681978	6	5	0.93245	-0.100902	78.664	4	2.6395e+07	2.85e+07	2.7265e+07	8	7	0.898311	-0.154713	32.139	5	5.5766e+07	1.1382e+07	1.5013e+07	9	8	0.79718	-0.327023	89.286	7	6.6253e+07	3.6237e+07	3.0016e+07
	1422	Tb927.11.3130	Tb11.02.0630, Tb11.02.0630:mRNA, Tb11.02.0630:pep	glycosomal transporter (GAT2) (GAT2)	GAT2	Q386J8					71.266	10.3	0	5	5	0.874157	-0.194036	0.0372216	4.74772	0.0385188	3	3	0.8388	-0.253601	23.606	4	1.1658e+07	1.0256e+07	1.6108e+07	5	5	0.918949	-0.121944	32.542	4	2.6363e+07	5.4427e+06	6.2157e+06	3	3	0.8666	-0.206562	15.386	3	2.3972e+07	1.0564e+07	1.3409e+07
	3320	Tb927.9.12770	Tb09.211.3720, Tb09.211.3720:mRNA, Tb09.211.3720:pep, chr9contig211.tmp0415	hypothetical protein, conserved		Q38DD7			x	x	116.54	26.5	0	19	19	0.874279	-0.193834	0.143193	2.80397	0.0824851	14	14	0.95712	-0.0632283	25.406	11	4.082e+07	2.1364e+07	3.0323e+07	14	14	0.786535	-0.346418	14.773	10	5.1687e+07	1.6088e+07	2.4732e+07	17	17	0.8877	-0.171856	36.703	14	9.4413e+07	4.6e+07	4.8412e+07
	128	Tb927.5.4480;Tb05.5K5.130	Tb05.45E22.830	paraflagellar rod component par4, putative		Q57Z01					68.313	37	0	21	21	0.874377	-0.193672	0.0374304	4.73965	0.0385607	17	17	0.91753	-0.124173	72.088	19	1.1499e+08	4.1262e+07	7.2226e+07	19	19	0.83661	-0.257373	42.822	20	1.1349e+08	4.2527e+07	7.2462e+07	18	18	0.87087	-0.199471	31.368	19	2.0602e+08	1.0462e+08	1.014e+08
	1928	Tb927.3.2880	Tb03.27C5.274	hypothetical protein, conserved		Q57ZM4			x	x	12.643	47.1	0	5	5	0.874513	-0.193449	0.132703	2.91373	0.0785109	5	5	0.91126	-0.134065	51.425	8	7.1163e+07	3.1571e+07	5.0363e+07	5	5	0.785114	-0.349026	28.85	7	8.1933e+07	3.038e+07	4.0783e+07	5	5	0.93481	-0.0972549	26.56	9	1.2256e+08	6.8073e+07	5.4489e+07
	468	Tb927.10.11220	Tb10.26.0790	procyclic form surface phosphoprotein (PSSA-2)	PSSA-2	Q389L7					46.04	30.8	0	9	9	0.874589	-0.193323	0.379666	1.3972	0.172841	9	9	1.0017	0.0024505	59.392	8	8.9691e+07	6.6826e+07	9.6787e+07	6	6	0.688753	-0.537942	36.349	8	1.6361e+08	3.5519e+07	5.4173e+07	5	5	0.96964	-0.0444789	35.975	10	1.9336e+08	1.0092e+08	9.2439e+07
	390	Tb927.1.3450;Tb11.v5.0619		hypothetical protein, conserved		Q4GYM8					84.883	3.2	0	2	2	0.874685	-0.193165	0.131213	2.93002	0.0778516	2	2	0.80403	-0.314679	61.645	3	4.7838e+06	4.3614e+06	4.5136e+06	2	2	0.967212	-0.0480967	32.201	3	8.875e+06	2.1181e+06	2.6657e+06	2	2	0.86052	-0.216719	18.888	3	1.2784e+07	5.62e+06	7.1643e+06
	1013	Tb927.10.9970	TRYPtp6k15-3d06.p1c_52, Tb10.6k15.0310	hypothetical protein, conserved		Q389X9			x	x	110	25	0	19	19	0.87486	-0.192875	0.0194521	5.68393	0.0273003	14	14	0.85222	-0.230702	47.134	13	4.3326e+07	2.068e+07	2.4676e+07	13	13	0.907606	-0.139862	25.002	12	4.5355e+07	1.8862e+07	2.4464e+07	16	16	0.8657	-0.208061	29.455	13	8.9285e+07	4.5947e+07	4.3338e+07
	1092	Tb927.11.11380	Tb11.01.3190, Tb11.01.3190:mRNA, Tb11.01.3190:pep	hypothetical protein, conserved		Q383E0			x	x	61.504	23.1	0	9	9	0.874921	-0.192775	0.239393	2.06255	0.116349	9	9	0.8667	-0.206395	31.603	12	9.0546e+07	3.4726e+07	5.668e+07	9	9	0.764643	-0.387142	26.586	12	9.1406e+07	3.9439e+07	5.1107e+07	9	9	1.0106	0.0152121	19.752	13	1.2261e+08	6.284e+07	5.9774e+07
	2406	Tb927.5.520	Tb05.29K2.700	stomatin-like protein, putative		Q57VW1			x	x	55.979	33.9	0	15	15	0.874937	-0.19275	0.252165	1.98756	0.120994	13	13	0.90617	-0.142146	50.34	15	1.492e+08	5.6333e+07	8.8339e+07	12	12	0.745879	-0.422986	40.352	15	1.4467e+08	6.1006e+07	8.8191e+07	14	14	0.99095	-0.0131158	25.507	17	2.7859e+08	1.394e+08	1.392e+08
	1684	Tb927.11.8980	Tb11.01.0710, Tb11.01.0710:mRNA, Tb11.01.0710:pep	Elongation factor G 2, mitochondrial, putative (EF-G2)	EF-G2	Q384D0			x	x	90.047	4	0	3	3	0.875565	-0.191714	0.485128	1.04356	0.225713	1	1	0.64609	-0.630193		1	906760	710080	888330	2	2	0.955657	-0.0654344		1	1.5984e+06	499860	406890	2	2	1.0871	0.120485	11.481	3	5.4791e+06	2.7403e+06	2.7388e+06
	3259	Tb927.9.10630	Tb09.211.2010, Tb09.211.2010:mRNA, Tb09.211.2010:pep, chr9contig211.tmp0235c	hypothetical protein, conserved		Q38DV3				x	28.977	19.5	0	2	2	0.875614	-0.191633	0.61404	0.703596	0.225661	0	0				0	0	1.3052e+06	3.1357e+06	2	2	0.722961	-0.46801		1	4.4409e+06	0	0	1	1	1.0605	0.0847446		1	2.9497e+06	1.6314e+06	1.3183e+06
	526	Tb927.10.12840	Tb10.389.0690	mitochondrial carrier protein (MCP12)	MCP12	Q388W2			x	x	33.131	44.1	0	15	15	0.875619	-0.191624	0.39046	1.35675	0.176227	15	15	1.1031	0.141564	67.7	36	8.7934e+08	4.1476e+08	5.3579e+08	15	15	0.72812	-0.457752	50.665	30	9.5055e+08	3.5024e+08	5.291e+08	15	15	0.83585	-0.258684	39.435	36	1.1738e+09	5.9084e+08	5.8295e+08
	323	Tb927.3.2340;Tb11.v5.0818	Tb03.48O8.580	peroxin-2,glycosome import protein (gim1) (PEX2)	PEX2	Q582U7					37.747	15.7	0	3	3	0.875887	-0.191183	0.255259	1.96997	0.121139	3	3	0.98348	-0.0240324	24.593	3	2.7041e+06	2.3252e+06	4.1524e+06	3	3	0.918358	-0.122871	29.479	3	6.4776e+06	1.1129e+06	1.5911e+06	2	2	0.74399	-0.426645	21.907	2	9.2559e+06	4.3981e+06	4.8578e+06
	1820	Tb927.2.5140		hypothetical protein, conserved		Q585V6		x	x	x	17.408	19.5	0	3	3	0.87589	-0.191178	0.426179	1.23047	0.192939	3	3	0.67772	-0.561239	20.796	3	1.0671e+07	2.4902e+06	2.6736e+06	2	2	0.932488	-0.100843	2.4601	2	5.1638e+06	4.3321e+06	6.3385e+06	2	2	1.0633	0.0885487	5.0775	2	1.2527e+07	6.5567e+06	5.9703e+06
	544	Tb927.10.13320	Tb10.389.0110	DNA-directed RNA polymerase II/III subunit, putative (RPB5)	RPB5	Q388R5					25.21	10.5	0	2	2	0.876291	-0.190518	0.61598	0.699044	0.323908	2	2	0.79011	-0.339875	43.513	2	6.0293e+06	1.2969e+07	2.4292e+07	2	2	0.632111	-0.66175	41.516	3	3.7261e+07	2.4651e+06	3.5642e+06	2	2	1.3473	0.430071	22.758	3	5.2413e+07	3.1434e+07	2.098e+07
	169	Tb927.11.1840;Tb11.1380	Tb11.39.0004, Tb11.39.0004:mRNA, Tb11.39.0004:pep	hypothetical protein, conserved		Q4FKA8					45.633	39.8	0	19	19	0.876354	-0.190414	0.187495	2.41507	0.0966033	17	17	0.98116	-0.0274397	53.788	25	4.4201e+08	1.9921e+08	3.0076e+08	17	17	0.77821	-0.361768	50.004	26	4.9997e+08	1.6385e+08	2.7816e+08	17	17	0.88146	-0.182033	41.325	24	7.9447e+08	3.9311e+08	4.0136e+08
	767	Tb927.10.3640	TRYP_x-70a06.p2kb545_501, Tb10.70.3750	hypothetical protein, conserved		Q38BN5					31.534	12	0	3	3	0.876604	-0.190003	0.463342	1.10985	0.211246	2	2	0.98777	-0.0177529	48.584	3	3.7382e+07	1.3728e+07	1.694e+07	3	3	0.655093	-0.610228	41.973	4	3.0668e+07	1.7013e+07	2.0368e+07	3	3	1.041	0.0579701	15.716	5	4.4438e+07	2.4151e+07	2.0287e+07
	1704	Tb927.11.9440	Tb11.01.1210, Tb11.01.1210:mRNA, Tb11.01.1210:pep	hypothetical protein, conserved		Q383Y5					61.765	13.8	0	5	5	0.876768	-0.189733	0.114056	3.13219	0.0702337	4	4	0.79642	-0.328399	52.519	3	8.0668e+06	1.3202e+07	1.3457e+07	5	5	0.932401	-0.100978	19.478	5	2.6658e+07	4.0747e+06	3.9921e+06	4	4	0.90763	-0.139824	7.5501	3	2.0757e+07	1.0047e+07	1.071e+07
	3004	Tb927.8.2740	Tb08.26A17.830	mitochondrial RNA binding protein (TbRBP38)	TbRBP38	D6XL11			x	x	38.497	39.9	0	11	11	0.876799	-0.189682	0.10208	3.29223	0.065748	10	10	0.96046	-0.0582026	57.427	14	1.5624e+08	1.2106e+08	1.4551e+08	11	11	0.838785	-0.253626	64.28	16	2.6657e+08	6.8315e+07	8.7928e+07	11	11	0.8367	-0.257218	36.743	16	3.5936e+08	1.8048e+08	1.7887e+08
	2160	Tb927.4.3060	Tb04.2H8.730	hypothetical protein, conserved		Q583Y3					17.732	26.4	0	5	5	0.876852	-0.189595	0.212553	2.23411	0.10494	4	4	0.99425	-0.00831944	86.46	3	2.7104e+07	1.4284e+07	1.7067e+07	4	4	0.772798	-0.371838	32.998	5	3.1351e+07	1.1284e+07	1.582e+07	3	3	0.87744	-0.188628	35.323	4	3.2259e+07	1.636e+07	1.5899e+07
	3016	Tb927.8.3060	Tb08.28F14.550	cytosolic leucyl aminopeptidase, putative,metallo-peptidase, Clan MF, Family M17		Q57W67					71.314	48.4	0	21	21	0.87749	-0.188546	0.0623747	4.0029	0.0494323	16	16	0.91436	-0.129166	45.944	25	3.1905e+08	1.3157e+08	1.846e+08	18	18	0.901388	-0.14978	33.693	27	3.1616e+08	1.3816e+08	1.8088e+08	17	17	0.81978	-0.286691	26.603	28	5.2712e+08	2.5268e+08	2.7444e+08
	1884	Tb927.3.1810	Tb03.30P12.470	hypothetical protein, conserved		Q57ZD0			x	x	36.117	27.3	0	5	5	0.877582	-0.188394	0.394287	1.34268	0.109663	0	0				0	0	2.8827e+06	1.9313e+06	4	4	0.963206	-0.0540844	18.607	3	4.814e+06	0	0	4	4	0.79957	-0.322704	20.397	4	1.3091e+07	6.029e+06	7.0624e+06
	2195	Tb927.4.4070	Tb04.1D20.470	mevalonate kinase, putative		Q57Y11					35.544	56.5	0	11	11	0.878776	-0.186432	0.140359	2.8328	0.0783474	8	8	0.81306	-0.298566	57.079	11	9.7321e+07	5.5236e+07	6.3869e+07	11	11	0.855505	-0.225152	42.32	12	1.191e+08	4.1561e+07	5.576e+07	10	10	0.97564	-0.0355792	56.348	12	2.1587e+08	1.0786e+08	1.0801e+08
	1771	Tb927.2.3180;Tb11.v5.0782		kinetoplast polyadenylation/uridylation factor 1,mitochondrial RNA binding protein 1 (KPAF1)	KPAF1	Q587F7			x	x	114.38	41.6	0	32	32	0.87923	-0.185687	0.172242	2.53749	0.0890005	28	28	0.80488	-0.313154	51.592	28	1.2985e+08	4.4359e+07	5.4875e+07	23	23	0.990099	-0.0143553	46.691	22	9.9234e+07	5.5578e+07	7.4268e+07	27	27	0.8529	-0.229551	32.709	25	2.2677e+08	1.189e+08	1.0787e+08
	999	Tb927.10.9760	TRYPtp6k15-3d06.p1c_80, Tb10.6k15.0550	alternative oxidase		Q38A00			x	x	39.673	23.4	0	6	6	0.879378	-0.185444	0.347928	1.52314	0.152462	6	6	0.71395	-0.486105	47.522	7	1.4271e+07	3.097e+06	5.3291e+06	4	4	1.00618	0.00888545	30.774	5	8.426e+06	5.9949e+06	8.2763e+06	5	5	0.94664	-0.0791122	39.892	7	2.0124e+07	9.9669e+06	1.0158e+07
	1398	Tb927.11.2620	Tb11.02.0220, Tb11.02.0220:mRNA, Tb11.02.0220:pep	hypothetical protein, conserved		Q386P8					68.718	23.5	0	10	10	0.879386	-0.185431	0.0509991	4.29338	0.04356	7	7	0.8331	-0.263438	54.24	8	1.5948e+07	8.3554e+06	1.2923e+07	8	8	0.88269	-0.180021	44.899	8	2.1278e+07	6.4304e+06	9.5175e+06	9	9	0.92477	-0.112833	30.406	7	2.9013e+07	1.4773e+07	1.4241e+07
	1588	Tb927.11.6460	Tb11.02.4320, Tb11.02.4320:mRNA, Tb11.02.4320:pep	hypothetical protein, conserved		Q385C3					107.35	34	0	21	21	0.879458	-0.185314	0.120078	3.05795	0.0707539	20	20	0.96749	-0.0476813	52.544	17	1.1323e+08	7.9723e+07	1.0111e+08	16	16	0.855213	-0.225645	27.053	14	1.8083e+08	4.5569e+07	6.766e+07	18	18	0.8221	-0.282614	27.152	15	2.9007e+08	1.5034e+08	1.3973e+08
	2760	Tb927.7.3630	Tb07.28B13.340	TPR-repeat-containing chaperone protein DNAJ, putative		Q57WH8					60.135	19.1	0	9	9	0.879513	-0.185223	0.162807	2.61876	0.0855594	6	6	0.7832	-0.352547	17.894	6	3.0238e+07	1.5898e+07	2.0807e+07	7	7	0.95229	-0.0705267	17.57	6	3.6706e+07	1.2663e+07	1.7575e+07	8	8	0.91219	-0.132594	33.05	6	9.5034e+07	4.0963e+07	5.4071e+07
	842	Tb927.10.5820	TRYP_x-70a06.p2kb545_156, Tb10.70.1120	predicted RanGDP binding protein		Q38B22			x		109.23	6.2	0	5	5	0.879789	-0.184771	0.0367486	4.76617	0.0364323	5	5	0.883	-0.179515	48.806	5	7.379e+06	4.008e+06	4.7295e+06	4	4	0.917347	-0.12446	15.137	5	8.7375e+06	2.1789e+06	5.2e+06	4	4	0.8407	-0.250337	62.825	4	1.3291e+07	6.7077e+06	6.5829e+06
	352	Tb927.1.1610		hypothetical protein, conserved		Q4GZ58			x	x	30.678	9.6	0	2	2	0.879992	-0.184437	0.270597	1.88578	0.122314	2	2	0.77996	-0.358528		1	1.4394e+06	402400	586730	1	1	0.843099	-0.246226		1	989130	852690	586730	2	2	1.0363	0.0514417	16.716	2	4.1176e+06	2.2139e+06	1.9037e+06
	3517	Tb927.9.6910	Tb09.160.5050, Tb09.160.5050:mRNA, Tb09.160.5050:pep, chr9contig160.tmp0391	hypothetical protein, conserved		Q38EP7			x	x	17.806	24.7	0	3	3	0.880149	-0.18418	0.742253	0.430016	0.488211	1	1	1.671	0.740712		1	1.3766e+06	688910	1.831e+06	3	3	0.529353	-0.917699	31.289	2	2.5199e+06	411750	964870	2	2	0.77081	-0.375553		1	207060	67369	139690
	890	Tb927.10.7120	TRYPtp6k15-3d06.p1c_515, Tb10.6k15.3580	hypothetical protein, conserved		Q38AQ1					37.269	8.9	0	2	2	0.880224	-0.184057	0.415931	1.26558	0.180872	1	1	1.0944	0.13014		1	8.2112e+06	2.9132e+06	3.8823e+06	2	2	0.708868	-0.496411	61.577	2	6.7955e+06	3.3013e+06	4.9099e+06	1	1	0.8791	-0.185901		1	8.9663e+06	5.0282e+06	3.9381e+06
	3458	Tb927.9.4310	Tb09.160.2910, Tb09.160.2910:mRNA, Tb09.160.2910:pep, chr9contig160.tmp0237	tricarboxylate carrier, putative		Q38FB0			x	x	35.625	36.4	0	10	10	0.880277	-0.183971	0.145359	2.78231	0.0790317	8	8	0.85911	-0.219085	29.175	9	1.491e+08	5.7111e+07	6.3998e+07	8	8	0.977422	-0.0329472	14.53	9	1.2111e+08	6.113e+07	8.7971e+07	8	8	0.81232	-0.29988	34.766	11	3.4252e+08	1.7923e+08	1.6329e+08
	1777	Tb927.2.3610		hypothetical protein, conserved		Q586X8			x	x	16.06	56.2	0	7	7	0.880357	-0.18384	0.391902	1.35144	0.169705	6	6	1.0793	0.110096	57.953	8	7.6702e+07	5.8328e+07	6.1347e+07	7	7	0.718081	-0.477781	53.686	9	1.1967e+08	3.1658e+07	4.5044e+07	7	7	0.88036	-0.183834	49.63	9	1.555e+08	6.7078e+07	8.8425e+07
	1052	Tb927.11.10620	Tb11.01.2390, Tb11.01.2390:mRNA, Tb11.01.2390:pep	hypothetical protein, conserved		Q383L7					22.449	17.8	0	3	3	0.880698	-0.183281	0.663599	0.591617	0.256338	0	0				0	0	288140	640000	2	2	0.708466	-0.497229	90.867	2	928140	0	0	2	2	1.0948	0.130667	65.995	2	4.2736e+06	2.2718e+06	2.0018e+06
	297	Tb927.10.380;Tb11.v5.0637	TRYP_x-70a06.p2kb545_1093, Tb10.70.7960	mitochondrial RNA binding complex 1 subunit (PPR5)	PPR5	Q38CK0			x	x	39.683	25.1	0	5	5	0.880983	-0.182814	0.505741	0.983528	0.227362	4	4	1.1297	0.17594	16.16	4	9.6693e+06	1.0018e+07	2.0248e+07	5	5	0.657851	-0.604166	35.721	7	3.0266e+07	4.2043e+06	5.465e+06	5	5	0.92005	-0.120216	30.893	6	3.5046e+07	1.6769e+07	1.8277e+07
	883	Tb927.10.6960;Tb927.10.6920;Tb10.v4.0248	TRYPtp6k15-3d06.p1c_551, Tb10.6k15.3810	hypothetical protein, conserved		Q38AR7					36.056	12.2	0	3	3	0.881069	-0.182673	0.570777	0.809002	0.271806	2	2	1.1934	0.255078	14.159	2	2.6374e+06	5.2105e+06	7.1047e+06	3	3	0.623869	-0.680684	55.276	3	1.2315e+07	1.0839e+06	1.5534e+06	3	3	0.91865	-0.122413	16.209	3	1.3007e+07	7.1296e+06	5.8775e+06
	2964	Tb927.8.2020	Tb08.26N11.490	agmatinase, putative		Q581Y0				x	36.517	34.7	0	7	7	0.881093	-0.182633	0.336101	1.57303	0.145466	6	6	0.78942	-0.341135	48.605	3	1.4284e+07	5.1043e+06	7.4371e+06	5	5	1.07766	0.107897	43.3	5	1.2541e+07	5.2459e+06	9.0381e+06	5	5	0.80404	-0.314661	24.463	5	2.3587e+07	1.1813e+07	1.1774e+07
	902	Tb927.10.7410	TRYPtp6k15-3d06.p1c_463, Tb10.6k15.3250	succinyl-CoA ligase [GDP-forming] beta-chain, putative		Q38AM2			x	x	44.905	66.6	0	27	27	0.881157	-0.18253	0.163052	2.61659	0.084398	27	27	0.98993	-0.0146016	55.578	76	3.7897e+09	1.7546e+09	2.5739e+09	25	25	0.839913	-0.251689	48.928	66	4.3285e+09	1.6844e+09	2.1053e+09	26	26	0.82285	-0.281299	49.934	69	6.5023e+09	3.1621e+09	3.3402e+09
	1997	Tb927.3.4630	Tb03.48K5.100	UDP-glucose:glycoprotein glucosyltransferase, putative		Q582S2					186.84	10.4	0	10	10	0.881171	-0.182506	0.139773	2.83884	0.076497	7	7	0.80794	-0.30768	70.414	7	2.575e+07	1.3053e+07	1.4752e+07	9	9	0.872905	-0.196103	27.278	8	2.7805e+07	1.1739e+07	1.4011e+07	8	8	0.97014	-0.0437351	19.261	6	3.7036e+07	1.8357e+07	1.8679e+07
	163	Tb927.11.18680;Tb11.0845	Tb11.50.0007, Tb11.50.0007:mRNA, Tb11.50.0007:pep	dynein light chain LC8, putative (DYNLL1)	DYNLL1	Q4FKD8					10.429	52.2	0	7	7	0.881625	-0.181763	0.370681	1.43175	0.158716	7	7	0.70994	-0.494231	56.912	16	2.1753e+08	1.4276e+08	2.0196e+08	5	5	0.950029	-0.0739573	53.163	17	3.4472e+08	9.4025e+07	1.235e+08	5	5	1.016	0.0229004	27.184	21	4.502e+08	2.344e+08	2.1579e+08
	1341	Tb927.11.16870	Tb11.01.8630, Tb11.01.8630:mRNA, Tb11.01.8630:pep	NADH dehydrogenase subunit NI8M, putative,NADH-ubiquinone oxidoreductase chain NI8M		Q380Z9			x	x	18.805	16.4	0	2	2	0.881646	-0.181729	0.173885	2.52379	0.0876524	2	2	0.78173	-0.355258	33.627	2	1.2329e+07	9.7503e+06	1.3981e+07	2	2	0.95039	-0.073409	5.3912	2	2.3731e+07	4.6791e+06	7.6502e+06	2	2	0.92241	-0.11652	17.283	2	2.9112e+07	1.3463e+07	1.5649e+07
	1885	Tb927.3.1820	Tb03.30P12.500	mitochondrial RNA binding complex 1 subunit (MRB1820)	MRB1820	Q57ZC9			x	x	25.432	31	0	6	6	0.881743	-0.18157	0.583104	0.778174	0.279926	6	6	1.0735	0.102322	20.44	5	4.5662e+07	1.1806e+07	2.4096e+07	4	4	0.598158	-0.741402	18.117	3	3.5903e+07	1.732e+07	2.8343e+07	5	5	1.0676	0.0943712	9.9377	3	5.3969e+07	2.6811e+07	2.7158e+07
	256	Tb927.10.15850;Tb11.v5.0427	TRYP_x-61h03.q2kb185_66, Tb10.61.0440	peroxin 12,peroxisome assembly protein, putative (PEX12)	PEX12	Q387S9					43.172	6.6	0	2	2	0.881759	-0.181544	0.0110933	6.49417	0.0192819	2	2	0.90497	-0.144058	23.263	4	5.6911e+06	1.7888e+06	2.8611e+06	1	1	0.87512	-0.192447	6.8099	4	4.6498e+06	2.3076e+06	3.3835e+06	2	2	0.86566	-0.208128	15.386	5	8.155e+06	4.2308e+06	3.9243e+06
	3147	Tb927.8.6070	Tb08.11J15.740	basal body component,ML protein (TBBC)	TBBC	Q57YK8					164.41	4.4	0	5	5	0.881834	-0.181422	0.147798	2.7583	0.0787607	5	5	0.8198	-0.286656	40.29	4	5.5243e+06	2.0332e+06	2.5587e+06	4	4	0.981258	-0.0272956	16.546	4	4.592e+06	2.3407e+06	3.1837e+06	4	4	0.85245	-0.230313	48.089	4	9.7232e+06	5.5487e+06	4.1745e+06
	216	Tb927.11.7240;Tb11.v5.0258	Tb11.02.5150, Tb11.02.5150:mRNA, Tb11.02.5150:pep	dynein regulatory complex subunit (CMF70)	CMF70	Q384U1					58.672	5.7	0	2	2	0.881875	-0.181355	0.207249	2.27056	0.0499837	0	0				0	0	1.284e+06	2.124e+06	2	2	0.845237	-0.242572	43.566	2	3.4081e+06	0	0	2	2	0.9201	-0.120137	44.425	4	6.7324e+06	3.1119e+06	3.6206e+06
	1698	Tb927.11.9350	Tb11.01.1120, Tb11.01.1120:mRNA, Tb11.01.1120:pep	phosphonopyruvate decarboxylase-like protein, putative		Q383Z4					42.313	6.5	0	2	2	0.88222	-0.180789	0.427315	1.22663	0.182994	2	2	0.75809	-0.399559	17.036	2	1.8048e+06	433440	775080	2	2	0.798021	-0.325502	43.006	2	1.2085e+06	765630	1.0392e+06	2	2	1.135	0.182692	1.183	2	2.1565e+06	1.0815e+06	1.075e+06
	1180	Tb927.11.13500	Tb11.01.5100, Tb11.01.5100:mRNA, Tb11.01.5100:pep	par1		Q382I7					68.349	71.3	0	43	43	0.88223	-0.180773	0.107341	3.21972	0.0645433	37	37	0.93133	-0.102636	58.473	48	6.344e+08	2.5013e+08	3.6098e+08	37	37	0.807298	-0.308827	48.762	47	6.1111e+08	2.5306e+08	3.8133e+08	37	37	0.91329	-0.130855	40.312	55	1.0454e+09	5.2563e+08	5.1976e+08
	624	Tb927.10.14840;Tb927.10.14830;Tb927.10.14820	TRYP_x-61h03.q2kb185_272, Tb10.61.1810	Mitochondrial ADP/ATP carrier protein 5a, putative (MCP5a)	MCP5a				x	x	34.074	59	0	23	23	0.882296	-0.180665	0.184592	2.43759	0.0906938	22	22	0.96849	-0.0461909	92.851	73	5.1455e+09	2.7226e+09	3.429e+09	22	22	0.782779	-0.353323	59.127	72	6.1517e+09	2.1334e+09	3.0121e+09	22	22	0.90596	-0.142481	38.418	74	8.4052e+09	3.8806e+09	4.5246e+09
	1700	Tb927.11.940	Tb11.03.0180, Tb11.03.0180:mRNA, Tb11.03.0180:pep	KREPB5,RNA-editing complex protein (KREPB5)	KREPB5	Q387F6			x	x	43.464	13.4	0	3	3	0.882389	-0.180513	0.593343	0.753062	0.286756	2	2	0.62016	-0.689288	19.359	3	3.3068e+06	1.3346e+06	2.2971e+06	2	2	0.897908	-0.155361	1.764	2	3.6317e+06	1.8454e+06	1.4614e+06	2	2	1.2338	0.303109	24.609	2	5.1452e+06	2.9583e+06	2.1869e+06
	1185	Tb927.11.13580	Tb11.01.5180, Tb11.01.5180:mRNA, Tb11.01.5180:pep	ubiquinone biosynthesis protein-like protein		Q382H9			x	x	27.93	39	0	6	6	0.882658	-0.180074	0.216473	2.20774	0.100977	5	5	0.78924	-0.341464	20.069	5	2.3689e+07	1.0034e+07	1.7717e+07	4	4	0.86783	-0.204516	19.417	4	2.7752e+07	1.0774e+07	1.2915e+07	4	4	1.004	0.00575927	21.253	5	3.4261e+07	1.8235e+07	1.6026e+07
	2974	Tb927.8.2160	Tb08.26N11.730	multidrug resistance protein A,p-glycoprotein (PGPA)	PGPA	Q581W6					174.68	33.3	0	44	44	0.882741	-0.179937	0.282885	1.82171	0.123658	33	33	0.97745	-0.0329052	47.211	34	3.1691e+08	1.6303e+08	2.6414e+08	41	41	0.744491	-0.425674	40.599	43	4.2717e+08	1.3061e+08	1.8631e+08	38	38	0.94525	-0.0812322	36.287	39	5.5651e+08	2.9578e+08	2.6073e+08
	2037	Tb927.3.5430	Tb03.5L5.640	hypothetical protein, conserved		Q580T2					31.212	31	0	9	9	0.882794	-0.179851	0.165656	2.59374	0.0840227	8	8	0.786	-0.347399	70.518	7	4.4764e+07	2.1618e+07	3.0077e+07	8	8	0.942863	-0.0848807	59.825	8	5.1695e+07	2.0082e+07	2.4682e+07	9	9	0.92834	-0.107275	43.536	9	1.1063e+08	5.6254e+07	5.438e+07
	2430	Tb927.5.980	Tb05.28F8.370	hypothetical protein, conserved		Q57W43				x	35.065	16.7	0	4	4	0.882843	-0.179771	0.0755143	3.72711	0.0524176	3	3	0.8621	-0.214073	48.95	3	6.6855e+06	5.5409e+06	9.5269e+06	4	4	0.841822	-0.248413	24.653	3	1.5068e+07	3.1274e+06	3.5581e+06	4	4	0.94814	-0.076828	18.581	5	1.5772e+07	7.0762e+06	8.6955e+06
	1328	Tb927.11.1670	Tb11.55.0013, Tb11.55.0013:mRNA, Tb11.55.0013:pep	cysteine desulfurase		Q386Y7			x	x	48.151	41.2	0	15	15	0.883159	-0.179255	0.108011	3.21075	0.0642376	12	12	0.96206	-0.0558012	32.087	12	5.9381e+07	3.9558e+07	5.9763e+07	15	15	0.828295	-0.271784	40.917	13	9.932e+07	2.5469e+07	3.3912e+07	10	10	0.86443	-0.210179	22.251	10	1.3111e+08	6.1425e+07	6.9683e+07
	1160	Tb927.11.13080	Tb11.01.4650, Tb11.01.4650:mRNA, Tb11.01.4650:pep	hypothetical protein, conserved		Q382M8					54.147	6.5	0	2	2	0.883182	-0.179217	0.750847	0.413408	0.492585	1	1	0.45149	-1.14723		1	3.2625e+06	4.5635e+06	4.6345e+06	2	2	1.10671	0.146276	26.275	2	9.198e+06	2.0715e+06	1.191e+06	2	2	1.3787	0.463309		1	1.5041e+07	9.0302e+06	6.0104e+06
	3402	Tb927.9.1980	Tb09.160.0790, Tb09.160.0790:mRNA, Tb09.160.0790:pep, chr9contig160.tmp0079c	hypothetical protein, conserved		Q38FW0					78.486	9.8	0	6	6	0.883669	-0.178421	0.0399266	4.6465	0.0367617	1	1	0.84276	-0.246806	11.667	2	1.6589e+06	4.877e+06	5.1628e+06	5	5	0.890313	-0.167615	15.235	4	1.004e+07	756540	902320	5	5	0.91965	-0.120843	19.407	4	1.4915e+07	7.1701e+06	7.7444e+06
	1395	Tb927.11.2580	Tb11.02.0180, Tb11.02.0180:mRNA, Tb11.02.0180:pep	hypothetical protein, conserved		Q386Q2		x	x		41.554	17.9	0	5	5	0.883702	-0.178368	0.249806	2.00112	0.111167	4	4	0.91241	-0.132246	4.1104	3	3.6555e+07	1.8818e+07	2.1532e+07	4	4	0.763242	-0.389787	6.8056	3	4.035e+07	1.4724e+07	2.1831e+07	4	4	0.99098	-0.0130722	18.633	4	7.0106e+07	3.377e+07	3.6336e+07
	2338	Tb927.5.2930	Tb05.26K5.220	hypothetical protein, conserved		Q57ZW9			x	x	43.308	57	0	26	26	0.883955	-0.177956	0.0578467	4.11162	0.0447668	22	22	0.94043	-0.0886075	50.941	26	5.3154e+08	2.5498e+08	3.1916e+08	26	26	0.854044	-0.227618	49.793	33	5.7413e+08	2.3166e+08	2.9989e+08	23	23	0.85997	-0.217642	35.739	25	1.0753e+09	5.1386e+08	5.614e+08
	684	Tb927.10.1970	TRYP_x-70a06.p2kb545_800, Tb10.70.5860	hypothetical protein, conserved		Q38C46					156.62	3.8	0	4	4	0.884015	-0.177857	0.537245	0.896349	0.240922	4	4	1.0968	0.1333	26.964	3	4.3654e+06	1.1771e+06	3.2201e+06	2	2	0.636375	-0.65205	23.439	2	4.3973e+06	3.4463e+06	919140	3	3	0.98978	-0.0148202	27.276	3	5.9187e+06	3.141e+06	2.7777e+06
	2304	Tb927.5.2100	Tb05.1P6.80	RNA-binding protein, putative (RBP30)	RBP30	Q57ZS9			x	x	49.665	15.3	0	5	5	0.884039	-0.177818	0.186839	2.42014	0.0899984	5	5	0.78215	-0.354483	34.889	4	1.1029e+07	6.0658e+06	5.4445e+06	3	3	0.959509	-0.0596322	6.2883	3	1.151e+07	4.1195e+06	6.9095e+06	4	4	0.92061	-0.119338	7.8322	3	1.9325e+07	9.9527e+06	9.3719e+06
	2260	Tb927.5.1010	Tb05.28F8.310	hypothetical protein, conserved		Q57W46					146.88	2.2	0	2	2	0.884721	-0.176705	0.644171	0.634484	0.230674	0	0				0	0	469540	593930	2	2	0.727379	-0.459222	1.1201	2	1.0635e+06	0	0	2	2	1.0761	0.105812	18.865	2	2.1043e+06	1.0597e+06	1.0447e+06
	398	Tb927.1.4230		hypothetical protein, conserved		Q4GYF5			x		49.86	11.7	0	4	4	0.884846	-0.176502	0.470621	1.08736	0.200014	4	4	1.1344	0.181929	77.914	4	3.5301e+06	1.8057e+06	2.684e+06	4	4	0.702445	-0.509544	25.232	4	4.4897e+06	1.5642e+06	1.9659e+06	3	3	0.86941	-0.201891	16.549	3	4.9274e+06	2.6398e+06	2.2876e+06
	2712	Tb927.7.2710	Tb07.13M20.750	NADH-cytochrome b5 reductase, putative		Q57Y81				x	31.885	35.5	0	9	9	0.884894	-0.176423	0.489212	1.03147	0.209967	9	9	0.66613	-0.586124	44.922	15	1.0179e+08	5.64e+07	6.0201e+07	7	7	1.0779	0.108223	36.279	14	1.166e+08	4.1435e+07	6.0357e+07	7	7	0.96502	-0.0513693	45.75	15	1.3978e+08	6.9146e+07	7.0637e+07
	2895	Tb927.7.7230	Tb07.21H15.90	nitroreductase,NADH dehydrogenase, putative (NTR)	NTR	Q57XU3			x	x	35.522	17.8	0	3	3	0.88539	-0.175615	0.310089	1.68925	0.130295	2	2	0.99174	-0.0119661	2.5483	2	3.3439e+06	1.8741e+06	4.6893e+06	3	3	0.740686	-0.433066	41.734	3	6.5634e+06	1.5093e+06	1.8346e+06	3	3	0.94487	-0.0818122	13.063	4	8.1342e+06	3.292e+06	4.8423e+06
	3223	Tb927.8.810	Tb08.12O16.380	radial spoke protein RSP9, putative		Q57YF0					37.518	43.5	0	12	12	0.885458	-0.175504	0.226978	2.13938	0.101843	11	11	0.80161	-0.319028	74.898	10	6.1663e+07	3.4431e+07	4.5063e+07	12	12	1.01496	0.0214236	45.304	11	7.9494e+07	2.6446e+07	3.5217e+07	11	11	0.85328	-0.228909	47.97	9	1.1202e+08	5.4572e+07	5.7444e+07
	2856	Tb927.7.6290	Tb07.2F2.620	kinesin, putative (TbKIF9A)	TbKIF9A	Q57VI2					96.951	9.8	0	6	6	0.885547	-0.175359	0.358135	1.48143	0.148136	3	3	1.0863	0.119423	51.517	3	8.4585e+06	2.9378e+06	6.5353e+06	5	5	0.785423	-0.348459	70.094	3	9.4731e+06	3.0124e+06	5.4461e+06	3	3	0.81392	-0.297041	29.768	3	8.3654e+06	4.2342e+06	4.1312e+06
	2344	Tb927.5.3010;Tb11.v5.0691	Tb05.26K5.120	MRB1-associated protein, putative,guide RNA binding protein, putative (mrb3010)	mrb3010	Q57ZX7			x	x	57.748	39.3	0	15	15	0.885606	-0.175263	0.29309	1.77058	0.123998	11	11	0.76619	-0.384226	34.766	12	4.861e+07	3.5436e+07	4.3544e+07	14	14	1.0316	0.0448807	33.806	11	7.8979e+07	2.11e+07	2.751e+07	12	12	0.87877	-0.186442	30.995	11	1.3514e+08	6.8867e+07	6.627e+07
	2352	Tb927.5.3190	Tb05.27M3.230	hypothetical protein, conserved		Q57Z74					23.192	23.6	0	3	3	0.886014	-0.174598	0.491163	1.02573	0.208872	3	3	1.1835	0.24306	88.49	3	8.2148e+06	2.2943e+06	3.9281e+06	3	3	0.762718	-0.390778	21.6	3	6.2224e+06	2.9081e+06	5.3067e+06	3	3	0.77053	-0.376077	38.615	3	1.2779e+07	5.3286e+06	7.4507e+06
	1214	Tb927.11.1400	Tb11.47.0009, Tb11.47.0009:mRNA, Tb11.47.0009:pep	hypothetical protein, conserved		Q387B2			x	x	94.046	10.4	0	6	6	0.886034	-0.174566	0.434511	1.20254	0.180031	4	4	0.99956	-0.000634926	25.691	4	4.5551e+06	1.8811e+06	2.8916e+06	5	5	0.690369	-0.53456	30.081	4	4.7728e+06	1.6611e+06	2.894e+06	4	4	1.008	0.0114956	22.484	3	5.311e+06	2.9407e+06	2.3704e+06
	1257	Tb927.11.15100	Tb11.01.6740, Tb11.01.6740:mRNA, Tb11.01.6740:pep	Tb5.20		Q381S5					118.44	11.7	0	12	12	0.886223	-0.174259	0.0235916	5.40558	0.0272499	10	10	0.87286	-0.196178	40.989	12	1.4311e+08	5.5012e+07	6.4875e+07	10	10	0.920132	-0.120086	28.096	11	1.1989e+08	5.7849e+07	8.5266e+07	10	10	0.86663	-0.206512	23.669	14	2.7931e+08	1.3482e+08	1.4449e+08
	3565	Tb927.9.8990	Tb09.211.0690, Tb09.211.0690:mRNA, Tb09.211.0690:pep, chr9contig211.tmp0085c	hypothetical protein, conserved		Q38E88					38.856	47	0	10	10	0.886541	-0.173741	0.161776	2.62793	0.0799252	8	8	0.84183	-0.248399	55.976	8	8.3949e+07	3.4855e+07	4.589e+07	9	9	0.835771	-0.25882	33.058	12	8.0745e+07	2.9169e+07	5.478e+07	9	9	0.99034	-0.0140042	21.248	11	1.6554e+08	8.261e+07	8.293e+07
	287	Tb927.11.4610;Tb11.v5.0587	TRYP_xi-1013a02.q1k_27, Tb11.02.2210, Tb11.02.2210:mRNA, Tb11.02.2210:pep	protein kinase A regulatory subunit (PKA-R)	PKA-R	Q385V6					56.734	38.1	0	16	16	0.886657	-0.173552	0.387412	1.36806	0.158341	14	14	0.71725	-0.479452	65.952	14	5.937e+07	3.7021e+07	5.0857e+07	16	16	1.03552	0.050353	61.314	17	8.7877e+07	2.4165e+07	3.5205e+07	14	14	0.93851	-0.091556	33.027	15	9.4975e+07	4.7694e+07	4.7281e+07
	137	Tb927.5.4440;Tb05.5K5.90	Tb05.45E22.790	dynein light chain, putative		Q57Z05					10.546	33.3	0	2	2	0.886747	-0.173406	0.244773	2.03048	0.10642	2	2	0.78399	-0.351093	37.357	2	1.6563e+06	2.478e+06	3.3972e+06	2	2	1.01179	0.0169061	118.56	3	5.8752e+06	725480	930810	2	2	0.87902	-0.186032	14.579	3	9.5523e+06	5.7977e+06	3.7546e+06
	1877	Tb927.3.1710	Tb03.30P12.320	hypothetical protein, conserved		Q57ZE0			x	x	43.986	11.6	0	4	4	0.886831	-0.173268	0.253199	1.98165	0.109107	4	4	0.93801	-0.0923248	100.63	5	1.9178e+07	6.7858e+06	1.0572e+07	4	4	0.763534	-0.389236	30.835	3	1.7358e+07	9.1664e+06	1.0012e+07	3	3	0.97384	-0.0382433	13.112	4	1.7919e+07	8.793e+06	9.126e+06
	387	Tb927.1.3250		hypothetical protein, conserved		Q4GYP8					197.64	2.7	0	4	4	0.88702	-0.172962	0.405466	1.30235	0.165407	2	2	0.86779	-0.204582	19.435	2	2.1715e+06	62850	476530	2	2	0.735943	-0.442333	26.561	2	539380	894940	1.2766e+06	1	1	1.0928	0.128029	8.6736	2	129700	72594	57107
	640	Tb927.10.1520	TRYP_x-70a06.p2kb545_879, Tb10.70.6420	ras-related protein Rab21, putative (RAB21)	RAB21	Q38C89					28.639	11.2	0	2	2	0.887029	-0.172946	0.308962	1.6945	0.127916	1	1	0.89556	-0.159138		1	619790	157420	224770	1	1	0.757289	-0.401084		1	382200	244810	374980	2	2	1.0291	0.0413832	35.218	2	8.0229e+06	4.8647e+06	3.1582e+06
	879	Tb927.10.6840	TRYPtp6k15-3d06.p1c_571, Tb10.6k15.3930	hypothetical protein, conserved		Q38AS3					34.255	27.1	0	5	5	0.887352	-0.172422	0.0758047	3.72157	0.0503833	5	5	0.84304	-0.246327	48.662	4	4.3553e+07	3.6607e+08	3.365e+08	5	5	0.948587	-0.0761486	42.704	3	7.0256e+08	1.4945e+07	2.8608e+07	5	5	0.8737	-0.19479	11.644	5	6.8351e+08	3.6024e+08	3.2328e+08
	3079	Tb927.8.4640	Tb08.4A8.250	flagellar protofilament ribbon protein, putative		Q57UY7					46.865	17.9	0	6	6	0.887605	-0.172011	0.25086	1.99505	0.107549	6	6	0.83896	-0.253326	32.788	7	4.2134e+07	1.1919e+07	1.6074e+07	6	6	0.81011	-0.30381	34.695	7	2.7993e+07	1.4176e+07	2.7958e+07	5	5	1.0289	0.0411028	34.163	5	5.4105e+07	2.5559e+07	2.8546e+07
	1536	Tb927.11.5500	Tb11.02.3180, Tb11.02.3180:mRNA, Tb11.02.3180:pep, Tb11.212.0890	Mitochondrial SSU ribosomal protein, putative,kinetoplast ribosomal PPR-repeat containing protein 1 (KRIPP1)	KRIPP1	Q385L8			x	x	94.96	12.4	0	8	8	0.887751	-0.171773	0.111555	3.16417	0.062749	8	8	0.9015	-0.149601	50.076	9	2.7103e+07	9.6693e+06	1.644e+07	7	7	0.817996	-0.289834	33.365	7	2.6109e+07	1.1244e+07	1.5859e+07	6	6	0.94876	-0.0758849	18.138	7	3.4267e+07	1.7214e+07	1.7053e+07
	3294	Tb927.9.11850	Tb09.211.2970, Tb09.211.2970:mRNA, Tb09.211.2970:pep, chr9contig211.tmp0337	structural maintenance of chromosome 1, putative (SMC1)	SMC1	Q38DK9					144.54	5.2	0	5	5	0.887986	-0.17139	0.488255	1.03429	0.203461	4	4	1.1217	0.165687	34.493	5	9.5325e+06	2.3147e+06	3.4617e+06	4	4	0.689037	-0.537346	52.267	4	5.7764e+06	3.2898e+06	6.2428e+06	4	4	0.90594	-0.142513	15.449	4	1.631e+07	7.9895e+06	8.3207e+06
	1246	Tb927.11.14880	Tb11.01.6510, Tb11.01.6510:mRNA, Tb11.01.6510:pep	paraflagellar rod component, putative (PFC9)	PFC9	Q381U7					41.086	18.3	0	7	7	0.888735	-0.170175	0.100073	3.32088	0.0583041	7	7	0.96257	-0.0550366	38.753	7	1.2576e+08	7.1431e+07	8.037e+07	7	7	0.863483	-0.21176	31.163	7	1.518e+08	4.6408e+07	7.9351e+07	7	7	0.84456	-0.243728	18.415	8	2.602e+08	1.317e+08	1.2849e+08
	2221	Tb927.4.4700	Tb04.3I12.230	hypothetical protein, conserved		Q583F5					30.771	31.2	0	7	7	0.888863	-0.169968	0.452225	1.14489	0.183561	7	7	0.97486	-0.036733	48.604	11	3.9291e+07	1.677e+07	1.6473e+07	6	6	1.04223	0.0596754	23.667	11	3.3242e+07	1.5774e+07	2.3517e+07	6	6	0.69119	-0.532846	34.951	10	6.6698e+07	3.4804e+07	3.1894e+07
	1987	Tb927.3.4380	Tb03.26J7.640	Tob55, putative	SAM50	Q580K4			x	x	53.558	14.6	0	6	6	0.888981	-0.169775	0.390712	1.35582	0.156236	4	4	1.102	0.140124	17.138	3	5.9821e+06	4.6701e+06	6.7078e+06	4	4	0.817862	-0.29007	26.931	3	1.1378e+07	2.2247e+06	3.7575e+06	4	4	0.7795	-0.359379	35.543	4	1.4172e+07	6.5252e+06	7.6471e+06
	1476	Tb927.11.4320	TRYP_xi-1013a02.q1k_72, Tb11.02.1860, Tb11.02.1860:mRNA, Tb11.02.1860:pep	hypothetical protein, conserved		Q385Y5			x	x	51.878	42.1	0	12	12	0.889053	-0.169658	0.104121	3.26367	0.0594957	10	10	0.94996	-0.0740613	61.507	14	5.8852e+07	1.9963e+07	3.9406e+07	10	10	0.824266	-0.278817	32.273	11	5.937e+07	2.5485e+07	3.3368e+07	12	12	0.89745	-0.156097	53.245	12	9.6445e+07	4.6374e+07	5.0071e+07
	2995	Tb927.8.2590	Tb08.26A17.580	hypothetical protein, conserved		Q57XD0					58.522	4	0	2	2	0.889587	-0.168793	0.957595	0.0625127	2.81209	2	2	2.8748	1.52346	90.343	2	2.5154e+06	9815.7	1.454e+06	1	1	0.0197789	-5.6599		1	1.4638e+06	483170	2.0323e+06	1	1	12.381	3.63006		1	1.2857e+06	1.1002e+06	185550
	758	Tb927.10.340	Tb10.100.0220	mitochondrial structure specific endonuclease I (SSE-1), putative		Q38CK4			x	x	33.567	8.5	0	2	2	0.889854	-0.16836	0.189339	2.40095	0.0859851	2	2	0.97869	-0.0310761	26.422	2	1.1731e+06	903980	1.3577e+06	1	1	0.902935	-0.147307		1	2.2617e+06	504340	668770	2	2	0.79736	-0.326697	23.199	2	1.8313e+06	1.0367e+06	794530
	1914	Tb927.3.2420	Tb03.48O8.500	hypothetical protein, conserved		Q582V5					14.261	30.2	0	3	3	0.889922	-0.168249	0.16722	2.58018	0.079087	3	3	0.98921	-0.0156513	11.225	4	2.262e+07	1.3486e+07	2.4572e+07	3	3	0.823249	-0.2806	25.13	4	3.8058e+07	9.7585e+06	1.2861e+07	3	3	0.86544	-0.208494	26.612	4	6.1553e+07	3.3126e+07	2.8426e+07
	1870	Tb927.3.1560	Tb03.1J15.80	hypothetical protein, conserved		Q57XY9					42.111	10.3	0	3	3	0.890163	-0.167858	0.48759	1.03626	0.131814	1	1				0	0	3.0512e+06	4.1829e+06	3	3	0.795925	-0.329296	13.065	3	7.2342e+06	0	0	3	3	0.99556	-0.00641983	43.811	3	1.1358e+07	6.3967e+06	4.9617e+06
	1971	Tb927.3.3900	Tb03.28C22.510	carnitine O-palmitoyltransferase II, putative (CPT II)	CPT II	Q57WC6				x	67.395	51.9	0	29	29	0.89032	-0.167605	0.0832186	3.58695	0.05163	24	24	0.87854	-0.18682	63.606	31	3.7183e+08	1.901e+08	2.8264e+08	27	27	0.843313	-0.245861	63.941	30	4.7274e+08	1.7103e+08	2.008e+08	23	23	0.95255	-0.0701333	27.856	28	8.1116e+08	4.2225e+08	3.8891e+08
	2799	Tb927.7.4440	Tb07.26A24.1020	hypothetical protein, conserved		Q57X60			x	x	31.573	20.2	0	3	3	0.890783	-0.166853	0.0249253	5.32624	0.0268469	2	2	0.85991	-0.217742	63.378	3	8.5454e+06	6.0785e+06	8.6167e+06	3	3	0.916003	-0.126576	2.3019	3	1.4695e+07	3.3101e+06	5.2353e+06	3	3	0.89736	-0.156241	8.8567	3	3.1422e+07	1.5184e+07	1.6238e+07
	1032	Tb927.11.10260	Tb11.01.2020, Tb11.01.2020:mRNA, Tb11.01.2020:pep	hypothetical protein, conserved		Q383Q3					51.855	24.7	0	8	8	0.891139	-0.166277	0.661176	0.596893	0.326486	5	5	1.0503	0.0708015	43.087	6	2.3317e+07	8.6363e+06	2.5309e+07	7	7	0.569703	-0.811718	27.649	5	3.3945e+07	1.0286e+07	1.3031e+07	5	5	1.1827	0.242084	42.572	4	5.3932e+07	2.7137e+07	2.6796e+07
	1695	Tb927.11.9280	Tb11.01.1040, Tb11.01.1040:mRNA, Tb11.01.1040:pep	hypothetical protein, conserved		Q384A1			x	x	74.128	19	0	10	10	0.891167	-0.166233	0.54207	0.88345	0.228191	6	6	1.1396	0.188528	38.04	4	1.3236e+07	5.8007e+06	8.4723e+06	8	8	0.663306	-0.592254	31.175	7	1.4273e+07	8.6206e+06	4.6152e+06	5	5	0.93629	-0.0949726	22.009	5	1.1583e+07	5.8301e+06	5.7533e+06
	3465	Tb927.9.4660	Tb09.160.3260, Tb09.160.3260:mRNA, Tb09.160.3260:pep, chr9contig160.tmp0258	hypothetical protein, conserved		Q38F77				x	55.558	9.7	0	4	4	0.891367	-0.165909	0.352055	1.50613	0.13791	2	2	0.74776	-0.419353	5.8971	2	3.0202e+06	2.563e+06	5.3122e+06	3	3	0.91166	-0.133432	41.565	2	7.8753e+06	1.2697e+06	1.7505e+06	4	4	1.0389	0.0550568	11.016	3	1.3234e+07	6.8133e+06	6.421e+06
	3547	Tb927.9.8180	Tb09.211.0160, Tb09.211.0160:mRNA, Tb09.211.0160:pep, chr9contig211.tmp0016c	hypothetical protein, conserved		Q38EE5					70.844	4.4	0	2	2	0.891391	-0.16587	0.337146	1.56856	0.132487	2	2	0.88997	-0.168171	8.495	3	5.531e+06	1.5087e+06	2.1868e+06	2	2	0.760919	-0.394185	16.13	3	3.6955e+06	2.4074e+06	3.1237e+06	2	2	1.0459	0.0647449	23.199	3	6.5586e+06	3.5227e+06	3.0359e+06
	751	Tb927.10.3250;Tb11.v5.0824	TRYP_x-70a06.p2kb545_567, Tb10.70.4220	hypothetical protein, conserved		Q38BS2			x	x	35.309	22.5	0	5	5	0.891462	-0.165754	0.376183	1.41049	0.146845	3	3	1.0132	0.018919	43.357	3	9.6248e+06	3.1944e+06	3.806e+06	3	3	0.729076	-0.45586	42.596	3	7.0004e+06	4.3199e+06	5.3048e+06	3	3	0.95905	-0.0603221	65.246	3	1.2953e+07	6.5976e+06	6.355e+06
	270	Tb11.v5.0498;Tb927.10.2570		lysosomal alpha-mannosidase precursor, putative							79.141	6.4	0	2	2	0.891953	-0.16496	0.705195	0.503906	0.269762	1	1	0.70939	-0.495349		1	2.5163e+06	0	0	0	0				0	0	682640	1.8336e+06	1	1	1.1215	0.16543		1	990520	674180	316340
	1196	Tb927.11.13710	Tb11.01.5280, Tb11.01.5280:mRNA, Tb11.01.5280:pep	hypothetical protein, conserved		Q382G6			x	x	20.895	17.3	0	3	3	0.892327	-0.164356	0.079253	3.65739	0.0492464	3	3	0.84881	-0.236486	19.163	3	1.417e+07	1.8417e+06	2.8679e+06	1	1	0.878812	-0.186374		1	4.7096e+06	5.8641e+06	8.3055e+06	2	2	0.9525	-0.070209	1.6123	2	1.4138e+07	6.6127e+06	7.5251e+06
	2261	Tb927.5.1020	Tb05.28F8.290	disulfide isomerase, putative		Q57W47					65.721	11	0	5	5	0.892453	-0.164152	0.53092	0.913433	0.218535	5	5	1.1116	0.152638	45.029	4	8.5787e+06	1.4692e+06	2.456e+06	2	2	0.667423	-0.583327	20.793	2	3.9253e+06	3.7144e+06	4.8643e+06	3	3	0.95809	-0.0617669	46.874	4	1.1285e+07	5.3467e+06	5.938e+06
	3000	Tb927.8.2650	Tb08.26A17.700	metallo-beta-lactamase-like protein, putative		Q57XC4			x	x	40.315	7.9	0	2	2	0.892491	-0.164091	0.42859	1.22233	0.166643	2	2	0.82436	-0.278654	46.039	2	4.9845e+06	1.2035e+06	1.4812e+06	1	1	1.12057	0.164238		1	2.6847e+06	2.4678e+06	2.5167e+06	1	1	0.76958	-0.377857		1	3.6082e+06	1.6319e+06	1.9763e+06
	731	Tb927.10.2860	TRYP_x-70a06.p2kb545_649, Tb10.70.4780	hypothetical protein, conserved		Q38BV9					84.322	9.1	0	6	6	0.892562	-0.163976	0.0713792	3.80835	0.0463273	6	6	0.86153	-0.215027	49.052	5	6.9208e+06	4.0959e+06	5.8102e+06	6	6	0.951656	-0.0714881	40.301	6	9.9061e+06	2.9562e+06	3.9646e+06	6	6	0.86729	-0.205414	38.073	6	1.4982e+07	7.326e+06	7.656e+06
	3499	Tb927.9.6270	Tb09.160.4580, Tb09.160.4580:mRNA, Tb09.160.4580:pep, chr9contig160.tmp0344	hypothetical protein, conserved		Q38EV0					57.132	7.1	0	3	3	0.892819	-0.16356	0.581277	0.782703	0.250828	3	3	0.66589	-0.586644	54.462	3	8.6574e+06	3.75e+06	3.4813e+06	3	3	1.21539	0.281421	46.133	3	7.2314e+06	3.7835e+06	4.8739e+06	3	3	0.87937	-0.185458	27.704	3	1.7294e+07	8.3614e+06	8.9322e+06
	225	Tb927.10.6330;Tb11.v5.0273	TRYP_x-70a06.p2kb545_74, Tb10.70.0500	kinetoplastid kinetochore protein 1 (kkt1)	kkt1	Q38AX3					174.2	2.5	0	2	2	0.892876	-0.163469	0.107499	3.21761	0.058416	1	1	0.88953	-0.168885		1	439820	605110	1.1547e+06	2	2	0.834028	-0.261832	32.13	2	1.7598e+06	203800	236020	2	2	0.95947	-0.0596904	19.538	2	1.7731e+06	1.0264e+06	746640
	1968	Tb927.3.3820	Tb03.28C22.650	hypothetical protein, conserved		Q57WB8					45.231	21.2	0	6	6	0.893046	-0.163194	0.237132	2.07624	0.0978011	4	4	0.80944	-0.305004	46.012	7	9.0512e+07	4.6035e+07	3.7372e+07	6	6	1.01705	0.0243845	53.865	6	8.3408e+07	3.597e+07	5.4542e+07	3	3	0.86516	-0.208961	32.916	4	2.853e+07	1.3023e+07	1.5507e+07
	2949	Tb927.8.1720	Tb08.26N11.70	phosphatidylglycerolphosphate synthase, mitochondrial (pgps)	pgps	Q582B0			x		68.119	20	0	9	9	0.89313	-0.163057	0.227151	2.13828	0.0946725	7	7	0.7837	-0.351627	52.438	7	1.9073e+07	1.0126e+07	1.3923e+07	8	8	0.963298	-0.0539454	28.793	7	2.405e+07	7.9711e+06	1.1102e+07	9	9	0.9437	-0.0835998	28.324	8	4.2769e+07	1.9849e+07	2.292e+07
	3506	Tb927.9.6460	Tb09.160.4710, Tb09.160.4710:mRNA, Tb09.160.4710:pep, chr9contig160.tmp0357	hypothetical protein, conserved		Q38ET5					170.34	13.3	0	17	17	0.89326	-0.162848	0.344581	1.53709	0.132693	14	14	1.0123	0.0176369	32.939	10	2.7932e+07	1.605e+07	2.2225e+07	13	13	0.746603	-0.421587	39.029	13	3.8275e+07	9.5162e+06	1.8416e+07	13	13	0.94305	-0.0845938	20.593	13	6.5329e+07	3.4199e+07	3.113e+07
	273	Tb927.10.3920;Tb11.v5.0502	TRYP_x-70a06.p2kb545_455, Tb10.70.3380	hypothetical protein, conserved		Q38BK8					52.969	15	0	4	4	0.89341	-0.162606	0.47899	1.06193	0.188366	2	2	0.78343	-0.352124	71.262	2	1.2224e+06	2.2187e+06	3.2809e+06	4	4	0.784683	-0.349818	29.954	3	5.4995e+06	586550	635880	4	4	1.16	0.214125	42.497	3	6.4718e+06	3.2145e+06	3.2573e+06
	801	Tb927.10.470	TRYP_x-70a06.p2kb545_1079, Tb10.70.7840	choline dehydrogenase, putative		Q38CJ1			x	x	56.921	43.8	0	14	14	0.893566	-0.162354	0.23855	2.06763	0.0977307	12	12	1.0009	0.00129784	49.077	14	7.1e+07	3.6158e+07	4.861e+07	12	12	0.791828	-0.33674	22.846	13	8.4769e+07	3.223e+07	3.877e+07	12	12	0.90024	-0.151618	14.653	15	1.0941e+08	4.6754e+07	6.2652e+07
	3579	Tb927.9.9420	Tb09.211.1040, Tb09.211.1040:mRNA, Tb09.211.1040:pep, chr9contig211.tmp0127c	hypothetical protein, conserved		Q38E52				x	34.928	13.1	0	3	3	0.893636	-0.162241	0.638754	0.646668	0.296127	3	3	1.2262	0.294194	38.395	4	1.1085e+07	2.813e+06	5.7652e+06	3	3	0.608236	-0.717298	3.4977	3	8.5782e+06	4.4715e+06	6.613e+06	3	3	0.95686	-0.0636202	12.032	5	2.0109e+07	1.0399e+07	9.7101e+06
	1986	Tb927.3.4260	Tb03.26J7.470	hypothetical protein, conserved		Q580L6			x	x	41.306	42.1	0	10	10	0.893733	-0.162085	0.337381	1.56755	0.129545	9	9	0.77924	-0.35986	31.312	9	6.2244e+07	2.8358e+07	3.2361e+07	9	9	0.865651	-0.208143	22.409	7	6.0719e+07	2.6521e+07	3.5722e+07	8	8	1.0583	0.0817487	24.016	10	1.031e+08	5.4009e+07	4.9093e+07
	3253	Tb927.9.10500	Tb09.211.1880, Tb09.211.1880:mRNA, Tb09.211.1880:pep, chr9contig211.tmp0221c	hypothetical protein, conserved		Q38DW6			x	x	59.455	42.9	0	15	15	0.893955	-0.161727	0.429183	1.22034	0.164495	11	11	1.0143	0.0204844	51.732	10	5.6285e+07	1.5734e+07	2.8206e+07	12	12	0.711997	-0.490057	39.552	10	4.3941e+07	2.2671e+07	3.3613e+07	13	13	0.98924	-0.0156075	31.583	12	8.809e+07	4.3314e+07	4.4776e+07
	2560	Tb927.6.4070	Tb06.4F7.240	hypothetical protein, conserved		Q586A5			x	x	29.319	22.6	0	4	4	0.894002	-0.16165	0.359268	1.47687	0.136966	3	3	0.99442	-0.00807278	32.317	4	4.8969e+06	4.3581e+06	9.1324e+06	4	4	0.739754	-0.434882	19.222	4	1.3491e+07	1.9656e+06	2.9313e+06	3	3	0.97131	-0.0419963	17.26	4	1.4883e+07	7.8469e+06	7.0362e+06
	915	Tb927.10.7690	TRYPtp6k15-3d06.p1c_423, Tb10.6k15.2920	rib72 protein- like protein		Q38AJ5					82.837	14	0	7	7	0.894098	-0.161496	0.536624	0.898017	0.218386	3	3	1.0306	0.0434845	8.3025	3	4.2765e+06	7.9211e+06	9.3953e+06	4	4	1.04974	0.0700273	18.988	4	1.7316e+07	1.8246e+06	2.4519e+06	4	4	0.66067	-0.597998	41.262	5	1.4566e+07	6.5357e+06	8.0303e+06
	1858	Tb927.3.1190	Tb03.1J15.770	hypothetical protein, conserved		Q57XV2					256.09	2.9	0	6	6	0.894578	-0.16072	0.755075	0.405307	0.449873	5	5	1.4926	0.577828	39.622	3	3.3081e+06	199260	359140	2	2	0.508725	-0.975043	67.13	2	558400	1.1517e+06	2.1564e+06	3	3	0.94282	-0.0849457	15.072	3	2.1518e+06	1.1783e+06	973560
	1533	Tb927.11.5450	Tb11.02.3130, Tb11.02.3130:mRNA, Tb11.02.3130:pep, Tb11.212.0940	malic enzyme		Q385M3			x	x	63.119	65.5	0	28	28	0.894635	-0.160629	0.294371	1.76429	0.114057	26	26	0.79401	-0.332771	62.611	41	8.6921e+08	5.5489e+08	5.2778e+08	25	25	1.03891	0.0550666	49.064	41	1.0827e+09	3.6755e+08	5.0166e+08	25	25	0.86803	-0.204183	42.271	40	1.722e+09	8.4816e+08	8.7388e+08
	1510	Tb927.11.5020	Tb11.02.2670, Tb11.02.2670:mRNA, Tb11.02.2670:pep	hypothetical protein, conserved		Q385R6					186.51	1.6	0	2	2	0.894644	-0.160615	0.92174	0.117569	1.06141	1	1	0.36335	-1.46057		1	756550	0	0	0	0				0	0	549000	207560	1	1	2.2028	1.13934		1	1.4464e+06	1.0312e+06	415270
	2010	Tb927.3.4920	Tb03.48K5.660	LETM1 and EF-hand domain-containing protein 1, putative					x	x	42.737	45.8	0	13	13	0.894801	-0.160362	0.382761	1.38548	0.144539	12	12	0.75676	-0.402092	53.629	14	1.1053e+08	3.2504e+07	3.785e+07	9	9	1.07014	0.0977952	25.12	15	7.0354e+07	4.5682e+07	6.4847e+07	12	12	0.88467	-0.176789	108.32	15	3.3623e+08	2.5038e+08	8.5846e+07
	1686	Tb927.11.900	Tb11.03.0230, Tb11.03.0230:mRNA, Tb11.03.0230:pep	isocitrate dehydrogenase, putative (IDH)	IDH	Q387G0				x	46.77	54	0	21	20	0.894982	-0.160069	0.523031	0.935031	0.20857	19	18	0.68204	-0.552072	64.252	22	2.7902e+08	1.2094e+08	1.3596e+08	19	18	1.11686	0.159444	42.161	20	2.569e+08	1.2928e+08	1.4974e+08	19	18	0.9411	-0.0875801	30.372	23	4.7273e+08	2.3671e+08	2.3602e+08
	2959	Tb927.8.1910	Tb08.26N11.370	acetylornithine deacetylase, putative,metallo-peptidase, Clan MH, Family M18 (ArgE)	ArgE	Q581Z1					43.269	34.5	0	9	9	0.89503	-0.159992	0.371441	1.42879	0.139986	8	8	0.74041	-0.433604	45.562	7	4.4114e+07	1.8934e+07	2.3771e+07	6	6	1.01974	0.0282045	37.337	6	4.2705e+07	1.8134e+07	2.598e+07	7	7	0.94962	-0.0745778	16.3	6	71133000	3.7125e+07	3.4008e+07
	3243	Tb927.9.10160	Tb09.211.1650, Tb09.211.1650:mRNA, Tb09.211.1650:pep, chr9contig211.tmp0195c	hypothetical protein, conserved		Q38DZ0				x	25.412	14.2	0	2	2	0.895041	-0.159974	0.305586	1.71035	0.117218	2	2	0.99056	-0.0136837	59.106	2	4.2006e+06	2.6622e+06	4.3876e+06	2	2	0.762195	-0.391768	34.12	2	7.0499e+06	2.2503e+06	1.9503e+06	2	2	0.94969	-0.0744714	13.716	2	7.0408e+06	3.1863e+06	3.8544e+06
	764	Tb927.10.3570;Tb11.v5.1042	TRYP_x-70a06.p2kb545_514, Tb10.70.3850	RNA editing exonuclease 2,RNA editing 3' exouridylylase,RNA-editing complex protein (KREX2)	KREX2	Q38BP2			x	x	99.416	28.2	0	20	20	0.89508	-0.159912	0.127799	2.96805	0.0634144	17	17	0.86918	-0.202273	44.944	16	9.9261e+07	5.9257e+07	8.0677e+07	19	19	0.975895	-0.0352016	48.697	15	1.3993e+08	4.314e+07	5.6122e+07	19	19	0.84542	-0.24226	35.357	19	1.8879e+08	9.6613e+07	9.2176e+07
	3392	Tb927.9.1700	Tb09.160.0600, Tb09.160.0600:mRNA, Tb09.160.0600:pep, chr9contig160.tmp0060c	hypothetical protein, conserved		Q38FX9					67.667	7.2	0	3	3	0.89511	-0.159862	0.610776	0.711284	0.186203	0	0				0	0	513730	712060	2	2	0.764234	-0.387914		1	1.2258e+06	0	0	3	3	1.0484	0.0681893	28.5	2	2.2405e+06	1.2615e+06	978980
	2064	Tb927.3.820	Tb03.27F10.650	hypothetical protein, conserved		Q57WW5			x	x	22.174	19.1	0	2	2	0.895128	-0.159834	0.75044	0.414191	0.438546	2	2	0.93756	-0.0930171	50.083	2	1.686e+06	1.1992e+06	3.1496e+06	2	2	0.517411	-0.950618	29.501	3	4.3488e+06	761180	924820	2	2	1.4785	0.564134	46.737	3	3.5579e+06	1.9973e+06	1.5606e+06
	391	Tb927.1.3800		hypothetical protein, conserved		Q4GYJ7			x	x	19.907	14.9	0	2	2	0.895186	-0.159741	0.680982	0.554312	0.335567	2	2	1.0804	0.111566	10.702	2	2.0419e+06	1.3667e+06	2.5891e+06	2	2	0.563698	-0.827006	30.787	2	3.9558e+06	761680	1.2802e+06	2	2	1.1779	0.236217		1	1.8619e+06	1.176e+06	685920
	1256	Tb927.11.15070	Tb11.01.6710, Tb11.01.6710:mRNA, Tb11.01.6710:pep	hypothetical protein, conserved		Q381S8			x	x	119.15	7.8	0	6	6	0.895413	-0.159374	0.773043	0.37138	0.483588	4	4	1.1762	0.234133	67.215	4	1.0436e+07	5.2341e+06	5.5942e+06	4	4	1.32777	0.40901	49.235	4	1.0828e+07	3.2987e+06	7.1368e+06	5	5	0.45969	-1.12127	61.038	3	2.0719e+07	1.0487e+07	1.0232e+07
	3241	Tb927.9.10080	Tb09.211.1610, Tb09.211.1610:mRNA, Tb09.211.1610:pep, chr9contig211.tmp0190c	phosphatidylserine decarboxylase, putative		Q38DZ5			x	x	39.735	9.6	0	3	3	0.895576	-0.159113	0.622189	0.684575	0.275722	3	3	0.66935	-0.579167	24.402	3	2.9745e+06	1.4676e+06	1.0935e+06	3	3	1.28371	0.360323	16.536	2	2.5612e+06	1.5071e+06	1.4674e+06	3	3	0.83596	-0.258494	9.9477	2	6.1514e+06	3.0399e+06	3.1115e+06
	3215	Tb927.8.7700;Tb927.8.7680	Tb08.30P3.230	amino acid transporter, putative		Q57V89					51.74	17.2	0	6	5	0.896133	-0.158215	0.0700387	3.8357	0.0442293	4	3	0.87412	-0.194097	59.35	3	3.519e+06	3.4708e+06	9.8345e+06	4	3	0.952472	-0.0702519	37.549	3	1.3305e+07	1.2977e+06	2.2213e+06	4	3	0.86436	-0.210296	40.13	4	9.8991e+06	4.4785e+06	5.4206e+06
	655	Tb927.10.15660	TRYP_x-61h03.q2kb185_111, Tb10.61.0680	hypothetical protein, conserved		Q387U8				x	85.608	17.7	0	9	9	0.896184	-0.158132	0.496071	1.01138	0.191656	7	7	1.1454	0.195852	25.58	8	1.292e+07	8.5731e+06	1.5368e+07	8	8	0.725742	-0.462471	32.346	6	2.3941e+07	4.6295e+06	8.2904e+06	8	8	0.86587	-0.207778	23.814	8	2.6062e+07	1.2714e+07	1.3348e+07
	1562	Tb927.11.6070	Tb11.02.3900, Tb11.02.3900:mRNA, Tb11.02.3900:pep, Tb11.212.0160	hypothetical protein, conserved		Q385G1					43.467	6	0	2	2	0.896574	-0.157505	0.385016	1.37701	0.142804	1	1	0.99225	-0.0112244		1	2.5223e+06	1.0134e+06	1.0754e+06	1	1	0.987459	-0.0182069		1	2.0889e+06	1.0255e+06	1.4968e+06	2	2	0.73556	-0.443085	53.432	2	5.2045e+06	2.4604e+06	2.7441e+06
	846	Tb927.10.5870	TRYP_x-70a06.p2kb545_151, Tb10.70.1070	hypothetical protein, conserved		Q38B17					49.467	13.4	0	6	6	0.896693	-0.157314	0.591201	0.758278	0.248333	5	5	0.66115	-0.59695	66.946	6	9.1582e+06	3.6951e+06	4.1177e+06	5	5	1.19966	0.262625	29.723	5	7.8128e+06	3.6e+06	5.5583e+06	6	6	0.90902	-0.137616	23.415	6	2.0808e+07	1.0263e+07	1.0545e+07
	247	Tb11.v5.0394;Tb927.10.15750		hypothetical protein, conserved							183.78	24.7	0	12	12	0.897041	-0.156754	0.428935	1.22117	0.159334	11	11	0.81014	-0.303757	172.9	10	1.5658e+08	7.8392e+07	8.2028e+07	9	9	1.11853	0.161605	37.491	9	1.6042e+08	5.9166e+07	9.7418e+07	8	8	0.79658	-0.328109	24.092	8	3.4785e+08	1.6764e+08	1.8022e+08
	1616	Tb927.11.6980	Tb11.02.4810, Tb11.02.4810:mRNA, Tb11.02.4810:pep	hypothetical protein, conserved		Q384X3			x	x	68.158	33.3	0	14	14	0.897259	-0.156404	0.290226	1.78475	0.109761	11	11	0.78118	-0.356273	53.681	13	6.5809e+07	1.8218e+07	2.6892e+07	9	9	1.01548	0.0221559	42.161	10	4.511e+07	2.9783e+07	3.6026e+07	9	9	0.91061	-0.135095	41.134	12	7.1445e+07	3.52e+07	3.6245e+07
	3282	Tb927.9.11350	Tb09.211.2600, Tb09.211.2600:mRNA, Tb09.211.2600:pep, chr9contig211.tmp0298	hypothetical protein, conserved		Q38DP6			x		34.472	10	0	2	2	0.897379	-0.156211	0.318024	1.65279	0.118459	2	2	0.77075	-0.375665	1.8039	2	4.0131e+06	4.6304e+06	7.7952e+06	2	2	0.917768	-0.123799	4.4763	2	1.2426e+07	2.0673e+06	1.9458e+06	1	1	1.0216	0.0308304		1	1.5983e+07	8.3817e+06	7.6015e+06
	2410	Tb927.5.570	Tb05.29K2.790	hypothetical protein, conserved		Q57VV6					233.39	2	0	3	3	0.897429	-0.15613	0.268161	1.89883	0.102803	3	3	1.0271	0.0385767	34.657	3	1.9846e+06	3.4838e+06	4.0709e+06	3	3	0.806257	-0.310689	23.448	3	7.5547e+06	753410	1.2312e+06	3	3	0.8728	-0.196277	16.095	3	7.739e+06	3.8454e+06	3.8935e+06
	800	Tb927.10.4690	TRYP_x-70a06.p2kb545_337, Tb10.70.2520	dynein light chain, putative		Q38BD2					13.029	27.7	0	3	3	0.897688	-0.155713	0.378394	1.40204	0.138753	2	2	0.74115	-0.432163	12.405	2	1.323e+07	9.9677e+06	1.3811e+07	3	3	0.97371	-0.0384362	10.696	3	2.3778e+07	5.5367e+06	7.6934e+06	3	3	1.0024	0.00345832	17.868	3	4.2919e+07	2.3761e+07	1.9158e+07
	3566	Tb927.9.9000	Tb09.211.0700, Tb09.211.0700:mRNA, Tb09.211.0700:pep, chr9contig211.tmp0086c	isopentenyl-diphosphate delta-isomerase (type II) (idi1)	idi1	Q38E87					38.986	62.9	0	16	16	0.897871	-0.15542	0.370034	1.43427	0.135483	15	15	0.74877	-0.417405	54.958	18	6.2708e+07	3.2853e+07	4.4192e+07	12	12	0.943218	-0.0843364	34.389	17	7.7046e+07	2.8394e+07	3.4314e+07	13	13	1.0249	0.0354832	38.411	20	1.1793e+08	6.1992e+07	5.5937e+07
	1221	Tb927.11.14170	Tb11.01.5760, Tb11.01.5760:mRNA, Tb11.01.5760:pep	hypothetical protein, conserved		Q382C0					67.163	33.8	0	12	12	0.898239	-0.154829	0.312007	1.68035	0.115484	10	10	0.79884	-0.324022	39.654	8	1.853e+07	1.6314e+07	2.6947e+07	11	11	1.04676	0.0659289	40.35	11	4.3261e+07	7.9364e+06	1.0594e+07	10	10	0.8667	-0.206395	27.537	10	4.9358e+07	2.3941e+07	2.5417e+07
	1468	Tb927.11.4040	Tb11.02.1550, Tb11.02.1550:mRNA, Tb11.02.1550:pep	hypothetical protein, conserved		Q386B0					29.916	9.8	0	2	2	0.898363	-0.154629	0.774239	0.36915	0.471809	1	1	0.54165	-0.884567		1	408410	163910	356520	1	1	0.808016	-0.307545		1	520440	207880	200530	1	1	1.6566	0.728225		1	2.6007e+06	1.7733e+06	827400
	2197	Tb927.8.8180;Tb927.4.4150	Tb08.28A12.200	mitochondrial RNA binding complex 1 subunit (MRB8180)	MRB8180	Q57WL2			x		103.45	32.5	0	19	19	0.898475	-0.15445	0.154007	2.69894	0.0688322	14	14	0.97097	-0.0425014	44.853	13	8.0212e+07	3.3478e+07	3.8819e+07	17	17	0.906865	-0.14104	30.575	17	7.2297e+07	3.41e+07	4.6112e+07	16	16	0.8237	-0.279809	46.612	16	1.4478e+08	6.7664e+07	7.7112e+07
	3145	Tb927.8.6050	Tb08.11J15.770	hypothetical protein, conserved		Q57YK6					27.343	10.3	0	3	3	0.89876	-0.153992	0.795236	0.330546	0.520508	3	3	1.422	0.507921	80.441	3	7.6179e+06	2.7315e+06	7.9037e+06	3	3	0.441112	-1.18078	97.303	4	1.0635e+07	2.5582e+06	5.0597e+06	2	2	1.1574	0.210888	22.379	3	1.8306e+07	1.027e+07	8.0356e+06
	513	Tb927.10.12510	Tb10.389.1170	P-type H+-ATPase, putative		Q388Z2					100.63	36.6	0	26	3	0.898841	-0.153862	0.753056	0.409171	0.426928	23	2	1.3613	0.444985	49.809	3	1.5404e+07	1.4243e+07	2.5442e+07	25	3	0.506842	-0.980391	62.583	3	3.9684e+07	4.5693e+06	1.0835e+07	26	3	1.0525	0.0738202	21.404	4	7.9963e+07	4.4177e+07	3.5786e+07
	3369	Tb927.9.14480	Tb09.211.4920, Tb09.211.4920:mRNA, Tb09.211.4920:pep, chr9contig211.tmp0540c	dynein-associated protein, putative		Q38D18					11.13	83.7	0	5	5	0.898922	-0.153732	0.474621	1.07515	0.176051	5	5	0.96874	-0.0458186	57.094	3	3.2107e+07	2.0551e+07	3.5471e+07	4	4	0.708115	-0.497944	36.961	4	5.6021e+07	1.5345e+07	1.6762e+07	4	4	1.0589	0.0825664	21.415	3	9.0132e+07	4.5224e+07	4.4908e+07
	1551	Tb927.11.5880	Tb11.02.3670, Tb11.02.3670:mRNA, Tb11.02.3670:pep, Tb11.212.0390	hypothetical protein, conserved		Q385I0			x	x	63.971	10.6	0	4	4	0.899151	-0.153364	0.517307	0.950907	0.19676	2	2	0.91189	-0.133068	4.4736	2	1.0417e+06	1.6935e+06	3.8561e+06	4	4	0.705219	-0.503858	21.339	3	5.5496e+06	447580	594110	3	3	1.1304	0.176833	47.005	3	3.0418e+06	1.7024e+06	1.3395e+06
	2921	Tb927.8.1160;Tb927.8.1180;Tb927.8.1200	Tb08.29O4.290	vacuolar-type Ca2+-ATPase, putative		Q57VN8					121.24	21.7	0	16	16	0.89921	-0.15327	0.214714	2.21951	0.0854474	14	14	0.97711	-0.0334071	41.78	14	5.6799e+07	2.5138e+07	4.3023e+07	16	16	0.801796	-0.318693	42.414	14	6.8161e+07	2.1594e+07	3.5205e+07	13	13	0.92806	-0.10771	21.963	15	9.5785e+07	5.017e+07	4.5615e+07
	1307	Tb927.11.16220	Tb11.01.7900, Tb11.01.7900:mRNA, Tb11.01.7900:pep	hypothetical protein, conserved		Q381G4			x	x	22.002	25.7	0	5	5	0.899427	-0.152921	0.212253	2.23615	0.0845561	5	5	0.83221	-0.26498	16.225	5	4.12e+07	9.2111e+06	9.2496e+06	4	4	1.00891	0.0127956	24.222	5	1.8461e+07	1.7293e+07	2.3907e+07	3	3	0.86659	-0.206579	16.951	4	3.4219e+07	1.5589e+07	1.863e+07
	1266	Tb927.11.15240	Tb11.01.6890, Tb11.01.6890:mRNA, Tb11.01.6890:pep	Ras-related protein Rab2 (RAB2)	RAB2	Q381R1			x		23.511	54.2	0	9	9	0.899458	-0.152872	0.259212	1.9478	0.0980214	7	7	1.0179	0.0255958	38.982	6	4.6873e+07	1.9897e+07	2.1309e+07	6	6	0.887705	-0.171847	50.826	5	4.1206e+07	1.9026e+07	2.7847e+07	5	5	0.80532	-0.312366	34.056	4	4.2588e+07	2.2929e+07	1.966e+07
	1348	Tb927.11.17000;Tb11.v5.0404	Tb11.01.8770, Tb11.01.8770:mRNA, Tb11.01.8770:pep	leucine-rich repeat protein (LRRP), putative		Q380Y7					109.72	54.4	0	40	40	0.899569	-0.152695	0.130996	2.9324	0.0614782	38	38	0.97892	-0.0307371	67.733	56	1.4408e+09	6.8149e+08	1.0219e+09	40	40	0.870474	-0.200128	44.425	57	1.7034e+09	5.8271e+08	8.5809e+08	36	36	0.85428	-0.227219	33.792	59	2.7765e+09	1.3505e+09	1.426e+09
	3275	Tb927.9.11150	Tb09.211.2460, Tb09.211.2460:mRNA, Tb09.211.2460:pep, chr9contig211.tmp0284c	hypothetical protein, conserved		Q38DR0					91.905	14	0	9	9	0.899639	-0.152581	0.152248	2.71551	0.0675017	6	6	0.93289	-0.100221	33.038	6	1.3994e+07	6.5176e+06	1.1055e+07	9	9	0.819874	-0.286526	30.682	11	1.7572e+07	5.5363e+06	8.4579e+06	8	8	0.95198	-0.0709968	27.462	10	2.257e+07	1.1996e+07	1.0574e+07
	2425	Tb927.5.930;Tb11.v5.0613;Tb927.11.6730	Tb05.28F8.460	NADH-dependent fumarate reductase (FRDg)	FRDg	Q57W38					123.69	47.5	0	43	20	0.899758	-0.152391	0.0376767	4.73018	0.0304471	40	19	0.86278	-0.212935	52.272	24	2.1254e+08	1.4544e+08	1.5134e+08	38	18	0.915248	-0.127765	66.543	23	2.9678e+08	9.722e+07	1.1532e+08	38	18	0.92244	-0.116473	38.049	28	5.1701e+08	2.379e+08	2.7911e+08
	2901	Tb927.7.7430;Tb927.7.7420	Tb07.30D13.350	ATP synthase alpha chain, mitochondrial precursor,ATP synthase F1, alpha subunit					x	x	63.502	52.1	0	29	29	0.89982	-0.152292	0.00296332	8.39857	0.0083087	28	28	0.89304	-0.163203	71.392	61	2.9154e+09	1.2939e+09	1.8719e+09	27	27	0.896459	-0.157691	46.7	49	3.1658e+09	1.3641e+09	1.5513e+09	26	26	0.91005	-0.135982	47.791	57	4.8247e+09	2.2673e+09	2.5574e+09
	1832	Tb927.2.5760		hypothetical protein, conserved		Q586D0					330.07	12.2	0	10	10	0.899942	-0.152096	0.261988	1.93243	0.0983346	8	8	0.79192	-0.336573	36.667	7	3.4406e+07	1.4206e+07	1.9745e+07	7	7	0.920895	-0.118891	30.776	7	3.3951e+07	1.5615e+07	1.8791e+07	9	9	0.99943	-0.000822571	24.178	6	8.3828e+07	3.9071e+07	4.4757e+07
	2726	Tb927.7.3050	Tb07.13M20.300	hypothetical protein, conserved		Q57YB5			x	x	131.58	23.2	0	17	17	0.899967	-0.152057	0.239293	2.06315	0.0917448	12	12	0.7999	-0.322108	36.762	11	3.9955e+07	2.6745e+07	2.9356e+07	13	13	0.994926	-0.00733905	34.863	11	5.61e+07	1.7741e+07	2.2214e+07	12	12	0.91591	-0.126722	28.672	14	9.711e+07	4.8428e+07	4.8681e+07
	3354	Tb927.9.1400	Tb09.160.0390, Tb09.160.0390:mRNA, Tb09.160.0390:pep, chr9contig160.tmp0039c	Monooxygenase, putative		Q38G02			x	x	51.432	12.1	0	4	4	0.900536	-0.151144	0.16477	2.60148	0.0703644	4	4	0.8229	-0.281211	52.709	3	1.2783e+07	7.5662e+06	7.5461e+06	4	4	0.912159	-0.132643	37.75	4	1.5112e+07	4.456e+06	8.3268e+06	4	4	0.97294	-0.0395773	20.877	4	2.6744e+07	1.3886e+07	1.2859e+07
	2670	Tb927.7.1720	Tb07.43M14.100	HIRA-interacting protein 5, putative (HIRIP5)	HIRIP5	Q57V38			x	x	31.096	20.7	0	3	3	0.90082	-0.15069	0.635215	0.654684	0.271971	2	2	1.2383	0.308361	37.105	2	1.7683e+06	2.8647e+06	4.9935e+06	3	3	0.64487	-0.63292	10.143	3	7.8582e+06	765270	1.003e+06	3	3	0.91541	-0.12751	22.361	3	7.1367e+06	2.9788e+06	4.1579e+06
	931	Tb927.10.8030	TRYPtp6k15-3d06.p1c_368, Tb10.6k15.2510	hypothetical protein, conserved		Q38AG1			x	x	28.834	56.5	0	16	16	0.900867	-0.150613	0.104943	3.25232	0.0530624	16	16	0.90877	-0.138013	58.624	16	6.5683e+08	2.3094e+08	3.5734e+08	15	15	0.841963	-0.24817	53.735	18	5.8829e+08	2.7619e+08	3.8064e+08	12	12	0.95551	-0.0656571	28.063	18	1.0065e+09	5.0104e+08	5.0545e+08
	3311	Tb927.9.12500	Tb09.211.3500, Tb09.211.3500:mRNA, Tb09.211.3500:pep, chr9contig211.tmp0393	hypothetical protein, conserved		Q38DF7			x		58.24	30.3	0	11	11	0.901445	-0.149688	0.334598	1.5795	0.118744	9	9	1.0317	0.0450235	31.348	10	6.4599e+07	3.9821e+07	6.1683e+07	10	10	0.776578	-0.364797	27.713	11	1.015e+08	2.2512e+07	4.2087e+07	10	10	0.91428	-0.129292	22.711	13	1.2951e+08	7.1213e+07	5.8301e+07
	1228	Tb927.11.14300	Tb11.01.5910, Tb11.01.5910:mRNA, Tb11.01.5910:pep	dynein intermediate chain IC70, putative		Q382A7					68.115	23.9	0	11	11	0.901525	-0.149561	0.0601271	4.05584	0.0384288	9	9	0.89857	-0.154297	68.139	9	5.0465e+07	2.7457e+07	4.2504e+07	11	11	0.862366	-0.213627	50.582	13	6.9961e+07	2.1922e+07	2.8543e+07	11	11	0.94556	-0.0807591	40.309	13	1.2089e+08	6.4039e+07	5.6855e+07
	3063	Tb927.8.4320	Tb08.29H22.550	hypothetical protein, conserved		Q57W03					167.7	2.7	0	2	2	0.901601	-0.149439	0.730654	0.45274	0.37782	1	1	1.1281	0.173895		1	1.1109e+06	201620	833600	1	1	0.534931	-0.902575		1	1.0352e+06	479030	631850	1	1	1.2145	0.280362		1	1.4047e+06	651110	753610
	2254	Tb927.4.860	Tb04.5E12.720	hypothetical protein, conserved		Q580B4					33.145	36.3	0	8	8	0.901763	-0.14918	0.162283	2.62341	0.0687661	7	7	0.86946	-0.201808	35.09	10	2.6872e+07	1.3314e+07	2.0303e+07	8	8	0.850919	-0.232906	41.44	9	3.3617e+07	1.2118e+07	1.4754e+07	7	7	0.99115	-0.0128247	20.051	9	4.0259e+07	2.0723e+07	1.9536e+07
	402	Tb927.1.4340		hypothetical protein, conserved		Q4GYE4					77.649	4.6	0	2	2	0.902247	-0.148406	0.303118	1.72205	0.107996	1	1	0.85259	-0.230076		1	865050	1.0006e+06	1.0473e+06	2	2	1.04652	0.0655967	7.2433	2	2.0479e+06	401770	463280	2	2	0.82317	-0.280738	36.905	2	2.0638e+06	1.0578e+06	1.006e+06
	1734	Tb927.11.9900	Tb11.01.1660, Tb11.01.1660:mRNA, Tb11.01.1660:pep	phytoene synthase, putative		Q383T9			x	x	61.763	5.8	0	2	2	0.902276	-0.148359	0.312519	1.67798	0.110814	2	2	0.97693	-0.0336729	37.791	2	2.5231e+06	457640	879100	1	1	0.773814	-0.369941		1	1.3367e+06	1.2197e+06	1.3034e+06	1	1	0.97167	-0.0414617	9.6894	2	2.5669e+06	1.294e+06	1.2728e+06
	1748	Tb927.2.2160		paraflagellar rod component, putative (PFC11)	PFC11	Q586J7					37.731	21	0	7	7	0.902283	-0.148348	0.10626	3.23433	0.05265	5	5	0.8751	-0.19248	68.366	4	9.3675e+07	4.763e+07	5.071e+07	7	7	0.970309	-0.0434845	22.637	4	9.834e+07	4.447e+07	4.9205e+07	5	5	0.86509	-0.209078	13.438	4	1.436e+08	6.783e+07	7.5771e+07
	2747	Tb927.7.3430	Tb07.28B13.640	cyclophilin-type peptidyl-prolyl cis-trans isomerase, putative (PPIase)	PPIase	Q57WF8			x	x	25.548	60.6	0	9	9	0.902436	-0.148104	0.26926	1.89293	0.097834	8	8	0.95106	-0.0723917	38.241	6	2.0798e+07	1.3908e+07	2.3346e+07	7	7	0.78883	-0.342213	21.194	8	3.7254e+07	8.0993e+06	1.2699e+07	7	7	0.97962	-0.0297059	19.288	6	5.3414e+07	2.5507e+07	2.7908e+07
	498	Tb927.10.12130	Tb10.389.1610	hypothetical protein, conserved		Q389D0					87.529	8.4	0	5	5	0.902689	-0.147699	0.393724	1.34474	0.136993	4	4	1.0909	0.125519	42.088	3	3.1931e+06	1.634e+06	1.8543e+06	2	2	0.811096	-0.302056	4.2603	2	3.4883e+06	1.314e+06	1.8791e+06	2	2	0.8313	-0.266559	22.298	2	8.3309e+06	3.9879e+06	4.343e+06
	1727	Tb927.11.9820	Tb11.01.1590, Tb11.01.1590:mRNA, Tb11.01.1590:pep	hypothetical protein, conserved		Q383U7					64.425	10.6	0	4	4	0.902744	-0.147611	0.442777	1.17535	0.15554	2	2	1.0475	0.0669502	57.534	2	2.6571e+06	4.7692e+06	7.9867e+06	4	4	0.732064	-0.449957	67.887	4	1.2756e+07	1.0571e+06	1.6e+06	2	2	0.95938	-0.0598257	8.2251	2	7.9095e+06	4.3218e+06	3.5877e+06
	148	Tb927.10.6950;Tb927.10.6910;Tb11.v5.0496;Tb10.v4.0247	TRYPtp6k15-3d06.p1c_555, Tb10.6k15.3820	sterol 24-c-methyltransferase, putative		Q4FKJ2					40.128	45.4	0	11	11	0.903118	-0.147013	0.35465	1.49553	0.123048	11	11	0.78284	-0.353211	60.138	18	2.8225e+08	1.563e+08	1.5595e+08	11	11	1.05148	0.0724221	37.932	17	3.1225e+08	1.3221e+08	1.5004e+08	10	10	0.89487	-0.16025	54.767	17	5.3233e+08	2.4746e+08	2.8487e+08
	1397	Tb927.11.2610	Tb11.02.0210, Tb11.02.0210:mRNA, Tb11.02.0210:pep	hypothetical protein, conserved		Q386P9					50.887	58.1	0	23	23	0.903191	-0.146896	0.586599	0.769552	0.228786	21	21	1.2159	0.282025	59.992	25	5.6635e+08	2.5208e+08	4.2446e+08	19	19	0.707414	-0.499374	37.571	23	6.7654e+08	2.2463e+08	3.4171e+08	19	19	0.85658	-0.22334	32.772	25	1.1065e+09	5.3202e+08	5.7445e+08
	1142	Tb927.11.12500	Tb11.01.4340, Tb11.01.4340:mRNA, Tb11.01.4340:pep	hypothetical protein, conserved		Q382T1					38.051	17.7	0	5	5	0.903249	-0.146804	0.492035	1.02317	0.176028	5	5	0.7163	-0.481364	26.223	4	1.6017e+07	5.9436e+06	8.7661e+06	4	4	1.08327	0.115394	52.606	4	1.471e+07	7.9022e+06	8.1147e+06	5	5	0.94971	-0.0744411	18.156	5	2.5585e+07	1.2009e+07	1.3576e+07
	994	Tb927.10.9570;Tb11.v5.0579	TRYPtp6k15-3d06.p1c_119, Tb10.6k15.0810	paraflagellar rod component, putative (PFC14)	PFC14	Q38A18					118.67	67.9	0	46	46	0.903377	-0.146599	0.107035	3.22385	0.0522536	40	40	0.96367	-0.0533889	58.4	47	4.4509e+08	2.2989e+08	3.2737e+08	44	44	0.850196	-0.234133	42.507	50	5.5725e+08	1.831e+08	2.6199e+08	45	45	0.89983	-0.152276	28.396	50	8.7839e+08	4.1342e+08	4.6497e+08
	1097	Tb927.11.1150	Tb11.47.0034, Tb11.47.0034:mRNA, Tb11.47.0034:pep	radial spoke protein RSP3, putative		Q387D7					39.377	32.2	0	6	6	0.903684	-0.146109	0.16895	2.56533	0.0691456	5	5	0.85087	-0.232989	39.061	4	2.3311e+07	2.1872e+07	2.9922e+07	5	5	0.993443	-0.0094905	26.963	5	5.1794e+07	8.907e+06	1.4404e+07	5	5	0.87306	-0.195847	38.745	5	7.0987e+07	3.9636e+07	3.1351e+07
	2189	Tb927.4.3950	Tb04.1D20.740	cytoskeleton-associated protein CAP5.5, putative,cysteine peptidase, Clan CA, family C2, putative (CAP5.5)	CAP5.5	Q57XZ9					94.653	38.7	0	28	21	0.903988	-0.145625	0.186618	2.42184	0.0736456	25	18	0.97811	-0.0319314	54.382	29	6.057e+08	3.7099e+08	5.6986e+08	27	20	0.821558	-0.283566	36.934	26	9.4085e+08	2.377e+08	3.68e+08	24	17	0.91931	-0.121377	25.364	29	1.1866e+09	5.955e+08	5.9108e+08
	2302	Tb927.5.2070	Tb05.1P6.140	hypothetical protein, conserved		Q57ZS6			x	x	68.756	13.9	0	6	6	0.904036	-0.145549	0.0596813	4.06658	0.0372455	3	3	0.9389	-0.0909566	72.648	3	4.3414e+06	3.6352e+06	5.3126e+06	6	6	0.914495	-0.128953	32.457	6	8.9478e+06	1.7433e+06	2.5982e+06	6	6	0.86051	-0.216736	15.437	6	1.7071e+07	7.7985e+06	9.273e+06
	2965	Tb927.8.2030	Tb08.26N11.500	hypothetical protein, conserved		Q581X9					48.238	47.3	0	23	23	0.90411	-0.145429	0.00342613	8.1892	0.00853437	22	22	0.89535	-0.159476	62.634	20	5.3205e+08	2.281e+08	3.2659e+08	22	22	0.913826	-0.130008	46.649	25	5.5469e+08	2.363e+08	2.9576e+08	19	19	0.90325	-0.146803	47.62	23	9.9022e+08	4.9884e+08	4.9138e+08
	3051	Tb927.8.4000	Tb08.10J17.190	hypothetical protein, conserved		Q581C0			x	x	71.405	6.8	0	2	2	0.90428	-0.145159	0.603398	0.728819	0.237581	2	2	1.2404	0.310805	21.5	2	1.5784e+06	868880	2.0305e+06	2	2	0.712555	-0.488926	39.903	2	2.8993e+06	478890	1.0995e+06	2	2	0.83662	-0.257356	15.11	3	3.4242e+06	1.6665e+06	1.7577e+06
	716	Tb927.10.2550	TRYP_x-70a06.p2kb545_695, Tb10.70.5120	malate dehydrogenase-related		Q38BZ0			x	x	38.998	38.9	0	8	8	0.904294	-0.145136	0.0730277	3.77541	0.0415311	6	6	0.91947	-0.121126	39.957	7	1.2252e+07	1.0386e+07	1.4897e+07	7	7	0.940645	-0.0882773	25.846	8	2.5283e+07	5.979e+06	6.2732e+06	7	7	0.855	-0.226004	33.817	9	4.2634e+07	2.1108e+07	2.1527e+07
	1802	Tb927.2.4520		hypothetical protein, conserved		Q586Q4					143.93	5.2	0	5	5	0.904326	-0.145086	0.593029	0.753826	0.230264	4	4	1.0337	0.0478175	56.514	6	6.3788e+06	3.9761e+06	8.0912e+06	4	4	0.658068	-0.603692	46.962	5	1.2067e+07	2.7853e+06	3.5935e+06	4	4	1.0872	0.120617	18.358	4	1.5085e+07	7.4733e+06	7.612e+06
	1808	Tb927.2.4890;Tb927.2.4740		ribosomal protein L11, putative					x	x	40.186	24.3	0	7	7	0.904372	-0.145012	0.44645	1.16343	0.154269	4	4	0.73232	-0.449454	65.918	4	1.1123e+07	12553000	5.8919e+06	7	7	0.975229	-0.0361868	55.482	6	1.8445e+07	3.8095e+06	7.3134e+06	6	6	1.0357	0.0506062	33.244	6	2.4694e+07	9.9839e+06	1.471e+07
	3297	Tb927.9.11900	Tb09.211.3020, Tb09.211.3020:mRNA, Tb09.211.3020:pep, chr9contig211.tmp0342	acyl transferase-like protein		Q38DK4				x	60.778	3.6	0	2	2	0.904577	-0.144685	0.553616	0.853043	0.20509	2	2	0.73554	-0.443124	33.357	2	7.1376e+06	2.4892e+06	2.703e+06	2	2	1.18775	0.248228	58.932	2	5.1921e+06	3.3281e+06	3.8095e+06	2	2	0.84724	-0.239157	18.879	2	1.0332e+07	4.6332e+06	5.6988e+06
	2662	Tb927.7.1550	Tb07.27M11.900	KRET2,RNA-editing 3' terminal uridylyl transferase 2,RNA-editing complex protein (KRET2)	KRET2	Q57WP5			x	x	56.531	10.1	0	5	5	0.90486	-0.144233	0.592979	0.753946	0.228877	5	5	0.75353	-0.408263	38.377	5	1.0515e+07	2.3469e+06	2.8181e+06	4	4	0.792205	-0.336055	38.101	3	5.165e+06	4.7769e+06	5.7379e+06	3	3	1.2411	0.311619	14.145	3	9.1437e+06	5.115e+06	4.0287e+06
	2048	Tb927.3.5610	Tb03.5L5.850	ribosomal protein L3 mitochondrial, putative		Q580R4			x	x	54.986	24.9	0	8	8	0.905003	-0.144005	0.41484	1.26937	0.141113	7	7	1.0851	0.117828	58.705	6	1.0609e+07	7.2601e+06	1.6085e+07	7	7	0.775855	-0.36614	20.589	9	2.3345e+07	4.3707e+06	6.2383e+06	7	7	0.88044	-0.183703	25.128	8	2.9716e+07	1.4476e+07	1.524e+07
	3408	Tb927.9.2320	Tb09.160.1070, Tb09.160.1070:mRNA, Tb09.160.1070:pep, chr9contig160.tmp0107c	hypothetical protein, conserved		Q38FT0			x		41.498	37.6	0	10	10	0.905012	-0.143991	0.455637	1.13404	0.156897	8	8	1.0565	0.0792928	103.97	8	7.5794e+07	3.9685e+07	5.1338e+07	9	9	0.733783	-0.446574	47.572	10	9.1023e+07	3.2305e+07	4.3489e+07	10	10	0.95615	-0.0646911	41.267	11	1.5877e+08	7.3041e+07	8.5729e+07
	752	Tb927.10.3260;Tb11.v5.0825	TRYP_x-70a06.p2kb545_563, Tb10.70.4200	Long-chain-fatty-acid--CoA ligase 5 (EC 6.2.1.3) (Long-chain acyl-CoA synthetase 5) (LACS 5), putative		Q38BS1					78.983	36.8	0	24	24	0.905076	-0.14389	0.337312	1.56785	0.114981	21	21	0.99257	-0.0107592	70.181	18	1.4793e+08	6.8383e+07	9.745e+07	22	22	0.77226	-0.372841	41.93	16	1.6583e+08	5.692e+07	9.1008e+07	22	22	0.96723	-0.0480691	29.56	20	2.7759e+08	1.3975e+08	1.3784e+08
	1112	Tb927.11.11720	Tb11.01.3590, Tb11.01.3590:mRNA, Tb11.01.3590:pep	FG-GAP repeat protein, putative,intergrin alpha chain protein, putative		Q383A8					68.206	6.6	0	3	3	0.905165	-0.143748	0.248964	2.00599	0.0893596	2	2	0.83966	-0.252123	28.06	2	3.7462e+06	1.1857e+06	1.7776e+06	3	3	0.862962	-0.212632	39.092	3	2.9633e+06	1.5382e+06	2.208e+06	2	2	1.0235	0.0335111	9.7672	2	2.8008e+06	1.6166e+06	1.1841e+06
	257	Tb927.10.15390;Tb11.v5.0434;Tb927.7.5650;Tb927.5.2090	TRYP_x-61h03.q2kb185_157, Tb10.61.1020	kinesin, putative		Q387X4					123.56	5.5	0	5	4	0.905183	-0.143719	0.137021	2.86753	0.0594971	5	4	0.84797	-0.237915	48.941	3	5.7531e+06	683930	824420	2	2	0.976944	-0.0336521	9.5849	2	1.5084e+06	2.4791e+06	3.274e+06	2	2	0.89528	-0.159589	33.064	2	4.1116e+06	2.1762e+06	1.9354e+06
	3276	Tb927.9.11220	Tb09.211.2530, Tb09.211.2530:mRNA, Tb09.211.2530:pep, chr9contig211.tmp0291	hypothetical protein, conserved		Q38DQ3			x	x	41.551	44.7	0	13	13	0.905206	-0.143682	0.454353	1.13811	0.156037	10	10	1.0094	0.013498	25.361	14	4.1357e+07	2.7911e+07	5.3655e+07	13	13	0.729129	-0.455755	35.526	15	8.1565e+07	1.4727e+07	2.663e+07	12	12	1.0078	0.0112094	40.72	16	1.0864e+08	5.3958e+07	5.4682e+07
	264	Tb927.1.2390;Tb927.1.2370;Tb927.1.2350;Tb927.1.2330;Tb11.v5.0469;Tb927.1.2410		beta tubulin							49.704	83.9	0	31	31	0.905282	-0.143561	0.259373	1.9469	0.0920954	30	30	1.0215	0.0306892	86.283	160	4.1274e+10	2.0313e+10	2.7304e+10	30	30	0.822233	-0.28238	82.239	160	4.7616e+10	1.9663e+10	2.1611e+10	31	31	0.88332	-0.178992	43.163	150	5.3745e+10	2.2681e+10	3.1064e+10
	796	Tb927.10.4610	TRYP_x-70a06.p2kb545_350, Tb10.70.2610	dolicholphosphate-mannose synthase, putative (DPMS)	DPMS	Q38BE0					29.086	35.9	0	9	9	0.905473	-0.143257	0.381208	1.39135	0.128598	7	7	1.0653	0.0912598	62.99	10	3.5214e+07	2.1395e+07	3.5229e+07	8	8	0.783515	-0.351967	44.2	9	5.6625e+07	1.5172e+07	2.0042e+07	9	9	0.88942	-0.169063	41.502	12	8.4849e+07	4.4519e+07	4.0331e+07
	3546	Tb927.9.8160	Tb09.211.0140, Tb09.211.0140:mRNA, Tb09.211.0140:pep, chr9contig211.tmp0014c	chaperone protein DNAj, putative		Q38EE7					47.83	10.5	0	3	3	0.905523	-0.143176	0.51834	0.94803	0.184203	3	3	1.1316	0.178364	48.814	3	5.6999e+07	2.3014e+07	3.3383e+07	3	3	0.902364	-0.148218	26.196	5	5.6397e+07	2.6068e+07	3.0931e+07	3	3	0.72715	-0.459675	17.62	5	7.5992e+07	3.1565e+07	4.4427e+07
	561	Tb927.10.13740	TRYP_x-61h03.q2kb185_476, Tb10.61.3180	synaptotagmin, putative,calcium-dependent lipid binding protein, putative	CaLB	Q388M5					67.308	25.4	0	9	9	0.905877	-0.142613	0.35794	1.48221	0.120411	7	7	1.0703	0.0980152	79.769	7	2.5706e+07	1.4044e+07	2.9324e+07	9	9	0.828569	-0.271306	43.86	8	4.3369e+07	8.6917e+06	1.7015e+07	6	6	0.83825	-0.254548	51.732	8	8.0006e+07	3.8687e+07	4.1319e+07
	2086	Tb927.4.1280	Tb04.2L9.400	hypothetical protein, conserved		Q581V3				x	43.863	17.6	0	4	4	0.906019	-0.142387	0.249287	2.00412	0.0886009	3	3	0.80551	-0.312026	18.158	3	1.0516e+07	5.4453e+06	9.9739e+06	4	4	0.990884	-0.0132121	51.204	4	1.5419e+07	4.7258e+06	5.7899e+06	2	2	0.93179	-0.101923	44.152	3	5.2526e+06	2.632e+06	2.6205e+06
	3486	Tb927.9.5590	Tb09.160.4090, Tb09.160.4090:mRNA, Tb09.160.4090:pep, chr9contig160.tmp0310	DNA topoisomerase ii (TOP2)	TOP2	Q38EZ6			x	x	137.56	20.1	0	15	15	0.906058	-0.142325	0.0958033	3.38378	0.0475388	11	11	0.94911	-0.0753528	58.717	10	2.4984e+07	1.3947e+07	2.2335e+07	12	12	0.850123	-0.234256	47.804	14	3.6282e+07	9.8954e+06	1.5089e+07	13	13	0.92187	-0.117365	22.966	15	7.9841e+07	3.8247e+07	4.1594e+07
	575	Tb927.10.14010	TRYP_x-61h03.q2kb185_429, Tb10.61.2870	tubulin cofactor C domain-containing protein RP2 (rp2)	rp2	Q388J8					50.631	21.8	0	8	8	0.906412	-0.141761	0.273798	1.86881	0.0948957	7	7	1.0193	0.0275787	45.049	8	6.5996e+07	2.0711e+07	3.4701e+07	5	5	0.811886	-0.300651	33.637	5	5.5412e+07	2.5169e+07	4.0827e+07	6	6	0.89987	-0.152211	8.7591	5	1.0066e+08	5.0878e+07	4.9785e+07
	1866	Tb927.3.1380	Tb03.1J15.500	ATP synthase beta chain, mitochondrial precursor,ATP synthase F1, beta subunit		Q57XX1			x	x	55.775	68.2	0	28	28	0.906637	-0.141403	0.0331533	4.9147	0.026408	27	27	0.94041	-0.0886382	54.233	73	6.3073e+09	3.286e+09	4.0607e+09	28	28	0.888968	-0.169797	50.333	68	7.3467e+09	2.6871e+09	3.6202e+09	28	28	0.89145	-0.165774	34.137	80	1.0178e+10	4.8062e+09	5.3716e+09
	1563	Tb927.11.610	Tb11.03.0470, Tb11.03.0470:mRNA, Tb11.03.0470:pep	hypothetical protein, conserved		Q387J0					37.53	16.9	0	4	4	0.906773	-0.141187	0.307161	1.70293	0.103906	2	2	0.94083	-0.087994	6.4572	3	1.1029e+07	6.7872e+06	7.5353e+06	4	4	0.789079	-0.341758	19.513	3	1.4323e+07	4.1493e+06	6.8797e+06	4	4	1.0043	0.00619029	40.955	5	2.367e+07	1.2615e+07	1.1055e+07
	3192	Tb927.8.6980	Tb08.10K10.830	hypothetical protein, conserved		Q57YQ5					95.057	15	0	11	3	0.906798	-0.141147	0.748911	0.417134	0.384759	10	3	0.57971	-0.786597	77.292	3	7.3887e+06	8.4796e+06	7.6637e+06	9	2	1.45845	0.544435	0.47841	2	1.6143e+07	3.0551e+06	4.3336e+06	11	3	0.88192	-0.18128	13.036	4	2.836e+07	1.359e+07	1.4769e+07
	2610	Tb927.6.5070;REV__Tb927.11.2160	Tb06.30P15.360	hypothetical protein, conserved		Q586H9					51.821	48.2	0	22	22	0.906822	-0.141108	0.176448	2.50268	0.068725	18	18	0.99033	-0.0140188	55.531	17	3.1971e+08	1.6528e+08	2.4781e+08	20	20	0.840901	-0.249991	43.235	19	4.1309e+08	1.1871e+08	2.0099e+08	18	18	0.89545	-0.159315	25.921	21	6.2889e+08	3.0277e+08	3.2611e+08
	2688	Tb927.7.2250	Tb07.22O10.200	carnitine O-palmitoyltransferase II, putative		Q57XP9				x	75.17	7.6	0	3	3	0.906994	-0.140836	0.24933	2.00387	0.087647	3	3	0.82103	-0.284493	114.97	3	1.9396e+06	1.7922e+06	3.1113e+06	2	2	1.01255	0.0179867	31.375	4	4.9035e+06	1.0441e+06	895480	2	2	0.89751	-0.156	17.277	3	3.6814e+06	1.4421e+06	2.2393e+06
	1431	Tb927.11.330	Tb11.03.0810, Tb11.03.0810:mRNA, Tb11.03.0810:pep	Nucleoporin,Myosin-like protein (TbMlp-1)	TbMlp-1	Q387L8					109.76	12.2	0	9	9	0.907395	-0.140197	0.134038	2.89928	0.0572519	7	7	0.84907	-0.236045	26.156	7	1.4078e+07	4.0459e+06	4.8369e+06	6	6	0.903424	-0.146525	8.9827	4	8.8828e+06	6.6904e+06	7.3875e+06	6	6	0.97399	-0.0380211	30.366	5	2.0426e+07	9.5514e+06	1.0874e+07
	912	Tb927.10.7610	TRYPtp6k15-3d06.p1c_438, Tb10.6k15.3040	hypothetical protein, conserved		Q38AK3			x	x	165.1	8.3	0	9	9	0.907487	-0.140051	0.301427	1.73012	0.101436	6	6	0.80151	-0.319208	34.814	7	1.7104e+07	6.0381e+06	8.9421e+06	7	7	0.911993	-0.132906	35.258	7	1.498e+07	7.1339e+06	9.9698e+06	5	5	1.0224	0.0319597	15.787	6	3.7638e+07	1.9795e+07	1.7843e+07
	568	Tb927.10.1390	TRYP_x-70a06.p2kb545_917, Tb10.70.6660	hypoxanthine-guanine phosphoribosyltransferase, putative		Q38CA1					26.36	70.9	0	13	13	0.907746	-0.13964	0.571193	0.807949	0.208023	13	13	0.71082	-0.492444	41.794	18	4.4208e+08	2.8172e+08	3.2198e+08	13	13	1.17099	0.227726	26.863	16	6.037e+08	2.3303e+08	2.0904e+08	13	13	0.89863	-0.154201	52.003	19	9.1349e+08	4.5129e+08	4.622e+08
	2345	Tb927.5.3040	Tb05.26K5.50	MIX protein		Q57ZY0			x	x	23.069	32.3	0	4	4	0.907752	-0.13963	0.129564	2.94826	0.0558393	4	4	0.86285	-0.212818	47.905	4	3.8289e+06	2.6314e+06	4.966e+06	3	3	0.979432	-0.0299829	41.483	4	7.5974e+06	1.9309e+06	1.898e+06	3	3	0.8851	-0.176088	16.025	3	8.8726e+06	3.9933e+06	4.8793e+06
	394	Tb927.1.3950		alanine aminotransferase (ALAT)	ALAT	Q4GYI2				x	55.704	38.1	0	12	12	0.907957	-0.139305	0.121996	3.03509	0.0537001	11	11	0.84285	-0.246652	48.107	16	1.1576e+08	7.2615e+07	9.9547e+07	10	10	0.940468	-0.0885487	52.388	14	1.7216e+08	5.3043e+07	6.2716e+07	11	11	0.94428	-0.0827134	36.577	17	2.6738e+08	1.3153e+08	1.3585e+08
	3075	Tb927.8.4580	Tb08.4A8.180	hypothetical protein, conserved		Q57UZ3					58.084	29.2	0	16	16	0.908261	-0.138821	0.130261	2.94052	0.0556991	12	12	0.9704	-0.0433485	52.331	15	1.1207e+08	4.6879e+07	5.3957e+07	16	16	0.909504	-0.136848	28.029	16	1.0084e+08	3.8604e+07	7.3461e+07	13	13	0.84894	-0.236266	19.351	17	2.1915e+08	1.0794e+08	1.1121e+08
	3420	Tb927.9.2760	Tb09.160.1440, Tb09.160.1440:mRNA, Tb09.160.1440:pep, chr9contig160.tmp0139c	hypothetical protein, conserved		Q38FP4					56.997	29.1	0	10	10	0.908364	-0.138658	0.731189	0.451685	0.351314	8	8	0.56747	-0.817384	99.525	7	3.8152e+07	1.4977e+07	1.1721e+07	8	8	1.28171	0.358066	38.551	9	2.6698e+07	2.3607e+07	1.4545e+07	8	8	1.0305	0.0433445	59.727	8	4.2323e+07	2.0339e+07	2.1984e+07
	262	Tb927.1.1560;Tb11.v5.0464		vesicular-fusion protein nsf, putative,N-ethylmaleimide sensitive factor (NsF)		Q4GZ63					79.953	14.8	0	7	6	0.908577	-0.138319	0.448795	1.15587	0.148051	6	5	0.94738	-0.0779849	40.166	6	1.6806e+07	4.0068e+06	5.4099e+06	6	5	0.747664	-0.419539	34.379	4	9.4167e+06	6.0266e+06	1.0779e+07	5	4	1.0589	0.0825664	18.776	6	2.2888e+07	1.2811e+07	1.0078e+07
	3032	Tb927.8.3470	Tb08.28L1.630	hypothetical protein, conserved		Q57YW6					26.369	19.2	0	3	3	0.90898	-0.137679	0.244634	2.03131	0.0844573	2	2	0.84585	-0.241526	18.336	3	4.5092e+06	2.9458e+06	3.4481e+06	2	2	1.02074	0.0296175	22.792	3	6.3939e+06	1.4021e+06	3.1071e+06	2	2	0.86987	-0.201128	18.223	3	1.3435e+07	6.7017e+06	6.7336e+06
	789	Tb927.10.4220	TRYP_x-70a06.p2kb545_403, Tb10.70.3030	hypothetical protein, conserved		Q38BH8				x	34.243	28.5	0	4	4	0.909075	-0.137528	0.367322	1.44488	0.119033	3	3	1.0489	0.0688771	74.838	4	7.725e+06	3.3315e+06	5.0947e+06	4	4	0.788146	-0.343465	25.732	3	8.4262e+06	3.511e+06	4.214e+06	4	4	0.90878	-0.137997	24.363	5	1.6004e+07	8.3514e+06	7.6528e+06
	750	Tb927.10.3210	TRYP_x-70a06.p2kb545_574, Tb10.70.4280	delta-1-pyrroline-5-carboxylate dehydrogenase, putative		Q38BS5			x	x	62.036	69.5	0	34	34	0.909471	-0.136901	0.000713608	10.4526	0.00365906	33	33	0.90877	-0.138013	62.997	91	2.8651e+09	1.5529e+09	2.1154e+09	33	33	0.905879	-0.142609	53.664	84	3.6683e+09	1.2783e+09	1.5868e+09	33	33	0.91378	-0.130081	37.106	99	5.2438e+09	2.6406e+09	2.6032e+09
	537	Tb927.10.13230	Tb10.389.0220	hypothetical protein, conserved		Q388S4					50.454	8.6	0	3	3	0.909488	-0.136874	0.509932	0.971623	0.17215	2	2	0.99473	-0.00762311	113.07	2	1.9162e+06	2.761e+06	3.8266e+06	3	3	1.05326	0.0748665	57.612	3	6.5876e+06	926020	990140	3	3	0.71804	-0.477864	38.438	4	4.7863e+06	2.0553e+06	2.731e+06
	1953	Tb927.3.3460		hypothetical protein, conserved		Q57XJ6				x	53.228	34	0	16	16	0.909717	-0.13651	0.0907592	3.46181	0.0441924	12	12	0.93201	-0.101583	57.125	13	1.0768e+08	5.2751e+07	7.2847e+07	13	13	0.856018	-0.224287	52.852	15	1.256e+08	4.2117e+07	6.556e+07	12	12	0.94366	-0.0836609	28.178	12	1.8605e+08	9.3791e+07	9.2257e+07
	2103	Tb927.4.1660	Tb04.2L9.1150	mitochondrial carrier protein, putative (MCP6)	MCP6	Q581R5			x	x	42.163	6.2	0	2	2	0.909835	-0.136324	0.559126	0.838756	0.134173	0	0				0	0	2.1279e+06	3.7497e+06	2	2	0.811886	-0.300651	23.843	2	5.8775e+06	0	0	2	2	1.0196	0.0280033	12.358	2	1.142e+07	5.728e+06	5.6923e+06
	1559	Tb927.11.6000	Tb11.02.3810, Tb11.02.3810:mRNA, Tb11.02.3810:pep, Tb11.212.0250	hypothetical protein, conserved		Q385G8			x	x	40.82	31.9	0	9	9	0.909951	-0.13614	0.0336505	4.89323	0.0256249	7	7	0.9405	-0.0885002	94.015	6	1.6682e+07	8.1963e+06	1.2511e+07	7	7	0.884956	-0.176323	34.06	7	2.0708e+07	7.7694e+06	8.9123e+06	7	7	0.90526	-0.143596	41.432	8	3.6968e+07	1.8407e+07	1.8562e+07
	335	Tb927.4.3020;Tb11.v5.0965;Tb11.v5.0844	Tb04.2H8.840	ATP-dependent DEAH-box RNA helicase, putative		Q583X9				x	159.21	4.9	0	6	6	0.910001	-0.13606	0.635593	0.653824	0.245861	5	5	0.6771	-0.562559	41.058	3	4.8125e+06	1.2213e+06	2.3768e+06	3	3	0.91083	-0.134747	75.792	2	3.5981e+06	2.1719e+06	2.6406e+06	4	4	1.2219	0.289126	61.04	4	6.9951e+06	3.775e+06	3.2201e+06
	2762	Tb927.7.3740	Tb07.28B13.90	hypothetical protein, conserved		Q57WI9					93.25	28.4	0	16	16	0.911193	-0.134171	0.144837	2.7875	0.0575076	16	16	0.96784	-0.0471595	30.455	15	9.3055e+07	3.0028e+07	4.469e+07	15	15	0.845094	-0.242816	41.845	12	7.4718e+07	3.6187e+07	5.6868e+07	16	16	0.92496	-0.112537	32.631	14	1.2558e+08	6.4144e+07	6.1435e+07
	2806	Tb927.7.4800	Tb07.26A24.330	hypothetical protein, conserved		Q57X96				x	12.152	19.4	0	2	2	0.911309	-0.133987	0.769987	0.377094	0.289501	2	2	0.71274	-0.488552	12.884	2	6.3977e+06	0	0	0	0				0	0	2.1628e+06	4.235e+06	1	1	1.1652	0.220578		1	1.8477e+06	1.0902e+06	757470
	566	Tb927.10.13850	TRYP_x-61h03.q2kb185_458, Tb10.61.3070	hypothetical protein, conserved		Q388L4			x	x	43.008	32.1	0	9	9	0.911384	-0.133869	0.255924	1.96622	0.0849932	7	7	0.8463	-0.240759	41.736	7	4.3018e+07	2.4568e+07	2.5528e+07	8	8	1.02388	0.0340421	31.292	9	5.0096e+07	1.6203e+07	2.6815e+07	9	9	0.87364	-0.194889	19.588	9	1.2095e+08	7.5007e+07	4.5941e+07
	433	Tb927.10.10140	TRYPtp6k15-3d06.p1c_24, Tb10.6k15.0140	paraflagellar rod component, putative (PFC19)	PFC19	Q389W3					37.014	47.7	0	10	10	0.912527	-0.132061	0.474034	1.07694	0.151001	9	9	1.1149	0.156914	41.815	10	3.138e+08	1.2085e+08	1.546e+08	9	9	0.783208	-0.352533	33.099	9	2.7545e+08	1.2607e+08	1.8773e+08	7	7	0.87021	-0.200564	28.434	9	4.4258e+08	2.1965e+08	2.2293e+08
	1798	Tb927.2.4410		hypothetical protein, conserved		Q586P6					25.109	5.8	0	2	2	0.912931	-0.131422	0.0108921	6.52058	0.0138291	2	2	0.9161	-0.126423	85.17	2	2.4117e+06	1.4095e+06	1.9568e+06	2	2	0.926355	-0.110363	28.604	4	3.3663e+06	1.2578e+06	1.154e+06	2	2	0.89659	-0.15748	26.763	4	3.9082e+06	2.0226e+06	1.8856e+06
	3265	Tb927.9.10840	Tb09.211.2200, Tb09.211.2200:mRNA, Tb09.211.2200:pep, chr9contig211.tmp0256c	hypothetical protein, conserved		Q38DT7					52.462	11.1	0	4	4	0.913051	-0.131232	0.564414	0.825175	0.191763	4	4	0.71133	-0.491409	28.828	6	2.0849e+07	7.445e+06	7.0164e+06	3	3	1.1196	0.162977	22.539	3	1.4461e+07	9.3838e+06	1.1465e+07	4	4	0.95577	-0.0652646	28.397	4	2.3463e+07	1.079e+07	1.2673e+07
	340	Tb927.3.4330;Tb927.3.4320;Tb927.3.4310;Tb927.3.4300;Tb927.3.4290;Tb11.v5.1055;Tb927.11.860	Tb03.26J7.590	73 kDa paraflagellar rod protein,PFR1 (PFR1)	PFR1						68.682	71.5	0	51	51	0.913175	-0.131037	0.335657	1.57494	0.104245	44	44	1.0551	0.0773797	81.707	87	3.3701e+09	1.7337e+09	2.4758e+09	48	48	0.85237	-0.230449	58.793	72	4.2095e+09	1.296e+09	2.0741e+09	39	39	0.84672	-0.240043	37.763	85	7.6314e+09	3.8886e+09	3.7427e+09
	803	Tb927.10.4760	TRYP_x-70a06.p2kb545_329, Tb10.70.2450	hypothetical protein, conserved		Q38BC5					27.159	23.6	0	5	5	0.913324	-0.130802	0.494633	1.01557	0.157927	4	4	0.95098	-0.0725131	23.611	4	3.2589e+07	1.2216e+07	2.5094e+07	4	4	0.742887	-0.428786	25.941	5	3.731e+07	1.2894e+07	1.9695e+07	4	4	1.0784	0.108892	19.682	4	5.3261e+07	2.915e+07	2.4111e+07
	1709	Tb927.11.9560	Tb11.01.1320, Tb11.01.1320:mRNA, Tb11.01.1320:pep	oxidoreductase, putative		Q383X3			x	x	58.621	17.5	0	6	6	0.913348	-0.130764	0.213389	2.22844	0.0725796	2	2	0.95731	-0.0629419	13.946	3	5.9654e+06	2.3471e+06	5.7606e+06	4	4	0.963577	-0.0535284	24.941	3	8.1077e+06	2.4528e+06	3.5127e+06	5	5	0.82598	-0.275821	18.34	3	3.3107e+07	1.3695e+07	1.9412e+07
	1167	Tb927.11.13220	Tb11.01.4790, Tb11.01.4790:mRNA, Tb11.01.4790:pep	phospholipid:diacylglycerol acyltransferase-like protein		Q382L4					71.403	14.4	0	6	6	0.914648	-0.128712	0.0667907	3.90421	0.0350447	3	3	0.89191	-0.16503	33.678	3	6.1397e+06	5.8908e+06	8.2494e+06	5	5	0.893495	-0.162468	46.469	5	1.414e+07	2.245e+06	3.8947e+06	3	3	0.96017	-0.0586382	1.7539	3	1.6842e+07	8.2524e+06	8.5895e+06
	2962	Tb927.8.1990	Tb08.26N11.460	peroxidoxin,tryparedoxin peroxidase (TRYP2)	TRYP2	D6XKT6			x	x	25.631	61.9	0	16	16	0.914742	-0.128563	0.0938015	3.41425	0.0424197	15	15	0.97008	-0.0438244	66.027	34	1.7067e+09	1.072e+09	1.2303e+09	15	15	0.890472	-0.167358	56.05	35	2.3023e+09	7.6242e+08	9.4427e+08	14	14	0.88607	-0.174507	36.255	32	3.2511e+09	1.5036e+09	1.7475e+09
	1896	Tb927.3.2080	Tb03.30P12.1100	hypothetical protein, conserved		Q57ZA3			x	x	30.66	35.4	0	7	7	0.914859	-0.128379	0.423759	1.23869	0.128749	6	6	0.8029	-0.316708	66.099	7	2.749e+07	9.62e+06	1.1309e+07	7	7	1.08513	0.117866	21.979	8	2.0929e+07	1.2503e+07	1.4986e+07	7	7	0.87886	-0.186295	66.371	9	3.5664e+07	1.6783e+07	1.8881e+07
	2243	Tb927.4.600	Tb04.5E12.1160	hypothetical protein, conserved		Q57ZY8			x	x	34.458	47.6	0	10	10	0.915062	-0.128059	0.0772252	3.69478	0.0378132	9	9	0.95013	-0.0738032	75.727	11	1.0498e+08	4.7556e+07	1.3496e+08	10	10	0.92687	-0.109561	47.421	10	1.8251e+08	4.2915e+07	6.2061e+07	10	10	0.87006	-0.200813	40.499	11	2.0761e+08	1.1059e+08	9.702e+07
	2437	Tb927.6.1250;Tb11.v5.0743	Tb06.3A7.780	hypothetical protein, conserved		Q585C2			x	x	56.918	13.3	0	5	5	0.915132	-0.127948	0.344255	1.53845	0.104165	4	4	1.0571	0.0801119	39.587	3	1.6251e+07	8.3423e+06	1.1577e+07	4	4	0.856898	-0.222805	14.658	3	1.9919e+07	6.0378e+06	1.0213e+07	4	4	0.84607	-0.241151	25.578	4	2.6689e+07	1.2156e+07	1.4534e+07
	2098	Tb927.4.1540	Tb04.2L9.850	hypothetical protein, conserved		Q581S7			x		55.24	34.4	0	13	13	0.915292	-0.127697	0.138359	2.85351	0.0531851	8	8	0.9741	-0.0378582	19.017	9	7.088e+07	2.7591e+07	4.293e+07	11	11	0.857412	-0.221939	44.122	9	7.0521e+07	2.8323e+07	4.2557e+07	11	11	0.91809	-0.123293	26.734	11	1.5262e+08	7.4716e+07	7.7906e+07
	3148	Tb927.8.6080	Tb08.11J15.720	hypothetical protein, conserved		Q57YK9			x	x	38.08	49.8	0	14	14	0.915643	-0.127143	0.672725	0.571912	0.259576	12	12	1.0348	0.049352	57.76	10	1.1005e+08	2.7893e+07	3.4901e+07	12	12	1.15463	0.207428	51.544	10	6.2794e+07	4.2832e+07	6.7222e+07	11	11	0.64251	-0.638209	46.678	10	1.4258e+08	7.2671e+07	6.9905e+07
	2238	Tb927.8.6940;Tb927.4.5380	Tb08.10K10.870	hypothetical protein, conserved		Q57YQ1					164.96	11	0	11	11	0.916092	-0.126435	0.440885	1.18153	0.132573	9	9	1.0665	0.092884	20.475	6	1.2703e+07	4.1333e+06	7.1139e+06	9	9	0.776398	-0.365133	10.54	5	1.1247e+07	4.6693e+06	8.0341e+06	7	7	0.92848	-0.107057	20.674	7	2.3856e+07	1.2431e+07	1.1425e+07
	320	Tb927.8.2470;Tb11.v5.0799	Tb08.26A17.350	hypothetical protein, conserved		Q57XE2			x	x	11.223	41.5	0	3	3	0.916239	-0.126205	0.00688688	7.18193	0.0105279	2	2	0.92861	-0.106855	9.3209	2	4.5064e+07	1.9907e+07	2.1745e+07	3	3	0.914662	-0.128689	57.593	3	4.1653e+07	2.003e+07	2.5034e+07	2	2	0.90559	-0.14307	3.2313	2	1.0545e+08	5.3205e+07	5.2241e+07
	786	Tb927.10.4080	TRYP_x-70a06.p2kb545_424, Tb10.70.3190	hypothetical protein, conserved		Q38BJ2			x	x	127.1	19.8	0	8	8	0.916243	-0.126198	0.229971	2.12047	0.0739366	5	5	0.82993	-0.268938	27.962	6	2.1886e+08	1.1388e+08	1.4501e+08	8	8	0.940645	-0.0882773	38.876	7	2.5889e+08	8.9491e+07	1.2937e+08	6	6	0.98529	-0.0213797	22.06	7	4.9232e+08	2.5774e+08	2.3458e+08
	1929	Tb927.3.2890	Tb03.27C5.280	radial spoke protein RSP10, putative		Q57ZM3					37.011	11.8	0	4	4	0.91627	-0.126156	0.713557	0.4869	0.298375	3	3	1.3155	0.395611	14.729	3	2.1842e+07	1.5841e+06	3.3628e+06	3	3	0.642674	-0.637842	17	4	4.9469e+06	8.4672e+06	1.3375e+07	4	4	0.90989	-0.136236	22.165	5	3.1102e+07	1.69e+07	1.4202e+07
	3127	Tb927.8.5680	Tb08.26E13.360	hypothetical protein, conserved		Q57X14				x	66.873	4.3	0	2	2	0.916296	-0.126115	0.380702	1.39327	0.11306	2	2	1.0704	0.09815		1	1.8013e+06	1.3755e+06	2.1468e+06	2	2	0.833194	-0.263275	17.467	2	3.5223e+06	421350	1.38e+06	2	2	0.86261	-0.21322	25.604	2	8.9849e+06	4.6535e+06	4.3314e+06
	2989	Tb927.8.2490	Tb08.26A17.390	hypothetical protein, conserved		Q57XE0				x	35.229	19.4	0	5	5	0.916543	-0.125725	0.607122	0.719943	0.208087	4	4	0.69499	-0.524936	52.646	4	1.0161e+07	2.8913e+06	3.325e+06	3	3	1.12954	0.175729	34.62	3	6.2163e+06	3.872e+06	6.2894e+06	4	4	0.9808	-0.0279691	27.71	4	6.2384e+06	3.0427e+06	3.1956e+06
	625	Tb927.10.14860	TRYP_x-61h03.q2kb185_270, Tb10.61.1790	hypothetical protein, conserved		Q388C0			x	x	83.434	9.1	0	6	6	0.91655	-0.125715	0.352416	1.50465	0.104599	6	6	0.98571	-0.0207648	40.135	5	1.0687e+07	1.0728e+07	1.4988e+07	6	6	0.792833	-0.334911	24.895	5	2.5716e+07	3.7177e+06	6.969e+06	6	6	0.98523	-0.0214675	35.383	7	3.4951e+07	1.9397e+07	1.5553e+07
	1253	Tb927.11.14980	Tb11.01.6620, Tb11.01.6620:mRNA, Tb11.01.6620:pep	hypothetical protein, conserved		Q381T7			x	x	58.419	17.2	0	6	6	0.916784	-0.125346	0.0869614	3.52348	0.0395943	6	6	0.94495	-0.0816901	42.878	4	1.3363e+07	1.0412e+07	1.4894e+07	5	5	0.867905	-0.204391	5.55	4	2.5306e+07	5.6433e+06	7.7192e+06	5	5	0.93955	-0.0899582	15.082	6	3.972e+07	1.9717e+07	2.0003e+07
	2148	Tb927.4.2700	Tb04.1H19.1420	Hydroxymethylglutaryl-CoA lyase, mitochondrial, putative,Hydroxymethylglutaryl-CoA synthase, putative		D6XFK6			x	x	47.272	21.1	0	6	6	0.916985	-0.12503	0.311599	1.68224	0.0931523	2	2	0.80923	-0.305378	43.449	2	2.4241e+06	7.2013e+06	1.0926e+07	5	5	0.949127	-0.0753273	7.6771	3	1.8127e+07	933630	1.4905e+06	2	2	1.0039	0.00561557	16.339	2	8.8048e+06	4.5989e+06	4.2059e+06
	3363	Tb927.9.14240;Tb11.v5.0621	Tb09.211.4780, Tb09.211.4780:mRNA, Tb09.211.4780:pep, chr9contig211.tmp0526c	Nucleoporin (Nup82)	Nup82	Q38D32					82.445	19.5	0	10	10	0.918056	-0.123346	0.337027	1.56906	0.0984894	9	9	0.8288	-0.270904	54.457	7	1.5639e+07	6.3332e+06	8.7868e+06	6	6	1.04495	0.0634393	22.631	5	1.512e+07	6.1483e+06	9.4909e+06	8	8	0.89343	-0.162573	38.559	7	2.8959e+07	1.4793e+07	1.4166e+07
	2309	Tb927.5.2250;Tb927.5.2220;Tb927.5.2190	Tb05.3C6.230	hypothetical protein, conserved							48.809	37.2	0	12	12	0.918103	-0.123273	0.272516	1.87559	0.0822115	9	9	0.92516	-0.112225	37.846	7	6.098e+07	3.4327e+07	4.8424e+07	10	10	1.00924	0.013276	25.051	9	8.275e+07	2.515e+07	3.583e+07	9	9	0.82882	-0.270869	18.817	9	1.0413e+08	4.9422e+07	5.4711e+07
	1976	Tb927.3.4030	Tb03.28C22.80	hypothetical protein, conserved		Q57WD9			x	x	135.25	13.2	0	10	10	0.918657	-0.122401	0.160194	2.64211	0.0559501	8	8	0.95142	-0.0718457	40.056	7	9.3146e+06	6.7696e+06	9.8685e+06	8	8	0.850196	-0.234133	35.309	7	1.6638e+07	4.2559e+06	5.0587e+06	9	9	0.95845	-0.0612249	17.228	6	2.4349e+07	1.1547e+07	1.2801e+07
	1498	Tb927.11.4810	Tb11.02.2420, Tb11.02.2420:mRNA, Tb11.02.2420:pep	hypothetical protein, conserved		Q385T7			x	x	19.431	23.6	0	4	4	0.918801	-0.122175	0.35663	1.4875	0.102798	4	4	0.82723	-0.27364	28.101	4	2.3897e+07	7.2924e+06	8.4772e+06	4	4	0.890789	-0.166844	10.323	3	1.577e+07	9.3895e+06	1.4507e+07	3	3	1.0526	0.0739573	25.272	3	2.7978e+07	1.7477e+07	1.0501e+07
	2956	Tb927.8.1870	Tb08.26N11.310	Golgi/lysosome glycoprotein 1 (tGLP1)	tGLP1	Q581Z5					67.597	24.4	0	11	11	0.918858	-0.122087	0.402114	1.31432	0.11574	11	11	0.9594	-0.0597957	35.014	10	1.2329e+08	6.1274e+07	9.4247e+07	10	10	0.786596	-0.346305	26.855	11	1.5552e+08	4.555e+07	7.7739e+07	9	9	1.028	0.0398403	26.621	10	2.3477e+08	1.2767e+08	1.071e+08
	149	Tb11.v5.0537;Tb927.11.9920;Tb11.01.1680.v5		polyubiquitin, putative							70.128	49.4	0	5	5	0.918899	-0.122022	0.61425	0.703101	0.206363	4	4	0.92857	-0.106917	3.5042	3	7.3878e+07	6.2324e+06	8.5981e+06	2	2	0.713623	-0.486766	28.44	2	1.4831e+07	1.6283e+07	5.7595e+07	4	4	1.1709	0.227618	23.622	4	6.6866e+07	2.9947e+07	3.692e+07
	1629	Tb927.11.7510;Tb927.11.7460	Tb11.02.5500, Tb11.02.5500:mRNA, Tb11.02.5500:pep	glucose-regulated protein 78, putative,luminal binding protein 1 (BiP), putative							71.434	68.1	0	46	46	0.918931	-0.121971	0.138807	2.84884	0.0509031	43	43	0.96239	-0.0553064	59.314	60	1.9961e+09	1.0264e+09	1.4156e+09	40	40	0.857412	-0.221939	48.71	56	2.4421e+09	8.2338e+08	1.1727e+09	40	40	0.94039	-0.0886689	37.044	63	3.3513e+09	1.7304e+09	1.621e+09
	1560	Tb927.11.6040	Tb11.02.3860, Tb11.02.3860:mRNA, Tb11.02.3860:pep, Tb11.212.0200	hypothetical protein, conserved		Q385G4					70.825	11.2	0	6	6	0.918956	-0.121932	0.6647	0.589224	0.242255	5	5	0.68003	-0.55633	54.482	5	4.1874e+07	7.0794e+06	5.6265e+06	2	2	1.21513	0.281106	46.989	2	1.2706e+07	1.8243e+07	2.363e+07	5	5	0.93915	-0.0905725	82.509	6	8.122e+07	4.3802e+07	3.7419e+07
	3539	Tb927.9.7800	Tb09.v1.0390, Tb09.v1.0390:mRNA, Tb09.v1.0390:pep	hypothetical protein, conserved		Q38EH5					29.096	10.6	0	4	4	0.919062	-0.121766	0.333794	1.58297	0.0963841	4	4	0.84202	-0.248074	69.917	3	1.75e+07	978450	1.2845e+06	2	2	0.879817	-0.184725	14.955	2	2.263e+06	5.6891e+06	1.181e+07	3	3	1.0479	0.067501	25.281	3	7.59e+06	4.1837e+06	3.4063e+06
	973	Tb927.10.8980	TRYPtp6k15-3d06.p1c_211, Tb10.6k15.1450	hypothetical protein, conserved		Q38A76			x	x	17.598	38.5	0	6	6	0.919081	-0.121737	0.181171	2.46458	0.0603467	6	6	0.92709	-0.109219	57.447	9	2.8679e+08	1.7204e+08	1.6555e+08	6	6	0.983478	-0.0240359	35.738	11	3.376e+08	1.2907e+08	1.5773e+08	6	6	0.85148	-0.231955	22.228	12	4.716e+08	2.1448e+08	2.5712e+08
	2739	Tb927.7.3310	Tb07.28B13.810	hypothetical protein, conserved		Q57WE6					35.455	11.3	0	3	3	0.919387	-0.121255	0.00461812	7.75848	0.00826879	3	3	0.91081	-0.134778	22.745	3	3.9307e+06	2.3914e+06	3.6511e+06	2	2	0.918442	-0.122739	2.9798	2	6.0425e+06	1.6292e+06	2.3015e+06	2	2	0.929	-0.106249	3.8699	2	7.1749e+06	4.2883e+06	2.8866e+06
	2026	Tb927.3.5240	Tb03.5L5.360	hypothetical protein, conserved		Q580V1			x	x	66.655	10.7	0	5	5	0.919506	-0.121069	0.0553867	4.17432	0.0297429	4	4	0.90984	-0.136315	45.664	4	1.0415e+07	6.0745e+06	1.0594e+07	5	5	0.893017	-0.163241	37.039	4	1.6669e+07	4.2182e+06	6.1966e+06	2	2	0.95684	-0.0636504	20.592	2	1.2638e+07	6.0659e+06	6.5722e+06
	3318	Tb927.9.12730	Tb09.211.3680, Tb09.211.3680:mRNA, Tb09.211.3680:pep, chr9contig211.tmp0411	chaperone protein DNAj, putative		Q38DE1			x	x	48.592	41.2	0	14	14	0.91992	-0.12042	0.273431	1.87075	0.0805231	14	14	0.82317	-0.280738	22.183	18	1.9849e+08	1.0055e+08	1.2889e+08	11	11	0.981451	-0.0270125	24.008	14	2.2944e+08	7.8909e+07	1.1958e+08	13	13	0.96359	-0.0535087	28.382	20	3.8817e+08	1.9229e+08	1.9588e+08
	1429	Tb927.11.3280	Tb11.02.0790, Tb11.02.0790:mRNA, Tb11.02.0790:pep	kinesin, putative,MCAK-like kinesin, putative (Kif13-5)	Kif13-5	Q386I3					80.07	15.7	0	8	7	0.920232	-0.119931	0.405469	1.30233	0.114693	7	6	1.0384	0.0543623	49.896	3	1.537e+07	8.4576e+06	1.812e+07	8	7	0.947418	-0.0779266	7.9722	4	2.6578e+07	5.1503e+06	1.022e+07	5	4	0.79211	-0.336227	42.49	3	2.6296e+07	1.3209e+07	1.3087e+07
	1134	Tb927.11.12290	Tb11.01.4110, Tb11.01.4110:mRNA, Tb11.01.4110:pep	hypothetical protein, conserved		Q382V2					53.709	4.6	0	2	2	0.920364	-0.119723	0.641025	0.641547	0.220111	1	1	0.68624	-0.543215		1	617110	444240	595110	2	2	1.14562	0.196128	5.6266	2	1.0394e+06	391650	225460	2	2	0.99166	-0.0120825	27.466	2	1.6779e+06	899350	778500
	1500	Tb927.11.4850	Tb11.02.2460, Tb11.02.2460:mRNA, Tb11.02.2460:pep	hypothetical protein, conserved		Q385T3			x	x	50.425	6.5	0	3	3	0.920855	-0.118954	0.497056	1.00852	0.14455	2	2	0.98554	-0.0210137	0.1001	2	5.9082e+06	2.8625e+06	3.145e+06	2	2	0.756029	-0.403486	67.86	2	6.0075e+06	2.417e+06	3.4912e+06	2	2	1.048	0.0676387	112.19	3	1.5544e+07	8.3797e+06	7.164e+06
	2917	Tb927.7.960	Tb07.29K4.230	protein kinase, putative		Q57VU2					93.183	3.3	0	2	2	0.921088	-0.118589	0.89849	0.154426	0.602098	0	0				0	0	3.4802e+06	2.3392e+06	2	2	1.53563	0.618827	30.144	2	5.8194e+06	0	0	1	1	0.55248	-0.856006		1	910860	448580	462290
	2290	Tb927.5.1730	Tb05.1P6.830	ecotin family (I11), putative,inhibitor of serine peptidase (ISP), putative (ISP)	ISP	D6XGB1,Q57ZP2					19.342	30.9	0	4	4	0.921697	-0.117636	0.780827	0.356926	0.370294	3	3	0.58621	-0.770511	239.96	2	2.273e+07	6.3823e+06	1.1605e+07	4	4	0.936944	-0.0939658	69.736	3	1.7987e+07	9.0287e+06	1.3701e+07	4	4	1.4256	0.511569	53.016	3	2.7812e+07	1.8972e+07	8.8409e+06
	1430	Tb927.11.3290	Tb11.02.0800, Tb11.02.0800:mRNA, Tb11.02.0800:pep	hypothetical protein, conserved (p166)	p166	Q386I2			x	x	166.26	13.3	0	16	16	0.921735	-0.117576	0.250909	1.99476	0.0735249	12	12	0.85206	-0.230973	43.906	11	2.8301e+07	1.6645e+07	2.7903e+07	13	13	0.90629	-0.141956	22.907	12	4.4547e+07	1.006e+07	1.8241e+07	13	13	1.0141	0.0201999	21.487	11	5.0812e+07	2.8617e+07	2.2195e+07
	134	Tb927.5.4390;Tb05.5K5.40	Tb05.45E22.740	hypothetical protein, conserved		Q57Z10					15.063	60.7	0	5	5	0.921763	-0.117532	0.444974	1.16821	0.124556	3	3	0.96536	-0.050861	22.253	3	2.7618e+07	2.0303e+07	2.9237e+07	4	4	0.779849	-0.358734	31.171	4	4.954e+07	1.105e+07	1.6568e+07	5	5	1.0403	0.0569996	43.157	4	7.5737e+07	4.1357e+07	3.438e+07
	3570	Tb927.9.9100	229.t01421, Tb09.211.0775, Tb09.211.0775:mRNA, Tb09.211.0775:pep	hypothetical protein, conserved		Q38E79					9.5887	25	0	2	2	0.92183	-0.117428	0.397055	1.33259	0.109866	2	2	0.96893	-0.0455357	72.273	2	4.982e+07	5.1912e+06	8.2297e+06	1	1	0.793777	-0.333195		1	1.3421e+07	2.2135e+07	2.7685e+07	2	2	1.0185	0.026446	30.666	2	5.764e+07	3.1435e+07	2.6206e+07
	2182	Tb927.4.3740	Tb04.26G5.680	flagellar attachment zone protein (FAZ1)	FAZ1	Q585H6					192.57	50.9	0	30	30	0.922227	-0.116806	0.362184	1.46521	0.0997364	23	23	0.90152	-0.149569	69.353	29	6.2526e+08	2.5904e+08	2.8693e+08	25	25	0.828844	-0.270828	47.107	28	5.4597e+08	2.0886e+08	4.1639e+08	24	24	1.0497	0.0699771	29.323	29	8.5047e+08	4.829e+08	3.6757e+08
	1301	Tb927.11.16110	Tb11.01.7770, Tb11.01.7770:mRNA, Tb11.01.7770:pep	integrin alpha chain protein, putative,FG-GAP repeat protein, putative		Q381H5					78.001	7.1	0	4	4	0.922302	-0.11669	0.0576906	4.11552	0.0293113	3	3	0.92935	-0.105706	12.712	4	6.5642e+06	2.2781e+06	3.0459e+06	3	3	0.951113	-0.0723116	14.963	3	5.3239e+06	2.4552e+06	4.109e+06	3	3	0.88758	-0.172051	3.8868	4	7.8224e+06	4.1682e+06	3.6542e+06
	1880	Tb927.3.1760	Tb03.30P12.380	chaperone protein DNAj, putative		Q57ZD5			x	x	29.423	15	0	3	3	0.922558	-0.116289	0.267578	1.90197	0.076439	3	3	0.88938	-0.169128	18.081	3	1.2686e+07	1.0963e+07	1.1382e+07	2	2	1.02411	0.0343671	1.1657	2	2.2345e+07	6.1143e+06	6.5713e+06	2	2	0.86208	-0.214106	4.9376	2	2.5489e+07	1.033e+07	1.5158e+07
	1540	Tb927.11.5560	Tb11.02.3260, Tb11.02.3260:mRNA, Tb11.02.3260:pep, Tb11.212.0800	hypothetical protein, conserved		Q385L2					81.576	5.2	0	2	2	0.922658	-0.116133	0.561106	0.833655	0.115026	0	0				0	0	297630	578020	2	2	0.83682	-0.257011		1	875650	0	0	1	1	1.0173	0.0247452		1	1.2783e+06	719410	558920
	1589	Tb927.11.6470	Tb11.02.4330, Tb11.02.4330:mRNA, Tb11.02.4330:pep	hypothetical protein, conserved		Q385C2			x	x	15.746	20.7	0	2	2	0.922787	-0.11593	0.748547	0.417835	0.31553	1	1	1.3182	0.398569		1	1.9131e+07	6.9884e+06	6.7495e+06	2	2	0.961446	-0.0567222	33.878	2	1.3738e+07	7.6459e+06	1.1485e+07	2	2	0.62001	-0.689637	58.19	2	3.214e+07	1.5494e+07	1.6646e+07
	2913	Tb927.7.910;Tb11.v5.0841	Tb07.29K4.330	hypothetical protein, conserved		Q57VT7			x	x	80.436	26.8	0	12	12	0.923262	-0.115188	0.77383	0.369912	0.350797	11	11	0.64459	-0.633546	51.983	15	2.754e+07	2.2344e+07	1.8895e+07	10	10	1.46759	0.553447	57.489	11	4.1239e+07	1.3242e+07	1.4298e+07	12	12	0.83193	-0.265466	36.832	15	6.317e+07	3.2202e+07	3.0968e+07
	1575	Tb927.11.6280;REV__Tb927.10.5140	Tb11.02.4150, Tb11.02.4150:mRNA, Tb11.02.4150:pep	pyruvate phosphate dikinase (PPDK)	PPDK	Q385E1					100.45	78.6	0	64	64	0.923736	-0.114448	0.0467288	4.41954	0.0256479	60	60	0.89567	-0.158961	71.215	136	5.4938e+09	2.5983e+09	3.291e+09	62	62	0.952562	-0.0701145	50.309	140	5.8893e+09	2.3627e+09	3.1311e+09	59	59	0.92385	-0.114269	38.662	149	9.0602e+09	4.4762e+09	4.584e+09
	1048	Tb927.11.10540	Tb11.01.2310, Tb11.01.2310:mRNA, Tb11.01.2310:pep	hypothetical protein, conserved		Q383M5					99.443	23.3	0	17	17	0.923832	-0.114298	0.406698	1.29797	0.109656	14	14	1.0162	0.0231844	58.296	12	6.073e+07	2.0327e+07	3.2246e+07	12	12	0.794976	-0.331017	47.82	8	5.2573e+07	2.2344e+07	3.8386e+07	15	15	0.97599	-0.0350617	34.226	15	1.3845e+08	7.0898e+07	6.7555e+07
	1631	Tb927.11.750	Tb11.03.0400, Tb11.03.0400:mRNA, Tb11.03.0400:pep	DNA repair protein, putative		Q387H5					110.75	5.5	0	4	4	0.923954	-0.114108	0.610925	0.710933	0.191039	2	2	1.1612	0.215616	43.668	2	532830	1.1335e+06	1.3292e+06	4	4	0.733999	-0.44615	33.769	4	2.4627e+06	177090	355730	3	3	0.92544	-0.111789	11.33	3	3.0727e+06	1.3073e+06	1.7654e+06
	2395	Tb927.5.4150	Tb05.45E22.450	hypothetical protein, conserved		Q57Z34					42.589	16.6	0	4	4	0.924216	-0.113698	0.481156	1.05542	0.132465	3	3	0.97716	-0.0333333	11.916	3	1.4574e+07	7.1549e+06	9.7673e+06	4	4	0.772439	-0.372506	35.363	3	1.6922e+07	6.8852e+06	7.6889e+06	4	4	1.0459	0.0647449	27.427	3	2.299e+07	1.1336e+07	1.1654e+07
	2154	Tb927.4.2840	Tb04.2H8.1170	hypothetical protein, conserved		Q583W1					28.087	18.9	0	3	3	0.924383	-0.113437	0.511394	0.967493	0.143235	3	3	1.0405	0.057277	20.462	5	1.4334e+07	5.9374e+06	1.5659e+07	3	3	0.758898	-0.398022	14.947	4	2.1597e+07	6.5265e+06	7.8075e+06	2	2	1.0003	0.000432744	37.123	2	1.3614e+07	7.4015e+06	6.2121e+06
	2199	Tb927.4.4210	Tb04.1D20.320	ATP-dependent zinc metallopeptidase, putative,metallo-peptidase, Clan MA(E) Family M41		Q57Y25			x	x	96.221	14.4	0	9	9	0.925247	-0.11209	0.714845	0.484299	0.266412	5	5	1.3333	0.415001	95.082	5	9.2031e+06	5.5131e+06	1.0869e+07	6	6	0.807689	-0.308128	13.623	4	1.6382e+07	4.5746e+06	4.6285e+06	6	6	0.73553	-0.443144	35.661	4	2.3936e+07	1.1711e+07	1.2225e+07
	1109	Tb927.11.11680	Tb11.01.3550, Tb11.01.3550:mRNA, Tb11.01.3550:pep	2-oxoglutarate dehydrogenase E2 component, putative		Q383B2			x	x	41.143	64	0	20	20	0.925649	-0.111463	0.57625	0.795234	0.168472	19	19	1.0269	0.0382957	68.638	50	2.3597e+09	8.4609e+08	1.3263e+09	20	20	0.733192	-0.447738	36.184	49	2.1724e+09	9.6088e+08	1.3989e+09	17	17	1.0534	0.0750534	33.261	46	3.4e+09	1.6703e+09	1.7296e+09
	2711	Tb927.7.2700	Tb07.13M20.760	NADH-cytochrome b5 reductase, putative (B5R)	B5R	Q57Y80			x	x	31.856	69.7	0	19	19	0.925721	-0.111351	0.426145	1.23058	0.112367	18	18	0.79244	-0.335626	76.104	31	5.2431e+08	2.5639e+08	3.1738e+08	18	18	0.991965	-0.0116388	38.569	30	5.7377e+08	2.3062e+08	2.9369e+08	19	19	1.0092	0.0132121	41.018	31	9.6508e+08	4.896e+08	4.7548e+08
	2526	Tb927.6.3150	Tb06.5F5.940	Hydin,flagellar component		Q583L9					501.13	3.8	0	13	13	0.925735	-0.111329	0.403798	1.3083	0.106005	9	9	0.92569	-0.111399	40.395	8	1.2888e+07	5.772e+06	9.2943e+06	9	9	0.815129	-0.2949	46.2	8	1.5066e+07	5.2488e+06	7.6393e+06	11	11	1.0514	0.0723116	38.882	11	2.5175e+07	1.3425e+07	1.1749e+07
	166	Tb927.10.15250;Tb11.v5.0996;Tb11.1220	TRYP_x-61h03.q2kb185_192, Tb10.61.1260	paraflagellar rod component, putative (PFC15)	PFC15	Q387Y6			x		57.813	33	0	14	14	0.925742	-0.111318	0.121611	3.03965	0.0428295	14	14	0.90067	-0.150929	54.116	11	1.5848e+08	6.0835e+07	7.6513e+07	13	13	0.982318	-0.0257376	68.26	11	1.3735e+08	6.6491e+07	9.1984e+07	11	11	0.89671	-0.157287	13.568	10	2.454e+08	1.2522e+08	1.2018e+08
	1878	Tb927.3.1730	Tb03.30P12.340	hypothetical protein, conserved		Q57ZD8			x	x	25.482	16.5	0	3	3	0.926111	-0.110743	0.39145	1.3531	0.102108	2	2	0.9715	-0.0417141	31.423	3	8.0741e+06	6.6204e+06	9.2508e+06	3	3	1.0148	0.0211893	34.118	7	1.5871e+07	3.5489e+06	4.5252e+06	3	3	0.80569	-0.311703	31.647	6	1.9211e+07	7.9945e+06	1.1216e+07
	2636	Tb927.7.1030	Tb07.29K4.60	heat shock 70 kDa protein, putative (HSP70)	HSP70	Q57VU9				x	93.231	6.2	0	3	3	0.926354	-0.110365	0.0814274	3.61834	0.0335796	2	2	0.89147	-0.165742	59.861	2	2.2535e+06	2.0292e+06	2.9807e+06	3	3	0.96609	-0.0497702	12.631	3	5.0099e+06	988090	1.2654e+06	2	2	0.92301	-0.115582	25.681	3	4.5686e+06	2.5523e+06	2.0163e+06
	2880	Tb927.7.6920	Tb07.21H15.540	hypothetical protein, conserved		Q57XR2					70.056	12.3	0	5	5	0.926646	-0.10991	0.644735	0.633223	0.20449	4	4	0.74975	-0.415518	29.478	4	4.864e+06	5.5821e+06	5.9611e+06	4	4	1.21274	0.278269	23.708	5	1.1543e+07	2.1383e+06	2.7257e+06	4	4	0.8751	-0.19248	49.875	5	1.551e+07	7.5306e+06	7.9793e+06
	1882	Tb927.3.1790	Tb03.30P12.440	pyruvate dehydrogenase E1 beta subunit, putative		Q57ZD2			x	x	37.566	67.2	0	22	22	0.926675	-0.109864	0.295814	1.75724	0.0783289	22	22	1.0317	0.0450235	82.423	40	1.6038e+09	6.4931e+08	8.1142e+08	20	20	0.89071	-0.166972	52.827	39	1.4607e+09	6.7494e+08	9.289e+08	20	20	0.86595	-0.207644	39.941	42	2.7239e+09	1.3661e+09	1.3578e+09
	2108	Tb927.4.1740	Tb04.2L9.1260	hypothetical protein, conserved		Q581Q7					47.677	13.5	0	5	5	0.926681	-0.109855	0.495379	1.0134	0.132899	4	4	1.0031	0.00446544	24.898	3	1.6666e+07	1.2311e+07	2.037e+07	4	4	1.02868	0.0407937	23.703	4	3.2681e+07	6.8236e+06	9.8422e+06	3	3	0.7712	-0.374823	36.361	3	2.8041e+07	1.3318e+07	1.4724e+07
	1081	Tb927.11.11160	Tb11.01.2950, Tb11.01.2950:mRNA, Tb11.01.2950:pep	phosphate transporter, putative		Q383G2					81.45	5.9	0	4	4	0.926985	-0.109381	0.518468	0.947674	0.140773	3	3	0.81219	-0.300111	25.44	2	8.0616e+06	1.5232e+06	1.4444e+06	1	1	1.12143	0.165337		1	2.9676e+06	2.7939e+06	5.2676e+06	2	2	0.87456	-0.193371		1	1.2205e+07	6.9229e+06	5.2819e+06
	2370	Tb927.5.3550	Tb05.6E7.250	hypothetical protein, conserved		Q57UB1				x	47.983	12.3	0	4	4	0.927199	-0.109049	0.340824	1.5529	0.0879661	4	4	0.9661	-0.0497556	19.68	4	1.3922e+07	3.1877e+06	4.0498e+06	2	2	0.822368	-0.282143	8.5577	2	7.2375e+06	5.5915e+06	8.3307e+06	2	2	1.0033	0.00475306	17.703	3	4.5675e+06	2.2861e+06	2.2814e+06
	554	Tb927.10.13620	Tb10.05.0070	NADH-ubiquinone oxidoreductase complex I subunit,FT putative,NDUFA9 subunit, putative		Q388N6			x	x	54.791	18.6	0	6	6	0.927375	-0.108775	0.28147	1.82895	0.0744498	3	3	0.91147	-0.133733	27.923	3	3.7847e+06	1.6287e+06	3.1144e+06	5	5	0.856531	-0.223423	21.964	3	4.7431e+06	1.436e+06	2.3487e+06	4	4	1.0216	0.0308304	8.5728	4	1.2346e+07	6.7339e+06	5.6119e+06
	933	Tb927.10.8070	TRYPtp6k15-3d06.p1c_360, Tb10.6k15.2460	ATPase, putative		Q38AF7					55.555	7.7	0	2	2	0.927508	-0.108568	0.507795	0.977681	0.135769	2	2	0.7938	-0.333153	12.237	2	1.6975e+06	2.2381e+06	2.7582e+06	2	2	1.09878	0.135903	27.513	2	4.9963e+06	719170	978360	2	2	0.91481	-0.128456	13.86	2	5.6292e+06	2.8043e+06	2.8249e+06
	2559	Tb927.6.4040	Tb06.4F7.280	hypothetical protein, conserved		Q586A2			x	x	28.009	15.4	0	3	3	0.927652	-0.108344	0.865814	0.207871	0.565768	3	3	1.9796	0.985209	42.071	3	5.4718e+06	1.898e+06	8.4942e+06	1	1	0.533333	-0.906891		1	1.0392e+07	1.5204e+06	3.9514e+06	1	1	0.7561	-0.403351		1	3.6392e+06	1.5872e+06	2.0521e+06
	2935	Tb927.8.1440	Tb08.29O9.70	maoC-like dehydratase, putative		Q580H9			x	x	17.815	37.7	0	4	4	0.927674	-0.108311	0.152497	2.71315	0.0479665	3	3	0.94325	-0.0842879	16.822	3	5.4041e+07	3.2069e+07	3.2754e+07	3	3	0.870095	-0.200755	50.344	3	6.4823e+07	1.963e+07	3.4411e+07	4	4	0.97273	-0.0398887	25.647	4	1.2733e+08	6.253e+07	6.4804e+07
	1188	Tb927.11.13610	237.t00908, Tb11.01.5195, Tb11.01.5195:mRNA, Tb11.01.5195:pep	hypothetical protein, conserved		Q382H6					15.688	21.9	0	2	2	0.927985	-0.107826	0.66442	0.589833	0.214028	2	2	0.86237	-0.213621	47.258	3	1.7032e+07	5.548e+06	6.1044e+06	2	2	0.750469	-0.414136	9.7286	3	1.1652e+07	7.6675e+06	9.3648e+06	2	2	1.2348	0.304277	18.988	3	2.4082e+07	1.3295e+07	1.0787e+07
	1057	Tb927.11.10760	Tb11.01.2530, Tb11.01.2530:mRNA, Tb11.01.2530:pep	kinesin-like protein, putative		Q383K3					69.884	48.8	0	28	28	0.928001	-0.107803	0.23912	2.06419	0.0650086	25	25	0.9131	-0.131155	84.384	27	3.643e+08	1.6947e+08	2.6487e+08	25	25	0.866401	-0.206893	42.334	26	4.3434e+08	1.4685e+08	2.1744e+08	26	26	1.0102	0.0146409	47.094	33	7.0431e+08	3.8067e+08	3.2364e+08
	860	Tb927.10.6190	TRYP_x-70a06.p2kb545_96, Tb10.70.0630	aldehyde dehydrogenase, putative (ALDH)	ALDH	Q38AY7				x	54.033	47.5	0	17	17	0.92802	-0.107772	0.0144349	6.1143	0.0130904	12	12	0.91906	-0.121769	30.734	12	1.4015e+08	9.4211e+07	1.2922e+08	17	17	0.945001	-0.0816123	54.33	17	2.2343e+08	5.8372e+07	8.1782e+07	14	14	0.92023	-0.119934	30.108	13	2.8271e+08	1.4167e+08	1.4104e+08
	1259	Tb927.11.15130	Tb11.01.6780, Tb11.01.6780:mRNA, Tb11.01.6780:pep	chaperone protein DNAj, putative,heat shock protein-like protein, putative		Q381S2					35.32	37.9	0	9	9	0.928248	-0.107418	0.377545	1.40528	0.0955051	7	7	0.99258	-0.0107447	93.655	6	2.1305e+07	1.7795e+07	3.527e+07	8	8	0.81314	-0.298424	43.522	7	5.3065e+07	8.9029e+06	1.2402e+07	6	6	0.99097	-0.0130867	22.418	6	5.9142e+07	3.0315e+07	2.8827e+07
	170	Tb927.11.1830;Tb11.1390	Tb11.39.0005, Tb11.39.0005:mRNA, Tb11.39.0005:pep	hypothetical protein, conserved		Q4FKA7					62.035	10.4	0	5	5	0.928357	-0.107248	0.476011	1.07093	0.123268	4	4	1.091	0.125651	34.454	4	3.1855e+07	1.4935e+07	2.3205e+07	5	5	0.815794	-0.293724	25.268	3	3.814e+07	1.1781e+07	2.0074e+07	4	4	0.89896	-0.153671	5.7099	5	5.6028e+07	2.9324e+07	2.6704e+07
	2392	Tb927.5.4090	Tb05.45E22.370	hypothetical protein, conserved		Q57Z40					26.34	8.7	0	2	2	0.928414	-0.10716	0.299687	1.73847	0.0445271	0	0				0	0	763700	1.2595e+06	2	2	0.893975	-0.161694		1	2.0232e+06	0	0	2	2	0.96418	-0.0526256		1	554470	175610	378860
	2879	Tb927.7.6910	Tb07.21H15.560	hypothetical protein, conserved		Q57XR1					92.255	23.8	0	15	15	0.928862	-0.106463	0.639869	0.644151	0.195012	14	14	1.2147	0.2806	40.605	12	6.4362e+07	3.2917e+07	5.1191e+07	12	12	0.789204	-0.34153	20.795	11	8.4108e+07	2.81e+07	3.6262e+07	13	13	0.83598	-0.25846	32.554	13	1.2572e+08	6.3189e+07	6.2534e+07
	536	Tb927.10.13210;Tb11.v5.0694	Tb10.389.0250	dolichyl-P-Man:GDP-ManGlcNAc2-PP-dolichyl beta-1,4-mannosyltransferase, putative		Q388S6					68.515	11	0	5	5	0.928943	-0.106339	0.574093	0.800643	0.159735	3	3	0.99069	-0.0134944	189.6	3	1.3165e+07	5.1997e+06	8.2917e+06	4	4	0.748727	-0.417488	47.787	4	1.3491e+07	9.495e+06	3.6696e+06	4	4	1.0807	0.111966	9.7898	3	1.5931e+07	8.4091e+06	7.5216e+06
	1599	Tb927.11.6660	Tb11.02.4500, Tb11.02.4500:mRNA, Tb11.02.4500:pep	hypothetical protein, conserved		Q385A3			x	x	103.55	12.2	0	8	8	0.928979	-0.106283	0.147735	2.75892	0.0461281	8	8	0.94531	-0.0811406	30.252	9	2.27e+07	7.2993e+06	9.7766e+06	8	8	0.873134	-0.195726	14.523	9	1.7076e+07	8.4782e+06	1.4221e+07	8	8	0.97132	-0.0419814	15.765	8	3.7449e+07	1.9285e+07	1.8164e+07
	3492	Tb927.9.5900	Tb09.160.4310, Tb09.160.4310:mRNA, Tb09.160.4310:pep, chr9contig160.tmp0326	glutamate dehydrogenase (GDH)	GDH	Q38EX6			x	x	112.11	64.1	0	57	57	0.929377	-0.105665	0.014281	6.12976	0.0127644	52	52	0.94546	-0.0809117	66.25	101	3.1117e+09	1.5148e+09	2.0966e+09	53	53	0.924898	-0.112633	45.945	96	3.6114e+09	1.3186e+09	1.7931e+09	47	47	0.91799	-0.12345	34.047	107	5.5584e+09	2.7046e+09	2.8538e+09
	603	Tb927.10.1450	TRYP_x-70a06.p2kb545_904, Tb10.70.6570	hypothetical protein, conserved		Q38C95					329.64	39.7	0	8	8	0.929389	-0.105646	0.345911	1.53153	0.0863899	6	6	1.042	0.0593553	32.53	7	8.4548e+07	4.8871e+07	5.8844e+07	8	8	0.851136	-0.232538	55.289	6	1.0772e+08	2.7828e+07	5.672e+07	5	5	0.90516	-0.143755	12.285	5	2.0799e+08	1.194e+08	8.8593e+07
	1811	Tb927.2.4810		hypothetical protein, conserved		Q586S4					150.5	11.6	0	9	9	0.929497	-0.105479	0.0484246	4.36812	0.0240953	7	7	0.96104	-0.0573316	12.581	5	1.9429e+07	5.0438e+06	6.8984e+06	5	5	0.912992	-0.131326	15.707	3	1.1942e+07	7.2354e+06	1.2194e+07	7	7	0.91524	-0.127778	34.395	6	4.0963e+07	2.2577e+07	1.8386e+07
	3355	Tb927.9.14050	Tb09.211.4580, Tb09.211.4580:mRNA, Tb09.211.4580:pep, chr9contig211.tmp0506c	hypothetical protein, conserved		Q38D50			x	x	58.727	19.5	0	7	7	0.929543	-0.105407	0.158201	2.66017	0.0477938	5	5	0.89137	-0.165904	46.808	5	8.5071e+06	8.4649e+06	9.7728e+06	6	6	0.992359	-0.0110662	6.0589	5	1.8238e+07	3.8072e+06	4.6999e+06	5	5	0.90799	-0.139252	14.188	5	2.7028e+07	1.429e+07	1.2738e+07
	1393	Tb927.11.2540	Tb11.02.0140, Tb11.02.0140:mRNA, Tb11.02.0140:pep	hypothetical protein, conserved		Q386Q6					33.848	38.4	0	8	8	0.929604	-0.105312	0.365943	1.45031	0.0908185	7	7	0.91491	-0.128298	32.94	7	3.5681e+07	1.1305e+07	1.7618e+07	7	7	1.04407	0.0622187	56.253	4	2.8923e+07	1.5289e+07	2.0392e+07	8	8	0.84098	-0.249857	29.704	10	7.7354e+07	3.8662e+07	38691000
	1053	Tb927.11.10690	Tb11.01.2460, Tb11.01.2460:mRNA, Tb11.01.2460:pep	hypothetical protein, conserved		Q383L0					45.229	8.3	0	3	3	0.929642	-0.105252	0.692295	0.530541	0.230135	3	3	1.279	0.355016	9.9195	3	1.2247e+07	8.7797e+06	1.6376e+07	3	3	0.791954	-0.336512	41.212	3	2.5155e+07	4.6264e+06	7.6211e+06	3	3	0.79319	-0.334262	31.159	4	3.5775e+07	1.7213e+07	1.8563e+07
	1192	Tb927.11.13670	Tb11.01.5240, Tb11.01.5240:mRNA, Tb11.01.5240:pep	hypothetical protein, conserved		Q382H0					183.5	6.6	0	8	8	0.929936	-0.104797	0.661274	0.596679	0.205836	6	6	0.95463	-0.0669864	50.674	5	1.2921e+07	4.766e+06	7.2175e+06	7	7	0.717618	-0.478713	18.217	6	1.1983e+07	4.9482e+06	7.973e+06	8	8	1.1739	0.23131	14.408	7	3.6952e+07	1.7507e+07	1.9444e+07
	2126	Tb927.4.2140	Tb04.1H19.60	MBO2,flagellar component		Q584H3					114.76	6.5	0	5	5	0.93004	-0.104636	0.258513	1.95169	0.0669518	4	4	0.99107	-0.0129411	34.021	4	8.77e+06	2.331e+06	3.0304e+06	4	4	0.84969	-0.234992	6.1888	4	5.3615e+06	3.1865e+06	5.5835e+06	5	5	0.9553	-0.0659742	26.008	4	1.3534e+07	7.0027e+06	6.5311e+06
	1355	Tb927.11.190	Tb11.03.0940, Tb11.03.0940:mRNA, Tb11.03.0940:pep	elongation factor, putative		Q387N2				x	72.602	49.6	0	23	23	0.930052	-0.104617	0.228683	2.12858	0.0610406	21	21	0.86903	-0.202522	62.136	21	3.0308e+08	8.6958e+07	1.0558e+08	19	19	1.00521	0.00749258	55.745	18	1.9254e+08	1.7782e+08	1.2526e+08	20	20	0.92094	-0.118821	43.584	19	3.1376e+08	1.584e+08	1.5536e+08
	3191	Tb927.8.6970	Tb08.10K10.840	3-methylcrotonyl-CoA carboxylase alpha subunit, putative		Q57YQ4			x	x	73.906	31	0	13	5	0.930208	-0.104375	0.338905	1.56105	0.0837632	12	4	0.91857	-0.122538	16.096	4	9.4728e+06	1.9059e+06	5.0658e+06	11	3	0.847027	-0.23952	44.136	4	6.9717e+06	2.4852e+06	6.9876e+06	13	5	1.0345	0.0489336	34.822	5	1.533e+07	9.7786e+06	5.5515e+06
	1318	Tb927.11.16480	Tb11.01.8200, Tb11.01.8200:mRNA, Tb11.01.8200:pep	enoyl-CoA hydratase/isomerase family protein, putative		Q381D8			x	x	40.234	63.8	0	17	17	0.930307	-0.104221	0.463679	1.1088	0.115975	14	14	0.97011	-0.0437798	58.306	20	3.8129e+08	1.9995e+08	2.7763e+08	16	16	0.796432	-0.328377	27.134	14	4.7757e+08	1.4851e+08	2.3279e+08	13	13	1.0421	0.0594937	24.282	15	6.7349e+08	3.425e+08	3.3099e+08
	2801	Tb927.7.4460	Tb07.26A24.970	hypothetical protein, conserved		Q57X62					91.199	13.8	0	8	8	0.930413	-0.104056	0.0867672	3.52671	0.0328272	5	5	0.96856	-0.0460867	23.512	9	1.747e+07	9.7982e+06	1.3518e+07	8	8	0.928936	-0.106348	28.849	9	2.3316e+07	7.5874e+06	9.8827e+06	8	8	0.89519	-0.159734	28.673	8	3.825e+07	1.9885e+07	1.8364e+07
	1252	Tb927.11.14970	Tb11.01.6610, Tb11.01.6610:mRNA, Tb11.01.6610:pep	hypothetical protein, conserved		Q381T8					93.162	18	0	11	11	0.930969	-0.103194	0.327544	1.61024	0.0803137	9	9	0.95277	-0.0698001	44.251	13	3.4038e+07	1.377e+07	1.5355e+07	9	9	1.01128	0.0161764	34.978	10	2.9125e+07	1.1953e+07	2.2085e+07	10	10	0.83743	-0.255959	33.305	12	6.9599e+07	3.3829e+07	3.577e+07
	260	Tb927.10.10310;Tb11.v5.0446	Tb10.406.0620	hypothetical protein, conserved		Q389U6			x	x	53.184	12.3	0	4	4	0.930986	-0.103169	0.446842	1.16216	0.109868	3	3	0.92305	-0.115519	20.42	3	3.0375e+06	1.1257e+06	1.5037e+06	3	3	1.06659	0.0930017	80.144	3	2.6294e+06	1.3741e+06	1.6635e+06	3	3	0.81961	-0.286991	4.5824	3	5.8663e+06	2.6635e+06	3.2028e+06
	2075	Tb927.4.1020	Tb04.5E12.470	serine-palmitoyl-CoA transferase, putative		Q580D0					54.128	43.9	0	16	16	0.930986	-0.103169	0.245561	2.02585	0.0634684	15	15	0.87041	-0.200233	52.747	15	1.7464e+08	6.9416e+07	6.9265e+07	12	12	1.0113	0.0162056	43.535	12	1.3868e+08	6.9462e+07	1.0517e+08	11	11	0.9167	-0.125478	32.829	12	2.2993e+08	1.2541e+08	1.0452e+08
	2279	Tb927.5.1520	Tb05.30H13.690	heat shock protein HslVU, ATPase subunit HslU, putative		Q57VB1			x	x	52.53	54.5	0	20	20	0.931546	-0.102301	0.604586	0.725981	0.168032	17	17	1.156	0.209141	77.201	23	1.8028e+08	8.6814e+07	1.2187e+08	19	19	0.775194	-0.367371	56.897	21	2.0869e+08	7.6014e+07	1.0426e+08	17	17	0.90208	-0.148673	37.159	20	3.7244e+08	1.7605e+08	1.9638e+08
	2335	Tb927.5.2790	Tb05.26K5.490	mitochondrial DNA polymerase beta-PAK (Pol beta-PAK)	Pol beta-PAK	Q57ZV5			x	x	87.228	14.6	0	10	10	0.93201	-0.101583	0.32113	1.63877	0.0776907	9	9	1.0348	0.049352	38.616	9	1.5916e+07	8.0988e+06	1.3223e+07	8	8	0.904323	-0.14509	39.138	7	2.1321e+07	6.2552e+06	9.661e+06	8	8	0.86513	-0.209011	37.154	8	3.1007e+07	1.47e+07	1.6307e+07
	1593	Tb927.11.6540	Tb11.02.4390, Tb11.02.4390:mRNA, Tb11.02.4390:pep	hypothetical protein, conserved		Q385B5					60.154	11.3	0	4	4	0.932512	-0.100805	0.377376	1.40593	0.0895856	2	2	0.89604	-0.158365	30.511	2	3.0056e+06	1.6793e+06	2.9467e+06	3	3	0.85918	-0.218967	40.738	3	4.626e+06	1.2929e+06	1.7127e+06	4	4	1.0533	0.0749164	27.542	6	1.5216e+07	8.2689e+06	6.9466e+06
	1876	Tb927.3.1690	Tb03.30P12.300	hypothetical protein, conserved		Q57ZE2			x	x	17.154	44.1	0	6	6	0.932642	-0.100604	0.590552	0.759865	0.158509	5	5	1.1583	0.212009	71.011	4	4.3812e+07	1.5726e+07	2.4427e+07	4	4	0.810833	-0.302524	41.916	4	40153000	1.8926e+07	2.4886e+07	4	4	0.86376	-0.211298	43.957	4	6.189e+07	2.9578e+07	3.2311e+07
	2715	Tb927.7.2760	Tb07.13M20.680	hypothetical protein, conserved		Q57Y86			x	x	31.986	10.8	0	3	3	0.932814	-0.100338	0.5192	0.945637	0.129391	3	3	1.0259	0.0368901	78.817	2	6.3032e+06	519080	921620	1	1	0.779727	-0.358959		1	1.4407e+06	2.2689e+06	4.0342e+06	2	2	1.0147	0.0210533	27.525	2	1.3913e+07	8.1517e+06	5.7615e+06
	3380	Tb927.9.15270	Tb09.244.2670, Tb09.244.2670:mRNA, Tb09.244.2670:pep, chr9contig244a01.tmp0267	hypothetical protein, conserved		Q38CY1			x		65.909	5.3	0	2	2	0.933344	-0.0995187	0.0119127	6.39136	0.00152068	2	2	0.93455	-0.0976562		1	2.8977e+06	1.0121e+06	1.3666e+06	1	1	0.93214	-0.101381		1	2.3787e+06	1.5494e+06	1.3484e+06	1	1				0	0	0	0
	2388	Tb927.5.4020	Tb05.45E22.280	hypothetical protein		Q57Z47					29.347	17.3	0	3	3	0.933376	-0.0994692	0.783669	0.351683	0.31743	2	2	1.4016	0.487075	2.1615	2	2.8845e+07	2.0528e+07	3.7913e+07	3	3	0.658328	-0.603122	7.6621	3	5.8441e+07	8.0019e+06	2.0843e+07	3	3	0.88126	-0.18236	17.907	4	9.6482e+07	4.6691e+07	4.9791e+07
	989	Tb927.10.9360	TRYPtp6k15-3d06.p1c_147, Tb10.6k15.1040	hypothetical protein, conserved		Q38A39				x	57.475	4.8	0	2	2	0.933763	-0.0988718	0.867134	0.205673	0.521526	2	2	0.61993	-0.689823		1	537050	335370	281240	1	1	1.91979	0.940949		1	616610	275920	261120	1	1	0.68409	-0.547742		1	750700	283800	466900
	959	Tb927.10.8710	TRYPtp6k15-3d06.p1c_270, Tb10.6k15.1830	centrin, putative		Q38AA2					18.801	18.2	0	2	2	0.933813	-0.0987945	0.119512	3.06477	0.0153237	0	0				0	0	2.0354e+06	2.6611e+06	2	2	0.921744	-0.117562	10.051	2	4.6966e+06	0	0	2	2	0.94604	-0.0800269	38.711	3	8.9674e+06	5.0261e+06	3.9412e+06
	1645	Tb927.11.8030	Tb11.01.0510, Tb11.01.0510:mRNA, Tb11.01.0510:pep	hypothetical protein, conserved		Q384L6					46.474	5.5	0	2	2	0.933945	-0.0985912	0.199312	2.3269	0.0260596	2	2	0.91351	-0.130508	32.371	2	5.212e+06	3.7936e+06	5.7015e+06	1	1	0.954836	-0.0666748		1	9.4951e+06	2.238e+06	2.974e+06	0	0				0	0	0	0
	746	Tb927.10.3120	TRYP_x-70a06.p2kb545_587, Tb10.70.4380	cytochrome c oxidase assembly protein, putative		Q38BT4			x	x	26.948	20.3	0	3	3	0.933962	-0.0985645	0.730074	0.453886	0.248618	3	3	1.0344	0.0487942	76.091	5	5.6062e+06	2.5979e+06	5.5162e+06	3	3	0.667334	-0.583519	70.788	4	8.114e+06	2.4118e+06	3.1943e+06	2	2	1.1802	0.239031	23.62	3	9.372e+06	4.5564e+06	4.8156e+06
	3124	Tb927.8.5640	Tb08.26E13.310	hypothetical protein, conserved		Q57X18			x	x	37.089	50.2	0	11	11	0.934116	-0.0983266	0.505643	0.983809	0.122254	7	7	1.0238	0.0339339	79.644	7	6.2983e+07	3.2137e+07	4.7439e+07	9	9	0.788644	-0.342555	31.054	7	7.9576e+07	2.8797e+07	3.4186e+07	10	10	1.0095	0.0136409	48.45	5	1.4837e+08	8.1009e+07	6.7356e+07
	2033	Tb927.3.5350	Tb03.5L5.530	hypothetical protein, conserved		Q580U0					11.599	18.1	0	2	2	0.934181	-0.0982267	0.635504	0.654026	0.177446	2	2	1.1934	0.255078	19.128	4	5.3e+07	3.8498e+07	5.4113e+07	2	2	0.810045	-0.303927	22.211	5	9.2611e+07	1.6754e+07	3.6246e+07	2	2	0.84333	-0.245831	18.12	4	1.3146e+08	5.9594e+07	7.1861e+07
	1123	Tb927.11.11950	Tb11.01.3780, Tb11.01.3780:mRNA, Tb11.01.3780:pep	cytochrome oxidase assembly protein, putative		Q382Y6			x	x	43.527	12.5	0	5	5	0.934348	-0.0979683	0.0531931	4.23262	0.023545	5	5	0.90921	-0.137315	41.329	5	3.5388e+07	1.3181e+07	1.5901e+07	4	4	0.962001	-0.0558898	29.948	5	2.9082e+07	1.6081e+07	1.9306e+07	4	4	0.93258	-0.100701	33.286	3	6.7382e+07	3.7401e+07	2.998e+07
	1908	Tb927.3.2310	Tb03.48O8.610	PACRGA,flagellar component		Q582U4					33.785	33	0	7	7	0.934447	-0.097816	0.544546	0.876874	0.135197	6	6	0.92832	-0.107306	30.891	4	3.2531e+07	8.074e+06	1.6681e+07	5	5	1.10263	0.140953	60.484	5	2.4755e+07	1.3336e+07	1.9195e+07	7	7	0.79714	-0.327095	27.155	6	4.8044e+07	2.5548e+07	2.2497e+07
	1556	Tb927.11.5970	Tb11.02.3780, Tb11.02.3780:mRNA, Tb11.02.3780:pep, Tb11.212.0280	phosphoinositide-specific phospholipase C, putative		Q385H1					80.449	14.8	0	8	8	0.935151	-0.0967283	0.352344	1.50494	0.0804657	7	7	1.0455	0.0641931	15.085	7	3.2412e+07	1.1215e+07	1.4233e+07	5	5	0.88347	-0.178747	36.389	4	2.5448e+07	1.3767e+07	1.8645e+07	7	7	0.88538	-0.175631	22.23	7	5.8151e+07	2.9275e+07	2.8875e+07
	1312	Tb927.11.16400	Tb11.01.8090, Tb11.01.8090:mRNA, Tb11.01.8090:pep	kinetoplast-associated protein 3, putative (KAP3)	KAP3	Q381E6			x		36.609	20.7	0	7	7	0.935165	-0.0967076	0.128401	2.96127	0.038461	6	6	0.97143	-0.0418181	33.932	7	2.9556e+07	1.2924e+07	1.5263e+07	5	5	0.888336	-0.170822	27.048	8	2.8187e+07	1.2632e+07	1.6924e+07	6	6	0.94771	-0.0774824	33.206	12	5.4368e+07	2.8487e+07	2.5881e+07
	2366	Tb927.5.3410	Tb05.6E7.50	hypothetical protein, conserved		Q57UC5			x	x	30.982	12.5	0	3	3	0.935214	-0.0966322	0.542631	0.881956	0.132855	3	3	0.91168	-0.133401	18.139	3	6.4977e+06	7.101e+06	1.1105e+07	3	3	0.8088	-0.306146	14.407	3	1.8206e+07	2.3411e+06	4.1567e+06	3	3	1.1093	0.14965	29.861	3	1.5187e+07	8.3692e+06	6.8182e+06
	761	Tb927.10.3510	TRYP_x-70a06.p2kb545_526, Tb10.70.3940	hypothetical protein, conserved		Q38BP8				x	197.82	1.8	0	3	3	0.935239	-0.0965926	0.90015	0.151763	0.498708	1	1	0.61243	-0.707383		1	1.9769e+06	0	0	0	0				0	0	1.0596e+06	917320	2	2	1.4282	0.514198		1	3.2634e+06	472460	2.7909e+06
	1030	Tb927.11.10200	Tb11.01.1960, Tb11.01.1960:mRNA, Tb11.01.1960:pep	hypothetical protein, conserved		Q383Q9					53.432	30.6	0	10	10	0.935807	-0.0957168	0.661719	0.59571	0.188281	9	9	1.1985	0.26123	45.94	7	2.8039e+07	1.377e+07	1.6232e+07	9	9	0.769468	-0.378068	15.494	4	3.0002e+07	1.0872e+07	1.7167e+07	10	10	0.88865	-0.170313	28.901	8	3.7164e+07	1.8234e+07	1.893e+07
	1722	Tb927.11.9750	Tb11.01.1500, Tb11.01.1500:mRNA, Tb11.01.1500:pep	hypothetical protein, conserved		Q383V4			x		72.849	14.8	0	6	6	0.935953	-0.0954918	0.663346	0.592166	0.188863	4	4	0.94622	-0.0797524	40.138	4	8.6437e+06	2.9208e+06	3.5614e+06	6	6	1.16754	0.223475	35.87	6	6.4822e+06	4.0203e+06	4.6235e+06	5	5	0.74216	-0.430198	38.354	7	1.2407e+07	6.1766e+06	6.2305e+06
	1511	Tb927.11.5030	Tb11.02.2680, Tb11.02.2680:mRNA, Tb11.02.2680:pep	hypothetical protein, conserved		Q385R5			x		35.573	8.6	0	2	2	0.936016	-0.0953952	0.390588	1.35628	0.0877595	2	2	1.0563	0.0790196	4.5601	2	2.4105e+06	1.3725e+06	1.8895e+06	2	2	0.870777	-0.199625	5.4584	2	3.2619e+06	1.172e+06	1.2385e+06	2	2	0.89157	-0.16558	12.375	3	5.0009e+06	2.5326e+06	2.4682e+06
	1116	Tb927.11.11780	Tb11.01.3640, Tb11.01.3640:mRNA, Tb11.01.3640:pep	acyl-CoA dehydrogenase, putative		Q383A3				x	66.634	23.1	0	10	10	0.93618	-0.0951428	0.452175	1.14505	0.102739	7	7	0.81204	-0.300377	19.221	6	3.3067e+07	1.7464e+07	2.4259e+07	9	9	1.01123	0.016118	45.182	8	4.1723e+07	1.501e+07	1.8058e+07	8	8	0.99919	-0.00116906	17.36	8	4.9323e+07	2.558e+07	2.3743e+07
	1145	Tb927.11.12530	Tb11.01.4370, Tb11.01.4370:mRNA, Tb11.01.4370:pep	hypothetical protein, conserved		Q382S8					90.654	25.7	0	17	17	0.936441	-0.0947397	0.600378	0.736056	0.153669	13	13	0.81813	-0.289598	45.04	16	4.8591e+07	2.8741e+07	3.6231e+07	15	15	0.868659	-0.203138	30.945	19	6.4972e+07	1.9156e+07	2.9435e+07	13	13	1.1555	0.208517	45.547	20	1.0403e+08	5.5718e+07	4.8312e+07
	995	Tb927.10.9650;Tb11.v5.0399	TRYPtp6k15-3d06.p1c_100, Tb10.6k15.0690	hypothetical protein, conserved		Q38A10					152.97	8.8	0	9	9	0.93659	-0.0945109	0.68615	0.543405	0.202175	6	6	1.0917	0.126576	56.577	5	1.695e+07	8.4636e+06	9.8846e+06	8	8	0.707965	-0.498251	77.713	7	1.8348e+07	6.3841e+06	1.0566e+07	7	7	1.063	0.0881416	18.032	5	2.8714e+07	1.5458e+07	1.3256e+07
	1255	Tb927.11.15040	Tb11.01.6680, Tb11.01.6680:mRNA, Tb11.01.6680:pep	chaperonin HSP60, mitochondrial precursor, putative,heat shock protein 60 (Cpn60)	Cpn60	Q381T1			x	x	64.159	43.1	0	20	19	0.93685	-0.0941093	0.0843351	3.56772	0.0292109	18	17	0.95354	-0.0686346	35.518	18	1.4683e+08	5.6622e+07	7.0314e+07	16	15	0.899766	-0.152378	70.821	17	1.2694e+08	6.1889e+07	8.4937e+07	18	17	0.95839	-0.0613152	52.723	18	2.8404e+08	1.331e+08	1.5094e+08
	2494	Tb927.6.2380	Tb06.4M18.830	hypothetical protein, conserved		Q584R8			x	x	81.636	8.3	0	4	4	0.937198	-0.0935735	0.556879	0.844565	0.133859	4	4	1.1151	0.157173	39.407	4	5.8126e+06	639670	602280	2	2	0.81215	-0.300182	71.28	2	1.242e+06	2.1678e+06	3.6448e+06	3	3	0.90896	-0.137711	15.473	3	1.2817e+07	6.7983e+06	6.019e+06
	436	Tb927.10.10370;Tb927.10.10290	Tb10.406.0550	hypothetical protein, conserved							20.152	21.4	0	2	2	0.937471	-0.0931537	0.689937	0.535463	0.20197	2	2	1.2236	0.291132	25.301	3	3.8191e+06	2.2022e+06	3.5616e+06	1	1	0.761499	-0.393087		1	5.7638e+06	1.2489e+06	2.5702e+06	1	1	0.88423	-0.177506		1	5.1235e+06	2.5755e+06	2.548e+06
	774	Tb927.10.3810	TRYP_x-70a06.p2kb545_474, Tb10.70.3550	hypothetical protein, conserved		Q38BL8					64.888	4.2	0	3	3	0.937514	-0.0930873	0.347507	1.52489	0.0764454	2	2	1.0292	0.0415234	5.2964	2	2.5448e+06	2.4252e+06	4.3864e+06	3	3	0.856678	-0.223175	20.914	3	6.8115e+06	999380	1.5454e+06	3	3	0.93458	-0.0976099	22.062	4	1.4798e+07	7.6302e+06	7.1673e+06
	1893	Tb927.3.2010	Tb03.30P12.960	hypothetical protein, conserved		Q57ZB0			x	x	62.262	28.9	0	11	11	0.937555	-0.093025	0.67119	0.575206	0.188927	7	7	1.1938	0.255561	72.967	5	1.8008e+07	3.4701e+06	5.7796e+06	4	4	0.906865	-0.14104	13.655	4	9.2498e+06	7.6175e+06	1.039e+07	8	8	0.76123	-0.393596	30.042	8	5.7889e+07	2.9276e+07	2.8613e+07
	3313	Tb927.9.12630;Tb927.9.12590;Tb927.9.12570;Tb927.9.12550;Tb927.9.12610	Tb09.211.3590, Tb09.211.3590:mRNA, Tb09.211.3590:pep, chr9contig211.tmp0402	glycerol kinase, glycosomal (glk1)	glk1						56.426	71.3	0	36	36	0.937603	-0.0929507	0.216731	2.20602	0.0521669	34	34	0.87413	-0.19408	57.364	76	2.7611e+09	1.4712e+09	1.8291e+09	34	34	0.956206	-0.064607	49.127	61	3.3003e+09	1.1438e+09	1.6172e+09	34	34	0.98612	-0.0201649	43.811	74	4.4186e+09	2.2413e+09	2.1773e+09
	2071	Tb927.3.940	Tb03.27F10.470	hypothetical protein, conserved		Q57WX7			x	x	18.107	22.1	0	3	3	0.938007	-0.0923295	0.907306	0.140339	0.701292	2	2	0.90803	-0.139188	46.326	2	2.7942e+07	5.5534e+07	1.6841e+07	3	3	2.21161	1.14509	151.57	4	7.2375e+07	8.7535e+06	1.9189e+07	3	3	0.41097	-1.2829	95.168	3	1.2924e+08	3.2668e+07	9.6571e+07
	878	Tb927.10.6810	TRYPtp6k15-3d06.p1c_575, Tb10.6k15.3960	guanylate kinase, putative		Q38AS6					29.956	45.1	0	9	9	0.93809	-0.0922021	0.136575	2.87223	0.0380928	8	8	0.95312	-0.0692702	62.84	7	4.2818e+07	1.9038e+07	2.3763e+07	9	9	0.890948	-0.166587	35.039	6	4.28e+07	1.8828e+07	2.399e+07	8	8	0.97215	-0.0407492	35.041	6	6.9724e+07	3.296e+07	3.6764e+07
	1381	Tb927.11.240	Tb11.03.0900, Tb11.03.0900:mRNA, Tb11.03.0900:pep	hypothetical protein, conserved		Q387M7			x	x	114.06	9.9	0	7	7	0.938196	-0.092039	0.12051	3.05277	0.0352174	5	5	0.9746	-0.0371179	28.746	4	8.0492e+06	8.5132e+06	1.262e+07	6	6	0.896459	-0.157691	31.545	5	2.1133e+07	3.2554e+06	4.7939e+06	4	4	0.9452	-0.0813085	18.371	4	1.5549e+07	8.1091e+06	7.4395e+06
	1521	Tb927.11.5220	Tb11.02.2880, Tb11.02.2880:mRNA, Tb11.02.2880:pep, Tb11.212.1200	chaperone protein DNAj, putative		Q385P6					84.81	33.3	0	18	18	0.938318	-0.0918511	0.499826	1.0005	0.112442	15	15	0.82816	-0.272019	53.159	17	4.2408e+07	2.3634e+07	3.2889e+07	14	14	1.08281	0.114785	46.998	12	5.6522e+07	1.8915e+07	2.3494e+07	15	15	0.92126	-0.11832	34.613	18	8.8544e+07	4.2147e+07	4.6397e+07
	984	Tb927.10.9200	TRYPtp6k15-3d06.p1c_177, Tb10.6k15.1210	hypothetical protein, conserved		Q38A54					48.021	11.6	0	3	3	0.938345	-0.0918103	0.477777	1.06559	0.106016	2	2	1.0677	0.0945063	28.67	3	3.879e+06	1.6707e+06	2.9546e+06	3	3	0.827815	-0.27262	45.155	3	4.6253e+06	1.4491e+06	2.43e+06	2	2	0.93477	-0.0973167	0.21648	2	1.1979e+07	6.1929e+06	5.7859e+06
	866	Tb927.10.6510;Tb927.10.6400	TRYP_x-70a06.p2kb545_40, Tb10.70.0280	chaperonin HSP60, mitochondrial precursor (HSP60)	HSP60				x		59.503	79.7	0	42	41	0.93847	-0.0916175	0.180971	2.46617	0.0453825	41	40	0.97189	-0.0411351	60.303	145	2.2583e+10	1.0726e+10	1.193e+10	40	39	0.881368	-0.182184	50.566	117	2.2656e+10	9.5065e+09	1.3077e+10	39	38	0.96491	-0.0515337	32.067	128	3.5641e+10	1.7184e+10	1.8456e+10
	1705	Tb927.11.9450	237.t00932, Tb11.01.1215, Tb11.01.1215:mRNA, Tb11.01.1215:pep	cyclophilin type peptidyl-prolyl cis-trans isomerase, putative (PPIase)	PPIase	Q383Y4			x	x	20.52	28.9	0	4	4	0.938745	-0.0911943	0.296817	1.75236	0.0652018	4	4	0.92131	-0.118241	49.449	4	3.2639e+07	1.9191e+07	2.7633e+07	4	4	0.877732	-0.188148	37.327	5	4.6824e+07	1.4811e+07	1.7828e+07	3	3	1.023	0.0328061	26.173	3	4.7351e+07	2.4599e+07	2.2752e+07
	499	Tb927.10.12180	Tb10.389.1560	hypothetical protein, conserved		Q389C5					77.894	10	0	5	5	0.938854	-0.0910272	0.415417	1.26737	0.0893325	4	4	1.0626	0.0875986	80.579	4	5.416e+06	4.0633e+06	5.766e+06	3	3	0.880514	-0.183582	56.813	3	9.8293e+06	2.4239e+06	2.9921e+06	4	4	0.88448	-0.177099	33.812	5	1.6335e+07	8.3941e+06	7.9408e+06
	971	Tb927.10.8950;Tb927.10.8970	TRYPtp6k15-3d06.p1c_217, Tb10.6k15.1480	kinetoplast DNA-associated protein, putative		Q38A79			x	x	14.183	17.5	0	4	4	0.938888	-0.0909755	0.266737	1.90651	0.0596519	4	4	0.93639	-0.0948186	56.676	4	3.8396e+07	4.4831e+06	6.1176e+06	2	2	0.875197	-0.19232	98.687	2	1.0601e+07	1.5338e+07	2.3058e+07	3	3	1.0099	0.0142124	52.967	3	7.3386e+07	4.0503e+07	3.2883e+07
	2678	Tb927.7.210	Tb07.8P12.290	proline dehydrogenase		Q57U33				x	63.858	46.9	0	22	22	0.938991	-0.090816	0.426835	1.22825	0.0918089	21	21	1.0065	0.00934717	57.767	31	4.6923e+08	1.7097e+08	2.7711e+08	20	20	0.826925	-0.274172	35.721	28	4.4808e+08	1.9518e+08	2.7405e+08	20	20	0.99473	-0.00762311	51.929	27	7.3214e+08	3.698e+08	3.6233e+08
	698	Tb927.10.2230	TRYP_x-70a06.p2kb545_751, Tb10.70.5510	NADPH:adrenodoxin oxidoreductase, mitochondrial, putative,ferredoxin NADP+ reductase-like protein		Q38C21			x	x	65.601	19.2	0	6	6	0.93908	-0.0906801	0.033755	4.88875	0.0170961	3	3	0.95409	-0.0678027	8.9694	3	2.1468e+06	2.2465e+06	4.4183e+06	4	4	0.945984	-0.0801119	10.208	3	6.6648e+06	796440	1.3504e+06	3	3	0.91756	-0.124126	23.51	2	3.4533e+06	1.7387e+06	1.7146e+06
	2409	Tb927.5.560	Tb05.29K2.760	hypothetical protein, conserved		Q57VV7			x	x	57.756	16.8	0	6	6	0.939206	-0.0904869	0.532414	0.90938	0.120958	4	4	0.79471	-0.3315	49.778	4	5.8876e+06	5.9252e+06	6.8454e+06	5	5	1.03391	0.0481139	41.107	4	1.2771e+07	2.404e+06	3.4836e+06	4	4	1.0083	0.0119249	17.017	4	2.1411e+07	1.0099e+07	1.1313e+07
	2327	Tb927.5.2590	Tb05.26K5.980	hypothetical protein, conserved		Q57ZT5				x	29.106	9.8	0	2	2	0.939725	-0.089689	0.749816	0.415391	0.245431	1	1	0.76929	-0.378401		1	3.167e+06	1.9792e+06	2.4424e+06	2	2	0.818398	-0.289126	10.469	2	4.4217e+06	1.4443e+06	1.7227e+06	2	2	1.3181	0.39846	48.489	2	7.314e+06	3.7682e+06	3.5458e+06
	1046	Tb927.11.10510	Tb11.01.2280, Tb11.01.2280:mRNA, Tb11.01.2280:pep	ubiquinone biosynthesis methyltransferase, putative		Q383M8			x	x	32.094	47.9	0	10	10	0.93976	-0.0896355	0.0347899	4.84519	0.0171702	9	9	0.91818	-0.123151	22.662	13	1.6291e+08	6.3832e+07	9.4384e+07	7	7	0.955019	-0.0663992	35.948	10	1.5822e+08	6.5178e+07	9.7735e+07	10	10	0.94648	-0.0793561	20.922	14	3.2743e+08	1.6553e+08	1.619e+08
	955	Tb927.10.8610	TRYPtp6k15-3d06.p1c_287, Tb10.6k15.1930	hypothetical protein, conserved		Q38AB1			x	x	96.327	2.9	0	2	2	0.939813	-0.0895544	0.143541	2.80046	0.0167721	1	1				0	0	290300	505070	1	1	0.926526	-0.110096		1	795370	0	0	1	1	0.95329	-0.0690129		1	924660	433870	490790
	872	Tb927.10.6640	TRYP_x-70a06.p2kb545_15, Tb10.70.0120	COP-coated vesicle membrane protein erv25 precursor, putative,ER--golgi transport protein erv25 precursor, putative		Q38AU2					28.188	46.2	0	10	10	0.940004	-0.0892608	0.242271	2.04531	0.0543574	10	10	0.90108	-0.150273	26.674	12	6.2311e+07	2.9362e+07	3.6204e+07	9	9	1.01338	0.0191704	24.446	10	6.5566e+07	2.6699e+07	3.5612e+07	7	7	0.90961	-0.13668	19.421	8	9.3529e+07	4.4502e+07	4.9027e+07
	1411	Tb927.11.2910	Tb11.02.0430, Tb11.02.0430:mRNA, Tb11.02.0430:pep	phosphoglycerate mutase, putative (iPGAM)	iPGAM	Q386M0			x	x	43.738	21.7	0	6	6	0.940174	-0.0890001	0.702209	0.510028	0.201743	6	6	1.0866	0.119821	28.92	5	7.3763e+06	1.8787e+06	2.877e+06	3	3	1.07593	0.105582	43.144	3	4.7558e+06	2.8146e+06	4.5617e+06	3	3	0.71084	-0.492403	17.894	3	5.2413e+06	2.3475e+06	2.8938e+06
	269	Tb11.v5.0493;Tb927.7.3830		kinesin K39, putative							154.9	26.8	0	3	3	0.940576	-0.0883832	0.405108	1.30362	0.0533205	2	2	0.89895	-0.153687	40.434	3	1.0476e+07	0	0	0	0				0	0	3.4955e+06	6.9808e+06	3	3	0.98413	-0.0230792	27.819	2	1.4078e+07	8.235e+06	5.843e+06
	953	Tb927.10.8560	TRYPtp6k15-3d06.p1c_297, Tb10.6k15.1990, embl.25	small GTPase, putative (RAB23)	RAB23	Q38AB6					24.28	10.6	0	2	2	0.940745	-0.0881238	0.63443	0.656467	0.158656	2	2	0.82459	-0.278251	4.3002	2	2.3728e+06	798270	721640	2	2	1.17036	0.226949	22.969	2	1.5199e+06	952150	1.4206e+06	2	2	0.8627	-0.213069	43.701	2	3.3956e+06	1.6526e+06	1.743e+06
	2117	Tb927.4.1970	Tb04.29M18.600	hypothetical protein, conserved		Q583J6					62.008	10.7	0	5	5	0.940896	-0.0878935	0.696464	0.521879	0.195094	3	3	1.2049	0.268913	29.511	3	9.1662e+06	1.2406e+06	2.2068e+06	2	2	0.756258	-0.40305	32.425	2	3.4474e+06	3.8207e+06	5.3455e+06	4	4	0.91412	-0.129545	74.825	4	1.3402e+07	7.5725e+06	5.8293e+06
	2897	Tb927.7.7330	Tb07.30D13.460	hypothetical protein, conserved		Q57TX0			x	x	47.401	21.6	0	7	7	0.941219	-0.0873982	0.118285	3.07967	0.0330674	5	5	0.98536	-0.0212772	60.799	4	1.1975e+07	6.078e+06	9.9118e+06	7	7	0.920641	-0.11929	63.988	7	1.599e+07	5.1179e+06	6.8571e+06	6	6	0.91915	-0.121628	21.06	5	3.3122e+07	1.5948e+07	1.7174e+07
	512	Tb927.10.12500	Tb10.389.1180	P-type H+-ATPase, putative		Q388Z3					100.23	41.9	0	30	7	0.941735	-0.0866071	0.663675	0.591451	0.17148	27	6	1.1315	0.178237	70.224	7	2.622e+08	5.7653e+07	8.3592e+07	28	6	0.753807	-0.407733	55.708	7	1.4124e+08	1.0635e+08	1.5585e+08	29	6	0.9792	-0.0303245	52.13	7	3.5186e+08	1.7089e+08	1.8096e+08
	788	Tb927.10.4130	TRYP_x-70a06.p2kb545_419, Tb10.70.3150	NDUFA5/B13 subunit, putative,NDUFA5/B13 subunit, putative		Q38BI7			x	x	31.032	15.5	0	3	3	0.941779	-0.0865392	0.576664	0.794198	0.130957	3	3	0.85484	-0.226274	21.503	3	2.6062e+07	6.9197e+06	1.4588e+07	2	2	0.865426	-0.208517		1	2.1508e+07	1.0362e+07	1.57e+07	2	2	1.1291	0.175173	31.491	3	3.4151e+07	1.9184e+07	1.4967e+07
	3146	Tb927.8.6060	Tb08.11J15.760	2-amino-3-ketobutyrate coenzyme A ligase, putative,glycine acetyltransferase, putative		Q57YK7			x		43.734	71.5	0	27	27	0.941834	-0.0864554	0.280687	1.83296	0.0590403	27	27	0.88779	-0.17171	57.179	51	2.5557e+09	1.0846e+09	1.244e+09	27	27	1.01884	0.0269251	51.018	50	2.3286e+09	1.0828e+09	1.473e+09	26	26	0.92365	-0.114582	44.307	60	4.7332e+09	2.3868e+09	2.3464e+09
	3180	Tb927.8.6800	Tb08.30K1.710	hypothetical protein, conserved		Q57TT3			x	x	64.661	16.2	0	5	5	0.942327	-0.0857006	0.206885	2.2731	0.0465374	4	4	0.91773	-0.123858	38.333	3	1.3413e+07	2.2848e+06	2.6242e+06	4	4	1.00479	0.00689812	9.6737	3	4.909e+06	8.7918e+06	4.6213e+06	4	4	0.90743	-0.140142	12.552	3	6.2326e+06	3.091e+06	3.1417e+06
[truncated: 1,731 more rows]
