# Supplementary material for: Charting organellar importomes by quantitative mass spectrometry
Source: Nat Commun. 2017 May 9;8:15272. doi: 10.1038/ncomms15272 (PMC5436138; doi:10.1038/ncomms15272)
Supplement: Supplementary Data 9 — Putative MIA pathway substrate proteins in T. brucei predicted by comparison with known MIA substrates from other organisms (a) and a motif-based search (b). (a) The search for "MIA substrate-like" proteins was performed using the tool "InterPro Domain" implemented in the TriTrypDB. Search criteria were as follows: organism, Trypanosoma brucei brucei TREU927; Pfam domains, PF06747 (CHCH CHCH domain), PF08583 (Cmc1 Cyochrome c oxidase biogenesis protein Cmc1 like), PF05051 (COX17 Cytochrome C oxidase copper chaperone (COX17)), PF02297 (COX6B Cytochrome oxidase c subunit VIb), PF05676 (NDUF_B7 NADH-ubiquinone oxidoreductase B18 subunit (NDUFB7)), and PF10203 (Pet191_N Cytochrome c oxidase assembly protein PET191); InterPro domain, IPR009069 (Cysteine alpha-hairpin motif). The list was extended by adding the mitochondrial intermembrane space proteins Tim9, Tim10, and Tim8-13 (Gentle et al., 2007; Supplementary Reference # 19), Tb927.4.3430, TbTim11, and TbTim13 (Harsman et al., 2016; Supplementary Reference # 20), and further proteins annotated as putative MIA substrates in the TriTrypDB. (b) The motif-based search for proteins containing two or more Cx3C or Cx9C motifs was performed with the "Protein Motif Pattern" tool implemented in the TriTrypDB. Since classical MIA substrates are generally of lower molecular weight, only proteins ≤ 50 kDa are listed. [file ncomms15272-s10.xls]

## Sheet: Column headers
	Supplementary Data 9: Putative MIA pathway substrate proteins in T. brucei predicted by comparison with known MIA substrates from other organisms (a) and a motif-based search (b). (a) The search for “MIA substrate-like” proteins was performed using the tool "InterPro Domain" implemented in the TriTrypDB. Search criteria were as follows: organism, Trypanosoma brucei brucei TREU927; Pfam domains, P…
	Protein ID (TriTrypDB 8.1)	Protein ID according to the TriTrypDB version 8.1
	Product Description	Description of the protein retrieved from the TriTrypDB version 8.1
	Mol. Weight [kDa]	Theoretical molecular weight (in kDa)
	Supplementary Data 9a - MIA Substrate-like Proteins
	Protein Name	Protein name used in the literature
	Identified by	Search criteria by which the proteins were identified as MIA substrate-like proteins
	ATOM40-dependent Importome	Proteins present in the ATOM40-dependent mitochondrial importome determied in this study
	Supplementary Data 9b - Cx3C/Cx9C Motif-containing Proteins
	Gene Name	Gene name retrieved from the TriTrypDB version 8.1
	Match Locations	positions of Cx3C/Cx9C motives in ORF
	Match Count	number of Cx3C/Cx9C motives found in ORF
	Motif	kind of motif (Cx3C or Cx9C) found in ORF
	ATOM40-dependent Importome	Proteins present in the ATOM40-dependent mitochondrial importome determied in this study

## Sheet: Suppl. Data 9a
	Protein IDs (TriTrypDB 8.1)	Product Description	Mol. Weight [kDa]	Protein Name	Identified by	ATOM40-dependent Importome
	Tb11.v5.0771	hypothetical protein, conserved	10.98		domain search
	Tb927.10.11520	hypothetical protein, conserved	13.421	TbTIM13	Harsman et al. (2016)	X
	Tb927.10.15790	CHCH domain containing protein, putative	16.775		domain search; Blast search against Cox19 from yeast	X
	Tb927.11.13800	hypothetical protein, conserved	12.379		domain search
	Tb927.11.15780	hypothetical protein, conserved	10.98		domain search	X
	Tb927.11.17015	Cytochrome c oxidase assembly factor 6 homolog, putative	8.471		domain search
	Tb927.11.5390	hypothetical protein, conserved	9.795	TIM8-13	Gentle et al. (2007)	X
	Tb927.3.1600	Tim10/DDP family zinc finger, putative	11.872	TIM10	Gentle et al. (2007)	X
	Tb927.3.2650	cytochrome c oxidase copper chaperone, putative	8.0001		annotation in TriTrypDB; Blast search against Cox17
	Tb927.4.3430	hypothetical protein, conserved	12.369		Harsman et al. (2016)	X
	Tb927.4.4990	ubiquinol-cytochrome c reductase, putative	8.312		annotation in TriTrypDB	X
	Tb927.4.830	cytochrome c oxidase assembly protein PET191, putative	11.341		domain search	X
	Tb927.5.3340	hypothetical protein, conserved	11.094	TbTIM11	Harsman et al. (2016)	X
	Tb927.5.460	hypothetical protein, conserved	12.193		domain search
	Tb927.7.2200	Tim10/DDP family zinc finger, putative	8.8073	TIM9	Gentle et al. (2007)	X
	Tb927.7.5260	Cytochrome c oxidase biogenesis protein Cmc1 like, putative	22.68		annotation in TriTrypDB	X
	Tb927.8.2530	hypothetical protein, conserved	13.299		domain search	X
	Tb927.8.7430	ubiquinol-cytochrome c reductase, putative	8.285		annotation in TriTrypDB
	Tb927.9.11660	hypothetical protein, conserved	26.647		domain search	X
	Tb927.9.1590	hypothetical protein, conserved	15.734		domain search	X
	Tb927.9.3340	hypothetical protein, conserved	20.05		domain search	X
	Tb927.9.6060	2Fe-2S iron-sulfur cluster binding domain containing protein, putative	30.49	ERV1	Basu et al. (2013)	X
	Tb927.9.7980	hypothetical protein, conserved	15.754		annotation in TriTrypDB	X
	Tb927.9.8380	hypothetical protein, conserved	17.149		domain search	X

## Sheet: Suppl. Data 9b
	Protein IDs (TriTrypDB 8.1)	Product Description	Mol. Weight [kDa]	Gene Name	Match Locations	Match Count	Motif	ATOM40-dependent Importome
	Tb927.2.4445	hypothetical protein, conserved	15.441		(23-33), (59-69), (89-99), (106-116)	4	Cx9C	X
	Tb927.10.12930	hypothetical protein, conserved	23.985		(44-54), (76-86), (98-108)	3	Cx9C	X
	Tb927.4.830	cytochrome c oxidase assembly protein PET191, putative	11.34		(9-19), (25-35), (41-51)	3	Cx9C	X
	Tb927.10.15790	CHCH domain containing protein, putative	16.774		(30-40), (51-61)	2	Cx9C	X
	Tb927.3.2650	cytochrome c oxidase copper chaperone, putative	8		(23-33), (42-52)	2	Cx9C
	Tb927.4.4990	ubiquinol-cytochrome c reductase, putative	8.312		(22-32), (47-57)	2	Cx9C	X
	Tb927.9.2110	hypothetical protein, conserved	13.121		(58-68), (80-90)	2	Cx9C	X
	Tb927.9.7980	hypothetical protein, conserved	15.754		(109-119), (130-140)	2	Cx9C	X
	Tb927.10.11520	hypothetical protein, conserved	13.421	TbTIM13	(39-43), (73-77)	2	Cx3C	X
	Tb927.11.5390	hypothetical protein, conserved	9.795	TIM8-13	(31-35), (51-55)	2	Cx3C	X
	Tb927.5.3340	Tim10/DDP family zinc finger, putative	11.093	TbTIM11	(27-31), (57-61)	2	Cx3C	X
	Tb927.7.2200	Tim10/DDP family zinc finger, putative	8.807	TIM9	(23-27), (43-47)	2	Cx3C	X
	Tb927.3.1600	Tim10/DDP family zinc finger, putative	11.872	TIM10	(36-40), (58-62)	2	Cx3C	X
	Tb927.9.6620	hypothetical protein, conserved	25.521		(115-125), (148-158)	2	Cx9C	X
	Tb927.2.2940	hypothetical protein, conserved	32.208		(222-232), (272-282)	2	Cx9C	X
	Tb927.9.11660	hypothetical protein, conserved	26.647		(68-78), (92-102)	2	Cx9C	X
	Tb927.10.6060	universal minicircle sequence binding protein 2	21.836	UMSBP2	(22-32), (48-58), (76-86), (108-118), (140-150), (167-177), (200-210)	7	Cx9C	X
	Tb927.10.6070	universal minicircle sequence binding protein 1	14.566	UMSBP1	(16-26), (44-54), (72-82), (100-110), (127-137)	5	Cx9C	X
	Tb927.9.5960	succinate dehydrogenase, putative	21.28		(84-94), (141-151)	2	Cx9C	X
	Tb927.11.15780	hypothetical protein, conserved	10.98		(61-71), (82-92)	2	Cx9C	X
	Tb927.5.690	hypothetical protein, conserved	16.361		(55-65), (104-114)	2	Cx9C	X
	Tb927.7.5260	Cytochrome c oxidase biogenesis protein Cmc1 like, putative	22.68		(107-117), (128-138)	2	Cx9C	X
	Tb927.9.3340	hypothetical protein, conserved	20.05		(58-68), (80-90)	2	Cx9C	X
	Tb927.8.2200	terbinafine resistance locus protein (yip1), putative	20.717		(114-124), (151-161)	2	Cx9C	X
	Tb927.9.5960	succinate dehydrogenase, putative	21.28		(90-94), (147-151)	2	Cx3C	X
	Tb927.2.5140	hypothetical protein, conserved	17.408		(19-23), (71-75)	2	Cx3C	X
	Tb927.6.5140	ribosomal P protein AGP2beta-1, putative	24.983		(27-31), (68-72)	2	Cx3C	X
	Tb927.11.6490	hypothetical protein, conserved	28.411		(63-73), (100-110), (130-140), (156-166)	4	Cx9C
	Tb927.9.12720	predicted zinc finger protein	42.982		(300-310), (323-333), (346-356)	3	Cx9C	X
	Tb927.11.11050	hypothetical protein, conserved	37.474		(7-17), (24-34), (138-148)	3	Cx9C	X
	Tb927.11.12750	cleavage and polyadenylation specificity factor 30 kDa subunit	31.602	CPSF30	(132-142), (198-208), (246-256)	3	Cx9C
	Tb927.11.2580	Present in the outer mitochondrial membrane proteome 11	41.553	POMP11	(137-147), (282-292)	2	Cx9C	X
	Tb927.5.1780	hypothetical protein, conserved	48.191		(44-54), (392-402)	2	Cx9C	X
	Tb927.10.170	pseudouridine synthase, Cbf5p	48.285		(16-26), (200-210)	2	Cx9C
	Tb927.10.9430	phosphoribosylpyrophosphate synthetase, putative	40.477	PRS	(36-46), (151-161)	2	Cx9C
	Tb927.11.1780	protein phosphatase 2C, putative	36.559		(93-103), (139-149)	2	Cx9C	X
	Tb927.2.4710	RNA-binding protein, putative	49.983	TRRM1	(282-292), (301-311)	2	Cx9C
	Tb927.8.1820	nonspecific lipid-transfer protein, putative	43.438		(33-43), (198-208)	2	Cx9C	X
	Tb927.8.5460	Flagellar calcium-binding 44 kDa protein	45.718	Tb-44	(194-204), (383-393)	2	Cx9C	X
	Tb927.10.760	hypothetical protein, conserved	38.897		(82-86), (224-228)	2	Cx3C	X
	Tb927.8.8020	monoglyceride lipase, putative	35.221		(3-7), (179-183)	2	Cx3C	X
	Tb927.9.14420	cyclophilin-like protein, putative	42.649	PPIase	(182-186), (312-316)	2	Cx3C	X
	Tb927.9.2450	electon transport protein SCO1/SCO2, putative	44.134		(14-18), (210-214)	2	Cx3C	X
	Tb927.11.8390	hypothetical protein, conserved	49.027		(8-12), (190-194)	2	Cx3C
	Tb927.5.1660	protein phosphatase 2C, putative	46.849		(201-205), (390-394)	2	Cx3C
	Tb927.5.2280	acetyltransferase, putative	49.807		(276-280), (414-418)	2	Cx3C	X
	Tb927.8.3790	paraflagellar rod component, putative	25.119	PFC2	(170-174), (202-206)	2	Cx3C	X
	Tb11.v5.0988	hypothetical protein, conserved	24.045		(8-18), (21-31), (41-51), (81-91), (101-111), (121-131), (141-151), (161-171)	8	Cx9C
	Tb11.0760	hypothetical protein	19.074		(8-18), (28-38), (48-58), (78-88), (98-108), (118-128), (148-158)	7	Cx9C
	Tb11.1310	hypothetical protein	23.236		(8-18), (31-41), (51-61), (71-81), (91-101), (144-154), (184-194)	7	Cx9C
	Tb11.v5.0199	universal minicircle sequence binding protein, putative	21.836		(22-32), (48-58), (76-86), (108-118), (140-150), (167-177), (200-210)	7	Cx9C
	Tb11.0080	hypothetical protein	24.747		(8-18), (28-38), (107-117), (160-170), (173-183), (193-203)	6	Cx9C
	Tb11.v5.0322	hypothetical protein, conserved	20.89		(8-18), (84-94), (104-114), (124-134), (144-154)	5	Cx9C
	Tb11.0460	hypothetical protein	23.463		(21-31), (54-64), (114-124), (186-196)	4	Cx9C
	Tb11.v5.0320	hypothetical protein, conserved	19.04		(21-31), (41-51), (61-71), (100-110)	4	Cx9C
	Tb11.v5.0423	Plexin repeat, putative	24.822		(113-123), (129-139), (168-178), (204-214)	4	Cx9C
	Tb11.v5.1001	hypothetical protein, conserved	11.352		(8-18), (28-38), (58-68), (78-88)	4	Cx9C
	Tb11.v5.1002	hypothetical protein, conserved	12.961		(21-31), (41-51), (71-81), (91-101)	4	Cx9C
	Tb11.v5.1003	hypothetical protein, conserved	18.254		(24-34), (60-70), (100-110), (133-143)	4	Cx9C
	Tb927.11.13800	hypothetical protein, conserved	12.379		(6-16), (30-40), (66-76), (87-97)	4	Cx9C
	Tb927.9.1590	hypothetical protein, conserved	15.734		(11-21), (36-46), (70-80), (91-101)	4	Cx9C	X
	Tb927.10.7390	PHF5-like protein, putative	12.746		(24-34), (54-64), (82-92)	3	Cx9C
	Tb927.11.19800	hypothetical protein	23.645		(54-64), (68-78), (176-186)	3	Cx9C
	Tb927.3.1720	hypothetical protein, conserved	11.171		(34-44), (67-77)	2	Cx9C	X
	Tb927.8.2530	hypothetical protein, conserved	13.299		(34-44), (51-61)	2	Cx9C	X
	Tb11.0440	hypothetical protein	24.449		(21-31), (126-136)	2	Cx9C
	Tb11.1360	hypothetical protein	24.449		(21-31), (126-136)	2	Cx9C
	Tb11.v5.0323	hypothetical protein, conserved	18.285		(8-18), (74-84)	2	Cx9C
	Tb11.v5.0338	hypothetical protein, conserved	20.825		(63-73), (113-123)	2	Cx9C
	Tb11.v5.0771	hypothetical protein, conserved	10.98		(61-71), (82-92)	2	Cx9C
	Tb11.v5.0993	hypothetical protein, conserved	24.269		(179-189), (192-202)	2	Cx9C
	Tb11.v5.1004	hypothetical protein, conserved	10.916		(31-41), (51-61)	2	Cx9C
	Tb11.v5.1064	hypothetical protein, conserved	16.3		(8-18), (119-129)	2	Cx9C
	Tb927.10.12570	hypothetical protein	12.804		(12-22), (89-99)	2	Cx9C
	Tb927.10.14050	hypothetical protein	14.222		(22-32), (119-129)	2	Cx9C
	Tb927.10.1440	hypothetical protein, conserved	24.716		(96-106), (115-125)	2	Cx9C	X
	Tb927.10.14670	hypothetical protein	20.191		(145-155), (164-174)	2	Cx9C
	Tb927.10.2420	hypothetical protein	17.014		(29-39), (93-103)	2	Cx9C
	Tb927.10.5090	Enriched in surface-labeled proteome protein 18	20.825	ESP18	(63-73), (113-123)	2	Cx9C
	Tb927.11.12365	hypothetical protein	9.307		(27-37), (52-62)	2	Cx9C
	Tb927.11.13785	hypothetical protein	6.446		(10-20), (46-56)	2	Cx9C
	Tb927.11.17860	hypothetical protein, conserved	20.487		(66-76), (153-163)	2	Cx9C
	Tb927.11.490	hypothetical protein, conserved	18.18		(132-142), (143-153)	2	Cx9C
	Tb927.11.8185	Zinc finger, C3HC4 type (RING finger) containing protein, putative	7.188		(30-40), (43-53)	2	Cx9C
	Tb927.2.3340	hypothetical protein	23.402		(72-82), (106-116)	2	Cx9C
	Tb927.4.4630	hypothetical protein, conserved	13.888		(65-75), (92-102)	2	Cx9C	X
	Tb927.4.5750	variant surface glycoprotein (VSG, pseudogene), putative	13.224		(10-20), (34-44)	2	Cx9C
	Tb927.5.460	hypothetical protein, conserved	12.193		(41-51), (62-72)	2	Cx9C
	Tb927.7.4925	hypothetical protein	14.338		(26-36), (61-71)	2	Cx9C
	Tb927.7.7020	hypothetical protein	22.036		(44-54), (158-168)	2	Cx9C
	Tb927.8.1040	protein phosphatase inhibitor, putative	15.687		(86-96), (122-132)	2	Cx9C
	Tb927.8.1790	hypothetical protein, conserved	17.441		(51-61), (114-124)	2	Cx9C	X
	Tb927.8.3420	hypothetical protein, conserved	22.81		(54-64), (65-75)	2	Cx9C
	Tb927.8.7130	hypothetical protein, conserved	22.429		(59-69), (143-153)	2	Cx9C
	Tb927.8.7430	ubiquinol-cytochrome c reductase, putative	8.285		(22-32), (47-57)	2	Cx9C
	Tb927.8.7690	amino acid transporter (pseudogene), putative	19.751		(9-19), (66-76)	2	Cx9C
	Tb927.9.10170	predicted zinc finger protein	9.771		(23-33), (34-44)	2	Cx9C
	Tb927.9.6830	hypothetical protein	14.724		(35-45), (73-83)	2	Cx9C
	Tb927.9.8380	hypothetical protein, conserved	17.149		(31-41), (54-64)	2	Cx9C	X
	Tb927.9.950	variant surface glycoprotein (VSG, pseudogene), putative	21.204		(5-15), (37-47)	2	Cx9C
	Tb927.10.10790	hypothetical protein	17.211		(3-7), (45-49), (51-55), (57-61)	4	Cx3C
	Tb927.10.12650	hypothetical protein, conserved	23.516		(95-99), (133-137), (141-145)	3	Cx3C
	Tb927.10.15340	hypothetical protein	14.771		(52-56), (58-62), (94-98)	3	Cx3C
	Tb927.2.3340	hypothetical protein	23.402		(72-76), (78-82), (133-137)	3	Cx3C
	Tb05.5K5.230	RAB GTP-binding protein, degenerate	16.323		(13-17), (91-95)	2	Cx3C
	Tb10.v4.0158	variant surface glycoprotein (VSG, pseudogene), putative	22.07		(100-104), (177-181)	2	Cx3C
	Tb11.v5.0423	Plexin repeat, putative	24.822		(175-179), (204-208)	2	Cx3C
	Tb11.v5.0669	zinc carboxypeptidase, putative	21.605		(7-11), (27-31)	2	Cx3C
	Tb11.v5.0992	hypothetical protein, conserved	20.307		(48-52), (147-151)	2	Cx3C
	Tb927.10.11200	hypothetical protein, conserved	13.515		(67-71), (82-86)	2	Cx3C
	Tb927.10.14050	hypothetical protein	14.222		(107-111), (125-129)	2	Cx3C
	Tb927.10.15620	hypothetical protein	22.075		(106-110), (166-170)	2	Cx3C
	Tb927.10.7460	hypothetical protein	15.418		(27-31), (128-132)	2	Cx3C
	Tb927.11.10830	hypothetical protein	17.82		(4-8), (132-136)	2	Cx3C
	Tb927.11.19800	hypothetical protein	23.645		(60-64), (172-176)	2	Cx3C
	Tb927.11.2850	hypothetical protein, conserved	16.152		(13-17), (37-41)	2	Cx3C
	Tb927.11.820	hypothetical protein	17.189		(27-31), (54-58)	2	Cx3C
	Tb927.2.3090	hypothetical protein, conserved	21.137		(44-48), (73-77)	2	Cx3C
	Tb927.5.4590	small GTP-binding rab protein, pseudogene, putative	17.923		(13-17), (91-95)	2	Cx3C
	Tb927.5.540	hypothetical protein	23.123		(159-163), (165-169)	2	Cx3C
	Tb927.7.5860	hypothetical protein	22.462		(63-67), (84-88)	2	Cx3C
	Tb927.8.1760	hypothetical protein	21.455		(21-25), (27-31)	2	Cx3C
	Tb927.8.1790	hypothetical protein, conserved	17.441		(51-55), (114-118)	2	Cx3C	X
	Tb927.8.4300	hypothetical protein	23.569		(16-20), (89-93)	2	Cx3C
	Tb927.9.15740	hypothetical protein, conserved	24.193		(92-96), (105-109)	2	Cx3C
	Tb927.9.6830	hypothetical protein	14.724		(27-31), (43-47)	2	Cx3C
	Tb927.9.710	hypothetical protein, conserved	24.405		(54-58), (209-213)	2	Cx3C
	Tb11.1300	hypothetical protein	45.337		(28-38), (48-58), (68-78), (88-98), (111-121), (131-141), (151-161), (171-181), (191-201), (241-251), (261-271), (281-291), (301-311), (314-324), (337-347), (357-367), (377-387)	17	Cx9C
	Tb927.11.19820	hypothetical protein	49.691		(3-13), (16-26), (29-39), (49-59), (82-92), (102-112), (115-125), (141-151), (206-216), (255-265), (268-278), (291-301), (304-314), (327-337), (376-386), (389-399)	16	Cx9C
	Tb927.11.19830	hypothetical protein	38.604		(3-13), (16-26), (29-39), (49-59), (82-92), (102-112), (115-125), (134-144), (157-167), (170-180), (193-203), (242-252), (255-265), (314-324)	14	Cx9C
	Tb11.0780	hypothetical protein	46.151		(8-18), (28-38), (48-58), (61-71), (94-104), (160-170), (200-210), (223-233), (243-253), (263-273), (276-286), (309-319), (362-372)	13	Cx9C
	Tb11.1280	hypothetical protein	31.03		(8-18), (28-38), (58-68), (81-91), (101-111), (114-124), (134-144), (154-164), (174-184), (194-204), (227-237), (250-260)	12	Cx9C
	Tb11.1540	hypothetical protein	37.335		(11-21), (87-97), (127-137), (147-157), (167-177), (180-190), (200-210), (236-246), (249-259), (269-279), (292-302), (305-315)	12	Cx9C
	Tb11.v5.0358	hypothetical protein, conserved	34.97		(2-12), (18-28), (44-54), (70-80), (112-122), (144-154), (164-174), (180-190), (206-216), (238-248), (258-268), (274-284)	12	Cx9C
	Tb11.v5.0987	hypothetical protein, conserved	36.759		(8-18), (31-41), (51-61), (71-81), (91-101), (121-131), (141-151), (161-171), (181-191), (241-251), (264-274), (284-294)	12	Cx9C
	Tb11.0770	hypothetical protein	39.531		(28-38), (48-58), (88-98), (118-128), (138-148), (158-168), (198-208), (224-234), (260-270), (280-290), (310-320)	11	Cx9C
	Tb11.v5.0990	hypothetical protein, conserved	46.96		(28-38), (81-91), (101-111), (134-144), (154-164), (174-184), (194-204), (214-224), (280-290), (333-343), (353-363)	11	Cx9C
	Tb11.1290	hypothetical protein	36.289		(34-44), (47-57), (77-87), (97-107), (110-120), (123-133), (169-179), (189-199), (209-219), (248-258)	10	Cx9C
	Tb11.v5.0989	hypothetical protein, conserved	26.127		(8-18), (28-38), (41-51), (61-71), (81-91), (101-111), (121-131), (141-151), (161-171), (181-191)	10	Cx9C
	Tb11.v5.0318	hypothetical protein, conserved	36.138		(18-28), (38-48), (68-78), (88-98), (128-138), (214-224), (234-244), (254-264), (274-284)	9	Cx9C
	Tb11.v5.1000	hypothetical protein, conserved	27.768		(8-18), (31-41), (51-61), (71-81), (137-147), (160-170), (173-183), (209-219), (222-232)	9	Cx9C
	Tb11.0070	hypothetical protein	28.152		(21-31), (41-51), (61-71), (101-111), (127-137), (163-173), (183-193), (213-223)	8	Cx9C
	Tb927.11.19840	hypothetical protein	25.215		(8-18), (28-38), (48-58), (114-124), (137-147), (150-160), (186-196), (199-209)	8	Cx9C
	Tb11.0060	hypothetical protein	26.79		(28-38), (94-104), (134-144), (154-164), (174-184), (197-207), (210-220)	7	Cx9C
	Tb11.1550	hypothetical protein	25.393		(8-18), (47-57), (96-106), (129-139), (155-165), (188-198), (201-211)	7	Cx9C
	Tb11.0800	hypothetical protein	44.637		(90-100), (110-120), (133-143), (176-186), (281-291), (356-366)	6	Cx9C
	Tb11.1680	hypothetical protein	36.242		(28-38), (94-104), (154-164), (243-253), (263-273), (283-293)	6	Cx9C
	Tb11.v5.1005	hypothetical protein, conserved	44.637		(90-100), (110-120), (133-143), (176-186), (281-291), (356-366)	6	Cx9C
	Tb927.6.100	receptor-type adenylate cyclase GRESAG 4, pseudogene, putative	46.404		(236-246), (248-258), (260-270), (314-324), (371-381), (392-402)	6	Cx9C
	Tb11.0430	hypothetical protein	34.907		(13-23), (33-43), (56-66), (99-109), (204-214)	5	Cx9C
	Tb11.v5.0319	hypothetical protein, conserved	27.631		(21-31), (97-107), (157-167), (187-197), (207-217)	5	Cx9C
	Tb11.v5.0983	hypothetical protein, conserved	37.996		(8-18), (31-41), (185-195), (260-270), (306-316)	5	Cx9C
	Tb11.v5.1006	hypothetical protein, conserved	44.235		(90-100), (110-120), (133-143), (176-186), (281-291)	5	Cx9C
	Tb927.11.16780	hypothetical protein	41.141		(2-12), (44-54), (119-129), (235-245), (292-302)	5	Cx9C
	Tb11.0450	hypothetical protein	25.681		(21-31), (162-172), (182-192), (205-215)	4	Cx9C
	Tb11.0470	hypothetical protein	34.17		(90-100), (110-120), (133-143), (176-186)	4	Cx9C
	Tb11.0810	hypothetical protein	31.032		(106-116), (129-139), (152-162), (250-260)	4	Cx9C
	Tb11.1340	hypothetical protein	31.032		(106-116), (129-139), (152-162), (250-260)	4	Cx9C
	Tb11.1350	hypothetical protein	27.599		(8-18), (51-61), (87-97), (143-153)	4	Cx9C
	Tb11.v5.1007	hypothetical protein, conserved	41.413		(21-31), (126-136), (234-244), (342-352)	4	Cx9C
	Tb927.10.12970	AN1-like zinc finger, putative	33.08		(18-28), (47-57), (106-116)	3	Cx9C	X
	Tb09.v4.0023	variant surface glycoprotein (VSG), putative	49.837		(208-218), (387-397), (437-447)	3	Cx9C
	Tb11.0790	hypothetical protein	25.883		(21-31), (139-149), (198-208)	3	Cx9C
	Tb11.1330	hypothetical protein	25.883		(21-31), (139-149), (198-208)	3	Cx9C
	Tb11.v5.0291	cleavage and polyadenylation specificity factor 30 kDa subunit, putative	31.602		(132-142), (198-208), (246-256)	3	Cx9C
	Tb11.v5.0590	SET domain containing protein, putative	48.193		(74-84), (216-226), (403-413)	3	Cx9C
	Tb11.v5.0927	variant surface glycoprotein (VSG, atypical), putative	46.29		(141-151), (338-348), (401-411)	3	Cx9C
	Tb927.11.6620	nucleic acid binding protein, putative	47.73		(140-150), (158-168), (219-229)	3	Cx9C
	Tb927.11.9660	Zinc finger, C3HC4 type (RING finger), putative	25.87		(38-48), (69-79), (202-212)	3	Cx9C
	Tb927.11.9660	Zinc finger, C3HC4 type (RING finger), putative	25.87		(87-97), (118-128), (251-261)	3	Cx9C
	Tb927.3.3530	hypothetical protein, conserved	42.333		(135-145), (203-213), (288-298)	3	Cx9C
	Tb927.5.3530	hypothetical protein, conserved	29.118		(96-106), (216-226), (241-251)	3	Cx9C
	Tb927.7.5620	SET domain containing protein, putative	48.223		(74-84), (216-226), (403-413)	3	Cx9C	X
	Tb927.8.2140	hypothetical protein, conserved	25.611		(3-13), (91-101), (210-220)	3	Cx9C
	Tb927.8.3880	hypothetical protein, conserved	26.712		(98-108), (132-142), (148-158)	3	Cx9C
	Tb927.8.3880	hypothetical protein, conserved	26.712		(160-170), (194-204), (210-220)	3	Cx9C
	Tb927.8.3890	hypothetical protein, conserved	35.627		(182-192), (216-226), (232-242)	3	Cx9C
	Tb927.8.3900	hypothetical protein, conserved	39.951		(227-237), (261-271), (277-287)	3	Cx9C
	Tb927.8.4600	Zinc finger, C3HC4 type (RING finger), putative	37.147		(49-59), (96-106), (301-311)	3	Cx9C
	Tb927.11.4650	hypothetical protein, conserved	29.128		(221-231), (252-262)	2	Cx9C	X
	Tb08.27P2.690	variant surface glycoprotein (VSG, pseudogene), putative	30.44		(10-20), (191-201)	2	Cx9C
	Tb09.v4.0133	variant surface glycoprotein (VSG, pseudogene), putative	49.663		(366-376), (425-435)	2	Cx9C
	Tb09.v4.0190	variant surface glycoprotein (VSG, pseudogene), putative	49.317		(411-421), (426-436)	2	Cx9C
	Tb09.v4.0198	variant surface glycoprotein (VSG, pseudogene), putative	46.831		(211-221), (388-398)	2	Cx9C
	Tb10.v4.0124	variant surface glycoprotein (VSG, pseudogene), putative	48.971		(364-374), (423-433)	2	Cx9C
	Tb10.v4.0157	variant surface glycoprotein (VSG, pseudogene), putative	45.726		(153-163), (332-342)	2	Cx9C
	Tb11.0190	variant surface glycoprotein (VSG, pseudogene), putative	49.698		(170-180), (405-415)	2	Cx9C
	Tb11.v5.0316	variant surface protein, atypical (VSG), putative	33.036		(85-95), (262-272)	2	Cx9C
	Tb11.v5.0570	Zinc finger, C3HC4 type (RING finger), putative	45.983		(43-53), (381-391)	2	Cx9C
	Tb11.v5.0612	MYND finger, putative	49.45		(316-326), (337-347)	2	Cx9C
	Tb11.v5.0754	variant surface glycoprotein (VSG), putative	41.259		(266-276), (326-336)	2	Cx9C
	Tb11.v5.0797	flagellar calcium-binding protein	31.946		(70-80), (259-269)	2	Cx9C
	Tb11.v5.0802	hypothetical protein, conserved	34.232		(10-20), (180-190)	2	Cx9C
	Tb11.v5.0902	hypothetical protein, conserved	44.394		(86-96), (383-393)	2	Cx9C
	Tb11.v5.0928	variant surface glycoprotein (VSG), putative	45.747		(295-305), (392-402)	2	Cx9C
	Tb11.v5.0991	protein phosphatase 2C, putative	36.529		(93-103), (139-149)	2	Cx9C
	Tb927.1.4470	hypothetical protein, conserved	47.676		(139-149), (150-160)	2	Cx9C
	Tb927.10.10720	Tetraspanin family, putative	33.625		(48-58), (240-250)	2	Cx9C	X
	Tb927.10.11960	hypothetical protein, conserved	35.477		(94-104), (286-296)	2	Cx9C
	Tb927.10.1300	hypothetical protein, conserved	46.368		(33-43), (89-99)	2	Cx9C
	Tb927.10.16260	variant surface glycoprotein (VSG, pseudogene), putative	28.766		(35-45), (116-126)	2	Cx9C
	Tb927.10.4870	tRNA-dihydrouridine synthase 2, putative	47.595		(46-56), (300-310)	2	Cx9C
	Tb927.10.4930	protein phosphatase 2C, putative	32.263		(120-130), (264-274)	2	Cx9C
	Tb927.10.9180	PRA1 family protein, putative	46.031		(49-59), (191-201)	2	Cx9C
	Tb927.11.11960	hypothetical protein, conserved	34.964		(112-122), (179-189)	2	Cx9C
	Tb927.11.13370	hypothetical protein, conserved	31.791		(169-179), (270-280)	2	Cx9C
	Tb927.11.13860	hypothetical protein, conserved	29.725		(161-171), (177-187)	2	Cx9C
	Tb927.11.14500	Protein kinase domain containing protein, putative	48.044		(66-76), (383-393)	2	Cx9C
	Tb927.11.17460	variant surface glycoprotein (VSG), frameshifted and interrupted	41.356		(282-292), (337-347)	2	Cx9C
	Tb927.11.18270	variant surface glycoprotein (VSG), putative	36.576		(225-235), (285-295)	2	Cx9C
	Tb927.11.2170	hypothetical protein, conserved	46.547		(84-94), (184-194)	2	Cx9C
	Tb927.11.2780	hypothetical protein, conserved	42.204		(192-202), (226-236)	2	Cx9C
	Tb927.11.4060	leucine-rich repeat protein (LRRP), putative	37.078		(71-81), (94-104)	2	Cx9C
	Tb927.11.6380	hypothetical protein, conserved	32.284		(16-26), (123-133)	2	Cx9C
	Tb927.11.8710	hypothetical protein, conserved	49.18		(189-199), (260-270)	2	Cx9C
	Tb927.2.4420	MIZ/SP-RING zinc finger, putative	31.695		(209-219), (256-266)	2	Cx9C
	Tb927.2.4420	MIZ/SP-RING zinc finger, putative	31.695		(291-301), (338-348)	2	Cx9C
	Tb927.2.4750	hypothetical protein, conserved	34.646		(259-269), (312-322)	2	Cx9C
	Tb927.2.4900	hypothetical protein, conserved	34.715		(259-269), (312-322)	2	Cx9C
	Tb927.3.1530	CorA-like Mg2+ transporter protein, putative	46.555		(140-150), (396-406)	2	Cx9C
	Tb927.3.1980	hypothetical protein, conserved	32.643		(56-66), (211-221)	2	Cx9C
	Tb927.3.4530	hypothetical protein, conserved	26.774		(138-148), (186-196)	2	Cx9C
	Tb927.4.1030	Protein of unknown function (DUF501), putative	29.427		(26-36), (146-156)	2	Cx9C
	Tb927.4.4240	hypothetical protein, conserved	36.183		(56-66), (237-247)	2	Cx9C
	Tb927.4.4260	hypothetical protein, conserved	36.183		(56-66), (237-247)	2	Cx9C
	Tb927.4.4280	hypothetical protein, conserved	36.211		(56-66), (237-247)	2	Cx9C
	Tb927.4.5660	expression site-associated gene (ESAG, pseudogene), putative	42.261		(108-118), (181-191)	2	Cx9C
	Tb927.5.2620	hypothetical protein, conserved	48.704		(111-121), (228-238)	2	Cx9C
	Tb927.5.3020	hypothetical protein, conserved	45.934		(108-118), (398-408)	2	Cx9C
	Tb927.5.5490	Variant Surface Glycoprotein, putative	48.804		(306-316), (431-441)	2	Cx9C
	Tb927.5.5680	Variant Surface Glycoprotein, putative	35.207		(99-109), (274-284)	2	Cx9C
	Tb927.6.2860	WD domain, G-beta repeat, putative	48.966		(120-130), (196-206)	2	Cx9C
	Tb927.6.3130	queuine tRNA-ribosyltransferase, putative	44.736		(217-227), (275-285)	2	Cx9C
	Tb927.7.1020	hypothetical protein, conserved	35.979		(150-160), (213-223)	2	Cx9C
	Tb927.7.1250	hypothetical protein, conserved	35.696		(222-232), (291-301)	2	Cx9C
	Tb927.7.1270	hypothetical protein, conserved	35.715		(222-232), (291-301)	2	Cx9C	X
	Tb927.7.2310	DNA primase small subunit, putative	47.893		(152-162), (360-370)	2	Cx9C
	Tb927.7.2460	hypothetical protein, conserved	46.123		(152-162), (174-184)	2	Cx9C
	Tb927.7.620	hypothetical protein, conserved	43.011		(138-148), (165-175)	2	Cx9C	X
	Tb927.7.6370	Zinc finger, C3HC4 type (RING finger), putative	45.893		(43-53), (380-390)	2	Cx9C
	Tb927.7.7070	MYND finger, putative	49.45		(316-326), (337-347)	2	Cx9C
	Tb927.7.7310	hypothetical protein	25.051		(101-111), (210-220)	2	Cx9C
	Tb927.7.7490	Zinc finger, C3HC4 type (RING finger), putative	38.516		(82-92), (100-110)	2	Cx9C
	Tb927.7.7490	Zinc finger, C3HC4 type (RING finger), putative	38.516		(14-24), (32-42)	2	Cx9C
	Tb927.9.17330	variant surface glycoprotein (VSG, pseudogene), putative	47.8		(152-162), (371-381)	2	Cx9C
	Tb927.9.300	variant surface glycoprotein (VSG, pseudogene), putative	47.829		(379-389), (435-445)	2	Cx9C
	Tb927.9.4910	protein kinase, putative	43.172		(220-230), (355-365)	2	Cx9C
	Tb11.v5.0358	hypothetical protein, conserved	34.97		(40-44), (80-84), (92-96), (108-112), (132-136), (144-148), (190-194), (202-206), (226-230), (238-242), (290-294)	11	Cx3C
	Tb11.v5.0606	hypothetical protein, conserved	42.563		(11-15), (40-44), (69-73), (98-102), (127-131), (156-160), (185-189), (214-218), (243-247)	9	Cx3C
	Tb927.6.100	receptor-type adenylate cyclase GRESAG 4, pseudogene, putative	46.404		(60-64), (236-240), (242-246), (248-252), (254-258), (260-264), (266-270), (272-276), (367-371)	9	Cx3C
	Tb11.v5.0658	hypothetical protein, conserved	30.647		(14-18), (43-47), (72-76), (101-105), (130-134), (159-163), (188-192), (217-221)	8	Cx3C
	Tb927.8.3880	hypothetical protein, conserved	26.712		(104-108), (109-113), (138-142), (148-152), (154-158), (190-194)	6	Cx3C
	Tb927.8.3880	hypothetical protein, conserved	26.712		(166-170), (171-175), (200-204), (210-214), (216-220), (252-256)	6	Cx3C
	Tb927.8.3890	hypothetical protein, conserved	35.627		(188-192), (193-197), (217-221), (232-236), (238-242), (274-278)	6	Cx3C
	Tb927.8.3900	hypothetical protein, conserved	39.951		(233-237), (238-242), (262-266), (277-281), (283-287), (319-323)	6	Cx3C
	Tb11.v5.0863	hypothetical protein, conserved	47.838		(33-37), (202-206), (293-297), (413-417)	4	Cx3C
	Tb927.11.16780	hypothetical protein	41.141		(115-119), (241-245), (275-279), (302-306)	4	Cx3C
	Tb927.8.4600	Zinc finger, C3HC4 type (RING finger), putative	37.147		(55-59), (92-96), (301-305), (306-310)	4	Cx3C
	Tb11.v5.0570	Zinc finger, C3HC4 type (RING finger), putative	45.983		(39-43), (343-347), (391-395)	3	Cx3C
	Tb927.10.10720	Tetraspanin family, putative	33.625		(48-52), (57-61), (236-240)	3	Cx3C	X
	Tb927.10.16260	variant surface glycoprotein (VSG, pseudogene), putative	28.766		(8-12), (37-41), (71-75)	3	Cx3C
	Tb927.2.4440	hypothetical protein	26.767		(16-20), (179-183), (217-221)	3	Cx3C
	Tb927.6.3390	expression site-associated gene (ESAG, pseudogene), putative	48.34		(139-143), (151-155), (209-213)	3	Cx3C
	Tb927.6.4380	Protein of unknown function (DUF544), putative	46.522		(3-7), (133-137), (219-223)	3	Cx3C
	Tb927.6.560	cysteine peptidase C (CPC)	37.223	catB	(7-11), (154-158), (215-219)	3	Cx3C
	Tb927.7.1250	hypothetical protein, conserved	35.696		(188-192), (244-248), (308-312)	3	Cx3C
	Tb927.7.1270	hypothetical protein, conserved	35.715		(188-192), (244-248), (308-312)	3	Cx3C	X
	Tb927.7.6370	Zinc finger, C3HC4 type (RING finger), putative	45.893		(39-43), (342-346), (390-394)	3	Cx3C
	Tb927.8.3400	palmitoyl acyltransferase 12, putative	33.531		(20-24), (230-234), (269-273)	3	Cx3C
	Tb927.5.1550	mitochondrial carrier protein	34.084	MCP23	(21-25), (120-124)	2	Cx3C
	Tb927.8.6600	Glutathione S-transferase, C-terminal domain containing protein, putative	35.596	SAM35, putative	(74-78), (310-314)	2	Cx3C	X
	Tb927.9.13120	Present in the outer mitochondrial membrane proteome 8	27.916	POMP8	(46-50), (205-209)	2	Cx3C	X
	Tb05.5K5.530	variant surface glycoprotein (VSG), putative	49.473		(30-34), (409-413)	2	Cx3C
	Tb09.v4.0178	variant surface glycoprotein (VSG, pseudogene), putative	46.344		(146-150), (422-426)	2	Cx3C
	Tb10.v4.0034	SAP domain containing protein, putative	30.902		(128-132), (234-238)	2	Cx3C
	Tb10.v4.0113	variant surface glycoprotein (VSG, pseudogene), putative	49.936		(28-32), (406-410)	2	Cx3C
	Tb11.0420	hypothetical protein	39.513		(65-69), (239-243)	2	Cx3C
	Tb11.1520	hypothetical protein, conserved	29.431		(113-117), (226-230)	2	Cx3C
	Tb11.v5.0381	hypothetical protein, conserved	26.302		(150-154), (158-162)	2	Cx3C
	Tb11.v5.0439	hypothetical protein, conserved	29.371		(113-117), (226-230)	2	Cx3C
	Tb11.v5.0590	SET domain containing protein, putative	48.193		(222-226), (364-368)	2	Cx3C
	Tb11.v5.0700	hypothetical protein, conserved	42.288		(288-292), (352-356)	2	Cx3C	X
	Tb11.v5.0765	N-acetylglucosaminyl-phosphatidylinositol biosynthetic protein, putative	48.542		(307-311), (407-411)	2	Cx3C
	Tb11.v5.0794	PHD-zinc-finger like domain containing protein, putative	28.592		(32-36), (118-122)	2	Cx3C
	Tb11.v5.0802	hypothetical protein, conserved	34.232		(93-97), (224-228)	2	Cx3C
	Tb927.10.12940	predicted zinc finger protein	34.476		(238-242), (282-286)	2	Cx3C	X
	Tb927.10.30	variant surface glycoprotein (VSG, pseudogene), putative	48.344		(50-54), (237-241)	2	Cx3C
	Tb927.10.4440	predicted SAP domain protein	30.902		(128-132), (234-238)	2	Cx3C
	Tb927.10.6560	Protein of unknown function DUF72, putative	49.028		(99-103), (155-159)	2	Cx3C
	Tb927.10.7450	Ribosomal RNA processing protein 41A	27.511	RRP41A	(36-40), (182-186)	2	Cx3C
	Tb927.10.9860	Mitochondrial N(5)-glutamine methyltransferase MTQ1, putative	47.493		(175-179), (219-223)	2	Cx3C	X
	Tb927.11.10320	TatD related DNase, putative	43.352		(134-138), (382-386)	2	Cx3C
	Tb927.11.11960	hypothetical protein, conserved	34.964		(33-37), (108-112)	2	Cx3C
	Tb927.11.12000	hypothetical protein, conserved	33.266		(25-29), (276-280)	2	Cx3C
	Tb927.11.12710	variant surface glycoprotein (VSG)-related, putative	46.331		(5-9), (165-169)	2	Cx3C
	Tb927.11.13990	GDP-L-fucose synthetase, putative	36.09		(110-114), (245-249)	2	Cx3C	X
	Tb927.11.15770	hypothetical protein, conserved	38.373		(42-46), (238-242)	2	Cx3C
	Tb927.11.19020	hypothetical protein	36.047		(173-177), (286-290)	2	Cx3C
	Tb927.11.2940	hypothetical protein, conserved	41.286		(267-271), (286-290)	2	Cx3C
	Tb927.11.4120	leucine-rich repeat protein (LRRP), putative	45.357		(290-294), (362-366)	2	Cx3C
	Tb927.11.4560	hypothetical protein, conserved	31.596		(7-11), (44-48)	2	Cx3C
	Tb927.11.5870	hypothetical protein, conserved	47.775		(55-59), (157-161)	2	Cx3C
	Tb927.11.6650	hypothetical protein	25.937		(151-155), (157-161)	2	Cx3C
	Tb927.11.7890	zinc finger CCCH domain containing protein 44	48.179	ZC3H44	(16-20), (151-155)	2	Cx3C
	Tb927.11.9160	ATPase-like protein, putative	49.908		(13-17), (63-67)	2	Cx3C
	Tb927.11.9660	Zinc finger, C3HC4 type (RING finger), putative	25.87		(68-72), (208-212)	2	Cx3C
	Tb927.11.9660	Zinc finger, C3HC4 type (RING finger), putative	25.87		(117-121), (257-261)	2	Cx3C
	Tb927.2.4150	hypothetical protein, conserved	35.075		(103-107), (206-210)	2	Cx3C
	Tb927.3.1450	CorA-like Mg2+ transporter protein, putative	43.307		(146-150), (189-193)	2	Cx3C	X
	Tb927.3.1530	CorA-like Mg2+ transporter protein, putative	46.555		(146-150), (217-221)	2	Cx3C
	Tb927.3.1540	CAAX amino terminal protease, putative	33.832		(7-11), (227-231)	2	Cx3C
	Tb927.3.3420	hypothetical protein (pseudogene)	29.131		(113-117), (226-230)	2	Cx3C
	Tb927.3.4530	hypothetical protein, conserved	26.774		(148-152), (164-168)	2	Cx3C
	Tb927.4.2810	hypothetical protein	30.884		(117-121), (169-173)	2	Cx3C
	Tb927.4.3720	Uncharacterized conserved protein (DUF2039), putative	25.968		(48-52), (99-103)	2	Cx3C
	Tb927.4.500	FHA domain containing protein, putative	46.402		(153-157), (193-197)	2	Cx3C
	Tb927.4.680	hypothetical protein, conserved	32.468		(201-205), (265-269)	2	Cx3C
	Tb927.5.140	hypothetical protein, conserved	25.669		(61-65), (76-80)	2	Cx3C
	Tb927.5.3530	hypothetical protein, conserved	29.118		(216-220), (226-230)	2	Cx3C
	Tb927.6.1130	hypothetical protein, conserved	49.974		(415-419), (452-456)	2	Cx3C
	Tb927.7.1680	Uncharacterised conserved protein (DUF2305), putative	36.327		(154-158), (237-241)	2	Cx3C
	Tb927.7.2040	hypothetical protein, conserved	30.82		(46-50), (174-178)	2	Cx3C
	Tb927.7.390	hypothetical protein, conserved	47.004		(10-14), (231-235)	2	Cx3C
	Tb927.7.5620	SET domain containing protein, putative	48.223		(222-226), (364-368)	2	Cx3C	X
	Tb927.7.6700	hypothetical protein	29.604		(109-113), (244-248)	2	Cx3C
	Tb927.8.1140	hypothetical protein, conserved	38.292		(207-211), (344-348)	2	Cx3C
	Tb927.8.2690	SET domain containing protein, putative	43.739		(129-133), (156-160)	2	Cx3C
	Tb927.8.3140	NAD dependent deacetylase, putative	33.545		(145-149), (200-204)	2	Cx3C
	Tb927.8.4700	amino acid transporter, putative	49.684	AATP6	(263-267), (376-380)	2	Cx3C
	Tb927.8.4710	amino acid transporter, putative	49.683		(263-267), (376-380)	2	Cx3C
	Tb927.8.4730	amino acid transporter, putative	49.683		(263-267), (376-380)	2	Cx3C
	Tb927.8.4740	amino acid transporter, putative	49.684		(263-267), (376-380)	2	Cx3C	X
	Tb927.8.6530	SET domain containing protein, putative	41.896		(169-173), (364-368)	2	Cx3C	X
	Tb927.8.6590	Outer mitochondrial membrane transport complex protein/Glutathione S-transferase, C-terminal domain containing protein, putative	34.237		(109-113), (170-174)	2	Cx3C
	Tb927.8.6780	hypothetical protein, conserved	42.871		(243-247), (369-373)	2	Cx3C
	Tb927.9.1010	variant surface glycoprotein (VSG, pseudogene), putative	45.199		(34-38), (413-417)	2	Cx3C
	Tb927.9.15020	hypothetical protein, conserved	34.315		(45-49), (180-184)	2	Cx3C	X
	Tb927.9.2130	hypothetical protein, conserved	36.411		(232-236), (1237-1241)	2	Cx3C
