# Supplementary material for: Charting organellar importomes by quantitative mass spectrometry
Source: Nat Commun. 2017 May 9;8:15272. doi: 10.1038/ncomms15272 (PMC5436138; doi:10.1038/ncomms15272)
Supplement: Supplementary Data 10 — SILAC-MS data showing PEX14 knockdown-induced changes in protein levels detected in glycosome-containing fractions from procyclic T. brucei cells. MS data (n = 3) were processed as described for Supplementary Data 1. Proteins listed were identified with ≥ 2 different peptides (one of which unique) across all replicates and a false discovery rate of < 0.01. [file ncomms15272-s11.xls]

## Sheet: Column Headers
	Supplementary Data 10: SILAC-MS data showing PEX14 knockdown-induced changes in protein levels detected in glycosome-containing fractions from procyclic T. brucei cells. MS data (n = 3) were processed as described for Supplementary Data 1. Proteins listed were identified with ≥ 2 different peptides (one of which unique) across all replicates and a false discovery rate of < 0.01.
	Protein Group ID	Unique identifier given by MaxQuant for each entry in the "proteinGroups.txt" output file
	Protein IDs (TriTrypDB 8.1)	Protein ID(s) according to the TriTrypDB version 8.1
	Protein IDs (TriTrypDB < 8.1)	Protein ID(s) according to previous versions of the TriTrypDB (i.e. < version 8.1)
	Product Description	Description of the protein retrieved from the TriTrypDB (version 8.1)
	Gene Name	Corresponding gene name
	UniProt ID	UniProt accession number as provided by the TriTrypDB (version 8.1)
	Mol. Weight [kDa]	Theoretical molecular weight (in kDa) of the leading protein sequence contained in the protein group
	Sequence Coverage [%]	Percentage of the sequence that is covered by the identified peptides
	Q-Value	Local false discovery rate
	Peptides (Replicates 1 - 3)	Number of distinct peptide sequences identified across all replicates of this dataset that are assigned to the respective protein group
	Unique Peptides (Replicates 1 - 3)	Number of peptide sequences identified across all replicates of this dataset that are unique for the respective protein group
	Fold Change	Fold change in protein abundance in RNAi-induced samples compared to uninduced control samples
	Mean log2 Ratio Normalized +/- Tet	Mean of log2-transformed normalized protein ratios across all three replicates
	p-Value	p-Value determined using a two-sided Student's t-test
	-log2 p-Value	Negative log2-value of the p-value
	Present in the Glycosomal Reference Set	Proteins present in the glycosomal protein reference set as defined in this study (see Supplementary Data 11)
	Glycosome-associated Proteins	Proteins associated with glycosomes according to Güther et al.,2013 (Supplementary Reference # 21) and annotation in the gene ontology (GO) "Cellular Component", i.e. annotated as "glycosome" (GO:0020015) and/or "peroxisome" (GO:0005777)
	PTS1 according to PSORT II	Proteins containing a peroxisomal targeting signal 1 (PTS1) according to the Protein Subcellular Localization Prediction Tool PSORT II; the PSORT II analysis was performed for proteins significantly reduced in abundance following PEX14 knockdown
	KEGG pathway description	Entries in this column are derived from the KEGG Pathway database (http://www.genome.jp/kegg/pathway.html)
	GOCC	Annotation according to gene ontology (GO) 'Cellular Component'
	GOBP	Annotation according to gene ontology (GO) 'Biological Process'
	GOMF	Annotation according to gene ontology (GO) 'Molecular Function'
	Peptides	Number of distinct peptide sequences identified that are assigned to the respective protein group per replicate
	Unique Peptides	Number of peptide sequences that are unique for the respective protein group per replicate
	Ratio Normalized +/- Tet	Normalized ratio between differentially SILAC-labeled corresponding peptide species. For normalization, the median of ratio sub-populations was shifted to 1. Ratios are given as tetracycline (Tet)-treated (+) versus untreated (-)
	log2 Ratio Normalized +/- Tet	Log2-transformed values of normalized ratios
	Ratio Variability [%]	Coefficient of variability over all redundant quantifiable peptides of a replicate; calculated as standard deviation of the natural logarithm of the ratios multiplied with 100
	Ratio Count	Number of redundant SILAC peptide pairs per replicate used for quantification
	Intensity	Total MS1 intensity of all isotopic clusters associated with the identified amino acid sequence per replicate
	Intensity L	Total MS1 intensity of the isotopic clusters belonging to the light (L) labeled partner per replicate
	Intensity H	Total MS1 intensity of the isotopic clusters belonging to the heavy (H) labeled partner per replicate

## Sheet: Suppl. Data 10
												Data determined across Replicates 1 - 3											Replicate 1									Replicate 2									Replicate 3
	Protein Group ID	Protein IDs (TriTrypDB 8.1)	Protein IDs (TriTrypDB < 8.1)	Product Description	Gene Name	UniProt ID	Mol. Weight [kDa]	Sequence Coverage [%]	Q-Value	Peptides (Replicates 1 - 3)	Unique Peptides (Replicates 1 - 3)	Fold Change	Mean log2 Ratio Normalized +/- Tet	p-Value	-log2 p-Value	Present in the Glycosomal Reference Set	Glycosome-associated Proteins	PTS1 according to PSORT II	KEGG pathway description	GOCC	GOBP	GOMF	Peptides	Unique Peptides	Ratio Normalized +/- Tet	log2 Ratio Normalized +/- Tet	Ratio Variability [%]	Ratio Count	Intensity	Intensity L	Intensity H	Peptides	Unique Peptides	Ratio Normalized +/- Tet	log2 Ratio Normalized +/- Tet	Ratio Variability [%]	Ratio Count	Intensity	Intensity L	Intensity H	Peptides	Unique Peptides	Ratio Normalized +/- Tet	log2 Ratio Normalized +/- Tet	Ratio Variability [%]	Ratio Count	Intensity	Intensity L	Intensity H
	892	Tb927.11.14780	Tb11.01.6410, Tb11.01.6410:mRNA, Tb11.01.6410:pep	phosphomannose isomerase, putative		Q381V7	46.482	23.7	0	11	10	0.115984	-3.108	0.00071712	10.4455	X	X		Metabolic pathways;Amino sugar and nucleotide sugar metabolism;Biosynthesis of secondary metabolites;Fructose and mannose metabolism	intracellular,cell,cellular_component,intracellular part,cytoplasm,cell part	carbohydrate metabolic process,primary metabolic process,metabolic process,biological_process,organic substance metabolic process	cation binding,transition metal ion binding,intramolecular oxidoreductase activity, interconverting aldoses and ketoses,metal ion binding,isomerase activity,molecular_function,zinc ion binding,catalytic activity,intramolecular oxidoreductase activity,ion binding,binding,mannose-6-phosphate isomerase activity	4	4	0.129638	-2.94744	33.683	5	228020000	45871000	182150000	7	6	0.11266	-3.14995	32.731	7	166660000	147300000	19367000	8	7	0.10683	-3.22661	15.285	3	560640000	471860000	88778000
	1545	Tb927.4.3160	Tb04.2H8.550	dihydroxyacetone phosphate acyltransferase, putative (DAT)	DAT	Q583Z3	137.14	14.8	0	16	16	0.11814	-3.08143	0.014578	6.10006	X	X		Peroxisome;Glycerophospholipid metabolism	intracellular organelle,intracellular,glycosome,intracellular membrane-bounded organelle,cell,cytoplasmic part,cellular_component,intracellular part,membrane-bounded organelle,microbody,organelle,cytoplasm,peroxisome,cell part	single-organism biosynthetic process,single-organism cellular process,ether lipid biosynthetic process,glycerol ether metabolic process,lipid biosynthetic process,organic substance biosynthetic process,biosynthetic process,primary metabolic process,ether metabolic process,small molecule metabolic process,single-organism metabolic process,cellular process,cellular lipid biosynthetic process,cellul…	transferase activity,molecular_function,transferase activity, transferring acyl groups,catalytic activity	6	6	0.193693	-2.36815	48.392	14	203460000	62732000	140730000	12	12	0.079919	-3.64532	72.426	6	211390000	176430000	34954000	8	8	0.10652	-3.2308	32.376	5	47197000	42535000	4662200
	2230	Tb927.8.6640	Tb08.30K1.500	hypothetical protein, conserved		Q57TU9	67.498	18.2	0	10	10	0.133939	-2.90035	0.00553778	7.49648	X	X			intracellular organelle,intracellular,intracellular membrane-bounded organelle,cell,cytoplasmic part,cellular_component,intracellular part,membrane-bounded organelle,mitochondrion,organelle,cytoplasm,cell part	oxidation-reduction process,single-organism metabolic process,metabolic process,single-organism process,biological_process	oxidoreductase activity, acting on the aldehyde or oxo group of donors,molecular_function,oxidoreductase activity,catalytic activity,oxidoreductase activity, acting on the aldehyde or oxo group of donors, NAD or NADP as acceptor	5	5	0.102097	-3.29199	38.605	3	360850000	60672000	300180000	8	8	0.17151	-2.54364	87.597	4	144410000	94621000	49789000	8	8	0.13722	-2.86544	85.173	4	407810000	280900000	126910000
	604	Tb927.10.5760	TRYP_x-70a06.p2kb545_165, Tb10.70.1200	adenylate kinase, putative		Q38B28	24.31	27	0	5	5	0.134294	-2.89653	0.0724109	3.78765	X	X		Metabolic pathways;Purine metabolism;Biosynthesis of secondary metabolites;Biosynthesis of antibiotics		nucleotide metabolic process,organophosphate metabolic process,single-organism cellular process,nucleobase-containing compound metabolic process,primary metabolic process,nucleoside phosphate metabolic process,nucleobase-containing small molecule interconversion,cellular nitrogen compound metabolic process,nucleotide phosphorylation,nitrogen compound metabolic process,phosphate-containing compoun…	nucleoside phosphate binding,transferase activity, transferring phosphorus-containing groups,anion binding,nucleotide binding,nucleobase-containing compound kinase activity,ATP binding,purine ribonucleotide binding,transferase activity,purine ribonucleoside binding,purine nucleoside binding,molecular_function,ribonucleoside binding,adenylate kinase activity,small molecule binding,catalytic activi…	4	4	0.168913	-2.56565	41.226	5	163710000	39678000	124030000	1	1				0	1074800	1074800	0	2	2	0.10677	-3.22742	45.935	4	57246000	46136000	11109000
	724	Tb927.10.9890;Tb11.v5.0458	TRYPtp6k15-3d06.p1c_63, Tb10.6k15.0400	hypothetical protein, conserved		Q389Y7	97.192	34.3	0	22	22	0.142485	-2.81112	0.000420739	11.2148	X	X						10	10	0.148989	-2.74672	42.527	7	497120000	94707000	402410000	11	11	0.14758	-2.76043	65.202	8	360170000	288790000	71385000	16	16	0.13156	-2.92621	19.086	4	123850000	101490000	22357000
	2214	Tb927.8.6170	Tb08.11J15.550	transketolase, putative (TK)	TK	Q57YL8	72.609	18.2	0	10	10	0.159615	-2.64734	0.0107428	6.54049		X		Pentose phosphate pathway;Biosynthesis of antibiotics;Metabolic pathways;Carbon metabolism;Biosynthesis of secondary metabolites;Biosynthesis of amino acids	intracellular organelle,intracellular,glycosome,intracellular membrane-bounded organelle,cell,cytoplasmic part,cellular_component,intracellular part,membrane-bounded organelle,microbody,organelle,cytoplasm,peroxisome,cell part	nucleotide metabolic process,organophosphate metabolic process,single-organism cellular process,carbohydrate derivative catabolic process,ribose phosphate metabolic process,oxidoreduction coenzyme metabolic process,pentose-phosphate shunt,nucleobase-containing compound metabolic process,pyridine-containing compound metabolic process,coenzyme metabolic process,primary metabolic process,carbohydrat…	transferase activity, transferring aldehyde or ketonic groups,transketolase activity,transferase activity,molecular_function,catalytic activity	6	6	0.214823	-2.21878	56.644	8	529110000	130570000	398550000	6	6	0.16974	-2.5586	61.311	6	136170000	110740000	25428000	4	4	0.11152	-3.16463	122.82	3	226620000	174850000	51774000
	739	Tb927.11.1020	Tb11.03.0090, Tb11.03.0090:mRNA, Tb11.03.0090:pep	ribokinase, putative		Q387E8	35.288	22.2	0	7	7	0.172727	-2.53343	0.00486646	7.68291	X	X		Pentose phosphate pathway		carbohydrate metabolic process,primary metabolic process,D-ribose metabolic process,monosaccharide metabolic process,single-organism metabolic process,single-organism carbohydrate metabolic process,metabolic process,single-organism process,biological_process,pentose metabolic process,organic substance metabolic process	phosphotransferase activity, alcohol group as acceptor,ribokinase activity,transferase activity, transferring phosphorus-containing groups,carbohydrate kinase activity,transferase activity,molecular_function,catalytic activity,kinase activity	7	7	0.205935	-2.27974	35.973	11	2485700000	478760000	2007000000	6	6	0.18358	-2.44552	38.797	8	894870000	749310000	145560000	6	6	0.13631	-2.87504	54.758	9	1959500000	1597300000	362260000
	1725	Tb927.6.1500	Tb06.28P18.170	alkyl-dihydroxyacetone phosphate synthase,alkylglycerone-phosphate synthase ,alkyl-DHAP synthase (DHAP)	DHAP	Q585R0	69.067	59.4	0	33	33	0.174822	-2.51604	0.000126139	12.9527	X	X		Metabolic pathways;Ether lipid metabolism;Peroxisome	intracellular organelle,intracellular,glycosome,intracellular membrane-bounded organelle,cell,cytoplasmic part,cellular_component,intracellular part,membrane-bounded organelle,microbody,organelle,cytoplasm,peroxisome,cell part	single-organism biosynthetic process,single-organism cellular process,ether lipid biosynthetic process,glycerol ether metabolic process,lipid biosynthetic process,organic substance biosynthetic process,biosynthetic process,primary metabolic process,ether metabolic process,oxidation-reduction process,small molecule metabolic process,single-organism metabolic process,cellular process,cellular lipid…	alkylglycerone-phosphate synthase activity,nucleoside phosphate binding,cofactor binding,oxidoreductase activity, acting on CH-OH group of donors,anion binding,nucleotide binding,transferase activity,transferase activity, transferring alkyl or aryl (other than methyl) groups,flavin adenine dinucleotide binding,molecular_function,oxidoreductase activity,oxidoreductase activity, acting on the CH-OH…	26	26	0.173037	-2.53084	31.972	30	1737100000	460700000	1276400000	26	26	0.18157	-2.4614	32.319	27	657120000	503950000	153160000	21	21	0.17006	-2.55588	67.656	17	652170000	496060000	156110000
	2243	Tb927.8.7170	Tb08.10K10.600	inositol polyphosphate 1-phosphatase, putative		Q57YS3	42.081	17.4	0	5	5	0.175311	-2.51202	0.0216035	5.53259	X	X		Metabolic pathways;Phosphatidylinositol signaling system;Inositol phosphate metabolism	intracellular organelle,intracellular,intracellular membrane-bounded organelle,cell,cytoplasmic part,cellular_component,intracellular part,membrane-bounded organelle,mitochondrion,organelle,cytoplasm,cell part	organophosphate metabolic process,single-organism cellular process,primary metabolic process,phosphate-containing compound metabolic process,phosphatidylinositol phosphorylation,single-organism metabolic process,cellular process,phosphorylation,glycerolipid metabolic process,cellular metabolic process,lipid phosphorylation,phosphorus metabolic process,metabolic process,phospholipid metabolic proc…		2	2	0.104385	-3.26001	32.815	3	254610000	43655000	210960000	4	4	0.23597	-2.08332	61.594	4	22690000	17274000	5415700	3	3	0.21874	-2.19271	60.454	5	96319000	74102000	22217000
	1429	Tb927.3.4610	Tb03.48K5.80	hypothetical protein, conserved		Q582S4	330.3	0.7	0.0022604	2	2	0.1778	-2.49168	0.491476	1.02481								1	1	0.955384	-0.065848		1	3390600	1934200	1456500	0	0				0	0	0	0	1	1	0.033089	-4.9175		1	3873100	3765700	107400
	483	Tb927.10.16120	TRYP_x-61h03.q2kb185_21, Tb10.61.0150, embl.263	inosine-5'-monophosphate dehydrogenase,IMP dehydrogenase		Q387Q3	48.481	46.3	0	16	16	0.185587	-2.42983	0.000974313	10.0033	X	X	X	Metabolic pathways;Purine metabolism;Biosynthesis of secondary metabolites		nucleotide metabolic process,single-organism biosynthetic process,heterocycle biosynthetic process,organophosphate metabolic process,single-organism cellular process,ribonucleotide metabolic process,ribose phosphate metabolic process,cellular nitrogen compound biosynthetic process,nucleobase-containing compound metabolic process,organic substance biosynthetic process,biosynthetic process,primary …	oxidoreductase activity, acting on CH-OH group of donors,molecular_function,oxidoreductase activity,oxidoreductase activity, acting on the CH-OH group of donors, NAD or NADP as acceptor,IMP dehydrogenase activity,catalytic activity,protein binding,binding	9	9	0.16723	-2.5801	24.492	4	622970000	172460000	450510000	6	6	0.19805	-2.33606	26.843	4	125510000	94249000	31258000	13	13	0.193	-2.37333	16.49	9	567850000	421490000	146360000
	2037	Tb927.7.7500;Tb927.5.300b;Tb927.5.300;Tb11.v5.0215	Tb07.30D13.200	thymine-7-hydroxylase, putative (TLP7)	TLP7	Q57TY7	36.926	7.2	0	2	2	0.193305	-2.37105	0.0132171	6.24145	X	X				oxidation-reduction process,single-organism metabolic process,metabolic process,single-organism process,biological_process	oxidoreductase activity, acting on paired donors, with incorporation or reduction of molecular oxygen, 2-oxoglutarate as one donor, and incorporation of one atom each of oxygen into both donors,cation binding,transition metal ion binding,metal ion binding,ferrous iron binding,molecular_function,oxidoreductase activity,dioxygenase activity,catalytic activity,oxidoreductase activity, acting on pair…	2	2	0.200016	-2.32181	64.472	2	20281000	6022900	14258000	1	1	0.18682	-2.42028		1	9046800	7121700	1925100	0	0				0	0	0	0
	500	Tb927.10.2020	Tb10.70.5800	hexokinase (HK2)	HK2	Q38C41	51.148	69	0	40	2	0.221716	-2.17322	0.00554581	7.49439	X	X		Galactose metabolism;Glycolysis / Gluconeogenesis;Amino sugar and nucleotide sugar metabolism;Fructose and mannose metabolism;Starch and sucrose metabolism;Biosynthesis of antibiotics;Metabolic pathways;Carbon metabolism;Biosynthesis of secondary metabolites	intracellular organelle,intracellular,glycosome,intracellular membrane-bounded organelle,cell,cytoplasmic part,cellular_component,intracellular part,membrane-bounded organelle,microbody,organelle,cytoplasm,peroxisome,cell part	glycolytic process,monocarboxylic acid metabolic process,single-organism cellular process,generation of precursor metabolites and energy,carbohydrate metabolic process,carbohydrate catabolic process,primary metabolic process,organic acid metabolic process,carboxylic acid metabolic process,small molecule metabolic process,catabolic process,single-organism metabolic process,cellular process,single-…	hexokinase activity,nucleoside phosphate binding,phosphotransferase activity, alcohol group as acceptor,transferase activity, transferring phosphorus-containing groups,carbohydrate kinase activity,anion binding,nucleotide binding,ATP binding,purine ribonucleotide binding,transferase activity,purine ribonucleoside binding,purine nucleoside binding,molecular_function,ribonucleoside binding,small mo…	35	1	0.182372	-2.45504	55.346	4	179760000	50666000	129090000	29	1	0.22182	-2.17254	30.965	4	86085000	67399000	18686000	40	2	0.26942	-1.89207	35.089	4	254700000	197270000	57430000
	1490	Tb927.4.1360	Tb04.2L9.540	hypothetical protein, conserved		Q581U5	32.547	30.4	0	7	7	0.225612	-2.14809	0.000578151	10.7563	X	X		Metabolic pathways;Glycolysis / Gluconeogenesis;Biosynthesis of secondary metabolites;Biosynthesis of antibiotics		carbohydrate metabolic process,primary metabolic process,metabolic process,biological_process,organic substance metabolic process	isomerase activity,molecular_function,carbohydrate binding,catalytic activity,binding	6	6	0.238328	-2.06898	38.521	6	789690000	222290000	567400000	3	3	0.22845	-2.13005	17.574	8	181760000	135560000	46207000	3	3	0.21092	-2.24523	17.032	9	463760000	340690000	123080000
	1048	Tb927.11.3850	Tb11.02.1340, Tb11.02.1340:mRNA, Tb11.02.1340:pep	AMP deaminase, putative		Q386C9	175.55	14.8	0	22	22	0.231831	-2.10886	0.00112953	9.79006	X	X				single-organism biosynthetic process,heterocycle biosynthetic process,organophosphate metabolic process,single-organism cellular process,cellular nitrogen compound biosynthetic process,nucleobase-containing compound metabolic process,organic substance biosynthetic process,biosynthetic process,primary metabolic process,nucleoside phosphate metabolic process,cellular nitrogen compound metabolic pro…	molecular_function,catalytic activity,deaminase activity	10	10	0.211896	-2.23857	38.471	12	510350000	148460000	361900000	17	17	0.23427	-2.09376	62.173	12	726120000	439040000	287080000	11	11	0.251	-1.99424	43.788	6	64338000	47543000	16795000
	303	Tb927.1.4490		acetyltransferase, putative		Q4GYC9	19.682	14	0.00047985	3	3	0.232962	-2.10183	0.250852	1.99509	X	X				metabolic process,biological_process	transferase activity, transferring acyl groups other than amino-acyl groups,N-acyltransferase activity,acyl-CoA oxidase activity,N-acetyltransferase activity,transferase activity,molecular_function,oxidoreductase activity,acetyltransferase activity,palmitoyl-CoA oxidase activity,oxidoreductase activity, acting on the CH-CH group of donors, oxygen as acceptor,transferase activity, transferring acy…	0	0				0	0	0	0	3	3	0.12712	-2.97574	87.448	3	39870000	29729000	10141000	3	3	0.42693	-1.22793	83.648	3	102650000	70189000	32459000
	1657	Tb927.5.2650	Tb05.26K5.770	L-galactonolactone oxidase,D-arabinonolactone oxidase (GAL/ALO)	GAL/ALO	Q57ZU1	58.791	11.9	0	4	4	0.233358	-2.09938	0.323124	1.62984	X	X			intracellular organelle,intracellular,glycosome,membrane,intracellular membrane-bounded organelle,cell,cytoplasmic part,cellular_component,intracellular part,membrane-bounded organelle,microbody,organelle,cytoplasm,peroxisome,cell part	single-organism biosynthetic process,single-organism cellular process,vitamin biosynthetic process,organic substance biosynthetic process,biosynthetic process,carbohydrate metabolic process,water-soluble vitamin metabolic process,organic acid biosynthetic process,primary metabolic process,vitamin metabolic process,monosaccharide biosynthetic process,organic acid metabolic process,carboxylic acid …	L-galactonolactone oxidase activity,nucleoside phosphate binding,cofactor binding,oxidoreductase activity, acting on CH-OH group of donors,anion binding,nucleotide binding,oxidoreductase activity, acting on the CH-OH group of donors, oxygen as acceptor,flavin adenine dinucleotide binding,D-arabinono-1,4-lactone oxidase activity,molecular_function,oxidoreductase activity,oxidoreductase activity, a…	4	4	0.103882	-3.26698	124.79	4	233560000	153150000	80407000	0	0				0	0	0	0	1	1	0.52421	-0.931783		1	3456900	1846100	1610800
	280	Tb927.1.2820;Tb927.1.2850;Tb927.1.2880		pteridine transporter, putative		Q4GYU2	70.808	25.5	0	13	12	0.233883	-2.09614	0.007414	7.07553						organic substance transport,transport,biopterin transport,establishment of localization,nitrogen compound metabolic process,cofactor transport,cellular aromatic compound metabolic process,single-organism localization,cellular process,heterocycle metabolic process,pteridine metabolic process,localization,cellular metabolic process,organonitrogen compound metabolic process,metabolic process,nitroge…	transporter activity,molecular_function,biopterin transporter activity,cofactor transporter activity	8	7	0.2856	-1.80793	34.76	12	567670000	173400000	394280000	7	6	0.18539	-2.43136	52.151	9	398260000	308230000	90028000	13	12	0.24163	-2.04913	22.072	16	380400000	270890000	109510000
	1739	Tb927.6.1930	Tb06.28P18.1130	hypothetical protein, conserved		Q585L8	37.585	7.8	0	2	2	0.246667	-2.01936	0.39537	1.33872							molecular_function,protein binding,binding	1	1	0.0182	-5.77992		1	1261900000	60157000	1201800000	2	2	0.9686	-0.0460271		1	8345200	3413200	4932000	1	1	0.85137	-0.232142		1	18996000	8202400	10794000
	1869	Tb927.7.1790	Tb07.43M14.200	Adenine phosphoribosyltransferase, putative		Q57V31	25.624	17.4	0	2	2	0.249254	-2.00431	0.163267	2.6147	X	X		Metabolic pathways;Purine metabolism		single-organism biosynthetic process,purine ribonucleoside biosynthetic process,heterocycle biosynthetic process,single-organism cellular process,purine ribonucleoside salvage,cellular nitrogen compound biosynthetic process,nucleobase-containing compound metabolic process,organic substance biosynthetic process,biosynthetic process,primary metabolic process,carbohydrate derivative metabolic proces…	transferase activity, transferring glycosyl groups,transferase activity,molecular_function,transferase activity, transferring pentosyl groups,catalytic activity,adenine phosphoribosyltransferase activity	2	2	0.358809	-1.47871	115.92	2	70516000	32081000	38436000	0	0				0	0	0	0	1	1	0.17315	-2.52991	22.248	2	64968000	52409000	12559000
	1684	Tb927.5.3810	Tb05.6E7.750	orotidine-5-phosphate decarboxylase/orotate phosphoribosyltransferase, putative,OMPDCase-OPRTase, putative		Q57U85	49.955	42.1	0	22	22	0.254801	-1.97255	0.00241235	8.69534		X	X	Metabolic pathways;Pyrimidine metabolism	intracellular organelle,intracellular,glycosome,intracellular membrane-bounded organelle,cell,cytoplasmic part,cellular_component,intracellular part,membrane-bounded organelle,microbody,organelle,cytoplasm,peroxisome,cell part	nucleotide metabolic process,single-organism biosynthetic process,pyrimidine-containing compound metabolic process,heterocycle biosynthetic process,organophosphate metabolic process,single-organism cellular process,ribonucleotide metabolic process,ribose phosphate metabolic process,pyrimidine-containing compound biosynthetic process,pyrimidine nucleobase metabolic process,cellular nitrogen compou…	carboxy-lyase activity,orotate phosphoribosyltransferase activity,transferase activity, transferring glycosyl groups,lyase activity,transferase activity,carbon-carbon lyase activity,molecular_function,transferase activity, transferring pentosyl groups,catalytic activity,orotidine-5'-phosphate decarboxylase activity	15	15	0.26062	-1.93998	25.448	33	2399800000	793080000	1606700000	16	16	0.28261	-1.82312	31.423	20	917830000	643080000	274750000	19	19	0.2246	-2.15457	29.537	34	2628900000	1896600000	732330000
	1427	Tb927.3.4420	Tb03.26J7.730	hypothetical protein, conserved		Q580K0	49.984	7.4	0	2	2	0.257797	-1.95569	0.00654829	7.25467	X	X			intracellular organelle,intracellular,intracellular membrane-bounded organelle,cell,cytoplasmic part,cellular_component,intracellular part,membrane-bounded organelle,mitochondrion,organelle,cytoplasm,cell part			2	2	0.259646	-1.94538	1.5226	2	20488000	5662000	14826000	1	1	0.31089	-1.68552		1	3004300	2374100	630200	1	1	0.21225	-2.23616		1	10832000	8007800	2823800
	1039	Tb927.11.3620	Tb11.02.1105, Tb11.02.1105:mRNA, Tb11.02.1105:pep	nucleobase/nucleoside transporter 8.1 (NT8.1)	NT8.1	Q386F0	47.652	22.8	0	9	2	0.272216	-1.87718	0.0207515	5.59064					membrane part,integral component of membrane,membrane,cell,side of membrane,external side of plasma membrane,intrinsic component of membrane,plasma membrane part,cellular_component,cell surface,cell periphery,plasma membrane,cell part	organic substance transport,transport,nucleobase transport,establishment of localization,single-organism localization,localization,nitrogen compound transport,single-organism process,single-organism transport,biological_process	carbohydrate derivative transporter activity,transporter activity,nucleobase-containing compound transmembrane transporter activity,nucleoside transmembrane transporter activity,molecular_function,transmembrane transporter activity,substrate-specific transmembrane transporter activity,substrate-specific transporter activity,nucleobase transmembrane transporter activity	7	2	0.188793	-2.40512	13.484	8	389460000	95529000	293930000	9	2	0.35812	-1.48149	11.064	8	257640000	164460000	93184000	7	2	0.29835	-1.74492	9.9567	10	93057000	63608000	29449000
	422	Tb927.10.1470;Tb927.10.1400	TRYP_x-70a06.p2kb545_900, Tb10.70.6540	hypoxanthine-guanine phosphoribosyltransferase (HGPRT)	HGPRT	Q38C93	23.372	30.5	0	6	6	0.295127	-1.76059	0.100634	3.31281					intracellular,cell,cellular_component,intracellular part,cytoplasm,cell part	single-organism biosynthetic process,purine ribonucleoside biosynthetic process,heterocycle biosynthetic process,single-organism cellular process,purine ribonucleoside salvage,cellular nitrogen compound biosynthetic process,nucleobase-containing compound metabolic process,organic substance biosynthetic process,biosynthetic process,primary metabolic process,carbohydrate derivative metabolic proces…	transferase activity, transferring glycosyl groups,transferase activity,molecular_function,hypoxanthine phosphoribosyltransferase activity,transferase activity, transferring pentosyl groups,catalytic activity	4	4	0.235732	-2.08478	60.477	5	342110000	119210000	222900000	2	2	0.66499	-0.588595		1	11423000	8109900	3312800	2	2	0.16398	-2.60841	7.7968	4	75296000	59611000	15684000
	1644	Tb927.5.2080	Tb05.1P6.110	guanosine monophosphate reductase, putative		Q57ZS7	52.238	76	0	40	40	0.300856	-1.73286	0.000175811	12.4737	X	X	X	Metabolic pathways;Purine metabolism;Biosynthesis of secondary metabolites		oxidation-reduction process,single-organism metabolic process,metabolic process,single-organism process,biological_process	hydrolase activity,oxidoreductase activity, acting on CH-OH group of donors,hydrolase activity, acting on carbon-nitrogen (but not peptide) bonds,molecular_function,oxidoreductase activity,oxidoreductase activity, acting on the CH-OH group of donors, NAD or NADP as acceptor,IMP dehydrogenase activity,guanosine deaminase activity,catalytic activity,hydrolase activity, acting on carbon-nitrogen (bu…	31	31	0.310357	-1.688	40.554	38	8983600000	3321300000	5662300000	31	31	0.29444	-1.76395	12.173	38	865750000	564390000	301360000	36	36	0.298	-1.74662	15.741	43	4368400000	2707100000	1661300000
	1288	Tb927.2.4130		enoyl-CoA hydratase/Enoyl-CoA isomerase/3-hydroxyacyl-CoA dehydrogenase, putative		Q586V7	88.9	27.4	0	15	15	0.309239	-1.69321	0.00406822	7.94139	X	X		Butanoate metabolism;Fatty acid degradation;Fatty acid elongation;Valine, leucine and isoleucine degradation;Lysine degradation;Tryptophan metabolism;Metabolic pathways;Biosynthesis of antibiotics;Biosynthesis of secondary metabolites;Fatty acid metabolism	intracellular organelle,intracellular,intracellular membrane-bounded organelle,cell,cytoplasmic part,cellular_component,intracellular part,membrane-bounded organelle,mitochondrion,organelle,cytoplasm,cell part	monocarboxylic acid metabolic process,single-organism cellular process,fatty acid metabolic process,primary metabolic process,organic acid metabolic process,carboxylic acid metabolic process,oxidation-reduction process,small molecule metabolic process,single-organism metabolic process,cellular process,cellular metabolic process,oxoacid metabolic process,metabolic process,single-organism process,b…	oxidoreductase activity, acting on CH-OH group of donors,isomerase activity,molecular_function,3-hydroxyacyl-CoA dehydrogenase activity,oxidoreductase activity,oxidoreductase activity, acting on the CH-OH group of donors, NAD or NADP as acceptor,catalytic activity	5	5	0.274454	-1.86536	25.947	7	276720000	95520000	181200000	10	10	0.35522	-1.49322	52.423	16	460250000	303110000	157140000	7	7	0.30333	-1.72104	20.319	10	176620000	116030000	60597000
	2455	Tb927.9.6270	Tb09.160.4580, Tb09.160.4580:mRNA, Tb09.160.4580:pep, chr9contig160.tmp0344	hypothetical protein, conserved		Q38EV0	57.132	7.7	0	3	3	0.310716	-1.68633	0.0740692	3.75498								0	0				0	0	0	0	2	2	0.27104	-1.88342		1	3941100	2381200	1560000	2	2	0.3562	-1.48924		1	8565800	5309800	3256000
	1977	Tb927.7.5680	Tb07.10C21.320	deoxyribose-phosphate aldolase, putative		Q582I3	30.037	16.8	0	4	4	0.320633	-1.64101	0.0494765	4.33711	X	X		Pentose phosphate pathway	organelle envelope,intracellular organelle,intracellular,mitochondrial envelope,organelle membrane,mitochondrial part,membrane,intracellular membrane-bounded organelle,cell,cytoplasmic part,mitochondrial membrane,cellular_component,intracellular part,membrane-bounded organelle,organelle part,mitochondrion,organelle,cytoplasm,envelope,intracellular organelle part,cell part	nucleotide metabolic process,nucleoside phosphate catabolic process,organophosphate metabolic process,single-organism cellular process,carbohydrate derivative catabolic process,nucleobase-containing compound metabolic process,primary metabolic process,aromatic compound catabolic process,carbohydrate derivative metabolic process,nucleoside phosphate metabolic process,cellular nitrogen compound met…	lyase activity,carbon-carbon lyase activity,aldehyde-lyase activity,molecular_function,deoxyribose-phosphate aldolase activity,catalytic activity	3	3	0.293453	-1.7688	29.805	3	207150000	66285000	140860000	1	1	0.35033	-1.51321		1	1391100	1069800	321240	0	0				0	0	0	0
	1713	Tb927.5.930;Tb11.v5.0613;Tb927.5.940;Tb927.11.6730	Tb05.28F8.460	NADH-dependent fumarate reductase (FRDg)	FRDg	Q57W38	123.69	43.2	0	39	34	0.332958	-1.58659	0.000597169	10.7096	X	X			intracellular organelle,intracellular,glycosome,intracellular membrane-bounded organelle,cell,cytoplasmic part,cellular_component,intracellular part,membrane-bounded organelle,microbody,organelle,cytoplasm,peroxisome,cell part	single-organism biosynthetic process,pyrimidine-containing compound metabolic process,heterocycle biosynthetic process,sulfur compound biosynthetic process,single-organism cellular process,sulfur compound metabolic process,pyrimidine-containing compound biosynthetic process,cellular nitrogen compound biosynthetic process,vitamin biosynthetic process,organic substance biosynthetic process,biosynth…	succinate dehydrogenase activity,molecular_function,oxidoreductase activity,oxidoreductase activity, acting on the CH-CH group of donors, NAD or NADP as acceptor,catalytic activity,fumarate reductase (NADH) activity,electron carrier activity,oxidoreductase activity, acting on the CH-CH group of donors	31	27	0.347996	-1.52286	25.072	59	5185700000	2049400000	3136300000	27	23	0.31715	-1.65676	25.464	61	2601300000	1752000000	849390000	33	28	0.33445	-1.58014	24.267	68	1383100000	918830000	464300000
	1006	Tb927.11.2620	Tb11.02.0220, Tb11.02.0220:mRNA, Tb11.02.0220:pep	hypothetical protein, conserved		Q386P8	68.718	15.6	0	7	7	0.346472	-1.52919	0.0040561	7.94569	X	X						5	5	0.335042	-1.57759	41.49	3	61565000	21608000	39957000	5	5	0.31449	-1.66891	89.366	5	58257000	38989000	19267000	3	3	0.39473	-1.34106	59.074	3	18796000	12679000	6117300
	926	Tb927.11.15860;Tb927.11.15840	Tb11.01.7520, Tb11.01.7520:mRNA, Tb11.01.7520:pep	L-Lysine transport protein, putative		Q381K0	50.086	17.7	0	6	6	0.352326	-1.50502	0.000617908	10.6603					intracellular organelle,intracellular,kinetoplast,membrane part,integral component of membrane,cilium,mitochondrial part,membrane,intracellular membrane-bounded organelle,cell,ciliary part,cytoplasmic part,intrinsic component of membrane,cellular_component,intracellular part,ciliary pocket,cell projection,membrane-bounded organelle,organelle part,mitochondrion,cell projection part,organelle,cytop…	organic substance transport,anion transport,amino acid transport,transport,establishment of localization,cation transport,basic amino acid transport,ion transport,single-organism localization,organic anion transport,localization,nitrogen compound transport,single-organism process,organic acid transport,single-organism transport,lysine transport,biological_process,carboxylic acid transport	L-lysine transmembrane transporter activity,basic amino acid transmembrane transporter activity,amino acid transmembrane transporter activity,amine transmembrane transporter activity,transporter activity,L-amino acid transmembrane transporter activity,organic anion transmembrane transporter activity,active transmembrane transporter activity,ion transmembrane transporter activity,molecular_functio…	6	6	0.347355	-1.52552	19.108	16	945020000	379740000	565270000	5	5	0.33983	-1.55711	8.49	19	1124400000	754050000	370310000	5	5	0.37051	-1.43242	16.488	25	361560000	230660000	130890000
	2279	Tb927.9.10230	Tb09.211.1690, Tb09.211.1690:mRNA, Tb09.211.1690:pep, chr9contig211.tmp0200c	hypothetical protein, conserved		Q38DY5	18.769	14.9	0	2	2	0.353551	-1.50001	0.585048	0.773374								1	1	1.38106	0.465779		1	30702000	21927000	8774300	0	0				0	0	0	0	1	1	0.090509	-3.46579		1	109510000	101710000	7795700
	1131	Tb927.11.6280;REV__Tb927.10.5140	Tb11.02.4150, Tb11.02.4150:mRNA, Tb11.02.4150:pep	pyruvate phosphate dikinase (PPDK)	PPDK	Q385E1	100.45	89.3	0	100	100	0.37015	-1.43382	0.000167351	12.5448	X	X	X	Metabolic pathways;Carbon metabolism;Pyruvate metabolism	intracellular organelle,intracellular,glycosome,intracellular membrane-bounded organelle,cell,cytoplasmic part,cellular_component,intracellular part,membrane-bounded organelle,microbody,organelle,cytoplasm,peroxisome,cell part	phosphate-containing compound metabolic process,cellular process,phosphorylation,cellular metabolic process,phosphorus metabolic process,metabolic process,biological_process	pyruvate, phosphate dikinase activity,nucleoside phosphate binding,transferase activity, transferring phosphorus-containing groups,anion binding,nucleotide binding,ATP binding,purine ribonucleotide binding,transferase activity,phosphotransferase activity, paired acceptors,purine ribonucleoside binding,purine nucleoside binding,molecular_function,ribonucleoside binding,small molecule binding,catal…	86	86	0.379204	-1.39895	24.974	398	55499000000	23861000000	31638000000	75	75	0.3685	-1.44026	32.983	284	24308000000	15332000000	8975800000	93	93	0.36293	-1.46224	26.569	425	21570000000	13374000000	8196000000
	1322	Tb927.2.5800		sedoheptulose-1,7-bisphosphatase (SBPase)	SBPase	Q586C9	35.502	25.6	0	7	7	0.372828	-1.42342	0.0030357	8.36376	X	X	X	Metabolic pathways;Carbon metabolism	intracellular organelle,intracellular,glycosome,intracellular membrane-bounded organelle,cell,cytoplasmic part,cellular_component,intracellular part,membrane-bounded organelle,microbody,organelle,cytoplasm,peroxisome,cell part	carbohydrate metabolic process,primary metabolic process,metabolic process,biological_process,organic substance metabolic process	hydrolase activity,phosphoric ester hydrolase activity,molecular_function,catalytic activity,hydrolase activity, acting on ester bonds	4	4	0.334773	-1.57875	15.5	5	299290000	116560000	182730000	4	4	0.38776	-1.36676	37.574	7	148710000	93275000	55432000	6	6	0.39922	-1.32474	19.487	7	775700000	493850000	281850000
	1391	Tb927.3.3270	Tb03.3K10.320	ATP-dependent phosphofructokinase (PFK)	PFK	D6XDN4	53.517	66.9	0	36	36	0.374964	-1.41518	0.000426125	11.1964	X	X	X	Galactose metabolism;Glycolysis / Gluconeogenesis;Fructose and mannose metabolism;Pentose phosphate pathway;Biosynthesis of antibiotics;Metabolic pathways;Carbon metabolism;Biosynthesis of secondary metabolites;Biosynthesis of amino acids;RNA degradation	intracellular organelle,intracellular,protein complex,glycosome,cytosol,transferase complex,intracellular membrane-bounded organelle,cell,catalytic complex,cytosolic part,cytoplasmic part,cellular_component,intracellular part,membrane-bounded organelle,microbody,organelle,cytoplasm,macromolecular complex,peroxisome,6-phosphofructokinase complex,cell part	glycolytic process,monocarboxylic acid metabolic process,single-organism cellular process,generation of precursor metabolites and energy,carbohydrate metabolic process,carbohydrate catabolic process,primary metabolic process,organic acid metabolic process,carboxylic acid metabolic process,small molecule metabolic process,catabolic process,single-organism metabolic process,cellular process,single-…	phosphofructokinase activity,nucleoside phosphate binding,phosphotransferase activity, alcohol group as acceptor,transferase activity, transferring phosphorus-containing groups,carbohydrate kinase activity,anion binding,6-phosphofructokinase activity,nucleotide binding,ATP binding,purine ribonucleotide binding,transferase activity,purine ribonucleoside binding,purine nucleoside binding,molecular_…	32	32	0.387072	-1.36933	24.574	102	8745400000	3749100000	4996300000	26	26	0.36111	-1.46949	25.734	63	1191400000	767110000	424270000	30	30	0.37717	-1.40671	30.797	99	3343700000	2061700000	1281900000
	901	Tb927.11.15020	Tb11.01.6660, Tb11.01.6660:mRNA, Tb11.01.6660:pep	iron superoxide dismutase (TbSODB)	TbSODB	Q381T3	23.28	8.7	0	2	1	0.375759	-1.41212	0.0038973	8.00331	X	X		Peroxisome	intracellular organelle,intracellular,glycosome,intracellular membrane-bounded organelle,cell,cytoplasmic part,cellular_component,intracellular part,membrane-bounded organelle,microbody,organelle,cytoplasm,peroxisome,cell part	reactive oxygen species metabolic process,superoxide metabolic process,oxidation-reduction process,single-organism metabolic process,cellular process,cellular metabolic process,metabolic process,single-organism process,biological_process	cation binding,superoxide dismutase activity,metal ion binding,molecular_function,oxidoreductase activity,antioxidant activity,catalytic activity,oxidoreductase activity, acting on superoxide radicals as acceptor,ion binding,binding	2	1	0.424214	-1.23714	5.8338	4	116310000	51178000	65136000	1	1	0.34828	-1.52168	16.808	5	108870000	71059000	37808000	2	1	0.3591	-1.47754	13.899	6	304180000	191380000	112800000
	286	Tb927.1.3290		hypothetical protein, conserved		Q4GYP4	107.32	3.6	0	3	3	0.378173	-1.40288	0.254278	1.97552							molecular_function,binding	1	1	0.250859	-1.99505		1	14968000	4217100	10751000	2	2	0.5701	-0.810713	3.2512	2	10977000	4948200	6028700	0	0				0	0	0	0
	1569	Tb927.4.4070	Tb04.1D20.470	mevalonate kinase, putative		Q57Y11	35.544	35.3	0	8	8	0.379553	-1.39763	0.00257643	8.60041	X	X	X	Metabolic pathways;Peroxisome;Terpenoid backbone biosynthesis;Biosynthesis of secondary metabolites;Biosynthesis of antibiotics	intracellular,cell,cellular_component,intracellular part,cytoplasm,cell part	single-organism biosynthetic process,single-organism cellular process,lipid biosynthetic process,isoprenoid metabolic process,organic substance biosynthetic process,biosynthetic process,primary metabolic process,phosphate-containing compound metabolic process,isoprenoid biosynthetic process,single-organism metabolic process,cellular process,phosphorylation,cellular metabolic process,phosphorus me…	nucleoside phosphate binding,phosphotransferase activity, alcohol group as acceptor,transferase activity, transferring phosphorus-containing groups,anion binding,nucleotide binding,ATP binding,purine ribonucleotide binding,transferase activity,purine ribonucleoside binding,purine nucleoside binding,molecular_function,ribonucleoside binding,small molecule binding,catalytic activity,heterocyclic co…	7	7	0.378201	-1.40278	11.324	10	606760000	237170000	369590000	4	4	0.34915	-1.51808	35.335	6	144060000	91462000	52599000	8	8	0.41408	-1.27202	22.582	13	701710000	427040000	274670000
	1867	Tb927.7.1680	Tb07.43M14.40	hypothetical protein, conserved		Q57V42	36.328	5.3	0	2	2	0.391328	-1.35355	0.591178	0.758335								2	2	0.111625	-3.16327	10.991	2	155910000	29306000	126600000	1	1	1.3719	0.456175		1	14482000	4380300	10102000	0	0				0	0	0	0
	2442	Tb927.9.5320	Tb09.160.3820, Tb09.160.3820:mRNA, Tb09.160.3820:pep, chr9contig160.tmp0296	nucleolar RNA binding protein, putative		Q38F23	46.864	9.4	0	2	2	0.422834	-1.24184	0.485501	1.04245				Ribosome biogenesis in eukaryotes		gene expression,RNA splicing, via transesterification reactions,mRNA processing,RNA splicing, via transesterification reactions with bulged adenosine as nucleophile,nucleobase-containing compound metabolic process,nucleic acid metabolic process,RNA splicing,primary metabolic process,cellular nitrogen compound metabolic process,nitrogen compound metabolic process,cellular aromatic compound metabol…	nucleic acid binding,snoRNA binding,molecular_function,RNA binding,heterocyclic compound binding,binding,organic cyclic compound binding	1	1	0.0557569	-4.16471		1	39224000	3064200	36160000	1	1	1.2785	0.354452		1	9255600	2138200	7117300	2	2	1.0605	0.0847446	36.369	2	15362000	4565500	10797000
	1730	Tb927.6.1590	Tb06.28P18.330	hypothetical protein, conserved		Q585Q1	51.554	5.1	0.0018639	2	2	0.426295	-1.23008	0.195236	2.35671					intracellular organelle,intracellular,intracellular membrane-bounded organelle,cell,cytoplasmic part,cellular_component,intracellular part,membrane-bounded organelle,mitochondrion,organelle,cytoplasm,cell part			1	1	0.325425	-1.6196		1	77663000	24361000	53302000	1	1				0	0	0	0	1	1	0.55843	-0.840552		1	5203400	2854900	2348500
	907	Tb927.11.15110	Tb11.01.6760, Tb11.01.6760:mRNA, Tb11.01.6760:pep	hypothetical protein, conserved		Q381S4	64.186	4.5	0.0059957	2	2	0.435842	-1.19812	0.317848	1.65359								2	2	0.632911	-0.659925		1	24106000	15524000	8582700	1	1	0.12767	-2.96951		1	11665000	9723900	1940700	1	1	1.0246	0.0350608		1	4049600	1128900	2920700
	1418	Tb927.3.4120	Tb03.26J7.180	hypothetical protein, conserved		Q580N0	73.301	10.3	0	5	5	0.437059	-1.1941	0.313702	1.67253								2	2	0.126817	-2.97918	210.03	3	710860000	24552000	686300000	4	4	0.75144	-0.41227	52.293	4	31830000	15966000	15864000	3	3	0.87609	-0.190849	23.547	4	16739000	7620300	9118400
	999	Tb927.11.2500	Tb11.02.0100, Tb11.02.0100:mRNA, Tb11.02.0100:pep	carboxypeptidase, putative,metallo-peptidase, Clan MA(E) Family M32		Q386R0	57.683	4.2	0	2	2	0.437297	-1.19331	0.00414224	7.91537					intracellular,cytosol,cell,cytoplasmic part,cellular_component,intracellular part,cytoplasm,cell part	primary metabolic process,cellular nitrogen compound metabolic process,proteolysis,nitrogen compound metabolic process,protein metabolic process,cellular process,cellular amide metabolic process,cellular metabolic process,organonitrogen compound metabolic process,metabolic process,macromolecule metabolic process,biological_process,peptide metabolic process,organic substance metabolic process	metallopeptidase activity,hydrolase activity,metallocarboxypeptidase activity,peptidase activity, acting on L-amino acid peptides,exopeptidase activity,peptidase activity,molecular_function,carboxypeptidase activity,catalytic activity,metalloexopeptidase activity	1	1	0.439657	-1.18555		1	46149000	21861000	24289000	1	1	0.43495	-1.20108		1	15801000	8111400	7689800	0	0				0	0	0	0
	704	Tb927.10.9080	TRYPtp6k15-3d06.p1c_196, Tb10.6k15.1350	pteridine transporter, putative		Q38A66	69.998	34.7	0	22	21	0.461572	-1.11537	0.000967496	10.0135						organic substance transport,transport,biopterin transport,establishment of localization,cofactor transport,single-organism localization,localization,nitrogen compound transport,single-organism process,single-organism transport,biological_process	transporter activity,molecular_function,biopterin transporter activity,cofactor transporter activity	21	20	0.444109	-1.17101	13.007	84	19522000000	9009700000	10512000000	19	18	0.45897	-1.12353	10.465	69	7130400000	4222700000	2907700000	20	19	0.48244	-1.05158	16.133	84	4988900000	2828600000	2160300000
	2328	Tb927.9.12630;Tb927.9.12590;Tb927.9.12570;Tb927.9.12610;Tb927.9.12550	Tb09.211.3590, Tb09.211.3590:mRNA, Tb09.211.3590:pep, chr9contig211.tmp0402	glycerol kinase, glycosomal (glk1)	glk1		56.426	66.8	0	34	34	0.464446	-1.10642	0.000957566	10.0283		X	X	Metabolic pathways;Glycerolipid metabolism	intracellular organelle,intracellular,glycosome,intracellular membrane-bounded organelle,cell,cytoplasmic part,cellular_component,intracellular part,membrane-bounded organelle,microbody,organelle,cytoplasm,peroxisome,cell part	organophosphate metabolic process,carbohydrate metabolic process,primary metabolic process,carbohydrate derivative metabolic process,phosphate-containing compound metabolic process,cellular process,cellular metabolic process,phosphorus metabolic process,metabolic process,alditol phosphate metabolic process,glycerol-3-phosphate metabolic process,biological_process,organic substance metabolic proce…	nucleoside phosphate binding,phosphotransferase activity, alcohol group as acceptor,transferase activity, transferring phosphorus-containing groups,anion binding,nucleotide binding,ATP binding,purine ribonucleotide binding,transferase activity,purine ribonucleoside binding,purine nucleoside binding,molecular_function,ribonucleoside binding,small molecule binding,catalytic activity,heterocyclic co…	26	26	0.478309	-1.06399	35.611	122	16261000000	7704800000	8556200000	27	27	0.47269	-1.08103	40.753	100	2919100000	1714700000	1204500000	32	32	0.44312	-1.17423	44.951	124	7366400000	4340800000	3025600000
	636	Tb927.10.6810	TRYPtp6k15-3d06.p1c_575, Tb10.6k15.3960	guanylate kinase, putative		Q38AS6	29.956	8.3	0	2	2	0.465308	-1.10374	0.339679	1.55775	X	X		Metabolic pathways;Purine metabolism		single-organism cellular process,nucleobase-containing compound metabolic process,primary metabolic process,nucleobase-containing small molecule interconversion,cellular nitrogen compound metabolic process,nitrogen compound metabolic process,cellular aromatic compound metabolic process,nucleobase-containing small molecule metabolic process,small molecule metabolic process,single-organism metaboli…	molecular_function,protein binding,binding	2	2	0.296121	-1.75574	9.4265	2	63741000	24336000	39405000	0	0				0	0	0	0	1	1	0.73116	-0.451741		1	5456900	2465100	2991800
	1921	Tb927.7.3470	Tb07.28B13.600	p22 protein precursor, putative		Q57WG2	30.144	10	0.0018709	4	4	0.469322	-1.09135	0.445384	1.16688					intracellular organelle,intracellular,organelle lumen,membrane-enclosed lumen,intracellular organelle lumen,mitochondrial part,intracellular membrane-bounded organelle,cell,cytoplasmic part,cellular_component,intracellular part,membrane-bounded organelle,organelle part,mitochondrion,organelle,cytoplasm,intracellular organelle part,cell part,mitochondrial matrix			2	2	0.0945269	-3.40313		1	101700000	17774000	83928000	2	2	1.1327	0.179766	13.075	2	16241000	6914400	9327100	1	1	0.96548	-0.0506817		1	25461000	8776200	16685000
	1689	Tb927.5.4020	Tb05.45E22.280	hypothetical protein		Q57Z47	29.347	22.1	0	5	5	0.475645	-1.07204	0.00319183	8.2914								4	4	0.493389	-1.0192	16.543	4	402340000	195400000	206940000	4	4	0.49869	-1.00378	12.117	5	95419000	55550000	39869000	5	5	0.43735	-1.19314	16.07	5	411990000	248940000	163050000
	2493	Tb927.9.8720	Tb09.211.0540, Tb09.211.0540:mRNA, Tb09.211.0540:pep, chr9contig211.tmp0067c	fructose-1,6-bisphosphatase (FBPase)	FBPase	Q38EA4	38.534	51.1	0	22	22	0.483391	-1.04874	0.000633735	10.6238	X	X	X	Glycolysis / Gluconeogenesis;Fructose and mannose metabolism;Pentose phosphate pathway;Biosynthesis of antibiotics;Metabolic pathways;Carbon metabolism;Biosynthesis of secondary metabolites		carbohydrate metabolic process,primary metabolic process,metabolic process,biological_process,organic substance metabolic process	hydrolase activity,fructose 1,6-bisphosphate 1-phosphatase activity,phosphoric ester hydrolase activity,sugar-phosphatase activity,molecular_function,carbohydrate phosphatase activity,catalytic activity,hydrolase activity, acting on ester bonds,phosphatase activity	20	20	0.50005	-0.999856	27.021	48	5842500000	2875700000	2966800000	20	20	0.48102	-1.05583	8.814	32	2079500000	1207600000	871870000	20	20	0.46959	-1.09053	23.418	41	7090600000	4088200000	3002400000
	1565	Tb927.4.3930	Tb04.1D20.780	amino acid transporter, putative		Q57XZ7	49.458	3.3	0	2	2	0.491037	-1.0261	0.0031051	8.33114					membrane part,integral component of membrane,membrane,intrinsic component of membrane,cellular_component	organic substance transport,anion transport,amino acid transport,transport,establishment of localization,ion transport,single-organism localization,organic anion transport,localization,nitrogen compound transport,single-organism process,organic acid transport,single-organism transport,biological_process,carboxylic acid transport	amine transmembrane transporter activity,transporter activity,active transmembrane transporter activity,molecular_function,transmembrane transporter activity,substrate-specific transmembrane transporter activity,substrate-specific transporter activity	2	2	0.504159	-0.988048	18.705	3	118460000	58664000	59798000	2	2	0.45415	-1.13876	8.9052	5	94863000	57661000	37202000	1	1	0.5171	-0.951485	13.285	3	47537000	25994000	21543000
	1812	Tb927.6.4440	Tb06.26G9.840	RNA-binding protein 42 (RNA-binding motif protein 42) (RBP42)	RBP42	Q587B0	37.718	9.4	0	2	2	0.492341	-1.02227	0.0590958	4.0808					intracellular,cell,cellular_component,intracellular part,polysome,macromolecular complex,ribonucleoprotein complex,cell part		nucleic acid binding,RNA polymerase binding,mRNA binding,molecular_function,RNA binding,enzyme binding,heterocyclic compound binding,protein binding,binding,organic cyclic compound binding,poly(A) RNA binding	2	2	0.604522	-0.726134		1	33764000	21029000	12735000	1	1	0.57444	-0.799772		1	19348000	6906400	12441000	1	1	0.34367	-1.5409	76.08	2	55142000	24091000	31051000
	290	Tb927.1.3830		glucose-6-phosphate isomerase, glycosomal (PGI)	PGI	Q4GYJ4	67.614	9.2	0	6	6	0.492845	-1.02079	0.0801017	3.64202	X	X		Amino sugar and nucleotide sugar metabolism;Glycolysis / Gluconeogenesis;Pentose phosphate pathway;Starch and sucrose metabolism;Biosynthesis of antibiotics;Metabolic pathways;Carbon metabolism;Biosynthesis of secondary metabolites	intracellular organelle,intracellular,glycosome,intracellular membrane-bounded organelle,cell,cytoplasmic part,cellular_component,intracellular part,membrane-bounded organelle,microbody,organelle,cytoplasm,peroxisome,cell part	glycolytic process,monocarboxylic acid metabolic process,single-organism biosynthetic process,single-organism cellular process,generation of precursor metabolites and energy,organic substance biosynthetic process,biosynthetic process,glucose metabolic process,carbohydrate metabolic process,carbohydrate catabolic process,primary metabolic process,hexose metabolic process,monosaccharide biosyntheti…	glucose-6-phosphate isomerase activity,intramolecular oxidoreductase activity, interconverting aldoses and ketoses,isomerase activity,molecular_function,catalytic activity,intramolecular oxidoreductase activity	2	2	0.3427	-1.54498	82.57	3	57696000	21444000	36252000	1	1	0.71725	-0.479452		1	68937000	32522000	36415000	6	6	0.48702	-1.03795	108.13	4	177540000	100160000	77382000
	1205	Tb927.11.870	Tb11.03.0260, Tb11.03.0260:mRNA, Tb11.03.0260:pep	hypothetical protein, conserved		Q387G3	28.776	17.5	0	4	4	0.497419	-1.00747	0.384805	1.3778					intracellular organelle,ribosome,intracellular,intracellular membrane-bounded organelle,cell,non-membrane-bounded organelle,cytoplasmic part,cellular_component,intracellular part,membrane-bounded organelle,mitochondrion,organelle,cytoplasm,macromolecular complex,intracellular non-membrane-bounded organelle,ribonucleoprotein complex,cell part	gene expression,translation,organic substance biosynthetic process,biosynthetic process,macromolecule biosynthetic process,primary metabolic process,protein metabolic process,cellular process,cellular metabolic process,metabolic process,cellular protein metabolic process,macromolecule metabolic process,biological_process,cellular macromolecule metabolic process,cellular biosynthetic process,organ…	structural molecule activity,structural constituent of ribosome,molecular_function	4	4	0.805737	-0.311619	21.329	5	391190000	245720000	145470000	0	0				0	0	0	0	1	1	0.30708	-1.70331		1	8273100	5417100	2856000
	1824	Tb927.6.4930	Tb06.30P15.560	thiosulfate sulfurtransferase, mitochondrial, putative		Q586G5	30.051	8.1	0.002693	2	2	0.498782	-1.00352	0.816001	0.293358					organellar ribosome,intracellular organelle,ribosome,intracellular,organelle lumen,membrane-enclosed lumen,mitochondrial small ribosomal subunit,intracellular organelle lumen,mitochondrial part,intracellular membrane-bounded organelle,cell,mitochondrial ribosome,non-membrane-bounded organelle,ribosomal subunit,cytoplasmic part,cellular_component,intracellular part,membrane-bounded organelle,organ…			1	1	0.0480815	-4.37837		1	121890000	6180400	115710000	0	0				0	0	0	0	2	2	5.1742	2.37134	219.85	2	42174000	9114300	33060000
	1769	Tb927.6.2890	Tb06.5F5.520	single strand-specific nuclease, putative		Q583P5	31.362	21.4	0	3	3	0.504227	-0.987855	0.0551218	4.18123						DNA metabolic process,nucleobase-containing compound metabolic process,nucleic acid metabolic process,primary metabolic process,macromolecule catabolic process,aromatic compound catabolic process,cellular nitrogen compound metabolic process,nitrogen compound metabolic process,cellular aromatic compound metabolic process,catabolic process,cellular process,cellular nitrogen compound catabolic proce…	nucleic acid binding,hydrolase activity,molecular_function,nuclease activity,catalytic activity,heterocyclic compound binding,endonuclease activity,hydrolase activity, acting on ester bonds,binding,organic cyclic compound binding	2	2	0.688421	-0.538637	24.793	3	40160000	22691000	17469000	1	1	0.4809	-1.05619		1	8323300	4355500	3967800	2	2	0.38723	-1.36874	15.722	3	47916000	29814000	18103000
	1988	Tb927.7.5990;Tb927.7.5970;Tb927.8.1650	Tb07.2F2.140	protein associated with differentiation 7, putative (PAD7)	PAD7		65.42	15.4	0	10	1	0.506463	-0.981472	0.0171522	5.86546					membrane part,integral component of membrane,membrane,intrinsic component of membrane,cellular_component	single-organism cellular process,transport,establishment of localization,transmembrane transport,single-organism localization,cellular process,localization,single-organism process,single-organism transport,biological_process		8	1	0.592663	-0.754717	18.972	8	64110000	35521000	28589000	9	1	0.43353	-1.2058	17.293	3	11587000	7003800	4583700	10	1	0.50561	-0.983903	11.897	9	34052000	19812000	14241000
	1098	Tb927.11.550	Tb11.03.0530, Tb11.03.0530:mRNA, Tb11.03.0530:pep	hypothetical protein SCD6.10		Q387J6	31.292	16.4	0	5	5	0.520798	-0.941204	7.15e-05	13.7717					intracellular,cell,cellular_component,intracellular part,cytoplasm,cell part			3	3	0.518162	-0.948526	5.8194	3	39568000	20156000	19412000	4	4	0.51771	-0.949784	27.927	7	87236000	47780000	39455000	4	4	0.52657	-0.925303	19.162	7	232590000	119820000	112780000
	745	Tb927.11.10260	Tb11.01.2020, Tb11.01.2020:mRNA, Tb11.01.2020:pep	hypothetical protein, conserved		Q383Q3	51.855	4.9	0	2	2	0.528387	-0.920334	0.112203	3.15581	X	X						2	2	0.591961	-0.756426	8.0438	2	19148000	10126000	9022200	0	0				0	0	0	0	2	2	0.47164	-1.08424	16.862	3	10942000	5781800	5160300
	210	Tb11.v5.0537;Tb927.11.9920;Tb11.01.1680.v5		polyubiquitin, putative			70.128	71.4	0	11	11	0.531101	-0.912942	0.000975096	10.0022							molecular_function,protein binding,binding	11	11	0.551238	-0.859254	20.755	64	11151000000	5719200000	5431700000	6	6	0.5153	-0.956516	17.483	46	5411400000	3004300000	2407100000	9	9	0.52739	-0.923058	20.912	87	4104000000	2113300000	1990700000
	248	Tb11.v5.0890;Tb927.7.510		hypothetical protein, conserved			38.117	12.2	0	2	2	0.534418	-0.90396	0.12897	2.9549								0	0				0	0	0	0	2	2	0.60782	-0.718284	69.437	2	17348000	10403000	6944900	1	1	0.46988	-1.08964		1	76929000	42374000	34555000
	1123	Tb927.11.6070	Tb11.02.3900, Tb11.02.3900:mRNA, Tb11.02.3900:pep, Tb11.212.0160	hypothetical protein, conserved		Q385G1	43.467	9.6	0	3	3	0.536669	-0.897895	0.519989	0.943447							molecular_function,binding	2	2	1.04119	0.0582326	20.19	2	75558000	50534000	25024000	0	0				0	0	0	0	2	2	0.27662	-1.85402		1	21114000	16215000	4898900
	1806	Tb927.6.4200	Tb06.26G9.1150	hypothetical protein, conserved		Q586Y7	50.398	5.2	0	2	2	0.537721	-0.89507	0.300727	1.73347					intracellular organelle,intracellular,intracellular membrane-bounded organelle,cell,cytoplasmic part,cellular_component,intracellular part,membrane-bounded organelle,mitochondrion,organelle,cytoplasm,cell part			1	1	0.391635	-1.35242		1	59014000	22606000	36408000	0	0				0	0	0	0	2	2	0.7383	-0.437721	0.10615	2	11797000	5397700	6399400
	2485	Tb927.9.8190	Tb09.211.0170, Tb09.211.0170:mRNA, Tb09.211.0170:pep, chr9contig211.tmp0017c	hypothetical protein, conserved		Q38EE4	28.802	6.3	0	2	2	0.556563	-0.845383	0.418264	1.25751								0	0				0	0	0	0	1	1	0.87459	-0.193321		1	17454000	7581100	9872500	2	2	0.35418	-1.49745	159.72	2	575900000	474130000	101770000
	1810	Tb927.6.4300;Tb927.6.4280	Tb06.26G9.1030	glyceraldehyde 3-phosphate dehydrogenase, glycosomal (GAPDH)	GAPDH	Q586Z6	39.047	91.9	0	41	39	0.558675	-0.83992	0.00240009	8.7027		X	X	Glycolysis / Gluconeogenesis;Biosynthesis of antibiotics;Metabolic pathways;Carbon metabolism;Biosynthesis of secondary metabolites;Biosynthesis of amino acids	intracellular organelle,intracellular,glycosome,intracellular membrane-bounded organelle,cell,cytoplasmic part,cellular_component,intracellular part,membrane-bounded organelle,microbody,organelle,cytoplasm,peroxisome,cell part	glycolytic process,monocarboxylic acid metabolic process,single-organism cellular process,generation of precursor metabolites and energy,carbohydrate metabolic process,carbohydrate catabolic process,primary metabolic process,organic acid metabolic process,carboxylic acid metabolic process,small molecule metabolic process,catabolic process,single-organism metabolic process,cellular process,single-…	oxidoreductase activity, acting on the aldehyde or oxo group of donors,glyceraldehyde-3-phosphate dehydrogenase (NAD+) (phosphorylating) activity,molecular_function,oxidoreductase activity,catalytic activity,oxidoreductase activity, acting on the aldehyde or oxo group of donors, NAD or NADP as acceptor	31	29	0.52776	-0.922046	16.307	158	51348000000	25880000000	25468000000	31	29	0.57731	-0.792582	17.162	148	10167000000	5514700000	4652600000	40	38	0.57231	-0.805131	24.573	169	33966000000	17925000000	16041000000
	2298	Tb927.9.11030;Tb927.9.11100	Tb09.211.2360, Tb09.211.2360:mRNA, Tb09.211.2360:pep, chr9contig211.tmp0272c	cAMP-dependent protein kinase catalytic subunit 2 (PKAC2)	PKAC2	Q38DS1	38.569	6	0	2	2	0.561781	-0.831921	0.145436	2.78155	X	X				protein modification process,primary metabolic process,phosphate-containing compound metabolic process,protein metabolic process,macromolecule modification,cellular process,phosphorylation,cellular metabolic process,phosphorus metabolic process,metabolic process,cellular protein metabolic process,macromolecule metabolic process,cellular protein modification process,biological_process,cellular mac…	nucleoside phosphate binding,phosphotransferase activity, alcohol group as acceptor,transferase activity, transferring phosphorus-containing groups,anion binding,nucleotide binding,ATP binding,purine ribonucleotide binding,transferase activity,purine ribonucleoside binding,protein serine/threonine kinase activity,purine nucleoside binding,molecular_function,ribonucleoside binding,small molecule b…	2	2	0.815395	-0.29443	5.1649	2	44059000	27888000	16171000	2	2	0.61886	-0.692315	8.3607	2	17012000	8809400	8203100	2	2	0.35135	-1.50902	108.81	2	51140000	32976000	18164000
	1776	Tb927.6.3140	Tb06.5F5.920	hypothetical protein, conserved		Q583M0	10.622	45.3	0	3	3	0.563237	-0.828185	0.0480923	4.37805							molecular_function,protein binding,binding	3	3	0.68918	-0.537048	16	3	146190000	74877000	71318000	1	1	0.441	-1.18115		1	9086200	4672100	4414100	1	1	0.5879	-0.766357		1	15165000	8142800	7022100
	311	Tb927.1.720		phosphoglycerate kinase (PGKA)	PGKA	Q4GZE6	55.747	9.6	0	4	4	0.567558	-0.817161	0.0476461	4.3915	X	X		Glycolysis / Gluconeogenesis;Biosynthesis of antibiotics;Metabolic pathways;Carbon metabolism;Biosynthesis of secondary metabolites;Biosynthesis of amino acids	intracellular organelle,intracellular,glycosome,intracellular membrane-bounded organelle,cell,cytoplasmic part,cellular_component,intracellular part,membrane-bounded organelle,microbody,organelle,cytoplasm,peroxisome,cell part	glycolytic process,monocarboxylic acid metabolic process,single-organism cellular process,generation of precursor metabolites and energy,carbohydrate metabolic process,carbohydrate catabolic process,primary metabolic process,organic acid metabolic process,carboxylic acid metabolic process,small molecule metabolic process,catabolic process,single-organism metabolic process,cellular process,single-…	transferase activity, transferring phosphorus-containing groups,phosphoglycerate kinase activity,transferase activity,phosphotransferase activity, carboxyl group as acceptor,molecular_function,catalytic activity,kinase activity	3	3	0.460003	-1.12029	15.542	4	64139000	31850000	32289000	2	2	0.71613	-0.481707	16.617	2	11439000	5830300	5608400	2	2	0.55498	-0.849492	12.406	3	38574000	20881000	17693000
	2417	Tb927.9.3640	Tb09.160.2250, Tb09.160.2250:mRNA, Tb09.160.2250:pep, chr9contig160.tmp0195	hypothetical protein, conserved		Q38FG8	22.632	10.1	0	2	2	0.570028	-0.810896	0.575449	0.797239					intracellular organelle,intracellular,intracellular membrane-bounded organelle,cell,cytoplasmic part,cellular_component,intracellular part,membrane-bounded organelle,mitochondrion,organelle,cytoplasm,cell part			1	1	0.279127	-1.84101	91.441	2	318560000	91330000	227230000	1	1	1.1641	0.219215		1	12161000	4625100	7536000	0	0				0	0	0	0
	298	Tb927.1.4230		hypothetical protein, conserved		Q4GYF5	49.86	8	0	2	2	0.570772	-0.809015	0.0752756	3.73167					intracellular organelle,intracellular,intracellular membrane-bounded organelle,cell,cytoplasmic part,cellular_component,intracellular part,membrane-bounded organelle,mitochondrion,organelle,cytoplasm,cell part			2	2	0.744768	-0.425137	33.18	2	47441000	27612000	19829000	1	1	0.42419	-1.23722	37.755	2	17996000	12029000	5967600	2	2	0.58858	-0.76469	17.593	2	23869000	13188000	10681000
	1986	Tb927.7.5950	Tb07.2F2.70	protein associated with differentiation 3, putative (PAD3)	PAD3	Q57VL6	65.344	29.5	0	17	5	0.576801	-0.793854	0.00324475	8.26768					membrane part,integral component of membrane,membrane,intrinsic component of membrane,cellular_component	single-organism cellular process,transport,establishment of localization,transmembrane transport,single-organism localization,cellular process,localization,single-organism process,single-organism transport,biological_process		13	2	0.613346	-0.705226	61.39	5	142920000	82291000	60624000	13	3	0.55298	-0.854701	94.303	5	129740000	79194000	50543000	16	5	0.5658	-0.821636	55.047	4	43630000	25386000	18244000
	1101	Tb927.11.5520	Tb11.02.3210, Tb11.02.3210:mRNA, Tb11.02.3210:pep, embl.397	triosephosphate isomerase (TIM)	TIM	Q385L6	26.819	72	0	25	25	0.576948	-0.793487	0.000541858	10.8498	X	X		Glycolysis / Gluconeogenesis;Fructose and mannose metabolism;Biosynthesis of antibiotics;Metabolic pathways;Carbon metabolism;Biosynthesis of secondary metabolites;Biosynthesis of amino acids;Inositol phosphate metabolism	intracellular organelle,intracellular,glycosome,intracellular membrane-bounded organelle,cell,cytoplasmic part,cellular_component,intracellular part,membrane-bounded organelle,microbody,organelle,cytoplasm,peroxisome,cell part	glycolytic process,monocarboxylic acid metabolic process,single-organism cellular process,generation of precursor metabolites and energy,carbohydrate metabolic process,carbohydrate catabolic process,primary metabolic process,organic acid metabolic process,carboxylic acid metabolic process,small molecule metabolic process,catabolic process,single-organism metabolic process,cellular process,single-…	intramolecular oxidoreductase activity, interconverting aldoses and ketoses,triose-phosphate isomerase activity,isomerase activity,molecular_function,catalytic activity,intramolecular oxidoreductase activity	17	17	0.563507	-0.827494	23.481	49	26205000000	14043000000	12162000000	24	24	0.57874	-0.789013	20.996	49	8502700000	4529800000	3972800000	23	23	0.58888	-0.763954	12.147	54	14495000000	7476700000	7018000000
	2223	Tb927.8.6390	Tb08.11J15.160	lysophospholipase, putative,alpha/beta hydrolase, putative (TbLysoPLA)	TbLysoPLA	D6XM23	30.092	26.8	0	8	8	0.578216	-0.790321	0.00841635	6.89259	X	X		Glycerophospholipid metabolism		metabolic process,biological_process	hydrolase activity,molecular_function,catalytic activity,hydrolase activity, acting on ester bonds	4	4	0.531067	-0.913033	25.721	4	260910000	121260000	139650000	4	4	0.63263	-0.660566	22.341	3	154900000	86259000	68637000	4	4	0.5754	-0.797363	61.215	4	96465000	54863000	41602000
	1138	Tb927.11.6450	Tb11.02.4310, Tb11.02.4310:mRNA, Tb11.02.4310:pep	hypothetical protein, conserved		Q385C4	43.863	8.6	0	3	3	0.582415	-0.779881	0.538516	0.892939					membrane,cellular_component			1	1	0.316366	-1.66034		1	37788000	9911400	27877000	2	2	1.0722	0.100574	36.434	2	13363000	5033300	8329300	0	0				0	0	0	0
	2282	Tb927.9.10400	Tb09.211.1800, Tb09.211.1800:mRNA, Tb09.211.1800:pep, chr9contig211.tmp0211c	hypothetical protein, conserved		Q38DX4	50.645	38.7	0	7	7	0.582915	-0.778642	0.0242549	5.36558							molecular_function,protein binding,binding	7	7	0.512899	-0.963252	16.898	5	502220000	263120000	239100000	5	5	0.68579	-0.544161	22.363	4	142130000	73406000	68722000	6	6	0.56311	-0.828511	40.156	7	117300000	61291000	56005000
	769	Tb927.11.10910;Tb927.11.10790	Tb11.01.2680, Tb11.01.2680:mRNA, Tb11.01.2680:pep	40S ribosomal protein SA, putative		Q383I8	27.609	26.2	0	6	6	0.584613	-0.774446	0.155078	2.68893				Ribosome	organellar ribosome,intracellular organelle,ribosome,intracellular,cell,non-membrane-bounded organelle,ribosomal subunit,cytoplasmic part,cellular_component,intracellular part,organelle part,organellar small ribosomal subunit,small ribosomal subunit,organelle,cytoplasm,macromolecular complex,intracellular non-membrane-bounded organelle,intracellular organelle part,ribonucleoprotein complex,cell p…	gene expression,translation,organic substance biosynthetic process,biosynthetic process,macromolecule biosynthetic process,primary metabolic process,protein metabolic process,cellular process,cellular metabolic process,metabolic process,cellular protein metabolic process,macromolecule metabolic process,biological_process,cellular macromolecule metabolic process,cellular biosynthetic process,organ…	structural molecule activity,structural constituent of ribosome,molecular_function	4	4	0.813802	-0.29725	11.73	6	726810000	446950000	279850000	2	2	0.36636	-1.44867	106.88	2	48541000	26264000	22276000	3	3	0.67016	-0.577423	24.271	3	218470000	81618000	136850000
	2405	Tb927.9.2940	Tb09.160.1610, Tb09.160.1610:mRNA, Tb09.160.1610:pep, chr9contig160.tmp0153c	hypothetical protein, conserved		Q38FM9	54.569	6.9	0.0087683	2	2	0.58677	-0.769134	0.15427	2.69647								1	1	0.514324	-0.959251		1	38102000	17322000	20780000	0	0				0	0	0	0	1	1	0.66942	-0.579016	54.68	2	38421000	15289000	23132000
	1866	Tb927.7.1640	Tb07.29D18.100	ras-like small GTPase, putative (TbEAR)	TbEAR	Q57TZ4	65.504	4.5	0	3	3	0.5871	-0.768321	0.434409	1.20287					intracellular organelle,intracellular,intracellular membrane-bounded organelle,cell,cytoplasmic part,cellular_component,intracellular part,membrane-bounded organelle,mitochondrion,organelle,cytoplasm,cell part		guanyl nucleotide binding,nucleoside phosphate binding,anion binding,nucleotide binding,purine ribonucleotide binding,purine ribonucleoside binding,purine nucleoside binding,molecular_function,ribonucleoside binding,small molecule binding,heterocyclic compound binding,ribonucleotide binding,nucleoside binding,carbohydrate derivative binding,ion binding,purine nucleotide binding,guanyl ribonucleot…	2	2	0.380865	-1.39265	48.542	2	45222000	23574000	21647000	1	1				0	0	0	0	1	1	0.90501	-0.143994		1	3887800	1509800	2378000
	1464	Tb927.3.5610	Tb03.5L5.850	ribosomal protein L3 mitochondrial, putative		Q580R4	54.986	8.5	0	3	3	0.596217	-0.746091	0.226705	2.14111					intracellular organelle,ribosome,intracellular,intracellular membrane-bounded organelle,cell,non-membrane-bounded organelle,cytoplasmic part,cellular_component,intracellular part,membrane-bounded organelle,mitochondrion,organelle,cytoplasm,macromolecular complex,intracellular non-membrane-bounded organelle,ribonucleoprotein complex,cell part	gene expression,translation,organic substance biosynthetic process,biosynthetic process,macromolecule biosynthetic process,primary metabolic process,protein metabolic process,cellular process,cellular metabolic process,metabolic process,cellular protein metabolic process,macromolecule metabolic process,biological_process,cellular macromolecule metabolic process,cellular biosynthetic process,organ…	structural molecule activity,structural constituent of ribosome,molecular_function	2	2	0.491884	-1.02361	75.829	3	188180000	88436000	99749000	0	0				0	0	0	0	2	2	0.72268	-0.468571	37.841	2	49862000	22607000	27255000
	644	Tb927.10.7090	TRYPtp6k15-3d06.p1c_525, Tb10.6k15.3640, embl.209	alternative oxidase (AOX)	AOX	Q38AQ4	37.59	9.4	0	3	3	0.598977	-0.739428	0.0242126	5.3681					organelle envelope,intracellular organelle,intracellular,organelle inner membrane,mitochondrial envelope,organelle membrane,mitochondrial part,membrane,intracellular membrane-bounded organelle,cell,mitochondrial inner membrane,cytoplasmic part,mitochondrial membrane,cellular_component,intracellular part,membrane-bounded organelle,organelle part,mitochondrion,organelle,cytoplasm,envelope,intracell…	multicellular organismal process,respiratory gaseous exchange,oxidation-reduction process,single-organism metabolic process,metabolic process,single-multicellular organism process,single-organism process,biological_process	ferric iron binding,oxidoreductase activity, acting on diphenols and related substances as donors, oxygen as acceptor,cation binding,transition metal ion binding,alternative oxidase activity,metal ion binding,molecular_function,oxidoreductase activity,catalytic activity,oxidoreductase activity, acting on diphenols and related substances as donors,ion binding,binding,iron ion binding	1	1	0.653509	-0.61372	14.384	4	19227000	10238000	8989000	3	3	0.50923	-0.973611	9.9972	3	17282000	10193000	7089100	1	1	0.64575	-0.630952	14.816	2	17310000	8808700	8501600
	521	Tb927.10.2810	TRYP_x-70a06.p2kb545_658, Tb10.70.4840	hypothetical protein, conserved		Q38BW4	38.589	12.1	0	4	4	0.600464	-0.735851	0.309265	1.69309								3	3	0.78604	-0.347325	41.588	2	175360000	92111000	83245000	1	1	0.4587	-1.12438		1	23031000	12520000	10511000	0	0				0	0	0	0
	420	Tb927.10.1390	TRYP_x-70a06.p2kb545_917, Tb10.70.6660	hypoxanthine-guanine phosphoribosyltransferase, putative		Q38CA1	26.36	68.4	0	13	13	0.601476	-0.73342	0.00113259	9.78616	X	X	X		intracellular,cell,cellular_component,intracellular part,cytoplasm,cell part	single-organism biosynthetic process,purine ribonucleoside biosynthetic process,heterocycle biosynthetic process,single-organism cellular process,purine ribonucleoside salvage,cellular nitrogen compound biosynthetic process,nucleobase-containing compound metabolic process,organic substance biosynthetic process,biosynthetic process,primary metabolic process,carbohydrate derivative metabolic proces…	transferase activity, transferring glycosyl groups,transferase activity,molecular_function,hypoxanthine phosphoribosyltransferase activity,transferase activity, transferring pentosyl groups,catalytic activity	9	9	0.58651	-0.769772	20.158	20	2493400000	1313300000	1180000000	8	8	0.62146	-0.686267	24.147	12	208300000	108300000	100000000	9	9	0.59699	-0.744221	18.987	13	626590000	304300000	322300000
	551	Tb927.10.3650	TRYP_x-70a06.p2kb545_498, Tb10.70.3720	NADH-dependent fumarate reductase, putative		Q38BN4	133.53	5.1	0.00095694	8	3	0.601915	-0.732368	0.0950057	3.39584						single-organism biosynthetic process,pyrimidine-containing compound metabolic process,heterocycle biosynthetic process,sulfur compound biosynthetic process,single-organism cellular process,sulfur compound metabolic process,pyrimidine-containing compound biosynthetic process,cellular nitrogen compound biosynthetic process,vitamin biosynthetic process,organic substance biosynthetic process,biosynth…	succinate dehydrogenase activity,molecular_function,oxidoreductase activity,catalytic activity,electron carrier activity,oxidoreductase activity, acting on the CH-CH group of donors	6	2	0.453576	-1.14058	110.15	3	375050000	96114000	278940000	5	1	0.59129	-0.758062		1	7031300	3342100	3689200	7	2	0.81312	-0.29846	11.551	2	57239000	27054000	30185000
	1294	Tb927.2.4380		hypothetical protein, conserved		Q586P3	45.971	5.4	0.0022655	2	2	0.605105	-0.724743	0.12767	2.96951					intracellular organelle,intracellular,intracellular membrane-bounded organelle,cell,cytoplasmic part,cellular_component,intracellular part,membrane-bounded organelle,mitochondrion,organelle,cytoplasm,cell part			1	1	0.40813	-1.2929		1	22508000	10989000	11519000	1	1	0.70022	-0.51412		1	10260000	5660900	4599200	1	1	0.77528	-0.367211		1	23275000	8729700	14545000
	708	Tb927.10.9200	TRYPtp6k15-3d06.p1c_177, Tb10.6k15.1210	hypothetical protein, conserved		Q38A54	48.021	9	0	2	2	0.610781	-0.711273	0.00504353	7.63135								2	2	0.647291	-0.627513	17.649	3	23236000	13826000	9409900	2	2	0.61402	-0.703642	5.3068	3	7007200	3957000	3050300	2	2	0.57329	-0.802663	33.697	5	19618000	10394000	9223500
	1169	Tb927.11.7380	Tb11.02.5280, Tb11.02.5280:mRNA, Tb11.02.5280:pep	glycerol-3-phosphate dehydrogenase (FAD-dependent), mitochondrial	G3PDH	Q384S7	66.991	68	0	41	41	0.614311	-0.702959	0.00145695	9.42283				Glycerophospholipid metabolism;Biosynthesis of secondary metabolites	intracellular organelle,intracellular,protein complex,intracellular membrane-bounded organelle,cell,catalytic complex,cytoplasmic part,oxidoreductase complex,cellular_component,intracellular part,glycerol-3-phosphate dehydrogenase complex,membrane-bounded organelle,mitochondrion,organelle,cytoplasm,macromolecular complex,cell part	glycerol catabolic process,polyol catabolic process,alditol catabolic process,organophosphate metabolic process,single-organism cellular process,carbohydrate metabolic process,carbohydrate catabolic process,primary metabolic process,carbohydrate derivative metabolic process,phosphate-containing compound metabolic process,oxidation-reduction process,small molecule metabolic process,catabolic proce…	oxidoreductase activity, acting on the CH-OH group of donors, quinone or similar compound as acceptor,nucleoside phosphate binding,cofactor binding,oxidoreductase activity, acting on CH-OH group of donors,anion binding,nucleotide binding,glycerol-3-phosphate dehydrogenase activity,flavin adenine dinucleotide binding,molecular_function,oxidoreductase activity,coenzyme binding,small molecule bindin…	34	34	0.621968	-0.685088	30.231	77	4758200000	2554000000	2204200000	29	29	0.59223	-0.755771	44.499	59	2335200000	1208000000	1127200000	31	31	0.62937	-0.66802	27.097	68	1253600000	611150000	642410000
	529	Tb927.10.3010	TRYP_x-70a06.p2kb545_609, Tb10.70.4540	hypothetical protein, conserved		Q38BU4	133.39	2.2	0.0026894	2	2	0.617543	-0.695389	0.434947	1.20109								1	1	1.22324	0.290709		1	102730000	74237000	28489000	1	1	0.82104	-0.284476		1	5341200	2325800	3015400	1	1	0.23449	-2.0924		1	101610000	62220000	39386000
	1044	Tb927.11.3730	Tb11.02.1210, Tb11.02.1210:mRNA, Tb11.02.1210:pep	leucyl-tRNA synthetase, putative (LeuRS)	LeuRS	Q386D9	121.82	11.8	0	9	9	0.618313	-0.693591	0.00432537	7.85296				Aminoacyl-tRNA biosynthesis	intracellular,cell,cellular_component,intracellular part,cytoplasm,cell part	gene expression,single-organism cellular process,nucleobase-containing compound metabolic process,nucleic acid metabolic process,translation,organic substance biosynthetic process,biosynthetic process,macromolecule biosynthetic process,primary metabolic process,leucyl-tRNA aminoacylation,cellular nitrogen compound metabolic process,cellular amino acid metabolic process,nitrogen compound metabolic…	nucleoside phosphate binding,hydrolase activity,anion binding,nucleotide binding,ATP binding,carboxylic ester hydrolase activity,purine ribonucleotide binding,purine ribonucleoside binding,ligase activity, forming carbon-oxygen bonds,purine nucleoside binding,molecular_function,ribonucleoside binding,aminoacyl-tRNA editing activity,small molecule binding,catalytic activity,ligase activity, formin…	4	4	0.580316	-0.78509	12.262	4	73236000	39216000	34020000	3	3	0.63734	-0.649865	8.2595	4	65115000	30295000	34820000	7	7	0.63913	-0.645819	13.848	6	36770000	19581000	17190000
	2122	Tb927.8.3530	Tb08.28L1.740	glycerol-3-phosphate dehydrogenase [NAD+], glycosomal	G3PDH	Q57YW0	37.805	54.2	0	18	18	0.620438	-0.68864	6.74399e-05	13.856	X	X		Glycerophospholipid metabolism;Biosynthesis of secondary metabolites	intracellular organelle,intracellular,protein complex,glycosome,intracellular membrane-bounded organelle,cell,catalytic complex,cytoplasmic part,oxidoreductase complex,cellular_component,intracellular part,glycerol-3-phosphate dehydrogenase complex,membrane-bounded organelle,microbody,organelle,cytoplasm,macromolecular complex,peroxisome,cell part	organophosphate metabolic process,carbohydrate derivative catabolic process,carbohydrate metabolic process,primary metabolic process,carbohydrate derivative metabolic process,phosphate-containing compound metabolic process,oxidation-reduction process,catabolic process,single-organism metabolic process,cellular process,cellular metabolic process,phosphorus metabolic process,metabolic process,aldit…	protein homodimerization activity,nucleoside phosphate binding,cofactor binding,oxidoreductase activity, acting on CH-OH group of donors,nucleotide binding,glycerol-3-phosphate dehydrogenase [NAD+] activity,protein dimerization activity,molecular_function,oxidoreductase activity,oxidoreductase activity, acting on the CH-OH group of donors, NAD or NADP as acceptor,NAD binding,coenzyme binding,smal…	16	16	0.618123	-0.694033	20.88	81	14398000000	7893000000	6505400000	14	14	0.6179	-0.694555	16.185	65	3667600000	1912700000	1754900000	16	16	0.62532	-0.677333	17.808	91	9840700000	4982200000	4858600000
	291	Tb927.1.3880		hypothetical protein, conserved		Q4GYI9	188.01	2.9	0	4	4	0.621685	-0.685744	0.278387	1.84483								1	1	0.326851	-1.6133		1	2861600	1076100	1785500	2	2	0.82082	-0.284862	15.218	2	12794000	5885800	6908000	3	3	0.8956	-0.159074	27.712	6	15454000	6566500	8887700
	2478	Tb927.9.7770	Tb09.v1.0380, Tb09.v1.0380:mRNA, Tb09.v1.0380:pep	spermidine synthase,SPDSYN (SpSyn)	SpSyn	Q38EH6	32.926	5	0.0076336	2	2	0.622444	-0.683983	0.0306573	5.02763				Arginine and proline metabolism;beta-Alanine metabolism;Glutathione metabolism;Metabolic pathways;Cysteine and methionine metabolism			transferase activity,transferase activity, transferring alkyl or aryl (other than methyl) groups,molecular_function,catalytic activity,spermidine synthase activity	2	2	0.608384	-0.716947	42.598	2	43599000	28997000	14602000	0	0				0	0	0	0	2	2	0.63683	-0.65102	14.728	3	51524000	32969000	18555000
	209	Tb927.10.5620;Tb11.v5.0531	Tb10.70.1370, embl.242	fructose-bisphosphate aldolase, glycosomal (ALD)	ALD	Q38B42	41.071	85.5	0	39	39	0.623895	-0.680625	0.00208658	8.90464	X	X		Glycolysis / Gluconeogenesis;Fructose and mannose metabolism;Pentose phosphate pathway;Biosynthesis of antibiotics;Metabolic pathways;Carbon metabolism;Biosynthesis of secondary metabolites;Biosynthesis of amino acids	intracellular organelle,intracellular,glycosome,intracellular membrane-bounded organelle,cell,cytoplasmic part,cellular_component,intracellular part,membrane-bounded organelle,microbody,organelle,cytoplasm,peroxisome,cell part	glycolytic process,monocarboxylic acid metabolic process,single-organism cellular process,generation of precursor metabolites and energy,carbohydrate metabolic process,carbohydrate catabolic process,primary metabolic process,organic acid metabolic process,carboxylic acid metabolic process,small molecule metabolic process,catabolic process,single-organism metabolic process,cellular process,single-…	fructose-bisphosphate aldolase activity,lyase activity,carbon-carbon lyase activity,aldehyde-lyase activity,molecular_function,catalytic activity	35	35	0.599053	-0.739243	42.9	163	34414000000	17331000000	17083000000	34	34	0.64479	-0.633099	43.63	142	6628900000	3382700000	3246200000	38	38	0.62871	-0.669533	44.03	168	21269000000	11324000000	9945300000
	147	Tb927.10.6060;Tb11.v5.0199	TRYP_x-70a06.p2kb545_119, Tb10.70.0820	universal minicircle sequence binding protein (UMSBP), putative,DNA-binding protein HEXBP, putative,zinc finger protein		Q38B00	21.836	89.2	0	12	11	0.628923	-0.669044	0.00128983	9.5986							nucleic acid binding,cation binding,transition metal ion binding,metal ion binding,molecular_function,zinc ion binding,heterocyclic compound binding,ion binding,binding,organic cyclic compound binding	6	5	0.627865	-0.671475	14.865	15	849920000	465930000	383990000	11	10	0.61156	-0.709434	11.756	39	1387500000	741560000	645910000	12	11	0.64787	-0.626224	13.246	32	2311600000	1174500000	1137100000
	1451	Tb927.3.5240	Tb03.5L5.360	hypothetical protein, conserved		Q580V1	66.655	7.6	0	4	4	0.633604	-0.658347	0.00534596	7.54733					intracellular organelle,intracellular,intracellular membrane-bounded organelle,cell,cytoplasmic part,cellular_component,intracellular part,membrane-bounded organelle,mitochondrion,organelle,cytoplasm,cell part			3	3	0.676956	-0.562865	15.233	5	403600000	225760000	177840000	3	3	0.61854	-0.693061	23.811	7	525120000	286540000	238580000	3	3	0.60747	-0.719115	25.54	8	1938500000	1067100000	871470000
	471	Tb927.10.15410	Tb10.61.0980, embl.34	glycosomal malate dehydrogenase (gMDH)	gMDH	Q387X2	33.71	46.4	0	19	19	0.635106	-0.654931	0.00101073	9.95038	X	X	X	Citrate cycle (TCA cycle);Cysteine and methionine metabolism;Pyruvate metabolism;Biosynthesis of antibiotics;Metabolic pathways;Carbon metabolism;Biosynthesis of secondary metabolites;Glyoxylate and dicarboxylate metabolism	intracellular organelle,intracellular,glycosome,intracellular membrane-bounded organelle,cell,cytoplasmic part,cellular_component,intracellular part,membrane-bounded organelle,microbody,organelle,cytoplasm,peroxisome,cell part	glycolytic process,monocarboxylic acid metabolic process,single-organism cellular process,citrate metabolic process,generation of precursor metabolites and energy,carbohydrate metabolic process,carbohydrate catabolic process,primary metabolic process,energy derivation by oxidation of organic compounds,dicarboxylic acid metabolic process,organic acid metabolic process,carboxylic acid metabolic pro…	L-malate dehydrogenase activity,oxidoreductase activity, acting on CH-OH group of donors,molecular_function,oxidoreductase activity,oxidoreductase activity, acting on the CH-OH group of donors, NAD or NADP as acceptor,malate dehydrogenase activity,catalytic activity	13	13	0.653467	-0.613815	13.347	66	17684000000	10064000000	7620000000	19	19	0.62868	-0.669602	19.582	76	3702600000	1884800000	1817800000	18	18	0.62357	-0.681377	20.611	89	11703000000	5649900000	6053600000
	1871	Tb927.7.190	Tb07.8P12.250	thimet oligopeptidase, putative (THOP1)	THOP1	Q57U35	84.166	19.4	0	15	15	0.636283	-0.65226	0.000891917	10.1308				African trypanosomiasis		regulation of biological process,single-organism cellular process,primary metabolic process,signaling,response to stimulus,proteolysis,intracellular signal transduction,protein metabolic process,cellular response to stimulus,cellular process,signal transduction,biological regulation,metabolic process,regulation of cellular process,macromolecule metabolic process,single-organism process,single org…	metalloendopeptidase activity,metallopeptidase activity,hydrolase activity,peptidase activity, acting on L-amino acid peptides,peptidase activity,molecular_function,endopeptidase activity,catalytic activity	6	6	0.648256	-0.625364	64.733	10	494900000	259150000	235750000	11	11	0.64115	-0.641266	25.333	12	96112000	48825000	47287000	13	13	0.61979	-0.690149	21.397	11	368060000	182460000	185590000
	1741	Tb927.6.1980	Tb06.4M18.60	hypothetical protein, conserved		Q584V8	65.749	4.6	0.0014171	2	2	0.636429	-0.651929	0.548917	0.865339								0	0				0	0	0	0	2	2	1.0783	0.108759	8.1995	2	15565000	6398200	9166400	1	1	0.37563	-1.41262	59.734	3	26361000	20416000	5944500
	2430	Tb927.9.4630	Tb09.160.3220, Tb09.160.3220:mRNA, Tb09.160.3220:pep, chr9contig160.tmp0255	hypothetical protein, conserved		Q38F80	147.14	2.4	0	3	3	0.639735	-0.644455	0.300936	1.73247								2	2	0.509087	-0.974015	73.343	2	40734000	17820000	22914000	2	2	0.80391	-0.314894	7.3943	3	15414000	6584000	8829700	0	0				0	0	0	0
	2148	Tb927.8.4380	Tb08.29H22.760	hypothetical protein, conserved	ATOM12	Q57VZ7	11.86	27.6	0	3	3	0.644372	-0.634034	0.0250684	5.31799					intracellular organelle,intracellular,intracellular membrane-bounded organelle,cell,cytoplasmic part,cellular_component,intracellular part,membrane-bounded organelle,mitochondrion,organelle,cytoplasm,cell part			2	2	0.652571	-0.615793	38.607	2	85060000	48529000	36531000	2	2	0.72365	-0.466636	2.3172	2	78960000	36706000	42254000	2	2	0.56657	-0.819674	50.721	2	90234000	48838000	41396000
	149	Tb927.5.320;Tb927.5.285b;Tb11.v5.0209;Tb11.v5.0217;Tb927.5.330;Tb11.v5.0281;Tb927.4.4450;Tb927.4.4430;Tb927.4.4410;Tb927.4.4440;Tb927.4.4470;Tb927.4.3750;Tb927.4.4460	Tb05.29K2.90	receptor-type adenylate cyclase GRESAG 4, putative,adenylyl cyclase, putative		Q57VY1	136.56	3.1	0	4	3	0.654949	-0.610545	0.048048	4.37938				Purine metabolism	membrane part,integral component of membrane,membrane,intrinsic component of membrane,cellular_component	nucleotide metabolic process,single-organism biosynthetic process,regulation of biological process,heterocycle biosynthetic process,organophosphate metabolic process,single-organism cellular process,cellular nitrogen compound biosynthetic process,nucleobase-containing compound metabolic process,organic substance biosynthetic process,biosynthetic process,primary metabolic process,nucleoside phosph…	cyclase activity,lyase activity,molecular_function,adenylate cyclase activity,catalytic activity,phosphorus-oxygen lyase activity	4	3	0.737626	-0.439038	23.75	4	26786000	17108000	9677700	4	3	0.54129	-0.885526	24.231	3	13824000	5720000	8103900	1	1	0.70365	-0.50707	37.186	2	10905000	5244000	5661300
	2346	Tb927.9.13280	Tb09.211.4120, Tb09.211.4120:mRNA, Tb09.211.4120:pep, chr9contig211.tmp0458c	Double RNA binding domain protein 9 (DRBD9)	DRBD9	Q38D96	47.47	7.7	0	3	3	0.65673	-0.606628	0.401421	1.31681					intracellular organelle,intracellular,intracellular membrane-bounded organelle,cell,cellular_component,intracellular part,membrane-bounded organelle,organelle,nucleus,cell part	gene expression,nucleobase-containing compound metabolic process,nucleic acid metabolic process,primary metabolic process,cellular nitrogen compound metabolic process,nitrogen compound metabolic process,cellular aromatic compound metabolic process,cellular process,heterocycle metabolic process,cellular metabolic process,RNA processing,metabolic process,organic cyclic compound metabolic process,ma…	nucleic acid binding,molecular_function,RNA binding,heterocyclic compound binding,binding,organic cyclic compound binding	1	1	1.29963	0.378101		1	1662600	1097600	565010	1	1	0.66537	-0.587771		1	2861400	1387000	1474500	1	1	0.32755	-1.61021		1	5205100	2605300	2599800
	834	Tb927.11.12590	Tb11.01.4430, Tb11.01.4430:mRNA, Tb11.01.4430:pep	hypothetical protein, conserved		Q382S2	27.968	13	0	3	3	0.658642	-0.602433	0.0403443	4.63149								2	2	0.5546	-0.850479	21.174	2	88893000	42436000	46457000	2	2	0.72995	-0.45413	19.795	2	23282000	9876600	13405000	2	2	0.70579	-0.502689	22.143	3	85779000	38091000	47688000
	559	Tb927.10.3990	TRYP_x-70a06.p2kb545_441, Tb10.70.3290	DHH1 (DHH1)	DHH1	Q38BK1	46.468	26.8	0	8	8	0.658744	-0.602211	0.00445079	7.81172				RNA degradation		nucleobase-containing compound metabolic process,primary metabolic process,cellular nitrogen compound metabolic process,nitrogen compound metabolic process,cellular aromatic compound metabolic process,cellular process,heterocycle metabolic process,cellular metabolic process,metabolic process,organic cyclic compound metabolic process,biological_process,organic substance metabolic process	ATPase activity, coupled,nucleoside phosphate binding,nucleic acid binding,hydrolase activity,anion binding,nucleotide binding,ATP binding,purine ribonucleotide binding,nucleoside-triphosphatase activity,purine ribonucleoside binding,purine nucleoside binding,molecular_function,ribonucleoside binding,ATP-dependent helicase activity,hydrolase activity, acting on acid anhydrides, in phosphorus-cont…	4	4	0.669613	-0.578601	21.132	6	155110000	81550000	73559000	3	3	0.68432	-0.547257	13.206	3	50362000	28013000	22349000	7	7	0.62383	-0.680775	26.255	12	158120000	78743000	79379000
	1448	Tb927.3.5130	Tb03.5L5.80	hypothetical protein, conserved		Q580W2	44.197	4.5	0	2	2	0.661349	-0.596516	0.0598157	4.06333					intracellular,cell,cellular_component,cell part		nucleic acid binding,hydrolase activity,molecular_function,nuclease activity,exonuclease activity,catalytic activity,heterocyclic compound binding,hydrolase activity, acting on ester bonds,binding,organic cyclic compound binding	1	1	0.541213	-0.885731		1	20835000	12533000	8302400	2	2	0.77581	-0.366225	12.332	3	24841000	12124000	12717000	2	2	0.68892	-0.537592	23.092	3	59511000	27381000	32130000
	595	Tb927.10.5450	TRYP_x-70a06.p2kb545_215, Tb10.70.1570	nucleoplasmin-like protein (NLP) (nlp)	nlp	Q38B59	107.29	7.7	0	5	5	0.664154	-0.590409	0.0144914	6.10866					intracellular organelle,intracellular,intracellular membrane-bounded organelle,cell,cellular_component,intracellular part,membrane-bounded organelle,organelle,nucleus,cell part	regulation of cellular macromolecule biosynthetic process,gene silencing,regulation of nitrogen compound metabolic process,gene expression,chromosome organization,regulation of biological process,heterocycle biosynthetic process,transcription, DNA-templated,regulation of organelle organization,regulation of transcription, DNA-templated,positive regulation of cellular process,single-organism cellu…	nucleic acid binding,molecular_function,DNA binding,heterocyclic compound binding,binding,organic cyclic compound binding	3	3	0.668673	-0.580628	14.624	3	46763000	21252000	25511000	2	2	0.7214	-0.471129	18.353	3	81620000	39613000	42007000	2	2	0.60732	-0.719471	16.836	2	16335000	8060100	8275100
	327	Tb927.10.10390	Tb10.406.0520	trypanothione reductase		Q389T8	53.156	27.8	0	10	10	0.667249	-0.583704	0.0024404	8.67867	X	X		Metabolic pathways;Glutathione metabolism	intracellular,cell,cellular_component,intracellular part,cytoplasm,cell part	regulation of biological process,single-organism cellular process,oxidation-reduction process,single-organism metabolic process,cellular process,biological regulation,cellular homeostasis,metabolic process,regulation of cellular process,regulation of biological quality,single-organism process,biological_process,cell redox homeostasis,homeostatic process	nucleoside phosphate binding,disulfide oxidoreductase activity,cofactor binding,anion binding,nucleotide binding,trypanothione-disulfide reductase activity,flavin adenine dinucleotide binding,molecular_function,oxidoreductase activity, acting on a sulfur group of donors,oxidoreductase activity,oxidoreductase activity, acting on a sulfur group of donors, NAD(P) as acceptor,coenzyme binding,small m…	8	8	0.666489	-0.585347	42.405	9	694920000	379450000	315470000	4	4	0.69118	-0.532867	7.1181	6	77540000	37846000	39694000	8	8	0.64488	-0.632897	31.001	10	432040000	202830000	229210000
	522	Tb927.3.1370;Tb927.10.2840	Tb03.1J15.510	40S ribosomal protein S25, putative			12.56	17.7	0	3	3	0.668591	-0.580805	0.0507607	4.30014				Ribosome				1	1	0.701656	-0.511164	33.087	2	501110000	305510000	195600000	1	1	0.55729	-0.8435		1	25383000	13927000	11455000	1	1	0.76432	-0.387751		1	102760000	53300000	49461000
	1115	Tb927.11.5940	Tb11.02.3740, Tb11.02.3740:mRNA, Tb11.02.3740:pep, Tb11.212.0320	receptor-type adenylate cyclase GRESAG 4, putative		Q385H4	137.47	3.8	0	4	4	0.670755	-0.576143	0.430057	1.2174				Purine metabolism	membrane part,integral component of membrane,membrane,intrinsic component of membrane,cellular_component	nucleotide metabolic process,single-organism biosynthetic process,regulation of biological process,heterocycle biosynthetic process,organophosphate metabolic process,single-organism cellular process,cellular nitrogen compound biosynthetic process,nucleobase-containing compound metabolic process,organic substance biosynthetic process,biosynthetic process,primary metabolic process,nucleoside phosph…	cyclase activity,lyase activity,molecular_function,adenylate cyclase activity,catalytic activity,phosphorus-oxygen lyase activity	1	1	0.983091	-0.0246034		1	18662000	12302000	6360300	4	4	0.29728	-1.75011	61.917	5	65422000	39355000	26067000	1	1	1.0326	0.0462815		1	109360000	42173000	67190000
	1257	Tb927.2.2130		small GTP-binding protein RAB6, putative		Q586J5	25.385	10.9	0	2	2	0.671259	-0.575059	0.452013	1.14556					intracellular,membrane,cell,cellular_component,cell periphery,plasma membrane,cell part	organic substance transport,nucleocytoplasmic transport,regulation of biological process,single-organism cellular process,protein complex subunit organization,obsolete GTP catabolic process,macromolecular complex subunit organization,transport,protein complex disassembly,organelle fission,protein localization,vesicle localization,protein depolymerization,establishment of localization,macromolecul…	guanyl nucleotide binding,nucleoside phosphate binding,GTPase activity,hydrolase activity,anion binding,nucleotide binding,purine ribonucleotide binding,nucleoside-triphosphatase activity,purine ribonucleoside binding,purine nucleoside binding,molecular_function,ribonucleoside binding,hydrolase activity, acting on acid anhydrides, in phosphorus-containing anhydrides,pyrophosphatase activity,hydro…	1	1	0.476531	-1.06936		1	12755000	5218300	7536900	0	0				0	0	0	0	1	1	0.94556	-0.0807591		1	11775000	4138600	7636300
	1061	Tb927.11.4330	TRYP_xi-1013a02.q1k_70, Tb11.02.1880, Tb11.02.1880:mRNA, Tb11.02.1880:pep	hypothetical protein, conserved		Q385Y4	21.02	24.3	0	4	4	0.674047	-0.56908	0.383263	1.38359					intracellular organelle,intracellular,intracellular membrane-bounded organelle,cell,cytoplasmic part,cellular_component,intracellular part,membrane-bounded organelle,mitochondrion,organelle,cytoplasm,cell part			2	2	0.850051	-0.234379	5.3574	2	227570000	142060000	85511000	2	2	1.0752	0.104605		1	7584000	2189100	5394900	1	1	0.33507	-1.57747		1	71278000	50096000	21182000
	1721	Tb927.6.1250	Tb06.3A7.780	hypothetical protein, conserved		Q585C2	56.918	11.4	0	3	3	0.674977	-0.567089	0.608163	0.717469					intracellular organelle,intracellular,intracellular membrane-bounded organelle,cell,cytoplasmic part,cellular_component,intracellular part,membrane-bounded organelle,mitochondrion,organelle,cytoplasm,cell part			2	2	0.387147	-1.36905	48.657	2	32423000	15530000	16894000	1	1	1.1768	0.234869		1	2749200	856940	1892200	0	0				0	0	0	0
	590	Tb927.10.5390;Tb11.v5.0555	TRYP_x-70a06.p2kb545_226, Tb10.70.1650	hypothetical protein, conserved		Q38B64	154.53	9.2	0	9	9	0.676534	-0.563767	0.554684	0.850262								7	7	1.26802	0.34258	100.97	3	106580000	77699000	28880000	6	6	1.0929	0.128161	13.246	6	102990000	37049000	65940000	1	1	0.22344	-2.16204		1	6375500	4253200	2122200
	2097	Tb927.8.2550	Tb08.26A17.510	mitochondrial DNA primase (PRI1)	PRI1	Q57XD4	69.862	23.2	0	13	13	0.677553	-0.561595	0.00288518	8.43712					intracellular organelle,intracellular,organelle lumen,kinetoplast,membrane-enclosed lumen,intracellular organelle lumen,mitochondrial part,intracellular membrane-bounded organelle,cell,cytoplasmic part,cellular_component,intracellular part,membrane-bounded organelle,organelle part,mitochondrion,organelle,cytoplasm,intracellular organelle part,cell part,mitochondrial matrix	DNA metabolic process,nucleobase-containing compound metabolic process,mitochondrial DNA replication,nucleic acid metabolic process,organic substance biosynthetic process,biosynthetic process,macromolecule biosynthetic process,cellular component organization or biogenesis,primary metabolic process,cellular nitrogen compound metabolic process,nitrogen compound metabolic process,cellular aromatic c…	transferase activity, transferring phosphorus-containing groups,hydrolase activity,RNA polymerase activity,transferase activity,DNA-directed RNA polymerase activity,molecular_function,DNA primase activity,hydrolase activity, acting on acid anhydrides,catalytic activity,nucleotidyltransferase activity	11	11	0.695555	-0.523763	15.4	17	792760000	456320000	336440000	10	10	0.68793	-0.539666	17.687	15	219640000	114480000	105160000	10	10	0.65006	-0.621355	23.031	16	611190000	261400000	349790000
	1343	Tb927.3.1590	Tb03.30P12.70	mitochondrial RNA binding complex 1 subunit (MRB1590)	MRB1590	Q57ZF2	72.678	6.9	0	4	4	0.677681	-0.561321	0.0874745	3.51499					intracellular organelle,intracellular,intracellular membrane-bounded organelle,cell,cytoplasmic part,cellular_component,intracellular part,membrane-bounded organelle,mitochondrion,organelle,cytoplasm,cell part	gene expression,regulation of mRNA stability,regulation of biological process,mRNA stabilization,nucleobase-containing compound metabolic process,nucleic acid metabolic process,regulation of RNA stability,primary metabolic process,RNA modification,regulation of gene expression,cellular nitrogen compound metabolic process,nitrogen compound metabolic process,cytidine to uridine editing,cellular aro…	nucleic acid binding,molecular_function,RNA binding,heterocyclic compound binding,binding,organic cyclic compound binding	3	3	0.700918	-0.512682	126.23	3	272160000	34051000	238110000	3	3	0.82337	-0.280387	4.6999	3	39182000	19754000	19429000	2	2	0.53928	-0.890894	5.8106	2	23143000	14484000	8658600
	1883	Tb927.7.2240	Tb07.22O10.180	hypothetical protein, conserved		Q57XQ0	59.665	9.4	0	4	4	0.68024	-0.555885	0.0284313	5.13638							molecular_function,binding	3	3	0.624025	-0.680324	28.394	5	80336000	45870000	34465000	1	1	0.77511	-0.367527		1	6314700	3321000	2993700	3	3	0.65076	-0.619803	36.967	5	34078000	14955000	19123000
	380	Tb927.10.12540	Tb10.389.1140	NADH-ubiquinone oxidoreductase complex I subunit, putative,ferredoxin, putative (NDUFS1)	NDUFS1	Q388Y9	33.754	26.7	0	5	5	0.683154	-0.549718	0.00561792	7.47575				Oxidative phosphorylation;Metabolic pathways	intracellular organelle,intracellular,intracellular membrane-bounded organelle,cell,cytoplasmic part,cellular_component,intracellular part,membrane-bounded organelle,mitochondrion,organelle,cytoplasm,cell part	oxidation-reduction process,single-organism metabolic process,metabolic process,single-organism process,biological_process	metal cluster binding,disulfide oxidoreductase activity,iron-sulfur cluster binding,molecular_function,oxidoreductase activity, acting on a sulfur group of donors,oxidoreductase activity,oxidoreductase activity, acting on a sulfur group of donors, NAD(P) as acceptor,peptide disulfide oxidoreductase activity,antioxidant activity,catalytic activity,electron carrier activity,glutathione-disulfide re…	5	5	0.645161	-0.632268	13.658	13	560790000	304310000	256490000	4	4	0.70544	-0.503405	23.803	12	243510000	113020000	130490000	4	4	0.70053	-0.513481	20.745	8	125490000	59484000	66006000
	945	Tb927.11.1640	Tb11.55.0015, Tb11.55.0015:mRNA, Tb11.55.0015:pep	hypothetical protein, conserved		Q386Z0	42.255	6.1	0	2	2	0.687724	-0.540099	0.456557	1.13113						regulation of biological process,homeostasis of number of cells in a free-living population,quorum sensing involved in interaction with host,development involved in symbiotic interaction,regulation of symbiosis, encompassing mutualism through parasitism,multi-organism process,interspecies quorum sensing,modulation of development of symbiont involved in interaction with host,cellular process,symbi…		0	0				0	0	0	0	2	2	0.49617	-1.01109	103.9	2	4553600	2222400	2331200	1	1	0.95323	-0.0691037		1	2229100	976900	1252200
	411	Tb927.10.13620	Tb10.05.0070	NADH-ubiquinone oxidoreductase complex I subunit,FT putative,NDUFA9 subunit, putative		Q388N6	54.791	13	0	5	5	0.688436	-0.538606	0.0714031	3.80787					intracellular organelle,intracellular,intracellular membrane-bounded organelle,cell,cytoplasmic part,cellular_component,intracellular part,membrane-bounded organelle,mitochondrion,organelle,cytoplasm,cell part	single-organism biosynthetic process,single-organism cellular process,lipid biosynthetic process,organic substance biosynthetic process,biosynthetic process,primary metabolic process,steroid metabolic process,cellular amino acid metabolic process,nitrogen compound metabolic process,organic acid metabolic process,carboxylic acid metabolic process,oxidation-reduction process,small molecule metaboli…	oxidoreductase activity, acting on the aldehyde or oxo group of donors,nucleoside phosphate binding,cofactor binding,oxidoreductase activity, acting on CH-OH group of donors,nucleotide binding,steroid dehydrogenase activity,molecular_function,oxidoreductase activity,oxidoreductase activity, acting on the CH-OH group of donors, NAD or NADP as acceptor,NAD binding,coenzyme binding,3-beta-hydroxy-de…	2	2	0.595841	-0.747001	20.541	3	82514000	47554000	34960000	2	2	0.84542	-0.24226	34.553	2	13517000	6885300	6632200	3	3	0.64772	-0.626558	3.8342	3	61664000	30602000	31062000
	2034	Tb927.7.7440	Tb07.30D13.340	hypothetical protein, conserved		Q57TY1	14.51	42.3	0	3	3	0.689012	-0.537398	0.379768	1.39681					intracellular organelle,intracellular,intracellular membrane-bounded organelle,cell,cytoplasmic part,cellular_component,intracellular part,membrane-bounded organelle,mitochondrion,organelle,cytoplasm,cell part			2	2	1.13632	0.184375	17.428	5	94069000	65452000	28617000	1	1	0.36653	-1.448		1	7598000	4409600	3188400	3	3	0.78536	-0.348574	27.2	4	66158000	28579000	37580000
	151	Tb927.5.500;Tb11.v5.0218	Tb05.29K2.610	hypothetical protein, conserved		Q57VW3	153.59	1.5	0.0009542	2	2	0.691061	-0.533114	0.485723	1.0418					intracellular organelle,intracellular,intracellular membrane-bounded organelle,cell,cytoplasmic part,cellular_component,intracellular part,membrane-bounded organelle,mitochondrion,organelle,cytoplasm,cell part			1	1	1.35927	0.44283	41.99	2	22686000	16790000	5896200	1	1	0.79299	-0.334625	13.445	3	11332000	5378700	5953100	1	1	0.30618	-1.70755		1	10990000	7709800	3280300
	1638	Tb927.5.1880	Tb05.1P6.610	ecotin family (I11), putative,inhibitor of serine peptidase (ISP), putative (ISP2)	ISP2	D6XGC6,Q57ZQ7	17.81	11.7	0	2	2	0.691112	-0.533008	0.168832	2.56634						response to external biotic stimulus,modification of morphology or physiology of other organism,regulation of biological process,regulation of endocytosis,response to defenses of other organism involved in symbiotic interaction,modulation by symbiont of host cellular process,transport,regulation of cellular component organization,multi-organism process,establishment of localization,modulation of …		1	1	0.764059	-0.388245	37.166	2	66758000	36134000	30624000	0	0				0	0	0	0	2	2	0.62513	-0.677772	57.338	2	79242000	30645000	48596000
	1227	Tb927.11.9450	237.t00932, Tb11.01.1215, Tb11.01.1215:mRNA, Tb11.01.1215:pep	cyclophilin type peptidyl-prolyl cis-trans isomerase, putative (PPIase)	PPIase	Q383Y4	20.52	33.7	0	5	5	0.69361	-0.527804	0.045639	4.45359						primary metabolic process,protein folding,protein metabolic process,cellular process,cellular metabolic process,metabolic process,cellular protein metabolic process,macromolecule metabolic process,biological_process,cellular macromolecule metabolic process,organic substance metabolic process	peptidyl-prolyl cis-trans isomerase activity,isomerase activity,molecular_function,cis-trans isomerase activity,catalytic activity	3	3	0.809913	-0.304161	12.321	3	163410000	103470000	59944000	2	2	0.66839	-0.581238	17.476	3	19928000	9789500	10139000	2	2	0.61642	-0.698014	26.496	2	9459700	4737200	4722500
	2057	Tb927.8.1360;Tb11.v5.0779	Tb08.29O4.620	hypothetical protein, conserved		Q57VL9	473.17	1	0	4	4	0.696602	-0.521593	0.547573	0.868876								2	2	1.3128	0.392648	13.497	5	39285000	26198000	13087000	3	3	1.0003	0.000432744	22.331	6	30912000	14434000	16477000	1	1	0.25741	-1.95786		1	4381400	2610500	1770900
	2087	Tb927.8.2160	Tb08.26N11.730	multidrug resistance protein A,p-glycoprotein (PGPA)	PGPA	Q581W6	174.68	41.4	0	62	62	0.696915	-0.520946	0.00153008	9.35218					protein complex,membrane part,transmembrane transporter complex,integral component of membrane,membrane,transporter complex,cell,catalytic complex,intrinsic component of membrane,plasma membrane part,cellular_component,ATPase dependent transmembrane transport complex,macromolecular complex,cell periphery,ATP-binding cassette (ABC) transporter complex,plasma membrane,cell part	single-organism cellular process,transport,response to chemical,establishment of localization,response to stimulus,transmembrane transport,single-organism localization,cellular process,response to drug,localization,single-organism process,single-organism transport,biological_process	ATPase activity, coupled,ATPase activity, coupled to movement of substances,nucleoside phosphate binding,hydrolase activity,anion binding,nucleotide binding,transporter activity,ATP binding,purine ribonucleotide binding,nucleoside-triphosphatase activity,purine ribonucleoside binding,active transmembrane transporter activity,purine nucleoside binding,molecular_function,ribonucleoside binding,hydr…	53	53	0.687994	-0.539531	19.711	146	13178000000	7492600000	5685900000	48	48	0.68629	-0.54311	18.688	134	6031200000	3011500000	3019700000	55	55	0.71688	-0.480196	16.705	144	4166500000	1988900000	2177600000
	344	Tb927.10.11160	Tb10.26.0860	HIRA-interacting protein 5, putative		Q389M3	26.717	13.2	0	3	3	0.697149	-0.520461	0.0633825	3.97977					intracellular organelle,intracellular,organelle lumen,membrane-enclosed lumen,intracellular organelle lumen,mitochondrial part,intracellular membrane-bounded organelle,cell,cytoplasmic part,cellular_component,intracellular part,membrane-bounded organelle,organelle part,mitochondrion,organelle,cytoplasm,intracellular organelle part,cell part,mitochondrial matrix	cellular metal ion homeostasis,transition metal ion homeostasis,cellular transition metal ion homeostasis,single-organism cellular process,iron ion homeostasis,chemical homeostasis,biosynthetic process,metallo-sulfur cluster assembly,cellular component organization or biogenesis,cellular component assembly,ion homeostasis,inorganic ion homeostasis,cellular component organization,cellular process,…	metal cluster binding,iron-sulfur cluster binding,cation binding,transition metal ion binding,metal ion binding,molecular_function,ion binding,binding,iron ion binding	1	1	0.610128	-0.712816		1	34025000	16524000	17501000	1	1	0.83875	-0.253687		1	8345500	4008400	4337100	2	2	0.6621	-0.594879		1	23982000	11747000	12234000
	1787	Tb927.6.3600	Tb06.2N9.90	hypothetical protein, conserved		Q585A0	49.213	6.4	0.004384	2	2	0.698221	-0.518243	0.285638	1.80774					intracellular organelle,intracellular,intracellular membrane-bounded organelle,cell,cytoplasmic part,cellular_component,intracellular part,membrane-bounded organelle,mitochondrion,organelle,cytoplasm,cell part			2	2	0.587337	-0.76774	7.5256	2	58479000	31841000	26637000	0	0				0	0	0	0	1	1	0.83004	-0.268747	12.126	2	38046000	15374000	22673000
	186	Tb927.10.540;Tb11.v5.0414	TRYP_x-70a06.p2kb545_1067, Tb10.70.7730	ATP-dependent DEAD/H RNA helicase, putative,DEAD box RNA helicase, putative		Q38CI6	49.226	15.1	0	7	7	0.698851	-0.516942	0.0245596	5.34757				mRNA surveillance pathway;RNA transport;Spliceosome			ATPase activity, coupled,nucleoside phosphate binding,nucleic acid binding,hydrolase activity,anion binding,nucleotide binding,ATP binding,purine ribonucleotide binding,nucleoside-triphosphatase activity,purine ribonucleoside binding,purine nucleoside binding,molecular_function,ribonucleoside binding,ATP-dependent helicase activity,hydrolase activity, acting on acid anhydrides, in phosphorus-cont…	7	7	0.762253	-0.391658	24.38	16	1561700000	948070000	613630000	2	2	0.71376	-0.486489	29.232	4	19478000	10681000	8796600	3	3	0.62734	-0.672681	32.641	6	387250000	184720000	202530000
	674	Tb927.10.8080	TRYPtp6k15-3d06.p1c_359, Tb10.6k15.2450	hypothetical protein, conserved		Q38AF6	82.38	9.2	0	5	5	0.700476	-0.513593	0.078479	3.67155								3	3	0.732064	-0.449957	37.77	3	119160000	61697000	57467000	3	3	0.67025	-0.577229	50.326	3	24022000	11835000	12188000	0	0				0	0	0	0
	1254	Tb927.2.1810		transcription silencer (ISWI)	ISWI	Q585S8	132.76	19.1	0	18	18	0.700732	-0.513066	0.0254575	5.29577					intracellular organelle,intracellular,intracellular membrane-bounded organelle,cell,cellular_component,intracellular part,membrane-bounded organelle,organelle,nucleus,cell part,chromatin remodeling complex	chromosome organization,regulation of biological process,homeostasis of number of cells in a free-living population,quorum sensing involved in interaction with host,development involved in symbiotic interaction,macromolecular complex subunit organization,chromatin modification,regulation of symbiosis, encompassing mutualism through parasitism,multi-organism process,chromatin organization,ATP-depe…	nucleoside phosphate binding,nucleic acid binding,hydrolase activity,anion binding,nucleotide binding,macromolecular complex binding,ATP binding,chromatin binding,purine ribonucleotide binding,nucleosome binding,nucleoside-triphosphatase activity,purine ribonucleoside binding,purine nucleoside binding,molecular_function,ribonucleoside binding,hydrolase activity, acting on acid anhydrides, in phos…	9	9	0.633513	-0.658554	31.845	8	402060000	186930000	215130000	12	12	0.77408	-0.369445	47.93	19	393520000	192490000	201020000	8	8	0.70164	-0.511197	30.718	5	51746000	24230000	27516000
	570	Tb927.10.4640	TRYP_x-70a06.p2kb545_345, Tb10.70.2570	eukaryotic translation initiation factor 3 subunit L, putative (EIF3L)	EIF3L	Q38BD7	55.649	9.8	0	3	3	0.701564	-0.511353	0.011232	6.47625					intracellular,protein complex,eukaryotic translation initiation factor 3 complex,cell,cytoplasmic part,cellular_component,intracellular part,cytoplasm,macromolecular complex,cell part	gene expression,translational initiation,translation,organic substance biosynthetic process,biosynthetic process,macromolecule biosynthetic process,primary metabolic process,protein metabolic process,cellular process,cellular metabolic process,metabolic process,cellular protein metabolic process,macromolecule metabolic process,biological_process,cellular macromolecule metabolic process,cellular b…	nucleic acid binding,molecular_function,RNA binding,translation factor activity, nucleic acid binding,translation initiation factor activity,heterocyclic compound binding,binding,organic cyclic compound binding	3	3	0.705965	-0.502331	14.13	3	50091000	32388000	17703000	0	0				0	0	0	0	2	2	0.69719	-0.520376	26.739	2	12480000	5933000	6547100
	434	Tb927.10.14340;Tb11.v5.0843	TRYP_x-61h03.q2kb185_374, Tb10.61.2430	hypothetical protein, conserved		Q388G8	126.88	8.1	0	7	7	0.702935	-0.508537	0.107548	3.21695								5	5	0.571494	-0.80719	40.178	3	71079000	42916000	28163000	5	5	0.68837	-0.538744	68.178	3	55591000	26496000	29095000	6	6	0.8829	-0.179678	45.691	8	104810000	41589000	63224000
	2072	Tb927.8.1810	Tb08.26N11.210	rhomboid-like protein,serine peptidase, Clan S-, family S54, putative		Q582A1	32.595	7.4	0	2	2	0.703051	-0.508299	0.0763644	3.71096					membrane part,integral component of membrane,membrane,intrinsic component of membrane,cellular_component			0	0				0	0	0	0	2	2	0.67382	-0.569565	57.274	3	55798000	33396000	22403000	2	2	0.73355	-0.447033	42.871	3	42938000	22583000	20356000
	326	Tb927.10.1030	TRYP_x-70a06.p2kb545_980, Tb10.70.7100	serine peptidase, Clan SC, Family S10,serine carboxypeptidase III precursor, putative (CBP1)	CBP1	Q38CD7	51.079	20.3	0	7	1	0.703813	-0.506737	0.0159622	5.96919						primary metabolic process,proteolysis,protein metabolic process,metabolic process,macromolecule metabolic process,biological_process,organic substance metabolic process	serine-type peptidase activity,hydrolase activity,serine hydrolase activity,serine-type carboxypeptidase activity,peptidase activity, acting on L-amino acid peptides,exopeptidase activity,peptidase activity,serine-type exopeptidase activity,molecular_function,carboxypeptidase activity,catalytic activity	6	1	0.660284	-0.598842	13.516	2	96782000	58484000	38298000	5	1	0.68794	-0.539645		1	4267500	2153100	2114500	7	1	0.76752	-0.381724	9.5251	2	32816000	13984000	18832000
	747	Tb927.11.10330	Tb11.01.2100, Tb11.01.2100:mRNA, Tb11.01.2100:pep	hypothetical protein, conserved		Q383P6	70.392	4.5	0.0014124	3	3	0.704396	-0.505542	0.158431	2.65807								2	2	0.770001	-0.377068	12.938	2	67754000	39383000	28371000	0	0				0	0	0	0	2	2	0.64438	-0.634016		1	6098100	3163300	2934800
	930	Tb927.11.15910	Tb11.01.7550, Tb11.01.7550:mRNA, Tb11.01.7550:pep	iron superoxide dismutase		Q381J5	22.048	10.6	0	2	1	0.705382	-0.503523	0.00995755	6.64999				Peroxisome		reactive oxygen species metabolic process,superoxide metabolic process,oxidation-reduction process,single-organism metabolic process,cellular process,cellular metabolic process,metabolic process,single-organism process,biological_process	cation binding,superoxide dismutase activity,metal ion binding,molecular_function,oxidoreductase activity,antioxidant activity,catalytic activity,oxidoreductase activity, acting on superoxide radicals as acceptor,ion binding,binding	2	1	0.732493	-0.449112		1	130040000	73943000	56098000	1	1	0.72861	-0.456781		1	12599000	5682800	6916000	2	1	0.65762	-0.604674		1	79080000	38091000	40989000
	2482	Tb927.9.8130;Tb927.9.8100	Tb09.211.0130, Tb09.211.0130:mRNA, Tb09.211.0130:pep, chr9contig211.tmp0013c	nascent polypeptide associated complex subunit, putative			20.129	45.2	0	4	4	0.707534	-0.499129	0.0087678	6.83357					intracellular,protein complex,cell,nascent polypeptide-associated complex,cytoplasmic part,cellular_component,intracellular part,cytoplasm,macromolecular complex,cell part	gene expression,'de novo' cotranslational protein folding,translation,organic substance biosynthetic process,biosynthetic process,macromolecule biosynthetic process,primary metabolic process,protein folding,protein metabolic process,cellular process,cellular metabolic process,metabolic process,cellular protein metabolic process,macromolecule metabolic process,biological_process,cellular macromole…	transcription coactivator activity,transcription factor binding transcription factor activity,protein binding transcription factor activity,molecular_function,transcription cofactor activity	1	1	0.674354	-0.568421		1	182100000	100280000	81820000	3	3	0.69756	-0.519611	11.293	3	130550000	56647000	73902000	3	3	0.75296	-0.409355	2.7022	3	325060000	147320000	177740000
	563	Tb927.10.4120;Tb927.10.4110	TRYP_x-70a06.p2kb545_421, Tb10.70.3160, embl.383	60S ribosomal protein L30 (RPL30)	RPL30	Q38BI8	11.512	39	0	3	3	0.708385	-0.497394	0.0249579	5.32436				Ribosome	intracellular organelle,ribosome,intracellular,cell,non-membrane-bounded organelle,cytoplasmic part,cellular_component,intracellular part,organelle,cytoplasm,macromolecular complex,intracellular non-membrane-bounded organelle,ribonucleoprotein complex,cell part	gene expression,translation,organic substance biosynthetic process,biosynthetic process,macromolecule biosynthetic process,primary metabolic process,protein metabolic process,cellular process,cellular metabolic process,metabolic process,cellular protein metabolic process,macromolecule metabolic process,biological_process,cellular macromolecule metabolic process,cellular biosynthetic process,organ…	structural molecule activity,structural constituent of ribosome,molecular_function	3	3	0.71803	-0.477885	50.306	5	485130000	300790000	184340000	0	0				0	0	0	0	2	2	0.69887	-0.516904	18.041	2	107590000	50447000	57138000
	1837	Tb927.6.630	Tb06.3D8.360	hypothetical protein, conserved		Q583U0	78.795	8.8	0	4	4	0.708672	-0.49681	0.0351189	4.83161								4	4	0.728279	-0.457437	9.6631	3	19301000	12777000	6524300	2	2	0.7822	-0.354391	25.881	2	11110000	4788500	6321900	1	1	0.62477	-0.678603		1	1428600	633970	794610
	2512	Tb927.9.9740	Tb09.211.1320, Tb09.211.1320:mRNA, Tb09.211.1320:pep, chr9contig211.tmp0158c	AMP deaminase, putative		Q38E23	163.28	3.1	0.0023234	4	4	0.709357	-0.495417	0.624971	0.678139				Metabolic pathways;Purine metabolism;Biosynthesis of secondary metabolites;Biosynthesis of antibiotics	intracellular organelle,intracellular,intracellular membrane-bounded organelle,cell,cytoplasmic part,cellular_component,intracellular part,membrane-bounded organelle,mitochondrion,organelle,cytoplasm,cell part	single-organism biosynthetic process,heterocycle biosynthetic process,organophosphate metabolic process,single-organism cellular process,cellular nitrogen compound biosynthetic process,nucleobase-containing compound metabolic process,organic substance biosynthetic process,biosynthetic process,primary metabolic process,nucleoside phosphate metabolic process,cellular nitrogen compound metabolic pro…	AMP deaminase activity,hydrolase activity,adenosine-phosphate deaminase activity,hydrolase activity, acting on carbon-nitrogen (but not peptide) bonds,molecular_function,catalytic activity,hydrolase activity, acting on carbon-nitrogen (but not peptide) bonds, in cyclic amidines,deaminase activity	1	1	0.216661	-2.20649		1	13049000	3570100	9479100	2	2	1.0932	0.128557	71.693	3	17877000	6236600	11640000	1	1	1.507	0.591679	137.79	2	6573600	1863500	4710100
	214	Tb927.8.4740;Tb927.8.4720;Tb927.8.4700;Tb11.v5.0569;Tb927.8.4730;Tb927.8.4710	Tb08.4A8.374	amino acid transporter, putative		Q57UX7	49.685	7.2	0	3	3	0.709541	-0.495043	0.0127097	6.29793					membrane,cellular_component	organic substance transport,anion transport,amino acid transport,transport,establishment of localization,ion transport,single-organism localization,organic anion transport,localization,nitrogen compound transport,single-organism process,organic acid transport,single-organism transport,biological_process,carboxylic acid transport	amine transmembrane transporter activity,transporter activity,active transmembrane transporter activity,molecular_function,transmembrane transporter activity,substrate-specific transmembrane transporter activity,substrate-specific transporter activity	2	2	0.715308	-0.483364	8.2338	4	88065000	49200000	38866000	3	3	0.66069	-0.597955	3.8807	3	27473000	13269000	14204000	3	3	0.75586	-0.403809	14.482	4	51161000	23288000	27872000
	288	Tb927.1.3450;Tb11.v5.0619		hypothetical protein, conserved		Q4GYM8	84.883	6.4	0	4	4	0.710147	-0.49381	0.109758	3.1876								2	2	0.835422	-0.259423	7.0602	3	74226000	42738000	31487000	2	2	0.55688	-0.844562	23.083	2	35495000	19495000	16000000	3	3	0.7698	-0.377444	25.66	3	17721000	7655400	10066000
	2408	Tb927.9.3120	Tb09.160.1780, Tb09.160.1780:mRNA, Tb09.160.1780:pep, chr9contig160.tmp0165c	protein kinase, putative		Q38FL3	113.39	3.6	0	3	3	0.711241	-0.49159	0.703235	0.507922					membrane part,integral component of membrane,membrane,intrinsic component of membrane,cellular_component	protein modification process,primary metabolic process,phosphate-containing compound metabolic process,protein metabolic process,macromolecule modification,cellular process,phosphorylation,cellular metabolic process,phosphorus metabolic process,metabolic process,cellular protein metabolic process,macromolecule metabolic process,cellular protein modification process,biological_process,cellular mac…	nucleoside phosphate binding,phosphotransferase activity, alcohol group as acceptor,transferase activity, transferring phosphorus-containing groups,anion binding,nucleotide binding,ATP binding,purine ribonucleotide binding,transferase activity,purine ribonucleoside binding,protein serine/threonine kinase activity,purine nucleoside binding,molecular_function,ribonucleoside binding,small molecule b…	1	1	0.165388	-2.59608	11.153	2	44199000	11840000	32358000	1	1	0.93531	-0.0964835	7.9779	3	28428000	11858000	16570000	2	2	2.3259	1.21779	48.902	2	11480000	1864700	9615100
	2411	Tb927.9.3350	Tb09.160.2000, Tb09.160.2000:mRNA, Tb09.160.2000:pep, chr9contig160.tmp0175	pseudouridylate synthase, putative		Q38FJ3	46.294	5.7	0	2	2	0.711411	-0.491245	0.0273926	5.19007					intracellular organelle,intracellular,intracellular membrane-bounded organelle,cell,cytoplasmic part,cellular_component,intracellular part,membrane-bounded organelle,mitochondrion,organelle,cytoplasm,cell part	gene expression,nucleobase-containing compound metabolic process,nucleic acid metabolic process,primary metabolic process,RNA modification,cellular nitrogen compound metabolic process,nitrogen compound metabolic process,cellular aromatic compound metabolic process,macromolecule modification,cellular process,heterocycle metabolic process,cellular metabolic process,RNA processing,metabolic process,…	nucleic acid binding,intramolecular transferase activity,pseudouridine synthase activity,isomerase activity,molecular_function,RNA binding,catalytic activity,heterocyclic compound binding,binding,organic cyclic compound binding	2	2	0.673491	-0.570269	0.81199	2	60709000	35342000	25366000	2	2	0.6698	-0.578198	13.081	2	19776000	10345000	9431000	1	1	0.79815	-0.325268	9.8678	2	10672000	4943200	5728800
	994	Tb927.11.2360	Tb11.22.0005, Tb11.22.0005:mRNA, Tb11.22.0005:pep	phenylalanyl-tRNA synthetase (beta subunit), putative	PheRS-beta	Q386S3	70.311	6.9	0	3	3	0.712126	-0.489795	0.0355314	4.81476				Aminoacyl-tRNA biosynthesis	intracellular,protein complex,cell,catalytic complex,cytoplasmic part,cellular_component,intracellular part,phenylalanine-tRNA ligase complex,cytoplasm,macromolecular complex,cell part	phenylalanyl-tRNA aminoacylation,gene expression,single-organism cellular process,nucleobase-containing compound metabolic process,nucleic acid metabolic process,translation,organic substance biosynthetic process,biosynthetic process,macromolecule biosynthetic process,primary metabolic process,cellular nitrogen compound metabolic process,cellular amino acid metabolic process,nitrogen compound met…	nucleoside phosphate binding,nucleic acid binding,cation binding,anion binding,nucleotide binding,ATP binding,purine ribonucleotide binding,purine ribonucleoside binding,phenylalanine-tRNA ligase activity,ligase activity, forming carbon-oxygen bonds,metal ion binding,purine nucleoside binding,molecular_function,ribonucleoside binding,RNA binding,small molecule binding,catalytic activity,ligase ac…	3	3	0.781433	-0.355806	63.884	3	102320000	63988000	38332000	2	2	0.73691	-0.44044	53.181	3	51443000	30247000	21196000	1	1	0.62714	-0.673141		1	67072000	32746000	34326000
	1750	Tb927.6.2190	Tb06.4M18.550	hypothetical protein, conserved		Q584T7	31.531	10.8	0	2	2	0.716988	-0.479979	0.16881	2.56653								2	2	0.968335	-0.0464212	0.17418	2	76735000	50869000	25866000	1	1	0.66898	-0.579965	33.426	2	5524100	2523400	3000700	1	1	0.56898	-0.81355		1	30602000	17883000	12719000
	2460	Tb927.9.6450	Tb09.160.4700, Tb09.160.4700:mRNA, Tb09.160.4700:pep, chr9contig160.tmp0356	hypothetical protein, conserved		Q38ET6	50.126	42.2	0	17	17	0.717401	-0.479148	0.000647185	10.5935								15	15	0.705567	-0.503145	31.524	26	1588100000	896920000	691140000	8	8	0.7215	-0.470929	32.738	16	293160000	137100000	156060000	15	15	0.72529	-0.46337	17.959	23	747150000	343480000	403680000
	499	Tb927.10.2010	Tb10.70.5820	hexokinase (HK1)	HK1	Q38C42	51.295	72.8	0	40	1	0.719534	-0.474865	0.0298195	5.0676	X	X		Galactose metabolism;Glycolysis / Gluconeogenesis;Amino sugar and nucleotide sugar metabolism;Fructose and mannose metabolism;Starch and sucrose metabolism;Biosynthesis of antibiotics;Metabolic pathways;Carbon metabolism;Biosynthesis of secondary metabolites	intracellular organelle,intracellular,glycosome,intracellular membrane-bounded organelle,cell,cytoplasmic part,cellular_component,intracellular part,membrane-bounded organelle,microbody,organelle,cytoplasm,peroxisome,cell part	glycolytic process,monocarboxylic acid metabolic process,single-organism cellular process,protein complex subunit organization,macromolecular complex assembly,macromolecular complex subunit organization,generation of precursor metabolites and energy,carbohydrate metabolic process,protein hexamerization,carbohydrate catabolic process,cellular component organization or biogenesis,primary metabolic …	hexokinase activity,nucleoside phosphate binding,phosphotransferase activity, alcohol group as acceptor,transferase activity, transferring phosphorus-containing groups,carbohydrate kinase activity,anion binding,nucleotide binding,ATP binding,purine ribonucleotide binding,transferase activity,purine ribonucleoside binding,purine nucleoside binding,molecular_function,ribonucleoside binding,small mo…	35	1	0.702988	-0.508429		1	26483000	15539000	10944000	29	1	0.65955	-0.600446	21.564	3	21212000	11393000	9818900	40	1	0.80345	-0.31572	8.0679	3	82878000	44007000	38871000
	1426	Tb927.3.4390	Tb03.26J7.650	dihydrolipoamide dehydrogenase, putative (GCVL-1)	GCVL-1	Q580K3	55.839	18.6	0	7	7	0.719816	-0.4743	0.524247	0.931682				Glycolysis / Gluconeogenesis;Citrate cycle (TCA cycle);Pyruvate metabolism;Valine, leucine and isoleucine degradation;Metabolic pathways;Biosynthesis of antibiotics;Carbon metabolism;Glyoxylate and dicarboxylate metabolism;Biosynthesis of secondary metabolites;Glycine, serine and threonine metabolism	intracellular,cell,cellular_component,intracellular part,cytoplasm,cell part	regulation of biological process,single-organism cellular process,oxidation-reduction process,single-organism metabolic process,cellular process,biological regulation,cellular homeostasis,metabolic process,regulation of cellular process,regulation of biological quality,single-organism process,biological_process,cell redox homeostasis,homeostatic process	nucleoside phosphate binding,cofactor binding,anion binding,nucleotide binding,flavin adenine dinucleotide binding,molecular_function,oxidoreductase activity, acting on a sulfur group of donors,oxidoreductase activity,oxidoreductase activity, acting on a sulfur group of donors, NAD(P) as acceptor,coenzyme binding,small molecule binding,catalytic activity,dihydrolipoyl dehydrogenase activity,heter…	4	4	1.01107	0.0158846	25.989	4	457990000	284830000	173160000	3	3	1.2034	0.267116	15.196	2	5007900	1671700	3336100	1	1	0.30653	-1.7059		1	12219000	6427400	5792000
	2170	Tb927.8.5100	Tb08.5H5.720	hypothetical protein, conserved		Q57UI2	313.77	10.6	0	26	26	0.719881	-0.47417	0.0077316	7.01502					intracellular organelle,intracellular,intracellular membrane-bounded organelle,cell,cytoplasmic part,cellular_component,intracellular part,membrane-bounded organelle,mitochondrion,organelle,cytoplasm,cell part			18	18	0.746491	-0.421802	22.38	26	406860000	227010000	179840000	22	22	0.67967	-0.557094	25.482	29	371030000	191210000	179820000	19	19	0.73529	-0.443615	21.017	22	202050000	95333000	106720000
	579	Tb927.10.5010	TRYP_x-70a06.p2kb545_296, Tb10.70.2190	Elongation factor G1, mitochondrial, putative (EF-G1)	EF-G1	Q38BA0	83.982	8.3	0	5	5	0.720674	-0.472582	0.222114	2.17063					intracellular organelle,intracellular,intracellular membrane-bounded organelle,cell,cytoplasmic part,cellular_component,intracellular part,membrane-bounded organelle,mitochondrion,organelle,cytoplasm,cell part	nucleotide metabolic process,ribonucleoside triphosphate metabolic process,gene expression,purine nucleoside triphosphate metabolic process,organophosphate metabolic process,single-organism cellular process,ribonucleotide metabolic process,ribose phosphate metabolic process,nucleobase-containing compound metabolic process,translation,generation of precursor metabolites and energy,organic substanc…	translation elongation factor activity,guanyl nucleotide binding,nucleoside phosphate binding,nucleic acid binding,GTPase activity,hydrolase activity,anion binding,nucleotide binding,purine ribonucleotide binding,nucleoside-triphosphatase activity,purine ribonucleoside binding,purine nucleoside binding,molecular_function,ribonucleoside binding,RNA binding,hydrolase activity, acting on acid anhydr…	1	1	0.49586	-1.012		1	59200000	30534000	28666000	4	4	0.85692	-0.222768	11.834	6	63278000	44014000	19263000	4	4	0.88088	-0.182983	10.559	4	301230000	237210000	64021000
	1585	Tb927.4.4730;Tb927.8.7740	Tb04.3I12.190	amino acid transporter, putative (AATP11)	AATP11	Q583F8	51.488	7.6	0	4	4	0.727408	-0.459163	0.0113811	6.45722						organic substance transport,anion transport,amino acid transport,transport,establishment of localization,ion transport,single-organism localization,organic anion transport,localization,nitrogen compound transport,single-organism process,organic acid transport,single-organism transport,biological_process,carboxylic acid transport	amine transmembrane transporter activity,transporter activity,active transmembrane transporter activity,molecular_function,transmembrane transporter activity,substrate-specific transmembrane transporter activity,substrate-specific transporter activity	4	4	0.750976	-0.413161	55.478	9	568490000	343780000	224710000	4	4	0.67929	-0.5579	13.072	14	546100000	263840000	282260000	4	4	0.75449	-0.406426	19.575	12	150680000	70084000	80598000
	1137	Tb927.11.6440	Tb11.02.4300, Tb11.02.4300:mRNA, Tb11.02.4300:pep	hypothetical protein, conserved		Q385C5	48.841	5.4	0	3	3	0.727409	-0.45916	0.00992045	6.65538								3	3	0.726956	-0.460061	25.399	5	265560000	135590000	129970000	2	2	0.68848	-0.538513	16.434	5	76026000	36501000	39524000	2	2	0.76902	-0.378907	15.204	3	214680000	101670000	113010000
	215	Tb927.10.7100;Tb11.v5.0580	TRYPtp6k15-3d06.p1c_521, Tb10.6k15.3610	delta-4 fatty acid desaturase		Q38AQ3	47.965	34	0	12	12	0.727748	-0.458489	0.00102171	9.9348						monocarboxylic acid metabolic process,single-organism biosynthetic process,single-organism cellular process,fatty acid metabolic process,lipid biosynthetic process,organic substance biosynthetic process,biosynthetic process,organic acid biosynthetic process,primary metabolic process,monocarboxylic acid biosynthetic process,organic acid metabolic process,carboxylic acid metabolic process,small mol…	oxidoreductase activity, acting on paired donors, with oxidation of a pair of donors resulting in the reduction of molecular oxygen to two molecules of water,heme binding,molecular_function,oxidoreductase activity,stearoyl-CoA 9-desaturase activity,catalytic activity,heterocyclic compound binding,oxidoreductase activity, acting on paired donors, with incorporation or reduction of molecular oxygen…	12	12	0.74206	-0.430392	22.269	30	1628700000	953970000	674720000	8	8	0.71706	-0.479834	22.686	28	912990000	449240000	463750000	11	11	0.72435	-0.465241	25.376	26	568200000	272400000	295800000
	1672	Tb927.5.3330;Tb11.v5.0867	Tb05.27M3.474	hypothetical protein, conserved		Q57Z60	521.76	4.3	0	16	15	0.730568	-0.45291	0.0390179	4.67972								8	7	0.78125	-0.356144	52.753	6	294260000	118480000	175780000	12	12	0.77626	-0.365388	22.539	17	138520000	76681000	61840000	8	8	0.64296	-0.637199	33.361	9	187710000	116090000	71617000
	1973	Tb927.7.560	Tb07.8P12.850	hypothetical protein, conserved		Q57TZ8	86.992	4	0	3	3	0.731011	-0.452035	0.0938866	3.41294					intracellular organelle,intracellular,intracellular membrane-bounded organelle,cell,cytoplasmic part,cellular_component,intracellular part,membrane-bounded organelle,mitochondrion,organelle,cytoplasm,cell part			1	1	0.597051	-0.744075		1	38781000	16877000	21904000	3	3	0.77953	-0.359324	18.085	5	54759000	24495000	30264000	2	2	0.83932	-0.252707	22.678	2	6174600	2481700	3692900
	545	Tb927.10.3480	TRYP_x-70a06.p2kb545_529, Tb10.70.3970	hypothetical protein, conserved		Q38BQ1	76.27	4.7	0	2	2	0.732307	-0.449479	0.575253	0.797732								1	1				0	0	0	0	2	2	0.49308	-1.02011	92.535	4	45813000	28444000	17369000	2	2	1.0876	0.121148	79.294	4	28286000	13314000	14972000
	494	Tb927.10.1930	TRYP_x-70a06.p2kb545_804, Tb10.70.5900	hypothetical protein, conserved		Q38C50	74.392	4.8	0	3	3	0.73393	-0.446286	0.0802883	3.63867					intracellular organelle,intracellular,intracellular membrane-bounded organelle,cell,cytoplasmic part,cellular_component,intracellular part,membrane-bounded organelle,mitochondrion,organelle,cytoplasm,cell part			2	2	0.711238	-0.491597	12.164	4	81229000	48391000	32838000	2	2	0.63568	-0.653627	15.722	2	31880000	13957000	17923000	1	1	0.8744	-0.193635		1	7014200	2788800	4225400
	387	Tb927.10.1280	TRYP_x-70a06.p2kb545_935, Tb10.70.6780	hypothetical protein, conserved		Q38CB2	19.139	17.9	0	4	4	0.73535	-0.443496	0.505648	0.983795								4	4	1.18071	0.239651	35.189	8	135850000	88629000	47219000	1	1	0.34511	-1.53487		1	7593400	4097100	3496300	4	4	0.97585	-0.0352687	39.543	6	42898000	16932000	25966000
	2168	Tb927.8.4960	Tb08.5H5.930	hypothetical protein, conserved		Q57UG8	160.29	1	0.0056546	2	2	0.73558	-0.443046	0.355023	1.49402					intracellular organelle,intracellular,intracellular membrane-bounded organelle,cell,cytoplasmic part,cellular_component,intracellular part,membrane-bounded organelle,mitochondrion,organelle,cytoplasm,cell part			2	2	0.890869	-0.166715	33.048	2	151420000	100540000	50882000	1	1	0.60736	-0.719376	32.725	2	6543400	3163300	3380000	0	0				0	0	0	0
	1463	Tb927.3.5600	Tb03.5L5.840	hypothetical protein, conserved		Q580R5	31.553	8.1	0.0022989	2	2	0.736276	-0.441682	0.158151	2.66063					intracellular organelle,intracellular,intracellular membrane-bounded organelle,cell,cytoplasmic part,cellular_component,intracellular part,membrane-bounded organelle,mitochondrion,organelle,cytoplasm,cell part			2	2	0.559097	-0.838831	37.789	3	144760000	70314000	74449000	2	2	0.87137	-0.198643	14.368	2	37737000	14180000	23557000	2	2	0.81928	-0.287571	5.5302	2	159870000	69856000	90018000
	207	Tb927.8.3320;Tb11.v5.0519	Tb08.28L1.340	hypothetical protein, conserved		Q57YY1	45.866	18.7	0	3	3	0.737417	-0.439448	0.457176	1.12918					intracellular organelle,intracellular,intracellular membrane-bounded organelle,cell,cytoplasmic part,cellular_component,intracellular part,membrane-bounded organelle,mitochondrion,organelle,cytoplasm,cell part		molecular_function,protein binding,binding	2	2	0.946163	-0.0798389	9.1397	3	37365000	24494000	12871000	1	1	0.38116	-1.39153		1	9971600	5363400	4608200	2	2	1.1119	0.153027	34.126	2	41716000	17884000	23832000
	886	Tb927.11.14440	Tb11.01.6040, Tb11.01.6040:mRNA, Tb11.01.6040:pep	hypothetical protein, conserved		Q381Z3	94.413	2.4	0.0022936	2	2	0.739125	-0.436111	0.157854	2.66334								1	1				0	0	0	0	2	2	0.79791	-0.325702	36.824	2	28585000	11315000	17270000	1	1	0.68467	-0.546519		1	2289100	1117800	1171300
	2446	Tb927.9.5700	Tb09.160.4210, Tb09.160.4210:mRNA, Tb09.160.4210:pep, chr9contig160.tmp0318	hypothetical protein, conserved		Q38EY5	238.85	2.5	0	5	5	0.739689	-0.435009	0.440432	1.18301								3	3	0.394867	-1.34056	69.259	3	18767000	9133200	9633300	4	4	1.0757	0.105276	24.081	7	46053000	18265000	27789000	1	1	0.95281	-0.0697395		1	1050700	438430	612300
	897	Tb927.11.14960	Tb11.01.6600, Tb11.01.6600:mRNA, Tb11.01.6600:pep	pumilio/PUF RNA binding protein 7, putative (PUF7)	PUF7	Q381T9	78.663	4.3	0	2	2	0.74109	-0.43228	0.49122	1.02556					intracellular organelle,intracellular,organelle lumen,membrane-enclosed lumen,intracellular organelle lumen,intracellular membrane-bounded organelle,cell,nuclear lumen,nucleolus,non-membrane-bounded organelle,cellular_component,intracellular part,membrane-bounded organelle,organelle part,organelle,nuclear part,intracellular non-membrane-bounded organelle,intracellular organelle part,nucleus,cell …	ribonucleoprotein complex biogenesis,nucleobase-containing compound metabolic process,rRNA metabolic process,nucleic acid metabolic process,cellular component organization or biogenesis,primary metabolic process,cellular nitrogen compound metabolic process,nitrogen compound metabolic process,ribosome biogenesis,cellular aromatic compound metabolic process,cellular process,heterocycle metabolic pr…	nucleic acid binding,molecular_function,RNA binding,heterocyclic compound binding,protein binding,binding,organic cyclic compound binding	1	1	0.55371	-0.852798		1	10018000	4788900	5229000	1	1				0	0	0	0	1	1	0.99188	-0.0117625		1	12080000	4392800	7687400
	1186	Tb927.11.7920	Tb11.02.5780, Tb11.02.5780:mRNA, Tb11.02.5780:pep	hypothetical protein, conserved		Q384M7	47.989	9.9	0	3	3	0.741338	-0.431796	0.0513778	4.28271					intracellular organelle,intracellular,intracellular membrane-bounded organelle,cell,cytoplasmic part,cellular_component,intracellular part,membrane-bounded organelle,mitochondrion,organelle,cytoplasm,cell part			2	2	0.643874	-0.635151	35.986	3	62247000	31581000	30666000	2	2	0.78998	-0.340112	5.0749	2	25703000	11909000	13794000	2	2	0.801	-0.320126	13.862	2	57836000	26710000	31126000
	589	Tb927.10.5370;Tb927.10.5360	TRYP_x-70a06.p2kb545_228, Tb10.70.1670	40S ribosomal protein S10, putative		Q38B66	19.285	12.8	0	2	2	0.742115	-0.430286	0.195646	2.35368				Ribosome	intracellular,cell,cellular_component,intracellular part,cytoplasm,cell part	gene expression,translation,organic substance biosynthetic process,biosynthetic process,macromolecule biosynthetic process,primary metabolic process,protein metabolic process,cellular process,cellular metabolic process,metabolic process,cellular protein metabolic process,macromolecule metabolic process,biological_process,cellular macromolecule metabolic process,cellular biosynthetic process,organ…	nucleic acid binding,molecular_function,RNA binding,heterocyclic compound binding,binding,organic cyclic compound binding	1	1	0.815794	-0.293724		1	54053000	33095000	20957000	0	0				0	0	0	0	1	1	0.67509	-0.566848		1	17391000	7928900	9461700
	398	Tb927.10.13150	Tb10.389.0310	hypothetical protein, conserved		Q388T2	96.38	3.2	0	2	2	0.742356	-0.429816	0.385663	1.37459							molecular_function,protein binding,binding	2	2	1.01826	0.0261022	16.108	4	25021000	16002000	9018800	2	2	0.92728	-0.108923	80.222	3	11688000	4672100	7016200	1	1	0.43328	-1.20663		1	4828900	2312500	2516400
	1768	Tb927.6.2790;REV__Tb927.6.2790	Tb06.5F5.290	L-threonine 3-dehydrogenase, putative		Q583Q5	36.957	65.1	0	19	19	0.742506	-0.429526	0.0018658	9.06599					intracellular organelle,intracellular,intracellular membrane-bounded organelle,cell,cytoplasmic part,cellular_component,intracellular part,membrane-bounded organelle,mitochondrion,organelle,cytoplasm,cell part	cellular process,cellular metabolic process,metabolic process,biological_process	cofactor binding,molecular_function,coenzyme binding,catalytic activity,binding	12	12	0.745156	-0.424385	22.237	34	9724800000	5842600000	3882200000	16	16	0.72499	-0.463967	18.746	36	1672000000	779430000	892520000	17	17	0.75774	-0.400225	14.171	40	4943300000	2184500000	2758800000
	701	Tb927.10.8980	TRYPtp6k15-3d06.p1c_211, Tb10.6k15.1450	hypothetical protein, conserved		Q38A76	17.598	50.3	0	17	17	0.744978	-0.424731	0.0016893	9.20936					intracellular organelle,intracellular,intracellular membrane-bounded organelle,cell,cytoplasmic part,cellular_component,intracellular part,membrane-bounded organelle,mitochondrion,organelle,cytoplasm,cell part			5	5	0.763242	-0.389787	10.634	11	6170100000	3702900000	2467200000	17	17	0.73557	-0.443065	13.731	49	5904300000	2938300000	2966000000	17	17	0.73645	-0.441341	33.861	43	18439000000	8758500000	9680800000
	728	Tb927.11.10030	Tb11.01.1790, Tb11.01.1790:mRNA, Tb11.01.1790:pep	60S ribosomal protein L29, putative		Q383S6	8.2224	33.8	0	4	4	0.745236	-0.424231	0.0110497	6.49985				Ribosome	intracellular organelle,ribosome,intracellular,cell,non-membrane-bounded organelle,cytoplasmic part,cellular_component,intracellular part,organelle,cytoplasm,macromolecular complex,intracellular non-membrane-bounded organelle,ribonucleoprotein complex,cell part	gene expression,translation,organic substance biosynthetic process,biosynthetic process,macromolecule biosynthetic process,primary metabolic process,protein metabolic process,cellular process,cellular metabolic process,metabolic process,cellular protein metabolic process,macromolecule metabolic process,biological_process,cellular macromolecule metabolic process,cellular biosynthetic process,organ…	structural molecule activity,structural constituent of ribosome,molecular_function	1	1	0.733407	-0.447315		1	209700000	128510000	81193000	3	3	0.79146	-0.337412	12.784	4	28244000	12675000	15569000	3	3	0.71303	-0.487965	18.617	5	518750000	243080000	275680000
	2032	Tb927.7.7410	Tb07.30D13.370	oxidoreductase, putative		Q57TX8	35.787	40.3	0	10	10	0.746358	-0.42206	0.441605	1.17917					intracellular organelle,intracellular,intracellular membrane-bounded organelle,cell,cytoplasmic part,cellular_component,intracellular part,membrane-bounded organelle,mitochondrion,organelle,cytoplasm,cell part	oxidation-reduction process,single-organism metabolic process,metabolic process,single-organism process,biological_process	cation binding,transition metal ion binding,metal ion binding,molecular_function,oxidoreductase activity,zinc ion binding,catalytic activity,ion binding,binding	6	6	0.804052	-0.314639	9.6805	5	513640000	322500000	191140000	3	3	0.42394	-1.23807	100.57	3	37268000	25539000	11729000	5	5	1.2197	0.286526	112.12	4	81219000	46292000	34927000
	2253	Tb927.8.7670;Tb927.8.7650;Tb927.8.7690	Tb08.30P3.190	amino acid transporter, putative		Q57V87	49.634	13.9	0	7	3	0.746841	-0.421126	0.155534	2.6847					membrane,cellular_component	organic substance transport,anion transport,amino acid transport,transport,establishment of localization,ion transport,single-organism localization,organic anion transport,localization,nitrogen compound transport,single-organism process,organic acid transport,single-organism transport,biological_process,carboxylic acid transport	amine transmembrane transporter activity,transporter activity,active transmembrane transporter activity,molecular_function,transmembrane transporter activity,substrate-specific transmembrane transporter activity,substrate-specific transporter activity	7	3	0.588132	-0.765789	20.28	4	119410000	66288000	53121000	7	3	0.92343	-0.114925	5.1408	5	133400000	54852000	78545000	5	1	0.76702	-0.382664		1	21614000	9160600	12454000
	1715	Tb927.6.990;Tb927.6.1060;Tb927.6.1050;Tb927.6.1000;Tb927.6.980;Tb927.6.970;Tb927.6.960;Tb927.6.1020;Tb927.6.1010	Tb06.3A7.390	cysteine peptidase, Clan CA, family C1, Cathepsin L-like (CP)	CP	Q585E8	48.324	9.4	0	5	1	0.747095	-0.420636	0.0132212	6.24101				African trypanosomiasis		primary metabolic process,proteolysis,protein metabolic process,metabolic process,macromolecule metabolic process,biological_process,organic substance metabolic process	hydrolase activity,peptidase activity, acting on L-amino acid peptides,cysteine-type peptidase activity,peptidase activity,molecular_function,endopeptidase activity,catalytic activity,cysteine-type endopeptidase activity	5	1	0.787464	-0.344715	8.4923	3	627180000	368400000	258780000	5	1	0.70132	-0.511855	15.13	2	196430000	89083000	107350000	5	1	0.75506	-0.405337	0.86804	3	708160000	291060000	417100000
	2124	Tb927.8.3560	Tb08.10J17.920	DNA repair and recombination helicase protein PIF5 (PIF5)	PIF5	Q580X6	102.46	14	0	9	9	0.747113	-0.420601	0.0157235	5.99093					intracellular organelle,intracellular,intracellular membrane-bounded organelle,cell,cytoplasmic part,cellular_component,intracellular part,membrane-bounded organelle,mitochondrion,organelle,cytoplasm,cell part	DNA metabolic process,RNA catabolic process,nucleobase-containing compound metabolic process,nucleic acid metabolic process,organic substance biosynthetic process,biosynthetic process,macromolecule biosynthetic process,primary metabolic process,macromolecule catabolic process,aromatic compound catabolic process,cellular nitrogen compound metabolic process,DNA replication, removal of RNA primer,ni…	nucleoside phosphate binding,hydrolase activity,nucleotide binding,5'-3' DNA helicase activity,DNA helicase activity,nucleoside-triphosphatase activity,molecular_function,hydrolase activity, acting on acid anhydrides, in phosphorus-containing anhydrides,pyrophosphatase activity,hydrolase activity, acting on acid anhydrides,small molecule binding,catalytic activity,heterocyclic compound binding,he…	3	3	0.782595	-0.353662	28.727	3	98030000	57535000	40495000	7	7	0.69444	-0.526078	30.657	11	217560000	111290000	106270000	7	7	0.76734	-0.382062	30.358	9	174120000	78955000	95169000
	281	Tb927.1.2990		hypothetical protein, conserved		Q4GYS4	115.95	2.8	0	2	2	0.747834	-0.41921	0.0039903	7.96929					intracellular organelle,intracellular,intracellular membrane-bounded organelle,cell,cytoplasmic part,cellular_component,intracellular part,membrane-bounded organelle,mitochondrion,organelle,cytoplasm,cell part			1	1	0.762428	-0.391328		1	31804000	20633000	11171000	2	2	0.72081	-0.472309	11.497	2	56988000	29534000	27454000	2	2	0.76102	-0.393994	0.37502	2	194350000	86605000	107740000
	562	Tb927.10.4080	TRYP_x-70a06.p2kb545_424, Tb10.70.3190	hypothetical protein, conserved		Q38BJ2	127.1	23.8	0	16	16	0.748371	-0.418175	0.0109124	6.51788					intracellular organelle,intracellular,intracellular membrane-bounded organelle,cell,cytoplasmic part,cellular_component,intracellular part,membrane-bounded organelle,mitochondrion,organelle,cytoplasm,cell part	monocarboxylic acid metabolic process,single-organism cellular process,fatty acid metabolic process,primary metabolic process,organic acid metabolic process,carboxylic acid metabolic process,oxidation-reduction process,small molecule metabolic process,single-organism metabolic process,cellular process,cellular metabolic process,oxoacid metabolic process,metabolic process,single-organism process,b…	molecular_function,oxidoreductase activity,catalytic activity	11	11	0.775976	-0.365916	35.108	23	8279700000	4852300000	3427400000	13	13	0.70431	-0.505718	22.083	29	2416400000	1162900000	1253500000	12	12	0.7669	-0.38289	20.663	37	3206900000	1491000000	1715900000
	367	Tb927.10.12260	Tb10.389.1480	cytosolic nonspecific dipeptidase, putative,peptidase (M20/M25/M40 family), putative		Q389B7	51.578	13.3	0	3	3	0.749045	-0.416876	0.28654	1.80319						primary metabolic process,proteolysis,protein metabolic process,metabolic process,macromolecule metabolic process,biological_process,organic substance metabolic process	metallopeptidase activity,hydrolase activity,peptidase activity, acting on L-amino acid peptides,peptidase activity,protein dimerization activity,molecular_function,catalytic activity,protein binding,binding	2	2	0.972952	-0.0395596	22.943	2	75613000	47408000	28205000	2	2	0.50492	-0.985873	23.549	3	49647000	21514000	28134000	2	2	0.85548	-0.225194	4.8809	4	49551000	21478000	28073000
	2268	Tb927.8.8240	Tb08.28A12.260	amino acid transporter, putative		Q57WK6	49.511	10	0	2	1	0.749841	-0.415343	0.296669	1.75307					membrane part,integral component of membrane,membrane,intrinsic component of membrane,cellular_component	organic substance transport,anion transport,amino acid transport,transport,establishment of localization,ion transport,single-organism localization,organic anion transport,localization,nitrogen compound transport,single-organism process,organic acid transport,single-organism transport,biological_process,carboxylic acid transport	amine transmembrane transporter activity,transporter activity,active transmembrane transporter activity,molecular_function,transmembrane transporter activity,substrate-specific transmembrane transporter activity,substrate-specific transporter activity	2	1	0.648761	-0.624241	9.9357	3	29431000	16459000	12972000	1	0				0	0	0	0	2	1	0.86667	-0.206445	6.0153	3	25084000	10494000	14591000
	2203	Tb927.8.6000	Tb08.11J15.870	fatty acid desaturase, putative		Q57YK1	49.385	16	0	5	5	0.750515	-0.414047	0.0442367	4.49861				Biosynthesis of unsaturated fatty acids;Fatty acid metabolism	intracellular organelle,intracellular,membrane part,integral component of membrane,endoplasmic reticulum,membrane,intracellular membrane-bounded organelle,cell,endomembrane system,cytoplasmic part,intrinsic component of membrane,cellular_component,intracellular part,membrane-bounded organelle,organelle,cytoplasm,cell part	monocarboxylic acid metabolic process,single-organism biosynthetic process,single-organism cellular process,fatty acid metabolic process,lipid biosynthetic process,organic substance biosynthetic process,biosynthetic process,organic acid biosynthetic process,primary metabolic process,monocarboxylic acid biosynthetic process,organic acid metabolic process,carboxylic acid metabolic process,oxidation…	oxidoreductase activity, acting on paired donors, with oxidation of a pair of donors resulting in the reduction of molecular oxygen to two molecules of water,heme binding,molecular_function,oxidoreductase activity,stearoyl-CoA 9-desaturase activity,catalytic activity,heterocyclic compound binding,oxidoreductase activity, acting on paired donors, with incorporation or reduction of molecular oxygen…	3	3	0.665868	-0.586693	18.155	3	102280000	64022000	38261000	4	4	0.77247	-0.372449	16.575	4	52661000	24334000	28327000	3	3	0.82188	-0.283	6.886	2	22469000	8430900	14038000
	2169	Tb927.8.5020	Tb08.5H5.870	hypothetical protein, conserved		Q57UH4	50.566	4.5	0	2	2	0.750933	-0.413243	0.0297026	5.07327							molecular_function,protein binding,binding	2	2	0.826241	-0.275365		1	57364000	34918000	22446000	1	1	0.69593	-0.522986	36.848	2	8202700	4051700	4151000	1	1	0.73643	-0.44138	23.949	2	19839000	7759000	12080000
	896	Tb927.11.14950	Tb11.01.6590, Tb11.01.6590:mRNA, Tb11.01.6590:pep	zinc finger protein 2 (ZFP2)	ZFP2	Q381U0	15.767	21.6	0	3	3	0.751964	-0.411265	0.120739	3.05003					intracellular,cell,cellular_component,intracellular part,cytoplasm,cell part	single-organism cellular process,protein complex subunit organization,macromolecular complex assembly,macromolecular complex subunit organization,protein polymerization,microtubule polymerization,cellular component organization or biogenesis,protein complex biogenesis,protein complex assembly,microtubule polymerization or depolymerization,cellular component assembly,single-organism developmental …	nucleic acid binding,cation binding,transition metal ion binding,metal ion binding,molecular_function,RNA binding,zinc ion binding,heterocyclic compound binding,ion binding,protein binding,binding,organic cyclic compound binding	0	0				0	0	0	0	3	3	0.79426	-0.332317	11.572	5	391490000	178070000	213420000	3	3	0.71192	-0.490213	11.548	5	851030000	366110000	484920000
	1847	Tb927.7.1060	Tb07.29K4.20	hypothetical protein, conserved		Q57VV2	53.733	22.9	0	8	8	0.752272	-0.410674	0.00797658	6.97001					intracellular organelle,intracellular,intracellular membrane-bounded organelle,cell,cellular_component,intracellular part,membrane-bounded organelle,organelle,nucleus,cell part			6	6	0.717618	-0.478713	9.3424	7	319950000	181120000	138840000	7	7	0.78355	-0.351903	49.235	8	88841000	41272000	47568000	7	7	0.75712	-0.401406	28.062	11	288700000	123500000	165200000
	1446	Tb927.3.5090	Tb03.48K5.910	tryparedoxin 2, putative (TXN2)	TXN2	Q582M8	22.18	40.9	0	9	9	0.753999	-0.407365	0.0103669	6.59187	X	X				regulation of biological process,single-organism cellular process,cellular process,biological regulation,cellular homeostasis,regulation of cellular process,regulation of biological quality,single-organism process,biological_process,cell redox homeostasis,homeostatic process	molecular_function,oxidoreductase activity,antioxidant activity,catalytic activity	5	5	0.724061	-0.465818	5.0526	4	950310000	525710000	424610000	7	7	0.79754	-0.326371	10.068	7	86596000	40909000	45687000	8	8	0.74231	-0.429906	15.157	8	461670000	207690000	253970000
	2249	Tb927.8.760;Tb927.8.740	Tb08.12O16.330	nucleolar RNA-binding protein (Nopp44/46)	Nopp44/46	Q57YF5	35.042	6.7	0	2	2	0.754849	-0.405741	0.00785777	6.99167					intracellular organelle,intracellular,organelle lumen,membrane-enclosed lumen,intracellular organelle lumen,intracellular membrane-bounded organelle,cell,nuclear lumen,nucleolus,non-membrane-bounded organelle,cellular_component,intracellular part,membrane-bounded organelle,organelle part,organelle,nuclear part,intracellular non-membrane-bounded organelle,intracellular organelle part,nucleus,cell …	nucleobase-containing compound metabolic process,nucleic acid metabolic process,primary metabolic process,cellular nitrogen compound metabolic process,nitrogen compound metabolic process,cellular aromatic compound metabolic process,cellular process,heterocycle metabolic process,cellular metabolic process,metabolic process,organic cyclic compound metabolic process,macromolecule metabolic process,R…	phosphotransferase activity, alcohol group as acceptor,nucleic acid binding,transferase activity, transferring phosphorus-containing groups,protein serine/threonine/tyrosine kinase activity,transferase activity,molecular_function,RNA binding,catalytic activity,heterocyclic compound binding,kinase activity,protein binding,protein kinase activity,binding,organic cyclic compound binding	1	1	0.744269	-0.426104		1	36747000	21766000	14981000	2	2	0.79255	-0.335426	14.597	4	60308000	25708000	34600000	2	2	0.72916	-0.455693	15.476	3	92201000	42614000	49588000
	1024	Tb927.11.3130	Tb11.02.0630, Tb11.02.0630:mRNA, Tb11.02.0630:pep	glycosomal transporter (GAT2) (GAT2)	GAT2	Q386J8	71.266	14.8	0	10	10	0.756768	-0.402077	0.0142174	6.1362	X	X			peroxisomal membrane,intracellular organelle,intracellular,glycosome membrane,glycosome,microbody part,organelle membrane,membrane part,integral component of membrane,membrane,intracellular membrane-bounded organelle,cell,peroxisomal part,cytoplasmic part,intrinsic component of membrane,cellular_component,intracellular part,membrane-bounded organelle,microbody,organelle part,bounding membrane of …	organic substance transport,anion transport,single-organism cellular process,transport,lipid transport,fatty acid transport,establishment of localization,macromolecule localization,transmembrane transport,ion transport,single-organism localization,organic anion transport,cellular process,lipid localization,monocarboxylic acid transport,localization,single-organism process,organic acid transport,s…	ATPase activity, coupled,ATPase activity, coupled to movement of substances,nucleoside phosphate binding,hydrolase activity,anion binding,nucleotide binding,transporter activity,ATP binding,purine ribonucleotide binding,nucleoside-triphosphatase activity,purine ribonucleoside binding,active transmembrane transporter activity,purine nucleoside binding,molecular_function,ribonucleoside binding,hydr…	8	8	0.728014	-0.457962	14.611	11	424120000	247850000	176270000	8	8	0.73575	-0.442712	23.628	10	81254000	38280000	42974000	8	8	0.80913	-0.305557	25.822	13	115080000	49896000	65183000
	2276	Tb927.9.10050	Tb09.211.1580, Tb09.211.1580:mRNA, Tb09.211.1580:pep, chr9contig211.tmp0186c	hypothetical protein, conserved		Q38DZ8	46.936	10.6	0	3	3	0.757204	-0.401245	0.0921959	3.43915					membrane part,integral component of membrane,membrane,intrinsic component of membrane,cellular_component	single-organism cellular process,protein localization to membrane,membrane organization,protein localization,protein insertion into membrane,establishment of localization,macromolecule localization,cellular component organization or biogenesis,single-organism membrane organization,single-organism cellular localization,single-organism localization,establishment of protein localization,establishmen…		1	1	0.900171	-0.151729		1	19045000	9853400	9191500	1	1	0.72882	-0.456366		1	3031300	1487600	1543700	3	3	0.66175	-0.595642	44.062	3	36392000	22995000	13398000
	685	Tb927.10.8430	TRYPtp6k15-3d06.p1c_305, Tb10.6k15.2050	40S ribosomal protein S12, putative		Q38AC1	16.061	23.2	0	2	2	0.758455	-0.398864	0.304293	1.71647				Ribosome	intracellular organelle,ribosome,intracellular,cell,non-membrane-bounded organelle,cytoplasmic part,cellular_component,intracellular part,organelle,cytoplasm,macromolecular complex,intracellular non-membrane-bounded organelle,ribonucleoprotein complex,cell part	gene expression,translation,organic substance biosynthetic process,biosynthetic process,macromolecule biosynthetic process,primary metabolic process,protein metabolic process,cellular process,cellular metabolic process,metabolic process,cellular protein metabolic process,macromolecule metabolic process,biological_process,cellular macromolecule metabolic process,cellular biosynthetic process,organ…	structural molecule activity,structural constituent of ribosome,molecular_function	1	1	0.657246	-0.605494		1	60805000	30505000	30300000	0	0				0	0	0	0	1	1	0.87525	-0.192233		1	7010700	2624000	4386700
	826	Tb927.11.1240	Tb11.47.0025, Tb11.47.0025:mRNA, Tb11.47.0025:pep	hypothetical protein, conserved		Q387C8	47.087	10.1	0	4	4	0.759538	-0.396806	0.102113	3.29176								3	3	0.72648	-0.461005	41.621	3	67811000	42301000	25510000	3	3	0.7941	-0.332607	19.266	3	19818000	9373900	10444000	0	0				0	0	0	0
	223	Tb11.v5.0638;Tb927.10.1040;Tb927.10.1050		serine carboxypeptidase III precursor, putative (CBP1)	CBP1		51.565	23.8	0	8	2	0.75968	-0.396536	0.00390003	8.0023						primary metabolic process,proteolysis,protein metabolic process,metabolic process,macromolecule metabolic process,biological_process,organic substance metabolic process	serine-type peptidase activity,hydrolase activity,serine hydrolase activity,serine-type carboxypeptidase activity,peptidase activity, acting on L-amino acid peptides,exopeptidase activity,peptidase activity,serine-type exopeptidase activity,molecular_function,carboxypeptidase activity,catalytic activity	7	2	0.759705	-0.396488	39.152	5	531640000	326600000	205040000	5	1	0.73735	-0.439579	5.6585	3	33364000	16910000	16454000	7	1	0.78266	-0.353542	3.5911	2	137820000	67034000	70790000
	346	Tb927.10.11250;Tb11.v5.0575	Tb10.26.0760	hypothetical protein, conserved		Q389L4	101.14	19.7	0	13	13	0.759716	-0.396469	0.309584	1.6916								8	8	0.878503	-0.186881	12.574	4	181450000	120220000	61229000	5	5	0.65699	-0.606057	31.9	6	166130000	72722000	93405000	0	0				0	0	0	0
	2009	Tb927.7.6850;Tb927.8.7350;Tb927.8.7340	Tb07.25D22.110	trans-sialidase (TS)	TS	Q57XJ2	84.543	22	0	15	6	0.761228	-0.393599	0.108863	3.19942				Other glycan degradation;Sphingolipid metabolism	cell,cellular_component,cell surface,cell part	organic substance transport,sialic acid transport,anion transport,transport,multi-organism process,establishment of localization,carbohydrate derivative transport,ion transport,single-organism localization,pathogenesis,organic anion transport,localization,single-organism process,organic acid transport,single-organism transport,biological_process,carboxylic acid transport	sialyltransferase activity,hydrolase activity, acting on glycosyl bonds,hydrolase activity,alpha-sialidase activity,transferase activity, transferring glycosyl groups,transferase activity,molecular_function,exo-alpha-sialidase activity,catalytic activity,hydrolase activity, hydrolyzing O-glycosyl compounds	14	5	0.873668	-0.194844	47.765	5	520430000	334690000	185740000	5	2	0.80218	-0.318002	8.6595	2	14889000	6264100	8625400	5	2	0.6294	-0.667951	31.05	2	56674000	29347000	27327000
	1147	Tb927.11.6630	Tb11.02.4480, Tb11.02.4480:mRNA, Tb11.02.4480:pep	3-methylcrotonoyl-CoA carboxylase beta subunit, putative		Q385A6	66.531	6.4	0	3	3	0.76227	-0.391626	0.154202	2.69711				Metabolic pathways;Valine, leucine and isoleucine degradation	intracellular organelle,intracellular,intracellular membrane-bounded organelle,cell,cytoplasmic part,cellular_component,intracellular part,membrane-bounded organelle,mitochondrion,organelle,cytoplasm,cell part		ligase activity, forming carbon-carbon bonds,methylcrotonoyl-CoA carboxylase activity,molecular_function,catalytic activity,ligase activity,CoA carboxylase activity	3	3	0.901795	-0.149129	21.263	3	232600000	143380000	89221000	1	1	0.81502	-0.295093		1	9699300	4490800	5208600	2	2	0.60263	-0.730656	46.34	2	20917000	11827000	9090300
	1085	Tb927.11.5060	Tb11.02.2710, Tb11.02.2710:mRNA, Tb11.02.2710:pep, Tb11.212.1370	hypothetical protein, conserved		Q385R2	119.59	24.7	0	24	24	0.762955	-0.39033	0.0374208	4.74002					intracellular organelle,intracellular,intracellular membrane-bounded organelle,cell,cytoplasmic part,cellular_component,intracellular part,membrane-bounded organelle,mitochondrion,organelle,cytoplasm,cell part	gene expression,translation,organic substance biosynthetic process,biosynthetic process,macromolecule biosynthetic process,primary metabolic process,protein metabolic process,cellular process,cellular metabolic process,metabolic process,cellular protein metabolic process,macromolecule metabolic process,biological_process,cellular macromolecule metabolic process,cellular biosynthetic process,organ…	transferase activity,transferase activity, transferring one-carbon groups,molecular_function,catalytic activity,methyltransferase activity	13	13	0.703878	-0.506602	47.177	11	519610000	297660000	221950000	18	18	0.74665	-0.421496	12.252	17	523770000	247300000	276470000	11	11	0.84505	-0.242891	19.064	17	132930000	59850000	73083000
	1494	Tb927.4.1530	Tb04.2L9.800	hypothetical protein, conserved		Q581S8	109	1.9	0.0072433	2	2	0.764842	-0.386767	0.09005	3.47313								1	1	0.661989	-0.595122		1	63100000	34451000	28650000	2	2	0.75727	-0.40112	46.644	2	18820000	9963000	8856900	1	1	0.89251	-0.16406		1	37176000	18856000	18320000
	968	Tb927.11.1690	Tb11.55.0011, Tb11.55.0011:mRNA, Tb11.55.0011:pep	hypothetical protein, conserved		Q386Y5	20.428	35	0	5	5	0.766328	-0.383965	0.03036	5.04168					intracellular organelle,intracellular,membrane part,integral component of membrane,endoplasmic reticulum,membrane,intracellular membrane-bounded organelle,cell,endomembrane system,cytoplasmic part,intrinsic component of membrane,cellular_component,intracellular part,membrane-bounded organelle,organelle,cytoplasm,cell part	primary metabolic process,steroid metabolic process,sterol metabolic process,small molecule metabolic process,organic hydroxy compound metabolic process,single-organism metabolic process,alcohol metabolic process,metabolic process,organic cyclic compound metabolic process,single-organism process,biological_process,lipid metabolic process,organic substance metabolic process	isomerase activity,molecular_function,cholestenol delta-isomerase activity,catalytic activity,intramolecular oxidoreductase activity,intramolecular oxidoreductase activity, transposing C=C bonds	5	5	0.822368	-0.282143	18.447	11	1712000000	1042700000	669310000	4	4	0.78156	-0.355571	26.72	7	89937000	39609000	50329000	4	4	0.70019	-0.514182	26.77	6	647780000	312600000	335180000
	2254	Tb927.8.7700;Tb927.8.7680;Tb927.4.4020;Tb927.4.4010;Tb927.4.4000;Tb927.4.3990	Tb08.30P3.230	amino acid transporter, putative		Q57V89	51.74	15.6	0	6	4	0.766811	-0.383057	0.0127726	6.29081					membrane part,integral component of membrane,membrane,intrinsic component of membrane,cellular_component	organic substance transport,anion transport,amino acid transport,transport,establishment of localization,ion transport,single-organism localization,organic anion transport,localization,nitrogen compound transport,single-organism process,organic acid transport,single-organism transport,biological_process,carboxylic acid transport	amine transmembrane transporter activity,transporter activity,active transmembrane transporter activity,molecular_function,transmembrane transporter activity,substrate-specific transmembrane transporter activity,substrate-specific transporter activity	6	4	0.745156	-0.424385	18.601	19	1552800000	931760000	621050000	6	4	0.74272	-0.42911	16.475	22	994170000	468340000	525830000	6	4	0.81469	-0.295677	11.24	25	665840000	296350000	369490000
	1145	Tb927.11.6570	Tb11.02.4420, Tb11.02.4420:mRNA, Tb11.02.4420:pep	hypothetical protein, conserved		Q385B2	67.604	26.6	0	18	18	0.76785	-0.381103	0.101694	3.29769					membrane part,integral component of membrane,membrane,intrinsic component of membrane,cellular_component		cation binding,metal ion binding,molecular_function,calcium ion binding,ion binding,binding	15	15	0.921744	-0.117562	33.264	21	1383500000	833370000	550130000	14	14	0.7034	-0.507583	17.534	29	654590000	327040000	327550000	18	18	0.69826	-0.518164	27.713	33	729330000	370660000	358660000
	1780	Tb927.6.3310	Tb06.2N9.670	calpain-like cysteine peptidase, putative,cysteine peptidase, Clan CA, family C2, putative		Q584X4	113.38	3.5	0	3	3	0.768199	-0.380449	0.081183	3.62268					intracellular,cell,cellular_component,cell part	primary metabolic process,proteolysis,protein metabolic process,metabolic process,macromolecule metabolic process,biological_process,organic substance metabolic process	hydrolase activity,calcium-dependent cysteine-type endopeptidase activity,peptidase activity, acting on L-amino acid peptides,cysteine-type peptidase activity,peptidase activity,molecular_function,endopeptidase activity,catalytic activity,cysteine-type endopeptidase activity	2	2	0.655308	-0.609755	61.23	2	31933000	17076000	14856000	2	2	0.84628	-0.240793	102.72	2	17043000	7223500	9819500	2	2	0.81745	-0.290798	121.19	2	14464000	7562600	6901000
	2374	Tb927.9.1520	229.t01423, Tb09.160.0465, Tb09.160.0465:mRNA, Tb09.160.0465:pep	hypothetical protein, conserved		Q38FZ4	9.7592	24.7	0.0022789	2	2	0.768929	-0.379078	0.156025	2.68015								2	2	0.88098	-0.182819	26.603	2	30566000	18829000	11737000	1	1	0.60777	-0.718403		1	697820	427190	270630	1	1	0.84909	-0.236011		1	4508700	2094600	2414000
	1077	Tb927.11.4840	Tb11.02.2450, Tb11.02.2450:mRNA, Tb11.02.2450:pep	hypothetical protein, conserved		Q385T4	44.086	8.8	0	4	4	0.768998	-0.378949	0.331212	1.59417								2	2	0.995818	-0.00604663	6.4239	2	68613000	39341000	29272000	2	2	0.5113	-0.967758	65.954	3	38152000	17925000	20228000	4	4	0.89314	-0.163042	27.17	4	148730000	60408000	88326000
	808	Tb927.11.11850	Tb11.01.3690, Tb11.01.3690:mRNA, Tb11.01.3690:pep	splicing factor 3B subunit 1, putative		Q382Z6	122.03	6.5	0	6	6	0.769333	-0.37832	0.0576954	4.1154							molecular_function,protein binding,binding	5	5	0.687521	-0.540523	46.941	4	61461000	32632000	28829000	3	3	0.76683	-0.383021	33.686	5	63810000	28197000	35612000	3	3	0.86369	-0.211415	26.154	3	13992000	6474600	7517400
	2350	Tb927.9.13580	Tb09.211.4400, Tb09.211.4400:mRNA, Tb09.211.4400:pep, chr9contig211.tmp0486c	hypothetical protein, conserved		Q38D71	48.929	17.3	0	7	7	0.770521	-0.376093	0.114409	3.12773					intracellular organelle,intracellular,intracellular membrane-bounded organelle,cell,cytoplasmic part,cellular_component,intracellular part,membrane-bounded organelle,mitochondrion,organelle,cytoplasm,cell part			5	5	0.774533	-0.368601	7.3364	3	112380000	66372000	46010000	5	5	0.90856	-0.138346	12.416	3	35415000	17193000	18222000	3	3	0.65007	-0.621333	37.31	2	39057000	16954000	22103000
	2035	Tb927.7.7460	Tb07.30D13.320	hypothetical protein, conserved		Q57TY3	22.358	19.3	0	4	4	0.771344	-0.374554	0.0515268	4.27853								3	3	0.76476	-0.386921	14.018	4	202880000	116540000	86344000	2	2	0.86125	-0.215496	4.8859	2	12843000	5185300	7658200	2	2	0.69677	-0.521246		1	21108000	8509100	12599000
	2207	Tb927.8.6050	Tb08.11J15.770	hypothetical protein, conserved		Q57YK6	27.343	9.5	0.0022624	2	2	0.772277	-0.372809	0.216558	2.20717								1	1	0.581294	-0.78266		1	8522000	4514700	4007300	1	1	0.84674	-0.240009		1	29603000	13113000	16490000	2	2	0.93578	-0.0957587	1.2366	2	120620000	47066000	73555000
	1788	Tb927.6.3610	Tb06.4F7.970	hypothetical protein, conserved		Q585V9	38.967	14.5	0	5	5	0.773317	-0.370868	0.0114155	6.45286					intracellular organelle,intracellular,intracellular membrane-bounded organelle,cell,cytoplasmic part,cellular_component,intracellular part,membrane-bounded organelle,mitochondrion,organelle,cytoplasm,cell part		molecular_function,protein binding,binding	3	3	0.765521	-0.385486	0.86888	2	43580000	24707000	18874000	5	5	0.81479	-0.2955	10.539	5	84398000	34633000	49766000	4	4	0.74143	-0.431618	23.091	4	153410000	73232000	80173000
	1181	Tb927.11.7600	Tb11.02.5590, Tb11.02.5590:mRNA, Tb11.02.5590:pep	hypothetical protein, conserved		Q384P6	29.317	31.8	0	6	6	0.77451	-0.368644	0.00986623	6.66329								3	3	0.784991	-0.349252	81.721	3	104510000	55967000	48542000	6	6	0.73714	-0.439989	13.857	5	178070000	93916000	84155000	4	4	0.80291	-0.31669	16.602	5	249060000	124870000	124190000
	1691	Tb927.5.4060	Tb05.45E22.320	hypothetical protein, conserved		Q57Z43	77.506	5.9	0	3	3	0.774516	-0.368633	0.293659	1.76779					membrane part,integral component of membrane,membrane,intrinsic component of membrane,cellular_component	primary metabolic process,protein metabolic process,protein processing,metabolic process,macromolecule metabolic process,biological_process,organic substance metabolic process		3	3	0.860585	-0.21661	34.165	3	54558000	32964000	21594000	1	1	0.5443	-0.877526		1	39395000	22911000	16485000	1	1	0.99188	-0.0117625		1	12080000	4392800	7687400
	2281	Tb927.9.10370	Tb09.211.1790, Tb09.211.1790:mRNA, Tb09.211.1790:pep, chr9contig211.tmp0210c	TAX-1		Q38DX5	40.684	14	0	4	4	0.775053	-0.367634	0.837657	0.255569					cilium,cell,ciliary part,cellular_component,cell projection,organelle part,cell projection part,organelle,cell part			1	1	0.110578	-3.17687		1	24937000	2368500	22569000	3	3	4.8914	2.29025	111.57	3	24694000	4811400	19883000	2	2	0.86078	-0.216284	40.146	3	53634000	23581000	30053000
	1092	Tb927.11.530	Tb11.03.0550, Tb11.03.0550:mRNA, Tb11.03.0550:pep	RNA-binding protein, putative (RBP3)	RBP3	Q387J8	22.331	9	0.0035398	2	2	0.775579	-0.366654	0.0986369	3.34173					intracellular,cell,cellular_component,intracellular part,cytoplasm,cell part		nucleic acid binding,molecular_function,RNA binding,heterocyclic compound binding,binding,organic cyclic compound binding	1	1	0.898392	-0.154583		1	160220000	99219000	61002000	1	1	0.77945	-0.359472		1	31100000	13742000	17359000	1	1	0.66623	-0.585908		1	65229000	29751000	35478000
	379	Tb927.10.12510	Tb10.389.1170	P-type H+-ATPase, putative		Q388Z2	100.63	52.6	0	56	5	0.777955	-0.36224	0.0113668	6.45903				Oxidative phosphorylation	membrane part,integral component of membrane,membrane,cell,intrinsic component of membrane,cellular_component,cell periphery,plasma membrane,cell part	nucleotide metabolic process,single-organism biosynthetic process,ribonucleoside triphosphate metabolic process,purine ribonucleoside biosynthetic process,heterocycle biosynthetic process,purine nucleoside triphosphate metabolic process,organophosphate metabolic process,single-organism cellular process,ribonucleotide metabolic process,ribose phosphate metabolic process,transport,cellular nitrogen…	ATPase activity, coupled,ATPase activity, coupled to movement of substances,nucleoside phosphate binding,cation binding,hydrolase activity,ATPase activity, coupled to transmembrane movement of ions, phosphorylative mechanism,anion binding,nucleotide binding,transporter activity,ATP binding,purine ribonucleotide binding,nucleoside-triphosphatase activity,purine ribonucleoside binding,active transm…	51	4	0.81606	-0.293253	12.139	14	5234600000	3259200000	1975400000	42	5	0.77626	-0.365388	7.7848	20	1776900000	838720000	938160000	51	5	0.74325	-0.428081	11.451	21	2495000000	1170600000	1324400000
	2319	Tb927.9.11880	Tb09.211.3000, Tb09.211.3000:mRNA, Tb09.211.3000:pep, chr9contig211.tmp0340	hypothetical protein, conserved		Q38DK6	51.045	25.9	0	8	8	0.778064	-0.36204	0.0816021	3.61525					intracellular organelle,intracellular,intracellular membrane-bounded organelle,cell,cytoplasmic part,cellular_component,intracellular part,membrane-bounded organelle,mitochondrion,organelle,cytoplasm,cell part			7	7	0.832501	-0.264476	25.568	8	644570000	412210000	232360000	5	5	0.66797	-0.582145	20.582	6	28479000	13315000	15164000	6	6	0.84704	-0.239498	23.14	8	151360000	69439000	81924000
	1475	Tb927.3.800	Tb03.27F10.670	hypothetical protein, conserved		Q57WW3	30.573	18.9	0	5	5	0.778825	-0.36063	0.0821363	3.60584								5	5	0.893017	-0.163241	25.326	5	225880000	131480000	94391000	1	1	0.77156	-0.37415		1	39617000	14166000	25451000	1	1	0.68563	-0.544498	0.66405	2	282460000	143080000	139380000
	306	Tb927.1.5000		hypothetical protein, conserved		Q4GY80	30.458	47.6	0	11	11	0.779006	-0.360293	0.021925	5.51128	X	X			intracellular organelle,intracellular,intracellular membrane-bounded organelle,cell,cytoplasmic part,cellular_component,intracellular part,membrane-bounded organelle,mitochondrion,organelle,cytoplasm,cell part			9	9	0.739645	-0.435095	20.691	12	1993400000	1222900000	770470000	9	9	0.83808	-0.25484	20.377	14	595640000	272160000	323480000	11	11	0.76263	-0.390945	16.8	16	1894300000	876200000	1018100000
	454	Tb927.10.14790	TRYP_x-61h03.q2kb185_281, Tb10.61.1870	metallo-peptidase, Clan MG, Family M24,aminopeptidase, putative		Q387N9	42.69	5.5	0	2	2	0.77974	-0.358934	0.0782966	3.67491						cellular process,biological_process		2	2	0.82802	-0.272262	26.819	2	84569000	53124000	31445000	2	2	0.67298	-0.571364	53.997	2	18053000	7409000	10644000	2	2	0.85076	-0.233176	30.222	3	89200000	34640000	54560000
	1716	Tb927.6.1040;Tb927.6.1030	Tb06.3A7.440	cysteine peptidase, Clan CA, family C1, Cathepsin L-like (CP)	CP		48.358	9.4	0	5	1	0.780426	-0.357667	0.159447	2.64885				African trypanosomiasis		primary metabolic process,proteolysis,protein metabolic process,metabolic process,macromolecule metabolic process,biological_process,organic substance metabolic process	hydrolase activity,peptidase activity, acting on L-amino acid peptides,cysteine-type peptidase activity,peptidase activity,molecular_function,catalytic activity	5	1	0.968429	-0.0462815	4.764	2	90856000	56827000	34029000	5	1	0.66116	-0.596929		1	3809200	2002000	1807200	5	1	0.74237	-0.42979	11.333	3	196190000	101400000	94794000
	1348	Tb927.3.1710	Tb03.30P12.320	hypothetical protein, conserved		Q57ZE0	43.986	7.7	0	3	3	0.78089	-0.356809	0.0988031	3.3393					intracellular organelle,ribosome,intracellular,intracellular membrane-bounded organelle,cell,non-membrane-bounded organelle,cytoplasmic part,cellular_component,intracellular part,membrane-bounded organelle,mitochondrion,organelle,cytoplasm,macromolecular complex,intracellular non-membrane-bounded organelle,ribonucleoprotein complex,cell part	gene expression,translation,organic substance biosynthetic process,biosynthetic process,macromolecule biosynthetic process,primary metabolic process,protein metabolic process,cellular process,cellular metabolic process,metabolic process,cellular protein metabolic process,macromolecule metabolic process,biological_process,cellular macromolecule metabolic process,cellular biosynthetic process,organ…	structural molecule activity,structural constituent of ribosome,molecular_function	3	3	0.846955	-0.239642	72.043	3	459650000	374460000	85195000	2	2	0.66001	-0.59944	32.625	2	39826000	22304000	17522000	3	3	0.85184	-0.231346	8.8856	5	174140000	81918000	92218000
	1748	Tb927.6.2140	Tb06.4M18.390	hypothetical protein, conserved		Q584U2	28.771	21.7	0	5	5	0.78101	-0.356587	0.116923	3.09637					intracellular organelle,intracellular,intracellular membrane-bounded organelle,cell,cytoplasmic part,cellular_component,intracellular part,membrane-bounded organelle,mitochondrion,organelle,cytoplasm,cell part	metabolic process,biological_process	molecular_function,catalytic activity	2	2	0.648719	-0.624335	53.957	6	318800000	177490000	141310000	4	4	0.85152	-0.231888	12.639	6	80771000	36398000	44373000	4	4	0.86242	-0.213537	19.847	7	157570000	74187000	83384000
	1261	Tb927.2.2410		hypothetical protein, conserved		Q586L4	71.2	4.3	0.0035289	2	2	0.781866	-0.355007	0.026678	5.2282								2	2	0.731422	-0.451224	20.392	2	37709000	22897000	14812000	1	1	0.77562	-0.366578		1	2224800	866290	1358500	2	2	0.84252	-0.247217	4.019	2	16097000	6956700	9140500
	141	Tb927.7.4970;Tb11.v5.0178	Tb07.27E10.120	glutamine synthetase, putative (GS)	GS	Q57ZJ2	42.433	6.8	0	2	2	0.782171	-0.354444	0.131374	2.92825				Metabolic pathways;Glyoxylate and dicarboxylate metabolism;Arginine biosynthesis;Alanine, aspartate and glutamate metabolism;Nitrogen metabolism;Biosynthesis of amino acids	intracellular organelle,intracellular,intracellular membrane-bounded organelle,cell,cytoplasmic part,cellular_component,intracellular part,membrane-bounded organelle,mitochondrion,organelle,cytoplasm,cell part	single-organism biosynthetic process,alpha-amino acid metabolic process,single-organism cellular process,cellular amino acid biosynthetic process,organic substance biosynthetic process,biosynthetic process,alpha-amino acid biosynthetic process,organic acid biosynthetic process,primary metabolic process,glutamine family amino acid biosynthetic process,cellular amino acid metabolic process,nitrogen…	acid-ammonia (or amide) ligase activity,ligase activity, forming carbon-nitrogen bonds,ammonia ligase activity,glutamate-ammonia ligase activity,molecular_function,catalytic activity,ligase activity	2	2	0.823452	-0.280244	18.656	3	78511000	49217000	29294000	1	1				0	0	0	0	1	1	0.74296	-0.428644		1	14203000	6117400	8085700
	2315	Tb927.9.11720	Tb09.211.2830, Tb09.211.2830:mRNA, Tb09.211.2830:pep, chr9contig211.tmp0322	Iron-sulfur cluster assembly protein		Q38DM2	19.436	12.2	0.0027015	2	2	0.782328	-0.354154	0.0829982	3.59078					intracellular organelle,intracellular,intracellular membrane-bounded organelle,cell,cytoplasmic part,cellular_component,intracellular part,membrane-bounded organelle,mitochondrion,organelle,cytoplasm,cell part	biosynthetic process,metallo-sulfur cluster assembly,cellular component organization or biogenesis,cellular component assembly,cellular component organization,cellular component biogenesis,iron-sulfur cluster assembly,metabolic process,biological_process	metal cluster binding,iron-sulfur cluster binding,cation binding,transition metal ion binding,metallochaperone activity,metal ion binding,molecular_function,ion binding,binding,iron ion binding	2	2	0.907276	-0.140386	8.8326	2	197500000	122030000	75473000	1	1	0.70836	-0.497445		1	22262000	10127000	12135000	1	1	0.74503	-0.42463		1	87187000	36304000	50883000
	835	Tb927.11.1260	Tb11.47.0023, Tb11.47.0023:mRNA, Tb11.47.0023:pep	copper-transporting ATPase-like protein, putative		Q387C6	102.34	21.1	0	16	16	0.782417	-0.353991	0.0181859	5.78103					membrane part,integral component of membrane,membrane,intrinsic component of membrane,cellular_component	nucleotide metabolic process,single-organism biosynthetic process,ribonucleoside triphosphate metabolic process,purine ribonucleoside biosynthetic process,heterocycle biosynthetic process,purine nucleoside triphosphate metabolic process,organophosphate metabolic process,single-organism cellular process,ribonucleotide metabolic process,ribose phosphate metabolic process,transport,cellular nitrogen…	ATPase activity, coupled,ATPase activity, coupled to movement of substances,nucleoside phosphate binding,transition metal ion transmembrane transporter activity,cation binding,hydrolase activity,cation-transporting ATPase activity,ATPase activity, coupled to transmembrane movement of ions, phosphorylative mechanism,anion binding,nucleotide binding,transporter activity,ATP binding,purine ribonucle…	12	12	0.83633	-0.257855	11.811	17	574630000	270570000	304060000	12	12	0.75165	-0.411867	15.409	16	329330000	135190000	194140000	6	6	0.76194	-0.392251	22.33	7	39646000	16928000	22718000
	378	Tb927.10.12500	Tb10.389.1180	P-type H+-ATPase, putative		Q388Z3	100.23	63.2	0	68	17	0.784043	-0.350996	0.00271077	8.52708				Oxidative phosphorylation	membrane part,integral component of membrane,membrane,cell,intrinsic component of membrane,cellular_component,cell periphery,plasma membrane,cell part	nucleotide metabolic process,single-organism biosynthetic process,ribonucleoside triphosphate metabolic process,purine ribonucleoside biosynthetic process,heterocycle biosynthetic process,purine nucleoside triphosphate metabolic process,organophosphate metabolic process,single-organism cellular process,ribonucleotide metabolic process,ribose phosphate metabolic process,transport,cellular nitrogen…	ATPase activity, coupled,ATPase activity, coupled to movement of substances,nucleoside phosphate binding,cation binding,hydrolase activity,ATPase activity, coupled to transmembrane movement of ions, phosphorylative mechanism,anion binding,nucleotide binding,transporter activity,ATP binding,purine ribonucleotide binding,nucleoside-triphosphatase activity,purine ribonucleoside binding,active transm…	63	16	0.803859	-0.314986	11.689	83	24315000000	14585000000	9729300000	51	14	0.77743	-0.363215	15.824	55	6488000000	3041500000	3446500000	62	16	0.77122	-0.374786	29.048	98	8057600000	3635500000	4422100000
	1720	Tb927.6.1220	Tb06.3A7.740	hypothetical protein, conserved		Q585C5	65.339	5.3	0	2	2	0.784193	-0.35072	0.144974	2.78614								2	2	0.741235	-0.431997	24.539	2	17447000	9833500	7613900	0	0				0	0	0	0	1	1	0.82964	-0.269443		1	5062100	2042200	3020000
	2316	Tb927.9.11770	Tb09.211.2880, Tb09.211.2880:mRNA, Tb09.211.2880:pep, chr9contig211.tmp0327	hypothetical protein, conserved		Q38DL7	111.26	13.9	0	10	10	0.784316	-0.350493	0.032166	4.95832								9	9	0.849545	-0.235237	29.163	13	547790000	320060000	227730000	7	7	0.72799	-0.458009	23.583	15	244980000	111660000	133320000	7	7	0.78012	-0.358232	13.804	12	148780000	67084000	81701000
	2385	Tb927.9.1720	Tb09.160.0620, Tb09.160.0620:mRNA, Tb09.160.0620:pep, chr9contig160.tmp0062c	peroxisomal membrane protein 4, putative		Q38FX7	25.459	26	0	5	5	0.785364	-0.348567	0.00938792	6.73498	X	X		Peroxisome				4	4	0.786411	-0.346645	10.916	4	346520000	202000000	144520000	3	3	0.75345	-0.408416	18.356	3	29407000	13028000	16380000	5	5	0.81754	-0.290639	7.3807	6	210440000	92491000	117950000
	1595	Tb927.4.5160	Tb04.3M17.690	hypothetical protein, conserved		Q584J0	30.539	16.1	0	3	3	0.786707	-0.346102	0.209823	2.25275								1	1	0.653168	-0.614474		1	18891000	8212500	10679000	2	2	0.73486	-0.444459	25.326	2	9955600	4511600	5444000	1	1	1.0144	0.0206267	30.858	3	31490000	12234000	19256000
	1223	Tb927.11.9360	Tb11.01.1130, Tb11.01.1130:mRNA, Tb11.01.1130:pep	prenyltransferase, putative		Q383Z3	54.515	17.3	0	8	8	0.786974	-0.345612	0.452126	1.1452					intracellular organelle,intracellular,membrane part,integral component of membrane,membrane,intracellular membrane-bounded organelle,cell,cytoplasmic part,intrinsic component of membrane,cellular_component,intracellular part,membrane-bounded organelle,mitochondrion,organelle,cytoplasm,cell part	single-organism biosynthetic process,ubiquinone metabolic process,single-organism cellular process,oxidoreduction coenzyme metabolic process,quinone metabolic process,organic substance biosynthetic process,biosynthetic process,coenzyme metabolic process,cofactor biosynthetic process,ubiquinone biosynthetic process,small molecule metabolic process,quinone biosynthetic process,single-organism metab…	transferase activity,transferase activity, transferring alkyl or aryl (other than methyl) groups,4-hydroxybenzoate octaprenyltransferase activity,molecular_function,catalytic activity,prenyltransferase activity,polyprenyltransferase activity	4	4	0.525984	-0.92691	36.919	5	261350000	134280000	127070000	5	5	0.72683	-0.46031	22.337	3	119400000	49196000	70205000	7	7	1.2749	0.350384	29.441	6	146890000	52751000	94137000
	961	Tb927.11.16760	Tb11.01.8510, Tb11.01.8510:mRNA, Tb11.01.8510:pep	T-complex protein 1, alpha subunit, putative (TCP-1-alpha)	TCP-1-alpha	Q381B0	54.623	8.1	0	4	4	0.787389	-0.344851	0.173059	2.53067					intracellular,protein complex,cytosol,cell,cytosolic part,cytoplasmic part,cellular_component,intracellular part,cytoplasm,macromolecular complex,chaperonin-containing T-complex,cell part	regulation of biological process,single-organism cellular process,primary metabolic process,protein folding,protein metabolic process,cellular process,regulation of cell cycle,cellular metabolic process,biological regulation,cell cycle,metabolic process,regulation of cellular process,cellular protein metabolic process,macromolecule metabolic process,single-organism process,biological_process,cell…	nucleoside phosphate binding,anion binding,nucleotide binding,ATP binding,purine ribonucleotide binding,purine ribonucleoside binding,purine nucleoside binding,molecular_function,ribonucleoside binding,unfolded protein binding,small molecule binding,heterocyclic compound binding,ribonucleotide binding,nucleoside binding,carbohydrate derivative binding,ion binding,purine nucleotide binding,protein…	2	2	0.687569	-0.540424	24.6	3	15367000	9838100	5528500	1	1	0.71748	-0.478989		1	10935000	5823200	5111500	3	3	0.98956	-0.0151409	22.127	3	9090000	3468700	5621200
	1568	Tb927.4.4050	Tb04.1D20.510	glycosomal transporter (GAT1),ABC transporter, putative (GAT1)	GAT1	Q57Y09	76.05	35.7	0	21	21	0.787712	-0.34426	0.00621084	7.331	X	X			peroxisomal membrane,intracellular organelle,intracellular,glycosome membrane,glycosome,microbody part,organelle membrane,membrane part,integral component of membrane,membrane,intracellular membrane-bounded organelle,cell,peroxisomal part,cytoplasmic part,intrinsic component of membrane,cellular_component,intracellular part,membrane-bounded organelle,microbody,organelle part,bounding membrane of …	organic substance transport,anion transport,single-organism cellular process,transport,lipid transport,fatty acid transport,establishment of localization,macromolecule localization,transmembrane transport,ion transport,single-organism localization,organic anion transport,cellular process,lipid localization,monocarboxylic acid transport,localization,single-organism process,organic acid transport,s…	ATPase activity, coupled,ATPase activity, coupled to movement of substances,nucleoside phosphate binding,hydrolase activity,anion binding,nucleotide binding,transporter activity,ATP binding,purine ribonucleotide binding,nucleoside-triphosphatase activity,purine ribonucleoside binding,active transmembrane transporter activity,purine nucleoside binding,molecular_function,ribonucleoside binding,hydr…	18	18	0.773515	-0.370499	19.994	21	883370000	498890000	384480000	17	17	0.77243	-0.372524	22.689	25	872470000	402850000	469630000	12	12	0.81804	-0.289757	27.939	26	178330000	83478000	94851000
	788	Tb927.11.11290	Tb11.01.3080, Tb11.01.3080:mRNA, Tb11.01.3080:pep	heat shock protein 70, putative		Q383E9	73.63	22	0	13	5	0.787868	-0.343974	0.181703	2.46035				Endocytosis;Spliceosome;Protein processing in endoplasmic reticulum		primary metabolic process,protein folding,protein metabolic process,cellular process,cellular metabolic process,metabolic process,cellular protein metabolic process,macromolecule metabolic process,biological_process,cellular macromolecule metabolic process,organic substance metabolic process	nucleoside phosphate binding,anion binding,nucleotide binding,ATP binding,purine ribonucleotide binding,purine ribonucleoside binding,purine nucleoside binding,molecular_function,ribonucleoside binding,small molecule binding,heterocyclic compound binding,ribonucleotide binding,nucleoside binding,carbohydrate derivative binding,ion binding,purine nucleotide binding,binding,adenyl nucleotide bindin…	10	4	0.637389	-0.649753	39.796	3	162090000	94568000	67519000	12	4	0.79932	-0.323155	13.415	3	60818000	27395000	33423000	12	5	0.95992	-0.0590139	31.666	5	195060000	82696000	112370000
	2369	Tb927.9.15010	Tb09.244.2840, Tb09.244.2840:mRNA, Tb09.244.2840:pep, chr9contig244a01.tmp0284	hypothetical protein, conserved		Q38CZ9	23.182	24	0	5	5	0.787919	-0.34388	0.0647232	3.94957					intracellular organelle,intracellular,intracellular membrane-bounded organelle,cell,cytoplasmic part,cellular_component,intracellular part,membrane-bounded organelle,mitochondrion,organelle,cytoplasm,cell part			2	2	0.69667	-0.521453	7.8469	3	118510000	68782000	49727000	2	2	0.86259	-0.213253	7.9939	3	30181000	13388000	16792000	5	5	0.81398	-0.296935	26.467	5	176480000	84210000	92265000
	620	Tb927.10.6090;Tb11.v5.0201	TRYP_x-70a06.p2kb545_114, Tb10.70.0780	tRNA pseudouridine synthase A, putative		Q38AZ7	76.905	8.4	0	4	4	0.788437	-0.342932	0.338209	1.56401				Pyrimidine metabolism		nucleobase-containing compound metabolic process,nucleic acid metabolic process,primary metabolic process,RNA modification,cellular nitrogen compound metabolic process,nitrogen compound metabolic process,cellular aromatic compound metabolic process,macromolecule modification,cellular process,heterocycle metabolic process,cellular metabolic process,metabolic process,organic cyclic compound metabol…	nucleic acid binding,intramolecular transferase activity,pseudouridine synthase activity,isomerase activity,molecular_function,RNA binding,catalytic activity,heterocyclic compound binding,binding,organic cyclic compound binding	3	3	0.871916	-0.19774	27.786	3	34325000	23205000	11121000	3	3	0.54548	-0.874402	96.957	3	12250000	7203800	5046500	2	2	1.0305	0.0433445	61.424	3	11214000	5071900	6142000
	1240	Tb927.11.9820	Tb11.01.1590, Tb11.01.1590:mRNA, Tb11.01.1590:pep	hypothetical protein, conserved		Q383U7	64.425	22.6	0	10	10	0.788465	-0.342881	0.020451	5.61169								5	5	0.737844	-0.438612	21.014	4	250220000	111840000	138380000	4	4	0.82863	-0.2712	18.713	4	88724000	45691000	43033000	8	8	0.80172	-0.31883	35.895	9	79903000	35163000	44741000
	1594	Tb927.4.5120	Tb04.3M17.610	hypothetical protein, conserved		Q584J4	155.28	11.5	0	12	12	0.790741	-0.338723	0.05134	4.28377								10	10	0.748111	-0.418676	26.712	10	329460000	204400000	125050000	6	6	0.88331	-0.179008	56.188	9	116690000	56259000	60431000	6	6	0.74821	-0.418485	56.094	12	137780000	79753000	58032000
	960	Tb927.11.16750	Tb11.01.8500, Tb11.01.8500:mRNA, Tb11.01.8500:pep	hypothetical protein, conserved		Q381B1	25.871	9.4	0	2	2	0.79119	-0.337903	0.0438145	4.51245					intracellular organelle,intracellular,intracellular membrane-bounded organelle,cell,cytoplasmic part,cellular_component,intracellular part,membrane-bounded organelle,mitochondrion,organelle,cytoplasm,cell part			1	1	0.717051	-0.479851		1	57545000	33824000	23721000	2	2	0.81358	-0.297644	23.748	3	39394000	18859000	20536000	2	2	0.84897	-0.236215	14.274	3	98156000	42736000	55421000
	861	Tb927.11.13510	Tb11.01.5110, Tb11.01.5110:mRNA, Tb11.01.5110:pep	hypothetical protein, conserved		Q382I6	20.104	33.9	0	3	3	0.793075	-0.334471	0.617021	0.69661					intracellular organelle,intracellular,intracellular membrane-bounded organelle,cell,cytoplasmic part,cellular_component,intracellular part,membrane-bounded organelle,mitochondrion,organelle,cytoplasm,cell part			1	1	0.565771	-0.82171		1	164860000	52340000	112520000	0	0				0	0	0	0	2	2	1.1117	0.152768	5.5785	5	78222000	30496000	47725000
	2008	Tb927.7.6830	Tb07.15M23.750	trans-sialidase, putative		Q57Y46	47.469	28.6	0	10	1	0.793395	-0.333889	0.0176126	5.82725						multi-organism process,pathogenesis,biological_process	hydrolase activity, acting on glycosyl bonds,hydrolase activity,alpha-sialidase activity,molecular_function,exo-alpha-sialidase activity,catalytic activity,hydrolase activity, hydrolyzing O-glycosyl compounds	10	1	0.795418	-0.330214	16.663	2	53499000	43069000	10431000	4	1	0.75083	-0.413442		1	8017400	4075800	3941600	4	1	0.83624	-0.258011	70.15	4	41842000	20008000	21834000
	1347	Tb927.3.1700	Tb03.30P12.310	diacylglycerol acyltransferase, putative		Q57ZE1	55.509	6.9	0	4	4	0.793997	-0.332795	0.026321	5.24764				Glycerolipid metabolism	membrane part,integral component of membrane,membrane,intrinsic component of membrane,cellular_component	single-organism biosynthetic process,membrane lipid biosynthetic process,single-organism cellular process,lipid biosynthetic process,organic substance biosynthetic process,membrane lipid metabolic process,biosynthetic process,primary metabolic process,single-organism metabolic process,cellular process,cellular metabolic process,metabolic process,single-organism process,biological_process,lipid me…	transferase activity, transferring acyl groups other than amino-acyl groups,diacylglycerol O-acyltransferase activity,transferase activity,molecular_function,transferase activity, transferring acyl groups,acylglycerol O-acyltransferase activity,catalytic activity,O-acyltransferase activity	4	4	0.776578	-0.364797	30.471	11	168990000	102530000	66461000	3	3	0.75362	-0.408091	5.3877	4	45408000	20584000	24824000	3	3	0.8553	-0.225498	30.625	6	23743000	9998700	13744000
	1311	Tb927.2.5020		acyl-CoA oxidase, putative		Q586U0	82.398	20.2	0	13	13	0.794302	-0.332241	0.259098	1.94843		X			intracellular organelle,intracellular,intracellular membrane-bounded organelle,cell,cytoplasmic part,cellular_component,intracellular part,membrane-bounded organelle,microbody,mitochondrion,organelle,cytoplasm,peroxisome,cell part	monocarboxylic acid metabolic process,single-organism cellular process,fatty acid metabolic process,fatty acid beta-oxidation,monocarboxylic acid catabolic process,lipid oxidation,fatty acid catabolic process,primary metabolic process,organic acid metabolic process,carboxylic acid metabolic process,oxidation-reduction process,small molecule metabolic process,catabolic process,single-organism meta…	acyl-CoA oxidase activity,molecular_function,oxidoreductase activity,oxidoreductase activity, acting on the CH-CH group of donors, oxygen as acceptor,catalytic activity,oxidoreductase activity, acting on the CH-CH group of donors	7	7	0.592277	-0.755657	60.74	7	336570000	202330000	134240000	11	11	0.89474	-0.16046	29.133	9	328420000	134360000	194060000	6	6	0.94566	-0.0806065	23.314	4	35435000	13769000	21666000
	458	Tb927.10.1500	TRYP_x-70a06.p2kb545_885, Tb10.70.6470	methionyl-tRNA synthetase, putative (MetRS)	MetRS	Q38C91	86.91	11.5	0	7	7	0.794654	-0.331601	0.227313	2.13725				Aminoacyl-tRNA biosynthesis;Selenocompound metabolism	intracellular,cell,cellular_component,intracellular part,cytoplasm,cell part	gene expression,single-organism cellular process,nucleobase-containing compound metabolic process,nucleic acid metabolic process,translation,organic substance biosynthetic process,biosynthetic process,macromolecule biosynthetic process,primary metabolic process,cellular nitrogen compound metabolic process,cellular amino acid metabolic process,nitrogen compound metabolic process,organic acid metab…	nucleoside phosphate binding,methionine-tRNA ligase activity,anion binding,nucleotide binding,ATP binding,purine ribonucleotide binding,purine ribonucleoside binding,ligase activity, forming carbon-oxygen bonds,purine nucleoside binding,molecular_function,ribonucleoside binding,small molecule binding,catalytic activity,ligase activity, forming aminoacyl-tRNA and related compounds,ligase activity,…	4	4	0.873057	-0.195852	18.668	8	192190000	116540000	75647000	4	4	0.94133	-0.0872275	20.301	7	156680000	67650000	89028000	3	3	0.61059	-0.711724	44.248	2	13932000	7271500	6660900
	159	Tb927.11.7250;Tb11.v5.0257	Tb11.02.5160, Tb11.02.5160:mRNA, Tb11.02.5160:pep	hypothetical protein, conserved		Q384U0	53.363	6	0	3	3	0.795713	-0.329679	0.262799	1.92797					intracellular organelle,intracellular,intracellular membrane-bounded organelle,cell,cytoplasmic part,cellular_component,intracellular part,membrane-bounded organelle,mitochondrion,organelle,cytoplasm,cell part			1	1	1.05895	0.082637		1	87100000	56730000	30370000	2	2	0.64481	-0.633054	97.974	2	6645300	2795500	3849800	2	2	0.73784	-0.43862	32.302	2	38944000	18293000	20651000
	1424	Tb927.3.4260	Tb03.26J7.470	hypothetical protein, conserved		Q580L6	41.306	12.5	0	4	4	0.796803	-0.327704	0.114433	3.12742					intracellular organelle,intracellular,intracellular membrane-bounded organelle,cell,cytoplasmic part,cellular_component,intracellular part,membrane-bounded organelle,mitochondrion,organelle,cytoplasm,cell part			3	3	0.764584	-0.387252	19.587	5	263790000	162640000	101160000	0	0				0	0	0	0	2	2	0.83038	-0.268156	53.189	2	73803000	37725000	36078000
	1971	Tb927.7.5440	Tb07.10C21.590	hypothetical protein, conserved		Q582F9	217.49	1.9	0	3	3	0.797352	-0.326711	0.206709	2.27432					intracellular organelle,intracellular,intracellular membrane-bounded organelle,cell,cytoplasmic part,cellular_component,intracellular part,membrane-bounded organelle,mitochondrion,organelle,cytoplasm,cell part			1	1				0	3104600	0	3104600	2	2	0.73883	-0.436686	41.01	2	18458000	9571100	8886900	1	1	0.86051	-0.216736		1	2767500	904920	1862600
	1183	Tb927.11.7780	Tb11.02.5660, Tb11.02.5660:mRNA, Tb11.02.5660:pep	hypothetical protein, conserved	ATOM46	Q384P0	46.237	61.6	0	19	19	0.797587	-0.326286	0.0108646	6.52422					organelle envelope,intracellular organelle,intracellular,organelle inner membrane,mitochondrial envelope,organelle membrane,mitochondrial part,membrane,intracellular membrane-bounded organelle,cell,mitochondrial inner membrane,cytoplasmic part,mitochondrial membrane,cellular_component,intracellular part,membrane-bounded organelle,organelle part,mitochondrion,organelle,cytoplasm,envelope,intracell…		molecular_function,binding	16	16	0.780884	-0.35682	29.074	42	1723400000	1024200000	699150000	17	17	0.7769	-0.364199	12.823	32	669460000	296590000	372870000	16	16	0.83634	-0.257839	19.839	32	959130000	394660000	564470000
	671	Tb927.10.8020	TRYPtp6k15-3d06.p1c_371, Tb10.6k15.2520	prolyl oligopeptidase, putative,serine peptidase clan SC, family S9A, putative (POP)	POP	Q38AG2	77.624	10.9	0	6	6	0.798255	-0.325078	0.0334168	4.90328					intracellular organelle,intracellular,intracellular membrane-bounded organelle,cell,cellular_component,intracellular part,membrane-bounded organelle,organelle,cytoplasm,nucleus,cell part	primary metabolic process,proteolysis,protein metabolic process,metabolic process,macromolecule metabolic process,biological_process,organic substance metabolic process	serine-type peptidase activity,oligopeptidase activity,hydrolase activity,Atg8-specific protease activity,serine hydrolase activity,ubiquitin-like protein-specific protease activity,peptidase activity, acting on L-amino acid peptides,serine-type endopeptidase activity,cysteine-type peptidase activity,peptidase activity,molecular_function,endopeptidase activity,catalytic activity	3	3	0.866026	-0.207518	8.9034	3	83331000	49607000	33724000	4	4	0.75165	-0.411867	6.2111	4	44647000	21295000	23351000	3	3	0.78141	-0.355848	18.612	4	64694000	26892000	37802000
	2151	Tb927.8.4450	Tb08.29H22.860	RNA-binding protein, putative (RBP11)	RBP11	Q57VZ0	47.214	14.7	0	5	5	0.79907	-0.323606	0.125443	2.9949						gene expression,nucleobase-containing compound metabolic process,nucleic acid metabolic process,primary metabolic process,cellular nitrogen compound metabolic process,nitrogen compound metabolic process,cellular aromatic compound metabolic process,cellular process,heterocycle metabolic process,cellular metabolic process,RNA processing,metabolic process,organic cyclic compound metabolic process,ma…	nucleic acid binding,molecular_function,RNA binding,heterocyclic compound binding,binding,organic cyclic compound binding	3	3	0.898876	-0.153805	14.501	3	71623000	46979000	24644000	3	3	0.8437	-0.245198	17.171	3	10205000	4740000	5465100	4	4	0.67277	-0.571815	5.1472	3	70004000	32040000	37964000
	884	Tb927.11.14360;Tb927.11.14350	Tb11.01.5960, Tb11.01.5960:mRNA, Tb11.01.5960:pep	mitochondrial carrier protein (MCP2)	MCP2	Q382A1	38.053	28	0	7	7	0.800062	-0.321816	0.166379	2.58745					intracellular organelle,intracellular,membrane part,integral component of membrane,mitochondrial part,membrane,intracellular membrane-bounded organelle,cell,cytoplasmic part,intrinsic component of membrane,cellular_component,intracellular part,membrane-bounded organelle,organelle part,mitochondrion,organelle,cytoplasm,intracellular organelle part,cell part	transport,establishment of localization,localization,biological_process		6	6	0.895817	-0.158725	17.959	7	221350000	138820000	82527000	1	1	0.64931	-0.623021	33.298	2	16277000	7720800	8556100	6	6	0.88044	-0.183703	8.4174	5	246840000	98966000	147880000
	504	Tb927.10.6370;Tb927.10.220	233.t00823, Tb10.70.0465	60S ribosomal proteins L37, putative			10.458	28	0	2	2	0.800351	-0.321295	0.0576306	4.11702				Ribosome	intracellular organelle,ribosome,intracellular,cell,non-membrane-bounded organelle,cytoplasmic part,cellular_component,intracellular part,organelle,cytoplasm,macromolecular complex,intracellular non-membrane-bounded organelle,ribonucleoprotein complex,cell part	gene expression,translation,organic substance biosynthetic process,biosynthetic process,macromolecule biosynthetic process,primary metabolic process,protein metabolic process,cellular process,cellular metabolic process,metabolic process,cellular protein metabolic process,macromolecule metabolic process,biological_process,cellular macromolecule metabolic process,cellular biosynthetic process,organ…	structural molecule activity,cation binding,transition metal ion binding,metal ion binding,structural constituent of ribosome,molecular_function,zinc ion binding,ion binding,binding	2	2	0.874661	-0.193204	17.112	3	310330000	189210000	121120000	1	1	0.72183	-0.470269		1	5267400	2354700	2912600	2	2	0.81202	-0.300413	4.3254	2	155590000	69061000	86526000
	927	Tb927.11.15850	Tb11.01.7510, Tb11.01.7510:mRNA, Tb11.01.7510:pep	kinteoplast poly(A) polymerase complex 1 subunit		Q381K1	86.756	14.5	0	10	10	0.800554	-0.320929	0.0457845	4.449					intracellular organelle,intracellular,intracellular membrane-bounded organelle,cell,cytoplasmic part,cellular_component,intracellular part,membrane-bounded organelle,mitochondrion,organelle,cytoplasm,cell part	gene expression,regulation of mRNA stability,regulation of biological process,mRNA stabilization,nucleobase-containing compound metabolic process,nucleic acid metabolic process,regulation of RNA stability,primary metabolic process,regulation of gene expression,cellular nitrogen compound metabolic process,nitrogen compound metabolic process,cellular aromatic compound metabolic process,cellular pro…	nucleic acid binding,molecular_function,RNA binding,heterocyclic compound binding,binding,organic cyclic compound binding	6	6	0.879121	-0.185867	38.146	11	376640000	236490000	140150000	7	7	0.74371	-0.427188	15.723	6	232450000	112990000	119470000	5	5	0.78473	-0.349732	18.964	10	326010000	166550000	159470000
	1501	Tb927.4.1700	Tb04.2L9.1220	protein kinase, putative		Q581R1	75.691	2.3	0.0031111	2	2	0.801299	-0.319587	0.298421	1.74458						protein modification process,primary metabolic process,phosphate-containing compound metabolic process,protein metabolic process,macromolecule modification,cellular process,phosphorylation,cellular metabolic process,phosphorus metabolic process,metabolic process,cellular protein metabolic process,macromolecule metabolic process,cellular protein modification process,biological_process,cellular mac…	nucleoside phosphate binding,phosphotransferase activity, alcohol group as acceptor,transferase activity, transferring phosphorus-containing groups,anion binding,nucleotide binding,ATP binding,purine ribonucleotide binding,transferase activity,purine ribonucleoside binding,protein serine/threonine kinase activity,purine nucleoside binding,molecular_function,ribonucleoside binding,small molecule b…	1	1	0.936067	-0.0953168		1	24218000	17257000	6961100	2	2	0.58293	-0.778605	59.208	2	34286000	17559000	16727000	1	1	0.94289	-0.0848386		1	5267200	2142800	3124400
	429	Tb927.10.14150;Tb11.v5.0606	TRYP_x-61h03.q2kb185_405, Tb10.61.2670	nuclear segregation protein, putative		Q388I7	55.311	49.3	0	31	31	0.801756	-0.318766	0.00387028	8.01334					intracellular,membrane part,membrane,cell,membrane region,endomembrane system,cellular_component,intracellular part,polysome,nuclear outer membrane-endoplasmic reticulum membrane network,macromolecular complex,ribonucleoprotein complex,cell part	regulation of biological process,regulation of organelle organization,regulation of mitotic nuclear division,single-organism cellular process,organelle fission,regulation of cellular component organization,regulation of nuclear division,mitotic cell cycle process,cellular component organization or biogenesis,regulation of cell cycle process,mitotic nuclear division,cell cycle process,chromosome s…	nucleic acid binding,molecular_function,RNA binding,heterocyclic compound binding,binding,organic cyclic compound binding	31	31	0.823045	-0.280956	29.402	33	3235100000	1973900000	1261100000	12	12	0.79721	-0.326968	21.96	14	112810000	52639000	60174000	18	18	0.78547	-0.348372	22.715	24	667470000	295490000	371980000
	446	Tb927.10.14590	TRYP_x-61h03.q2kb185_312, Tb10.61.2080	hypothetical protein, conserved		Q388E4	33.674	4.8	0.0043898	2	2	0.80208	-0.318181	0.0288141	5.11708								2	2	0.745156	-0.424385	16.729	11	508860000	305220000	203640000	2	2	0.84739	-0.238902	14.379	6	164000000	69322000	94681000	2	2	0.81719	-0.291257	9.8437	11	454480000	199300000	255170000
	1731	Tb927.6.1630	Tb06.28P18.420	hypothetical protein, conserved		Q585P7	39.208	7.7	0	3	3	0.80212	-0.318109	0.135402	2.88468					membrane,cellular_component	transport,establishment of localization,localization,biological_process		2	2	0.922594	-0.116232	18.696	2	10716000	7161700	3554200	2	2	0.82635	-0.275175	77.539	4	28418000	18115000	10303000	3	3	0.67693	-0.562921	24.721	4	22707000	11802000	10905000
	890	Tb927.11.14700	Tb11.01.6320, Tb11.01.6320:mRNA, Tb11.01.6320:pep	hypothetical protein, conserved		Q381W5	61.94	9.9	0	5	5	0.802563	-0.317313	0.0187188	5.73937					intracellular organelle,intracellular,intracellular membrane-bounded organelle,cell,cytoplasmic part,cellular_component,intracellular part,membrane-bounded organelle,mitochondrion,organelle,cytoplasm,cell part			5	5	0.835073	-0.260026	4.4628	3	129520000	83580000	45940000	2	2	0.81902	-0.288029		1	4001500	1647000	2354500	2	2	0.75582	-0.403885	2.1307	2	34553000	13988000	20566000
	612	Tb927.10.5870	TRYP_x-70a06.p2kb545_151, Tb10.70.1070	hypothetical protein, conserved		Q38B17	49.467	5.5	0.0023245	2	2	0.802656	-0.317146	0.427614	1.22562								2	2	0.517598	-0.950095	77.568	2	34128000	19743000	14385000	1	1	1.0681	0.0950467	6.6259	2	7244200	2840200	4404100	1	1	0.93537	-0.0963909	23.131	3	29014000	11969000	17045000
	1990	Tb927.7.6090	Tb07.2F2.320	hypothetical protein, conserved		Q57VK2	88.162	6.7	0	4	4	0.80285	-0.316797	0.183054	2.44966								2	2	0.726375	-0.461214	37.054	3	13941000	8246600	5694700	2	2	0.99937	-0.000909184		1	258330000	4171900	254160000	3	3	0.71288	-0.488269	34.405	4	1064900000	6763300	1058100000
	261	Tb927.1.1140		Transmembrane protein 231, putative		Q4GZA4	40.006	8.4	0	2	2	0.803913	-0.314889	0.602472	0.731034					ciliary membrane,organelle membrane,membrane part,ciliary transition zone,cilium,membrane,cell projection membrane,cell,ciliary part,membrane region,plasma membrane part,cellular_component,cell projection,membrane-bounded organelle,nonmotile primary cilium,organelle part,bounding membrane of organelle,cell projection part,organelle,cell periphery,primary cilium,plasma membrane,plasma membrane reg…	regulation of biological process,anatomical structure formation involved in morphogenesis,single-organism cellular process,cilium assembly,cellular component assembly involved in morphogenesis,protein localization,macromolecule localization,cellular component organization or biogenesis,regulation of localization,cell morphogenesis,regulation of protein localization,cellular component assembly,cel…		0	0				0	0	0	0	2	2	1.0883	0.122076	51.798	2	10064000	4112600	5951800	1	1	0.59384	-0.751854		1	9472400	4585100	4887300
	1113	Tb927.11.5880	Tb11.02.3670, Tb11.02.3670:mRNA, Tb11.02.3670:pep, Tb11.212.0390	hypothetical protein, conserved		Q385I0	63.971	11.7	0	6	6	0.804872	-0.313168	0.0903947	3.46762					intracellular organelle,intracellular,intracellular membrane-bounded organelle,cell,cytoplasmic part,cellular_component,intracellular part,membrane-bounded organelle,mitochondrion,organelle,cytoplasm,cell part			3	3	0.872372	-0.196985	39.604	3	102210000	62767000	39439000	3	3	0.69995	-0.514676	19.777	3	7684000	3240900	4443100	5	5	0.85391	-0.227844	20.314	4	58472000	25284000	33188000
	2263	Tb927.8.8170	Tb08.28A12.190	mitochondrial RNA binding protein 1, putative (MRB8170)	MRB8170	Q57WL3	100.4	50.3	0	45	33	0.804984	-0.312968	0.00409165	7.9331					intracellular organelle,intracellular,intracellular membrane-bounded organelle,cell,cytoplasmic part,cellular_component,intracellular part,membrane-bounded organelle,mitochondrion,organelle,cytoplasm,cell part	heterocycle biosynthetic process,cellular nitrogen compound biosynthetic process,nucleobase-containing compound metabolic process,nucleic acid metabolic process,organic substance biosynthetic process,biosynthetic process,macromolecule biosynthetic process,primary metabolic process,cellular nitrogen compound metabolic process,nitrogen compound metabolic process,aromatic compound biosynthetic proce…	nucleic acid binding,molecular_function,RNA binding,heterocyclic compound binding,binding,organic cyclic compound binding	39	28	0.822639	-0.281669	39.045	35	1504000000	920510000	583480000	29	20	0.78436	-0.350412	23.47	37	1251700000	578500000	673200000	30	23	0.80842	-0.306823	30.082	33	339880000	153440000	186440000
	1951	Tb927.7.4310	Tb07.5F10.130	hypothetical protein, conserved		Q57UR1	53.736	5.5	0	2	2	0.805337	-0.312335	0.511927	0.965991						oxidation-reduction process,single-organism metabolic process,metabolic process,single-organism process,biological_process	nucleoside phosphate binding,cofactor binding,anion binding,nucleotide binding,flavin adenine dinucleotide binding,molecular_function,oxidoreductase activity,coenzyme binding,small molecule binding,catalytic activity,heterocyclic compound binding,ion binding,binding,organic cyclic compound binding	1	1	0.812018	-0.300417		1	6928300	4286700	2641500	1	1	0.49921	-1.00228		1	2403800	1599300	804470	1	1	1.2885	0.365693		1	2874000	1015800	1858200
	1766	Tb927.6.2640	Tb06.5F5.40	importin alpha subunit, putative (TbKap60)	TbKap60	Q583S0	58.065	11.1	0	4	4	0.80552	-0.312008	0.145823	2.77771					intracellular organelle,intracellular,intracellular membrane-bounded organelle,cell,cellular_component,intracellular part,membrane-bounded organelle,organelle,cytoplasm,nucleus,cell part	organic substance transport,nucleocytoplasmic transport,transport,protein localization,establishment of localization,macromolecule localization,cytoplasmic transport,nuclear import,protein import into nucleus,nuclear transport,protein localization to organelle,protein import,single-organism cellular localization,single-organism localization,establishment of protein localization,protein localizati…	transporter activity,protein transporter activity,molecular_function,substrate-specific transporter activity,protein binding,binding	1	1	0.964785	-0.0517201		1	40035000	24329000	15706000	3	3	0.7073	-0.499606	6.3887	4	19026000	10542000	8484200	2	2	0.76594	-0.384697	10.24	2	39428000	17327000	22101000
	1960	Tb927.7.5160	Tb07.27E10.390	deoxyuridine triphosphatase, putative,dUTP diphosphatase		Q57ZH3	31.943	9.4	0	2	2	0.805975	-0.311193	0.123181	3.02115				Metabolic pathways;Pyrimidine metabolism				0	0				0	0	0	0	1	1	0.77262	-0.372169		1	7393800	3220700	4173000	2	2	0.84077	-0.250217	5.3902	3	141060000	63785000	77278000
	1653	Tb927.5.2500	Tb05.3C6.690	hypothetical protein, conserved		Q582B7	75.357	4.2	0	2	2	0.806138	-0.310901	0.574821	0.798814								2	2	0.613422	-0.705049	39.161	3	43745000	24712000	19032000	0	0				0	0	0	0	1	1	1.0594	0.0832474		1	9432900	3277100	6155800
	2262	Tb927.8.8160	Tb08.28A12.180	hypothetical protein, conserved		Q57WL4	88.487	4.3	0	3	3	0.806526	-0.310208	0.0787307	3.66693								2	2	0.72197	-0.46999	28.064	2	36615000	17611000	19004000	2	2	0.90174	-0.149217	44.128	3	42204000	15688000	26517000	1	1	0.80585	-0.311417		1	4834700	1935800	2898800
	1934	Tb927.7.3760	Tb07.28B13.50	phosphatidylserine synthase, putative		Q57WJ1	57.595	7.7	0	5	5	0.807276	-0.308866	0.0472192	4.40448					cellular_component	single-organism biosynthetic process,phosphatidylserine biosynthetic process,organophosphate metabolic process,single-organism cellular process,phosphatidylserine metabolic process,lipid biosynthetic process,organic substance biosynthetic process,biosynthetic process,cellular modified amino acid biosynthetic process,primary metabolic process,carbohydrate derivative metabolic process,nitrogen comp…	CDP-alcohol phosphatidyltransferase activity,transferase activity, transferring phosphorus-containing groups,transferase activity,molecular_function,CDP-diacylglycerol-serine O-phosphatidyltransferase activity,catalytic activity,phosphotransferase activity, for other substituted phosphate groups	4	4	0.888889	-0.169925	13.645	10	484350000	297600000	186750000	5	5	0.76532	-0.385865	87.428	13	509290000	376860000	132430000	5	5	0.77335	-0.370807	141.72	15	496410000	384370000	112040000
	603	Tb927.10.5660	TRYP_x-70a06.p2kb545_184, Tb10.70.1330	heat shock protein, putative		Q38B38	37.873	24.8	0	6	6	0.807817	-0.3079	0.0217239	5.52458					intracellular organelle,intracellular,intracellular membrane-bounded organelle,cell,cytoplasmic part,cellular_component,intracellular part,membrane-bounded organelle,mitochondrion,organelle,cytoplasm,cell part	primary metabolic process,protein folding,protein metabolic process,cellular process,cellular metabolic process,metabolic process,cellular protein metabolic process,macromolecule metabolic process,biological_process,cellular macromolecule metabolic process,organic substance metabolic process	heat shock protein binding,molecular_function,protein binding,binding	5	5	0.762021	-0.392098	9.8382	8	200470000	112500000	87964000	3	3	0.8131	-0.298495	24.631	5	84091000	35103000	48989000	4	4	0.8508	-0.233108	14.841	5	122650000	62827000	59820000
	605	Tb927.10.5770	TRYP_x-70a06.p2kb545_164, Tb10.70.1190	valosin-containing protein homolog,Transitional endoplasmic reticulum ATPase, putative (VCP)	VCP	Q38B27	85.825	21.4	0	9	9	0.80846	-0.306751	0.196374	2.34832				Protein processing in endoplasmic reticulum	intracellular,membrane,cell,cellular_component,intracellular part,cytoplasm,cell part	biological_process	nucleoside phosphate binding,hydrolase activity,anion binding,nucleotide binding,ATP binding,purine ribonucleotide binding,nucleoside-triphosphatase activity,purine ribonucleoside binding,purine nucleoside binding,molecular_function,ribonucleoside binding,hydrolase activity, acting on acid anhydrides, in phosphorus-containing anhydrides,pyrophosphatase activity,ATPase activity,hydrolase activity,…	6	6	0.95048	-0.0732718	20.373	6	326670000	211010000	115660000	2	2	0.65311	-0.614602	31.564	3	26433000	12315000	14118000	4	4	0.85123	-0.232379	4.1865	3	113520000	49228000	64296000
	1103	Tb927.11.5600	Tb11.02.3310, Tb11.02.3310:mRNA, Tb11.02.3310:pep, Tb11.212.0750	hypothetical protein, conserved	ATOM14	Q385K8	13.577	62.2	0	5	5	0.808607	-0.30649	0.0223126	5.486					intracellular organelle,intracellular,intracellular membrane-bounded organelle,cell,cytoplasmic part,cellular_component,intracellular part,membrane-bounded organelle,mitochondrion,organelle,cytoplasm,cell part			2	2	0.806062	-0.311038	11.621	5	1385900000	855600000	530270000	4	4	0.85639	-0.22366	22.312	3	216240000	95719000	120520000	5	5	0.7659	-0.384772	13.083	6	914070000	406520000	507550000
	140	Tb927.7.4940;Tb11.v5.0175	Tb07.26A24.30	oligopeptidase B protein, putative,serine peptidase, clan SC, family S9A-like protein		Q57XB0	104.35	3.9	0	3	3	0.808745	-0.306244	0.0749775	3.7374					intracellular organelle,intracellular,intracellular membrane-bounded organelle,cell,cytoplasmic part,cellular_component,intracellular part,membrane-bounded organelle,mitochondrion,organelle,cytoplasm,cell part	primary metabolic process,proteolysis,protein metabolic process,metabolic process,macromolecule metabolic process,biological_process,organic substance metabolic process	serine-type peptidase activity,hydrolase activity,serine hydrolase activity,peptidase activity, acting on L-amino acid peptides,serine-type endopeptidase activity,peptidase activity,molecular_function,endopeptidase activity,catalytic activity	2	2	0.826378	-0.275126	14.957	2	45649000	29388000	16261000	1	1	0.72023	-0.47347		1	22646000	9354000	13292000	1	1	0.88876	-0.170134		1	7811700	3197300	4614500
	2509	Tb927.9.9660	Tb09.211.1240, Tb09.211.1240:mRNA, Tb09.211.1240:pep, chr9contig211.tmp0150c	hypothetical protein, conserved	ATOM40	Q38E31	38.295	74.9	0	24	24	0.809139	-0.30554	0.00609165	7.35895					intracellular organelle,intracellular,intracellular membrane-bounded organelle,cell,cytoplasmic part,cellular_component,intracellular part,membrane-bounded organelle,mitochondrion,organelle,cytoplasm,cell part			23	23	0.821963	-0.282855	21.211	59	12613000000	7798100000	4815400000	20	20	0.78272	-0.353432	14.714	54	5309400000	2505700000	2803700000	24	24	0.8234	-0.280335	13.048	73	16811000000	7543200000	9267600000
	983	Tb927.11.1990	Tb11.46.0008, Tb11.46.0008:mRNA, Tb11.46.0008:pep	arginyl-tRNA synthetase, putative	ArgRS	Q386W0	78.432	6.4	0.0014191	3	3	0.809165	-0.305494	0.435853	1.19809				Aminoacyl-tRNA biosynthesis	intracellular,cell,cellular_component,intracellular part,cytoplasm,cell part	gene expression,single-organism cellular process,arginyl-tRNA aminoacylation,nucleobase-containing compound metabolic process,nucleic acid metabolic process,translation,organic substance biosynthetic process,biosynthetic process,macromolecule biosynthetic process,primary metabolic process,cellular nitrogen compound metabolic process,cellular amino acid metabolic process,nitrogen compound metaboli…	nucleoside phosphate binding,anion binding,nucleotide binding,ATP binding,purine ribonucleotide binding,purine ribonucleoside binding,arginine-tRNA ligase activity,ligase activity, forming carbon-oxygen bonds,purine nucleoside binding,molecular_function,ribonucleoside binding,small molecule binding,catalytic activity,ligase activity, forming aminoacyl-tRNA and related compounds,ligase activity,he…	0	0				0	0	0	0	1	1	0.96186	-0.0561012		1	8679100	3578600	5100500	2	2	0.68071	-0.554888		1	4840800	2230400	2610300
	668	Tb927.10.790	TRYP_x-70a06.p2kb545_1021, Tb10.70.7410	vesicle-associated membrane protein, putative,synaptobrevin, putative (VAMP)	VAMP	Q38CG1	26.489	11.3	0	2	2	0.809707	-0.304529	0.555907	0.847085				SNARE interactions in vesicular transport	membrane part,integral component of membrane,membrane,intrinsic component of membrane,cellular_component	regulation of neurotransmitter levels,single-organism cellular process,transport,synaptic vesicle exocytosis,vesicle localization,establishment of localization,secretion by cell,signaling,neurotransmitter secretion,secretion,single-organism cellular localization,single-organism localization,cellular process,establishment of organelle localization,localization,cell-cell signaling,biological regula…	molecular_function,SNAP receptor activity,protein binding,binding	0	0				0	0	0	0	2	2	1.0416	0.0588014	21.378	4	39118000	14867000	24251000	2	2	0.62944	-0.667859	63.974	4	52634000	21719000	30915000
	1646	Tb927.5.2150	Tb05.3C6.60	hypothetical protein, conserved		Q582F0	60.078	25.3	0	10	10	0.809934	-0.304124	0.0224931	5.47437					intracellular organelle,intracellular,intracellular membrane-bounded organelle,cell,cytoplasmic part,cellular_component,intracellular part,membrane-bounded organelle,mitochondrion,organelle,cytoplasm,cell part			9	9	0.855432	-0.225275	16.749	11	213770000	134760000	79000000	3	3	0.76529	-0.385922	19.014	3	2434500	932940	1501600	5	5	0.81159	-0.301177	22.853	4	31376000	13435000	17941000
	342	Tb927.10.11030	Tb10.26.1020	hypothetical protein, conserved	ATOM11	Q389N6	11.261	26	0	2	2	0.810522	-0.303077	0.0122217	6.35441					intracellular organelle,intracellular,intracellular membrane-bounded organelle,cell,cytoplasmic part,cellular_component,intracellular part,membrane-bounded organelle,mitochondrion,organelle,cytoplasm,cell part			2	2	0.842389	-0.247441	13.72	4	380620000	238860000	141760000	1	1	0.7769	-0.364199	1.0488	2	80548000	37970000	42577000	2	2	0.81361	-0.297591	13.913	3	205800000	86659000	119140000
	878	Tb927.11.14090	Tb11.01.5680, Tb11.01.5680:mRNA, Tb11.01.5680:pep	hypothetical protein, conserved		Q382C8	51.674	21.9	0	10	10	0.811233	-0.301811	0.0217182	5.52495								8	8	0.762137	-0.391878	32.106	18	1774900000	1053800000	721110000	9	9	0.83286	-0.263854	9.0716	22	769450000	348800000	420650000	9	9	0.84107	-0.249702	13.739	23	2468600000	1077800000	1390700000
	158	Tb927.11.7290;Tb11.v5.0254	Tb11.02.5190, Tb11.02.5190:mRNA, Tb11.02.5190:pep	pantothenate kinase subunit, putative		Q384T6	162.1	38.2	0	46	46	0.81128	-0.301728	0.0143678	6.12102				Metabolic pathways;Pantothenate and CoA biosynthesis		nucleotide metabolic process,single-organism biosynthetic process,purine ribonucleoside biosynthetic process,heterocycle biosynthetic process,organophosphate metabolic process,single-organism cellular process,ribonucleotide metabolic process,ribose phosphate metabolic process,cellular nitrogen compound biosynthetic process,nucleobase-containing compound metabolic process,purine nucleoside bisphos…	nucleoside phosphate binding,phosphotransferase activity, alcohol group as acceptor,transferase activity, transferring phosphorus-containing groups,anion binding,nucleotide binding,ATP binding,purine ribonucleotide binding,transferase activity,purine ribonucleoside binding,purine nucleoside binding,molecular_function,ribonucleoside binding,small molecule binding,catalytic activity,heterocyclic co…	37	37	0.849257	-0.235727	33.042	68	3027300000	1743000000	1284300000	39	39	0.77809	-0.361991	29.683	95	2494600000	1167700000	1326900000	37	37	0.80806	-0.307466	23.706	88	1004600000	431690000	572870000
	654	Tb927.10.7410	TRYPtp6k15-3d06.p1c_463, Tb10.6k15.3250	succinyl-CoA ligase [GDP-forming] beta-chain, putative		Q38AM2	44.905	68.5	0	38	38	0.811324	-0.30165	0.00763865	7.03247				Citrate cycle (TCA cycle);Biosynthesis of antibiotics;Metabolic pathways;Carbon metabolism;Propanoate metabolism;Biosynthesis of secondary metabolites	intracellular organelle,intracellular,intracellular membrane-bounded organelle,cell,cytoplasmic part,cellular_component,intracellular part,membrane-bounded organelle,mitochondrion,organelle,cytoplasm,cell part	metabolic process,biological_process	molecular_function,catalytic activity	30	30	0.831601	-0.266037	19.43	106	19441000000	11845000000	7597000000	34	34	0.78269	-0.353487	14.516	94	7501200000	3456900000	4044200000	36	36	0.8205	-0.285425	14.376	104	17722000000	7659400000	10063000000
	415	Tb927.10.13720	TRYP_x-61h03.q2kb185_478, Tb10.61.3200	RNA-binding protein 29, putative (RBP29)	RBP29	Q388M7	40.678	10.9	0	5	5	0.811416	-0.301487	0.0969911	3.366					intracellular organelle,intracellular,intracellular membrane-bounded organelle,cell,cellular_component,intracellular part,membrane-bounded organelle,organelle,nucleus,cell part	gene expression,nucleobase-containing compound metabolic process,nucleic acid metabolic process,primary metabolic process,cellular nitrogen compound metabolic process,nitrogen compound metabolic process,cellular aromatic compound metabolic process,cellular process,heterocycle metabolic process,cellular metabolic process,RNA processing,metabolic process,organic cyclic compound metabolic process,ma…	nucleic acid binding,molecular_function,RNA binding,heterocyclic compound binding,binding,organic cyclic compound binding	2	2	0.885347	-0.175684	21.76	3	168050000	107840000	60215000	2	2	0.70603	-0.502199	14.053	2	25646000	12792000	12854000	5	5	0.85466	-0.226577	6.3832	5	135480000	63547000	71936000
	1702	Tb927.5.520	Tb05.29K2.700	stomatin-like protein, putative		Q57VW1	55.979	28.6	0	16	16	0.812388	-0.299759	0.0237732	5.39452					membrane part,integral component of membrane,membrane,intrinsic component of membrane,cellular_component			15	15	0.817261	-0.291132	16.217	23	1664600000	1030000000	634620000	9	9	0.76565	-0.385243	18.26	15	194810000	94190000	100620000	12	12	0.85684	-0.222902	21.885	17	524740000	226400000	298340000
	1536	Tb927.4.2790	Tb04.2H8.1250	hypothetical protein, conserved		Q583V6	62.809	9.8	0	6	6	0.812855	-0.29893	0.0859381	3.54056					intracellular organelle,intracellular,intracellular membrane-bounded organelle,cell,cytoplasmic part,cellular_component,intracellular part,membrane-bounded organelle,mitochondrion,organelle,cytoplasm,cell part			4	4	0.787712	-0.34426	25.742	4	58953000	31293000	27660000	4	4	0.92106	-0.118633	63.624	4	18208000	7043900	11164000	2	2	0.74026	-0.433896	22.8	2	25433000	12842000	12591000
	751	Tb927.11.10400	Tb11.01.2170, Tb11.01.2170:mRNA, Tb11.01.2170:pep	hypothetical protein, conserved		Q383N9	21.238	9.5	0	2	2	0.813849	-0.297166	0.0343505	4.86352					intracellular organelle,intracellular,intracellular membrane-bounded organelle,cell,cytoplasmic part,cellular_component,intracellular part,membrane-bounded organelle,mitochondrion,organelle,cytoplasm,cell part			2	2	0.856018	-0.224287	12.011	2	125720000	79485000	46232000	2	2	0.75341	-0.408493	17.576	2	21734000	9703500	12030000	2	2	0.83583	-0.258719	3.3092	2	60244000	25605000	34638000
	2060	Tb927.8.1440	Tb08.29O9.70	maoC-like dehydratase, putative		Q580H9	17.815	18.5	0	3	3	0.813925	-0.297033	0.152154	2.71639					intracellular organelle,intracellular,intracellular membrane-bounded organelle,cell,cytoplasmic part,cellular_component,intracellular part,membrane-bounded organelle,mitochondrion,organelle,cytoplasm,cell part	monocarboxylic acid metabolic process,single-organism biosynthetic process,single-organism cellular process,fatty acid metabolic process,lipid biosynthetic process,organic substance biosynthetic process,biosynthetic process,organic acid biosynthetic process,primary metabolic process,monocarboxylic acid biosynthetic process,organic acid metabolic process,carboxylic acid metabolic process,small mol…	transferase activity, transferring acyl groups other than amino-acyl groups,transferase activity,molecular_function,oxidoreductase activity,transferase activity, transferring acyl groups,catalytic activity,fatty acid synthase activity	3	3	0.855798	-0.224658	13.144	4	482670000	293760000	188910000	0	0				0	0	0	0	1	1	0.7741	-0.369408		1	18234000	7962100	10272000
	1917	Tb927.7.3410	Tb07.28B13.660	centrin, putative		Q57WF6	16.552	31.5	0	4	4	0.81396	-0.296969	0.386678	1.3708					intracellular organelle,intracellular,cytoskeletal part,microtubule cytoskeleton,cilium,cell,ciliary part,cytoskeleton,non-membrane-bounded organelle,microtubule organizing center,cellular_component,intracellular part,cell projection,organelle part,cell projection part,organelle,intracellular non-membrane-bounded organelle,ciliary basal body,intracellular organelle part,cell part		cation binding,metal ion binding,molecular_function,calcium ion binding,ion binding,binding	2	2	0.578938	-0.788519	76.215	2	53261000	26152000	27109000	3	3	1.1051	0.144177	17.948	4	114360000	42536000	71824000	3	3	0.8429	-0.246567	7.7425	2	190490000	60459000	130040000
	249	Tb927.9.3590;Tb11.v5.0904	Tb09.160.2210, Tb09.160.2210:mRNA, Tb09.160.2210:pep, chr9contig160.tmp0191	monothiol glutaredoxin, putative		Q38FH2	20.43	39.1	0	6	6	0.816071	-0.293234	0.0698144	3.84033					intracellular organelle,intracellular,intracellular membrane-bounded organelle,cell,cytoplasmic part,cellular_component,intracellular part,membrane-bounded organelle,mitochondrion,organelle,cytoplasm,cell part	regulation of biological process,single-organism cellular process,oxidation-reduction process,single-organism metabolic process,cellular process,biological regulation,cellular homeostasis,metabolic process,regulation of cellular process,regulation of biological quality,single-organism process,biological_process,cell redox homeostasis,homeostatic process	disulfide oxidoreductase activity,molecular_function,oxidoreductase activity, acting on a sulfur group of donors,oxidoreductase activity,oxidoreductase activity, acting on a sulfur group of donors, NAD(P) as acceptor,peptide disulfide oxidoreductase activity,antioxidant activity,catalytic activity,electron carrier activity,glutathione-disulfide reductase activity,glutathione disulfide oxidoreduct…	3	3	0.731368	-0.45133	15.929	2	181450000	112940000	68509000	5	5	0.84042	-0.250818	20.309	5	89049000	40544000	48505000	4	4	0.8842	-0.177555	27.069	5	175820000	71010000	104810000
	1027	Tb927.2.6090;Tb927.11.3230		60S ribosomal protein L44,ribosomal protein L36a.e (RPL44)	RPL44		12.454	30.2	0	4	4	0.816147	-0.293099	0.034732	4.84759				Ribosome	intracellular organelle,ribosome,intracellular,cell,non-membrane-bounded organelle,cytoplasmic part,cellular_component,intracellular part,organelle,cytoplasm,macromolecular complex,intracellular non-membrane-bounded organelle,ribonucleoprotein complex,cell part	gene expression,translation,organic substance biosynthetic process,biosynthetic process,macromolecule biosynthetic process,primary metabolic process,protein metabolic process,cellular process,cellular metabolic process,metabolic process,cellular protein metabolic process,macromolecule metabolic process,biological_process,cellular macromolecule metabolic process,cellular biosynthetic process,organ…	structural molecule activity,structural constituent of ribosome,molecular_function	4	4	0.834098	-0.261711	13.887	5	704740000	442500000	262240000	1	1	0.86124	-0.215513		1	18250000	7536000	10714000	2	2	0.75677	-0.402073	0.16174	2	178560000	77856000	100710000
	1493	Tb927.4.1510	Tb04.2L9.780	phospholipid-translocating ATPase, putative		Q581T0	121.53	10.4	0	9	9	0.816263	-0.292894	0.0814663	3.61765					membrane part,integral component of membrane,membrane,intrinsic component of membrane,cellular_component	organic substance transport,nucleotide metabolic process,single-organism biosynthetic process,ribonucleoside triphosphate metabolic process,anion transport,purine ribonucleoside biosynthetic process,heterocycle biosynthetic process,purine nucleoside triphosphate metabolic process,organophosphate metabolic process,single-organism cellular process,ribonucleotide metabolic process,ribose phosphate m…	ATPase activity, coupled,phospholipid-translocating ATPase activity,ATPase activity, coupled to movement of substances,nucleoside phosphate binding,cation binding,hydrolase activity,ATPase activity, coupled to transmembrane movement of ions, phosphorylative mechanism,anion binding,nucleotide binding,transporter activity,ATP binding,purine ribonucleotide binding,nucleoside-triphosphatase activity,…	4	4	0.923446	-0.1149	22.069	5	79745000	49307000	30438000	6	6	0.76279	-0.390642	52.869	8	95982000	47044000	48938000	7	7	0.7721	-0.37314	50.486	6	38241000	14906000	23335000
	2045	Tb927.7.940	Tb07.29K4.250	protein kinase C substrate protein, heavy chain, putative,glucosidase II beta subunit, putative		Q57VU0	54.435	24.9	0	9	9	0.816319	-0.292795	0.0912167	3.45456				Protein processing in endoplasmic reticulum				7	7	0.88574	-0.175045	21.498	5	289000000	187100000	101900000	2	2	0.85714	-0.222397	6.0931	2	7631300	3618600	4012700	4	4	0.71651	-0.480941	48.643	5	72049000	31707000	40342000
	2469	Tb927.9.7150	Tb09.160.5220, Tb09.160.5220:mRNA, Tb09.160.5220:pep, chr9contig160.tmp0408	RNA pseudouridylate synthase protein, putative		Q38EM9	140.81	4.3	0	4	4	0.817097	-0.291421	0.309584	1.6916				Pyrimidine metabolism		gene expression,nucleobase-containing compound metabolic process,nucleic acid metabolic process,primary metabolic process,RNA modification,cellular nitrogen compound metabolic process,nitrogen compound metabolic process,cellular aromatic compound metabolic process,macromolecule modification,cellular process,heterocycle metabolic process,cellular metabolic process,RNA processing,metabolic process,…	nucleic acid binding,intramolecular transferase activity,pseudouridine synthase activity,isomerase activity,molecular_function,RNA binding,catalytic activity,heterocyclic compound binding,binding,organic cyclic compound binding	3	3	1.07066	0.0985055	115.88	3	62770000	22146000	40624000	2	2	0.79792	-0.325684	20.564	3	33898000	14153000	19745000	1	1	0.63857	-0.647083		1	28443000	12545000	15898000
	2422	Tb927.9.4190	Tb09.160.2770, Tb09.160.2770:mRNA, Tb09.160.2770:pep, chr9contig160.tmp0228	fatty acyl CoA syntetase 1 (ACS1)	ACS1	Q38FC0	78.959	54	0	33	33	0.81782	-0.290145	0.0185233	5.75451	X	X		Metabolic pathways;Fatty acid degradation;Peroxisome;Fatty acid metabolism;Fatty acid biosynthesis	membrane,cellular_component	monocarboxylic acid metabolic process,single-organism cellular process,fatty acid metabolic process,primary metabolic process,organic acid metabolic process,carboxylic acid metabolic process,small molecule metabolic process,single-organism metabolic process,cellular process,cellular metabolic process,oxoacid metabolic process,metabolic process,single-organism process,biological_process,lipid meta…	transferase activity, transferring acyl groups other than amino-acyl groups,fatty-acyl-CoA synthase activity,transferase activity,molecular_function,C-acyltransferase activity,transferase activity, transferring acyl groups,catalytic activity	27	27	0.852951	-0.229465	22.713	61	3552700000	2230300000	1322400000	25	25	0.77606	-0.36576	18.161	68	2067200000	971530000	1095700000	26	26	0.82633	-0.27521	20.275	73	1665100000	747260000	917840000
	1540	Tb927.4.2920	Tb04.2H8.1000	hypothetical protein, conserved		Q583W9	107.59	6.9	0	6	6	0.817966	-0.289888	0.0131159	6.25254								4	4	0.820951	-0.284633		1	12074000	7409300	4664700	4	4	0.78436	-0.350412	9.1096	4	37325000	15460000	21865000	3	3	0.84991	-0.234618	22.788	3	45396000	19495000	25901000
	1086	Tb927.11.5090;Tb927.10.9240	Tb11.02.2740, Tb11.02.2740:mRNA, Tb11.02.2740:pep, Tb11.212.1340, embl.136	aspartate aminotransferase, mitochondrial		Q385Q9	45.993	12.5	0	4	4	0.818023	-0.289786	0.375862	1.41172				Arginine and proline metabolism;Phenylalanine, tyrosine and tryptophan biosynthesis;Cysteine and methionine metabolism;2-Oxocarboxylic acid metabolism;Biosynthesis of antibiotics;Metabolic pathways;Carbon metabolism;Biosynthesis of secondary metabolites;Arginine biosynthesis;Alanine, aspartate and glutamate metabolism;Tyrosine metabolism;Biosynthesis of amino acids	intracellular organelle,intracellular,intracellular membrane-bounded organelle,cell,cytoplasmic part,cellular_component,intracellular part,membrane-bounded organelle,mitochondrion,organelle,cytoplasm,cell part	single-organism biosynthetic process,alpha-amino acid metabolic process,sulfur compound biosynthetic process,single-organism cellular process,sulfur compound metabolic process,cellular amino acid biosynthetic process,aspartate family amino acid metabolic process,sulfur amino acid biosynthetic process,L-methionine biosynthetic process,organic substance biosynthetic process,biosynthetic process,alp…	transferase activity, transferring nitrogenous groups,L-alanine:2-oxoglutarate aminotransferase activity,cofactor binding,pyridoxal phosphate binding,anion binding,transferase activity,alanine-oxo-acid transaminase activity,molecular_function,transaminase activity,catalytic activity,heterocyclic compound binding,ion binding,binding,organic cyclic compound binding	3	3	0.715001	-0.483983	8.8947	3	275910000	158150000	117760000	0	0				0	0	0	0	3	3	0.93589	-0.0955891	87.246	3	80724000	38038000	42686000
	198	Tb927.11.2720;Tb11.v5.0482	Tb11.02.0320, Tb11.02.0320:mRNA, Tb11.02.0320:pep	hypothetical protein, conserved		Q386N8	48.078	4.4	0.0064075	2	2	0.818245	-0.289396	0.469285	1.09146					intracellular organelle,intracellular,intracellular membrane-bounded organelle,cell,cytoplasmic part,cellular_component,intracellular part,membrane-bounded organelle,mitochondrion,organelle,cytoplasm,cell part			1	1	0.52626	-0.926151		1	37867000	20019000	17848000	1	1	1.1147	0.156655		1	6024600	2686100	3338500	1	1	0.93388	-0.0986909		1	64953000	39501000	25452000
	763	Tb927.11.1070	Tb11.03.0030, Tb11.03.0030:mRNA, Tb11.03.0030:pep	glycosomal transporter (GAT3), putative (gat3)	gat3	Q387E3	75.51	12.9	0	9	9	0.818571	-0.28882	0.0262337	5.25243	X	X			protein complex,membrane part,transmembrane transporter complex,integral component of membrane,membrane,transporter complex,cell,catalytic complex,intrinsic component of membrane,plasma membrane part,cellular_component,ATPase dependent transmembrane transport complex,macromolecular complex,cell periphery,ATP-binding cassette (ABC) transporter complex,plasma membrane,cell part	single-organism cellular process,transport,establishment of localization,transmembrane transport,single-organism localization,cellular process,localization,single-organism process,single-organism transport,biological_process	ATPase activity, coupled,ATPase activity, coupled to movement of substances,nucleoside phosphate binding,hydrolase activity,anion binding,nucleotide binding,transporter activity,ATP binding,purine ribonucleotide binding,nucleoside-triphosphatase activity,purine ribonucleoside binding,active transmembrane transporter activity,purine nucleoside binding,molecular_function,ribonucleoside binding,hydr…	7	7	0.840054	-0.251446	17.003	13	240320000	144340000	95981000	7	7	0.85178	-0.231447	16.436	13	176290000	74952000	101340000	5	5	0.76654	-0.383567	36.121	9	59334000	24741000	34593000
	631	Tb927.10.6530	TRYP_x-70a06.p2kb545_38, Tb10.70.0260	dolichyl-P-Man:GDP-Man5GlcNAc2-PP-dolichyl alpha-1,3-mannosyltransferase, putative (ALG3)	ALG3	Q38AV3	46.64	7.2	0	3	3	0.81909	-0.287906	0.165128	2.59834				Metabolic pathways;N-Glycan biosynthesis	intracellular organelle,intracellular,organelle membrane,membrane part,integral component of membrane,endoplasmic reticulum,membrane,intracellular membrane-bounded organelle,cell,membrane region,endomembrane system,cytoplasmic part,intrinsic component of membrane,cellular_component,intracellular part,membrane-bounded organelle,organelle part,nuclear outer membrane-endoplasmic reticulum membrane n…		transferase activity, transferring glycosyl groups,transferase activity,transferase activity, transferring hexosyl groups,molecular_function,dolichyl-phosphate-mannose-glycolipid alpha-mannosyltransferase activity,catalytic activity,mannosyltransferase activity	1	1	0.986193	-0.0200577	9.3733	2	27074000	16547000	10527000	2	2	0.75455	-0.406312	12.184	5	88399000	39917000	48482000	3	3	0.73849	-0.43735	25.713	5	30921000	14468000	16454000
	217	Tb927.8.1630;Tb927.8.1620;Tb927.8.1610;Tb11.v5.0601;Tb927.8.1640	Tb08.29O9.370	MSP-B, putative			59.779	41.9	0	19	19	0.819895	-0.286488	0.00663036	7.2367				African trypanosomiasis	membrane,cellular_component	primary metabolic process,proteolysis,protein metabolic process,biological adhesion,cell adhesion,metabolic process,macromolecule metabolic process,biological_process,organic substance metabolic process	metalloendopeptidase activity,metallopeptidase activity,cation binding,transition metal ion binding,hydrolase activity,peptidase activity, acting on L-amino acid peptides,peptidase activity,metal ion binding,molecular_function,endopeptidase activity,zinc ion binding,catalytic activity,ion binding,binding	17	17	0.829463	-0.269751	28.369	24	4556100000	2784800000	1771200000	15	15	0.794	-0.332789	12.793	14	386270000	175760000	210510000	19	19	0.83687	-0.256925	25.681	23	1866100000	841100000	1025000000
	1287	Tb927.2.4110		mitochondrial processing peptidase alpha subunit, putative,metallo-peptidase, Clan ME, Family M16		Q586V8	52.064	30.9	0	11	11	0.821302	-0.284016	0.258261	1.9531					intracellular organelle,intracellular,intracellular membrane-bounded organelle,cell,cytoplasmic part,cellular_component,intracellular part,membrane-bounded organelle,mitochondrion,organelle,cytoplasm,cell part	primary metabolic process,proteolysis,protein metabolic process,metabolic process,macromolecule metabolic process,biological_process,organic substance metabolic process	metalloendopeptidase activity,metallopeptidase activity,cation binding,transition metal ion binding,hydrolase activity,peptidase activity, acting on L-amino acid peptides,peptidase activity,metal ion binding,molecular_function,endopeptidase activity,zinc ion binding,catalytic activity,ion binding,binding	8	8	0.84674	-0.240009	35.779	7	1108000000	630780000	477180000	6	6	1.0043	0.00619029	25.983	4	62500000	23379000	39121000	6	6	0.65147	-0.618229	28.505	5	131530000	58048000	73477000
	436	Tb927.10.14400	TRYP_x-61h03.q2kb185_362, Tb10.61.2360	hypothetical protein, conserved		Q388G2	125.26	2.2	0.0043975	2	2	0.821652	-0.283401	0.0984357	3.34467								1	1	0.856531	-0.223423		1	223510000	142550000	80953000	1	1	0.72114	-0.471649	11.199	2	228760000	108090000	120680000	2	2	0.89805	-0.155132	10.017	2	367330000	160740000	206580000
	1218	Tb927.11.9150	Tb11.01.0890, Tb11.01.0890:mRNA, Tb11.01.0890:pep	hypothetical protein, conserved		Q384B3	191.13	6.7	0	8	8	0.821706	-0.283307	0.163459	2.613					intracellular organelle,intracellular,intracellular membrane-bounded organelle,cell,cytoplasmic part,cellular_component,intracellular part,membrane-bounded organelle,mitochondrion,organelle,cytoplasm,cell part			4	4	0.940026	-0.0892269	31.643	6	160200000	102880000	57323000	6	6	0.85418	-0.227388	61.228	8	58688000	25990000	32698000	4	4	0.69097	-0.533305	37.051	10	44739000	21870000	22869000
	1458	Tb927.3.5430	Tb03.5L5.640	hypothetical protein, conserved		Q580T2	31.212	46.9	0	10	10	0.821721	-0.28328	0.0587134	4.09017								5	5	0.907771	-0.1396	42.654	6	379830000	237460000	142360000	10	10	0.78256	-0.353727	27.408	14	422300000	195150000	227150000	9	9	0.78105	-0.356513	20.203	16	814080000	363180000	450900000
	445	Tb927.11.4820;Tb927.10.14580	Tb11.02.2430, Tb11.02.2430:mRNA, Tb11.02.2430:pep	60S ribosomal protein L17, putative			19.105	32.5	0	5	5	0.822242	-0.282365	0.215113	2.21684				Ribosome	intracellular organelle,ribosome,intracellular,cell,non-membrane-bounded organelle,ribosomal subunit,cytoplasmic part,cellular_component,intracellular part,organelle part,organelle,cytoplasm,macromolecular complex,intracellular non-membrane-bounded organelle,large ribosomal subunit,intracellular organelle part,ribonucleoprotein complex,cell part	gene expression,translation,organic substance biosynthetic process,biosynthetic process,macromolecule biosynthetic process,primary metabolic process,protein metabolic process,cellular process,cellular metabolic process,metabolic process,cellular protein metabolic process,macromolecule metabolic process,biological_process,cellular macromolecule metabolic process,cellular biosynthetic process,organ…	structural molecule activity,structural constituent of ribosome,molecular_function	2	2	0.806777	-0.309758	13.826	2	263470000	169160000	94305000	2	2	0.68746	-0.540652	16.554	2	55482000	28198000	27284000	5	5	1.0023	0.00331439	7.7398	4	110470000	43033000	67437000
	1749	Tb927.6.2170	Tb06.4M18.480	co-chaperone GrpE, putative		Q584T9	23.877	58.1	0	16	16	0.822506	-0.281903	0.00677492	7.20558					intracellular organelle,intracellular,intracellular membrane-bounded organelle,cell,cytoplasmic part,cellular_component,intracellular part,membrane-bounded organelle,mitochondrion,organelle,cytoplasm,cell part	organic substance transport,single-organism cellular process,intracellular protein transmembrane transport,transport,protein localization,mitochondrial transport,establishment of localization,protein localization to mitochondrion,macromolecule localization,cellular component organization or biogenesis,cytoplasmic transport,primary metabolic process,protein localization to organelle,protein import…	protein homodimerization activity,nucleoside phosphate binding,enzyme regulator activity,nucleotide binding,nucleoside-triphosphatase regulator activity,protein dimerization activity,molecular_function,ATPase regulator activity,adenyl-nucleotide exchange factor activity,small molecule binding,heterocyclic compound binding,purine nucleotide binding,protein binding,identical protein binding,binding…	10	10	0.816993	-0.291604	23.525	16	3300600000	2044200000	1256300000	14	14	0.80298	-0.316564	20.428	29	1399800000	630890000	768890000	14	14	0.84819	-0.237541	27.939	24	2805600000	1266700000	1538900000
	2424	Tb927.9.4230	Tb09.160.2840, Tb09.160.2840:mRNA, Tb09.160.2840:pep, chr9contig160.tmp0233	fatty acyl CoA synthetase 4 (ACS4)	ACS4	Q38FB7	77.871	56.3	0	45	4	0.823239	-0.280616	0.038007	4.71759				Metabolic pathways;Fatty acid degradation;Peroxisome;Fatty acid metabolism;Fatty acid biosynthesis	membrane,cellular_component	monocarboxylic acid metabolic process,single-organism cellular process,fatty acid metabolic process,primary metabolic process,organic acid metabolic process,carboxylic acid metabolic process,small molecule metabolic process,single-organism metabolic process,cellular process,cellular metabolic process,oxoacid metabolic process,metabolic process,single-organism process,biological_process,lipid meta…	transferase activity, transferring acyl groups other than amino-acyl groups,fatty-acyl-CoA synthase activity,transferase activity,molecular_function,C-acyltransferase activity,transferase activity, transferring acyl groups,catalytic activity	41	3	0.784068	-0.35095	16.128	5	418500000	256800000	161700000	41	2	0.88931	-0.169242	11.044	3	59363000	28111000	31253000	36	3	0.80015	-0.321658	19.918	4	161680000	90155000	71524000
	831	Tb927.11.12530	Tb11.01.4370, Tb11.01.4370:mRNA, Tb11.01.4370:pep	hypothetical protein, conserved		Q382S8	90.654	7.7	0	7	7	0.824596	-0.27824	0.531549	0.911726								3	3	0.492999	-1.02034	61.219	3	78575000	42752000	35823000	5	5	1.0636	0.0889557	18.805	10	100620000	38027000	62591000	3	3	1.0693	0.0966667	43.06	4	127050000	50372000	76679000
	1784	Tb927.6.3520;Tb11.v5.0634	Tb06.2N9.210	hypothetical protein, conserved		Q584Z2	74.419	9.4	0	5	5	0.825512	-0.276638	0.273759	1.86902								3	3	1.02974	0.0422785	41.191	3	21085000	13818000	7266200	5	5	0.82755	-0.273082	48.953	5	84212000	34355000	49857000	1	1	0.66016	-0.599112	36.527	2	13228000	6247200	6981100
	1520	Tb927.4.2310	Tb04.1H19.630	asparaginyl-tRNA synthetase, putative	AsnRS	Q584F6	75.462	19.6	0	12	12	0.826458	-0.274986	0.081658	3.61426				Aminoacyl-tRNA biosynthesis	intracellular organelle,intracellular,intracellular membrane-bounded organelle,cell,cytoplasmic part,cellular_component,intracellular part,membrane-bounded organelle,mitochondrion,organelle,cytoplasm,cell part	gene expression,single-organism cellular process,asparaginyl-tRNA aminoacylation,nucleobase-containing compound metabolic process,nucleic acid metabolic process,translation,organic substance biosynthetic process,biosynthetic process,macromolecule biosynthetic process,primary metabolic process,cellular nitrogen compound metabolic process,cellular amino acid metabolic process,nitrogen compound meta…	asparagine-tRNA ligase activity,nucleoside phosphate binding,nucleic acid binding,anion binding,nucleotide binding,ATP binding,purine ribonucleotide binding,purine ribonucleoside binding,ligase activity, forming carbon-oxygen bonds,purine nucleoside binding,molecular_function,ribonucleoside binding,small molecule binding,catalytic activity,ligase activity, forming aminoacyl-tRNA and related compo…	10	10	0.922254	-0.116764	31.345	8	325770000	187470000	138300000	6	6	0.80876	-0.306216	10.553	7	220310000	98001000	122310000	4	4	0.75682	-0.401978	37.009	4	29335000	13396000	15938000
	1148	Tb927.11.6640	238.t00586, Tb11.02.4485, Tb11.02.4485:mRNA, Tb11.02.4485:pep	cytochrome b5, putative (CYB5)	CYB5	Q385A5	14.754	20.3	0	2	2	0.826801	-0.274387	0.221928	2.17184					organelle envelope,intracellular organelle,intracellular,organelle inner membrane,mitochondrial envelope,organelle membrane,membrane part,integral component of membrane,mitochondrial part,membrane,intracellular membrane-bounded organelle,cell,mitochondrial inner membrane,cytoplasmic part,intrinsic component of membrane,mitochondrial membrane,cellular_component,intracellular part,membrane-bounded …	oxidation-reduction process,single-organism metabolic process,metabolic process,single-organism process,biological_process	disulfide oxidoreductase activity,heme binding,molecular_function,oxidoreductase activity, acting on a sulfur group of donors,oxidoreductase activity,oxidoreductase activity, acting on a sulfur group of donors, NAD(P) as acceptor,peptide disulfide oxidoreductase activity,antioxidant activity,catalytic activity,heterocyclic compound binding,glutathione-disulfide reductase activity,glutathione disu…	1	1	0.885975	-0.174662		1	45561000	29144000	16418000	0	0				0	0	0	0	2	2	0.77158	-0.374112	18.658	2	181670000	78213000	103460000
	568	Tb927.10.4570;Tb927.10.4560	TRYP_x-70a06.p2kb545_355, Tb10.70.2650	elongation factor 2			94.333	43.1	0	30	30	0.82785	-0.27256	0.00819075	6.93179						gene expression,translation,organic substance biosynthetic process,biosynthetic process,macromolecule biosynthetic process,primary metabolic process,protein metabolic process,cellular process,cellular metabolic process,metabolic process,cellular protein metabolic process,macromolecule metabolic process,biological_process,cellular macromolecule metabolic process,cellular biosynthetic process,organ…	guanyl nucleotide binding,nucleoside phosphate binding,GTPase activity,hydrolase activity,anion binding,nucleotide binding,purine ribonucleotide binding,nucleoside-triphosphatase activity,purine ribonucleoside binding,purine nucleoside binding,molecular_function,ribonucleoside binding,hydrolase activity, acting on acid anhydrides, in phosphorus-containing anhydrides,pyrophosphatase activity,hydro…	27	27	0.80032	-0.321351	28.12	50	3248300000	1899400000	1348900000	25	25	0.83736	-0.25608	21.375	46	1678300000	747760000	930520000	23	23	0.8466	-0.240248	25.197	68	2400000000	1048200000	1351800000
	221	Tb11.v5.0628;Tb927.10.15290		hypothetical protein, conserved			66.172	5.1	0.0018806	2	2	0.828086	-0.272147	0.517976	0.949042								2	2	1.27606	0.3517	12.897	2	29210000	16227000	12983000	1	1	0.80669	-0.309914		1	16868000	8725000	8143100	1	1	0.55163	-0.858227		1	9532700	4726400	4806200
	690	Tb927.10.8720	TRYPtp6k15-3d06.p1c_269, Tb10.6k15.1820	CCR4-NOT transcription complex subunit 10, putative		Q38AA1	61.501	3.2	0	2	2	0.82822	-0.271913	0.00891725	6.80919					intracellular,cell,cellular_component,intracellular part,cytoplasm,cell part			2	2	0.826037	-0.275722	11.419	2	18247000	11107000	7139900	0	0				0	0	0	0	1	1	0.83041	-0.268104	23.055	2	5406100	2315100	3091000
	252	Tb927.10.11650;Tb11.v5.1014	235.t00298, Tb10.26.0245	hypothetical protein, conserved		Q389H6	17.392	23.6	0	3	3	0.828823	-0.270864	0.567229	0.817997						protein modification process,lipoprotein biosynthetic process,organic substance biosynthetic process,biosynthetic process,macromolecule biosynthetic process,primary metabolic process,N-terminal protein amino acid modification,N-terminal protein lipidation,N-terminal protein myristoylation,protein acylation,protein metabolic process,macromolecule modification,lipoprotein metabolic process,cellular…		2	2	0.483419	-1.04865	74.121	3	45469000	14218000	31251000	3	3	1.2078	0.272382	25.815	6	91698000	31781000	59917000	2	2	0.97514	-0.0363187	18.838	3	81495000	27698000	53797000
	592	Tb927.10.5420	TRYP_x-70a06.p2kb545_222, Tb10.70.1620	hypothetical protein, conserved		Q38B62	152.79	2.7	0.0023073	3	3	0.829089	-0.270402	0.53053	0.914494								2	2	1.01908	0.0272632	37.736	2	9682300	6200600	3481800	1	1	0.67452	-0.568067		1	9494400	4951900	4542500	0	0				0	0	0	0
	2250	Tb927.8.7600	Tb08.30P3.120	amino acid transporter, putative		Q57V81	58.179	15.8	0	9	5	0.82944	-0.269791	0.0513429	4.28369					organelle envelope,intracellular organelle,intracellular,organelle inner membrane,mitochondrial envelope,organelle membrane,mitochondrial part,membrane,intracellular membrane-bounded organelle,cell,mitochondrial inner membrane,cytoplasmic part,mitochondrial membrane,cellular_component,intracellular part,membrane-bounded organelle,organelle part,mitochondrion,organelle,cytoplasm,envelope,intracell…	organic substance transport,anion transport,amino acid transport,transport,establishment of localization,ion transport,single-organism localization,organic anion transport,localization,nitrogen compound transport,single-organism process,organic acid transport,single-organism transport,biological_process,carboxylic acid transport	amine transmembrane transporter activity,transporter activity,active transmembrane transporter activity,molecular_function,transmembrane transporter activity,substrate-specific transmembrane transporter activity,substrate-specific transporter activity	9	5	0.857633	-0.221568	21.052	18	1253300000	744150000	509160000	7	3	0.76004	-0.395853	21.302	11	584960000	253560000	331400000	7	3	0.87542	-0.191953	32.236	17	404060000	172470000	231590000
	468	Tb927.10.15230	TRYP_x-61h03.q2kb185_194, Tb10.61.1280	hypothetical protein, conserved		Q387Y8	30.904	13.7	0	4	4	0.82989	-0.269007	0.612707	0.706731								2	2	0.445196	-1.16749	86.226	2	218900000	65625000	153280000	4	4	1.213	0.27858	57.388	4	81987000	26270000	55717000	3	3	1.0584	0.081885	52.267	4	108040000	30667000	77370000
	2136	Tb927.8.4000	Tb08.10J17.190	hypothetical protein, conserved		Q581C0	71.405	13.8	0	8	8	0.830031	-0.268762	0.279247	1.84039					intracellular organelle,intracellular,intracellular membrane-bounded organelle,cell,cytoplasmic part,cellular_component,intracellular part,membrane-bounded organelle,mitochondrion,organelle,cytoplasm,cell part		transferase activity, transferring phosphorus-containing groups,transferase activity,molecular_function,catalytic activity	4	4	0.681849	-0.552475	42.83	4	66235000	41347000	24888000	4	4	1.0517	0.0727232	41.801	6	47666000	22108000	25557000	6	6	0.79745	-0.326534	36.532	5	43262000	20117000	23145000
	1773	Tb927.6.3050	Tb06.5F5.780	aldehyde dehydrogenase family, putative		Q583M9	59.689	14	0	5	5	0.830972	-0.267128	0.113226	3.14272	X	X		Arginine and proline metabolism;Fatty acid degradation;Glycolysis / Gluconeogenesis;Glycerolipid metabolism;Pyruvate metabolism;Valine, leucine and isoleucine degradation;Lysine degradation;Tryptophan metabolism;beta-Alanine metabolism;Metabolic pathways;Biosynthesis of antibiotics;Biosynthesis of secondary metabolites;Pentose and glucuronate interconversions		single-organism cellular process,oxidation-reduction process,single-organism metabolic process,cellular process,cellular metabolic process,metabolic process,single-organism process,biological_process,cellular aldehyde metabolic process,organic substance metabolic process	oxidoreductase activity, acting on the aldehyde or oxo group of donors,aldehyde dehydrogenase [NAD(P)+] activity,molecular_function,oxidoreductase activity,catalytic activity,oxidoreductase activity, acting on the aldehyde or oxo group of donors, NAD or NADP as acceptor	5	5	0.93188	-0.101785	94.299	5	1243300000	355870000	887390000	4	4	0.83671	-0.2572	101.85	4	88559000	23564000	64996000	3	3	0.73591	-0.442399	45.95	4	191960000	83551000	108410000
	1608	Tb927.4.720	Tb04.5E12.970	hypothetical protein, conserved		Q580A0	12.297	27.6	0	2	2	0.832729	-0.264081	0.464339	1.10675					intracellular organelle,intracellular,intracellular membrane-bounded organelle,cell,cytoplasmic part,cellular_component,intracellular part,membrane-bounded organelle,mitochondrion,organelle,cytoplasm,cell part			1	1	1.12788	0.173612	25.53	2	159260000	103680000	55584000	1	1	0.5649	-0.823933		1	3404700	1900800	1503900	1	1	0.90631	-0.141923		1	177910000	91719000	86187000
	2248	Tb927.8.7530	Tb08.30P3.50	3,2-trans-enoyl-CoA isomerase, mitochondrial precursor, putative		Q57V74	39.776	36.3	0	11	8	0.833094	-0.263449	0.039063	4.67805				Fatty acid degradation	intracellular organelle,intracellular,intracellular membrane-bounded organelle,cell,cytoplasmic part,cellular_component,intracellular part,membrane-bounded organelle,mitochondrion,organelle,cytoplasm,cell part	metabolic process,biological_process	molecular_function,catalytic activity	8	5	0.877578	-0.188401	8.503	9	2201000000	1379600000	821340000	10	7	0.77518	-0.367397	23.019	8	383400000	173920000	209480000	9	6	0.84995	-0.23455	29.04	15	1226100000	482420000	743640000
	1014	Tb927.11.2810	Tb11.02.0356, Tb11.02.0356:mRNA, Tb11.02.0356:pep	hypothetical protein, conserved		Q386M9	28.442	8.6	0	2	2	0.834291	-0.261377	0.482399	1.0517								1	1	0.552395	-0.856229		1	2829100	1543800	1285300	2	2	0.94282	-0.0849457	4.0734	2	43858000	18278000	25581000	2	2	1.115	0.157044	6.3312	2	106980000	40904000	66073000
	352	Tb927.10.11420	Tb10.26.0530	hypothetical protein, conserved		Q389J8	80.889	7	0	5	5	0.834348	-0.261279	0.528829	0.919126					intracellular organelle,intracellular,intracellular membrane-bounded organelle,cell,cytoplasmic part,cellular_component,intracellular part,membrane-bounded organelle,mitochondrion,organelle,cytoplasm,cell part			2	2	1.30402	0.382965	9.15	2	29337000	19961000	9375900	3	3	0.77631	-0.365295	117.51	3	70225000	43450000	26775000	2	2	0.57375	-0.801506	78.083	2	10715000	6400600	4314300
	944	Tb927.11.16350	Tb11.01.8040, Tb11.01.8040:mRNA, Tb11.01.8040:pep	hypothetical protein, conserved		Q381F1	21.092	12.6	0	2	2	0.834698	-0.260674	0.267167	1.90419					membrane,cellular_component	regulation of biological process,single-organism cellular process,signaling,response to stimulus,intracellular signal transduction,cellular response to stimulus,cellular process,signal transduction,biological regulation,regulation of cellular process,single-organism process,single organism signaling,cell communication,biological_process		2	2	0.669523	-0.578794	9.7055	3	170500000	102830000	67667000	1	1	1.0054	0.00776959	11.521	3	87794000	41475000	46319000	1	1	0.86394	-0.210997	22.18	2	18131000	7448300	10683000
	1506	Tb927.4.1860	Tb04.29M18.160	ribosomal protein S19, putative		Q583K7	18.846	19.2	0	3	3	0.834781	-0.260531	0.0195679	5.67537				Ribosome	intracellular organelle,ribosome,intracellular,cell,non-membrane-bounded organelle,cytoplasmic part,cellular_component,intracellular part,organelle,cytoplasm,macromolecular complex,intracellular non-membrane-bounded organelle,ribonucleoprotein complex,cell part	gene expression,translation,organic substance biosynthetic process,biosynthetic process,macromolecule biosynthetic process,primary metabolic process,protein metabolic process,cellular process,cellular metabolic process,metabolic process,cellular protein metabolic process,macromolecule metabolic process,biological_process,cellular macromolecule metabolic process,cellular biosynthetic process,organ…	structural molecule activity,structural constituent of ribosome,molecular_function	3	3	0.826856	-0.274291	17.086	4	316310000	188530000	127780000	3	3	0.80296	-0.3166	46.41	3	38265000	15866000	22399000	1	1	0.87618	-0.190701		1	70907000	30157000	40750000
	2043	Tb927.7.910;Tb11.v5.0841	Tb07.29K4.330	hypothetical protein, conserved		Q57VT7	80.436	23.1	0	10	10	0.835004	-0.260146	0.169945	2.55686					intracellular organelle,intracellular,intracellular membrane-bounded organelle,cell,cytoplasmic part,cellular_component,intracellular part,membrane-bounded organelle,mitochondrion,organelle,cytoplasm,cell part			6	6	0.75171	-0.411752	32.314	6	202230000	120750000	81483000	3	3	0.78273	-0.353413	39.036	2	44026000	19406000	24620000	7	7	0.98947	-0.0152721	24.157	4	36377000	15529000	20848000
	2335	Tb927.9.12770	Tb09.211.3720, Tb09.211.3720:mRNA, Tb09.211.3720:pep, chr9contig211.tmp0415	hypothetical protein, conserved		Q38DD7	116.54	10.7	0	7	7	0.8352	-0.259806	0.149835	2.73856					intracellular organelle,intracellular,intracellular membrane-bounded organelle,cell,cytoplasmic part,cellular_component,intracellular part,membrane-bounded organelle,mitochondrion,organelle,cytoplasm,cell part			6	6	0.78796	-0.343806	15.238	4	236660000	109990000	126670000	4	4	0.75736	-0.400949	35.414	5	99797000	42061000	57736000	6	6	0.97626	-0.0346627	29.264	6	51880000	22118000	29763000
	2406	Tb927.9.2980	Tb09.160.1660, Tb09.160.1660:mRNA, Tb09.160.1660:pep, chr9contig160.tmp0157c	hypothetical protein, conserved		Q38FM5	9.2703	33.3	0	2	2	0.83559	-0.259134	0.183659	2.4449						regulation of biological process,single-organism cellular process,signaling,response to stimulus,cellular response to stimulus,cellular process,signal transduction,biological regulation,regulation of cellular process,single-organism process,single organism signaling,cell communication,biological_process	kinase regulator activity,enzyme regulator activity,protein kinase regulator activity,molecular_function,cAMP-dependent protein kinase regulator activity,molecular function regulator	2	2	0.852442	-0.230326	26.043	2	171570000	102920000	68655000	1	1	0.96568	-0.0503829		1	32847000	14540000	18307000	1	1	0.70873	-0.496692	0.56098	2	33571000	15373000	18198000
	1202	Tb927.11.840.1;Tb927.11.840.2		hypothetical protein, conserved			81.676	25	0	16	16	0.835699	-0.258945	0.00655275	7.25368					membrane part,integral component of membrane,membrane,intrinsic component of membrane,cellular_component	single-organism cellular process,transport,establishment of localization,cation transport,transmembrane transport,ion transport,single-organism localization,cellular process,localization,single-organism process,single-organism transport,biological_process	antiporter activity,monovalent inorganic cation transmembrane transporter activity,transporter activity,secondary active transmembrane transporter activity,active transmembrane transporter activity,solute:cation antiporter activity,ion transmembrane transporter activity,molecular_function,inorganic cation transmembrane transporter activity,cation transmembrane transporter activity,transmembrane t…	12	12	0.841609	-0.248778	31.806	31	1648000000	1011900000	636030000	13	13	0.81257	-0.299436	53.614	36	1227900000	558390000	669480000	16	16	0.85345	-0.228621	26.08	34	637270000	261200000	376060000
	1069	Tb927.11.4550	TRYP_xi-1013a02.q1k_39, Tb11.02.2130, Tb11.02.2130:mRNA, Tb11.02.2130:pep	hypothetical protein, conserved		Q385W2	35.629	17.4	0	6	6	0.835723	-0.258903	0.348563	1.52051								5	5	0.862069	-0.214125	42.36	8	511570000	215130000	296440000	3	3	1.0614	0.0859685	15.979	3	60012000	23562000	36451000	2	2	0.63792	-0.648553	87.09	2	116910000	49607000	67302000
	1901	Tb927.7.3020;Tb927.7.2980	Tb07.13M20.380	hypothetical protein, conserved		Q57YB2	21.208	32.1	0	4	4	0.836414	-0.257711	0.0843579	3.56733							molecular_function,oxidoreductase activity,catalytic activity	2	2	0.82176	-0.283211	6.4664	2	151410000	92131000	59280000	2	2	0.7675	-0.381761	43.725	3	26112000	11490000	14623000	3	3	0.92777	-0.108161	10.497	3	108650000	43633000	65014000
	807	Tb927.11.11830;Tb927.11.11820	237.t00947, Tb11.01.3676, Tb11.01.3676:mRNA, Tb11.01.3676:pep	40S ribosomal protein S17, putative			16.222	23.2	0	3	3	0.836495	-0.257571	0.0913263	3.45283				Ribosome	intracellular organelle,ribosome,intracellular,cell,non-membrane-bounded organelle,cytoplasmic part,cellular_component,intracellular part,organelle,cytoplasm,macromolecular complex,intracellular non-membrane-bounded organelle,ribonucleoprotein complex,cell part	gene expression,translation,organic substance biosynthetic process,biosynthetic process,macromolecule biosynthetic process,primary metabolic process,protein metabolic process,cellular process,cellular metabolic process,metabolic process,cellular protein metabolic process,macromolecule metabolic process,biological_process,cellular macromolecule metabolic process,cellular biosynthetic process,organ…	structural molecule activity,structural constituent of ribosome,molecular_function	2	2	0.74912	-0.416732	20.061	4	417530000	229140000	188390000	1	1	0.85689	-0.222818	3.5488	3	302710000	129570000	173140000	3	3	0.91183	-0.133163	1.6372	3	730150000	301070000	429080000
	849	Tb927.11.13130	Tb11.01.4701, Tb11.01.4701:mRNA, Tb11.01.4701:pep	membrane-bound acid phosphatase 1 precursor (MBAP1)	MBAP1	Q382M3	59.376	6.9	0	3	3	0.836907	-0.256861	0.522132	0.937513					intracellular organelle,lysosome,intracellular,organelle membrane,membrane part,integral component of membrane,lytic vacuole,membrane,intracellular membrane-bounded organelle,cell,vacuolar part,lysosomal membrane,cytoplasmic part,intrinsic component of membrane,cellular_component,intracellular part,membrane-bounded organelle,organelle part,bounding membrane of organelle,vacuolar membrane,organell…		acid phosphatase activity,hydrolase activity,phosphoric ester hydrolase activity,molecular_function,catalytic activity,hydrolase activity, acting on ester bonds,phosphatase activity	2	2	1.29754	0.375777	37.134	3	19813000	12491000	7321700	2	2	0.76412	-0.388129	16.067	3	40919000	16719000	24200000	1	1	0.59122	-0.758233		1	5141400	1758100	3383400
	2266	Tb927.8.8200	Tb08.28A12.220	hypothetical protein, conserved		Q57WL0	99.865	18	0	13	5	0.836929	-0.256823	0.304562	1.71519								11	3	0.763126	-0.390007	57.483	4	173940000	95150000	78786000	7	2	0.91787	-0.123638	1.0724	2	31066000	13188000	17879000	2	0				0	0	0	0
	1877	Tb927.7.2170	Tb07.22O10.90	hypothetical protein, conserved		Q57XQ7	168.67	7.4	0	8	8	0.83713	-0.256476	0.144218	2.79368								5	5	0.894855	-0.160275	33.303	5	122210000	78259000	43950000	7	7	0.71936	-0.475214	21.715	6	163780000	75205000	88575000	1	1	0.91134	-0.133939		1	2558500	1080800	1477800
	1270	Tb927.2.2970		mitochondrial carrier protein (MCP13)	MCP13	Q587G5	33.962	60.6	0	19	19	0.837933	-0.255094	0.0415262	4.58983					organelle envelope,intracellular organelle,intracellular,organelle inner membrane,mitochondrial envelope,organelle membrane,mitochondrial part,membrane,intracellular membrane-bounded organelle,cell,mitochondrial inner membrane,cytoplasmic part,mitochondrial membrane,cellular_component,intracellular part,membrane-bounded organelle,organelle part,mitochondrion,organelle,cytoplasm,envelope,intracell…	transport,establishment of localization,localization,biological_process		15	15	0.896941	-0.156914	22.427	33	2112300000	1256000000	856260000	11	11	0.78908	-0.341757	20.819	30	533540000	251680000	281860000	17	17	0.83127	-0.266611	19.126	50	1830600000	816590000	1014000000
	1598	Tb927.8.6970;Tb927.4.5350	Tb08.10K10.840	3-methylcrotonyl-CoA carboxylase alpha subunit, putative		Q57YQ4	73.906	3.2	0	2	2	0.839237	-0.25285	0.351735	1.50744					intracellular organelle,intracellular,intracellular membrane-bounded organelle,cell,cytoplasmic part,cellular_component,intracellular part,membrane-bounded organelle,mitochondrion,organelle,cytoplasm,cell part	single-organism biosynthetic process,pyrimidine-containing compound metabolic process,heterocycle biosynthetic process,single-organism cellular process,pyrimidine-containing compound biosynthetic process,pyrimidine nucleobase metabolic process,cellular nitrogen compound biosynthetic process,nucleobase-containing compound metabolic process,organic substance biosynthetic process,biosynthetic proces…	sulfur compound binding,ligase activity, forming carbon-carbon bonds,nucleoside phosphate binding,ligase activity, forming carbon-nitrogen bonds,carboxylic acid binding,cation binding,anion binding,methylcrotonoyl-CoA carboxylase activity,nucleotide binding,ATP binding,purine ribonucleotide binding,biotin carboxylase activity,purine ribonucleoside binding,biotin binding,metal ion binding,organic …	2	2	0.993147	-0.00992041	10.87	3	125550000	65763000	59791000	1	1	0.62806	-0.671026	76.973	3	12757000	5788100	6969300	2	2	0.94763	-0.0776042	22.16	4	109890000	43134000	66753000
	713	Tb927.10.9440	TRYPtp6k15-3d06.p1c_138, Tb10.6k15.0960	NADH dehydrogenase (54 NDH2)	54 NDH2	Q38A31	54.351	51.5	0	21	21	0.839656	-0.252129	0.0187241	5.73896				Oxidative phosphorylation	intracellular organelle,intracellular,intracellular membrane-bounded organelle,cell,cytoplasmic part,cellular_component,intracellular part,membrane-bounded organelle,mitochondrion,organelle,cytoplasm,cell part	nucleotide metabolic process,ribonucleoside triphosphate metabolic process,purine nucleoside triphosphate metabolic process,organophosphate metabolic process,single-organism cellular process,ribonucleotide metabolic process,respiratory electron transport chain,ribose phosphate metabolic process,nucleobase-containing compound metabolic process,generation of precursor metabolites and energy,mitocho…	NADH dehydrogenase (quinone) activity,nucleoside phosphate binding,NADH dehydrogenase (ubiquinone) activity,cofactor binding,anion binding,nucleotide binding,flavin adenine dinucleotide binding,oxidoreductase activity, acting on NAD(P)H, quinone or similar compound as acceptor,molecular_function,oxidoreductase activity,coenzyme binding,small molecule binding,catalytic activity,heterocyclic compou…	19	19	0.866551	-0.206643	35.325	35	3044900000	1757500000	1287400000	11	11	0.85334	-0.228807	37.868	24	340050000	149380000	190670000	17	17	0.80055	-0.320937	33.906	32	893440000	370770000	522670000
	2401	Tb927.9.2650	Tb09.160.1310, Tb09.160.1310:mRNA, Tb09.160.1310:pep, chr9contig160.tmp0131c	hypothetical protein, conserved		Q38FQ5	66.517	14	0	6	6	0.840612	-0.250489	0.0033243	8.23273								6	6	0.824198	-0.278936	22.319	10	400330000	247900000	152430000	2	2	0.8517	-0.231583	3.3824	2	24997000	11479000	13518000	5	5	0.84619	-0.240946	25.721	14	194980000	84650000	110330000
	2357	Tb927.9.14070	Tb09.211.4600, Tb09.211.4600:mRNA, Tb09.211.4600:pep, chr9contig211.tmp0508c	short-chain dehydrogenase, putative		Q38D48	51.103	20.5	0	6	6	0.840948	-0.249911	0.0201329	5.6343	X	X				metabolic process,biological_process	molecular_function,oxidoreductase activity,catalytic activity	4	4	0.844523	-0.243791	22.586	4	104720000	66175000	38549000	4	4	0.80379	-0.315109	3.9781	4	58911000	29332000	29579000	5	5	0.8761	-0.190833	16.05	5	86838000	35196000	51642000
	2238	Tb927.8.7010	Tb08.10K10.810	chaperone protein DNAj, putative		Q57YQ8	22.469	26.2	0	4	4	0.841638	-0.248729	0.43017	1.21702						primary metabolic process,protein folding,protein metabolic process,cellular process,cellular metabolic process,metabolic process,cellular protein metabolic process,macromolecule metabolic process,biological_process,cellular macromolecule metabolic process,organic substance metabolic process	heat shock protein binding,molecular_function,unfolded protein binding,protein binding,binding	3	3	1.19481	0.256787	14.369	7	263840000	133770000	130070000	2	2	0.7245	-0.464942	35.346	6	15249000	6826700	8422200	3	3	0.68871	-0.538031	27.05	5	20576000	8143300	12433000
	2483	Tb927.9.8160	Tb09.211.0140, Tb09.211.0140:mRNA, Tb09.211.0140:pep, chr9contig211.tmp0014c	chaperone protein DNAj, putative		Q38EE7	47.83	20.9	0	11	11	0.842213	-0.247743	0.0131685	6.24677					membrane part,integral component of membrane,membrane,intrinsic component of membrane,cellular_component	primary metabolic process,protein folding,protein metabolic process,cellular process,cellular metabolic process,metabolic process,cellular protein metabolic process,macromolecule metabolic process,biological_process,cellular macromolecule metabolic process,organic substance metabolic process	heat shock protein binding,molecular_function,unfolded protein binding,protein binding,binding	10	10	0.861104	-0.215741	19.251	43	2990700000	1740700000	1250000000	10	10	0.80942	-0.30504	16.729	57	1525900000	680400000	845540000	10	10	0.85711	-0.222448	18.823	44	696460000	291150000	405310000
	852	Tb927.11.13200	Tb11.01.4760, Tb11.01.4760:mRNA, Tb11.01.4760:pep	hypothetical protein, conserved		Q382L6	54.021	4.3	0	2	2	0.842311	-0.247574	0.604619	0.725903					membrane,cellular_component			2	2	0.49478	-1.01514		1	9185600	4605400	4580200	1	1	0.93507	-0.0968537	8.9366	2	5579900	2656200	2923700	1	1	1.2917	0.369271	44.259	3	10593000	4374100	6219300
	2334	Tb927.9.12750	Tb09.211.3700, Tb09.211.3700:mRNA, Tb09.211.3700:pep, chr9contig211.tmp0413	hypothetical protein, conserved		Q38DD9	38.624	6.7	0	2	2	0.84317	-0.246105	0.370531	1.43233								1	1	0.753636	-0.40806		1	9540800	6314600	3226200	0	0				0	0	0	0	2	2	0.94334	-0.0841503	11.919	2	23850000	8180900	15669000
	2505	Tb927.9.9550	Tb09.211.1150, Tb09.211.1150:mRNA, Tb09.211.1150:pep, chr9contig211.tmp0141c	hypothetical protein, conserved		Q38E40	24.509	52.4	0	11	11	0.84375	-0.245113	0.0613399	4.02703								2	2	0.906783	-0.141171	5.1934	2	106760000	68513000	38244000	8	8	0.77873	-0.360805	20.284	14	291160000	136760000	154390000	9	9	0.85065	-0.233362	45.78	18	1145700000	497800000	647920000
	1366	Tb927.3.2230	Tb03.48O8.710	succinyl-CoA synthetase alpha subunit, putative		Q582T6	31.464	58.8	0	16	16	0.843814	-0.245003	0.00156554	9.31913				Citrate cycle (TCA cycle);Biosynthesis of antibiotics;Metabolic pathways;Carbon metabolism;Propanoate metabolism;Biosynthesis of secondary metabolites	intracellular organelle,intracellular,intracellular membrane-bounded organelle,cell,cytoplasmic part,cellular_component,intracellular part,membrane-bounded organelle,mitochondrion,organelle,cytoplasm,cell part	metabolic process,biological_process	cofactor binding,molecular_function,catalytic activity,binding	13	13	0.841397	-0.249142	20.8	61	14077000000	8688100000	5388600000	13	13	0.83546	-0.259357	16.674	60	3477100000	1536500000	1940600000	13	13	0.8547	-0.22651	14.262	59	11112000000	4760400000	6351500000
	2488	Tb927.9.8260	Tb09.211.0220, Tb09.211.0220:mRNA, Tb09.211.0220:pep, chr9contig211.tmp0023c	rhomboid-like protein,serine peptidase, Clan S- , family S54, putative		Q38ED9	36.786	14.6	0	4	4	0.844055	-0.244591	0.0104808	6.57611					organelle envelope,intracellular organelle,intracellular,organelle inner membrane,mitochondrial envelope,organelle membrane,mitochondrial part,membrane,intracellular membrane-bounded organelle,cell,mitochondrial inner membrane,cytoplasmic part,mitochondrial membrane,cellular_component,intracellular part,membrane-bounded organelle,organelle part,mitochondrion,organelle,cytoplasm,envelope,intracell…			3	3	0.841822	-0.248413	33.823	14	503390000	310980000	192400000	3	3	0.82002	-0.286269	17.893	10	256550000	116770000	139780000	4	4	0.8711	-0.19909	18.053	22	1171200000	531860000	639290000
	2039	Tb927.7.800	Tb07.29K4.480	mitochondrial RNA binding complex 1 subunit (MRB800)	MRB800	Q57VS6	60.484	10.3	0	5	5	0.844305	-0.244164	0.379985	1.39599					intracellular organelle,intracellular,intracellular membrane-bounded organelle,cell,cytoplasmic part,cellular_component,intracellular part,membrane-bounded organelle,mitochondrion,organelle,cytoplasm,cell part	gene expression,regulation of mRNA stability,regulation of biological process,mRNA stabilization,nucleobase-containing compound metabolic process,nucleic acid metabolic process,regulation of RNA stability,primary metabolic process,RNA modification,regulation of gene expression,cellular nitrogen compound metabolic process,nitrogen compound metabolic process,cytidine to uridine editing,cellular aro…	nucleic acid binding,molecular_function,RNA binding,heterocyclic compound binding,binding,organic cyclic compound binding	2	2	1.13738	0.18572	26.401	4	56891000	39991000	16900000	1	1	0.69404	-0.526909		1	4404000	2099200	2304900	3	3	0.76244	-0.391304	30.59	2	26367000	10316000	16051000
	2463	Tb927.9.6530	Tb09.160.4760, Tb09.160.4760:mRNA, chr9contig160.tmp0362	hypothetical protein		Q38ES9	113.29	2.5	0	3	3	0.844814	-0.243295	0.411277	1.28182	X	X						1	1	0.677828	-0.561008		1	8399300	5310200	3089100	2	2	0.7646	-0.387223	0.36594	2	13421000	6618300	6802700	1	1	1.1634	0.218347		1	73959000	26129000	47830000
	2142	Tb927.8.4250	Tb08.29H22.400	hypothetical protein, conserved		Q57W10	47.403	14.4	0	5	5	0.8452	-0.242636	0.232991	2.10165					intracellular organelle,intracellular,intracellular membrane-bounded organelle,cell,cytoplasmic part,cellular_component,intracellular part,membrane-bounded organelle,mitochondrion,organelle,cytoplasm,cell part		molecular_function,protein binding,binding	3	3	0.803923	-0.314871	49.886	5	136380000	79933000	56449000	3	3	0.73351	-0.447111	31.277	4	63681000	28742000	34939000	5	5	1.0239	0.0340748	32.86	6	155950000	64109000	91844000
	1814	Tb927.6.4500	Tb06.26G9.690	hypothetical protein, conserved		Q587B6	22.705	33	0	5	5	0.845553	-0.242033	0.0910092	3.45784					intracellular organelle,intracellular,extrachromosomal circular DNA,membrane part,integral component of membrane,endoplasmic reticulum,membrane,intracellular membrane-bounded organelle,cell,endomembrane system,cytoplasmic part,intrinsic component of membrane,cellular_component,intracellular part,membrane-bounded organelle,organelle,cytoplasm,extrachromosomal DNA,cell part			4	4	0.925926	-0.111031	7.8882	4	1733900000	1131200000	602650000	3	3	0.76716	-0.382401	23.348	4	29114000	11817000	17297000	3	3	0.85106	-0.232667	24.242	4	323560000	135510000	188050000
	2351	Tb927.9.13740;Tb927.9.13710;Tb927.9.13680;Tb927.9.13650	Tb09.211.4490, Tb09.211.4490:mRNA, Tb09.211.4490:pep, chr9contig211.tmp0497c	ADP-ribosylation factor, putative			20.624	42.9	0	7	7	0.846406	-0.240578	0.00260921	8.58217					intracellular,cell,cellular_component,cell part	organic substance transport,regulation of biological process,single-organism cellular process,transport,protein localization,establishment of localization,macromolecule localization,signaling,response to stimulus,intracellular signal transduction,cellular response to stimulus,establishment of protein localization,cellular process,intracellular transport,signal transduction,protein transport,local…	guanyl nucleotide binding,nucleoside phosphate binding,anion binding,nucleotide binding,purine ribonucleotide binding,purine ribonucleoside binding,purine nucleoside binding,molecular_function,ribonucleoside binding,small molecule binding,heterocyclic compound binding,ribonucleotide binding,nucleoside binding,carbohydrate derivative binding,ion binding,purine nucleotide binding,guanyl ribonucleot…	4	4	0.847673	-0.23842	12.705	7	427200000	256650000	170540000	5	5	0.85832	-0.220412	23.242	6	76772000	33267000	43505000	5	5	0.83341	-0.262902	11.405	5	314640000	135550000	179090000
	1510	Tb927.4.2030	Tb04.29M18.690	ALBA-Domain Protein (ALBA4)	ALBA4	Q583J0	22.704	29.5	0.0018788	8	1	0.846571	-0.240298	0.449583	1.15334					ribonucleoprotein granule,intracellular organelle,intracellular,cytoplasmic stress granule,cell,non-membrane-bounded organelle,cytoplasmic part,cellular_component,intracellular part,organelle,cytoplasm,macromolecular complex,intracellular non-membrane-bounded organelle,ribonucleoprotein complex,cell part,cytoplasmic ribonucleoprotein granule		nucleic acid binding,molecular_function,heterocyclic compound binding,binding,organic cyclic compound binding	5	1	0.593789	-0.751978		1	27073000	11973000	15100000	8	1	0.97368	-0.0384804	14.569	2	12875000	5205000	7669800	8	1	1.0494	0.0695647		1	5394900	2082800	3312100
	700	Tb927.10.8950;Tb927.10.8970	TRYPtp6k15-3d06.p1c_217, Tb10.6k15.1480	kinetoplast DNA-associated protein, putative		Q38A79	14.183	26.2	0	6	6	0.846584	-0.240275	0.0381846	4.71086					intracellular organelle,intracellular,kinetoplast,mitochondrial part,intracellular membrane-bounded organelle,cell,cytoplasmic part,cellular_component,intracellular part,membrane-bounded organelle,organelle part,mitochondrion,organelle,cytoplasm,intracellular organelle part,cell part	chromosome organization,cellular component organization or biogenesis,cellular component organization,cellular process,DNA conformation change,DNA packaging,biological_process,organelle organization	nucleic acid binding,molecular_function,DNA binding,heterocyclic compound binding,binding,organic cyclic compound binding	3	3	0.893735	-0.162081	16.335	4	1155700000	744970000	410740000	4	4	0.85257	-0.23011	18.061	4	155490000	103910000	51577000	5	5	0.79629	-0.328634	24.537	6	1022100000	452600000	569480000
	1378	Tb927.3.2850	Tb03.27C5.210	hypothetical protein, conserved		Q57ZM7	31.137	14.7	0	3	3	0.846663	-0.240141	0.188962	2.40383						transport,establishment of localization,localization,vesicle-mediated transport,biological_process		2	2	0.75706	-0.401521	24.783	2	34435000	22940000	11496000	2	2	1.0001	0.000144262	20.669	3	21849000	7944500	13905000	2	2	0.8016	-0.319046	9.2445	2	5676000	1993100	3683000
	982	Tb927.11.1980	Tb11.46.0009, Tb11.46.0009:mRNA, Tb11.46.0009:pep	zinc finger protein family member, putative (ZC3H41)	ZC3H41	Q386W1	58.459	15.9	0	7	7	0.847657	-0.238447	0.254448	1.97456							nucleoside phosphate binding,nucleic acid binding,cation binding,transition metal ion binding,hydrolase activity,anion binding,nucleotide binding,ATP binding,purine ribonucleotide binding,nucleoside-triphosphatase activity,purine ribonucleoside binding,metal ion binding,purine nucleoside binding,molecular_function,ribonucleoside binding,RNA binding,hydrolase activity, acting on acid anhydrides, i…	3	3	0.750075	-0.414893	22.295	4	157450000	93096000	64358000	4	4	1.0435	0.0614306	29.909	7	56451000	25134000	31317000	3	3	0.77815	-0.36188	6.3255	3	138230000	62304000	75929000
	871	Tb927.11.13710	Tb11.01.5280, Tb11.01.5280:mRNA, Tb11.01.5280:pep	hypothetical protein, conserved		Q382G6	20.895	23.2	0	5	5	0.84824	-0.237455	0.0668826	3.90223					intracellular organelle,intracellular,intracellular membrane-bounded organelle,cell,cytoplasmic part,cellular_component,intracellular part,membrane-bounded organelle,mitochondrion,organelle,cytoplasm,cell part			3	3	0.78796	-0.343806	11.754	4	214080000	135740000	78347000	4	4	0.84199	-0.248125	39.931	5	45611000	21655000	23956000	5	5	0.91991	-0.120435	28.336	4	221790000	101410000	120380000
	587	Tb927.10.5260;Tb11.v5.0497	TRYP_x-70a06.p2kb545_242, Tb10.70.1810	hypothetical protein, conserved		Q38B77	125.06	3.8	0	4	4	0.848498	-0.237018	0.3185	1.65064							molecular_function,protein binding,binding	1	1	0.664805	-0.588996		1	21452000	10618000	10834000	2	2	0.91622	-0.126234	21.543	3	36684000	15940000	20745000	2	2	1.0029	0.00417776		1	2581400	1082400	1499100
	314	Tb927.1.840		transmembrane protein, putative		Q4GZD4	27.104	10.5	0	4	4	0.848574	-0.236888	0.127911	2.96679					intracellular organelle,intracellular,intracellular membrane-bounded organelle,cell,cytoplasmic part,cellular_component,intracellular part,membrane-bounded organelle,mitochondrion,organelle,cytoplasm,cell part			2	2	0.78235	-0.354114	30.311	2	48292000	29220000	19072000	4	4	0.80914	-0.305539	6.5305	4	42278000	18540000	23738000	3	3	0.96526	-0.0510105	4.1226	3	83727000	33767000	49959000
	1008	Tb927.11.2670	Tb11.02.0270, Tb11.02.0270:mRNA, Tb11.02.0270:pep	Nucleoporin (TbNup59)	TbNup59	Q386P3	58.822	13.8	0	5	5	0.849077	-0.236033	0.0123489	6.33947								4	4	0.871916	-0.19774	18.252	4	417550000	259150000	158390000	5	5	0.81969	-0.28685	14.352	6	127430000	57148000	70285000	4	4	0.85648	-0.223509	26.889	10	506310000	214480000	291830000
	1206	Tb927.11.8700	Tb11.12.0004, Tb11.12.0004:mRNA, Tb11.12.0004:pep	hypothetical protein, conserved		Q384F9	65.26	8.8	0	4	4	0.849142	-0.235923	0.239051	2.06461								2	2	0.885034	-0.176195	40.818	3	64495000	41965000	22531000	3	3	0.98288	-0.0249128	14.096	4	8122300	3299400	4822900	3	3	0.70385	-0.50666	11.822	3	42914000	17850000	25064000
	812	Tb927.11.11950	Tb11.01.3780, Tb11.01.3780:mRNA, Tb11.01.3780:pep	cytochrome oxidase assembly protein, putative		Q382Y6	43.527	19.3	0	7	7	0.849176	-0.235865	0.00181518	9.10567				Oxidative phosphorylation;Metabolic pathways;Porphyrin and chlorophyll metabolism;Biosynthesis of secondary metabolites	organelle envelope,intracellular organelle,intracellular,mitochondrial envelope,organelle membrane,mitochondrial part,membrane,intracellular membrane-bounded organelle,cell,cytoplasmic part,mitochondrial membrane,cellular_component,intracellular part,membrane-bounded organelle,organelle part,mitochondrion,organelle,cytoplasm,envelope,intracellular organelle part,cell part	single-organism biosynthetic process,pigment biosynthetic process,heterocycle biosynthetic process,tetrapyrrole metabolic process,single-organism cellular process,protein complex subunit organization,macromolecular complex assembly,macromolecular complex subunit organization,cellular nitrogen compound biosynthetic process,heme metabolic process,tetrapyrrole biosynthetic process,organic substance …	molecular_function,oxidoreductase activity,catalytic activity,oxidoreductase activity, acting on the CH-CH group of donors	6	6	0.860882	-0.216113	11.479	10	614180000	381500000	232680000	7	7	0.84534	-0.242396	14.609	19	600020000	262640000	337380000	6	6	0.84143	-0.249085	13.218	14	250030000	110370000	139660000
	1605	Tb927.4.600	Tb04.5E12.1160	hypothetical protein, conserved		Q57ZY8	34.458	36.3	0	11	11	0.849295	-0.235662	0.000776727	10.3303					intracellular organelle,intracellular,intracellular membrane-bounded organelle,cell,cytoplasmic part,cellular_component,intracellular part,membrane-bounded organelle,mitochondrion,organelle,cytoplasm,cell part			7	7	0.855798	-0.224658	5.0641	8	1809900000	1176700000	633210000	8	8	0.84972	-0.234941	27.919	9	254190000	124320000	129870000	8	8	0.84242	-0.247388	12.588	11	816250000	351220000	465040000
	2114	Tb927.8.3170	Tb08.28L1.130	hypothetical protein, conserved		Q57YZ6	90.466	5.4	0	3	3	0.849501	-0.235313	0.0544513	4.19889					intracellular organelle,intracellular,intracellular membrane-bounded organelle,cell,cytoplasmic part,cellular_component,intracellular part,membrane-bounded organelle,mitochondrion,organelle,cytoplasm,cell part			2	2	0.884408	-0.177216	12.609	3	77946000	47915000	30030000	2	2	0.78466	-0.34986	13.628	3	13268000	5925900	7342600	3	3	0.8834	-0.178861	3.6129	3	58687000	26811000	31875000
	1643	Tb927.5.2070	Tb05.1P6.140	hypothetical protein, conserved		Q57ZS6	68.756	11.4	0	4	4	0.850565	-0.233507	0.146427	2.77175					intracellular organelle,intracellular,intracellular membrane-bounded organelle,cell,cytoplasmic part,cellular_component,intracellular part,membrane-bounded organelle,mitochondrion,organelle,cytoplasm,cell part			1	1	0.959049	-0.0603241	28.631	2	31176000	19196000	11980000	1	1	0.75294	-0.409393	39.208	2	22591000	9641200	12950000	4	4	0.85216	-0.230804	33.762	3	124130000	59097000	65032000
	2426	Tb927.9.4360	Tb09.160.2970, Tb09.160.2970:mRNA, Tb09.160.2970:pep, chr9contig160.tmp0240	KREL1,RNA editing ligase,RNA-editing complex protein,mitochondrial RNA editing ligase 1 (KREL1)	KREL1	P86927	52.226	5.5	0	3	3	0.85101	-0.232752	0.381001	1.39213					intracellular organelle,intracellular,mitochondrial mRNA editing complex,protein complex,mRNA editing complex,mitochondrial part,intracellular membrane-bounded organelle,cell,cytoplasmic part,cellular_component,intracellular part,membrane-bounded organelle,organelle part,mitochondrion,organelle,cytoplasm,macromolecular complex,intracellular organelle part,cell part	nucleobase-containing compound metabolic process,nucleic acid metabolic process,primary metabolic process,RNA modification,cellular nitrogen compound metabolic process,nitrogen compound metabolic process,cellular aromatic compound metabolic process,macromolecule modification,cellular process,heterocycle metabolic process,cellular metabolic process,metabolic process,organic cyclic compound metabol…	ligase activity, forming phosphoric ester bonds,nucleoside phosphate binding,anion binding,nucleotide binding,ATP binding,purine ribonucleotide binding,purine ribonucleoside binding,purine nucleoside binding,molecular_function,ribonucleoside binding,small molecule binding,RNA ligase activity,catalytic activity,ligase activity,heterocyclic compound binding,ribonucleotide binding,nucleoside binding…	3	3	0.94688	-0.0787464	44.409	3	215260000	129220000	86041000	1	1	0.63907	-0.645954		1	2885900	1228200	1657600	1	1	1.0185	0.026446		1	9400900	3569100	5831800
	865	Tb927.11.13610	237.t00908, Tb11.01.5195, Tb11.01.5195:mRNA, Tb11.01.5195:pep	hypothetical protein, conserved		Q382H6	15.688	15.3	0	2	2	0.851032	-0.232715	0.0451945	4.46771								2	2	0.841326	-0.249263	18.448	3	213620000	137210000	76414000	0	0				0	0	0	0	1	1	0.86085	-0.216166		1	5345200	2668600	2676600
	389	Tb927.10.12840	Tb10.389.0690	mitochondrial carrier protein (MCP12)	MCP12	Q388W2	33.131	54.3	0	21	21	0.851355	-0.232167	0.00793708	6.97718					organelle envelope,intracellular organelle,intracellular,organelle inner membrane,mitochondrial envelope,organelle membrane,mitochondrial part,membrane,intracellular membrane-bounded organelle,cell,mitochondrial inner membrane,cytoplasmic part,mitochondrial membrane,cellular_component,intracellular part,membrane-bounded organelle,organelle part,mitochondrion,organelle,cytoplasm,envelope,intracell…	transport,establishment of localization,localization,biological_process		17	17	0.852806	-0.229711	16.256	148	33392000000	20501000000	12890000000	20	20	0.82968	-0.269373	15.915	106	9807100000	4347900000	5459300000	21	21	0.87211	-0.197418	12.912	156	24192000000	10173000000	14019000000
	462	Tb927.10.1510	TRYP_x-70a06.p2kb545_882, Tb10.70.6450	NOT1 (NOT1)	NOT1	Q38C90	259.12	1.9	0	4	4	0.851392	-0.232105	0.18379	2.44387				RNA degradation				3	3	0.976944	-0.0336521	18.788	4	71450000	50084000	21366000	3	3	0.73919	-0.435983	3.6491	2	8983900	4932000	4051900	2	2	0.8546	-0.226679	33.346	2	6982200	2826600	4155600
	2024	Tb927.7.7130	Tb07.21H15.230	hypothetical protein, conserved		Q57XT3	92.781	22	0	13	13	0.851888	-0.231264	0.224851	2.15296							metal cluster binding,nucleoside phosphate binding,cofactor binding,iron-sulfur cluster binding,anion binding,nucleotide binding,molecular_function,oxidoreductase activity,coenzyme binding,small molecule binding,catalytic activity,heterocyclic compound binding,ribonucleotide binding,FMN binding,carbohydrate derivative binding,ion binding,binding,organic cyclic compound binding	8	8	1.02251	0.0321084	48.342	6	187310000	119530000	67785000	8	8	0.79701	-0.32733	23.847	14	178630000	86878000	91752000	8	8	0.75861	-0.39857	24.172	12	141800000	73306000	68494000
	2433	Tb927.9.4820	Tb09.160.3380, Tb09.160.3380:mRNA, Tb09.160.3380:pep, chr9contig160.tmp0265	calcium/potassium channel (CAKC), putative		Q38F65	98.48	2.5	0	2	2	0.852886	-0.229576	0.627442	0.672447					membrane,cellular_component	potassium ion transport,transport,establishment of localization,cation transport,ion transport,single-organism localization,monovalent inorganic cation transport,localization,metal ion transport,single-organism process,single-organism transport,biological_process	calcium-activated potassium channel activity,monovalent inorganic cation transmembrane transporter activity,gated channel activity,transporter activity,potassium channel activity,ion transmembrane transporter activity,molecular_function,passive transmembrane transporter activity,substrate-specific channel activity,inorganic cation transmembrane transporter activity,cation transmembrane transporte…	2	2	1.41997	0.505861	73.395	5	55734000	44024000	11709000	1	1	0.8089	-0.305967	6.7616	4	26201000	10899000	15302000	2	2	0.54013	-0.888621	140.21	3	6957300	4378000	2579300
	2333	Tb927.9.12730	Tb09.211.3680, Tb09.211.3680:mRNA, Tb09.211.3680:pep, chr9contig211.tmp0411	chaperone protein DNAj, putative		Q38DE1	48.592	57.6	0	23	23	0.853443	-0.228634	0.00238421	8.71227					intracellular organelle,intracellular,intracellular membrane-bounded organelle,cell,cytoplasmic part,cellular_component,intracellular part,membrane-bounded organelle,mitochondrion,organelle,cytoplasm,cell part	primary metabolic process,protein folding,protein metabolic process,cellular process,cellular metabolic process,metabolic process,cellular protein metabolic process,macromolecule metabolic process,biological_process,cellular macromolecule metabolic process,organic substance metabolic process	heat shock protein binding,molecular_function,unfolded protein binding,protein binding,binding,chaperone binding	19	19	0.865202	-0.208892	26.133	52	4662900000	2826400000	1836500000	17	17	0.85299	-0.229399	16.054	53	1048500000	471210000	577320000	21	21	0.84229	-0.247611	17.357	68	3231800000	1372900000	1859000000
	1505	Tb927.4.1800;Tb927.4.1790	Tb04.2L9.1340	ribosomal protein L3, mitochondrial, putative		Q581Q1	48.691	38.2	0	16	16	0.853508	-0.228523	0.0170822	5.87137				Ribosome	intracellular organelle,ribosome,intracellular,cell,non-membrane-bounded organelle,cytoplasmic part,cellular_component,intracellular part,organelle,cytoplasm,macromolecular complex,intracellular non-membrane-bounded organelle,ribonucleoprotein complex,cell part	gene expression,translation,organic substance biosynthetic process,biosynthetic process,macromolecule biosynthetic process,primary metabolic process,protein metabolic process,cellular process,cellular metabolic process,metabolic process,cellular protein metabolic process,macromolecule metabolic process,biological_process,cellular macromolecule metabolic process,cellular biosynthetic process,organ…	structural molecule activity,structural constituent of ribosome,molecular_function	15	15	0.885661	-0.175173	43.437	25	974760000	582080000	392690000	9	9	0.82363	-0.279932	54.271	12	104150000	48074000	56074000	14	14	0.85236	-0.230465	27.988	22	445830000	185510000	260320000
	316	Tb927.1.880		Midasin, putative (MDN1)	MDN1	Q4GZD0	512.6	0.5	0.0099626	3	3	0.854306	-0.227174	0.120954	3.04747				Ribosome biogenesis in eukaryotes	intracellular organelle,intracellular,intracellular membrane-bounded organelle,cell,cellular_component,intracellular part,membrane-bounded organelle,organelle,nucleus,cell part	regulation of biological process,protein complex subunit organization,macromolecular complex assembly,macromolecular complex subunit organization,regulation of cellular component organization,cellular component organization or biogenesis,protein complex biogenesis,protein complex assembly,cellular component assembly,cellular component organization,cellular process,cellular component biogenesis,bi…	nucleoside phosphate binding,hydrolase activity,anion binding,nucleotide binding,ATP binding,purine ribonucleotide binding,nucleoside-triphosphatase activity,purine ribonucleoside binding,purine nucleoside binding,molecular_function,ribonucleoside binding,hydrolase activity, acting on acid anhydrides, in phosphorus-containing anhydrides,pyrophosphatase activity,ATPase activity,hydrolase activity,…	1	1	0.820614	-0.285225		1	313250000	189690000	123560000	3	3	0.78981	-0.340422	10.742	2	215920000	30964000	184960000	1	1	0.96201	-0.0558762		1	293790000	125850000	167940000
	2166	Tb927.8.4930	Tb08.4A8.640	hypothetical protein, conserved		Q57UV9	33.895	32.5	0	5	5	0.85433	-0.227134	0.316676	1.65892					intracellular organelle,intracellular,intracellular membrane-bounded organelle,cell,cytoplasmic part,cellular_component,intracellular part,membrane-bounded organelle,mitochondrion,organelle,cytoplasm,cell part			4	4	1.03092	0.0439285	8.0739	7	754830000	513010000	241820000	3	3	0.88249	-0.180348	15.279	8	659700000	291570000	368130000	3	3	0.6854	-0.544982	48.091	8	573750000	263690000	310060000
	2236	Tb927.8.6960	Tb08.10K10.850	hypothetical protein, conserved		Q57YQ3	42.527	28.3	0	6	3	0.854698	-0.226513	0.148193	2.75445					intracellular organelle,intracellular,intracellular membrane-bounded organelle,cell,cytoplasmic part,cellular_component,intracellular part,membrane-bounded organelle,mitochondrion,organelle,cytoplasm,cell part			6	3	0.978665	-0.0311128	27.178	5	95211000	61316000	33896000	4	1	0.81086	-0.302475	26.256	2	16427000	6848700	9578400	6	3	0.78679	-0.345949	7.778	3	110060000	50521000	59535000
	2095	Tb927.8.2460	Tb08.26A17.330	hypothetical protein, conserved		Q57XE3	30.901	36.3	0	9	9	0.854813	-0.226319	0.0302304	5.04786								8	8	0.824063	-0.279174	22.68	39	3512100000	2158300000	1353800000	6	6	0.83943	-0.252518	14.287	28	1910300000	831040000	1079300000	9	9	0.90296	-0.147266	13.439	39	1227200000	531940000	695260000
	1419	Tb927.3.4130	Tb03.26J7.200	hypothetical protein, conserved		Q580M9	23.04	9.8	0	2	2	0.855367	-0.225384	0.586159	0.770636					intracellular organelle,intracellular,intracellular membrane-bounded organelle,cell,cytoplasmic part,cellular_component,intracellular part,membrane-bounded organelle,mitochondrion,organelle,cytoplasm,cell part			2	2	1.05049	0.0710575	16.571	2	25114000	23700000	1413300	0	0				0	0	0	0	1	1	0.69649	-0.521825	10.151	2	2305800	1197100	1108700
	609	Tb927.10.5820	TRYP_x-70a06.p2kb545_156, Tb10.70.1120	predicted RanGDP binding protein		Q38B22	109.23	21.6	0	16	16	0.855432	-0.225276	0.121268	3.04373					intracellular organelle,intracellular,intracellular membrane-bounded organelle,cell,cytoplasmic part,cellular_component,intracellular part,membrane-bounded organelle,mitochondrion,organelle,cytoplasm,cell part		cation binding,transition metal ion binding,metal ion binding,molecular_function,zinc ion binding,ion binding,binding	14	14	0.888652	-0.17031	18.443	8	328270000	218860000	109410000	6	6	0.76056	-0.394866	22.568	6	73019000	31053000	41966000	8	8	0.92617	-0.110651	24.771	8	57067000	23578000	33490000
	872	Tb927.11.13820	Tb11.01.5380, Tb11.01.5380:mRNA, Tb11.01.5380:pep	hypothetical protein, conserved		Q382F5	42.645	26.3	0	6	6	0.855479	-0.225196	0.00192186	9.02328								2	2	0.844167	-0.2444	0.64187	2	49873000	30109000	19764000	1	1	0.86363	-0.211515		1	6041300	2421300	3620000	6	6	0.85876	-0.219673	14.551	3	96290000	36431000	59859000
	1064	Tb927.11.4450	TRYP_xi-1013a02.q1k_52, Tb11.02.2030, Tb11.02.2030:mRNA, Tb11.02.2030:pep	ALBA-Domain Protein (ALBA2)	ALBA2	Q385X2	12.757	40.2	0	5	5	0.85563	-0.224941	0.0388274	4.68678					ribonucleoprotein granule,intracellular organelle,intracellular,cytoplasmic stress granule,cell,non-membrane-bounded organelle,cytoplasmic part,cellular_component,intracellular part,organelle,cytoplasm,macromolecular complex,intracellular non-membrane-bounded organelle,ribonucleoprotein complex,cell part,cytoplasmic ribonucleoprotein granule		nucleic acid binding,molecular_function,heterocyclic compound binding,binding,organic cyclic compound binding	3	3	0.858738	-0.219711	14.682	5	494310000	306570000	187750000	3	3	0.80859	-0.30652	19.928	3	63043000	25282000	37760000	3	3	0.90213	-0.148593	80.622	4	237370000	85716000	151660000
	1886	Tb927.7.2340;Tb927.7.2370	Tb07.22O10.320	40S ribosomal protein S15, putative			17.474	34.2	0	6	6	0.855634	-0.224935	0.014599	6.09799				Ribosome	intracellular organelle,ribosome,intracellular,cell,non-membrane-bounded organelle,ribosomal subunit,cytoplasmic part,cellular_component,intracellular part,organelle part,small ribosomal subunit,organelle,cytoplasm,macromolecular complex,intracellular non-membrane-bounded organelle,intracellular organelle part,ribonucleoprotein complex,cell part	gene expression,translation,organic substance biosynthetic process,biosynthetic process,macromolecule biosynthetic process,primary metabolic process,protein metabolic process,cellular process,cellular metabolic process,metabolic process,cellular protein metabolic process,macromolecule metabolic process,biological_process,cellular macromolecule metabolic process,cellular biosynthetic process,organ…	structural molecule activity,structural constituent of ribosome,molecular_function	5	5	0.88098	-0.182819	17.646	11	991130000	606500000	384630000	2	2	0.82555	-0.276572	18.834	5	74606000	34728000	39878000	5	5	0.8613	-0.215412	14.774	13	750800000	330000000	420800000
	1943	Tb927.7.4050	Tb07.5F10.570	hypothetical protein, conserved		Q57UN5	85.652	3.3	0	3	3	0.855683	-0.224852	0.00183956	9.08643					intracellular organelle,intracellular,intracellular membrane-bounded organelle,cell,cytoplasmic part,cellular_component,intracellular part,membrane-bounded organelle,mitochondrion,organelle,cytoplasm,cell part			2	2	0.860733	-0.216362	47.659	5	322120000	198750000	123370000	3	3	0.84433	-0.244121	33.502	3	52560000	22858000	29701000	2	2	0.8621	-0.214073	22.604	4	162230000	72136000	90093000
	349	Tb927.10.11340;Tb11.v5.0604	Tb10.26.0630	hypothetical protein, conserved		Q389K6	155.73	4.5	0	5	5	0.855988	-0.224338	0.350554	1.51229								3	3	1.03757	0.0532093	14.298	5	78004000	47830000	30174000	4	4	0.90169	-0.149297	21.953	3	42434000	21234000	21200000	4	4	0.67039	-0.576927	11.522	4	57608000	24989000	32619000
	1457	Tb927.3.5410	Tb03.5L5.610	hypothetical protein, conserved		Q580T4	23.48	21.2	0	5	5	0.856019	-0.224285	0.620136	0.689344								4	4	1.08449	0.117021	20.685	7	141850000	88176000	53675000	3	3	0.50173	-0.995017	39.149	3	37158000	18011000	19147000	2	2	1.1528	0.205142	16.386	4	16095000	6724500	9370100
	2496	Tb927.9.8880;Tb927.9.8850	Tb09.211.0630, Tb09.211.0630:mRNA, Tb09.211.0630:pep, chr9contig211.tmp0079c	actin A			41.895	29.3	0	8	8	0.858234	-0.220558	0.0212499	5.5564					intracellular organelle,intracellular,actin cytoskeleton,cell,cytoskeleton,non-membrane-bounded organelle,cellular_component,intracellular part,organelle,cytoplasm,intracellular non-membrane-bounded organelle,cell part	cellular component organization or biogenesis,cellular component organization,cellular process,cytoskeleton organization,biological_process,organelle organization	structural constituent of cytoskeleton,structural molecule activity,molecular_function	5	5	0.885504	-0.175429	24.856	7	222590000	139560000	83036000	8	8	0.82128	-0.284054	29.627	10	286570000	137360000	149210000	6	6	0.86923	-0.20219	16.655	10	394480000	170710000	223770000
	1144	Tb927.11.6540	Tb11.02.4390, Tb11.02.4390:mRNA, Tb11.02.4390:pep	hypothetical protein, conserved		Q385B5	60.154	8	0	3	3	0.858629	-0.219893	0.267488	1.90245								1	1	1.03981	0.0563262	1.7591	2	42849000	26852000	15997000	3	3	0.82109	-0.284388	28.812	3	25836000	10651000	15185000	3	3	0.74143	-0.431618	38.689	3	21548000	9329300	12219000
	2443	Tb927.9.5410	Tb09.160.3930, Tb09.160.3930:mRNA, Tb09.160.3930:pep, chr9contig160.tmp0304	hypothetical protein, conserved		Q38F14	34.163	11.1	0	4	3	0.859143	-0.219029	0.570473	0.809769								2	2	0.553342	-0.853756	71.12	2	72981000	40881000	32100000	3	2	1.1684	0.224534	48.469	2	2621800	1112500	1509300	3	2	0.98087	-0.0278662	27.669	4	71668000	26963000	44705000
	941	Tb927.11.16220	Tb11.01.7900, Tb11.01.7900:mRNA, Tb11.01.7900:pep	hypothetical protein, conserved		Q381G4	22.002	26.7	0	5	5	0.859199	-0.218936	0.207148	2.27126					intracellular organelle,intracellular,intracellular membrane-bounded organelle,cell,cytoplasmic part,cellular_component,intracellular part,membrane-bounded organelle,mitochondrion,organelle,cytoplasm,cell part			3	3	1.01303	0.0186734	3.9136	2	116010000	83556000	32454000	1	1	0.78494	-0.349346		1	14877000	6919900	7957100	3	3	0.79767	-0.326136	177.01	3	361930000	311850000	50086000
	1068	Tb927.11.4540	TRYP_xi-1013a02.q1k_40, Tb11.02.2120, Tb11.02.2120:mRNA, Tb11.02.2120:pep	nucleoporin 48 (TbNup48)	TbNup48	Q385W3	48.494	9.5	0	3	3	0.859311	-0.218748	0.328534	1.60588					organelle envelope,intracellular organelle,intracellular,protein complex,pore complex,membrane part,integral component of membrane,membrane,intracellular membrane-bounded organelle,cell,nuclear envelope,endomembrane system,intrinsic component of membrane,nuclear pore,cellular_component,intracellular part,membrane-bounded organelle,organelle part,organelle,macromolecular complex,nuclear part,envel…		molecular_function,protein binding,binding	2	2	0.770297	-0.376513	35.961	5	157130000	89126000	68000000	2	2	0.75677	-0.402073	48.029	3	79595000	32735000	46860000	3	3	1.0885	0.122341	14.196	3	26518000	9061200	17457000
	931	Tb927.11.15950	Tb11.01.7590, Tb11.01.7590:mRNA, Tb11.01.7590:pep	amino acid transporter, putative		Q381J1	54.191	16.6	0	6	4	0.859645	-0.218187	0.158263	2.6596					membrane part,integral component of membrane,membrane,intrinsic component of membrane,cellular_component	organic substance transport,anion transport,amino acid transport,transport,establishment of localization,ion transport,single-organism localization,organic anion transport,localization,nitrogen compound transport,single-organism process,organic acid transport,single-organism transport,biological_process,carboxylic acid transport	amine transmembrane transporter activity,transporter activity,active transmembrane transporter activity,molecular_function,transmembrane transporter activity,substrate-specific transmembrane transporter activity,substrate-specific transporter activity	4	3	0.750469	-0.414136	31.496	9	609210000	339180000	270030000	4	2	0.90482	-0.144297	8.1866	7	479780000	202850000	276930000	5	3	0.93554	-0.0961288	18.906	8	144950000	56472000	88476000
	526	Tb927.10.2930	TRYP_x-70a06.p2kb545_625, Tb10.70.4650	hypothetical protein, conserved		Q38BV2	80.866	19.9	0	8	8	0.859883	-0.217787	0.337193	1.56835								8	8	0.760283	-0.395392	17.54	8	427480000	279820000	147660000	2	2	1.0944	0.13014	16.136	2	211950000	85766000	126190000	6	6	0.76413	-0.38811	23.567	11	263360000	109550000	153810000
	1961	Tb927.7.5180;Tb927.7.5170	Tb07.27E10.420	60S ribosomal protein L23a, putative		Q57ZH1	18.17	50.6	0	10	10	0.859943	-0.217688	0.024628	5.34355				Ribosome	intracellular organelle,ribosome,intracellular,cell,non-membrane-bounded organelle,cytoplasmic part,cellular_component,intracellular part,organelle,cytoplasm,macromolecular complex,intracellular non-membrane-bounded organelle,ribonucleoprotein complex,cell part	ribonucleoprotein complex biogenesis,gene expression,translation,organic substance biosynthetic process,biosynthetic process,macromolecule biosynthetic process,cellular component organization or biogenesis,primary metabolic process,ribosome biogenesis,protein metabolic process,cellular process,cellular component biogenesis,cellular metabolic process,metabolic process,cellular protein metabolic pr…	structural molecule activity,nucleic acid binding,structural constituent of ribosome,molecular_function,RNA binding,heterocyclic compound binding,binding,organic cyclic compound binding	9	9	0.852806	-0.229711	33.119	16	2030100000	1241300000	788800000	8	8	0.89982	-0.152292	40.373	11	171500000	72235000	99261000	8	8	0.82871	-0.271061	11.961	12	633960000	266400000	367560000
	1120	Tb927.11.6000	Tb11.02.3810, Tb11.02.3810:mRNA, Tb11.02.3810:pep, Tb11.212.0250	hypothetical protein, conserved		Q385G8	40.82	28.8	0	10	10	0.860002	-0.217589	0.0374177	4.74013					intracellular organelle,ribosome,intracellular,intracellular membrane-bounded organelle,cell,non-membrane-bounded organelle,cytoplasmic part,cellular_component,intracellular part,membrane-bounded organelle,mitochondrion,organelle,cytoplasm,macromolecular complex,intracellular non-membrane-bounded organelle,ribonucleoprotein complex,cell part	gene expression,translation,organic substance biosynthetic process,biosynthetic process,macromolecule biosynthetic process,primary metabolic process,protein metabolic process,cellular process,cellular metabolic process,metabolic process,cellular protein metabolic process,macromolecule metabolic process,biological_process,cellular macromolecule metabolic process,cellular biosynthetic process,organ…	structural molecule activity,structural constituent of ribosome,molecular_function	8	8	0.877501	-0.188528	16.806	12	322490000	207080000	115410000	7	7	0.81068	-0.302796	14.987	9	73773000	33985000	39787000	7	7	0.89413	-0.161443	9.2211	12	236930000	99117000	137810000
	1038	Tb927.11.3570	Tb11.02.1070, Tb11.02.1070:mRNA, Tb11.02.1070:pep	aminopeptidase, putative,metallo-peptidase, Clan MA(E) Family M1		Q386F5	98.098	4.6	0	3	3	0.860514	-0.216729	0.553706	0.852808						primary metabolic process,proteolysis,protein metabolic process,metabolic process,macromolecule metabolic process,biological_process,organic substance metabolic process	metallopeptidase activity,cation binding,transition metal ion binding,hydrolase activity,peptidase activity, acting on L-amino acid peptides,exopeptidase activity,peptidase activity,metal ion binding,molecular_function,zinc ion binding,catalytic activity,ion binding,metalloexopeptidase activity,binding	2	2	1.06347	0.0887763		1	3692900	2340100	1352800	2	2	1.0661	0.0923428	52.432	2	8475100	2848600	5626500	2	2	0.56202	-0.831307	16.782	3	18687000	9391500	9295900
	1543	Tb927.4.3070	Tb04.2H8.690	hypothetical protein, conserved		Q583Y4	51.431	15	0	5	5	0.86063	-0.216535	0.127763	2.96846					intracellular organelle,intracellular,intracellular membrane-bounded organelle,cell,cytoplasmic part,cellular_component,intracellular part,membrane-bounded organelle,mitochondrion,organelle,cytoplasm,cell part			3	3	0.930319	-0.104202	32.128	3	84742000	53926000	30816000	2	2	0.89488	-0.160234	27.484	2	43846000	18726000	25120000	5	5	0.76569	-0.385168	23.655	4	93016000	40794000	52221000
	2399	Tb927.9.2560	Tb09.160.1220, Tb09.160.1220:mRNA, Tb09.160.1220:pep, chr9contig160.tmp0122c	hypothetical protein, conserved		Q38FR4	32.586	16.3	0	4	4	0.861631	-0.214857	0.343577	1.54129					membrane part,integral component of membrane,membrane,intrinsic component of membrane,cellular_component			4	4	0.68306	-0.549916	31.799	4	171210000	105670000	65544000	4	4	0.91223	-0.13253	28.677	4	64895000	28154000	36741000	3	3	1.0266	0.0378742	14.205	8	91680000	35938000	55742000
	2480	Tb927.9.7830	Tb09.v1.0420, Tb09.v1.0420:mRNA, Tb09.v1.0420:pep	hypothetical protein, conserved		Q38EH2	22.986	42.4	0	10	10	0.861665	-0.2148	0.248948	2.00608					organelle envelope,intracellular organelle,intracellular,mitochondrial envelope,organelle membrane,mitochondrial part,membrane,intracellular membrane-bounded organelle,cell,cytoplasmic part,mitochondrial membrane,cellular_component,intracellular part,membrane-bounded organelle,organelle part,mitochondrion,organelle,cytoplasm,envelope,intracellular organelle part,cell part			4	4	0.951837	-0.0712135	50.918	5	1074100000	713770000	360340000	7	7	0.71619	-0.481586	39.224	4	175020000	84856000	90160000	10	10	0.93848	-0.0916021	14.624	11	811260000	335070000	476190000
	1105	Tb927.11.5640	Tb11.02.3350, Tb11.02.3350:mRNA, Tb11.02.3350:pep, Tb11.212.0710	hypothetical protein, conserved		Q385K4	102.77	8.5	0	7	7	0.86202	-0.214208	0.102472	3.28669								3	3	0.820412	-0.28558	22.442	4	80920000	52405000	28515000	3	3	0.81698	-0.291627	23.37	2	36084000	15670000	20414000	5	5	0.95567	-0.0654156	46.84	7	74971000	24111000	50860000
	780	Tb927.11.11120	Tb11.01.2910, Tb11.01.2910:mRNA, Tb11.01.2910:pep	hypothetical protein, conserved		Q383G6	22.452	25.8	0	4	4	0.862148	-0.213993	0.468489	1.09391					intracellular organelle,intracellular,intracellular membrane-bounded organelle,cell,cytoplasmic part,cellular_component,intracellular part,membrane-bounded organelle,mitochondrion,organelle,cytoplasm,cell part			2	2	0.921489	-0.117961	11.778	2	59462000	35907000	23555000	3	3	1.1075	0.147307	9.9864	3	38495000	15178000	23317000	3	3	0.62793	-0.671324	79.821	3	137040000	63141000	73901000
	2388	Tb927.9.1850;Tb927.9.1810	Tb09.160.0710, Tb09.160.0710:mRNA, Tb09.160.0710:pep, chr9contig160.tmp0070c	60S ribosomal protein L35, putative			15.144	28.3	0	5	5	0.862333	-0.213683	0.0711832	3.81232				Ribosome	intracellular organelle,ribosome,intracellular,cell,non-membrane-bounded organelle,cytoplasmic part,cellular_component,intracellular part,organelle,cytoplasm,macromolecular complex,intracellular non-membrane-bounded organelle,ribonucleoprotein complex,cell part	gene expression,translation,organic substance biosynthetic process,biosynthetic process,macromolecule biosynthetic process,primary metabolic process,protein metabolic process,cellular process,cellular metabolic process,metabolic process,cellular protein metabolic process,macromolecule metabolic process,biological_process,cellular macromolecule metabolic process,cellular biosynthetic process,organ…	structural molecule activity,structural constituent of ribosome,molecular_function	1	1	0.794092	-0.332622		1	5028000	3464400	1563600	3	3	0.88807	-0.171255	13.04	4	175120000	81863000	93258000	5	5	0.9093	-0.137172	10.99	5	673510000	287330000	386180000
	1078	Tb927.11.4850	Tb11.02.2460, Tb11.02.2460:mRNA, Tb11.02.2460:pep	hypothetical protein, conserved		Q385T3	50.425	12.4	0	5	5	0.862541	-0.213335	0.285824	1.8068					intracellular organelle,intracellular,membrane part,integral component of membrane,membrane,intracellular membrane-bounded organelle,cell,cytoplasmic part,intrinsic component of membrane,cellular_component,intracellular part,membrane-bounded organelle,mitochondrion,organelle,cytoplasm,cell part		heat shock protein binding,molecular_function,protein binding,binding	4	4	0.703433	-0.507516	18.511	4	162240000	60818000	101420000	3	3	0.93812	-0.0921556	37.615	4	61511000	24720000	36792000	4	4	0.97243	-0.0403337	18.266	3	96864000	43451000	53412000
	642	Tb927.10.7020	TRYPtp6k15-3d06.p1c_536, Tb10.6k15.3720	acid phosphatase, putative		Q38AR1	49.918	7.4	0	2	2	0.862631	-0.213184	0.112036	3.15796							acid phosphatase activity,hydrolase activity,phosphoric ester hydrolase activity,molecular_function,catalytic activity,hydrolase activity, acting on ester bonds,phosphatase activity	2	2	0.783024	-0.352871	25.168	5	101170000	67776000	33399000	2	2	0.94416	-0.0828967	17.535	3	17595000	7543100	10052000	2	2	0.86827	-0.203784	19.85	4	82868000	34923000	47945000
	1335	Tb927.3.1120	Tb03.27F10.90	GTP-binding nuclear protein rtb2, putative (rtb2)	rtb2	Q57WZ3	24.406	51.6	0	16	16	0.863064	-0.21246	0.0111951	6.48098				Ribosome biogenesis in eukaryotes;RNA transport	intracellular,membrane,cell,cellular_component,cell part	organic substance transport,nucleocytoplasmic transport,regulation of biological process,single-organism cellular process,obsolete GTP catabolic process,transport,protein localization,establishment of localization,macromolecule localization,cytoplasmic transport,signaling,response to stimulus,nuclear transport,intracellular signal transduction,cellular response to stimulus,establishment of protei…	guanyl nucleotide binding,nucleoside phosphate binding,GTPase activity,hydrolase activity,anion binding,nucleotide binding,purine ribonucleotide binding,nucleoside-triphosphatase activity,purine ribonucleoside binding,purine nucleoside binding,molecular_function,ribonucleoside binding,hydrolase activity, acting on acid anhydrides, in phosphorus-containing anhydrides,pyrophosphatase activity,hydro…	9	9	0.886682	-0.173511	15.914	15	2781100000	1653700000	1127400000	9	9	0.83971	-0.252037	14.018	11	136380000	60942000	75438000	12	12	0.86344	-0.211832	21.201	13	1064200000	444890000	619360000
	1848	Tb927.7.1080	Tb07.27M11.140	hypothetical protein, conserved		Q57WU2	40.968	25.8	0	6	6	0.863307	-0.212054	0.402659	1.31237					intracellular organelle,intracellular,intracellular membrane-bounded organelle,cell,cytoplasmic part,cellular_component,intracellular part,membrane-bounded organelle,mitochondrion,organelle,cytoplasm,cell part			5	5	1.00392	0.00563751	19.954	4	198430000	133970000	64458000	3	3	0.98107	-0.027572	46.589	4	67165000	29752000	37414000	3	3	0.65328	-0.614227	25.192	3	110280000	48144000	62138000
	1823	Tb927.6.4920;Tb927.6.4910;Tb927.6.4900;Tb927.6.4890;Tb927.6.4880;Tb927.6.4870;Tb927.6.4860;Tb927.6.4850;Tb927.6.4840	Tb06.30P15.570	S-adenosylmethionine synthetase, putative (METK1)	METK1		43.54	10.6	0	3	3	0.863406	-0.211888	0.280045	1.83627				Metabolic pathways;Cysteine and methionine metabolism;Biosynthesis of amino acids;Biosynthesis of secondary metabolites		single-organism cellular process,one-carbon metabolic process,small molecule metabolic process,single-organism metabolic process,cellular process,cellular metabolic process,metabolic process,single-organism process,biological_process	methionine adenosyltransferase activity,nucleoside phosphate binding,anion binding,nucleotide binding,ATP binding,purine ribonucleotide binding,transferase activity,transferase activity, transferring alkyl or aryl (other than methyl) groups,purine ribonucleoside binding,purine nucleoside binding,molecular_function,ribonucleoside binding,small molecule binding,catalytic activity,heterocyclic compo…	0	0				0	0	0	0	1	1	0.80574	-0.311614		1	17085000	9357600	7727800	3	3	0.9252	-0.112163	48.454	4	117490000	46055000	71433000
	567	Tb927.10.430	TRYP_x-70a06.p2kb545_1085, Tb10.70.7900	hypothetical protein, conserved		Q38CJ5	41.585	6.7	0	3	3	0.864182	-0.210593	0.22309	2.1643					intracellular organelle,intracellular,intracellular membrane-bounded organelle,cell,cytoplasmic part,cellular_component,intracellular part,membrane-bounded organelle,mitochondrion,organelle,cytoplasm,cell part	response to stress,response to stimulus,oxidation-reduction process,single-organism metabolic process,response to oxidative stress,metabolic process,single-organism process,biological_process	heme binding,peroxidase activity,molecular_function,oxidoreductase activity,oxidoreductase activity, acting on peroxide as acceptor,antioxidant activity,catalytic activity,heterocyclic compound binding,binding,organic cyclic compound binding,tetrapyrrole binding	1	1	0.942863	-0.0848807	26.617	5	150400000	93862000	56541000	3	3	0.93626	-0.0950189	20.995	4	34982000	14132000	20851000	3	3	0.73109	-0.451879	29.679	3	105010000	46132000	58883000
	331	Tb927.10.10610	Tb10.406.0290	protein tyrosine phosphatase, putative		Q389R7	25.449	33.2	0	7	7	0.864286	-0.21042	0.000283331	11.7852	X	X		Fatty acid metabolism;Biosynthesis of unsaturated fatty acids;Fatty acid elongation;Biosynthesis of secondary metabolites	organelle envelope,intracellular organelle,intracellular,organelle inner membrane,mitochondrial envelope,organelle membrane,mitochondrial part,membrane,intracellular membrane-bounded organelle,cell,mitochondrial inner membrane,cytoplasmic part,mitochondrial membrane,cellular_component,intracellular part,membrane-bounded organelle,organelle part,mitochondrion,organelle,cytoplasm,envelope,intracell…		protein tyrosine phosphatase activity,hydrolase activity,phosphoric ester hydrolase activity,phosphoprotein phosphatase activity,molecular_function,catalytic activity,hydrolase activity, acting on ester bonds,phosphatase activity	5	5	0.864603	-0.20989	21.279	19	5224700000	3254800000	1969900000	7	7	0.86047	-0.216803	11.282	25	810310000	360010000	450300000	6	6	0.8678	-0.204566	13.801	17	611310000	262720000	348590000
	1142	Tb927.11.6510;Tb927.11.6500	Tb11.02.4360, Tb11.02.4360:mRNA, Tb11.02.4360:pep	40S ribosomal protein S21, putative		Q385B8	21.118	25.8	0	3	3	0.865662	-0.208124	0.0115505	6.4359					intracellular organelle,ribosome,intracellular,cell,non-membrane-bounded organelle,cytoplasmic part,cellular_component,intracellular part,organelle,cytoplasm,macromolecular complex,intracellular non-membrane-bounded organelle,ribonucleoprotein complex,cell part	gene expression,translation,organic substance biosynthetic process,biosynthetic process,macromolecule biosynthetic process,primary metabolic process,protein metabolic process,cellular process,cellular metabolic process,metabolic process,cellular protein metabolic process,macromolecule metabolic process,biological_process,cellular macromolecule metabolic process,cellular biosynthetic process,organ…	structural molecule activity,structural constituent of ribosome,molecular_function	2	2	0.87108	-0.199123	7.9131	7	187010000	121520000	65489000	3	3	0.84036	-0.250921	13.938	9	258500000	119050000	139450000	3	3	0.88618	-0.174328	12.543	9	605700000	266400000	339300000
	243	Tb927.3.2340;Tb11.v5.0818	Tb03.48O8.580	peroxin-2,glycosome import protein (gim1) (PEX2)	PEX2	Q582U7	37.747	27.7	0	6	6	0.866802	-0.206225	0.435663	1.19871	X	X		Peroxisome	peroxisomal membrane,intracellular organelle,intracellular,glycosome membrane,glycosome,microbody part,organelle membrane,membrane,intracellular membrane-bounded organelle,cell,peroxisomal part,cytoplasmic part,cellular_component,intracellular part,membrane-bounded organelle,microbody,organelle part,bounding membrane of organelle,organelle,cytoplasm,microbody membrane,peroxisome,intracellular org…	organic substance transport,glycolytic process,monocarboxylic acid metabolic process,single-organism cellular process,transport,protein localization,generation of precursor metabolites and energy,peroxisome organization,establishment of localization,macromolecule localization,carbohydrate metabolic process,carbohydrate catabolic process,cellular component organization or biogenesis,primary metabo…	cation binding,transition metal ion binding,metal ion binding,molecular_function,zinc ion binding,ion binding,protein binding,binding	4	4	1.08085	0.112163	10.084	6	269550000	174580000	94966000	4	4	0.65458	-0.611359	24.958	4	80704000	34492000	46211000	6	6	0.92052	-0.119479	23.21	8	507270000	208000000	299270000
	2306	Tb927.9.11270	Tb09.211.2570, Tb09.211.2570:mRNA, Tb09.211.2570:pep, chr9contig211.tmp0295	T-complex protein 1, eta subunit, putative,t- complex protein 1 (eta subunit), putative (TCP-1-eta)	TCP-1-eta	Q38DP9	61.471	6.2	0.0026918	3	3	0.867576	-0.204937	0.23001	2.12023					intracellular,protein complex,cytosol,cell,cytosolic part,cytoplasmic part,cellular_component,intracellular part,cytoplasm,macromolecular complex,chaperonin-containing T-complex,cell part	regulation of biological process,single-organism cellular process,primary metabolic process,protein folding,protein metabolic process,cellular process,regulation of cell cycle,cellular metabolic process,biological regulation,cell cycle,metabolic process,regulation of cellular process,cellular protein metabolic process,macromolecule metabolic process,single-organism process,biological_process,cell…	nucleoside phosphate binding,anion binding,nucleotide binding,ATP binding,purine ribonucleotide binding,purine ribonucleoside binding,purine nucleoside binding,molecular_function,ribonucleoside binding,unfolded protein binding,small molecule binding,heterocyclic compound binding,ribonucleotide binding,nucleoside binding,carbohydrate derivative binding,ion binding,purine nucleotide binding,protein…	1	1	0.822233	-0.28238		1	21029000	13075000	7954100	1	1				0	0	0	0	2	2	0.91542	-0.127494	23.389	2	66463000	30237000	36226000
	2367	Tb927.9.14430	Tb09.211.4890, Tb09.211.4890:mRNA, Tb09.211.4890:pep, chr9contig211.tmp0537c	casein kinase II, putative		Q38D21	41.017	8.6	0	2	2	0.868458	-0.203472	0.643932	0.63502				Ribosome biogenesis in eukaryotes	intracellular organelle,intracellular,organelle lumen,membrane-enclosed lumen,intracellular organelle lumen,intracellular membrane-bounded organelle,cell,nuclear lumen,nucleolus,non-membrane-bounded organelle,cellular_component,intracellular part,membrane-bounded organelle,organelle part,organelle,nuclear part,intracellular non-membrane-bounded organelle,intracellular organelle part,nucleus,cell …	protein modification process,primary metabolic process,phosphate-containing compound metabolic process,protein metabolic process,macromolecule modification,cellular process,phosphorylation,cellular metabolic process,phosphorus metabolic process,metabolic process,growth,cellular protein metabolic process,macromolecule metabolic process,cellular protein modification process,biological_process,cellu…	nucleoside phosphate binding,phosphotransferase activity, alcohol group as acceptor,transferase activity, transferring phosphorus-containing groups,anion binding,nucleotide binding,ATP binding,purine ribonucleotide binding,transferase activity,purine ribonucleoside binding,protein serine/threonine kinase activity,purine nucleoside binding,molecular_function,ribonucleoside binding,small molecule b…	1	1	0.531689	-0.911346		1	16629000	8299200	8329800	1	1	1.2998	0.37829		1	10477000	3684900	6792200	2	2	0.94779	-0.0773607	30.032	2	35481000	10978000	24504000
	2502	Tb927.9.9310	Tb09.211.0950, Tb09.211.0950:mRNA, Tb09.211.0950:pep, chr9contig211.tmp0115c	hypothetical protein, conserved		Q38E61	106.49	3.6	0	2	2	0.869898	-0.201081	0.0470976	4.4082					intracellular organelle,intracellular,intracellular membrane-bounded organelle,cell,cytoplasmic part,cellular_component,intracellular part,membrane-bounded organelle,mitochondrion,organelle,cytoplasm,cell part			2	2	0.817127	-0.291368	30.203	2	34829000	22900000	11929000	1	1	0.89416	-0.161395		1	17649000	7017300	10632000	1	1	0.90095	-0.150481		1	7240000	2731100	4508900
	122	Tb927.6.4980;Tb11.0390;Tb11.0290	Tb06.30P15.510	40S ribosomal protein S14 (RPS14)	RPS14	Q4FKG9	15.513	27.8	0	6	6	0.869917	-0.20105	0.00155749	9.32656				Ribosome	intracellular organelle,ribosome,intracellular,cell,non-membrane-bounded organelle,ribosomal subunit,cytoplasmic part,cellular_component,intracellular part,organelle part,small ribosomal subunit,organelle,cytoplasm,macromolecular complex,intracellular non-membrane-bounded organelle,intracellular organelle part,ribonucleoprotein complex,cell part	gene expression,translation,organic substance biosynthetic process,biosynthetic process,macromolecule biosynthetic process,primary metabolic process,protein metabolic process,cellular process,cellular metabolic process,metabolic process,cellular protein metabolic process,macromolecule metabolic process,biological_process,cellular macromolecule metabolic process,cellular biosynthetic process,organ…	structural molecule activity,structural constituent of ribosome,molecular_function	4	4	0.870701	-0.199751	27.539	6	1160300000	751920000	408360000	6	6	0.87783	-0.187987	33.96	11	419940000	193170000	226770000	6	6	0.8613	-0.215412	15.801	11	1836300000	791840000	1044400000
	583	Tb927.10.5120	TRYP_x-70a06.p2kb545_282, Tb10.70.2090	KREPA6,RNA-editing complex protein (KREPA6)	KREPA6	Q38B90	18.09	29.3	0	3	3	0.870692	-0.199766	0.292534	1.77332					intracellular organelle,intracellular,mitochondrial mRNA editing complex,protein complex,mRNA editing complex,mitochondrial part,intracellular membrane-bounded organelle,cell,cytoplasmic part,cellular_component,intracellular part,membrane-bounded organelle,organelle part,mitochondrion,organelle,cytoplasm,macromolecular complex,intracellular organelle part,cell part	nucleobase-containing compound metabolic process,nucleic acid metabolic process,primary metabolic process,RNA modification,cellular nitrogen compound metabolic process,nitrogen compound metabolic process,cellular aromatic compound metabolic process,macromolecule modification,cellular process,heterocycle metabolic process,cellular metabolic process,metabolic process,organic cyclic compound metabol…	structure-specific DNA binding,nucleic acid binding,hydrolase activity,molecular_function,nuclease activity,RNA binding,DNA binding,catalytic activity,heterocyclic compound binding,endonuclease activity,single-stranded DNA binding,hydrolase activity, acting on ester bonds,binding,organic cyclic compound binding	3	3	0.754945	-0.405557	13.064	3	211630000	134560000	77070000	2	2	0.8327	-0.264131		1	8996500	4095200	4901200	1	1	1.05	0.0703893		1	12104000	4740100	7363600
	1252	Tb927.2.1680;Tb927.2.1560		cyclophilin-type peptidyl-prolyl cis-trans isomerase, putative		Q585R9	21.165	71.4	0	13	13	0.870894	-0.19943	0.00560294	7.4796						primary metabolic process,protein folding,protein metabolic process,cellular process,cellular metabolic process,metabolic process,cellular protein metabolic process,macromolecule metabolic process,biological_process,cellular macromolecule metabolic process,organic substance metabolic process	peptidyl-prolyl cis-trans isomerase activity,isomerase activity,molecular_function,cis-trans isomerase activity,catalytic activity	9	9	0.878194	-0.187388	12.982	10	2557400000	1632600000	924750000	11	11	0.85309	-0.22923	15.915	23	843850000	364720000	479120000	10	10	0.88168	-0.181673	12.401	19	2030800000	839470000	1191300000
	1321	Tb927.2.5760		hypothetical protein, conserved		Q586D0	330.07	6.6	0	5	5	0.87115	-0.199007	0.0216209	5.53143								4	4	0.840901	-0.249991	37.069	4	248170000	163410000	84757000	5	5	0.87051	-0.200067	21.044	5	123980000	50837000	73141000	3	3	0.90315	-0.146962	16.858	6	118440000	47427000	71018000
	877	Tb927.11.14080	Tb11.01.5660, Tb11.01.5660:mRNA, Tb11.01.5660:pep	cyclin 2,G1 cyclin (CYC2)	CYC2	Q382C9	24.301	22.3	0	4	4	0.871178	-0.19896	0.128062	2.96509					cyclin-dependent protein kinase holoenzyme complex,intracellular,protein complex,transferase complex,cell,catalytic complex,cellular_component,intracellular part,protein kinase complex,macromolecular complex,cell part	protein modification process,regulation of biological process,single-organism cellular process,regulation of cellular protein metabolic process,primary metabolic process,phosphate-containing compound metabolic process,regulation of cyclin-dependent protein serine/threonine kinase activity,regulation of catalytic activity,protein metabolic process,macromolecule modification,cellular process,phosph…	kinase regulator activity,cyclin binding,protein kinase binding,enzyme regulator activity,protein kinase regulator activity,molecular_function,kinase binding,cyclin-dependent protein serine/threonine kinase regulator activity,enzyme binding,protein binding,binding,molecular function regulator	2	2	0.892698	-0.163756	5.1134	2	104900000	68456000	36445000	2	2	0.94398	-0.0831718	17.146	3	26317000	10095000	16222000	2	2	0.78461	-0.349952	91.464	3	83851000	38242000	45609000
	1072	Tb927.11.4680	TRYP_xi-1013a02.q1k_19, Tb11.02.2280, Tb11.02.2280:mRNA, Tb11.02.2280:pep	hypothetical protein, conserved		Q385U9	40.02	38.4	0	11	11	0.871202	-0.19892	0.0469576	4.4125					intracellular organelle,intracellular,membrane,intracellular membrane-bounded organelle,cell,cytoplasmic part,cellular_component,intracellular part,membrane-bounded organelle,mitochondrion,organelle,cytoplasm,cell part			11	11	0.819001	-0.288063	15.683	17	785280000	501390000	283880000	7	7	0.89496	-0.160105	15.065	10	185750000	83672000	102080000	8	8	0.90213	-0.148593	22.891	18	243810000	100490000	143320000
	660	Tb927.10.7610	TRYPtp6k15-3d06.p1c_438, Tb10.6k15.3040	hypothetical protein, conserved		Q38AK3	165.1	3.3	0	4	4	0.871297	-0.198764	0.539605	0.890024					intracellular organelle,intracellular,intracellular membrane-bounded organelle,cell,cytoplasmic part,cellular_component,intracellular part,membrane-bounded organelle,mitochondrion,organelle,cytoplasm,cell part			3	3	0.715461	-0.483055	11.823	3	80291000	50311000	29980000	3	3	1.2684	0.34301	48.419	3	28057000	11980000	16078000	2	2	0.72888	-0.456247	4.4805	2	65490000	29712000	35778000
	549	Tb927.10.360	TRYP_x-70a06.p2kb545_1095, Tb10.70.7980	hypothetical protein, conserved		Q38CK2	33.791	13.2	0	4	4	0.871498	-0.198431	0.655557	0.609206								3	3	0.514324	-0.959251	75.645	4	201660000	95927000	105730000	3	3	1.0822	0.113967	29.288	3	35895000	15442000	20453000	3	3	1.1892	0.249991	18.971	3	124230000	53770000	70458000
	539	Tb927.10.3280;Tb927.9.2020	233.t00829, Tb10.70.4155	60S ribosomal proteins L38, putative		Q38BR9	9.5664	30.5	0	5	5	0.871595	-0.19827	0.0724893	3.78609				Ribosome	intracellular organelle,ribosome,intracellular,cell,non-membrane-bounded organelle,cytoplasmic part,cellular_component,intracellular part,organelle,cytoplasm,macromolecular complex,intracellular non-membrane-bounded organelle,ribonucleoprotein complex,cell part	gene expression,translation,organic substance biosynthetic process,biosynthetic process,macromolecule biosynthetic process,primary metabolic process,protein metabolic process,cellular process,cellular metabolic process,metabolic process,cellular protein metabolic process,macromolecule metabolic process,biological_process,cellular macromolecule metabolic process,cellular biosynthetic process,organ…	structural molecule activity,structural constituent of ribosome,molecular_function	2	2	0.941442	-0.0870554	1.6704	2	391970000	244680000	147290000	3	3	0.82862	-0.271217	2.7199	3	78560000	32791000	45769000	4	4	0.84878	-0.236537	14.313	4	235390000	96415000	138970000
	2343	Tb927.9.13200	Tb09.211.4070, Tb09.211.4070:mRNA, chr9contig211.tmp0451c	unspecified product		Q38DA1	19.711	16.4	0	2	2	0.871718	-0.198067	0.0316858	4.98002								2	2	0.868056	-0.204141	17.029	3	95710000	55784000	39926000	2	2	0.83661	-0.257373	9.9773	3	32067000	13901000	18167000	2	2	0.91213	-0.132689	13.741	5	57155000	26341000	30814000
	1382	Tb927.3.2950	Tb03.27C5.410	ribonuclease inhibitor- like protein,leucine-rich repeat protein (LRRP), putative		Q57ZL7	83.837	5.5	0	3	3	0.87184	-0.197864	0.215844	2.21194								3	3	0.761093	-0.393855	11.635	3	55722000	35697000	20025000	1	1	0.99268	-0.0105994	9.5949	3	11609000	4977500	6631300	1	1	0.87713	-0.189137	6.8252	2	18891000	8547000	10344000
	506	Tb927.10.2240	TRYP_x-70a06.p2kb545_749, Tb10.70.5500	hypothetical protein, conserved		Q38C20	66.352	18.7	0	9	9	0.872668	-0.196495	0.0470501	4.40966					intracellular,cell,cellular_component,cell part	transport,establishment of localization,localization,biological_process		7	7	0.911245	-0.134089	20.485	12	378200000	222880000	155330000	8	8	0.8225	-0.281912	8.7181	11	103380000	45592000	57789000	6	6	0.8867	-0.173482	28.195	10	176670000	75522000	101150000
	754	Tb927.11.10510	Tb11.01.2280, Tb11.01.2280:mRNA, Tb11.01.2280:pep	ubiquinone biosynthesis methyltransferase, putative		Q383M8	32.094	45.5	0	12	12	0.872741	-0.196374	0.0101669	6.61998				Metabolic pathways;Ubiquinone and other terpenoid-quinone biosynthesis;Biosynthesis of secondary metabolites	intracellular organelle,intracellular,intracellular membrane-bounded organelle,cell,cytoplasmic part,cellular_component,intracellular part,membrane-bounded organelle,mitochondrion,organelle,cytoplasm,cell part	ubiquinone metabolic process,single-organism cellular process,oxidoreduction coenzyme metabolic process,quinone metabolic process,biosynthetic process,coenzyme metabolic process,cofactor biosynthetic process,small molecule metabolic process,single-organism metabolic process,cellular process,cellular metabolic process,cellular ketone metabolic process,metabolic process,single-organism process,coen…	C-methyltransferase activity,transferase activity,transferase activity, transferring one-carbon groups,molecular_function,2-polyprenyl-6-methoxy-1,4-benzoquinone methyltransferase activity,catalytic activity,quinone cofactor methyltransferase activity,methyltransferase activity	11	11	0.894614	-0.160662	41.682	24	2469200000	1513200000	956000000	10	10	0.85284	-0.229653	24.923	23	830080000	360200000	469880000	9	9	0.87127	-0.198808	29.086	32	1476100000	627880000	848250000
	2431	Tb927.9.4660	Tb09.160.3260, Tb09.160.3260:mRNA, Tb09.160.3260:pep, chr9contig160.tmp0258	hypothetical protein, conserved		Q38F77	55.558	3.4	0	2	2	0.873098	-0.195785	0.314116	1.67063								1	1	0.712251	-0.489543		1	43994000	26170000	17824000	2	2	0.96534	-0.0508909	25.796	3	37837000	14753000	23085000	2	2	0.968	-0.046921	12.096	2	101450000	40409000	61040000
	1723	Tb927.6.1440	Tb06.3A7.1270	hypothetical protein, conserved		Q585A3	29.996	12.8	0	2	2	0.87388	-0.194492	0.0592735	4.07647					intracellular organelle,intracellular,intracellular membrane-bounded organelle,cell,cytoplasmic part,cellular_component,intracellular part,membrane-bounded organelle,mitochondrion,organelle,cytoplasm,cell part			1	1	0.857265	-0.222186	12.59	3	210830000	115840000	94995000	1	1	0.83329	-0.263109		1	7718400	3264100	4454300	2	2	0.93421	-0.0981812	58.11	2	46183000	18375000	27808000
	335	Tb927.10.10740	Tb10.406.0140	hypothetical protein, conserved		Q389Q4	70.02	10.6	0	5	5	0.874475	-0.193511	0.394987	1.34012					intracellular organelle,intracellular,intracellular membrane-bounded organelle,cell,cytoplasmic part,cellular_component,intracellular part,membrane-bounded organelle,mitochondrion,organelle,cytoplasm,cell part			3	3	1.04335	0.0612249	42.054	3	36520000	25279000	11241000	2	2	0.68712	-0.541366	12.083	2	15253000	8079000	7174100	4	4	0.93278	-0.100391	27.031	4	36194000	14022000	22173000
	954	Tb927.11.16640	Tb11.01.8370, Tb11.01.8370:mRNA, Tb11.01.8370:pep	hypothetical protein, conserved		Q381C2	87.372	13.5	0	8	8	0.87471	-0.193124	0.133658	2.90338								7	7	0.787402	-0.344828	34.093	3	197240000	113710000	83528000	2	2	0.89889	-0.153784	0.70368	2	24801000	10822000	13979000	4	4	0.94556	-0.0807591	59.963	4	27525000	11698000	15827000
	2355	Tb927.9.13990	Tb09.211.4540, Tb09.211.4540:mRNA, Tb09.211.4540:pep, chr9contig211.tmp0502c	RNA-binding protein, putative (DRBD2)	DRBD2	Q38D54	34.618	10.5	0	3	3	0.874959	-0.192713	0.53784	0.894752						gene expression,nucleobase-containing compound metabolic process,nucleic acid metabolic process,primary metabolic process,cellular nitrogen compound metabolic process,nitrogen compound metabolic process,cellular aromatic compound metabolic process,cellular process,heterocycle metabolic process,cellular metabolic process,RNA processing,metabolic process,organic cyclic compound metabolic process,ma…	nucleic acid binding,molecular_function,RNA binding,heterocyclic compound binding,binding,organic cyclic compound binding	2	2	0.801925	-0.318461	44.969	3	203320000	108080000	95234000	1	1	1.2395	0.309758		1	8785900	2942100	5843800	1	1	0.67388	-0.569436		1	75046000	36773000	38273000
	2307	Tb927.9.11280	Tb09.211.2580, Tb09.211.2580:mRNA, chr9contig211.tmp0296	unspecified product		Q38DP8	35.601	21.5	0	4	4	0.874975	-0.192687	0.310295	1.68829				Ribosome	intracellular organelle,ribosome,intracellular,cell,non-membrane-bounded organelle,cytoplasmic part,cellular_component,intracellular part,organelle,cytoplasm,macromolecular complex,intracellular non-membrane-bounded organelle,ribonucleoprotein complex,cell part	gene expression,translation,organic substance biosynthetic process,biosynthetic process,macromolecule biosynthetic process,primary metabolic process,protein metabolic process,cellular process,cellular metabolic process,metabolic process,cellular protein metabolic process,macromolecule metabolic process,biological_process,cellular macromolecule metabolic process,cellular biosynthetic process,organ…	structural molecule activity,structural constituent of ribosome,molecular_function	3	3	0.719994	-0.473943	44.767	3	73249000	43275000	29974000	3	3	0.93472	-0.0973938	10.695	3	34983000	16399000	18585000	3	3	0.99535	-0.00672418	5.5236	3	154950000	62117000	92830000
	1844	Tb927.6.950	Tb06.3A7.350	cysteinyl-tRNA synthetase, putative	CysRS	Q585F2	89.376	3.7	0	3	3	0.875011	-0.192628	0.00156326	9.32123				Aminoacyl-tRNA biosynthesis	intracellular,cell,cellular_component,intracellular part,cytoplasm,cell part	gene expression,single-organism cellular process,nucleobase-containing compound metabolic process,nucleic acid metabolic process,translation,organic substance biosynthetic process,biosynthetic process,macromolecule biosynthetic process,primary metabolic process,cellular nitrogen compound metabolic process,cellular amino acid metabolic process,nitrogen compound metabolic process,organic acid metab…	nucleoside phosphate binding,anion binding,nucleotide binding,ATP binding,purine ribonucleotide binding,purine ribonucleoside binding,ligase activity, forming carbon-oxygen bonds,purine nucleoside binding,molecular_function,ribonucleoside binding,small molecule binding,catalytic activity,ligase activity, forming aminoacyl-tRNA and related compounds,ligase activity,heterocyclic compound binding,ri…	2	2	0.884095	-0.177726	9.8176	2	54895000	36059000	18835000	2	2	0.8722	-0.197269	1.7844	2	29313000	14150000	15164000	2	2	0.86881	-0.202887	0.82257	2	87320000	36018000	51303000
	1135	Tb927.11.6400	Tb11.02.4260, Tb11.02.4260:mRNA, Tb11.02.4260:pep	kinesin, putative		Q385C9	108.65	4.7	0	4	4	0.875354	-0.192061	0.0489058	4.35385					kinesin complex,microtubule associated complex,intracellular organelle,intracellular,protein complex,cytoskeletal part,microtubule cytoskeleton,cell,cytoskeleton,non-membrane-bounded organelle,cellular_component,intracellular part,organelle part,organelle,macromolecular complex,intracellular non-membrane-bounded organelle,intracellular organelle part,cell part	single-organism cellular process,microtubule-based movement,movement of cell or subcellular component,cellular process,microtubule-based process,single-organism process,biological_process	nucleoside phosphate binding,hydrolase activity,motor activity,anion binding,nucleotide binding,ATP binding,purine ribonucleotide binding,nucleoside-triphosphatase activity,purine ribonucleoside binding,purine nucleoside binding,molecular_function,ribonucleoside binding,hydrolase activity, acting on acid anhydrides, in phosphorus-containing anhydrides,microtubule motor activity,pyrophosphatase ac…	0	0				0	0	0	0	2	2	0.86643	-0.206845	48.906	2	13111000	5499400	7612000	4	4	0.88437	-0.177278	53.079	4	20030000	7008500	13021000
	1432	Tb927.3.4700	Tb03.48K5.200	hypothetical protein, conserved		Q582R5	42.179	7	0	2	2	0.87599	-0.191014	0.241428	2.05034					intracellular organelle,intracellular,intracellular membrane-bounded organelle,cell,cytoplasmic part,cellular_component,intracellular part,membrane-bounded organelle,mitochondrion,organelle,cytoplasm,cell part			1	1	0.749681	-0.415651		1	8802400	4914400	3888000	1	1	0.91444	-0.12904		1	1026100	490750	535320	2	2	0.98054	-0.0283516	1.2345	2	12436000	5317800	7117900
	1280	Tb927.2.3610		hypothetical protein, conserved		Q586X8	16.06	53.5	0	8	8	0.876459	-0.190242	0.0157891	5.98493					intracellular organelle,intracellular,intracellular membrane-bounded organelle,cell,cytoplasmic part,cellular_component,intracellular part,membrane-bounded organelle,mitochondrion,organelle,cytoplasm,cell part			7	7	0.90629	-0.141956	22.825	29	3024000000	1926700000	1097400000	7	7	0.86032	-0.217055	26.223	23	715840000	320320000	395510000	8	8	0.86351	-0.211715	12.388	40	2551600000	1065200000	1486400000
	661	Tb927.10.7620	TRYPtp6k15-3d06.p1c_437, Tb10.6k15.3030	mitochondrial ATP-dependent zinc metallopeptidase, putative,metallo-peptidase, Clan MA(E) Family M41		Q38AK2	71.088	13.2	0	6	6	0.876871	-0.189563	0.0401384	4.63887					intracellular organelle,intracellular,membrane,intracellular membrane-bounded organelle,cell,cytoplasmic part,cellular_component,intracellular part,membrane-bounded organelle,mitochondrion,organelle,cytoplasm,cell part	protein catabolic process,single-organism cellular process,primary metabolic process,macromolecule catabolic process,proteolysis,protein metabolic process,catabolic process,cellular process,cell cycle,metabolic process,macromolecule metabolic process,single-organism process,organic substance catabolic process,biological_process,organic substance metabolic process	metalloendopeptidase activity,metallopeptidase activity,nucleoside phosphate binding,hydrolase activity,anion binding,nucleotide binding,ATP binding,purine ribonucleotide binding,nucleoside-triphosphatase activity,purine ribonucleoside binding,peptidase activity, acting on L-amino acid peptides,peptidase activity,purine nucleoside binding,molecular_function,ribonucleoside binding,hydrolase activi…	5	5	0.847889	-0.238053	20.511	8	200340000	127190000	73149000	4	4	0.8594	-0.218598	21.596	8	128310000	57468000	70838000	3	3	0.92528	-0.112038	32.868	17	193720000	78398000	115320000
	2447	Tb927.9.5730	Tb09.160.4240, Tb09.160.4240:mRNA, Tb09.160.4240:pep, chr9contig160.tmp0320	nucleosome assembly protein-like protein		Q38EY2	47.584	15.6	0	4	4	0.876876	-0.189556	0.322006	1.63484					intracellular organelle,intracellular,intracellular membrane-bounded organelle,cell,cellular_component,intracellular part,membrane-bounded organelle,organelle,nucleus,cell part	chromosome organization,protein complex subunit organization,macromolecular complex assembly,macromolecular complex subunit organization,protein-DNA complex assembly,chromatin organization,cellular component organization or biogenesis,protein complex biogenesis,protein complex assembly,cellular component assembly,chromatin assembly or disassembly,nucleosome organization,nucleosome assembly,cellul…	histone binding,molecular_function,protein binding,binding	4	4	0.740576	-0.43328	25.614	4	135750000	87043000	48712000	2	2	1.0493	0.0694272	38.956	2	9027100	3983100	5043900	2	2	0.86765	-0.204815	18.403	2	59172000	26435000	32737000
	2288	Tb927.9.10560	Tb09.211.1940, Tb09.211.1940:mRNA, Tb09.211.1940:pep, chr9contig211.tmp0228c	hypothetical protein, conserved	ATOM19	Q38DW0	19.035	34.5	0	7	7	0.876998	-0.189355	0.0172742	5.85524					intracellular organelle,intracellular,intracellular membrane-bounded organelle,cell,cytoplasmic part,cellular_component,intracellular part,membrane-bounded organelle,mitochondrion,organelle,cytoplasm,cell part			3	3	0.881834	-0.181421	13.485	5	1692100000	1055600000	636470000	7	7	0.84883	-0.236452	13.603	9	425320000	187480000	237840000	7	7	0.90113	-0.150193	12.219	8	1579600000	650140000	929510000
	1000	Tb927.11.2530	Tb11.02.0130, Tb11.02.0130:mRNA, Tb11.02.0130:pep	mitochondrial RNA binding complex 1 subunit,kinteoplast poly(A) polymerase complex 1 subunit,mitochondrial edited mRNA stability factor 1 subunit		Q386Q7	84.864	10.4	0	7	7	0.877105	-0.189178	0.092257	3.4382					intracellular organelle,intracellular,intracellular membrane-bounded organelle,cell,cytoplasmic part,cellular_component,intracellular part,membrane-bounded organelle,mitochondrion,organelle,cytoplasm,cell part	gene expression,regulation of mRNA stability,regulation of biological process,mRNA stabilization,nucleobase-containing compound metabolic process,nucleic acid metabolic process,regulation of RNA stability,primary metabolic process,regulation of gene expression,cellular nitrogen compound metabolic process,nitrogen compound metabolic process,cellular aromatic compound metabolic process,cellular pro…	nucleic acid binding,molecular_function,RNA binding,heterocyclic compound binding,binding,organic cyclic compound binding	6	6	0.937207	-0.0935602	15.659	9	283160000	175570000	107590000	2	2	0.80951	-0.304879	13.534	2	31029000	14002000	17027000	3	3	0.8894	-0.169096	15.013	4	34261000	13581000	20680000
	368	Tb927.10.12290	Tb10.389.1450	UDP-Gal or UDP-GlcNAc-dependent glycosyltransferase, putative		Q389B4	43.514	18.9	0	6	6	0.87752	-0.188496	0.21448	2.22109					membrane,cellular_component	glycolipid biosynthetic process,protein modification process,single-organism biosynthetic process,lipoprotein biosynthetic process,membrane lipid biosynthetic process,organophosphate metabolic process,single-organism cellular process,lipid biosynthetic process,organic substance biosynthetic process,membrane lipid metabolic process,biosynthetic process,macromolecule biosynthetic process,carbohydra…	UDP-glycosyltransferase activity,transferase activity, transferring glycosyl groups,transferase activity,galactosyltransferase activity,transferase activity, transferring hexosyl groups,molecular_function,catalytic activity	3	3	0.773156	-0.371169	17.248	3	85738000	53993000	31744000	4	4	0.8785	-0.186886	20.419	4	26942000	11158000	15784000	6	6	0.99486	-0.00743458	14.696	5	57272000	23225000	34046000
	520	Tb927.10.280	Tb10.100.0160	cytochrome oxidase subunit VI (COXVI)	COXVI	Q38CL0	19.154	41.1	0	6	6	0.877676	-0.18824	0.279744	1.83782				Oxidative phosphorylation;Metabolic pathways	intracellular organelle,intracellular,intracellular membrane-bounded organelle,cell,cytoplasmic part,cellular_component,intracellular part,membrane-bounded organelle,mitochondrion,organelle,cytoplasm,cell part	oxidation-reduction process,single-organism metabolic process,metabolic process,single-organism process,biological_process	heme-copper terminal oxidase activity,monovalent inorganic cation transmembrane transporter activity,transporter activity,ion transmembrane transporter activity,molecular_function,oxidoreductase activity,inorganic cation transmembrane transporter activity,oxidoreductase activity, acting on a heme group of donors,catalytic activity,cation transmembrane transporter activity,transmembrane transporte…	4	4	0.976562	-0.0342157	17.652	6	757200000	498320000	258880000	3	3	0.941	-0.0877334	73.838	3	121880000	65578000	56304000	4	4	0.73572	-0.442771	28.853	5	784490000	426390000	358110000
	2378	Tb927.9.15460	Tb09.244.2570, Tb09.244.2570:mRNA, Tb09.244.2570:pep, chr9contig244a01.tmp0257	calcium motive p-type ATPase, putative		Q38CW7	113.97	47.4	0	51	51	0.877787	-0.188057	0.0260682	5.26157					membrane part,integral component of membrane,membrane,cell,intrinsic component of membrane,cellular_component,cell periphery,plasma membrane,cell part	nucleotide metabolic process,single-organism biosynthetic process,ribonucleoside triphosphate metabolic process,purine ribonucleoside biosynthetic process,heterocycle biosynthetic process,purine nucleoside triphosphate metabolic process,organophosphate metabolic process,single-organism cellular process,ribonucleotide metabolic process,ribose phosphate metabolic process,transport,cellular nitrogen…	ATPase activity, coupled,divalent inorganic cation transmembrane transporter activity,calcium-transporting ATPase activity,ATPase activity, coupled to movement of substances,nucleoside phosphate binding,calcium ion transmembrane transporter activity,cation binding,hydrolase activity,cation-transporting ATPase activity,ATPase activity, coupled to transmembrane movement of ions, phosphorylative mec…	47	47	0.84246	-0.24732	19.554	142	14856000000	9055800000	5799900000	40	40	0.88636	-0.174035	22.163	122	6299100000	2714000000	3585100000	46	46	0.90575	-0.142815	20.656	155	5077400000	2145700000	2931800000
	229	Tb927.7.3210;Tb11.v5.0652	Tb07.13M20.90	protein kinase, putative		Q57YD1	70.198	5	0	2	2	0.877797	-0.188041	0.284046	1.81581						protein modification process,primary metabolic process,phosphate-containing compound metabolic process,protein metabolic process,macromolecule modification,cellular process,phosphorylation,cellular metabolic process,phosphorus metabolic process,metabolic process,growth,cellular protein metabolic process,macromolecule metabolic process,cellular protein modification process,biological_process,cellu…	nucleoside phosphate binding,phosphotransferase activity, alcohol group as acceptor,transferase activity, transferring phosphorus-containing groups,anion binding,nucleotide binding,ATP binding,purine ribonucleotide binding,transferase activity,purine ribonucleoside binding,protein serine/threonine kinase activity,purine nucleoside binding,molecular_function,ribonucleoside binding,small molecule b…	2	2	1.05049	0.0710575	32.726	3	27525000	18995000	8530200	2	2	0.79731	-0.326787	92.504	2	4897000	1996600	2900400	1	1	0.80754	-0.308394	67.022	3	15531000	6763400	8767800
	1794	Tb927.6.3800;Tb927.6.3750;Tb927.6.3740	Tb06.4F7.670	heat shock 70 kDa protein, mitochondrial precursor, putative			71.474	88.4	0	88	87	0.878029	-0.18766	0.0105112	6.57193				RNA degradation		primary metabolic process,protein folding,protein metabolic process,cellular process,cellular metabolic process,metabolic process,cellular protein metabolic process,macromolecule metabolic process,biological_process,cellular macromolecule metabolic process,organic substance metabolic process	nucleoside phosphate binding,anion binding,nucleotide binding,ATP binding,purine ribonucleotide binding,purine ribonucleoside binding,purine nucleoside binding,molecular_function,ribonucleoside binding,unfolded protein binding,small molecule binding,heterocyclic compound binding,ribonucleotide binding,nucleoside binding,carbohydrate derivative binding,ion binding,purine nucleotide binding,protein…	75	74	0.899523	-0.152768	20.354	392	117680000000	74791000000	42891000000	82	81	0.8587	-0.219774	20.67	431	39580000000	17326000000	22254000000	82	81	0.87634	-0.190437	18.679	437	98676000000	42128000000	56547000000
	2449	Tb927.9.5890	Tb09.160.4300, Tb09.160.4300:mRNA, Tb09.160.4300:pep, chr9contig160.tmp0325	solanesyl-diphosphate synthase, putative,trans-octaprenyltranstransferase		Q38EX7	39.253	49	0	13	13	0.878405	-0.187042	0.0145406	6.10377					intracellular organelle,intracellular,intracellular membrane-bounded organelle,cell,cytoplasmic part,cellular_component,intracellular part,membrane-bounded organelle,mitochondrion,organelle,cytoplasm,cell part	single-organism biosynthetic process,ubiquinone metabolic process,single-organism cellular process,oxidoreduction coenzyme metabolic process,lipid biosynthetic process,quinone metabolic process,isoprenoid metabolic process,organic substance biosynthetic process,biosynthetic process,coenzyme metabolic process,primary metabolic process,small molecule metabolic process,isoprenoid biosynthetic proces…	trans-octaprenyltranstransferase activity,transferase activity,transferase activity, transferring alkyl or aryl (other than methyl) groups,molecular_function,catalytic activity,trans-hexaprenyltranstransferase activity	10	10	0.857045	-0.222557	15.662	13	972150000	607010000	365140000	8	8	0.90469	-0.144505	22.555	12	165650000	78237000	87412000	8	8	0.87414	-0.194064	16.555	11	623870000	259050000	364820000
	120	Tb11.02.5390b;Tb11.02.5390		mRNA processing protein, putative			120.71	10.1	0	8	8	0.878961	-0.186129	0.363441	1.46021					intracellular organelle,intracellular,intracellular membrane-bounded organelle,cell,cytoplasmic part,cellular_component,intracellular part,membrane-bounded organelle,mitochondrion,organelle,cytoplasm,cell part	gene expression,single-organism cellular process,mitochondrial RNA processing,nucleobase-containing compound metabolic process,nucleic acid metabolic process,cellular component organization or biogenesis,primary metabolic process,cellular nitrogen compound metabolic process,nitrogen compound metabolic process,cellular aromatic compound metabolic process,cellular component organization,single-orga…	nucleic acid binding,mRNA binding,molecular_function,RNA binding,heterocyclic compound binding,binding,organic cyclic compound binding,poly(A) RNA binding	4	4	0.907276	-0.140386	10.868	3	111170000	60394000	50773000	4	4	0.71582	-0.482331	22.062	6	83508000	37626000	45882000	7	7	1.0456	0.064331	61.566	7	58229000	24228000	34001000
	2394	Tb927.9.2320	Tb09.160.1070, Tb09.160.1070:mRNA, Tb09.160.1070:pep, chr9contig160.tmp0107c	hypothetical protein, conserved		Q38FT0	41.498	33.5	0	12	12	0.878962	-0.186128	0.0198021	5.65821						metabolic process,biological_process	transferase activity,transferase activity, transferring one-carbon groups,molecular_function,catalytic activity,methyltransferase activity	10	10	0.893416	-0.162597	26.818	20	627410000	401990000	225420000	8	8	0.84722	-0.239191	22.028	23	378720000	168500000	210220000	10	10	0.89714	-0.156595	33.853	24	490990000	201620000	289360000
	2226	Tb927.8.6480	Tb08.30K1.220	hypothetical protein, conserved		Q57TW5	36.943	9.1	0	4	4	0.879017	-0.186037	0.326048	1.61684					extracellular region,intracellular,cell,cellular_component,intracellular part,cytoplasm,cell part	alpha-amino acid catabolic process,alpha-amino acid metabolic process,glycine catabolic process,single-organism cellular process,primary metabolic process,cellular amino acid metabolic process,nitrogen compound metabolic process,organic acid metabolic process,carboxylic acid metabolic process,organonitrogen compound catabolic process,small molecule metabolic process,catabolic process,single-organ…	transferase activity,transferase activity, transferring one-carbon groups,aminomethyltransferase activity,molecular_function,catalytic activity,methyltransferase activity	2	2	0.720461	-0.473008	6.0761	2	137860000	83197000	54662000	2	2	0.98781	-0.0176945	23.421	4	57664000	23388000	34275000	3	3	0.95435	-0.0674096	8.1795	3	179230000	73001000	106230000
	793	Tb927.11.11380	Tb11.01.3190, Tb11.01.3190:mRNA, Tb11.01.3190:pep	hypothetical protein, conserved		Q383E0	61.504	10	0	4	4	0.879054	-0.185976	0.127812	2.9679					intracellular organelle,intracellular,intracellular membrane-bounded organelle,cell,cytoplasmic part,cellular_component,intracellular part,membrane-bounded organelle,mitochondrion,organelle,cytoplasm,cell part			4	4	0.892538	-0.164014	46.104	8	281750000	180400000	101350000	2	2	0.95222	-0.0706332	13.335	4	164950000	68930000	96017000	2	2	0.79925	-0.323281	15.37	3	133790000	53894000	79899000
	781	Tb927.11.11140	Tb11.01.2930, Tb11.01.2930:mRNA, Tb11.01.2930:pep	hypothetical protein		Q383G4	108.85	9.4	0	8	8	0.879662	-0.184979	0.472104	1.08282							molecular_function,protein binding,binding	5	5	0.668315	-0.581399	55.806	3	57056000	33770000	23287000	4	4	0.9271	-0.109203	23.567	8	82328000	31644000	50685000	2	2	1.0986	0.135666	35.886	4	21610000	7431000	14179000
	1737	Tb927.6.1850	Tb06.28P18.860	quiescin sulfhydryl oxidase (QSOX)	QSOX	Q585M6	58.754	5.1	0	2	2	0.879677	-0.184954	0.0253414	5.30236						regulation of biological process,single-organism cellular process,primary metabolic process,protein folding,protein metabolic process,oxidation-reduction process,single-organism metabolic process,cellular process,cellular metabolic process,biological regulation,cellular homeostasis,metabolic process,regulation of cellular process,cellular protein metabolic process,regulation of biological quality…	thiol oxidase activity,flavin-linked sulfhydryl oxidase activity,molecular_function,oxidoreductase activity, acting on a sulfur group of donors,oxidoreductase activity,catalytic activity,oxidoreductase activity, acting on a sulfur group of donors, oxygen as acceptor	2	2	0.875197	-0.19232	50.508	2	5920800	3653600	2267200	1	1				0	0	0	0	1	1	0.88418	-0.177588	22.101	2	11326000	5314200	6011700
	623	Tb927.10.6190	TRYP_x-70a06.p2kb545_96, Tb10.70.0630	aldehyde dehydrogenase, putative (ALDH)	ALDH	Q38AY7	54.033	34	0	12	12	0.879685	-0.184941	0.541518	0.884918				Lysine degradation;Alanine, aspartate and glutamate metabolism;Butanoate metabolism;Metabolic pathways;Tyrosine metabolism		monocarboxylic acid metabolic process,single-organism cellular process,monocarboxylic acid catabolic process,gamma-aminobutyric acid catabolic process,primary metabolic process,cellular amino acid metabolic process,nitrogen compound metabolic process,organic acid metabolic process,gamma-aminobutyric acid metabolic process,carboxylic acid metabolic process,organonitrogen compound catabolic process…	disulfide oxidoreductase activity,molecular_function,oxidoreductase activity, acting on a sulfur group of donors,oxidoreductase activity,oxidoreductase activity, acting on a sulfur group of donors, NAD(P) as acceptor,peptide disulfide oxidoreductase activity,antioxidant activity,catalytic activity,glutathione-disulfide reductase activity,glutathione disulfide oxidoreductase activity,oxidoreductas…	6	6	0.912659	-0.131853	2.9227	6	729900000	471570000	258330000	3	3	0.63811	-0.648123	40.647	3	19988000	9745800	10242000	6	6	1.1689	0.225152	12.025	3	170330000	64766000	105570000
	736	Tb927.11.10140	Tb11.01.1900, Tb11.01.1900:mRNA, Tb11.01.1900:pep	hypothetical protein, conserved		Q383R5	30.3	28.3	0	6	6	0.879729	-0.184869	0.0115384	6.43741					organelle envelope,intracellular organelle,intracellular,organelle inner membrane,mitochondrial envelope,organelle membrane,mitochondrial part,membrane,intracellular membrane-bounded organelle,cell,mitochondrial inner membrane,cytoplasmic part,mitochondrial membrane,cellular_component,intracellular part,membrane-bounded organelle,organelle part,mitochondrion,organelle,cytoplasm,envelope,intracell…			5	5	0.863558	-0.211635	15.344	15	1025100000	638760000	386300000	4	4	0.87218	-0.197302	18.593	13	189620000	84192000	105430000	6	6	0.90396	-0.145669	16.89	12	281740000	118730000	163000000
	1063	Tb927.11.4430	TRYP_xi-1013a02.q1k_56, Tb11.02.1990, Tb11.02.1990:mRNA, Tb11.02.1990:pep	ferric reductase, putative,ferric reductase transmembrane component, putative		Q385X4	87.382	2.1	0.006087	2	2	0.880315	-0.183909	0.240188	2.05776					membrane part,integral component of membrane,membrane,intrinsic component of membrane,cellular_component	oxidation-reduction process,single-organism metabolic process,metabolic process,single-organism process,biological_process	nucleoside phosphate binding,cofactor binding,cation binding,transition metal ion binding,anion binding,nucleotide binding,flavin adenine dinucleotide binding,metal ion binding,molecular_function,oxidoreductase activity,coenzyme binding,small molecule binding,catalytic activity,heterocyclic compound binding,electron carrier activity,ion binding,binding,organic cyclic compound binding,iron ion bin…	2	2	0.925926	-0.111031		1	17560000	12259000	5300700	0	0				0	0	0	0	1	1	0.83695	-0.256787	28.285	3	10897000	4535300	6361800
	1359	Tb927.3.1940	Tb03.30P12.840	hypothetical protein, conserved		Q57ZB7	49.435	12.8	0	6	6	0.880447	-0.183692	0.00248714	8.6513					intracellular organelle,intracellular,intracellular membrane-bounded organelle,cell,cytoplasmic part,cellular_component,intracellular part,membrane-bounded organelle,mitochondrion,organelle,cytoplasm,cell part			6	6	0.874967	-0.192699	24.827	21	671120000	424480000	246650000	6	6	0.89172	-0.165337	12.633	21	349470000	146340000	203130000	5	5	0.87476	-0.193041	31.575	16	357250000	152230000	205020000
	228	Tb927.10.2890;Tb11.v5.0650	Tb10.70.4740, embl.29	enolase		Q38BV6	46.592	44.5	0	12	12	0.880671	-0.183324	0.0586583	4.09152				Glycolysis / Gluconeogenesis;Biosynthesis of antibiotics;Metabolic pathways;Carbon metabolism;Biosynthesis of secondary metabolites;Biosynthesis of amino acids;RNA degradation	intracellular,protein complex,cytosol,phosphopyruvate hydratase complex,cell,catalytic complex,cytosolic part,cytoplasmic part,cellular_component,intracellular part,cytoplasm,macromolecular complex,cell part	glycolytic process,monocarboxylic acid metabolic process,single-organism cellular process,generation of precursor metabolites and energy,carbohydrate metabolic process,carbohydrate catabolic process,primary metabolic process,organic acid metabolic process,carboxylic acid metabolic process,small molecule metabolic process,catabolic process,single-organism metabolic process,cellular process,single-…	cation binding,hydro-lyase activity,lyase activity,phosphopyruvate hydratase activity,metal ion binding,molecular_function,carbon-oxygen lyase activity,catalytic activity,ion binding,binding,magnesium ion binding	7	7	0.827746	-0.27274	11.856	6	1665500000	374000000	1291500000	6	6	0.92232	-0.116661	11.65	6	72280000	32635000	39645000	9	9	0.89467	-0.160572	23.011	7	213320000	85875000	127440000
	2077	Tb927.8.1880	Tb08.26N11.330	hypothetical protein, conserved		Q581Z4	22.189	28.9	0	6	6	0.880949	-0.18287	0.113963	3.13336					intracellular organelle,intracellular,intracellular membrane-bounded organelle,cell,cytoplasmic part,cellular_component,intracellular part,membrane-bounded organelle,mitochondrion,organelle,cytoplasm,cell part			2	2	0.827678	-0.272859	5.8581	2	159000000	95586000	63412000	3	3	0.9657	-0.050353	2.6359	3	33537000	13153000	20385000	2	2	0.85536	-0.225396	12.201	2	49479000	21792000	27687000
	351	Tb927.10.11390	Tb10.26.0560	60S ribosomal protein L6, putative		Q389K1	21.185	44.3	0	9	9	0.881376	-0.182171	0.181926	2.45857				Ribosome	organellar ribosome,intracellular organelle,ribosome,intracellular,cell,non-membrane-bounded organelle,ribosomal subunit,cytoplasmic part,cellular_component,intracellular part,organelle part,organelle,cytoplasm,macromolecular complex,intracellular non-membrane-bounded organelle,large ribosomal subunit,organellar large ribosomal subunit,intracellular organelle part,ribonucleoprotein complex,cell p…	gene expression,translation,organic substance biosynthetic process,biosynthetic process,macromolecule biosynthetic process,primary metabolic process,protein metabolic process,cellular process,cellular metabolic process,metabolic process,cellular protein metabolic process,macromolecule metabolic process,biological_process,cellular macromolecule metabolic process,cellular biosynthetic process,organ…	structural molecule activity,structural constituent of ribosome,molecular_function	8	8	0.832501	-0.264476	31.928	6	872990000	546610000	326380000	3	3	0.82317	-0.280738	16.757	3	91474000	45772000	45702000	3	3	0.9991	-0.00129901	16.357	6	251250000	102760000	148490000
	116	Tb927.11.7214;Tb11.02.5100b	Tb11.02.5100, Tb11.02.5100:mRNA, Tb11.02.5100:pep	hypothetical protein, conserved		Q384U7	63.574	12.3	0	8	8	0.881393	-0.182142	0.0829449	3.5917					intracellular organelle,intracellular,intracellular membrane-bounded organelle,cell,cytoplasmic part,cellular_component,intracellular part,membrane-bounded organelle,mitochondrion,organelle,cytoplasm,cell part			6	6	0.835003	-0.260146	89.346	4	168470000	96173000	72300000	1	1	0.95031	-0.0735299		1	1488800	654860	833930	5	5	0.86289	-0.212751	18.088	3	66581000	29669000	36912000
	2200	Tb927.8.5850	Tb08.11J15.1110	hypothetical protein, conserved		Q57YI6	467.07	0.8	0	3	3	0.881827	-0.181432	0.42826	1.22344								2	2	0.974754	-0.0368901	12.692	2	9858400	6238700	3619700	3	3	0.79776	-0.325973	51.629	3	19506000	11063000	8443100	0	0				0	0	0	0
	964	Tb927.11.16860	Tb11.01.8620, Tb11.01.8620:mRNA, Tb11.01.8620:pep	mitochondrial RNA binding protein (MRB8620)	MRB8620	Q381A0	53.077	18.9	0	6	6	0.882025	-0.181109	0.21651	2.20749					intracellular organelle,intracellular,intracellular membrane-bounded organelle,cell,cytoplasmic part,cellular_component,intracellular part,membrane-bounded organelle,mitochondrion,organelle,cytoplasm,cell part	nucleobase-containing compound metabolic process,nucleic acid metabolic process,primary metabolic process,cellular nitrogen compound metabolic process,nitrogen compound metabolic process,cellular aromatic compound metabolic process,cellular process,heterocycle metabolic process,cellular metabolic process,metabolic process,organic cyclic compound metabolic process,macromolecule metabolic process,R…	nucleic acid binding,molecular_function,RNA binding,heterocyclic compound binding,binding,organic cyclic compound binding	4	4	0.933794	-0.0988238	10.395	6	59439000	38515000	20925000	4	4	0.95833	-0.0614056	78.105	3	36307000	22943000	13364000	5	5	0.76679	-0.383097	23.987	6	121570000	72530000	49038000
	675	Tb927.10.8110	TRYPtp6k15-3d06.p1c_352, Tb10.6k15.2410	hypothetical protein, conserved		Q38AF3	30.41	17.5	0	5	5	0.882107	-0.180974	0.0633956	3.97947					intracellular organelle,intracellular,intracellular membrane-bounded organelle,cell,cytoplasmic part,cellular_component,intracellular part,membrane-bounded organelle,mitochondrion,organelle,cytoplasm,cell part			3	3	0.83382	-0.262193	3.4374	3	163080000	103490000	59585000	1	1	0.93533	-0.0964526		1	29723000	13827000	15896000	2	2	0.88009	-0.184277	10.884	2	127080000	55131000	71946000
	1408	Tb927.3.3660	Tb03.28C22.920	hypothetical protein, conserved		Q57WA2	29.594	11.7	0	3	3	0.882139	-0.180922	0.0600234	4.05833					intracellular organelle,intracellular,intracellular membrane-bounded organelle,cell,cytoplasmic part,cellular_component,intracellular part,membrane-bounded organelle,mitochondrion,organelle,cytoplasm,cell part			3	3	0.872905	-0.196103	13.217	6	94296000	53416000	40880000	1	1	0.93694	-0.0939714		1	4575800	2408900	2166900	3	3	0.83933	-0.25269	8.1665	4	85566000	40268000	45299000
	2292	Tb927.9.10770	Tb09.211.2150, Tb09.211.2150:mRNA, Tb09.211.2150:pep, chr9contig211.tmp0251c	Polyadenylate-binding protein 2 (Poly(A)-binding protein 2) (Poly(A)-binding protein II) (PABII) (Polyadenylate-binding nuclear protein 1) (Nuclear poly(A)-binding protein 1) (PABP2), putative (PABP2)	PABP2	Q38DU2	62.147	57.1	0	29	29	0.882321	-0.180625	0.0427211	4.54891						gene expression,nucleobase-containing compound metabolic process,nucleic acid metabolic process,primary metabolic process,cellular nitrogen compound metabolic process,nitrogen compound metabolic process,cellular aromatic compound metabolic process,cellular process,heterocycle metabolic process,cellular metabolic process,RNA processing,metabolic process,organic cyclic compound metabolic process,ma…	nucleic acid binding,single-stranded RNA binding,molecular_function,poly(A) binding,RNA binding,poly-purine tract binding,heterocyclic compound binding,binding,organic cyclic compound binding	27	27	0.83668	-0.257252	26.121	55	4683200000	2822600000	1860700000	18	18	0.90115	-0.150161	33.219	32	498510000	209870000	288640000	23	23	0.91101	-0.134461	18.65	48	2315200000	953030000	1362200000
	1611	Tb927.4.840	Tb04.5E12.750	hypothetical protein, conserved		Q580B2	45.618	12.4	0	4	4	0.882832	-0.179789	0.26388	1.92205						protein modification process,regulation of biological process,single-organism cellular process,peptidyl-histidine phosphorylation,primary metabolic process,signaling,response to stimulus,phosphate-containing compound metabolic process,protein metabolic process,cellular response to stimulus,macromolecule modification,cellular process,phosphorylation,signal transduction,cellular metabolic process,b…	nucleoside phosphate binding,phosphotransferase activity, alcohol group as acceptor,transferase activity, transferring phosphorus-containing groups,receptor activity,anion binding,nucleotide binding,ATP binding,purine ribonucleotide binding,transferase activity,signal transducer activity,purine ribonucleoside binding,protein histidine kinase activity,purine nucleoside binding,molecular_function,r…	2	2	0.995421	-0.00662118	17.171	3	29374000	20748000	8626800	3	3	0.91361	-0.13035	20.923	3	13458000	5896900	7561600	2	2	0.7566	-0.402397	21.207	4	52136000	19644000	32492000
	2481	Tb927.9.8420;Tb927.9.8070	Tb09.211.0340, Tb09.211.0340:mRNA, Tb09.211.0340:pep, chr9contig211.tmp0042c	60S ribosomal protein L10, putative,QM-like protein			24.736	39.4	0	11	11	0.88285	-0.179759	0.0274339	5.18789				Ribosome	intracellular organelle,ribosome,intracellular,cell,non-membrane-bounded organelle,cytoplasmic part,cellular_component,intracellular part,organelle,cytoplasm,macromolecular complex,intracellular non-membrane-bounded organelle,ribonucleoprotein complex,cell part	gene expression,translation,organic substance biosynthetic process,biosynthetic process,macromolecule biosynthetic process,primary metabolic process,protein metabolic process,cellular process,cellular metabolic process,metabolic process,cellular protein metabolic process,macromolecule metabolic process,biological_process,cellular macromolecule metabolic process,cellular biosynthetic process,organ…	structural molecule activity,structural constituent of ribosome,molecular_function	4	4	0.90629	-0.141956	12.371	4	567890000	372270000	195620000	7	7	0.89663	-0.157415	19.344	10	234650000	101860000	132790000	9	9	0.8468	-0.239907	16.038	8	474450000	202640000	271820000
	1107	Tb927.11.570	Tb11.03.0510, Tb11.03.0510:mRNA, Tb11.03.0510:pep	hypothetical protein, conserved		Q387J4	21.079	17.1	0	3	3	0.883136	-0.179293	0.492078	1.02304					intracellular organelle,intracellular,membrane part,integral component of membrane,membrane,intracellular membrane-bounded organelle,cell,cytoplasmic part,intrinsic component of membrane,cellular_component,intracellular part,membrane-bounded organelle,mitochondrion,organelle,cytoplasm,cell part		heat shock protein binding,molecular_function,protein binding,binding	3	3	0.683107	-0.549817	47.496	7	561420000	324810000	236620000	1	1	0.88085	-0.183032	10.696	2	30847000	13222000	17625000	2	2	1.1447	0.19497	5.5417	3	461180000	181540000	279630000
	1127	Tb927.11.6200;Tb927.11.6180	Tb11.02.4070, Tb11.02.4070:mRNA, Tb11.02.4070:pep	60S ribosomal protein L28, putative			16.861	37.7	0	7	7	0.883186	-0.179211	0.0446249	4.48601				Ribosome	intracellular organelle,ribosome,intracellular,cell,non-membrane-bounded organelle,cytoplasmic part,cellular_component,intracellular part,organelle,cytoplasm,macromolecular complex,intracellular non-membrane-bounded organelle,ribonucleoprotein complex,cell part	gene expression,translation,organic substance biosynthetic process,biosynthetic process,macromolecule biosynthetic process,primary metabolic process,protein metabolic process,cellular process,cellular metabolic process,metabolic process,cellular protein metabolic process,macromolecule metabolic process,biological_process,cellular macromolecule metabolic process,cellular biosynthetic process,organ…	structural molecule activity,structural constituent of ribosome,molecular_function	5	5	0.921574	-0.117828	12.644	10	1912200000	1220000000	692270000	6	6	0.83968	-0.252088	14.396	8	212250000	92483000	119770000	6	6	0.89025	-0.167718	16.384	8	607980000	259010000	348970000
	1289	Tb927.2.4210		glycosomal phosphoenolpyruvate carboxykinase (PEPCK)	PEPCK	Q586V2	58.564	89.1	0	53	53	0.883359	-0.178928	0.0608029	4.03972	X	X		Glycolysis / Gluconeogenesis;Citrate cycle (TCA cycle);Biosynthesis of antibiotics;Pyruvate metabolism;Metabolic pathways;Carbon metabolism;Biosynthesis of secondary metabolites	intracellular organelle,intracellular,glycosome,organelle membrane,vesicle,membrane,intracellular membrane-bounded organelle,cell,cytoplasmic part,cellular_component,intracellular part,membrane-bounded organelle,microbody,organelle part,membrane-bounded vesicle,organelle,cytoplasm,peroxisome,vesicle membrane,cell part	single-organism biosynthetic process,organic substance biosynthetic process,biosynthetic process,glucose metabolic process,carbohydrate metabolic process,primary metabolic process,hexose metabolic process,monosaccharide biosynthetic process,hexose biosynthetic process,monosaccharide metabolic process,single-organism metabolic process,gluconeogenesis,single-organism carbohydrate metabolic process,…	carboxy-lyase activity,nucleoside phosphate binding,anion binding,nucleotide binding,macromolecular complex binding,ATP binding,purine ribonucleotide binding,lyase activity,purine ribonucleoside binding,carbon-carbon lyase activity,purine nucleoside binding,phosphoenolpyruvate carboxykinase (ATP) activity,molecular_function,ribonucleoside binding,tubulin binding,cytoskeletal protein binding,small…	49	49	0.929973	-0.104739	19.966	255	36288000000	23093000000	13195000000	43	43	0.88998	-0.168155	23.727	219	6986100000	3022000000	3964100000	48	48	0.83284	-0.263889	26.031	285	18045000000	7537800000	10507000000
	199	Tb11.v5.0485;Tb927.10.9280		hypothetical protein, conserved			101.8	15.7	0	11	11	0.88368	-0.178404	0.173592	2.52623								7	7	0.970591	-0.0430645	21.133	11	214910000	141950000	72955000	10	10	0.89858	-0.154281	20.925	9	293990000	131700000	162290000	6	6	0.79121	-0.337867	39.315	6	42045000	19924000	22122000
	1542	Tb927.4.3060	Tb04.2H8.730	hypothetical protein, conserved		Q583Y3	17.732	44.6	0	11	11	0.883795	-0.178217	0.117785	3.08577								8	8	0.965531	-0.0506062	146.77	8	1526700000	1114200000	412450000	8	8	0.82424	-0.278864	13.76	9	671800000	305770000	366040000	9	9	0.86743	-0.205181	39.552	15	2831400000	1259000000	1572500000
	1125	Tb927.11.6140;Tb927.3.4360	Tb11.02.4000, Tb11.02.4000:mRNA, Tb11.02.4000:pep, Tb11.212.0060	40S ribosomal protein S15A, putative			14.645	32.3	0	4	4	0.883926	-0.178002	0.0154661	6.01475				Ribosome	organellar ribosome,intracellular organelle,ribosome,intracellular,cell,non-membrane-bounded organelle,ribosomal subunit,cytoplasmic part,cellular_component,intracellular part,organelle part,organellar small ribosomal subunit,small ribosomal subunit,organelle,cytoplasm,macromolecular complex,intracellular non-membrane-bounded organelle,intracellular organelle part,ribonucleoprotein complex,cell p…	gene expression,translation,organic substance biosynthetic process,biosynthetic process,macromolecule biosynthetic process,primary metabolic process,protein metabolic process,cellular process,cellular metabolic process,metabolic process,cellular protein metabolic process,macromolecule metabolic process,biological_process,cellular macromolecule metabolic process,cellular biosynthetic process,organ…	structural molecule activity,structural constituent of ribosome,molecular_function	3	3	0.858295	-0.220454	12.151	5	766560000	503780000	262780000	2	2	0.88936	-0.169161	24.375	3	37209000	19310000	17898000	4	4	0.90476	-0.144393	15.365	6	336880000	143540000	193340000
	1811	Tb927.6.4320	Tb06.26G9.1010	hypothetical protein, conserved		Q586Z8	44.423	12	0	4	4	0.884227	-0.177511	0.0988568	3.33852								1	1	0.919456	-0.121148	96.6	3	72535000	32866000	39669000	2	2	0.92454	-0.113192	7.9018	2	6007700	2560200	3447500	3	3	0.81327	-0.298194	11.541	2	17362000	8020100	9342400
	1758	Tb927.6.2420	Tb06.4M18.910	p22 protein precursor		Q584R4	25.349	62.6	0	13	13	0.884284	-0.177418	0.00732966	7.09204					intracellular organelle,intracellular,organelle lumen,membrane-enclosed lumen,intracellular organelle lumen,mitochondrial part,intracellular membrane-bounded organelle,cell,cytoplasmic part,cellular_component,intracellular part,membrane-bounded organelle,organelle part,mitochondrion,organelle,cytoplasm,intracellular organelle part,cell part,mitochondrial matrix	nucleobase-containing compound metabolic process,nucleic acid metabolic process,primary metabolic process,RNA modification,cellular nitrogen compound metabolic process,nitrogen compound metabolic process,cellular aromatic compound metabolic process,macromolecule modification,cellular process,heterocycle metabolic process,cellular metabolic process,metabolic process,organic cyclic compound metabol…	molecular_function,protein binding,binding	11	11	0.87804	-0.187641	27.853	14	4985100000	3078300000	1906800000	10	10	0.90289	-0.147378	9.5767	14	948090000	430740000	517350000	13	13	0.87222	-0.197236	9.9413	17	5380400000	2393300000	2987200000
	621	Tb927.10.6170	TRYP_x-70a06.p2kb545_100, Tb10.70.0660	hypothetical protein, conserved		Q38AY9	163.96	2.2	0	2	2	0.884408	-0.177215	0.469119	1.09197					intracellular organelle,intracellular,intracellular membrane-bounded organelle,cell,cytoplasmic part,cellular_component,intracellular part,membrane-bounded organelle,mitochondrion,organelle,cytoplasm,cell part		molecular_function,binding	2	2	1.12629	0.17158	16.695	2	16460000	10523000	5936200	2	2	0.88153	-0.181918	8.9067	3	46941000	19627000	27314000	1	1	0.69674	-0.521308	22.401	2	4756600	2053600	2703100
	1130	Tb927.11.6250	Tb11.02.4120, Tb11.02.4120:mRNA, Tb11.02.4120:pep	hypothetical protein, conserved		Q385E4	27.599	43.1	0	10	10	0.884574	-0.176946	0.0124116	6.33216					organelle envelope,intracellular organelle,intracellular,organelle inner membrane,mitochondrial envelope,organelle membrane,mitochondrial part,membrane,intracellular membrane-bounded organelle,cell,mitochondrial inner membrane,cytoplasmic part,mitochondrial membrane,cellular_component,intracellular part,membrane-bounded organelle,organelle part,mitochondrion,organelle,cytoplasm,envelope,intracell…			8	8	0.909008	-0.137635	10.59	13	4223000000	2603400000	1619600000	6	6	0.86936	-0.201974	18.226	8	367970000	158450000	209520000	5	5	0.87586	-0.191228	8.5793	8	2444400000	1014600000	1429800000
	985	Tb927.11.2060;Tb927.11.2050	Tb11.46.0001, Tb11.46.0001:mRNA, Tb11.46.0001:pep	60S acidic ribosomal subunit protein, putative			34.627	12.3	0	3	3	0.88463	-0.176853	0.297547	1.74881				Ribosome	intracellular organelle,ribosome,intracellular,cell,non-membrane-bounded organelle,ribosomal subunit,cytoplasmic part,cellular_component,intracellular part,organelle part,organelle,cytoplasm,macromolecular complex,intracellular non-membrane-bounded organelle,large ribosomal subunit,intracellular organelle part,ribonucleoprotein complex,cell part	ribonucleoprotein complex biogenesis,gene expression,translation,organic substance biosynthetic process,biosynthetic process,macromolecule biosynthetic process,cellular component organization or biogenesis,primary metabolic process,translational elongation,ribosome biogenesis,protein metabolic process,cellular process,cellular component biogenesis,cellular metabolic process,metabolic process,cell…	structural molecule activity,structural constituent of ribosome,molecular_function	3	3	0.941088	-0.0875986	10.203	3	295380000	187550000	107830000	1	1	0.83156	-0.266108		1	12083000	5511500	6571300	0	0				0	0	0	0
	1798	Tb927.6.3930	Tb06.4F7.470	hypothetical protein, conserved		Q585Z1	49.246	23.5	0	9	9	0.886384	-0.173996	0.0967092	3.3702					intracellular organelle,intracellular,intracellular membrane-bounded organelle,cell,cytoplasmic part,cellular_component,intracellular part,membrane-bounded organelle,mitochondrion,organelle,cytoplasm,cell part			7	7	0.852515	-0.230203	41.438	9	491170000	294500000	196680000	5	5	0.8499	-0.234635	37.609	6	50228000	22584000	27644000	8	8	0.96116	-0.0571515	16.242	9	175260000	75476000	99780000
	456	Tb927.10.14860	TRYP_x-61h03.q2kb185_270, Tb10.61.1790	hypothetical protein, conserved		Q388C0	83.434	24.7	0	20	20	0.886768	-0.173371	0.027055	5.20796					intracellular organelle,intracellular,intracellular membrane-bounded organelle,cell,cytoplasmic part,cellular_component,intracellular part,membrane-bounded organelle,mitochondrion,organelle,cytoplasm,cell part			10	10	0.923276	-0.115166	31.872	18	368140000	217610000	150530000	17	17	0.8698	-0.201244	26.002	13	377320000	159650000	217670000	9	9	0.86832	-0.203701	29.311	20	195100000	83148000	111960000
	1828	Tb927.6.5030	Tb06.30P15.410	leucine-rich repeat protein (LRRP), putative		Q586H5	64.845	17.9	0	8	8	0.886987	-0.173015	0.0174229	5.84287				Spliceosome		single-organism cellular process,cilium or flagellum-dependent cell motility,localization of cell,movement of cell or subcellular component,locomotion,cellular process,localization,cell motility,single-organism process,biological_process	molecular_function,protein binding,binding	8	8	0.885426	-0.175557	17.16	5	390940000	246630000	144310000	3	3	0.86348	-0.211765	86.306	3	52672000	14130000	38543000	3	3	0.91274	-0.131724	54.169	4	208520000	81837000	126680000
	1553	Tb927.5.1610;Tb927.4.3550	Tb05.30H13.890	60S ribosomal protein L13a, putative			25.711	30.6	0	7	7	0.887244	-0.172597	0.00898781	6.79781				Ribosome	intracellular organelle,ribosome,intracellular,cell,non-membrane-bounded organelle,ribosomal subunit,cytoplasmic part,cellular_component,intracellular part,organelle part,organelle,cytoplasm,macromolecular complex,intracellular non-membrane-bounded organelle,large ribosomal subunit,intracellular organelle part,ribonucleoprotein complex,cell part	gene expression,translation,organic substance biosynthetic process,biosynthetic process,macromolecule biosynthetic process,primary metabolic process,protein metabolic process,cellular process,cellular metabolic process,metabolic process,cellular protein metabolic process,macromolecule metabolic process,biological_process,cellular macromolecule metabolic process,cellular biosynthetic process,organ…	structural molecule activity,structural constituent of ribosome,molecular_function	5	5	0.906701	-0.141302	11.419	3	762380000	498460000	263910000	4	4	0.88312	-0.179319	12.691	3	88914000	38142000	50773000	4	4	0.87226	-0.19717	7.7263	4	275990000	119620000	156360000
	1110	Tb927.11.5780	Tb11.02.3530, Tb11.02.3530:mRNA, Tb11.02.3530:pep, embl.123	mitochondrial DNA-directed RNA polymerase (MTRNAP)	MTRNAP	Q385J0	143.82	4.3	0	5	5	0.887396	-0.172351	0.397139	1.33228					intracellular organelle,intracellular,intracellular membrane-bounded organelle,cell,cytoplasmic part,cellular_component,intracellular part,membrane-bounded organelle,mitochondrion,organelle,cytoplasm,cell part	gene expression,heterocycle biosynthetic process,transcription, DNA-templated,cellular nitrogen compound biosynthetic process,nucleobase-containing compound metabolic process,nucleic acid metabolic process,organic substance biosynthetic process,biosynthetic process,macromolecule biosynthetic process,primary metabolic process,cellular nitrogen compound metabolic process,nitrogen compound metabolic…	nucleic acid binding,transferase activity, transferring phosphorus-containing groups,RNA polymerase activity,transferase activity,DNA-directed RNA polymerase activity,molecular_function,DNA binding,catalytic activity,heterocyclic compound binding,nucleotidyltransferase activity,binding,organic cyclic compound binding	3	3	1.01896	0.0271015	14.69	4	46996000	29590000	17406000	1	1	0.96425	-0.0525209		1	16506000	6945500	9560300	1	1	0.71122	-0.491632		1	993820	598770	395050
	2179	Tb927.8.5280	Tb08.5H5.370	hypothetical protein, conserved		Q57UK0	28.693	17.5	0	3	3	0.887549	-0.172102	0.389355	1.36084					intracellular organelle,intracellular,intracellular membrane-bounded organelle,cell,cytoplasmic part,cellular_component,intracellular part,membrane-bounded organelle,mitochondrion,organelle,cytoplasm,cell part			2	2	0.720617	-0.472696	0.85172	2	61692000	34581000	27111000	2	2	1.0436	0.0615688	12.18	2	17542000	6943200	10599000	3	3	0.92969	-0.105178	14.189	4	136970000	52696000	84274000
	1375	Tb927.3.2670	Tb03.48O8.140	hypothetical protein, conserved		Q582X9	28.84	47.6	0	10	10	0.887742	-0.171787	0.0263253	5.24741					intracellular organelle,intracellular,intracellular membrane-bounded organelle,cell,cytoplasmic part,cellular_component,intracellular part,membrane-bounded organelle,mitochondrion,organelle,cytoplasm,cell part			6	6	0.853825	-0.227987	17.372	8	547590000	338550000	209040000	9	9	0.90996	-0.136125	16.82	11	205770000	86080000	119690000	5	5	0.90047	-0.15125	9.7687	7	377630000	152360000	225280000
	2494	Tb927.9.8740	Tb09.211.0560, Tb09.211.0560:mRNA, Tb09.211.0560:pep, chr9contig211.tmp0070c	RNA-binding protein (DRBD3)	DRBD3	Q38EA2	36.984	22	0	7	7	0.887935	-0.171474	0.0645501	3.95344					intracellular organelle,intracellular,cytosol,intracellular membrane-bounded organelle,cell,cytoplasmic part,cellular_component,intracellular part,membrane-bounded organelle,organelle,cytoplasm,macromolecular complex,ribonucleoprotein complex,nucleus,cell part	gene expression,regulation of mRNA stability,regulation of biological process,mRNA stabilization,nucleobase-containing compound metabolic process,nucleic acid metabolic process,regulation of RNA stability,primary metabolic process,regulation of gene expression,cellular nitrogen compound metabolic process,nitrogen compound metabolic process,cellular aromatic compound metabolic process,cellular pro…	nucleic acid binding,mRNA 3'-UTR binding,mRNA binding,molecular_function,RNA binding,heterocyclic compound binding,binding,organic cyclic compound binding,poly(A) RNA binding	3	3	0.86423	-0.210514	13.191	7	741820000	466950000	274870000	2	2	0.94595	-0.0801642	10.401	4	65914000	26287000	39627000	6	6	0.85634	-0.223744	18.073	10	219730000	91561000	128170000
	1947	Tb927.7.4160	Tb07.5F10.400	fatty acid elongase, putative,fatty acid elongase, putative		Q57UP6	34.397	13.6	0	3	3	0.888545	-0.170483	0.00731966	7.09401					intracellular organelle,intracellular,organelle membrane,integral component of organelle membrane,membrane part,integral component of membrane,endoplasmic reticulum,membrane,intrinsic component of organelle membrane,intracellular membrane-bounded organelle,cell,membrane region,endomembrane system,integral component of endoplasmic reticulum membrane,cytoplasmic part,intrinsic component of membrane…	monocarboxylic acid metabolic process,single-organism biosynthetic process,single-organism cellular process,fatty acid metabolic process,lipid biosynthetic process,long-chain fatty acid biosynthetic process,organic substance biosynthetic process,biosynthetic process,organic acid biosynthetic process,primary metabolic process,monocarboxylic acid biosynthetic process,organic acid metabolic process,…	transferase activity, transferring acyl groups other than amino-acyl groups,transferase activity,molecular_function,fatty acid elongase activity,transferase activity, transferring acyl groups,catalytic activity,fatty acid synthase activity	3	3	0.874432	-0.193583	9.8386	6	611100000	381020000	230080000	2	2	0.90546	-0.143277	13.663	3	125630000	59778000	65856000	3	3	0.88602	-0.174589	8.89	8	250100000	109980000	140110000
	1697	Tb927.5.4270	Tb05.45E22.570	ATP-dependent DEAD/H RNA helicase, putative		Q57Z22	93.954	2.5	0	2	2	0.888578	-0.170429	0.105928	3.23884						nucleobase-containing compound metabolic process,primary metabolic process,cellular nitrogen compound metabolic process,nitrogen compound metabolic process,cellular aromatic compound metabolic process,cellular process,heterocycle metabolic process,cellular metabolic process,metabolic process,organic cyclic compound metabolic process,biological_process,organic substance metabolic process	ATPase activity, coupled,nucleoside phosphate binding,nucleic acid binding,hydrolase activity,anion binding,nucleotide binding,ATP binding,purine ribonucleotide binding,nucleoside-triphosphatase activity,purine ribonucleoside binding,purine nucleoside binding,molecular_function,ribonucleoside binding,ATP-dependent helicase activity,hydrolase activity, acting on acid anhydrides, in phosphorus-cont…	1	1	0.962557	-0.0550568	54.803	3	19949000	11585000	8363800	2	2	0.83568	-0.258977	16.628	2	24472000	15637000	8835200	1	1	0.87221	-0.197253	19.188	2	3508300	1414300	2094000
	1492	Tb927.4.1500	Tb04.2L9.750	RNA editing associated helicase 2,mitochondrial RNA binding complex 1 subunit (REH2)	REH2	Q581T1	241.82	11.8	0	21	21	0.888807	-0.170057	0.0639002	3.96804					intracellular organelle,intracellular,mitochondrial mRNA editing complex,protein complex,mRNA editing complex,mitochondrial part,intracellular membrane-bounded organelle,cell,cytoplasmic part,cellular_component,intracellular part,membrane-bounded organelle,organelle part,mitochondrion,organelle,cytoplasm,macromolecular complex,intracellular organelle part,cell part	gene expression,regulation of mRNA stability,regulation of biological process,mRNA stabilization,nucleobase-containing compound metabolic process,nucleic acid metabolic process,regulation of RNA stability,primary metabolic process,RNA modification,regulation of gene expression,cellular nitrogen compound metabolic process,nitrogen compound metabolic process,cytidine to uridine editing,cellular aro…	ATPase activity, coupled,nucleoside phosphate binding,nucleic acid binding,3'-5' RNA helicase activity,RNA helicase activity,hydrolase activity,anion binding,nucleotide binding,ATP binding,purine ribonucleotide binding,nucleoside-triphosphatase activity,purine ribonucleoside binding,double-stranded RNA binding,mRNA binding,purine nucleoside binding,molecular_function,ribonucleoside binding,RNA bi…	15	15	0.942863	-0.0848807	25.122	21	795320000	514030000	281290000	18	18	0.84746	-0.238783	22.775	33	637000000	291760000	345240000	12	12	0.87873	-0.186508	20.931	28	406260000	174790000	231470000
	459	Tb927.10.15000	TRYP_x-61h03.q2kb185_233, Tb10.61.1550	hypothetical protein, conserved		Q388A8	48.002	6.2	0.0018735	2	2	0.889396	-0.169102	0.718408	0.477125					intracellular organelle,intracellular,intracellular membrane-bounded organelle,cell,cellular_component,intracellular part,membrane-bounded organelle,organelle,nucleus,cell part			1	1	1.13913	0.187937		1	24507000	15395000	9111200	0	0				0	0	0	0	1	1	0.69441	-0.52614		1	129510000	75255000	54251000
	1782	Tb927.6.3350	Tb06.2N9.620	hypothetical protein, conserved (YCF45)	YCF45	Q584X8	59.527	6.4	0	4	4	0.889507	-0.168922	0.402625	1.31249					intracellular organelle,intracellular,intracellular membrane-bounded organelle,cell,cytoplasmic part,cellular_component,intracellular part,membrane-bounded organelle,mitochondrion,organelle,cytoplasm,cell part		nucleoside phosphate binding,hydrolase activity,nucleotide binding,nucleoside-triphosphatase activity,molecular_function,hydrolase activity, acting on acid anhydrides, in phosphorus-containing anhydrides,pyrophosphatase activity,hydrolase activity, acting on acid anhydrides,small molecule binding,catalytic activity,heterocyclic compound binding,binding,organic cyclic compound binding	3	3	0.941088	-0.0875986	39.547	3	57306000	39364000	17943000	2	2	0.71785	-0.478246	30.296	2	3739300	1862100	1877200	3	3	1.0418	0.0590783		1	5854200	2723300	3130900
	505	Tb927.10.2200	TRYP_x-70a06.p2kb545_756, Tb10.70.5550	hypothetical protein, conserved		Q38C24	37.967	5.6	0.00271	2	2	0.889607	-0.168759	0.258998	1.94899								2	2	0.869792	-0.201257	16.866	3	77740000	49727000	28013000	1	1	0.79131	-0.337685	14.03	2	6990700	3310300	3680500	2	2	1.0229	0.0326651	111.07	3	26881000	14420000	12461000
	1916	Tb927.7.3350	Tb07.28B13.730	palmitoyl acyltransferase 11, putative		Q57WF0	39.42	6.4	0	2	2	0.889822	-0.168412	0.427926	1.22457					membrane part,integral component of membrane,membrane,intrinsic component of membrane,cellular_component	protein modification process,lipoprotein biosynthetic process,transport,organic substance biosynthetic process,biosynthetic process,establishment of localization,macromolecule biosynthetic process,primary metabolic process,protein acylation,protein metabolic process,macromolecule modification,lipoprotein metabolic process,cellular process,protein lipidation,localization,cellular metabolic process…	cation binding,transition metal ion binding,metal ion binding,molecular_function,zinc ion binding,ion binding,binding	1	1	0.772798	-0.371838	16.526	2	53209000	33590000	19619000	2	2	0.80988	-0.30422	11.786	3	25179000	11183000	13996000	2	2	1.1257	0.170822	11.673	4	33044000	11815000	21228000
	2457	Tb927.9.6310	Tb09.160.4600, Tb09.160.4600:mRNA, Tb09.160.4600:pep, chr9contig160.tmp0346	ABC transporter, putative		Q38EU8	72.215	52.2	0	32	32	0.890059	-0.168027	0.00590874	7.40293					cytoplasmic side of plasma membrane,membrane part,integral component of membrane,membrane,cell,side of membrane,intrinsic component of membrane,plasma membrane part,cellular_component,cytoplasmic side of membrane,cell periphery,plasma membrane,cell part	transport,establishment of localization,localization,biological_process	ATPase activity, coupled,ATPase activity, coupled to movement of substances,nucleoside phosphate binding,hydrolase activity,anion binding,nucleotide binding,transporter activity,ATP binding,purine ribonucleotide binding,nucleoside-triphosphatase activity,purine ribonucleoside binding,active transmembrane transporter activity,purine nucleoside binding,molecular_function,ribonucleoside binding,hydr…	25	25	0.890313	-0.167615	20.475	74	4783300000	2963500000	1819800000	25	25	0.87618	-0.190701	16.773	80	3866400000	1653500000	2212900000	26	26	0.9039	-0.145765	24.997	64	1659500000	650490000	1009000000
	1371	Tb927.3.2470	Tb03.48O8.410	pumilio RNA binding protein, putative (PUF8)	PUF8	Q582W0	69.055	7.9	0	4	4	0.890281	-0.167668	0.8002	0.321568							nucleic acid binding,molecular_function,RNA binding,heterocyclic compound binding,binding,organic cyclic compound binding	0	0				0	0	0	0	4	4	0.62233	-0.684248	43.05	3	63259000	29481000	33778000	1	1	1.2736	0.348912		1	4857400	1902100	2955300
	546	Tb927.10.3570;Tb11.v5.1042	TRYP_x-70a06.p2kb545_514, Tb10.70.3850	RNA editing exonuclease 2,RNA editing 3' exouridylylase,RNA-editing complex protein (KREX2)	KREX2	Q38BP2	99.416	10.7	0	7	7	0.890298	-0.16764	0.0367292	4.76693					intracellular organelle,intracellular,mitochondrial mRNA editing complex,protein complex,mRNA editing complex,mitochondrial part,intracellular membrane-bounded organelle,cell,cytoplasmic part,cellular_component,intracellular part,membrane-bounded organelle,organelle part,mitochondrion,organelle,cytoplasm,macromolecular complex,intracellular organelle part,cell part	nucleobase-containing compound metabolic process,nucleic acid metabolic process,primary metabolic process,RNA modification,cellular nitrogen compound metabolic process,nitrogen compound metabolic process,cellular aromatic compound metabolic process,macromolecule modification,cellular process,heterocycle metabolic process,cellular metabolic process,metabolic process,organic cyclic compound metabol…		7	7	0.907194	-0.140517	14.913	5	403250000	247040000	156210000	4	4	0.85063	-0.233396	24.531	4	14668000	6807700	7860100	6	6	0.91446	-0.129008	13.59	6	175340000	71521000	103820000
[truncated: 1,543 more rows]
