# Supplementary material for: Charting organellar importomes by quantitative mass spectrometry
Source: Nat Commun. 2017 May 9;8:15272. doi: 10.1038/ncomms15272 (PMC5436138; doi:10.1038/ncomms15272)
Supplement: Supplementary Data 11 — Glycosomal (a) and non-glycosomal (b) protein reference sets. (a) The reference set for glycosomal proteins contains glycosomal proteins classified as highly confident in a proteomic study of glycosomes affinity-purified from procyclic cells of T. brucei(Güther et al., 2014; Supplementary Reference # 21). (b) The reference set for non-glycosomal proteins consists of proteins of the mitochondrial reference set defined in this study (see Supplementary Data 2a) excluding proteins annotated as glycosomal proteins of high confidence by Güther et al. (2014). [file ncomms15272-s12.xls]

## Sheet: Column Headers
	Supplementary Data 11: Glycosomal (a) and non-glycosomal (b) protein reference sets. (a) The reference set for glycosomal proteins contains glycosomal proteins classified as highly confident in a proteomic study of glycosomes affinity-purified from procyclic cells of T. brucei(Güther et al., 2014; Supplementary Reference # 21). (b) The reference set for non-glycosomal proteins consists of protein…
	Protein IDs (TriTrypDB 8.1)	Protein ID(s) according to the TriTrypDB version 8.1.
	Protein IDs (TriTrypDB < 8.1)	Protein ID(s) according to previous versions of the TriTrypDB (i.e. < version 8.1).
	Product Description	Description of the protein retrieved from the TriTrypDB (version 8.1).
	Gene Name	Corresponding gene name

## Sheet: Suppl. Data 11a
	Glycosomal Reference Proteins
	Protein IDs (TriTrypDB 8.1)	Protein IDs (TriTrypDB < 8.1)	Product Description	Gene Name
	Tb927.1.3220		TBC1 domain family member 20/GTPase, putative,TBC1 domain family member 20/GTPase, putative
	Tb927.1.3830		glucose-6-phosphate isomerase, glycosomal (PGI)	PGI
	Tb927.1.4490		acetyltransferase, putative
	Tb927.1.5000		hypothetical protein, conserved
	Tb927.1.720		phosphoglycerate kinase (PGKA)	PGKA
	Tb927.10.10390	Tb10.406.0520	trypanothione reductase
	Tb927.10.10610	Tb10.406.0290	protein tyrosine phosphatase, putative
	Tb927.10.11810	Tb10.26.0060	hypothetical protein, conserved
	Tb927.10.12360	Tb10.389.1370	hypothetical protein, conserved
	Tb927.10.13130	Tb10.389.0330	UTP-glucose-1-phosphate uridylyltransferase
	Tb927.10.13240	Tb10.389.0210	hypothetical protein, conserved
	Tb927.10.1390	TRYP_x-70a06.p2kb545_917, Tb10.70.6660	hypoxanthine-guanine phosphoribosyltransferase, putative
	Tb927.10.1400	TRYP_x-70a06.p2kb545_916, Tb10.70.6650	hypoxanthine-guanine phosphoribosyltransferase (HGPRT)	HGPRT
	Tb927.10.14020	TRYP_x-61h03.q2kb185_428, Tb10.61.2860	hypothetical protein, conserved
	Tb927.10.14510	TRYP_x-61h03.q2kb185_334, Tb10.61.2200	hypothetical protein, conserved
	Tb927.10.14720	TRYP_x-61h03.q2kb185_294, Tb10.61.1950	peroxin 13,SH3 domain protein, conserved (PEX13)	PEX13
	Tb927.10.15410	Tb10.61.0980, embl.34	glycosomal malate dehydrogenase (gMDH)	gMDH
	Tb927.10.15850	TRYP_x-61h03.q2kb185_66, Tb10.61.0440	peroxin 12,peroxisome assembly protein, putative (PEX12)	PEX12
	Tb927.10.16120	TRYP_x-61h03.q2kb185_21, Tb10.61.0150, embl.263	inosine-5'-monophosphate dehydrogenase,IMP dehydrogenase
	Tb927.10.1860	TRYP_x-70a06.p2kb545_818, Tb10.70.5980	hypothetical protein, conserved
	Tb927.10.2010	Tb10.70.5820	hexokinase (HK1)	HK1
	Tb927.10.2020	Tb10.70.5800	hexokinase (HK2)	HK2
	Tb927.10.240	Tb10.100.0130	peroxin 14, putative (PEX14)	PEX14
	Tb927.10.2490	Tb10.70.5200, embl.309	glucose-6-phosphate 1-dehydrogenase (G6PD)	G6PD
	Tb927.10.3080	TRYP_x-70a06.p2kb545_592, Tb10.70.4420	methionine biosynthetic protein, putative
	Tb927.10.3880	TRYP_x-70a06.p2kb545_463, Tb10.70.3450	hypothetical protein, conserved
	Tb927.10.4610	TRYP_x-70a06.p2kb545_350, Tb10.70.2610	dolicholphosphate-mannose synthase, putative (DPMS)	DPMS
	Tb927.10.5620	Tb10.70.1370, embl.242	fructose-bisphosphate aldolase, glycosomal (ALD)	ALD
	Tb927.10.5760	TRYP_x-70a06.p2kb545_165, Tb10.70.1200	adenylate kinase, putative
	Tb927.10.6150	TRYP_x-70a06.p2kb545_103, Tb10.70.0690	neurobeachin/beige protein, putative
	Tb927.10.6810	TRYPtp6k15-3d06.p1c_575, Tb10.6k15.3960	guanylate kinase, putative
	Tb927.10.8410	TRYPtp6k15-3d06.p1c_308, Tb10.6k15.2070	hypothetical protein, conserved
	Tb927.10.8630	TRYPtp6k15-3d06.p1c_284, Tb10.6k15.1910	hypothetical protein, conserved
	Tb927.10.9890	TRYPtp6k15-3d06.p1c_63, Tb10.6k15.0400	hypothetical protein, conserved
	Tb927.11.10020	Tb11.01.1780, Tb11.01.1780:mRNA, Tb11.01.1780:pep	short-chain dehydrogenase, putative
	Tb927.11.1020	Tb11.03.0090, Tb11.03.0090:mRNA, Tb11.03.0090:pep	ribokinase, putative
	Tb927.11.10260	Tb11.01.2020, Tb11.01.2020:mRNA, Tb11.01.2020:pep	hypothetical protein, conserved
	Tb927.11.1070	Tb11.03.0030, Tb11.03.0030:mRNA, Tb11.03.0030:pep	glycosomal transporter (GAT3), putative (gat3)	gat3
	Tb927.11.11330	Tb11.01.3110, Tb11.01.3110:mRNA, Tb11.01.3110:pep	heat shock protein 70
	Tb927.11.11520	Tb11.01.3370, Tb11.01.3370:mRNA, Tb11.01.3370:pep	glycosomal membrane protein (PEX11)	PEX11
	Tb927.11.12060	Tb11.01.3880, Tb11.01.3880:mRNA, Tb11.01.3880:pep	hypothetical protein, conserved
	Tb927.11.12280	Tb11.01.4100, Tb11.01.4100:mRNA, Tb11.01.4100:pep	hypothetical protein, conserved
	Tb927.11.14770	Tb11.01.6400, Tb11.01.6400:mRNA, Tb11.01.6400:pep	hypothetical protein, conserved
	Tb927.11.14780	Tb11.01.6410, Tb11.01.6410:mRNA, Tb11.01.6410:pep	phosphomannose isomerase, putative
	Tb927.11.15020	Tb11.01.6660, Tb11.01.6660:mRNA, Tb11.01.6660:pep	iron superoxide dismutase (TbSODB)	TbSODB
	Tb927.11.15080	237.t00918, Tb11.01.6715, Tb11.01.6715:mRNA, Tb11.01.6715:pep	hypothetical protein, conserved
	Tb927.11.1970	Tb11.46.0010, Tb11.46.0010:mRNA, Tb11.46.0010:pep	hypothetical protein, conserved
	Tb927.11.2380	Tb11.22.0003, Tb11.22.0003:mRNA, Tb11.22.0003:pep	phosphoglycerate kinase, putative
	Tb927.11.2520	Tb11.02.0120, Tb11.02.0120:mRNA, Tb11.02.0120:pep	UDP-N-acetylglucosamine pyrophosphorylase, putative
	Tb927.11.2580	Tb11.02.0180, Tb11.02.0180:mRNA, Tb11.02.0180:pep	hypothetical protein, conserved
	Tb927.11.2620	Tb11.02.0220, Tb11.02.0220:mRNA, Tb11.02.0220:pep	hypothetical protein, conserved
	Tb927.11.2730	Tb11.02.0330, Tb11.02.0330:mRNA, Tb11.02.0330:pep	UDP-galactose 4-epimerase (galE)	galE
	Tb927.11.3130	Tb11.02.0630, Tb11.02.0630:mRNA, Tb11.02.0630:pep	glycosomal transporter (GAT2) (GAT2)	GAT2
	Tb927.11.3850	Tb11.02.1340, Tb11.02.1340:mRNA, Tb11.02.1340:pep	AMP deaminase, putative
	Tb927.11.5110	Tb11.02.2770, Tb11.02.2770:mRNA, Tb11.02.2770:pep, Tb11.212.1310	hypothetical protein, conserved
	Tb927.11.5180	Tb11.02.2840, Tb11.02.2840:mRNA, Tb11.02.2840:pep, Tb11.212.1240	hypothetical protein, conserved
	Tb927.11.5520	Tb11.02.3210, Tb11.02.3210:mRNA, Tb11.02.3210:pep, embl.397	triosephosphate isomerase (TIM)	TIM
	Tb927.11.6280	Tb11.02.4150, Tb11.02.4150:mRNA, Tb11.02.4150:pep	pyruvate phosphate dikinase (PPDK)	PPDK
	Tb927.11.6330	Tb11.02.4200, Tb11.02.4200:mRNA, Tb11.02.4200:pep	6-phosphogluconolactonase (6PGL)	6PGL
	Tb927.11.760	Tb11.03.0390, Tb11.03.0390:mRNA, Tb11.03.0390:pep	protein phosphatase 2C, putative
	Tb927.11.900	Tb11.03.0230, Tb11.03.0230:mRNA, Tb11.03.0230:pep	isocitrate dehydrogenase, putative (IDH)	IDH
	Tb927.11.9420	Tb11.01.1190, Tb11.01.1190:mRNA, Tb11.01.1190:pep	ATP synthase, putative
	Tb927.11.9640	Tb11.01.1400, Tb11.01.1400:mRNA, Tb11.01.1400:pep	glycyl-tRNA synthetase, putative	GlyRS
	Tb927.11.9810	Tb11.01.1570, Tb11.01.1570:mRNA, Tb11.01.1570:pep	NUDIX hydrolase, conserved
	Tb927.11.9920	Tb11.01.1680, Tb11.01.1680:mRNA, Tb11.01.1680:pep	polyubiquitin, putative
	Tb927.2.4130		enoyl-CoA hydratase/Enoyl-CoA isomerase/3-hydroxyacyl-CoA dehydrogenase, putative
	Tb927.2.4210		glycosomal phosphoenolpyruvate carboxykinase (PEPCK)	PEPCK
	Tb927.2.5200		hypothetical protein, conserved
	Tb927.2.5800		sedoheptulose-1,7-bisphosphatase (SBPase)	SBPase
	Tb927.3.1840	Tb03.30P12.550	3-oxo-5-alpha-steroid 4-dehydrogenase, putative,polyprenol reductase
	Tb927.3.2340	Tb03.48O8.580	peroxin-2,glycosome import protein (gim1) (PEX2)	PEX2
	Tb927.3.2410	Tb03.48O8.510	peroxisome assembly protein, putative
	Tb927.3.3270	Tb03.3K10.320	ATP-dependent phosphofructokinase (PFK)	PFK
	Tb927.3.3610	Tb03.28C22.1010	peroxisomal targeting signal type 2 receptor, putative,peroxin 7,peroxin 7 (PEX7)	PEX7
	Tb927.3.3760	Tb03.28C22.740	tryparedoxin 1b, putative (TXN1b)	TXN1b
	Tb927.3.4420	Tb03.26J7.730	hypothetical protein, conserved
	Tb927.3.4650	Tb03.48K5.130	C-8 sterol isomerase, putative
	Tb927.3.5090	Tb03.48K5.910	tryparedoxin 2, putative (TXN2)	TXN2
	Tb927.4.1360	Tb04.2L9.540	hypothetical protein, conserved
	Tb927.4.1540	Tb04.2L9.850	hypothetical protein, conserved
	Tb927.4.1600	Tb04.2L9.970	hypothetical protein, conserved
	Tb927.4.2010	Tb04.29M18.660	acyl-CoA binding protein, putative (ACBP)	ACBP
	Tb927.4.2540	Tb04.1H19.1090	ubiquitin, putative
	Tb927.4.3160	Tb04.2H8.550	dihydroxyacetone phosphate acyltransferase, putative (DAT)	DAT
	Tb927.4.4050	Tb04.1D20.510	glycosomal transporter (GAT1),ABC transporter, putative (GAT1)	GAT1
	Tb927.4.4070	Tb04.1D20.470	mevalonate kinase, putative
	Tb927.4.4360	Tb04.1D20.80	monoglyceride lipase, putative
	Tb927.4.5730	Tb04.24M18.1020	variant surface glycoprotein (VSG, pseudogene), putative
	Tb927.5.1210	Tb05.30H13.140	short-chain dehydrogenase, putative
	Tb927.5.1630	Tb05.30H13.920	hypothetical protein, conserved
	Tb927.5.2080	Tb05.1P6.110	guanosine monophosphate reductase, putative
	Tb927.5.2370	Tb05.3C6.460	hydrolase, alpha/beta fold family, putative
	Tb927.5.2590	Tb05.26K5.980	hypothetical protein, conserved
	Tb927.5.2650	Tb05.26K5.770	L-galactonolactone oxidase,D-arabinonolactone oxidase (GAL/ALO)	GAL/ALO
	Tb927.5.300	Tb05.25N21.30	thymine-7-hydroxylase, putative (TLP5)	TLP5
	Tb927.5.3920	Tb05.6E7.930	peroxisome assembly protein, putative
	Tb927.5.4350	Tb05.45E22.680	NUDIX hydrolase, putative
	Tb927.5.930	Tb05.28F8.460	NADH-dependent fumarate reductase (FRDg)	FRDg
	Tb927.5.960	Tb05.28F8.390	hypothetical protein, conserved
	Tb927.6.1080	Tb06.3A7.500	glyoxalase II,hydroxyacylglutathione hydrolase, putative (glxII)	glxII
	Tb927.6.1500	Tb06.28P18.170	alkyl-dihydroxyacetone phosphate synthase,alkylglycerone-phosphate synthase ,alkyl-DHAP synthase (DHAP)	DHAP
	Tb927.6.160	Tb06.26F19.70	retrotransposon hot spot protein 1 (RHS1), putative
	Tb927.6.1800	Tb06.28P18.780	protein phosphatase 2C, putative
	Tb927.6.2200	Tb06.4M18.560	hypothetical protein, conserved
	Tb927.6.2540	Tb06.4M18.1160	DREV methyltransferase, putative
	Tb927.6.3050	Tb06.5F5.780	aldehyde dehydrogenase family, putative
	Tb927.6.3080	Tb06.5F5.830	hypothetical protein
	Tb927.6.4150	Tb06.4F7.120	hypothetical protein, conserved
	Tb927.6.4280	Tb06.26G9.1050	glyceraldehyde 3-phosphate dehydrogenase, glycosomal (GAPDH)	GAPDH
	Tb927.6.710	Tb06.3D8.620	dephospho-CoA kinase, putative
	Tb927.7.1130	Tb07.27M11.280	trypanothione/tryparedoxin dependent peroxidase 2,glutathione peroxidase-like 2 (TDPX2)	TDPX2
	Tb927.7.1140	Tb07.27M11.290	trypanothione/tryparedoxin dependent peroxidase 3,glutathione peroxidase-like protein 3 (TDPX3)	TDPX3
	Tb927.7.1630	Tb07.29D18.110	hypothetical protein, conserved
	Tb927.7.1790	Tb07.43M14.200	Adenine phosphoribosyltransferase, putative
	Tb927.7.330	Tb07.8P12.510	hypothetical protein
	Tb927.7.3770	Tb07.28B13.40	hypothetical protein, conserved
	Tb927.7.3940	Tb07.5F10.810	mitochondrial carrier protein,ADP/ATP mitochondrial translocase, putative,adenine nucleotide mitochondrial translocator, putative (MCP16)	MCP16
	Tb927.7.4770	Tb07.26A24.370	cyclophilin-type peptidyl-prolyl cis-trans isomerase, putative (PPIase)	PPIase
	Tb927.7.540	Tb07.8P12.820	chaperone protein DNAj, putative
	Tb927.7.5680	Tb07.10C21.320	deoxyribose-phosphate aldolase, putative
	Tb927.7.6200	Tb07.2F2.520	chaperone protein DNAj, putative
	Tb927.7.6770	Tb07.15M23.600	hypothetical protein, conserved
	Tb927.7.7500	Tb07.30D13.200	thymine-7-hydroxylase, putative (TLP7)	TLP7
	Tb927.8.1910	Tb08.26N11.370	acetylornithine deacetylase, putative,metallo-peptidase, Clan MH, Family M18 (ArgE)	ArgE
	Tb927.8.2310	Tb08.26A17.100	(H+)-ATPase G subunit, putative
	Tb927.8.3270	Tb08.28L1.280	hypothetical protein
	Tb927.8.3280	Tb08.28L1.300	hypothetical protein, conserved
	Tb927.8.3530	Tb08.28L1.740	glycerol-3-phosphate dehydrogenase [NAD+], glycosomal
	Tb927.8.4370	Tb08.29H22.750	hypothetical protein, conserved
	Tb927.8.590	Tb08.12O16.150	carnitine O-palmitoyltransferase, putative
	Tb927.8.6080	Tb08.11J15.720	hypothetical protein, conserved
	Tb927.8.6390	Tb08.11J15.160	lysophospholipase, putative,alpha/beta hydrolase, putative (TbLysoPLA)	TbLysoPLA
	Tb927.8.6620	Tb08.30K1.440	hypothetical protein, conserved
	Tb927.8.6640	Tb08.30K1.500	hypothetical protein, conserved
	Tb927.8.6780	Tb08.30K1.690	hypothetical protein, conserved
	Tb927.8.7170	Tb08.10K10.600	inositol polyphosphate 1-phosphatase, putative
	Tb927.8.920	Tb08.12O16.620	ubiquitin-conjugating enzyme E2, putative,ubiquitin-protein ligase, putative,ubiquitin carrier protein, putative (PEX4)	PEX4
	Tb927.9.10310	Tb09.211.1750, Tb09.211.1750:mRNA, Tb09.211.1750:pep, chr9contig211.tmp0206c	mitochondrial carrier protein,mitochondrial carrier protein (MCP11)	MCP11
	Tb927.9.11030	Tb09.211.2360, Tb09.211.2360:mRNA, Tb09.211.2360:pep, chr9contig211.tmp0272c	cAMP-dependent protein kinase catalytic subunit 2 (PKAC2)	PKAC2
	Tb927.9.11580	Tb09.211.2730, Tb09.211.2730:mRNA, Tb09.211.2730:pep, chr9contig211.tmp0312	Gim5A protein,glycosomal membrane protein (gim5A)	gim5A
	Tb927.9.11600	Tb09.211.2740, Tb09.211.2740:mRNA, chr9contig211.tmp0313	unspecified product (gim5B)	gim5B
	Tb927.9.11640	Tb09.211.2750, Tb09.211.2750:mRNA, Tb09.211.2750:pep, chr9contig211.tmp0314	hypothetical protein, conserved
	Tb927.9.12570	Tb09.211.3550, Tb09.211.3550:mRNA, Tb09.211.3550:pep, chr9contig211.tmp0398	glycerol kinase, glycosomal (glk1)	glk1
	Tb927.9.12700	Tb09.211.3650, Tb09.211.3650:mRNA, Tb09.211.3650:pep, chr9contig211.tmp0408	phospholipase A1, putative
	Tb927.9.12980	Tb09.211.3880, Tb09.211.3880:mRNA, Tb09.211.3880:pep, chr9contig211.tmp0432	hypothetical protein, conserved
	Tb927.9.14070	Tb09.211.4600, Tb09.211.4600:mRNA, Tb09.211.4600:pep, chr9contig211.tmp0508c	short-chain dehydrogenase, putative
	Tb927.9.15260	Tb09.244.2680, Tb09.244.2680:mRNA, Tb09.244.2680:pep, chr9contig244a01.tmp0268	hypothetical protein, conserved
	Tb927.9.1720	Tb09.160.0620, Tb09.160.0620:mRNA, Tb09.160.0620:pep, chr9contig160.tmp0062c	peroxisomal membrane protein 4, putative
	Tb927.9.2670	Tb09.160.1330, Tb09.160.1330:mRNA, Tb09.160.1330:pep, chr9contig160.tmp0133c	engulfment and cell motility domain 2, putative
	Tb927.9.3280	Tb09.160.1950, Tb09.160.1950:mRNA, Tb09.160.1950:pep, chr9contig160.tmp0174	acidocalcisomal exopolyphosphatase
	Tb927.9.4190	Tb09.160.2770, Tb09.160.2770:mRNA, Tb09.160.2770:pep, chr9contig160.tmp0228	fatty acyl CoA syntetase 1 (ACS1)	ACS1
	Tb927.9.6090	Tb09.160.4460, Tb09.160.4460:mRNA, Tb09.160.4460:pep, chr9contig160.tmp0332	PTP1-interacting protein, 39 kDa
	Tb927.9.6100	Tb09.160.4480, Tb09.160.4480:mRNA, Tb09.160.4480:pep, chr9contig160.tmp0334	TFIIF-stimulated CTD phosphatase, putative
	Tb927.9.6530	Tb09.160.4760, Tb09.160.4760:mRNA, chr9contig160.tmp0362	hypothetical protein
	Tb927.9.8720	Tb09.211.0540, Tb09.211.0540:mRNA, Tb09.211.0540:pep, chr9contig211.tmp0067c	fructose-1,6-bisphosphatase (FBPase)	FBPase
	Tb927.9.8950	Tb09.211.0680, Tb09.211.0680:mRNA, Tb09.211.0680:pep, chr9contig211.tmp0084c	CAAX prenyl protease 1, putative,metallo- peptidase, Clan M- Family M48
	Tb927.9.9000	Tb09.211.0700, Tb09.211.0700:mRNA, Tb09.211.0700:pep, chr9contig211.tmp0086c	isopentenyl-diphosphate delta-isomerase (type II) (idi1)	idi1
	Tb927.9.9430	Tb09.211.1050, Tb09.211.1050:mRNA, Tb09.211.1050:pep, chr9contig211.tmp0128c	hypothetical protein, conserved
	Tb927.9.9640	Tb09.211.1230, Tb09.211.1230:mRNA, Tb09.211.1230:pep, chr9contig211.tmp0149c	hypothetical protein, conserved

## Sheet: Suppl. Data 11b
	Non-Glycosomal Reference Proteins
	Protein IDs (TriTrypDB 8.1)	Protein IDs (TriTrypDB < 8.1)	Product Description	Gene Name
	mito:A6(MURF4)			A6(MURF4)
	mito:COI			COI
	mito:COII			COII
	mito:COIII			COIII
	mito:CR3			CR3
	mito:Cyb			Cyb
	mito:G4(CR4)			G4(CR4)
	mito:MURF1			MURF1
	mito:MURF2			MURF2
	mito:MURF5			MURF5
	mito:ND1			ND1
	mito:ND3(G5,CR5)			ND3(G5,CR5)
	mito:ND4			ND4
	mito:ND5			ND5
	mito:ND7			ND7
	mito:ND8(G1,CR1)			ND8(G1,CR1)
	mito:ND9(G2,CR2)			ND9(G2,CR2)
	mito:RPS12(G6,CR6)			RPS12(G6,CR6)
	Tb04.24M18.150		hypothetical protein, conserved
	Tb09.v4.0018		expression site-associated gene (ESAG) protein, putative,expression site-associated gene 3 (ESAG3) protein, putative,chrIX additional, unordered contigs
	Tb10.v4.0045		prohibitin, putative,chrX additional, unordered contigs
	Tb10.v4.0053	Tb10.1440	hypothetical protein,chrX additional, unordered contigs
	Tb11.02.5100b		hypothetical protein, conserved
	Tb11.02.5105		hypothetical protein, conserved
	Tb11.02.5380		exosome complex exonuclease RRP44p homologue (RRP44)	RRP44
	Tb11.02.5380b		exosome complex exonuclease RRP44p homologue, putative
	Tb11.02.5390		mRNA processing protein, putative
	Tb11.02.5390b		mRNA processing protein, putative
	Tb11.0400		P27 protein, putative (P27)	P27
	Tb927.1.1000		developmentally regulated phosphoprotein
	Tb927.1.1130		glycerol-3-phosphate dehydrogenase (FAD-dependent), putative
	Tb927.1.1160		kinetoplast ribosomal PPR-repeat containing protein 3,LSU ribosomal protein, mitochondrial, putative (KRIPP3)	KRIPP3
	Tb927.1.1200		SSU ribosomal protein, mitochondrial (MRPS15)	MRPS15
	Tb927.1.1210		conserved protein, unknown function
	Tb927.1.1330		Mitochondrial Editosome-like Complex TUTase (MEAT1)	MEAT1
	Tb927.1.1580		cytochrome c oxidase assembly factor, putative,electron transport protein SCO1/2, putative
	Tb927.1.1610		hypothetical protein, conserved
	Tb927.1.1690		RNA editing endoribonuclease,RNA-editing complex protein (KREN1)	KREN1
	Tb927.1.1730		conserved protein, unknown function
	Tb927.1.2320		hypothetical protein, conserved
	Tb927.1.2730		hypothetical protein, conserved
	Tb927.1.2990		hypothetical protein, conserved
	Tb927.1.3010		mRNA processing protein, putative
	Tb927.1.3030		KREL2,RNA-editing complex protein,RNA editing ligase (KREL2)	KREL2
	Tb927.1.3040		hypothetical protein, conserved
	Tb927.1.3800		hypothetical protein, conserved
	Tb927.1.4010		primase 2
	Tb927.1.4100		cytochrome oxidase subunit IV (COXIV)	COXIV
	Tb927.1.4230		hypothetical protein, conserved
	Tb927.1.4420		ABC transporter, putative
	Tb927.1.4650		cyclin-like F-box protein 2 (CFB2)	CFB2
	Tb927.1.4970		hypothetical protein
	Tb927.1.730		NADH-ubiquinone oxidoreductase complex I subunit, putative
	Tb927.1.740		phosphatidylinositol-4-phosphate 5-kinase related,MORN repeat-containing protein
	Tb927.1.790		hypothetical transmembrane protein, conserved
	Tb927.1.840		transmembrane protein, putative
	Tb927.10.10110	TRYPtp6k15-3d06.p1c_28, Tb10.6k15.0170	hypothetical protein, conserved
	Tb927.10.10120	TRYPtp6k15-3d06.p1c_26, Tb10.6k15.0160	hypothetical protein, conserved
	Tb927.10.10130	TRYPtp6k15-3d06.p1c_25, Tb10.6k15.0150	mitochondrial RNA binding complex 1 subunit (MRB10130)	MRB10130
	Tb927.10.10160	TRYPtp6k15-3d06.p1c_21, Tb10.6k15.0120	hypothetical protein, conserved
	Tb927.10.10300	Tb10.406.0630	hypothetical protein, conserved
	Tb927.10.10310	Tb10.406.0620	hypothetical protein, conserved
	Tb927.10.10400	Tb10.406.0510	hypothetical protein, conserved
	Tb927.10.10420	Tb10.406.0490	monothiol glutaredoxin, putative
	Tb927.10.10440	Tb10.406.0470	mitochondrial carrier protein (MCP8)	MCP8
	Tb927.10.10680	Tb10.406.0230	hypothetical protein, conserved
	Tb927.10.1070	.265, Tb10.70.7040	cdc2-related kinase 1, putative,cell division protein kinase 2 homolog 1 (CRK1)	CRK1
	Tb927.10.10740	Tb10.406.0140	hypothetical protein, conserved
	Tb927.10.10780	Tb10.406.0100	hypothetical protein, conserved
	Tb927.10.10830	Tb10.406.0050	RGG-containing protein 2,MRB1-associated protein,RGGm (RGG2)	RGG2
	Tb927.10.11030	Tb10.26.1020	hypothetical protein, conserved	ATOM11
	Tb927.10.11050	Tb10.26.1000	hypothetical protein, conserved
	Tb927.10.11160	Tb10.26.0860	HIRA-interacting protein 5, putative
	Tb927.10.11260	Tb10.26.0750	hypothetical protein, conserved
	Tb927.10.11280	Tb10.26.0700	hypothetical protein
	Tb927.10.11350	Tb10.26.0600	hypothetical protein, conserved
	Tb927.10.11370	235.t00302, Tb10.26.0585	hypothetical protein, conserved
	Tb927.10.11420	Tb10.26.0530	hypothetical protein, conserved
	Tb927.10.11500	Tb10.26.0410	hypothetical protein, conserved
	Tb927.10.11520	Tb10.26.0390	hypothetical protein, conserved
	Tb927.10.1160	TRYP_x-70a06.p2kb545_956, Tb10.70.6930	hypothetical protein, conserved
	Tb927.10.11770	Tb10.26.0100	hypothetical protein, conserved
	Tb927.10.11820	Tb10.26.0050	hypothetical protein, conserved
	Tb927.10.11870	Tb10.389.1910	mitochondrial RNA binding protein (MRB11870)	MRB11870
	Tb927.10.11890	Tb10.389.1890	hypothetical protein, conserved
	Tb927.10.11900	Tb10.389.1880	hypothetical protein, conserved
	Tb927.10.11930	Tb10.389.1850	beta-D-hydroxybutyrate dehydrogenase
	Tb927.10.11940	Tb10.389.1840	ABC1 protein, putative
	Tb927.10.12000	235.t00299, Tb10.389.1785	iron-sulfur cluster assembly protein, putative
	Tb927.10.12050	Tb10.389.1710	hypothetical protein, conserved
	Tb927.10.12080	Tb10.389.1670	hypothetical protein, conserved
	Tb927.10.12250	Tb10.389.1490	hypothetical protein, conserved
	Tb927.10.12300	Tb10.389.1440	hypothetical protein, conserved
	Tb927.10.1240	TRYP_x-70a06.p2kb545_940, Tb10.70.6820	hypothetical protein, conserved
	Tb927.10.12520	Tb10.389.1160	hypothetical protein, conserved
	Tb927.10.12540	Tb10.389.1140	NADH-ubiquinone oxidoreductase complex I subunit, putative,ferredoxin, putative (NDUFS1)	NDUFS1
	Tb927.10.12550	Tb10.389.1130	hypothetical protein, conserved
	Tb927.10.12560	Tb10.389.1110	hypothetical protein
	Tb927.10.1260	TRYP_x-70a06.p2kb545_938, Tb10.70.6800	aspartyl-tRNA synthetase, putative	AspRS-2
	Tb927.10.12690	Tb10.389.0900	hypothetical protein, conserved
	Tb927.10.12700	Tb10.389.0890	pyruvate dehydrogenase E1 alpha subunit, putative
	Tb927.10.12840	Tb10.389.0690	mitochondrial carrier protein (MCP12)	MCP12
	Tb927.10.12880	Tb10.389.0650	hypothetical protein, conserved
	Tb927.10.12890	Tb10.389.0630	bifunctional aminoacyl-tRNA synthetase, putative	ProRS
	Tb927.10.12910	Tb10.389.0610	hypothetical protein, conserved
	Tb927.10.12930	Tb10.389.0590	hypothetical protein, conserved
	Tb927.10.12980	Tb10.389.0530	Multisite-specific tRNA:(cytosine-C(5))-methyltransferase, putative,NCL1(Yeast)-related NOL1/NOP2/FMU(SUN) domain-containing protein
	Tb927.10.13120	Tb10.389.0340	mitochondrial carrier protein (MCP14)	MCP14
	Tb927.10.13300	Tb10.389.0130	30S ribosomal protein S8, putative
	Tb927.10.13360	Tb10.389.0070	Elongation factor Tu, mitochondrial (EF-Tu)	EF-Tu
	Tb927.10.13430	Tb10.05.0150	citrate synthase, putative
	Tb927.10.13480	Tb10.05.0200	protein kinase, putative
	Tb927.10.13600	Tb10.05.0050	hypothetical protein, conserved,hypothetical protein
	Tb927.10.13620	Tb10.05.0070	NADH-ubiquinone oxidoreductase complex I subunit,FT putative,NDUFA9 subunit, putative
	Tb927.10.1370	TRYP_x-70a06.p2kb545_922, Tb10.70.6690	hypothetical protein, conserved
	Tb927.10.13700	Tb10.389.0020	phosphatidic acid phosphatase alpha, putative
	Tb927.10.13810	236.t00326, Tb10.61.3115	hypothetical protein, conserved
	Tb927.10.13820	TRYP_x-61h03.q2kb185_464, Tb10.61.3110	hypothetical protein, conserved
	Tb927.10.13830	TRYP_x-61h03.q2kb185_462, Tb10.61.3100	chaperone protein DNAj, putative
	Tb927.10.13850	TRYP_x-61h03.q2kb185_458, Tb10.61.3070	hypothetical protein, conserved
	Tb927.10.13910	TRYP_x-61h03.q2kb185_447, Tb10.61.3000	hypothetical protein, conserved
	Tb927.10.13920	TRYP_x-61h03.q2kb185_445, Tb10.61.2990	hypothetical protein, conserved
	Tb927.10.14000	Tb10.61.2880, embl.4	aconitase (ACO)	ACO
	Tb927.10.14050	TRYP_x-61h03.q2kb185_424, Tb10.61.2830	hypothetical protein
	Tb927.10.1410	TRYP_x-70a06.p2kb545_915, Tb10.70.6640	hypothetical protein, conserved
	Tb927.10.14210	TRYP_x-61h03.q2kb185_396, Tb10.61.2600	TFIIH basal transcription factor subunit (TFB5)	TFB5
	Tb927.10.14250	TRYP_x-61h03.q2kb185_388, Tb10.61.2540	hypothetical protein, conserved
	Tb927.10.14280	TRYP_x-61h03.q2kb185_382, Tb10.61.2510	mitochondrial carrier protein (MCP20)	MCP20
	Tb927.10.14350	TRYP_x-61h03.q2kb185_373, Tb10.61.2420	hypothetical protein, conserved
	Tb927.10.14550	TRYP_x-61h03.q2kb185_319, Tb10.61.2130	ATP-dependent DEAD/H RNA helicase, putative
	Tb927.10.14820	TRYP_x-61h03.q2kb185_274, Tb10.61.1830	Mitochondrial ADP/ATP carrier protein 5c (MCP5c)	MCP5c
	Tb927.10.14830	TRYP_x-61h03.q2kb185_273, Tb10.61.1820	Mitochondrial ADP/ATP carrier protein 5b, putative (MCP5b)	MCP5b
	Tb927.10.14840	TRYP_x-61h03.q2kb185_272, Tb10.61.1810	Mitochondrial ADP/ATP carrier protein 5a, putative (MCP5a)	MCP5a
	Tb927.10.14860	TRYP_x-61h03.q2kb185_270, Tb10.61.1790	hypothetical protein, conserved
	Tb927.10.15010	TRYP_x-61h03.q2kb185_231, Tb10.61.1530	lipoic acid synthetase, mitochondrial precursor, putative
	Tb927.10.15210	TRYP_x-61h03.q2kb185_196, Tb10.61.1300	nuclear cap binding complex subunit CBP30 (CBP30)	CBP30
	Tb927.10.15250	TRYP_x-61h03.q2kb185_192, Tb10.61.1260	paraflagellar rod component, putative (PFC15)	PFC15
	Tb927.10.1560	TRYP_x-70a06.p2kb545_868, Tb10.70.6350	hypothetical protein, conserved
	Tb927.10.15650	TRYP_x-61h03.q2kb185_112, Tb10.61.0690	tRNA pseudouridine synthase A-like protein
	Tb927.10.1570	TRYP_x-70a06.p2kb545_866, Tb10.70.6340	ATPase subunit 9, putative
	Tb927.10.15710	TRYP_x-61h03.q2kb185_99, Tb10.61.0610	mitochondrial carrier protein (MCP7)	MCP7
	Tb927.10.15790	TRYP_x-61h03.q2kb185_79, Tb10.61.0510	hypothetical protein, conserved
	Tb927.10.15830	TRYP_x-61h03.q2kb185_71, Tb10.61.0460	hypothetical protein, conserved
	Tb927.10.15900	236.t00328, Tb10.61.0395	hypothetical protein, conserved
	Tb927.10.15940	TRYP_x-61h03.q2kb185_50, Tb10.61.0340	cation transporter, putative
	Tb927.10.160	Tb10.100.0050	RNA polymerase II,KPAP2
	Tb927.10.16000	TRYP_x-61h03.q2kb185_40, Tb10.61.0280	receptor-type adenylate cyclase GRESAG 4, putative,expression site-associated gene 4 (ESAG4) protein, putative,expression site-associated gene 4 (ESAG4) protein, putative
	Tb927.10.16010	TRYP_x-61h03.q2kb185_36, Tb10.61.0270	hypothetical protein
	Tb927.10.16080	TRYP_x-61h03.q2kb185_27, Tb10.61.0200	hypothetical protein, conserved
	Tb927.10.16090	TRYP_x-61h03.q2kb185_26, Tb10.61.0190	hypothetical protein, conserved
	Tb927.10.16150	TRYP_x-61h03.q2kb185_17, Tb10.61.0110	ATP-dependent zinc metallopeptidase, putative,metallo-peptidase, Clan MA(E) Family M41
	Tb927.10.16170	TRYP_x-61h03.q2kb185_14, Tb10.61.0090	potassium voltage-gated channel, putative
	Tb927.10.1660	TRYP_x-70a06.p2kb545_855, Tb10.70.6260	hypothetical protein, conserved
	Tb927.10.1750	TRYP_x-70a06.p2kb545_840, Tb10.70.6150	hypothetical protein, conserved
	Tb927.10.180	Tb10.100.0070	ATP synthase F1 subunit gamma protein, putative
	Tb927.10.1820	TRYP_x-70a06.p2kb545_823, Tb10.70.6030	hypothetical protein, conserved
	Tb927.10.1870	TRYP_x-70a06.p2kb545_816, Tb10.70.5970	hypothetical protein, conserved
	Tb927.10.1880	TRYP_x-70a06.p2kb545_814, Tb10.70.5960	hypothetical protein, conserved
	Tb927.10.1930	TRYP_x-70a06.p2kb545_804, Tb10.70.5900	hypothetical protein, conserved
	Tb927.10.1950	TRYP_x-70a06.p2kb545_802, Tb10.70.5880	leucine-rich repeat protein (LRRP), putative
	Tb927.10.2000	TRYP_x-70a06.p2kb545_795, Tb10.70.5830	actin-like protein, putative
	Tb927.10.2030	TRYP_x-70a06.p2kb545_789, Tb10.70.5780	hypothetical protein, conserved
	Tb927.10.2050	TRYP_x-70a06.p2kb545_781, Tb10.70.5720	hypothetical protein, conserved
	Tb927.10.2060	TRYP_x-70a06.p2kb545_779, Tb10.70.5710	hypothetical protein, conserved
	Tb927.10.2230	TRYP_x-70a06.p2kb545_751, Tb10.70.5510	NADPH:adrenodoxin oxidoreductase, mitochondrial, putative,ferredoxin NADP+ reductase-like protein
	Tb927.10.2300	TRYP_x-70a06.p2kb545_739, Tb10.70.5430	hypothetical protein, conserved
	Tb927.10.2350	TRYP_x-70a06.p2kb545_730, Tb10.70.5380	pyruvate dehydrogenase complex E3 binding protein, putative
	Tb927.10.2540	TRYP_x-70a06.p2kb545_696, Tb10.70.5130	adenylate kinase, putative
	Tb927.10.2550	TRYP_x-70a06.p2kb545_695, Tb10.70.5120	malate dehydrogenase-related
	Tb927.10.2560	Tb10.70.5110, embl.41	mitochondrial malate dehydrogenase (mMDH)	mMDH
	Tb927.10.2590	TRYP_x-70a06.p2kb545_690, Tb10.70.5080	hypothetical protein, conserved
	Tb927.10.2680	TRYP_x-70a06.p2kb545_678, Tb10.70.4980	hypothetical protein, conserved
	Tb927.10.280	Tb10.100.0160	cytochrome oxidase subunit VI (COXVI)	COXVI
	Tb927.10.2800	TRYP_x-70a06.p2kb545_659, Tb10.70.4850	hypothetical protein, conserved
	Tb927.10.2960	TRYP_x-70a06.p2kb545_617, Tb10.70.4600	Translation factor GUF1, mitochondrial, putative
	Tb927.10.3040	TRYP_x-70a06.p2kb545_603, Tb10.70.4500	hypothetical protein, conserved
	Tb927.10.3120	TRYP_x-70a06.p2kb545_587, Tb10.70.4380	cytochrome c oxidase assembly protein, putative
	Tb927.10.3210	TRYP_x-70a06.p2kb545_574, Tb10.70.4280	delta-1-pyrroline-5-carboxylate dehydrogenase, putative
	Tb927.10.3250	TRYP_x-70a06.p2kb545_567, Tb10.70.4220	hypothetical protein, conserved
	Tb927.10.3320	TRYP_x-70a06.p2kb545_553, Tb10.70.4120	hypothetical protein, conserved
	Tb927.10.340	Tb10.100.0220	mitochondrial structure specific endonuclease I (SSE-1), putative
	Tb927.10.3570	TRYP_x-70a06.p2kb545_514, Tb10.70.3850	RNA editing exonuclease 2,RNA editing 3' exouridylylase,RNA-editing complex protein (KREX2)	KREX2
	Tb927.10.3580	TRYP_x-70a06.p2kb545_513, Tb10.70.3840	hypothetical protein, conserved
	Tb927.10.3590	TRYP_x-70a06.p2kb545_511, Tb10.70.3820	hypothetical protein, conserved
	Tb927.10.3610	TRYP_x-70a06.p2kb545_507, Tb10.70.3790	hypothetical protein, conserved
	Tb927.10.3690	TRYP_x-70a06.p2kb545_493, Tb10.70.3680	rRNA dimethyltransferase, putative
	Tb927.10.3730	TRYP_x-70a06.p2kb545_488, Tb10.70.3640	hypothetical protein, conserved
	Tb927.10.3770	TRYP_x-70a06.p2kb545_479, Tb10.70.3590	predicted TPR repeat protein
	Tb927.10.380	TRYP_x-70a06.p2kb545_1093, Tb10.70.7960	mitochondrial RNA binding complex 1 subunit (PPR5)	PPR5
	Tb927.10.4000	TRYP_x-70a06.p2kb545_439, Tb10.70.3280	methylglutaconyl-CoA hydratase, mitochondrial precursor, putative
	Tb927.10.4020	TRYP_x-70a06.p2kb545_436, Tb10.70.3260	hypothetical protein, conserved
	Tb927.10.4080	TRYP_x-70a06.p2kb545_424, Tb10.70.3190	hypothetical protein, conserved
	Tb927.10.4130	TRYP_x-70a06.p2kb545_419, Tb10.70.3150	NDUFA5/B13 subunit, putative,NDUFA5/B13 subunit, putative
	Tb927.10.4240	TRYP_x-70a06.p2kb545_400, Tb10.70.3010	hypothetical protein, conserved
	Tb927.10.4280	TRYP_x-70a06.p2kb545_395, Tb10.70.2970	hypothetical protein, conserved
	Tb927.10.430	TRYP_x-70a06.p2kb545_1085, Tb10.70.7900	hypothetical protein, conserved
	Tb927.10.4310	TRYP_x-70a06.p2kb545_389, Tb10.70.2920	prohibitin 2, putative (PHB2)	PHB2
	Tb927.10.4330	TRYP_x-70a06.p2kb545_387, Tb10.70.2900	2-oxoisovalerate dehydrogenase beta subunit, mitochondrial precursor, putative
	Tb927.10.4550	TRYP_x-70a06.p2kb545_358, Tb10.70.2670	hypothetical protein, conserved
	Tb927.10.4590	TRYP_x-70a06.p2kb545_353, Tb10.70.2630	mitochondrial inner membrane signal peptidase, putative,serine peptidase clan SF, family S26B, putative
	Tb927.10.470	TRYP_x-70a06.p2kb545_1079, Tb10.70.7840	choline dehydrogenase, putative
	Tb927.10.4850	TRYP_x-70a06.p2kb545_317, Tb10.70.2350	hypothetical protein, conserved
	Tb927.10.4880	TRYP_x-70a06.p2kb545_311, Tb10.70.2320	hypothetical protein, conserved
	Tb927.10.4910	TRYP_x-70a06.p2kb545_306, Tb10.70.2290	mitochondrial carrier protein (MCP4)	MCP4
	Tb927.10.4940	TRYP_x-70a06.p2kb545_303, Tb10.70.2260, embl.140	Nuclear Dbf2-related kinase (PK50)	PK50
	Tb927.10.4990	Tb10.70.2210, embl.233	cell division related protein kinase 2, putative,CDC2-related protein kinase (CRK3)	CRK3
	Tb927.10.5010	TRYP_x-70a06.p2kb545_296, Tb10.70.2190	Elongation factor G1, mitochondrial, putative (EF-G1)	EF-G1
	Tb927.10.5050	233.t00819, Tb10.70.2155	hypothetical protein, conserved
	Tb927.10.5060	TRYP_x-70a06.p2kb545_291, Tb10.70.2150	hypothetical protein, conserved
	Tb927.10.510	TRYP_x-70a06.p2kb545_1072, Tb10.70.7770	hypothetical protein, conserved
	Tb927.10.5110	TRYP_x-70a06.p2kb545_284, Tb10.70.2100	KREPA4 (KREPA4)	KREPA4
	Tb927.10.5120	TRYP_x-70a06.p2kb545_282, Tb10.70.2090	KREPA6,RNA-editing complex protein (KREPA6)	KREPA6
	Tb927.10.5130	TRYP_x-70a06.p2kb545_279, Tb10.70.2080	Protein C21orf2 homolog, putative
	Tb927.10.520	TRYP_x-70a06.p2kb545_1071, Tb10.70.7760	hypothetical protein, conserved
	Tb927.10.5220	TRYP_x-70a06.p2kb545_256, Tb10.70.1890	hypothetical protein, conserved
	Tb927.10.5290	TRYP_x-70a06.p2kb545_239, Tb10.70.1780	HIRA-interacting protein 5, putative,predicted NifU-like protein
	Tb927.10.5320	TRYP_x-70a06.p2kb545_236, Tb10.70.1750	RNA editing endoribonuclease,RNA-editing complex protein (KREN3)	KREN3
	Tb927.10.5400	TRYP_x-70a06.p2kb545_225, Tb10.70.1640	hypothetical protein, conserved
	Tb927.10.5440	TRYP_x-70a06.p2kb545_216, Tb10.70.1580	RNA editing endoribonuclease,RNA-editing complex protein (KREN2)	KREN2
	Tb927.10.5500	TRYP_x-70a06.p2kb545_209, Tb10.70.1520	hypothetical protein, conserved
	Tb927.10.5540	TRYP_x-70a06.p2kb545_203, Tb10.70.1460	hypothetical protein, conserved
	Tb927.10.5570	TRYP_x-70a06.p2kb545_198, Tb10.70.1430	hypothetical protein, conserved
	Tb927.10.5590	TRYP_x-70a06.p2kb545_196, Tb10.70.1410	protein phosphatase 2C, putative
	Tb927.10.5660	TRYP_x-70a06.p2kb545_184, Tb10.70.1330	heat shock protein, putative
	Tb927.10.5820	TRYP_x-70a06.p2kb545_156, Tb10.70.1120	predicted RanGDP binding protein
	Tb927.10.5900	TRYP_x-70a06.p2kb545_142, Tb10.70.1000	hypothetical protein, conserved
	Tb927.10.600	TRYP_x-70a06.p2kb545_1053, TRYP_x-70a06.p2kb545_1054, Tb10.70.7650, Tb10.70.7660	hypothetical protein, conserved
	Tb927.10.6030	TRYP_x-70a06.p2kb545_124, Tb10.70.0850	proteasome alpha 1 subunit, putative,20S proteasome subunit alpha-6, (putative) (TbPSA6)	TbPSA6
	Tb927.10.6090	TRYP_x-70a06.p2kb545_114, Tb10.70.0780	tRNA pseudouridine synthase A, putative
	Tb927.10.610	TRYP_x-70a06.p2kb545_1052, Tb10.70.7640	hypothetical protein, conserved
	Tb927.10.6170	TRYP_x-70a06.p2kb545_100, Tb10.70.0660	hypothetical protein, conserved
	Tb927.10.6200	233.t00821, Tb10.70.0625	hypothetical protein, conserved
	Tb927.10.6300	TRYP_x-70a06.p2kb545_79, Tb10.70.0530	hypothetical protein, conserved
	Tb927.10.6400	TRYP_x-70a06.p2kb545_64, Tb10.70.0430	chaperonin HSP60, mitochondrial precursor (HSP60)	HSP60
	Tb927.10.6430	TRYP_x-70a06.p2kb545_56, Tb10.70.0380	hypothetical protein
	Tb927.10.6510	TRYP_x-70a06.p2kb545_40, Tb10.70.0280	chaperonin HSP60, mitochondrial precursor (HSP60)	HSP60
	Tb927.10.660	TRYP_x-70a06.p2kb545_1039, Tb10.70.7550	2-oxoisovalerate dehydrogenase alpha subunit, putative
	Tb927.10.670	TRYP_x-70a06.p2kb545_1038, Tb10.70.7540	hypothetical protein, conserved
	Tb927.10.680	TRYP_x-70a06.p2kb545_1036, Tb10.70.7530	hypothetical protein, conserved
	Tb927.10.6850	TRYPtp6k15-3d06.p1c_567, Tb10.6k15.3900	mitochondrial RNA binding complex 1 subunit,mitochondrial edited mRNA stability factor 1 subunit,kinteoplast poly(A) polymerase complex 1 subunit
	Tb927.10.7040	TRYPtp6k15-3d06.p1c_533, Tb10.6k15.3700	hypothetical protein, conserved
	Tb927.10.7090	TRYPtp6k15-3d06.p1c_525, Tb10.6k15.3640, embl.209	alternative oxidase (AOX)	AOX
	Tb927.10.710	TRYP_x-70a06.p2kb545_1033, Tb10.70.7500	hypothetical protein, conserved
	Tb927.10.7100	TRYPtp6k15-3d06.p1c_521, Tb10.6k15.3610	delta-4 fatty acid desaturase
	Tb927.10.7310	TRYPtp6k15-3d06.p1c_479, Tb10.6k15.3370	terminal uridylyltransferase 3, putative (TUT3)	TUT3
	Tb927.10.7380	TRYPtp6k15-3d06.p1c_467, Tb10.6k15.3290	hypothetical protein, conserved
	Tb927.10.7410	TRYPtp6k15-3d06.p1c_463, Tb10.6k15.3250	succinyl-CoA ligase [GDP-forming] beta-chain, putative
	Tb927.10.7520	TRYPtp6k15-3d06.p1c_451, Tb10.6k15.3140	folylpolyglutamate synthase, putative (FPGS)	FPGS
	Tb927.10.7570	TRYPtp6k15-3d06.p1c_444, Tb10.6k15.3080	dihydrolipoamide acetyltransferase E2 subunit, putative
	Tb927.10.760	TRYP_x-70a06.p2kb545_1027, Tb10.70.7450	hypothetical protein, conserved
	Tb927.10.7610	TRYPtp6k15-3d06.p1c_438, Tb10.6k15.3040	hypothetical protein, conserved
	Tb927.10.7620	TRYPtp6k15-3d06.p1c_437, Tb10.6k15.3030	mitochondrial ATP-dependent zinc metallopeptidase, putative,metallo-peptidase, Clan MA(E) Family M41
	Tb927.10.770	TRYP_x-70a06.p2kb545_1026, Tb10.70.7440	hypothetical protein, conserved
	Tb927.10.7720	234.t00481, Tb10.6k15.2875	hypothetical protein, conserved
	Tb927.10.7770	TRYPtp6k15-3d06.p1c_408, Tb10.6k15.2800	hypothetical protein
	Tb927.10.7910	TRYPtp6k15-3d06.p1c_388, Tb10.6k15.2640	hypothetical protein, conserved
	Tb927.10.8010	TRYPtp6k15-3d06.p1c_374, Tb10.6k15.2530	hypothetical protein, conserved
	Tb927.10.8030	TRYPtp6k15-3d06.p1c_368, Tb10.6k15.2510	hypothetical protein, conserved
	Tb927.10.8050	TRYPtp6k15-3d06.p1c_364, Tb10.6k15.2490	TFIIF-stimulated CTD phosphatase, putative
	Tb927.10.8110	TRYPtp6k15-3d06.p1c_352, Tb10.6k15.2410	hypothetical protein, conserved
	Tb927.10.8160	TRYPtp6k15-3d06.p1c_344, Tb10.6k15.2360	hypothetical protein, conserved
	Tb927.10.8210	TRYPtp6k15-3d06.p1c_337, Tb10.6k15.2310	KREPA2,RNA-editing complex protein (KREPA2)	KREPA2
	Tb927.10.8320	TRYPtp6k15-3d06.p1c_324, Tb10.6k15.2180	cytochrome oxidase subunit IX (COXIX)	COXIX
	Tb927.10.8610	TRYPtp6k15-3d06.p1c_287, Tb10.6k15.1930	hypothetical protein, conserved
	Tb927.10.8620	TRYPtp6k15-3d06.p1c_285, Tb10.6k15.1920	hypothetical protein, conserved
	Tb927.10.8730	TRYPtp6k15-3d06.p1c_266, Tb10.6k15.1800	hypothetical protein, conserved
	Tb927.10.880	TRYP_x-70a06.p2kb545_1000, Tb10.70.7270	thymidine kinase, putative
	Tb927.10.8890	TRYPtp6k15-3d06.p1c_236, Tb10.6k15.1600	kinetoplast DNA-associated protein, putative
	Tb927.10.8900	TRYPtp6k15-3d06.p1c_230, Tb10.6k15.1570	choline/ethanolamine phosphotransferase (CEPT)
	Tb927.10.8950	TRYPtp6k15-3d06.p1c_217, Tb10.6k15.1480	kinetoplast DNA-associated protein, putative
	Tb927.10.8970	TRYPtp6k15-3d06.p1c_214, Tb10.6k15.1460	kinetoplast DNA-associated protein, putative
	Tb927.10.8980	TRYPtp6k15-3d06.p1c_211, Tb10.6k15.1450	hypothetical protein, conserved
	Tb927.10.900	TRYP_x-70a06.p2kb545_998, Tb10.70.7250	hypothetical protein, conserved
	Tb927.10.9000	TRYPtp6k15-3d06.p1c_208, Tb10.6k15.1430	hypothetical protein, conserved
	Tb927.10.9110	TRYPtp6k15-3d06.p1c_190, Tb10.6k15.1310	hypothetical protein, conserved
	Tb927.10.9120	TRYPtp6k15-3d06.p1c_189, Tb10.6k15.1300	hypothetical protein, conserved
	Tb927.10.9140	TRYPtp6k15-3d06.p1c_186, Tb10.6k15.1280	hypothetical protein, conserved
	Tb927.10.9190	TRYPtp6k15-3d06.p1c_178, Tb10.6k15.1220	isoleucyl-tRNA synthetase, putative (IleRS)	IleRS
	Tb927.10.9270	TRYPtp6k15-3d06.p1c_165, Tb10.6k15.1130	hypothetical protein, conserved
	Tb927.10.9280	TRYPtp6k15-3d06.p1c_162, Tb10.6k15.1120	hypothetical protein, conserved
	Tb927.10.9420	TRYPtp6k15-3d06.p1c_140, Tb10.6k15.0980	ATP-dependent chaperone, putative,mitochondrial chaperone BCS1, putative
	Tb927.10.9440	TRYPtp6k15-3d06.p1c_138, Tb10.6k15.0960	NADH dehydrogenase (54 NDH2)	54 NDH2
	Tb927.10.9720	TRYPtp6k15-3d06.p1c_89, Tb10.6k15.0620, embl.3	RNA-editing-associated protein 1,RNA-binding protein,oligo (U) binding protein,RNA editing complex protein (REAP-1)	REAP-1
	Tb927.10.9760	TRYPtp6k15-3d06.p1c_80, Tb10.6k15.0550	alternative oxidase
	Tb927.10.9790	TRYPtp6k15-3d06.p1c_77, Tb10.6k15.0520	hypothetical protein, conserved
	Tb927.10.9810	TRYPtp6k15-3d06.p1c_75, Tb10.6k15.0500	hypothetical protein, conserved
	Tb927.10.9820	TRYPtp6k15-3d06.p1c_74, Tb10.6k15.0490	mitochondrial intermediate peptidase, putative,metallo-peptidase, Clan MA(E) Family M3
	Tb927.10.9830	TRYPtp6k15-3d06.p1c_73, Tb10.6k15.0480	hypothetical protein, conserved
	Tb927.10.9860	TRYPtp6k15-3d06.p1c_68, Tb10.6k15.0440	Mitochondrial N(5)-glutamine methyltransferase MTQ1, putative
	Tb927.10.9940	TRYPtp6k15-3d06.p1c_57, Tb10.6k15.0340	hypothetical protein, conserved
	Tb927.10.9970	TRYPtp6k15-3d06.p1c_52, Tb10.6k15.0310	hypothetical protein, conserved
	Tb927.11.10050	Tb11.01.1810, Tb11.01.1810:mRNA, Tb11.01.1810:pep	hypothetical protein, conserved
	Tb927.11.10080	Tb11.01.1840, Tb11.01.1840:mRNA, Tb11.01.1840:pep	hypothetical protein, conserved
	Tb927.11.1010	Tb11.03.0110, Tb11.03.0110:mRNA, Tb11.03.0110:pep	chaperone protein DNAj, putative
	Tb927.11.10140	Tb11.01.1900, Tb11.01.1900:mRNA, Tb11.01.1900:pep	hypothetical protein, conserved
	Tb927.11.10150	Tb11.01.1910, Tb11.01.1910:mRNA, Tb11.01.1910:pep	hypothetical protein, conserved
	Tb927.11.10170	Tb11.01.1930, Tb11.01.1930:mRNA, Tb11.01.1930:pep	hypothetical protein, conserved
	Tb927.11.10240	Tb11.01.2000, Tb11.01.2000:mRNA, Tb11.01.2000:pep	hslVU complex proteolytic subunit, putative,hslVU complex proteolytic subunit, threonine peptidase, Clan T(1), family T1B
	Tb927.11.10340	Tb11.01.2110, Tb11.01.2110:mRNA, Tb11.01.2110:pep	Serine/threonine-protein phosphatase PGAM5, mitochondrial, putative,phosphoglycerate mutase family member 5, putative (pgam5)	pgam5
	Tb927.11.10400	Tb11.01.2170, Tb11.01.2170:mRNA, Tb11.01.2170:pep	hypothetical protein, conserved
	Tb927.11.10510	Tb11.01.2280, Tb11.01.2280:mRNA, Tb11.01.2280:pep	ubiquinone biosynthesis methyltransferase, putative
	Tb927.11.10570	Tb11.01.2340, Tb11.01.2340:mRNA, Tb11.01.2340:pep	hypothetical protein, conserved
	Tb927.11.10590	Tb11.01.2360, Tb11.01.2360:mRNA, Tb11.01.2360:pep	hypothetical protein, conserved
	Tb927.11.10600	Tb11.01.2370, Tb11.01.2370:mRNA, Tb11.01.2370:pep	hypothetical protein, conserved
	Tb927.11.10720	Tb11.01.2490, Tb11.01.2490:mRNA, Tb11.01.2490:pep	hypothetical protein, conserved
	Tb927.11.10780	Tb11.01.2550, Tb11.01.2550:mRNA, Tb11.01.2550:pep	hypothetical protein, conserved
	Tb927.11.10960	Tb11.01.2740, Tb11.01.2740:mRNA, Tb11.01.2740:pep	hypothetical protein, conserved
	Tb927.11.11120	Tb11.01.2910, Tb11.01.2910:mRNA, Tb11.01.2910:pep	hypothetical protein, conserved
	Tb927.11.11130	Tb11.01.2920, Tb11.01.2920:mRNA, Tb11.01.2920:pep	hypothetical protein, conserved
	Tb927.11.11280	Tb11.01.3070, Tb11.01.3070:mRNA, Tb11.01.3070:pep	hypothetical protein, conserved
	Tb927.11.11380	Tb11.01.3190, Tb11.01.3190:mRNA, Tb11.01.3190:pep	hypothetical protein, conserved
	Tb927.11.11390	Tb11.01.3200, Tb11.01.3200:mRNA, Tb11.01.3200:pep	hypothetical protein, conserved
	Tb927.11.11440	Tb11.01.3270, Tb11.01.3270:mRNA, Tb11.01.3270:pep	A/G-specific adenine glycosylase, putative
	Tb927.11.11460	Tb11.01.3290, Tb11.01.3290:mRNA, Tb11.01.3290:pep	hypothetical protein, conserved	ATOM69
	Tb927.11.11470	Tb11.01.3300, Tb11.01.3300:mRNA, Tb11.01.3300:pep	hypothetical protein, conserved
	Tb927.11.11490	Tb11.01.3340, Tb11.01.3340:mRNA, Tb11.01.3340:pep	2,3-bisphosphoglycerate-independent phosphoglycerate mutase-like protein, putative
	Tb927.11.11620	Tb11.01.3490, Tb11.01.3490:mRNA, Tb11.01.3490:pep	hypothetical protein, conserved
	Tb927.11.11630	Tb11.01.3500, Tb11.01.3500:mRNA, Tb11.01.3500:pep	hypothetical protein, conserved
	Tb927.11.11680	Tb11.01.3550, Tb11.01.3550:mRNA, Tb11.01.3550:pep	2-oxoglutarate dehydrogenase E2 component, putative
	Tb927.11.11870	Tb11.01.3710, Tb11.01.3710:mRNA, Tb11.01.3710:pep	hypothetical protein, conserved
	Tb927.11.11930.1		hypothetical protein, conserved
	Tb927.11.11930.2		hypothetical protein, conserved
	Tb927.11.11950	Tb11.01.3780, Tb11.01.3780:mRNA, Tb11.01.3780:pep	cytochrome oxidase assembly protein, putative
	Tb927.11.12040	Tb11.01.3860, Tb11.01.3860:mRNA, Tb11.01.3860:pep	hypothetical protein, conserved
	Tb927.11.12160	Tb11.01.3970, Tb11.01.3970:mRNA, Tb11.01.3970:pep	hypothetical protein, conserved
	Tb927.11.12240	Tb11.01.4060, Tb11.01.4060:mRNA, Tb11.01.4060:pep	ubiquitin carboxyl-terminal hydrolase, putative,cysteine peptidase, Clan CA, family C19, putative
	Tb927.11.12350	Tb11.01.4170, Tb11.01.4170:mRNA, Tb11.01.4170:pep	DNA photolyase, putative
	Tb927.11.1250	Tb11.47.0024, Tb11.47.0024:mRNA, Tb11.47.0024:pep	Mitochondrial SSU ribosomal protein, putative,mitochondrial edited mRNA stability factor 1 subunit, putative,kinteoplast poly(A) polymerase complex 1 subunit
	Tb927.11.1270	Tb11.47.0022, Tb11.47.0022:mRNA, Tb11.47.0022:pep	hypothetical protein, conserved
	Tb927.11.12740.1		hypothetical protein, conserved
	Tb927.11.12740.2		hypothetical protein, conserved
	Tb927.11.1290	Tb11.47.0020, Tb11.47.0020:mRNA, Tb11.47.0020:pep	hypothetical protein, conserved
	Tb927.11.1310	Tb11.47.0018, Tb11.47.0018:mRNA, Tb11.47.0018:pep	NADH-cytochrome b5 reductase, putative (B5R)	B5R
	Tb927.11.13140	Tb11.01.4702, Tb11.01.4702:mRNA, Tb11.01.4702:pep	cytochrome oxidase subunit X (COXX)	COXX
	Tb927.11.13180	Tb11.01.4740, Tb11.01.4740:mRNA, Tb11.01.4740:pep	hypothetical protein conserved
	Tb927.11.1320	Tb11.47.0017, Tb11.47.0017:mRNA, Tb11.47.0017:pep	NADH-ubiquinone oxidoreductase 20 kDa subunit, mitochondrial precursor,NDUFS7 subunit (NDHK)	NDHK
	Tb927.11.13280	Tb11.01.4860, Tb11.01.4860:mRNA, Tb11.01.4860:pep	mitochondrial RNA binding protein 2 (GBP25)	GBP25
	Tb927.11.13290	Tb11.01.4870, Tb11.01.4870:mRNA, Tb11.01.4870:pep	mitochondrial import inner membrane translocase subunit tim17 (Tim17)	Tim17
	Tb927.11.13440	Tb11.01.5040, Tb11.01.5040:mRNA, Tb11.01.5040:pep	mitochondrial carrier protein (MCP21)	MCP21
	Tb927.11.1350	Tb11.47.0014, Tb11.47.0014:mRNA, Tb11.47.0014:pep	calcium uniporter protein, mitochondrial (MCU)	MCU
	Tb927.11.13510	Tb11.01.5110, Tb11.01.5110:mRNA, Tb11.01.5110:pep	hypothetical protein, conserved
	Tb927.11.13580	Tb11.01.5180, Tb11.01.5180:mRNA, Tb11.01.5180:pep	ubiquinone biosynthesis protein-like protein
	Tb927.11.13590	237.t00907, Tb11.01.5185, Tb11.01.5185:mRNA, Tb11.01.5185:pep	hypothetical protein, conserved
	Tb927.11.13620	Tb11.01.5200, Tb11.01.5200:mRNA, Tb11.01.5200:pep	hypothetical protein, conserved
	Tb927.11.13650	237.t00909, Tb11.01.5225, Tb11.01.5225:mRNA, Tb11.01.5225:pep	cytochrome b5, putative (CYB5)	CYB5
	Tb927.11.1370	Tb11.47.0012, Tb11.47.0012:mRNA, Tb11.47.0012:pep	glutaredoxin, putative
	Tb927.11.13710	Tb11.01.5280, Tb11.01.5280:mRNA, Tb11.01.5280:pep	hypothetical protein, conserved
	Tb927.11.13760	Tb11.01.5330, Tb11.01.5330:mRNA, Tb11.01.5330:pep	hypothetical protein, conserved
	Tb927.11.13830	Tb11.01.5390, Tb11.01.5390:mRNA, Tb11.01.5390:pep	hypothetical protein, conserved
	Tb927.11.13840	Tb11.01.5400, Tb11.01.5400:mRNA, Tb11.01.5400:pep	hypothetical protein, conserved
	Tb927.11.13890	Tb11.01.5460, Tb11.01.5460:mRNA, Tb11.01.5460:pep	hypothetical protein, conserved
	Tb927.11.13910	Tb11.01.5480, Tb11.01.5480:mRNA, Tb11.01.5480:pep	hypothetical protein, conserved
	Tb927.11.1400	Tb11.47.0009, Tb11.47.0009:mRNA, Tb11.47.0009:pep	hypothetical protein, conserved
	Tb927.11.14080	Tb11.01.5660, Tb11.01.5660:mRNA, Tb11.01.5660:pep	cyclin 2,G1 cyclin (CYC2)	CYC2
	Tb927.11.14350	Tb11.01.5950, Tb11.01.5950:mRNA, Tb11.01.5950:pep	mitochondrial carrier protein (MCP22)	MCP22
	Tb927.11.14360	Tb11.01.5960, Tb11.01.5960:mRNA, Tb11.01.5960:pep	mitochondrial carrier protein (MCP2)	MCP2
	Tb927.11.14380	Tb11.01.5980, Tb11.01.5980:mRNA, Tb11.01.5980:pep	kinetoplast polyadenylation/uridylation factor 2 (KPAF2)	KPAF2
	Tb927.11.14480	Tb11.01.6080, Tb11.01.6080:mRNA, Tb11.01.6080:pep	ubiquitin carboxyl-terminal hydrolase, putative
	Tb927.11.1450	Tb11.47.0004, Tb11.47.0004:mRNA, Tb11.47.0004:pep	2-oxoglutarate dehydrogenase E1 component, putative
	Tb927.11.14570	Tb11.01.6180, Tb11.01.6180:mRNA, Tb11.01.6180:pep	hypothetical protein, conserved
	Tb927.11.14700	Tb11.01.6320, Tb11.01.6320:mRNA, Tb11.01.6320:pep	hypothetical protein, conserved
	Tb927.11.14730	Tb11.01.6360, Tb11.01.6360:mRNA, Tb11.01.6360:pep	metalloprotease, putative,cell division protein FtsH homologue, putative
	Tb927.11.14790	Tb11.01.6420, Tb11.01.6420:mRNA, Tb11.01.6420:pep	DNA repair and recombination helicase protein PIF4 (TbPIF4)	TbPIF4
	Tb927.11.14940	Tb11.01.6580, Tb11.01.6580:mRNA, Tb11.01.6580:pep	hypothetical protein, conserved
	Tb927.11.14980	Tb11.01.6620, Tb11.01.6620:mRNA, Tb11.01.6620:pep	hypothetical protein, conserved
	Tb927.11.15040	Tb11.01.6680, Tb11.01.6680:mRNA, Tb11.01.6680:pep	chaperonin HSP60, mitochondrial precursor, putative,heat shock protein 60 (Cpn60)	Cpn60
	Tb927.11.15070	Tb11.01.6710, Tb11.01.6710:mRNA, Tb11.01.6710:pep	hypothetical protein, conserved
	Tb927.11.15240	Tb11.01.6890, Tb11.01.6890:mRNA, Tb11.01.6890:pep	Ras-related protein Rab2 (RAB2)	RAB2
	Tb927.11.15300	Tb11.01.6950, Tb11.01.6950:mRNA, Tb11.01.6950:pep	hypothetical protein, conserved
	Tb927.11.1540	Tb11.55.0026, Tb11.55.0026:mRNA, Tb11.55.0026:pep	isovaleryl-coA dehydrogenase, putative
	Tb927.11.15440	Tb11.01.7090, Tb11.01.7090:mRNA, Tb11.01.7090:pep	hypothetical protein, conserved
	Tb927.11.15470	Tb11.01.7110, Tb11.01.7110:mRNA, Tb11.01.7110:pep	methionyl-tRNA formyltransferase
	Tb927.11.15500	Tb11.01.7140, Tb11.01.7140:mRNA, Tb11.01.7140:pep	hypothetical protein, conserved
	Tb927.11.15620	Tb11.01.7260, Tb11.01.7260:mRNA, Tb11.01.7260:pep, Tb11.01.7270	hypothetical protein, conserved
	Tb927.11.15640	Tb11.01.7290, Tb11.01.7290:mRNA, Tb11.01.7290:pep	mitochondrial RNA binding complex 1 subunit,NUDIX hydrolase, putative (MERS1)	MERS1
	Tb927.11.15650	Tb11.01.7300, Tb11.01.7300:mRNA, Tb11.01.7300:pep	poly(A) polymerase, putative
	Tb927.11.15700	Tb11.01.7340, Tb11.01.7340:mRNA, Tb11.01.7340:pep	hypothetical protein, conserved
	Tb927.11.15730	Tb11.01.7370, Tb11.01.7370:mRNA, Tb11.01.7370:pep	hypothetical protein, conserved
	Tb927.11.15810	Tb11.01.7460, Tb11.01.7460:mRNA, Tb11.01.7460:pep	NADH dehydrogenase subunit NI2M, putative,Complex 1,NADH-ubiquinone oxidoreductase chain NI2M
	Tb927.11.15820	Tb11.01.7480, Tb11.01.7480:mRNA, Tb11.01.7480:pep	superoxide dismutase, putative
	Tb927.11.15840	Tb11.01.7500, Tb11.01.7500:mRNA, Tb11.01.7500:pep	L-Lysine transport protein, putative
	Tb927.11.15850	Tb11.01.7510, Tb11.01.7510:mRNA, Tb11.01.7510:pep	kinteoplast poly(A) polymerase complex 1 subunit
	Tb927.11.15860	Tb11.01.7520, Tb11.01.7520:mRNA, Tb11.01.7520:pep	L-Lysine transport protein, putative
	Tb927.11.1620	Tb11.55.0017, Tb11.55.0017:mRNA, Tb11.55.0017:pep	hypothetical protein, conserved
	Tb927.11.16220	Tb11.01.7900, Tb11.01.7900:mRNA, Tb11.01.7900:pep	hypothetical protein, conserved
	Tb927.11.1630	Tb11.55.0016, Tb11.55.0016:mRNA, Tb11.55.0016:pep	hypothetical protein, conserved
	Tb927.11.16360	Tb11.01.8050, Tb11.01.8050:mRNA, Tb11.01.8050:pep	hypothetical protein, conserved
	Tb927.11.16380	Tb11.01.8070, Tb11.01.8070:mRNA, Tb11.01.8070:pep	hypothetical protein, conserved
	Tb927.11.16400	Tb11.01.8090, Tb11.01.8090:mRNA, Tb11.01.8090:pep	kinetoplast-associated protein 3, putative (KAP3)	KAP3
	Tb927.11.16420	Tb11.01.8110, Tb11.01.8110:mRNA, Tb11.01.8110:pep	hypothetical protein, conserved
	Tb927.11.16430	Tb11.01.8120, Tb11.01.8120:mRNA, Tb11.01.8120:pep	18 kDa ER-associated protein (ERAP18)	ERAP18
	Tb927.11.16480	Tb11.01.8200, Tb11.01.8200:mRNA, Tb11.01.8200:pep	enoyl-CoA hydratase/isomerase family protein, putative
	Tb927.11.1650	291.t00029, Tb11.55.0030, Tb11.55.0030:mRNA, Tb11.55.0030:pep	hypothetical protein, conserved
	Tb927.11.16510	237.t00927, Tb11.01.8225, Tb11.01.8225:mRNA, Tb11.01.8225:pep	hypothetical protein, conserved
	Tb927.11.16530	Tb11.01.8230, Tb11.01.8230:mRNA, Tb11.01.8230:pep	hypothetical protein, conserved
	Tb927.11.1670	Tb11.55.0013, Tb11.55.0013:mRNA, Tb11.55.0013:pep	cysteine desulfurase
	Tb927.11.16730	Tb11.01.8470, Tb11.01.8470:mRNA, Tb11.01.8470:pep	dihydrolipoyl dehydrogenase (GCVL-2)	GCVL-2
	Tb927.11.16750	Tb11.01.8500, Tb11.01.8500:mRNA, Tb11.01.8500:pep	hypothetical protein, conserved
	Tb927.11.16860	Tb11.01.8620, Tb11.01.8620:mRNA, Tb11.01.8620:pep	mitochondrial RNA binding protein (MRB8620)	MRB8620
	Tb927.11.16870	Tb11.01.8630, Tb11.01.8630:mRNA, Tb11.01.8630:pep	NADH dehydrogenase subunit NI8M, putative,NADH-ubiquinone oxidoreductase chain NI8M
	Tb927.11.16930	Tb11.01.8700, Tb11.01.8700:mRNA, Tb11.01.8700:pep	ABC transporter of the mitochondrion, putative,Iron-sulfur clusters transporter, putative (ABCB7)	ABCB7
	Tb927.11.16940	Tb11.01.8710, Tb11.01.8710:mRNA, Tb11.01.8710:pep	hypothetical protein, conserved
	Tb927.11.16990	Tb11.01.8760, Tb11.01.8760:mRNA, Tb11.01.8760:pep	hypothetical protein, conserved
	Tb927.11.170	Tb11.03.0960, Tb11.03.0960:mRNA, Tb11.03.0960:pep	hypothetical protein, conserved
	Tb927.11.1700	Tb11.55.0010, Tb11.55.0010:mRNA, Tb11.55.0010:pep	hypothetical protein, conserved
	Tb927.11.1710	Tb11.55.0009, Tb11.55.0009:mRNA, Tb11.55.0009:pep	mitochondrial RNA binding protein 1,gBP21, MRP1 (GBP21)	GBP21
	Tb927.11.1780	Tb11.55.0002, Tb11.55.0002:mRNA, Tb11.55.0002:pep	protein phosphatase 2C, putative
	Tb927.11.180	Tb11.03.0950, Tb11.03.0950:mRNA, Tb11.03.0950:pep	electron transfer flavoprotein, putative
	Tb927.11.1950	Tb11.46.0012, Tb11.46.0012:mRNA, Tb11.46.0012:pep	hypothetical protein, conserved
	Tb927.11.2000	Tb11.46.0007, Tb11.46.0007:mRNA, Tb11.46.0007:pep	hypothetical protein, conserved
	Tb927.11.2010	Tb11.46.0006, Tb11.46.0006:mRNA, Tb11.46.0006:pep	hypothetical protein, conserved
	Tb927.11.2160	254.t00024, Tb11.57.0002, Tb11.57.0002:mRNA, Tb11.57.0002:pep	hypothetical protein, conserved
	Tb927.11.240	Tb11.03.0900, Tb11.03.0900:mRNA, Tb11.03.0900:pep	hypothetical protein, conserved
	Tb927.11.2440	Tb11.02.0040, Tb11.02.0040:mRNA, Tb11.02.0040:pep	Tubulin cofactor C domain-containing protein 1 (tbccd1)	tbccd1
	Tb927.11.2530	Tb11.02.0130, Tb11.02.0130:mRNA, Tb11.02.0130:pep	mitochondrial RNA binding complex 1 subunit,kinteoplast poly(A) polymerase complex 1 subunit,mitochondrial edited mRNA stability factor 1 subunit
	Tb927.11.2650	Tb11.02.0250, Tb11.02.0250:mRNA, Tb11.02.0250:pep	heat shock protein 84, putative
	Tb927.11.2690	Tb11.02.0290, Tb11.02.0290:mRNA, Tb11.02.0290:pep	succinyl-coA:3-ketoacid-coenzyme A transferase, mitochondrial precursor, putative
	Tb927.11.270	Tb11.03.0870, Tb11.03.0870:mRNA, Tb11.03.0870:pep	mitochondrial carrier protein (MCP10)	MCP10
	Tb927.11.2720	Tb11.02.0320, Tb11.02.0320:mRNA, Tb11.02.0320:pep	hypothetical protein, conserved
	Tb927.11.2750	Tb11.02.0350, Tb11.02.0350:mRNA, Tb11.02.0350:pep	hypothetical protein, conserved
	Tb927.11.2800	Tb11.02.0355, Tb11.02.0355:mRNA, Tb11.02.0355:pep	hypothetical protein, conserved
	Tb927.11.2910	Tb11.02.0430, Tb11.02.0430:mRNA, Tb11.02.0430:pep	phosphoglycerate mutase, putative (iPGAM)	iPGAM
	Tb927.11.2920	Tb11.02.0440, Tb11.02.0440:mRNA, Tb11.02.0440:pep	glycerolphosphate mutase, putative
	Tb927.11.2930	238.t00591, Tb11.02.0445, Tb11.02.0445:mRNA, Tb11.02.0445:pep	hypothetical protein, conserved
	Tb927.11.2990	Tb11.02.0490, Tb11.02.0490:mRNA, Tb11.02.0490:pep	KREPB4,RNA-editing complex protein (KREPB4)	KREPB4
	Tb927.11.3010	Tb11.02.0510, Tb11.02.0510:mRNA, Tb11.02.0510:pep	hypothetical protein, conserved
	Tb927.11.3040	Tb11.02.0540, Tb11.02.0540:mRNA, Tb11.02.0540:pep	hypothetical protein
	Tb927.11.3100	Tb11.02.0600, Tb11.02.0600:mRNA, Tb11.02.0600:pep	hypothetical protein, conserved
	Tb927.11.3220	Tb11.02.0730, Tb11.02.0730:mRNA, Tb11.02.0730:pep	metacaspase,cysteine peptidase, Clan CD, family C13 (mca1)	mca1
	Tb927.11.3260	Tb11.02.0770, Tb11.02.0770:mRNA, Tb11.02.0770:pep	mitochondrial DNA polymerase I protein D, putative (POLID)	POLID
	Tb927.11.3290	Tb11.02.0800, Tb11.02.0800:mRNA, Tb11.02.0800:pep	hypothetical protein, conserved (p166)	p166
	Tb927.11.3300	Tb11.02.0810, Tb11.02.0810:mRNA, Tb11.02.0810:pep	hypothetical protein, conserved
	Tb927.11.3640	Tb11.02.1110, Tb11.02.1110:mRNA, Tb11.02.1110:pep	hypothetical protein, conserved
	Tb927.11.3670	Tb11.02.1150, Tb11.02.1150:mRNA, Tb11.02.1150:pep	hypothetical protein, conserved
	Tb927.11.3700	Tb11.02.1180, Tb11.02.1180:mRNA, Tb11.02.1180:pep	hypothetical protein, conserved
	Tb927.11.3860	Tb11.02.1350, Tb11.02.1350:mRNA, Tb11.02.1350:pep	hypothetical protein, conserved
	Tb927.11.3940	Tb11.02.1440, Tb11.02.1440:mRNA, Tb11.02.1440:pep	hypothetical protein, conserved
	Tb927.11.3980	Tb11.02.1480, Tb11.02.1480:mRNA, Tb11.02.1480:pep	mitochondrial processing peptidase alpha subunit, putative,metallo-peptidase, Clan ME, Family M16
	Tb927.11.4020	Tb11.02.1520, Tb11.02.1520:mRNA, Tb11.02.1520:pep	hypothetical protein, conserved
	Tb927.11.4140	TRYP_xi-1013a02.q1k_113, Tb11.02.1610, Tb11.02.1610:mRNA, Tb11.02.1610:pep	hypothetical protein, conserved
	Tb927.11.4320	TRYP_xi-1013a02.q1k_72, Tb11.02.1860, Tb11.02.1860:mRNA, Tb11.02.1860:pep	hypothetical protein, conserved
	Tb927.11.4330	TRYP_xi-1013a02.q1k_70, Tb11.02.1880, Tb11.02.1880:mRNA, Tb11.02.1880:pep	hypothetical protein, conserved
	Tb927.11.4490	TRYP_xi-1013a02.q1k_46, Tb11.02.2070, Tb11.02.2070:mRNA, Tb11.02.2070:pep	long-chain-fatty-acid-CoA ligase, putative,acyl-CoA synthetase, putative,fatty acid thiokinase (long chain), putative
	Tb927.11.4650	TRYP_xi-1013a02.q1k_22, Tb11.02.2250, Tb11.02.2250:mRNA, Tb11.02.2250:pep	hypothetical protein, conserved
	Tb927.11.4680	TRYP_xi-1013a02.q1k_19, Tb11.02.2280, Tb11.02.2280:mRNA, Tb11.02.2280:pep	hypothetical protein, conserved
	Tb927.11.4690	TRYP_xi-1013a02.q1k_17, Tb11.02.2300, Tb11.02.2300:mRNA, Tb11.02.2300:pep	mitochondrial DNA polymerase I protein B (POLIB)	POLIB
	Tb927.11.4780	Tb11.02.2390, Tb11.02.2390:mRNA, Tb11.02.2390:pep	pyruvate dehydrogenase (lipoamide) kinase, putative
	Tb927.11.480	Tb11.03.0660, Tb11.03.0660:mRNA, Tb11.03.0660:pep	hypothetical protein, conserved
	Tb927.11.4810	Tb11.02.2420, Tb11.02.2420:mRNA, Tb11.02.2420:pep	hypothetical protein, conserved
	Tb927.11.4850	Tb11.02.2460, Tb11.02.2460:mRNA, Tb11.02.2460:pep	hypothetical protein, conserved
	Tb927.11.4870	Tb11.02.2480, Tb11.02.2480:mRNA, Tb11.02.2480:pep	hypothetical protein, conserved
	Tb927.11.5030	Tb11.02.2680, Tb11.02.2680:mRNA, Tb11.02.2680:pep	hypothetical protein, conserved
	Tb927.11.5050	Tb11.02.2700, Tb11.02.2700:mRNA, Tb11.02.2700:pep	fumarate hydratase, class I (FHm)	FHm
	Tb927.11.5060	Tb11.02.2710, Tb11.02.2710:mRNA, Tb11.02.2710:pep, Tb11.212.1370	hypothetical protein, conserved
	Tb927.11.5090	Tb11.02.2740, Tb11.02.2740:mRNA, Tb11.02.2740:pep, Tb11.212.1340, embl.136	aspartate aminotransferase, mitochondrial
	Tb927.11.5240	Tb11.02.2910, Tb11.02.2910:mRNA, Tb11.02.2910:pep, Tb11.212.1170	hypothetical protein, conserved
	Tb927.11.5280	Tb11.02.2950, Tb11.02.2950:mRNA, Tb11.02.2950:pep, embl.17	ATPase subunit 9, putative
	Tb927.11.5290	Tb11.02.2960, Tb11.02.2960:mRNA, Tb11.02.2960:pep, Tb11.212.1110	mitochondrial carrier protein (MCP9)	MCP9
	Tb927.11.5380	Tb11.02.3060, Tb11.02.3060:mRNA, Tb11.02.3060:pep, Tb11.212.1010	hypothetical protein, conserved
	Tb927.11.5390	238.t00598, Tb11.02.3065, Tb11.02.3065:mRNA, Tb11.02.3065:pep	hypothetical protein, conserved
	Tb927.11.540	Tb11.03.0540, Tb11.03.0540:mRNA, Tb11.03.0540:pep	ABC transporter, putative (ABCB10)	ABCB10
	Tb927.11.5450	Tb11.02.3130, Tb11.02.3130:mRNA, Tb11.02.3130:pep, Tb11.212.0940	malic enzyme
	Tb927.11.5500	Tb11.02.3180, Tb11.02.3180:mRNA, Tb11.02.3180:pep, Tb11.212.0890	Mitochondrial SSU ribosomal protein, putative,kinetoplast ribosomal PPR-repeat containing protein 1 (KRIPP1)	KRIPP1
	Tb927.11.5530	Tb11.02.3230, Tb11.02.3230:mRNA, Tb11.02.3230:pep, Tb11.212.0840	hypothetical protein, conserved
	Tb927.11.5600	Tb11.02.3310, Tb11.02.3310:mRNA, Tb11.02.3310:pep, Tb11.212.0750	hypothetical protein, conserved	ATOM14
	Tb927.11.570	Tb11.03.0510, Tb11.03.0510:mRNA, Tb11.03.0510:pep	hypothetical protein, conserved
	Tb927.11.5740	Tb11.02.3470, Tb11.02.3470:mRNA, Tb11.02.3470:pep, Tb11.212.0590	formin, putative,formin-like protein
	Tb927.11.5760	Tb11.02.3510, Tb11.02.3510:mRNA, Tb11.02.3510:pep, Tb11.212.0550	hypothetical protein, conserved
	Tb927.11.5780	Tb11.02.3530, Tb11.02.3530:mRNA, Tb11.02.3530:pep, embl.123	mitochondrial DNA-directed RNA polymerase (MTRNAP)	MTRNAP
	Tb927.11.5820	Tb11.02.3570, Tb11.02.3570:mRNA, Tb11.02.3570:pep, Tb11.212.0490	hypothetical protein, conserved
	Tb927.11.5880	Tb11.02.3670, Tb11.02.3670:mRNA, Tb11.02.3670:pep, Tb11.212.0390	hypothetical protein, conserved
	Tb927.11.590	Tb11.03.0490, Tb11.03.0490:mRNA, Tb11.03.0490:pep	hypothetical protein, conserved
	Tb927.11.5920	Tb11.02.3720, Tb11.02.3720:mRNA, Tb11.02.3720:pep, Tb11.212.0340	hypothetical protein, conserved
	Tb927.11.5990	Tb11.02.3800, Tb11.02.3800:mRNA, Tb11.02.3800:pep, Tb11.212.0260	hypothetical protein, conserved
	Tb927.11.600	239.t00104, Tb11.03.0475, Tb11.03.0475:mRNA, Tb11.03.0475:pep	hypothetical protein, conserved
	Tb927.11.6000	Tb11.02.3810, Tb11.02.3810:mRNA, Tb11.02.3810:pep, Tb11.212.0250	hypothetical protein, conserved
	Tb927.11.6010	Tb11.02.3830, Tb11.02.3830:mRNA, Tb11.02.3830:pep, Tb11.212.0230	conserved protein, unknown function
	Tb927.11.6100	Tb11.02.3930, Tb11.02.3930:mRNA, Tb11.02.3930:pep, Tb11.212.0130	hypothetical protein, conserved
	Tb927.11.6150	Tb11.02.4020, Tb11.02.4020:mRNA, Tb11.02.4020:pep, Tb11.212.0040	hypothetical protein, conserved
	Tb927.11.6250	Tb11.02.4120, Tb11.02.4120:mRNA, Tb11.02.4120:pep	hypothetical protein, conserved
	Tb927.11.640	Tb11.03.0440, Tb11.03.0440:mRNA, Tb11.03.0440:pep	hypothetical protein, conserved
	Tb927.11.6470	Tb11.02.4330, Tb11.02.4330:mRNA, Tb11.02.4330:pep	hypothetical protein, conserved
	Tb927.11.6550	Tb11.02.4400, Tb11.02.4400:mRNA, Tb11.02.4400:pep	PUF nine target 1 (PNT1)	PNT1
	Tb927.11.6630	Tb11.02.4480, Tb11.02.4480:mRNA, Tb11.02.4480:pep	3-methylcrotonoyl-CoA carboxylase beta subunit, putative
	Tb927.11.6640	238.t00586, Tb11.02.4485, Tb11.02.4485:mRNA, Tb11.02.4485:pep	cytochrome b5, putative (CYB5)	CYB5
	Tb927.11.6660	Tb11.02.4500, Tb11.02.4500:mRNA, Tb11.02.4500:pep	hypothetical protein, conserved
	Tb927.11.6700	238.t00588, Tb11.02.4535, Tb11.02.4535:mRNA, Tb11.02.4535:pep	hypothetical protein, conserved
	Tb927.11.6770	Tb11.02.4600, Tb11.02.4600:mRNA, Tb11.02.4600:pep	hypothetical protein, conserved
	Tb927.11.6830	Tb11.02.4660, Tb11.02.4660:mRNA, Tb11.02.4660:pep	hypothetical protein, conserved
	Tb927.11.6890	Tb11.02.4730, Tb11.02.4730:mRNA, Tb11.02.4730:pep	DNA repair and recombination helicase protein PIF1 (PIF1)	PIF1
	Tb927.11.6900	Tb11.02.4740, Tb11.02.4740:mRNA, Tb11.02.4740:pep	DNA repair and recombination helicase protein PIF2 (PIF2)	PIF2
	Tb927.11.6970	Tb11.02.4800, Tb11.02.4800:mRNA, Tb11.02.4800:pep	NADH-cytochrome b5 reductase-like protein
	Tb927.11.6980	Tb11.02.4810, Tb11.02.4810:mRNA, Tb11.02.4810:pep	hypothetical protein, conserved
	Tb927.11.7040	Tb11.02.4890, Tb11.02.4890:mRNA, Tb11.02.4890:pep	pterin-4-alpha-carbinolamine dehydratase, putative
	Tb927.11.7170	Tb11.02.5020, Tb11.02.5020:mRNA, Tb11.02.5020:pep	seryl-tRNA synthetase	SerRS
	Tb927.11.7214	Tb11.02.5100, Tb11.02.5100:mRNA, Tb11.02.5100:pep	hypothetical protein, conserved
	Tb927.11.7218	Tb11.02.5120, Tb11.02.5120:mRNA, Tb11.02.5120:pep	mitochondrial edited mRNA stability factor 1 subunit
	Tb927.11.7250	Tb11.02.5160, Tb11.02.5160:mRNA, Tb11.02.5160:pep	hypothetical protein, conserved
	Tb927.11.7380	Tb11.02.5280, Tb11.02.5280:mRNA, Tb11.02.5280:pep	glycerol-3-phosphate dehydrogenase (FAD-dependent), mitochondrial
	Tb927.11.7390	Tb11.02.5290, Tb11.02.5290:mRNA, Tb11.02.5290:pep	hypothetical protein, conserved
	Tb927.11.7540	Tb11.02.5530, Tb11.02.5530:mRNA, Tb11.02.5530:pep	electron-transfer-flavoprotein, alpha polypeptide, putative
	Tb927.11.7590	Tb11.02.5580, Tb11.02.5580:mRNA, Tb11.02.5580:pep	hypothetical protein, conserved
	Tb927.11.7780	Tb11.02.5660, Tb11.02.5660:mRNA, Tb11.02.5660:pep	hypothetical protein, conserved	ATOM46
	Tb927.11.7790	Tb11.02.5670, Tb11.02.5670:mRNA, Tb11.02.5670:pep	hypothetical protein, conserved
	Tb927.11.7900	Tb11.02.5770, Tb11.02.5770:mRNA, Tb11.02.5770:pep	mitochondrial RNA binding protein 16 (RBP16)	RBP16
	Tb927.11.7920	Tb11.02.5780, Tb11.02.5780:mRNA, Tb11.02.5780:pep	hypothetical protein, conserved
	Tb927.11.7960	Tb11.02.5820, Tb11.02.5820:mRNA, Tb11.02.5820:pep	kinetoplast poly(A) polymerase 1,KPAP1
	Tb927.11.8040	Tb11.01.0500, Tb11.01.0500:mRNA, Tb11.01.0500:pep	hypothetical protein, conserved
	Tb927.11.8110	Tb11.01.0430, Tb11.01.0430:mRNA, Tb11.01.0430:pep	hypothetical protein, conserved
	Tb927.11.8400	Tb11.01.0150, Tb11.01.0150:mRNA, Tb11.01.0150:pep	Mitochondrial RNA processing endonuclease 1 (mRPN1)
	Tb927.11.870	Tb11.03.0260, Tb11.03.0260:mRNA, Tb11.03.0260:pep	hypothetical protein, conserved
	Tb927.11.8800	Tb11.12.0014, Tb11.12.0014:mRNA, Tb11.12.0014:pep	hypothetical protein, conserved
	Tb927.11.8870	Tb11.01.0610, Tb11.01.0610:mRNA, Tb11.01.0610:pep	mitochondrial DEAD box protein,KREH1 (KREH1)	KREH1
	Tb927.11.8910	Tb11.01.0640, Tb11.01.0640:mRNA, Tb11.01.0640:pep	NADH dehydrogenase subunit NB6M, putative,NB6M,Complex 1,NADH-ubiquinone oxidoreductase chain NB6M
	Tb927.11.8980	Tb11.01.0710, Tb11.01.0710:mRNA, Tb11.01.0710:pep	Elongation factor G 2, mitochondrial, putative (EF-G2)	EF-G2
	Tb927.11.8990	Tb11.01.0720, Tb11.01.0720:mRNA, Tb11.01.0720:pep	cation transporter, putative
	Tb927.11.9140	Tb11.01.0880, Tb11.01.0880:mRNA, Tb11.01.0880:pep	mitochondrial RNA binding complex 1 subunit (MRB0880)	MRB0880
	Tb927.11.9150	Tb11.01.0890, Tb11.01.0890:mRNA, Tb11.01.0890:pep	hypothetical protein, conserved
	Tb927.11.9280	Tb11.01.1040, Tb11.01.1040:mRNA, Tb11.01.1040:pep	hypothetical protein, conserved
	Tb927.11.9310	Tb11.01.1080, Tb11.01.1080:mRNA, Tb11.01.1080:pep	tRNA pseudouridine synthase, putative
	Tb927.11.9330	Tb11.01.1100, Tb11.01.1100:mRNA, Tb11.01.1100:pep	helicase-like protein
	Tb927.11.9360	Tb11.01.1130, Tb11.01.1130:mRNA, Tb11.01.1130:pep	prenyltransferase, putative
	Tb927.11.9390	Tb11.01.1160, Tb11.01.1160:mRNA, Tb11.01.1160:pep	lipoate-protein ligase, putative,lipoyltransferase, putative
	Tb927.11.940	Tb11.03.0180, Tb11.03.0180:mRNA, Tb11.03.0180:pep	KREPB5,RNA-editing complex protein (KREPB5)	KREPB5
	Tb927.11.9450	237.t00932, Tb11.01.1215, Tb11.01.1215:mRNA, Tb11.01.1215:pep	cyclophilin type peptidyl-prolyl cis-trans isomerase, putative (PPIase)	PPIase
	Tb927.11.9560	Tb11.01.1320, Tb11.01.1320:mRNA, Tb11.01.1320:pep	oxidoreductase, putative
	Tb927.11.9600	Tb11.01.1360, Tb11.01.1360:mRNA, Tb11.01.1360:pep	hypothetical protein, conserved
	Tb927.11.9670	Tb11.01.1440, Tb11.01.1440:mRNA, Tb11.01.1440:pep	glycine synthase, putative (GCVT1)	GCVT1
	Tb927.11.9750	Tb11.01.1500, Tb11.01.1500:mRNA, Tb11.01.1500:pep	hypothetical protein, conserved
	Tb927.11.9830	Tb11.01.1600, Tb11.01.1600:mRNA, Tb11.01.1600:pep	hypothetical protein, conserved
	Tb927.11.9900	Tb11.01.1660, Tb11.01.1660:mRNA, Tb11.01.1660:pep	phytoene synthase, putative
	Tb927.11.9930	Tb11.01.1690, Tb11.01.1690:mRNA, Tb11.01.1690:pep	NADH-ubiquinone oxidoreductase complex I subunit, putative
	Tb927.11.9980	Tb11.01.1740, Tb11.01.1740:mRNA, Tb11.01.1740:pep	2-oxoglutarate dehydrogenase E1 component, putative
	Tb927.2.1860		mitochondrial RNA binding complex 1 subunit (MRB1860)	MRB1860
	Tb927.2.2210		hypothetical protein, conserved
	Tb927.2.2220		hypothetical protein, conserved
	Tb927.2.2400		hypothetical protein, conserved
	Tb927.2.2470		RNA-editing complex protein,KREPA1,RNA-editing complex protein (KREPA1)	KREPA1
	Tb927.2.2510		voltage-dependent anion-selective channel (VDAC)	VDAC
	Tb927.2.2520		voltage-dependent anion-selective channel	VDAC_2
	Tb927.2.2940		hypothetical protein, conserved
	Tb927.2.2970		mitochondrial carrier protein (MCP13)	MCP13
	Tb927.2.3030		ATP-dependent Clp protease subunit, heat shock protein 78 (HSP78), putative
	Tb927.2.3180		kinetoplast polyadenylation/uridylation factor 1,mitochondrial RNA binding protein 1 (KPAF1)	KPAF1
	Tb927.2.3330		hypothetical protein
	Tb927.2.3420		hypothetical protein, conserved
	Tb927.2.3610		hypothetical protein, conserved
	Tb927.2.3800		guide RNA associated protein, GAP1,MRB1-associated protein
	Tb927.2.4090		hypothetical protein, conserved
	Tb927.2.4110		mitochondrial processing peptidase alpha subunit, putative,metallo-peptidase, Clan ME, Family M16
	Tb927.2.4380		hypothetical protein, conserved
	Tb927.2.4400		hypothetical protein, conserved
	Tb927.2.4590		branched-chain amino acid aminotransferase, putative
	Tb927.2.4610		branched-chain amino acid aminotransferase, putative
	Tb927.2.4700		hypothetical protein, conserved
	Tb927.2.4740		ribosomal protein L11, putative
	Tb927.2.4830		TFIIF-stimulated CTD phosphatase, putative
	Tb927.2.4890		ribosomal protein L11, putative
	Tb927.2.4990		hypothetical protein, conserved
	Tb927.2.5020		acyl-CoA oxidase, putative
	Tb927.2.5140		hypothetical protein, conserved
	Tb927.2.5180		aldo-keto reductase, putative
	Tb927.2.5210		3-oxoacyl-ACP reductase, putative
	Tb927.2.5410		ABC transporter, putative,multidrug resistance protein
	Tb927.2.5530		hypothetical protein, conserved
	Tb927.2.5720		hypothetical protein
	Tb927.2.5900		hypothetical protein, conserved
	Tb927.2.5930		hypothetical protein, conserved
	Tb927.2.6070		mitochondrial RNA binding complex 1 subunit (MRB6070)	MRB6070
	Tb927.3.1000	Tb03.27F10.370	frataxin-like, mitochondrial precursor, putative
	Tb927.3.1070	Tb03.27F10.190	Peptide chain release factor 1, mitochondrial, putative (RF1)	RF1
	Tb927.3.1080	Tb03.27F10.180	hypothetical protein, conserved
	Tb927.3.1100	Tb03.27F10.130	hypothetical protein, conserved
	Tb927.3.1160	Tb03.27F10.30	hypothetical protein, conserved
	Tb927.3.1180	Tb03.1J15.780	hypothetical protein, conserved
	Tb927.3.1380	Tb03.1J15.500	ATP synthase beta chain, mitochondrial precursor,ATP synthase F1, beta subunit
	Tb927.3.1410	Tb03.1J15.440	cytochrome oxidase subunit VII (COXVII)	COXVII
	Tb927.3.1590	Tb03.30P12.70	mitochondrial RNA binding complex 1 subunit (MRB1590)	MRB1590
	Tb927.3.1600	Tb03.30P12.80	hypothetical protein, conserved
	Tb927.3.1690	Tb03.30P12.300	hypothetical protein, conserved
	Tb927.3.1710	Tb03.30P12.320	hypothetical protein, conserved
	Tb927.3.1720	Tb03.30P12.330	hypothetical protein, conserved
	Tb927.3.1730	Tb03.30P12.340	hypothetical protein, conserved
	Tb927.3.1760	Tb03.30P12.380	chaperone protein DNAj, putative
	Tb927.3.1790	Tb03.30P12.440	pyruvate dehydrogenase E1 beta subunit, putative
	Tb927.3.1810	Tb03.30P12.470	hypothetical protein, conserved
	Tb927.3.1820	Tb03.30P12.500	mitochondrial RNA binding complex 1 subunit (MRB1820)	MRB1820
	Tb927.3.1890	Tb03.30P12.660	cytochrome c oxidase assembly protein, putative
	Tb927.3.1940	Tb03.30P12.840	hypothetical protein, conserved
	Tb927.3.2010	Tb03.30P12.960	hypothetical protein, conserved
	Tb927.3.2080	Tb03.30P12.1100	hypothetical protein, conserved
	Tb927.3.2130	Tb03.30P12.1220	hypothetical protein, conserved
	Tb927.3.2180	Tb03.48O8.780	hypothetical protein, conserved
	Tb927.3.2230	Tb03.48O8.710	succinyl-CoA synthetase alpha subunit, putative
	Tb927.3.2260	Tb03.48O8.680	hypothetical protein, conserved
	Tb927.3.2300	Tb03.48O8.620	hypothetical protein, conserved
	Tb927.3.2370	Tb03.48O8.550	hypothetical protein, conserved
	Tb927.3.2390	Tb03.48O8.530	hypothetical protein, conserved
	Tb927.3.2600	Tb03.48O8.220	ATP-dependent DEAD/H RNA helicase, putative
	Tb927.3.2630	Tb03.48O8.180	hypothetical protein, conserved
	Tb927.3.2650	Tb03.48O8.160	cytochrome c oxidase copper chaperone, putative
	Tb927.3.2670	Tb03.48O8.140	hypothetical protein, conserved
	Tb927.3.2860	Tb03.27C5.230	hypothetical protein, conserved
	Tb927.3.2880	Tb03.27C5.274	hypothetical protein, conserved
	Tb927.3.2920	Tb03.27C5.340	hypothetical protein, conserved
	Tb927.3.2970	Tb03.27C5.430	hypothetical protein, conserved
	Tb927.3.2980	Tb03.27C5.440	mitochondrial carrier protein (MCP17)	MCP17
	Tb927.3.3050	Tb03.27C5.550	hypothetical protein, conserved
	Tb927.3.3130	Tb03.27C5.750	hypothetical protein, conserved
	Tb927.3.3330	Tb03.3K10.400	heat shock protein 20, putative
	Tb927.3.3520	Tb03.25B21.60	hypothetical protein, conserved
	Tb927.3.3620	Tb03.28C22.990	hypothetical protein, conserved
	Tb927.3.3630	Tb03.28C22.970	Elongation factor Ts, mitochondrial, putative (EF-Ts)	EF-Ts
	Tb927.3.3660	Tb03.28C22.920	hypothetical protein, conserved
	Tb927.3.3680	Tb03.28C22.906	hypothetical protein, conserved
	Tb927.3.3890	Tb03.28C22.530	hypothetical protein, conserved
	Tb927.3.3990	Tb03.28C22.180	KREPB6,RNA-editing complex protein (KREPB6)	KREPB6
	Tb927.3.4030	Tb03.28C22.80	hypothetical protein, conserved
	Tb927.3.4130	Tb03.26J7.200	hypothetical protein, conserved
	Tb927.3.4140	Tb03.26J7.210	hypothetical protein, conserved
	Tb927.3.4210	Tb03.26J7.370	hypothetical protein, conserved
	Tb927.3.4260	Tb03.26J7.470	hypothetical protein, conserved
	Tb927.3.4380	Tb03.26J7.640	Tob55, putative	SAM50
	Tb927.3.4530	Tb03.26J7.900	hypothetical protein, conserved
	Tb927.3.4640	Tb03.48K5.120	hypothetical protein, conserved
	Tb927.3.4700	Tb03.48K5.200	hypothetical protein, conserved
	Tb927.3.4740	Tb03.48K5.310	hypothetical protein, conserved
	Tb927.3.4780	Tb03.48K5.380	hypothetical protein, conserved
	Tb927.3.4890	Tb03.48K5.620	ubiquinone biosynthesis protein COQ7 homolog, putative
	Tb927.3.4920	Tb03.48K5.660	LETM1 and EF-hand domain-containing protein 1, putative
	Tb927.3.4950	Tb03.48K5.720	hypothetical protein, conserved
	Tb927.3.5000	Tb03.48K5.770	hypothetical protein, conserved
	Tb927.3.5240	Tb03.5L5.360	hypothetical protein, conserved
	Tb927.3.5360	Tb03.5L5.550	hypothetical protein, conserved
	Tb927.3.5600	Tb03.5L5.840	hypothetical protein, conserved
	Tb927.3.5610	Tb03.5L5.850	ribosomal protein L3 mitochondrial, putative
	Tb927.3.5630	Tb03.5L5.870	3,2-trans-enoyl-CoA isomerase, mitochondrial precursor, putative
	Tb927.3.750	Tb03.27F10.740	hypothetical protein, conserved
	Tb927.3.770	Tb03.27F10.720	hypothetical protein, conserved
	Tb927.3.820	Tb03.27F10.650	hypothetical protein, conserved
	Tb927.3.860	Tb03.27F10.580	acyl carrier protein,acyl carrier protein, mitochondrial precursor, putative (ACP)	ACP
	Tb927.3.940	Tb03.27F10.470	hypothetical protein, conserved
	Tb927.3.950	Tb03.27F10.440	hypothetical protein, conserved
	Tb927.3.970	Tb03.27F10.410	hypothetical protein, conserved
	Tb927.4.1070	Tb04.5E12.380	50S ribosomal protein L13, putative
	Tb927.4.1130	Tb04.5E12.310	hypothetical protein, conserved
	Tb927.4.1260	Tb04.2L9.370	hypothetical protein, conserved
	Tb927.4.1440	Tb04.2L9.650	hypothetical protein, conserved
	Tb927.4.1470	Tb04.2L9.680	hypothetical protein, conserved
	Tb927.4.1500	Tb04.2L9.750	RNA editing associated helicase 2,mitochondrial RNA binding complex 1 subunit (REH2)	REH2
	Tb927.4.1610	Tb04.2L9.1000	hypothetical protein, conserved
	Tb927.4.1660	Tb04.2L9.1150	mitochondrial carrier protein, putative (MCP6)	MCP6
	Tb927.4.1670	Tb04.2L9.1160	hypothetical protein, conserved
	Tb927.4.1750	Tb04.2L9.1280	hypothetical protein, conserved
	Tb927.4.1760	Tb04.2L9.1300	hypothetical protein, conserved
	Tb927.4.1810	Tb04.2L9.1360	hypothetical protein, conserved
	Tb927.4.2030	Tb04.29M18.690	ALBA-Domain Protein (ALBA4)	ALBA4
	Tb927.4.2150	Tb04.1H19.70	hypothetical protein, conserved
	Tb927.4.2250	Tb04.1H19.400	hypothetical protein, conserved
	Tb927.4.2260	Tb04.1H19.410	centrin, putative (centrin1)	centrin1
	Tb927.4.2310	Tb04.1H19.630	asparaginyl-tRNA synthetase, putative	AsnRS
	Tb927.4.2360	Tb04.1H19.710	hypothetical protein, conserved
	Tb927.4.2440	Tb04.1H19.850	hypothetical protein, conserved
	Tb927.4.2480	Tb04.1H19.930	8-oxoguanine DNA glycosylase, putative
	Tb927.4.2550	Tb04.1H19.1120	hypothetical protein, conserved
	Tb927.4.2560	Tb04.1H19.1130	cardiolipin synthetase (cls)	cls
	Tb927.4.2580	Tb04.1H19.1160	hypothetical protein, conserved
	Tb927.4.2700	Tb04.1H19.1420	Hydroxymethylglutaryl-CoA lyase, mitochondrial, putative,Hydroxymethylglutaryl-CoA synthase, putative
	Tb927.4.2720	Tb04.1H19.1490	ATP dependent DEAD-box helicase (RH)	RH
	Tb927.4.2790	Tb04.2H8.1250	hypothetical protein, conserved
	Tb927.4.2900	Tb04.2H8.1060	hypothetical protein, conserved
	Tb927.4.2910	Tb04.2H8.1040	hypothetical protein, conserved
	Tb927.4.2940	Tb04.2H8.950	hypothetical protein, conserved
	Tb927.4.3010	Tb04.2H8.850	hypothetical protein, conserved
	Tb927.4.3040	Tb04.2H8.810	hypothetical protein, conserved
	Tb927.4.3070	Tb04.2H8.690	hypothetical protein, conserved
	Tb927.4.3080	Tb04.2H8.660	hypothetical protein, conserved
	Tb927.4.3150	Tb04.2H8.560	hypothetical protein, conserved
	Tb927.4.330	Tb04.5D20.390	hypothetical protein, conserved
	Tb927.4.3300	Tb04.2H8.240	mitochondrial ATP-dependent zinc metallopeptidase, putative,metallo-peptidase, Clan MA(E) Family M41
	Tb927.4.3390	Tb04.26G5.90	tuzin, putative
	Tb927.4.340	Tb04.5D20.400	hypothetical protein, conserved
	Tb927.4.3450	Tb04.26G5.190	hypothetical protein, conserved
	Tb927.4.3660	Tb04.26G5.580	hypothetical protein, conserved
	Tb927.4.3680	Tb04.26G5.600	protein phosphatase 2C, putative
	Tb927.4.3690	Tb04.26G5.610	hypothetical protein, conserved
	Tb927.4.3960	Tb04.1D20.730	hypothetical protein, conserved
	Tb927.4.4140	Tb04.1D20.390	hypothetical protein, conserved
	Tb927.4.4150	Tb04.1D20.380	mitochondrial RNA binding complex 1 subunit (MRB4150)	MRB4150
	Tb927.4.4160	Tb04.1D20.370	mitochondrial RNA binding protein (MRB4160)	MRB4160
	Tb927.4.420	Tb04.5D20.520	phosphatidylinositol 3-kinase (tor2) (TOR2)	TOR2
	Tb927.4.4210	Tb04.1D20.320	ATP-dependent zinc metallopeptidase, putative,metallo-peptidase, Clan MA(E) Family M41
	Tb927.4.4300	Tb04.1D20.170	hypothetical protein, conserved
	Tb927.4.440	Tb04.5D20.550	hypothetical protein, conserved
	Tb927.4.4600	Tb04.3I12.430	hypothetical protein, conserved
	Tb927.4.4610	Tb04.3I12.420	hypothetical protein, conserved
	Tb927.4.4620	Tb04.3I12.400	cytochrome oxidase subunit VIII (COXVIII)	COXVIII
	Tb927.4.4680	Tb04.3I12.250	DNA replication complex GINS protein PSF3 (psf3)	psf3
	Tb927.4.480	Tb04.5D20.630	hypothetical protein, conserved
	Tb927.4.4910	Tb04.3M17.150	3,2-trans-enoyl-CoA isomerase, mitochondrial precursor, putative
	Tb927.4.4980	Tb04.3M17.330	adrenodoxin precursor, putative
	Tb927.4.600	Tb04.5E12.1160	hypothetical protein, conserved
	Tb927.4.630	Tb04.5E12.1110	hypothetical protein, conserved
	Tb927.4.650	Tb04.5E12.1090	chaperone protein DNAj, putative
	Tb927.4.700	Tb04.5E12.1030	hypothetical protein, conserved
	Tb927.4.720	Tb04.5E12.970	hypothetical protein, conserved
	Tb927.4.830	Tb04.5E12.760	hypothetical protein, conserved
	Tb927.4.930	Tb04.5E12.640	50S ribosomal protein L14, putative
	Tb927.4.940	Tb04.5E12.630	hypothetical protein, conserved
	Tb927.4.950	Tb04.5E12.610	hypothetical protein, conserved
	Tb927.5.1030	Tb05.28F8.280	Iron-sulfur assembly protein 2 (Isa2)	Isa2
	Tb927.5.1060	Tb05.28F8.230	mitochondrial processing peptidase, beta subunit, putative,metallo-peptidase, Clan ME, Family M16
	Tb927.5.1130	Tb05.28F8.50	hypothetical protein, conserved
	Tb927.5.1240	Tb05.30H13.210	hypothetical protein, conserved
	Tb927.5.1310	Tb05.30H13.320	protoheme IX farnesyltransferase, putative
	Tb927.5.1510	Tb05.30H13.670	hypothetical protein, conserved
	Tb927.5.1520	Tb05.30H13.690	heat shock protein HslVU, ATPase subunit HslU, putative
	Tb927.5.1530	Tb05.30H13.700	hypothetical protein, conserved
	Tb927.5.1550	Tb05.30H13.730	mitochondrial carrier protein (MCP23)	MCP23
	Tb927.5.1710	Tb05.1P6.870	ribonucleoprotein p18, mitochondrial precursor, putative
	Tb927.5.1720	Tb05.1P6.850	hypothetical protein, conserved
	Tb927.5.1790	Tb05.1P6.750	hypothetical protein, conserved
	Tb927.5.1940	Tb05.1P6.510	hypothetical protein, conserved
	Tb927.5.2000	Tb05.1P6.310	hypothetical protein
	Tb927.5.2070	Tb05.1P6.140	hypothetical protein, conserved
	Tb927.5.2100	Tb05.1P6.80	RNA-binding protein, putative (RBP30)	RBP30
	Tb927.5.2150	Tb05.3C6.60	hypothetical protein, conserved
	Tb927.5.2380	Tb05.3C6.470	hydrolase, alpha/beta fold family, putative
	Tb927.5.2550	Tb05.3C6.760	hypothetical protein, conserved
	Tb927.5.2580	Tb05.26K5.1000	hypothetical protein, conserved
	Tb927.5.2780	Tb05.26K5.520	mitochondrial DNA polymerase beta
	Tb927.5.2790	Tb05.26K5.490	mitochondrial DNA polymerase beta-PAK (Pol beta-PAK)	Pol beta-PAK
	Tb927.5.2810	Tb05.26K5.450	hypothetical protein, conserved
	Tb927.5.2830	Tb05.26K5.420	hypothetical protein, conserved
	Tb927.5.2930	Tb05.26K5.220	hypothetical protein, conserved
	Tb927.5.3000	Tb05.26K5.130	hypothetical protein, conserved
	Tb927.5.3010	Tb05.26K5.120	MRB1-associated protein, putative,guide RNA binding protein, putative (mrb3010)	mrb3010
	Tb927.5.3040	Tb05.26K5.50	MIX protein
	Tb927.5.3060	Tb05.26K5.20	hypothetical protein, conserved
	Tb927.5.3090	Tb05.27M3.50	hypothetical protein, conserved
	Tb927.5.3110	Tb05.27M3.100	hypothetical protein, conserved
	Tb927.5.3140	Tb05.27M3.150	hypothetical protein, conserved
	Tb927.5.3300	Tb05.27M3.440	hypothetical protein, conserved
	Tb927.5.3340	Tb05.27M3.484	hypothetical protein, conserved
	Tb927.5.3350	Tb05.27M3.490	iron superoxide dismutase, putative
	Tb927.5.3360	Tb05.27M3.500	50S ribosomal protein L2, putative
	Tb927.5.3400	Tb05.27M3.570	calcium-translocating P-type ATPase,calcium pump
	Tb927.5.3410	Tb05.6E7.50	hypothetical protein, conserved
	Tb927.5.3420	Tb05.6E7.60	hypothetical protein, conserved
	Tb927.5.3440	Tb05.6E7.80	hypothetical protein, conserved
	Tb927.5.3640	Tb05.6E7.450	hypothetical protein, conserved
	Tb927.5.3690	Tb05.6E7.520	hypothetical protein, conserved
	Tb927.5.3770	Tb05.6E7.680	hypothetical protein, conserved
	Tb927.5.3870	Tb05.6E7.850	hypothetical protein, conserved
	Tb927.5.3910	Tb05.6E7.920	small nuclear RNA-activating protein (SNAP2)	SNAP2
	Tb927.5.3980	Tb05.6E7.1030	hypothetical protein, conserved
	Tb927.5.4040	Tb05.45E22.300	hypothetical protein, conserved
	Tb927.5.4070	Tb05.45E22.330	PrimPol-like protein 1 (ppl1)	ppl1
	Tb927.5.4080	Tb05.45E22.350	hypothetical protein, conserved
	Tb927.5.4120	Tb05.45E22.420	hypothetical protein, conserved
	Tb927.5.4130	Tb05.45E22.430	hypothetical protein, conserved
	Tb927.5.4330	Tb05.45E22.630	dihydrolipoamide branched chain transacylase, putative
	Tb927.5.450	Tb05.29K2.470	NADH-ubiquinone oxidoreductase, mitochondrial, putative (NUBM)	NUBM
	Tb927.5.500	Tb05.29K2.610	hypothetical protein, conserved
	Tb927.5.510	Tb05.29K2.650	hypothetical protein, conserved
	Tb927.5.520	Tb05.29K2.700	stomatin-like protein, putative
	Tb927.5.530	Tb05.29K2.720	hypothetical protein, conserved
	Tb927.5.560	Tb05.29K2.760	hypothetical protein, conserved
	Tb927.5.680	Tb05.30F7.370	hypothetical protein, conserved
	Tb927.5.740	Tb05.30F7.300	hypothetical protein, conserved
	Tb927.6.1200	Tb06.3A7.700	hypothetical protein, conserved
	Tb927.6.1250	Tb06.3A7.780	hypothetical protein, conserved
	Tb927.6.1410	Tb06.3A7.1244	hypothetical protein, conserved
	Tb927.6.1440	Tb06.3A7.1270	hypothetical protein, conserved
	Tb927.6.1510	Tb06.28P18.190	lysyl-tRNA synthetase, putative	LysRS-2
	Tb927.6.1550	Tb06.28P18.280	leucine-rich repeat protein (LRRP), putative
	Tb927.6.1590	Tb06.28P18.330	hypothetical protein, conserved
	Tb927.6.1680	Tb06.28P18.530	mitochondrial RNA binding protein 1 (MRB1680)	MRB1680
	Tb927.6.1710	Tb06.28P18.600	hypothetical protein, conserved
	Tb927.6.1840	Tb06.28P18.840	hypothetical protein, conserved
	Tb927.6.1860	Tb06.28P18.1000	conserved protein
	Tb927.6.1890	Tb06.28P18.1040	hypothetical protein, conserved
	Tb927.6.2010	Tb06.4M18.120	hypothetical protein, conserved
	Tb927.6.2070	Tb06.4M18.320	hypothetical protein, conserved
	Tb927.6.2080	Tb06.4M18.330	hypothetical protein, conserved
	Tb927.6.2140	Tb06.4M18.390	hypothetical protein, conserved
	Tb927.6.2160	Tb06.4M18.470	hypothetical protein, conserved
	Tb927.6.2170	Tb06.4M18.480	co-chaperone GrpE, putative
	Tb927.6.2180	Tb06.4M18.520	hypothetical protein, conserved
	Tb927.6.2230	Tb06.4M18.600	RGG protein
	Tb927.6.2290	Tb06.4M18.690	hypothetical protein, conserved
	Tb927.6.2350	Tb06.4M18.770	hypothetical protein, conserved
	Tb927.6.2380	Tb06.4M18.830	hypothetical protein, conserved
	Tb927.6.2420	Tb06.4M18.910	p22 protein precursor
	Tb927.6.2470	Tb06.4M18.1040	hypothetical protein, conserved
	Tb927.6.2480	Tb06.4M18.1050	chaperone protein DNAj, putative
	Tb927.6.2490	Tb06.4M18.1060	hypothetical protein, conserved
	Tb927.6.2510	Tb06.4M18.1100	hypothetical protein, conserved
	Tb927.6.2590	Tb06.4M18.1320	hypothetical protein, conserved
	Tb927.6.2610	Tb06.4M18.1370	hypothetical protein, conserved
	Tb927.6.2630	Tb06.5F5.20	hypothetical protein, conserved
	Tb927.6.2790	Tb06.5F5.290	L-threonine 3-dehydrogenase, putative
	Tb927.6.3350	Tb06.2N9.620	hypothetical protein, conserved (YCF45)	YCF45
	Tb927.6.3360	Tb06.2N9.610	hypothetical protein, conserved
	Tb927.6.3420	Tb06.2N9.480	hypothetical protein, conserved
	Tb927.6.3510	Tb06.2N9.220	tRNA modification enzyme, putative
	Tb927.6.3600	Tb06.2N9.90	hypothetical protein, conserved
	Tb927.6.3610	Tb06.4F7.970	hypothetical protein, conserved
	Tb927.6.3630	Tb06.4F7.930	sphingosine 1-phosphate lyase, putative,sphingosine phosphate lyase-like protein, putative (SPL)	SPL
	Tb927.6.3680	Tb06.4F7.830	hypothetical protein, conserved
	Tb927.6.3730	Tb06.4F7.760	chaperone protein DNAj, putative
	Tb927.6.3740	Tb06.4F7.750	heat shock 70 kDa protein, mitochondrial precursor, putative
	Tb927.6.3850	Tb06.4F7.610	chaperone protein DNAj, putative
	Tb927.6.3930	Tb06.4F7.470	hypothetical protein, conserved
	Tb927.6.4030	Tb06.4F7.290	superoxide dismutase, putative
	Tb927.6.4040	Tb06.4F7.280	hypothetical protein, conserved
	Tb927.6.4070	Tb06.4F7.240	hypothetical protein, conserved
	Tb927.6.4080	Tb06.4F7.230	hypothetical protein, conserved
	Tb927.6.4130	Tb06.4F7.170	hypothetical protein, conserved
	Tb927.6.4180	Tb06.4F7.90	hypothetical protein, conserved
	Tb927.6.4200	Tb06.26G9.1150	hypothetical protein, conserved
	Tb927.6.4210	Tb06.26G9.1140	aldehyde dehydrogenase, putative (ALDH)	ALDH
	Tb927.6.4270	Tb06.26G9.1060	hypothetical protein, conserved
	Tb927.6.4400	Tb06.26G9.920	hypothetical protein, conserved
	Tb927.6.4450	Tb06.26G9.830	hypothetical protein, conserved
	Tb927.6.4540	Tb06.26G9.610	3-hydroxy-3-methylglutaryl-CoA reductase, putative
	Tb927.6.4560	Tb06.26G9.580	hypothetical protein, conserved
	Tb927.6.4580	Tb06.26G9.560	hypothetical protein, conserved
	Tb927.6.4700	Tb06.26G9.290	hypothetical protein, conserved
	Tb927.6.4790	Tb06.26G9.60	hypothetical protein, conserved
	Tb927.6.4930	Tb06.30P15.560	thiosulfate sulfurtransferase, mitochondrial, putative
	Tb927.6.4990	Tb06.30P15.500	ATP synthase, epsilon chain, putative
	Tb927.6.590	Tb06.3D8.274	hypothetical protein, conserved
	Tb927.6.610	Tb06.3D8.320	hypothetical protein, conserved
	Tb927.6.680	Tb06.3D8.520	hypothetical protein, conserved
	Tb927.7.1000	Tb07.29K4.120	DNA repair and recombination helicase protein PIF1, putative (TbPIF8)	TbPIF8
	Tb927.7.1010	Tb07.29K4.100	hypothetical protein, conserved
	Tb927.7.1070	Tb07.27M11.120	KREX1,RNA-editing complex protein,exonuclease (KREX1)	KREX1
	Tb927.7.1080	Tb07.27M11.140	hypothetical protein, conserved
	Tb927.7.1250	Tb07.27M11.450	hypothetical protein, conserved
	Tb927.7.1270	Tb07.27M11.500	hypothetical protein, conserved
	Tb927.7.1320	Tb07.27M11.580	10 kDa heat shock protein, putative (HSP10)	HSP10
	Tb927.7.1340	Tb07.27M11.610	10 kDa heat shock protein, putative (HSP10)	HSP10
	Tb927.7.1350	Tb07.27M11.620	hypothetical protein, conserved
	Tb927.7.1370	Tb07.27M11.650	spliced leader RNA PSE-promoter transcription factor, putative (PPB1)	PPB1
	Tb927.7.1440	Tb07.27M11.760	non-canonical poly (A) polymerase (ncPAP2)	ncPAP2
	Tb927.7.1490	Tb07.27M11.830	hypothetical protein, conserved
	Tb927.7.1550	Tb07.27M11.900	KRET2,RNA-editing 3' terminal uridylyl transferase 2,RNA-editing complex protein (KRET2)	KRET2
	Tb927.7.1640	Tb07.29D18.100	ras-like small GTPase, putative (TbEAR)	TbEAR
	Tb927.7.1720	Tb07.43M14.100	HIRA-interacting protein 5, putative (HIRIP5)	HIRIP5
	Tb927.7.1900	Tb07.43M14.340	protein kinase, putative,cdc2-related related kinase, putative (CRK7)	CRK7
	Tb927.7.1910	Tb07.43M14.350	pyridoxal phosphate containing glycine decarboxylase, putative,glycine dehydrogenase, putative (GCVP)	GCVP
	Tb927.7.2090	Tb07.43M14.540	hypothetical protein, conserved
	Tb927.7.2200	Tb07.22O10.130	hypothetical protein, conserved
	Tb927.7.2210	Tb07.22O10.140	hypothetical protein, conserved
	Tb927.7.2220	Tb07.22O10.150	hypothetical protein, conserved
	Tb927.7.2280	Tb07.22O10.230	hypothetical protein, conserved
	Tb927.7.2390	Tb07.22O10.380	hypothetical protein, conserved
	Tb927.7.2410	Tb07.22O10.400	hypothetical protein, conserved
	Tb927.7.2490	Tb07.22O10.540	hypothetical protein, conserved
	Tb927.7.2560	Tb07.22O10.670	hypothetical protein, conserved
	Tb927.7.2570	Tb07.22O10.680	guide RNA associated protein, GAP2,mitochondrial RNA binding protein 1
	Tb927.7.2620	Tb07.22O10.790	hypothetical protein, conserved
	Tb927.7.2630	Tb07.22O10.800	hypothetical protein, conserved
	Tb927.7.2690	Tb07.13M20.770	hypothetical protein, conserved
	Tb927.7.2700	Tb07.13M20.760	NADH-cytochrome b5 reductase, putative (B5R)	B5R
	Tb927.7.2760	Tb07.13M20.680	hypothetical protein, conserved
	Tb927.7.2960	Tb07.13M20.490	hypothetical protein, conserved
	Tb927.7.2990	Tb07.13M20.420	hypothetical protein, conserved
	Tb927.7.3050	Tb07.13M20.300	hypothetical protein, conserved
	Tb927.7.3100	Tb07.13M20.220	hypothetical protein, conserved
	Tb927.7.3240	Tb07.13M20.50	hypothetical protein, conserved
	Tb927.7.3270	Tb07.28B13.860	hypothetical protein, conserved
	Tb927.7.340	Tb07.8P12.530	hypothetical protein, conserved
	Tb927.7.3430	Tb07.28B13.640	cyclophilin-type peptidyl-prolyl cis-trans isomerase, putative (PPIase)	PPIase
	Tb927.7.3460	Tb07.28B13.610	hypothetical protein, conserved
	Tb927.7.3470	Tb07.28B13.600	p22 protein precursor, putative
	Tb927.7.3510	Tb07.28B13.550	hypothetical protein, conserved
	Tb927.7.3520	Tb07.28B13.540	mitochondrial pyruvate carrier protein 2, putative
	Tb927.7.3590	Tb07.28B13.420	hypothetical protein, conserved
	Tb927.7.3750	Tb07.28B13.70	TFIIF-stimulated CTD phosphatase, putative
	Tb927.7.3800	Tb07.6C8.220	hypothetical protein, conserved
	Tb927.7.3810	Tb07.6C8.200	hypothetical protein, conserved
	Tb927.7.3910	Tb07.5F10.860	hypothetical protein, conserved
	Tb927.7.3950	Tb07.5F10.800	RNA-editing complex protein,RNA-editing 3' terminal uridylyl transferase 1,KRET1 (KRET1)	KRET1
	Tb927.7.3960	Tb07.5F10.790	50S ribosomal protein L16, putative
	Tb927.7.3970	Tb07.5F10.780	hypothetical protein, conserved
	Tb927.7.3990	Tb07.5F10.670	mitochondrial DNA polymerase I protein C (POL1C)	POL1C
	Tb927.7.4050	Tb07.5F10.570	hypothetical protein, conserved
	Tb927.7.4140	Tb07.5F10.440	hypothetical protein, conserved
	Tb927.7.4200	Tb07.5F10.330	hypothetical protein, conserved
	Tb927.7.4210	Tb07.5F10.320	hypothetical protein, conserved
	Tb927.7.4430	Tb07.26A24.1030	hypothetical protein, conserved
	Tb927.7.4440	Tb07.26A24.1020	hypothetical protein, conserved
	Tb927.7.4550	Tb07.26A24.780	60S ribosomal protein-like
	Tb927.7.4710	Tb07.26A24.460	hypothetical protein, conserved
	Tb927.7.4730	Tb07.26A24.410	pumilio/PUF RNA binding protein 5
	Tb927.7.4890	Tb07.26A24.190	hypothetical protein, conserved
	Tb927.7.4940	Tb07.26A24.30	oligopeptidase B protein, putative,serine peptidase, clan SC, family S9A-like protein
	Tb927.7.4970	Tb07.27E10.120	glutamine synthetase, putative (GS)	GS
	Tb927.7.4980	Tb07.27E10.130	zinc finger protein family member, putative (ZC3H23)	ZC3H23
	Tb927.7.5110	Tb07.27E10.330	hypothetical protein, conserved
	Tb927.7.5120	Tb07.27E10.340	hypothetical protein, conserved
	Tb927.7.5130	Tb07.27E10.360	hypothetical protein, conserved
	Tb927.7.5260	Tb07.27E10.540	hypothetical protein, conserved
	Tb927.7.5280	Tb07.27E10.570	hypothetical protein, conserved
	Tb927.7.5440	Tb07.10C21.590	hypothetical protein, conserved
	Tb927.7.5470	Tb07.10C21.560	hypothetical protein, conserved
	Tb927.7.5510	Tb07.10C21.520	hypothetical protein, conserved
	Tb927.7.5550	Tb07.10C21.480	hypothetical protein, conserved
	Tb927.7.560	Tb07.8P12.850	hypothetical protein, conserved
	Tb927.7.5700	Tb07.10C21.290	hypothetical protein, conserved
	Tb927.7.5720	Tb07.10C21.260	hypothetical protein, conserved
	Tb927.7.5820	Tb07.10C21.130	Monooxygenase, putative
	Tb927.7.600	Tb07.29K4.770	mitochondrial DNA ligase homolog, LIG k-beta
	Tb927.7.610	Tb07.29K4.760	mitochondrial DNA ligase homolog, LIG k-alpha
	Tb927.7.6100	Tb07.2F2.350	hypothetical protein
	Tb927.7.630	Tb07.29K4.740	hypothetical protein, conserved
	Tb927.7.6350	Tb07.33N13.230	NADH-ubiquinone oxidoreductase, mitochondrial, putative
	Tb927.7.640	Tb07.29K4.730	hypothetical protein, conserved
	Tb927.7.6410	Tb07.33N13.330	hypothetical protein, conserved
	Tb927.7.6660	Tb07.15M23.340	chaperone protein DNAj, putative
	Tb927.7.6800	Tb07.15M23.630	hypothetical protein, conserved
	Tb927.7.6940	Tb07.21H15.500	glutaminyl cyclase, putative
	Tb927.7.6990	Tb07.21H15.440	hypothetical protein, conserved
	Tb927.7.7010	Tb07.21H15.390	hypothetical protein, conserved
	Tb927.7.7080	Tb07.21H15.310	mitochondrial glycoprotein-like protein
	Tb927.7.7090	Tb07.21H15.300	hypothetical protein, conserved
	Tb927.7.7170	Tb07.21H15.170	CYC2-like cyclin, putative (CYC4)	CYC4
	Tb927.7.7210	Tb07.21H15.120	hypothetical protein, conserved
	Tb927.7.7230	Tb07.21H15.90	nitroreductase,NADH dehydrogenase, putative (NTR)	NTR
	Tb927.7.7330	Tb07.30D13.460	hypothetical protein, conserved
	Tb927.7.7360	Tb07.30D13.430	cdc2-related kinase 2,cell division control protein 2 homolog 2 (CRK2)	CRK2
	Tb927.7.740	Tb07.29K4.580	chaperone protein DNAj, putative
	Tb927.7.7410	Tb07.30D13.370	oxidoreductase, putative
	Tb927.7.7420	Tb07.30D13.360	ATP synthase alpha chain, mitochondrial precursor,ATP synthase F1, alpha subunit
	Tb927.7.7430	Tb07.30D13.350	ATP synthase alpha chain, mitochondrial precursor,ATP synthase F1, alpha subunit
	Tb927.7.7440	Tb07.30D13.340	hypothetical protein, conserved
	Tb927.7.800	Tb07.29K4.480	mitochondrial RNA binding complex 1 subunit (MRB800)	MRB800
	Tb927.7.840	Tb07.29K4.425	hypothetical protein, conserved
	Tb927.7.870	Tb07.29K4.380	hypothetical protein, conserved
	Tb927.7.890	Tb07.29K4.350	electron transfer protein, putative
	Tb927.7.910	Tb07.29K4.330	hypothetical protein, conserved
	Tb927.7.990	Tb07.29K4.130	chaperone protein DNAj, putative
	Tb927.8.1010	Tb08.29O4.50	chaperone protein DNAj, putative
	Tb927.8.1030	Tb08.29O4.70	chaperone protein DNAj, putative
	Tb927.8.1060	Tb08.29O4.110	malonyl-CoA decarboxylase, mitochondrial precursor, putative
	Tb927.8.1240	Tb08.29O4.390	electron transfer flavoprotein-ubiquinone oxidoreductase, putative
	Tb927.8.1310	Tb08.29O4.550	mitochondrial carrier protein,ADP/ATP mitochondrial translocase, putative,adenine nucleotide mitochondrial translocator, putative (MCP15)	MCP15
	Tb927.8.1420	Tb08.29O9.60	acyl-CoA dehydrogenase, mitochondrial precursor, putative
	Tb927.8.1430	Tb08.29O9.64	hypothetical protein, conserved
	Tb927.8.1440	Tb08.29O9.70	maoC-like dehydratase, putative
	Tb927.8.1470	Tb08.29O9.110	hypothetical protein, conserved
	Tb927.8.1490	Tb08.29O9.130	hypothetical protein, conserved
	Tb927.8.1590	Tb08.29O9.320	ubiquitin-protein ligase, putative (upl3)	upl3
	Tb927.8.1700	Tb08.29O9.480	hypothetical protein, conserved
	Tb927.8.1720	Tb08.26N11.70	phosphatidylglycerolphosphate synthase, mitochondrial (pgps)	pgps
	Tb927.8.1740	Tb08.26N11.110	hypothetical protein, conserved
	Tb927.8.1770	Tb08.26N11.140	hypothetical protein, conserved
	Tb927.8.1850	Tb08.26N11.270	mitochondrial calcium uptake 1
	Tb927.8.1860	Tb08.26N11.280	pitrilysin-like metalloprotease,metallo-peptidase, Clan ME, Family M16C
	Tb927.8.1880	Tb08.26N11.330	hypothetical protein, conserved
	Tb927.8.1890	Tb08.26N11.340	cytochrome c1, heme protein, mitochondrial precursor
	Tb927.8.1990	Tb08.26N11.460	peroxidoxin,tryparedoxin peroxidase (TRYP2)	TRYP2
	Tb927.8.2070	Tb08.26N11.570	hypothetical protein, conserved
	Tb927.8.2110	Tb08.26N11.650	hypothetical protein, conserved
	Tb927.8.2170	Tb08.26N11.740	hypothetical protein, conserved
	Tb927.8.2180	Tb08.26N11.750	hypothetical protein, conserved
	Tb927.8.2190	Tb08.26N11.760	hypothetical protein, conserved
	Tb927.8.2240	Tb08.26N11.840	Tryptophanyl-tRNA synthetase 2	TrpRS-2
	Tb927.8.2300	Tb08.26A17.80	hypothetical protein, conserved
	Tb927.8.2340	Tb08.26A17.130	hypothetical protein, conserved
	Tb927.8.2470	Tb08.26A17.350	hypothetical protein, conserved
	Tb927.8.2500	Tb08.26A17.400	ribosomal RNA methyltransferase, putative
	Tb927.8.2530	Tb08.26A17.490	hypothetical protein, conserved
	Tb927.8.2540	Tb08.26A17.500	3-ketoacyl-CoA thiolase, putative,ERG10
	Tb927.8.2550	Tb08.26A17.510	mitochondrial DNA primase (PRI1)	PRI1
	Tb927.8.2650	Tb08.26A17.700	metallo-beta-lactamase-like protein, putative
	Tb927.8.2670	Tb08.26A17.730	hypothetical protein, conserved
	Tb927.8.2700	Tb08.26A17.770	hypothetical protein, conserved
	Tb927.8.2740	Tb08.26A17.830	mitochondrial RNA binding protein (TbRBP38)	TbRBP38
	Tb927.8.2750	Tb08.26A17.860	hypothetical protein, conserved
	Tb927.8.2760	Tb08.26A17.870	hypothetical protein, conserved
	Tb927.8.2880	Tb08.28F14.260	hypothetical protein, conserved
	Tb927.8.2970	Tb08.28F14.360	hypothetical protein, conserved
	Tb927.8.2990	Tb08.28F14.390	hypothetical protein, conserved
	Tb927.8.3040	Tb08.28F14.510	hypothetical protein, conserved
	Tb927.8.3070	Tb08.28F14.580	hypothetical protein, conserved
	Tb927.8.3090	Tb08.28F14.600	hypothetical protein, conserved
	Tb927.8.3110	Tb08.28F14.630	hypothetical protein, conserved
	Tb927.8.3130	Tb08.28F14.650	S-adenosyl-methyltransferase mraW-like protein, putative
	Tb927.8.3160	Tb08.28L1.120	hypothetical protein, conserved
	Tb927.8.3170	Tb08.28L1.130	hypothetical protein, conserved
	Tb927.8.3230	Tb08.28L1.230	hypothetical protein, conserved
	Tb927.8.3300	Tb08.28L1.320	hypothetical protein, conserved
	Tb927.8.3320	Tb08.28L1.340	hypothetical protein, conserved
	Tb927.8.3330	Tb08.28L1.350	mitochondrial carrier protein (MCP18)	MCP18
	Tb927.8.3380	Tb08.28L1.450	electron transfer protein, putative
	Tb927.8.3560	Tb08.10J17.920	DNA repair and recombination helicase protein PIF5 (PIF5)	PIF5
	Tb927.8.3580	Tb08.10J17.870	ATP-dependent chaperone, putative,mitochondrial chaperone BCS1, putative
	Tb927.8.3690	Tb08.10J17.710	isocitrate dehydrogenase [NADP], mitochondrial precursor, putative (IDH)	IDH
	Tb927.8.3740	Tb08.10J17.620	hypothetical protein, conserved
	Tb927.8.3810	Tb08.10J17.490	hypothetical protein, conserved
	Tb927.8.3830	Tb08.10J17.450	ATP-dependent DEAD/H RNA helicase, putative,mitochondrial
	Tb927.8.3960	Tb08.10J17.230	hypothetical protein, conserved
	Tb927.8.4000	Tb08.10J17.190	hypothetical protein, conserved
	Tb927.8.4040	Tb08.10J17.140	endonuclease G, putative
	Tb927.8.4090	Tb08.10J17.90	endonuclease G, putative
	Tb927.8.4150	Tb08.10J17.30	hypothetical protein, conserved
	Tb927.8.4240	Tb08.29H22.390	hypothetical protein, conserved
	Tb927.8.4250	Tb08.29H22.400	hypothetical protein, conserved
	Tb927.8.4380	Tb08.29H22.760	hypothetical protein, conserved	ATOM12
	Tb927.8.4440	Tb08.29H22.850	mitochondrial carrier protein (MCP19)	MCP19
	Tb927.8.4470	Tb08.29H22.880	chaperone protein DNAj, putative
	Tb927.8.4550	Tb08.4A8.150	hypothetical protein, conserved
	Tb927.8.4610	Tb08.4A8.220	Ras-related protein RabX1 (RABX1)	RABX1
	Tb927.8.4810	Tb08.4A8.510	prohibitin 1 (PHB1)	PHB1
	Tb927.8.4860	Tb08.4A8.560	hypothetical protein, conserved
	Tb927.8.4920	Tb08.4A8.630	hypothetical protein, conserved
	Tb927.8.4930	Tb08.4A8.640	hypothetical protein, conserved
	Tb927.8.4960	Tb08.5H5.930	hypothetical protein, conserved
	Tb927.8.5100	Tb08.5H5.720	hypothetical protein, conserved
	Tb927.8.5120	Tb08.5H5.620	cytochrome c
	Tb927.8.5130	Tb08.5H5.580	hypothetical protein, conserved
	Tb927.8.5140	Tb08.5H5.570	diacylglycerol kinase, putative
	Tb927.8.5200	Tb08.5H5.480	hypothetical protein, conserved
	Tb927.8.5220	Tb08.5H5.450	hypothetical protein, conserved
	Tb927.8.5280	Tb08.5H5.370	hypothetical protein, conserved
	Tb927.8.5380	Tb08.5H5.140	ubiquitin fold modifier protein, putative (UFM1)	UFM1
	Tb927.8.5420	Tb08.5H5.90	hypothetical protein, conserved
	Tb927.8.5480	Tb08.26E13.50	hypothetical protein, conserved
	Tb927.8.5540	Tb08.26E13.150	Iron-sulfur assembly protein 1 (Isa1)	Isa1
	Tb927.8.5560	Tb08.26E13.170	hypothetical protein, conserved
	Tb927.8.560	Tb08.12O16.120	hypothetical protein, conserved
	Tb927.8.5640	Tb08.26E13.310	hypothetical protein, conserved
	Tb927.8.5660	Tb08.26E13.340	hypothetical protein, conserved
	Tb927.8.5690	Tb08.26E13.370	KREPB8 (KREPB8)	KREPB8
	Tb927.8.5790	Tb08.11J15.1180	hypothetical protein
	Tb927.8.580	Tb08.12O16.140	hypothetical protein, conserved
	Tb927.8.5810	Tb08.11J15.1150	mitochondrial carrier protein,mitochondrial carnitine/acylcarnitine carrier protein (MCP24)	MCP24
	Tb927.8.5860	Tb08.11J15.1100	50S ribosomal protein L17, putative
	Tb927.8.6040	Tb08.11J15.790	hypothetical protein, conserved
	Tb927.8.6060	Tb08.11J15.760	2-amino-3-ketobutyrate coenzyme A ligase, putative,glycine acetyltransferase, putative
	Tb927.8.6110	Tb08.11J15.640	3-hydroxy-3-methylglutaryl-CoA synthase, putative (HMGS)	HMGS
	Tb927.8.620	Tb08.12O16.180	KREPA3,RNA-editing complex protein MP42 (KREPA3)	KREPA3
	Tb927.8.630	Tb08.12O16.190	lipoate-protein ligase, putative,lipoyl ligase, putative,lipoyltransferase, putative,lipoate biosynthesis protein, putative
	Tb927.8.6400	Tb08.11J15.150	hypothetical protein, conserved
	Tb927.8.6410	Tb08.11J15.140	short-chain dehydrogenase, putative
	Tb927.8.6420	Tb08.11J15.120	beta-ketoacyl-ACP reductase 2 (KAR2)	KAR2
	Tb927.8.6560	Tb08.30K1.330	hypothetical protein, conserved
	Tb927.8.6580	Tb08.30K1.380	succinate dehydrogenase flavoprotein, putative
	Tb927.8.6590	Tb08.30K1.400	hypothetical protein, conserved
	Tb927.8.6600	Tb08.30K1.420	hypothetical protein, conserved	SAM35, putative
	Tb927.8.6750	Tb08.30K1.660	translationally controlled tumor protein (TCTP), putative
	Tb927.8.680	Tb08.12O16.250	KREPA5,RNA-editing complex protein (KREPA5)	KREPA5
	Tb927.8.6800	Tb08.30K1.710	hypothetical protein, conserved
	Tb927.8.6820	Tb08.30K1.730	hypothetical protein, conserved
	Tb927.8.6890	Tb08.30K1.820	hypothetical protein, conserved
	Tb927.8.6960	Tb08.10K10.850	hypothetical protein, conserved
	Tb927.8.6970	Tb08.10K10.840	3-methylcrotonyl-CoA carboxylase alpha subunit, putative
	Tb927.8.700	Tb08.12O16.270	DNA repair and recombination helicase protein PIF7 (TbPIF7)	TbPIF7
	Tb927.8.7040	Tb08.10K10.780	hypothetical protein, conserved
	Tb927.8.7100	Tb08.10K10.720	acetyl-CoA carboxylase
	Tb927.8.7120	Tb08.10K10.670	squalene synthase, putative
	Tb927.8.7260	Tb08.10K10.440	kinetoplast-associated protein, putative
	Tb927.8.7290	Tb08.10K10.390	hypothetical protein, conserved
	Tb927.8.7380	Tb08.10K10.200	dihydrolipoamide dehydrogenase, point mutation,acetoin dehydrogenase e3 component, putative
	Tb927.8.7430	Tb08.10K10.130	ubiquinol-cytochrome c reductase, putative
	Tb927.8.7530	Tb08.30P3.50	3,2-trans-enoyl-CoA isomerase, mitochondrial precursor, putative
	Tb927.8.7600	Tb08.30P3.120	amino acid transporter, putative
	Tb927.8.7770	Tb08.6H23.40	hypothetical protein, conserved
	Tb927.8.8170	Tb08.28A12.190	mitochondrial RNA binding protein 1, putative (MRB8170)	MRB8170
	Tb927.8.8180	Tb08.28A12.200	mitochondrial RNA binding complex 1 subunit (MRB8180)	MRB8180
	Tb927.8.8190	Tb08.28A12.210	hypothetical protein, conserved
	Tb927.8.8360	Tb08.28A12.380	receptor-type adenylate cyclase GRESAG 4, putative
	Tb927.9.10010	Tb09.211.1550, Tb09.211.1550:mRNA, Tb09.211.1550:pep, chr9contig211.tmp0183c	chaperone protein DNAj, putative
	Tb927.9.10070	Tb09.211.1600, Tb09.211.1600:mRNA, Tb09.211.1600:pep, chr9contig211.tmp0189c	hypothetical protein, conserved
	Tb927.9.10080	Tb09.211.1610, Tb09.211.1610:mRNA, Tb09.211.1610:pep, chr9contig211.tmp0190c	phosphatidylserine decarboxylase, putative
	Tb927.9.10500	Tb09.211.1880, Tb09.211.1880:mRNA, Tb09.211.1880:pep, chr9contig211.tmp0221c	hypothetical protein, conserved
	Tb927.9.10520	Tb09.211.1900, Tb09.211.1900:mRNA, Tb09.211.1900:pep, chr9contig211.tmp0224c	hypothetical protein, conserved
	Tb927.9.10560	Tb09.211.1940, Tb09.211.1940:mRNA, Tb09.211.1940:pep, chr9contig211.tmp0228c	hypothetical protein, conserved	ATOM19
	Tb927.9.10580	Tb09.211.1960, Tb09.211.1960:mRNA, Tb09.211.1960:pep, chr9contig211.tmp0230c	3-demethylubiquinone-9 3-methyltransferase, putative
	Tb927.9.11000	Tb09.211.2330, Tb09.211.2330:mRNA, Tb09.211.2330:pep, chr9contig211.tmp0269c	small GTPase, putative,GTP-binding protein, putative (RAB7)	RAB7
	Tb927.9.11040	Tb09.211.2370, Tb09.211.2370:mRNA, Tb09.211.2370:pep, chr9contig211.tmp0273c	mitochondrial carrier protein (MCP3)	MCP3
	Tb927.9.11120	Tb09.211.2430, Tb09.211.2430:mRNA, Tb09.211.2430:pep, chr9contig211.tmp0281c	hypothetical protein, conserved
	Tb927.9.11220	Tb09.211.2530, Tb09.211.2530:mRNA, Tb09.211.2530:pep, chr9contig211.tmp0291	hypothetical protein, conserved
	Tb927.9.11280	Tb09.211.2580, Tb09.211.2580:mRNA, chr9contig211.tmp0296	unspecified product
	Tb927.9.11350	Tb09.211.2600, Tb09.211.2600:mRNA, Tb09.211.2600:pep, chr9contig211.tmp0298	hypothetical protein, conserved
	Tb927.9.11370	Tb09.211.2620, Tb09.211.2620:mRNA, Tb09.211.2620:pep, chr9contig211.tmp0300	hypothetical protein, conserved
	Tb927.9.11510	Tb09.211.2670, Tb09.211.2670:mRNA, Tb09.211.2670:pep, chr9contig211.tmp0306	hypothetical protein, conserved
	Tb927.9.11660	Tb09.211.2780, Tb09.211.2780:mRNA, Tb09.211.2780:pep, chr9contig211.tmp0317	hypothetical protein, conserved
	Tb927.9.11720	Tb09.211.2830, Tb09.211.2830:mRNA, Tb09.211.2830:pep, chr9contig211.tmp0322	Iron-sulfur cluster assembly protein
	Tb927.9.11880	Tb09.211.3000, Tb09.211.3000:mRNA, Tb09.211.3000:pep, chr9contig211.tmp0340	hypothetical protein, conserved
	Tb927.9.11910	Tb09.211.3030, Tb09.211.3030:mRNA, Tb09.211.3030:pep, chr9contig211.tmp0343	hypothetical protein, conserved
	Tb927.9.11940	Tb09.211.3050, Tb09.211.3050:mRNA, Tb09.211.3050:pep, chr9contig211.tmp0346	hypothetical protein, conserved
	Tb927.9.11970	Tb09.211.3080, Tb09.211.3080:mRNA, Tb09.211.3080:pep, chr9contig211.tmp0349	hypothetical protein, conserved
	Tb927.9.12100	Tb09.211.3170, Tb09.211.3170:mRNA, Tb09.211.3170:pep, chr9contig211.tmp0359	hypothetical protein, conserved
	Tb927.9.12120	Tb09.211.3200, Tb09.211.3200:mRNA, chr9contig211.tmp0362	unspecified product
	Tb927.9.12160	Tb09.211.3230, Tb09.211.3230:mRNA, Tb09.211.3230:pep, chr9contig211.tmp0366	hypothetical protein, conserved
	Tb927.9.12480	Tb09.211.3470, Tb09.211.3470:mRNA, Tb09.211.3470:pep, chr9contig211.tmp0390	hypothetical protein, conserved
	Tb927.9.12500	Tb09.211.3500, Tb09.211.3500:mRNA, Tb09.211.3500:pep, chr9contig211.tmp0393	hypothetical protein, conserved
	Tb927.9.12530	Tb09.211.3530, Tb09.211.3530:mRNA, Tb09.211.3530:pep, chr9contig211.tmp0396	hypothetical protein, conserved
	Tb927.9.12650	Tb09.211.3610, Tb09.211.3610:mRNA, Tb09.211.3610:pep, chr9contig211.tmp0404	ubiquitin-activating enzyme E1, putative (UBA2)	UBA2
	Tb927.9.12680	Tb09.211.3630, Tb09.211.3630:mRNA, Tb09.211.3630:pep, chr9contig211.tmp0406	hypothetical protein, conserved
	Tb927.9.12730	Tb09.211.3680, Tb09.211.3680:mRNA, Tb09.211.3680:pep, chr9contig211.tmp0411	chaperone protein DNAj, putative
	Tb927.9.12770	Tb09.211.3720, Tb09.211.3720:mRNA, Tb09.211.3720:pep, chr9contig211.tmp0415	hypothetical protein, conserved
	Tb927.9.12850	Tb09.211.3800, Tb09.211.3800:mRNA, Tb09.211.3800:pep, chr9contig211.tmp0424	hypothetical protein, conserved
	Tb927.9.13010	Tb09.211.3900, Tb09.211.3900:mRNA, Tb09.211.3900:pep, chr9contig211.tmp0434	hypothetical protein, conserved
	Tb927.9.13120	Tb09.211.3990, Tb09.211.3990:mRNA, Tb09.211.3990:pep, chr9contig211.tmp0443	hypothetical protein, conserved
	Tb927.9.13250	Tb09.211.4110, Tb09.211.4110:mRNA, Tb09.211.4110:pep, chr9contig211.tmp0457c	NADPH--cytochrome p450 reductase, putative (CPR)	CPR
	Tb927.9.13530	Tb09.211.4370, Tb09.211.4370:mRNA, Tb09.211.4370:pep, chr9contig211.tmp0483c	hypothetical protein, conserved
	Tb927.9.13540	Tb09.211.4380, Tb09.211.4380:mRNA, Tb09.211.4380:pep, chr9contig211.tmp0484c	hypothetical protein, conserved
	Tb927.9.13580	Tb09.211.4400, Tb09.211.4400:mRNA, Tb09.211.4400:pep, chr9contig211.tmp0486c	hypothetical protein, conserved
	Tb927.9.1360	Tb09.160.0360, Tb09.160.0360:mRNA, Tb09.160.0360:pep, chr9contig160.tmp0036c	hypothetical protein, conserved
	Tb927.9.13780	Tb09.211.4510, Tb09.211.4510:mRNA, Tb09.211.4510:pep, chr9contig211.tmp0499c	hypothetical protein, conserved
	Tb927.9.1380	Tb09.160.0370, Tb09.160.0370:mRNA, Tb09.160.0370:pep, chr9contig160.tmp0037c	hypothetical protein, conserved
	Tb927.9.13820	229.t01439, Tb09.211.4511, Tb09.211.4511:mRNA, Tb09.211.4511:pep	kinetoplastid membrane protein KMP-11
	Tb927.9.13920	229.t01441, Tb09.211.4513, Tb09.211.4513:mRNA, Tb09.211.4513:pep	kinetoplastid membrane protein KMP-11 (KMP-11)	KMP-11
	Tb927.9.1400	Tb09.160.0390, Tb09.160.0390:mRNA, Tb09.160.0390:pep, chr9contig160.tmp0039c	Monooxygenase, putative
	Tb927.9.14050	Tb09.211.4580, Tb09.211.4580:mRNA, Tb09.211.4580:pep, chr9contig211.tmp0506c	hypothetical protein, conserved
	Tb927.9.14160	Tb09.211.4700, Tb09.211.4700:mRNA, Tb09.211.4700:pep, chr9contig211.tmp0518c	rieske iron-sulfur protein, mitochondrial precursor (RISP)	RISP
	Tb927.9.1420	Tb09.160.0410, Tb09.160.0410:mRNA, Tb09.160.0410:pep, chr9contig160.tmp0041c	hypothetical protein, conserved
	Tb927.9.14200	Tb09.211.4740, Tb09.211.4740:mRNA, Tb09.211.4740:pep, chr9contig211.tmp0522c	hypothetical protein, conserved
	Tb927.9.14420	Tb09.211.4880, Tb09.211.4880:mRNA, Tb09.211.4880:pep, chr9contig211.tmp0536c	cyclophilin-like protein, putative (PPIase)	PPIase
	Tb927.9.14990	Tb09.244.2860, Tb09.244.2860:mRNA, Tb09.244.2860:pep, chr9contig244a01.tmp0286	hypothetical protein, conserved
	Tb927.9.15010	Tb09.244.2840, Tb09.244.2840:mRNA, Tb09.244.2840:pep, chr9contig244a01.tmp0284	hypothetical protein, conserved
	Tb927.9.15240	Tb09.244.2700, Tb09.244.2700:mRNA, Tb09.244.2700:pep, chr9contig244a01.tmp0270	hypothetical protein, conserved
	Tb927.9.15270	Tb09.244.2670, Tb09.244.2670:mRNA, Tb09.244.2670:pep, chr9contig244a01.tmp0267	hypothetical protein, conserved
	Tb927.9.1530	Tb09.160.0470, Tb09.160.0470:mRNA, Tb09.160.0470:pep, chr9contig160.tmp0047c	hypothetical protein, conserved
	Tb927.9.15350	Tb09.244.2640, Tb09.244.2640:mRNA, Tb09.244.2640:pep, chr9contig244a01.tmp0264	hypothetical protein, conserved
	Tb927.9.15380	Tb09.244.2620, Tb09.244.2620:mRNA, Tb09.244.2620:pep, chr9contig244a01.tmp0262	NADH-ubiquinone oxidoreductase complex I subunit, putative,NDUFA9 subunit, putative
	Tb927.9.1640	Tb09.160.0540, Tb09.160.0540:mRNA, Tb09.160.0540:pep, chr9contig160.tmp0054c	hypothetical protein, conserved
	Tb927.9.1650	Tb09.160.0550, Tb09.160.0550:mRNA, Tb09.160.0550:pep, chr9contig160.tmp0055c	hypothetical protein, conserved
	Tb927.9.1780	Tb09.160.0680, Tb09.160.0680:mRNA, Tb09.160.0680:pep, chr9contig160.tmp0068c	sec1 family transport protein, putative (SLY1)	SLY1
	Tb927.9.1950	Tb09.160.0760, Tb09.160.0760:mRNA, Tb09.160.0760:pep, chr9contig160.tmp0076c	hypothetical protein, conserved
	Tb927.9.2100	Tb09.160.0890, Tb09.160.0890:mRNA, Tb09.160.0890:pep, chr9contig160.tmp0089c	hypothetical protein, conserved
	Tb927.9.2270	Tb09.160.1020, Tb09.160.1020:mRNA, Tb09.160.1020:pep, chr9contig160.tmp0102c	hypothetical protein, conserved
	Tb927.9.2320	Tb09.160.1070, Tb09.160.1070:mRNA, Tb09.160.1070:pep, chr9contig160.tmp0107c	hypothetical protein, conserved
	Tb927.9.2450	Tb09.160.1140, Tb09.160.1140:mRNA, Tb09.160.1140:pep, chr9contig160.tmp0114c	electon transport protein SCO1/SCO2, putative
	Tb927.9.2620	Tb09.160.1280, Tb09.160.1280:mRNA, Tb09.160.1280:pep, chr9contig160.tmp0128c	hypothetical protein, conserved
	Tb927.9.2650	Tb09.160.1310, Tb09.160.1310:mRNA, Tb09.160.1310:pep, chr9contig160.tmp0131c	hypothetical protein, conserved
	Tb927.9.2700	Tb09.160.1370, Tb09.160.1370:mRNA, Tb09.160.1370:pep, chr9contig160.tmp0135c	hypothetical protein, conserved
	Tb927.9.3100	Tb09.160.1760, Tb09.160.1760:mRNA, Tb09.160.1760:pep, chr9contig160.tmp0164c	hypothetical protein, conserved
	Tb927.9.3170	Tb09.160.1820, Tb09.160.1820:mRNA, Tb09.160.1820:pep, chr9contig160.tmp0167c	cytochrome oxidase subunit V (COXV)	COXV
	Tb927.9.3350	Tb09.160.2000, Tb09.160.2000:mRNA, Tb09.160.2000:pep, chr9contig160.tmp0175	pseudouridylate synthase, putative
	Tb927.9.3410	Tb09.160.2060, Tb09.160.2060:mRNA, chr9contig160.tmp0180	hypothetical protein, conserved
	Tb927.9.3470	Tb09.160.2100, Tb09.160.2100:mRNA, Tb09.160.2100:pep, chr9contig160.tmp0184	low molecular weight protein tyrosine phosphatase, putative
	Tb927.9.3540	Tb09.160.2160, Tb09.160.2160:mRNA, Tb09.160.2160:pep, chr9contig160.tmp0187	hypothetical protein, conserved
	Tb927.9.3590	Tb09.160.2210, Tb09.160.2210:mRNA, Tb09.160.2210:pep, chr9contig160.tmp0191	monothiol glutaredoxin, putative
	Tb927.9.3600	Tb09.160.2220, Tb09.160.2220:mRNA, Tb09.160.2220:pep, chr9contig160.tmp0192	hypothetical protein, conserved
	Tb927.9.3640	Tb09.160.2250, Tb09.160.2250:mRNA, Tb09.160.2250:pep, chr9contig160.tmp0195	hypothetical protein, conserved
	Tb927.9.3670	Tb09.160.2280, Tb09.160.2280:mRNA, Tb09.160.2280:pep, chr9contig160.tmp0197	hypothetical protein, conserved
	Tb927.9.3780	Tb09.160.2380, Tb09.160.2380:mRNA, Tb09.160.2380:pep, chr9contig160.tmp0454	hypothetical protein, conserved
	Tb927.9.4230	Tb09.160.2840, Tb09.160.2840:mRNA, Tb09.160.2840:pep, chr9contig160.tmp0233	fatty acyl CoA synthetase 4 (ACS4)	ACS4
	Tb927.9.4310	Tb09.160.2910, Tb09.160.2910:mRNA, Tb09.160.2910:pep, chr9contig160.tmp0237	tricarboxylate carrier, putative
	Tb927.9.4360	Tb09.160.2970, Tb09.160.2970:mRNA, Tb09.160.2970:pep, chr9contig160.tmp0240	KREL1,RNA editing ligase,RNA-editing complex protein,mitochondrial RNA editing ligase 1 (KREL1)	KREL1
	Tb927.9.4440	Tb09.160.3050, Tb09.160.3050:mRNA, Tb09.160.3050:pep, chr9contig160.tmp0245	hypothetical protein, conserved
	Tb927.9.4500	Tb09.160.3090, Tb09.160.3090:mRNA, Tb09.160.3090:pep, chr9contig160.tmp0248	heat shock protein, putative,HSP70-like protein
	Tb927.9.4520	Tb09.160.3110, Tb09.160.3110:mRNA, Tb09.160.3110:pep, chr9contig160.tmp0249	mitochondrial processing peptide beta subunit, putative,metallo-peptidase, Clan ME, Family M16
	Tb927.9.4620	Tb09.160.3210, Tb09.160.3210:mRNA, Tb09.160.3210:pep, chr9contig160.tmp0254	ubiquitin-activating enzyme E1, putative
	Tb927.9.4810	Tb09.160.3370, Tb09.160.3370:mRNA, Tb09.160.3370:pep, chr9contig160.tmp0264	hypothetical protein, conserved
	Tb927.9.4950	Tb09.160.3520, Tb09.160.3520:mRNA, Tb09.160.3520:pep, chr9contig160.tmp0277	radical SAM domain protein, putative
	Tb927.9.5280	Tb09.160.3800, Tb09.160.3800:mRNA, chr9contig160.tmp0294	unspecified product
	Tb927.9.5370	Tb09.160.3880, Tb09.160.3880:mRNA, Tb09.160.3880:pep, chr9contig160.tmp0300	hypothetical protein, conserved
	Tb927.9.5590	Tb09.160.4090, Tb09.160.4090:mRNA, Tb09.160.4090:pep, chr9contig160.tmp0310	DNA topoisomerase ii (TOP2)	TOP2
	Tb927.9.5630	Tb09.160.4130, Tb09.160.4130:mRNA, Tb09.160.4130:pep, chr9contig160.tmp0313	KREPB7 (KREPB7)	KREPB7
	Tb927.9.5650	Tb09.160.4150, Tb09.160.4150:mRNA, Tb09.160.4150:pep, chr9contig160.tmp0314	E2-like ubiquitin-conjugation enzyme, putative (UFC1)	UFC1
	Tb927.9.5890	Tb09.160.4300, Tb09.160.4300:mRNA, Tb09.160.4300:pep, chr9contig160.tmp0325	solanesyl-diphosphate synthase, putative,trans-octaprenyltranstransferase
	Tb927.9.5900	Tb09.160.4310, Tb09.160.4310:mRNA, Tb09.160.4310:pep, chr9contig160.tmp0326	glutamate dehydrogenase (GDH)	GDH
	Tb927.9.5960	Tb09.160.4380, Tb09.160.4380:mRNA, Tb09.160.4380:pep, chr9contig160.tmp0327	succinate dehydrogenase, putative
	Tb927.9.6040	Tb09.160.4430, Tb09.160.4430:mRNA, Tb09.160.4430:pep, chr9contig160.tmp0329	E1-like ubiquitin-activating enzyme, putative (UBA5)	UBA5
	Tb927.9.6060	Tb09.160.4440, Tb09.160.4440:mRNA, Tb09.160.4440:pep, chr9contig160.tmp0330	2Fe-2S iron-sulfur cluster binding domain containing protein, putative
	Tb927.9.6170	Tb09.160.4560, Tb09.160.4560:mRNA, Tb09.160.4560:pep, chr9contig160.tmp0342	unspecified product	AK
	Tb927.9.6410	Tb09.160.4660, Tb09.160.4660:mRNA, Tb09.160.4660:pep, chr9contig160.tmp0352	hypothetical protein, conserved
	Tb927.9.6420	Tb09.160.4670, Tb09.160.4670:mRNA, Tb09.160.4670:pep, chr9contig160.tmp0353	hypothetical protein, conserved
	Tb927.9.6510	Tb09.160.4750, Tb09.160.4750:mRNA, Tb09.160.4750:pep, chr9contig160.tmp0361	hypothetical protein, conserved
	Tb927.9.6620	Tb09.160.4840, Tb09.160.4840:mRNA, chr9contig160.tmp0370	hypothetical protein, conserved
	Tb927.9.6700	Tb09.160.4900, Tb09.160.4900:mRNA, Tb09.160.4900:pep, chr9contig160.tmp0376	hypothetical protein, unlikely
	Tb927.9.6710	Tb09.160.4910, Tb09.160.4910:mRNA, Tb09.160.4910:pep, chr9contig160.tmp0377	flavoprotein monooxygenase, putative
	Tb927.9.6820	Tb09.160.5000, Tb09.160.5000:mRNA, Tb09.160.5000:pep, chr9contig160.tmp0386	hypothetical protein, unlikely
	Tb927.9.6910	Tb09.160.5050, Tb09.160.5050:mRNA, Tb09.160.5050:pep, chr9contig160.tmp0391	hypothetical protein, conserved
	Tb927.9.6980	Tb09.v1.0280, Tb09.v1.0280:mRNA, Tb09.v1.0280:pep	hypothetical protein, unlikely
	Tb927.9.7020	Tb09.160.5110, Tb09.160.5110:mRNA, Tb09.160.5110:pep, chr9contig160.tmp0397	hypothetical protein, conserved
	Tb927.9.7170	Tb09.160.5240, Tb09.160.5240:mRNA, Tb09.160.5240:pep, chr9contig160.tmp0410	hypothetical protein, conserved
	Tb927.9.7190	Tb09.160.5260, Tb09.160.5260:mRNA, Tb09.160.5260:pep, chr9contig160.tmp0412	oxidoreductase, putative
	Tb927.9.7200	Tb09.160.5270, Tb09.160.5270:mRNA, Tb09.160.5270:pep, chr9contig160.tmp0413	hypothetical protein, conserved
	Tb927.9.7210	Tb09.160.5280, Tb09.160.5280:mRNA, Tb09.160.5280:pep, chr9contig160.tmp0414	mitochondrial exoribonuclease DSS-1,exoribonuclease DSS-1 (EMBL:AY233297)
	Tb927.9.7260	Tb09.160.5320, Tb09.160.5320:mRNA, Tb09.160.5320:pep, chr9contig160.tmp0418	hypothetical protein, conserved
	Tb927.9.7830	Tb09.v1.0420, Tb09.v1.0420:mRNA, Tb09.v1.0420:pep	hypothetical protein, conserved
	Tb927.9.7980	Tb09.211.0040, Tb09.211.0040:mRNA, Tb09.211.0040:pep, chr9contig211.tmp0004c	hypothetical protein, conserved
	Tb927.9.8030	Tb09.211.0070, Tb09.211.0070:mRNA, Tb09.211.0070:pep, chr9contig211.tmp0007c	hypothetical protein, conserved
	Tb927.9.8210	Tb09.211.0190, Tb09.211.0190:mRNA, Tb09.211.0190:pep, chr9contig211.tmp0019c	Peptide deformylase 2
	Tb927.9.8260	Tb09.211.0220, Tb09.211.0220:mRNA, Tb09.211.0220:pep, chr9contig211.tmp0023c	rhomboid-like protein,serine peptidase, Clan S- , family S54, putative
	Tb927.9.8290	Tb09.211.0230, Tb09.211.0230:mRNA, Tb09.211.0230:pep, chr9contig211.tmp0024c	hypothetical protein, conserved
	Tb927.9.8410	Tb09.211.0330, Tb09.211.0330:mRNA, Tb09.211.0330:pep, chr9contig211.tmp0040c	chaperone protein DNAj, putative
	Tb927.9.8680	Tb09.211.0510, Tb09.211.0510:mRNA, Tb09.211.0510:pep, chr9contig211.tmp0064c	cytochrome c oxidase assembly factor, putative
	Tb927.9.8710	Tb09.211.0530, Tb09.211.0530:mRNA, Tb09.211.0530:pep, chr9contig211.tmp0066c	hypothetical protein, conserved
	Tb927.9.9080	Tb09.211.0760, Tb09.211.0760:mRNA, Tb09.211.0760:pep, chr9contig211.tmp0093c	hypothetical protein, conserved
	Tb927.9.9150	Tb09.211.0810, Tb09.211.0810:mRNA, Tb09.211.0810:pep, chr9contig211.tmp0099c	GTP-binding protein, putative
	Tb927.9.9310	Tb09.211.0950, Tb09.211.0950:mRNA, Tb09.211.0950:pep, chr9contig211.tmp0115c	hypothetical protein, conserved
	Tb927.9.9660	Tb09.211.1240, Tb09.211.1240:mRNA, Tb09.211.1240:pep, chr9contig211.tmp0150c	hypothetical protein, conserved	ATOM40
	Tb927.9.9700	Tb09.211.1280, Tb09.211.1280:mRNA, Tb09.211.1280:pep, chr9contig211.tmp0154c	hypothetical protein, conserved
	Tb927.9.9740	Tb09.211.1320, Tb09.211.1320:mRNA, Tb09.211.1320:pep, chr9contig211.tmp0158c	AMP deaminase, putative
	Tb927.9.9840	Tb09.211.1380, Tb09.211.1380:mRNA, Tb09.211.1380:pep, chr9contig211.tmp0165c	lipoic acid containing carrier protein, putative (GCVH)	GCVH
