# Supplementary material for: Charting organellar importomes by quantitative mass spectrometry
Source: Nat Commun. 2017 May 9;8:15272. doi: 10.1038/ncomms15272 (PMC5436138; doi:10.1038/ncomms15272)
Supplement: Supplementary Data 12 — Results of the GO enrichment analysis of proteins/genes significantly reduced in abundance in glycosome-enriched fractions following PEX14 knockdown. The analysis of GO slim terms overrepresented in the dataset in the three main ontologies 'biological process', 'cellular component', and 'molecular function' was performed using the TopGO package in R and all proteins quantified in the PEX14-RNAi study as background. Raw p-values were corrected using the Benjamini-Hochberg method controlling the false discovery rate at a significance level of 0.05. [file ncomms15272-s13.xls]

## Sheet: Column Headers
	Supplementary Data 12: Results of the GO enrichment analysis of proteins/genes significantly reduced in abundance in glycosome-enriched fractions following PEX14 knockdown. The analysis of GO slim terms overrepresented in the dataset in the three main ontologies 'biological process', 'cellular component', and 'molecular function' was performed using the TopGO package in R and all proteins quantif…
	GO ID	Gene Ontology ID
	GO Term	Corresponging Gene Ontology term
	p-Value	p-Value calculated using the Fisher Exact Test
	Corr. p-Value	p-Value corrected using the Benjamini-Hochberg method
	Background Frequency	Number of genes annotated to a GO term in the entire background/dataset
	Sample Frequency	Number of genes anotated to the GO term in the input list (i.e., significantly reduced in abundance following PEX14 knockdown)
	Expected Proteins by Chance	Number of proteins expected to be assigned to a given GO term by chance
	Genes	Gene/Protein IDs of the dataset assigned to a distinct GO term

## Sheet: Biological Process
	GO ID	GO Term	p-Value	Corr. p-Value	Background Frequency	Sample Frequency	Expected Proteins by Chance	Genes
	GO:0005975	carbohydrate metabolic process	4e-10	6.28e-08	46	15	2.26	Tb927.1.720,Tb927.10.15410,Tb927.10.2020,Tb927.10.5620,Tb927.11.1020,Tb927.11.14780,Tb927.11.5520,Tb927.11.7380,Tb927.2.5800,Tb927.3.3270,Tb927.4.1360,Tb927.6.4300,Tb927.8.3530,Tb927.9.12630,Tb927.9.8720
	GO:0044281	small molecule metabolic process	2e-05	0.001099	177	21	8.7	Tb927.1.720,Tb927.10.1390,Tb927.10.15410,Tb927.10.16120,Tb927.10.2020,Tb927.10.5620,Tb927.11.1020,Tb927.11.3730,Tb927.11.3850,Tb927.11.5520,Tb927.11.7380,Tb927.2.4130,Tb927.3.3270,Tb927.4.3160,Tb927.5.320,Tb927.5.3810,Tb927.5.930,Tb927.6.1500,Tb927.6.4300,Tb927.7.5680,Tb927.8.6170
	GO:0009056	catabolic process	5e-05	0.0019625	48	10	2.36	Tb927.1.720,Tb927.10.15410,Tb927.10.2020,Tb927.10.5620,Tb927.11.5520,Tb927.11.7380,Tb927.3.3270,Tb927.6.4300,Tb927.7.5680,Tb927.8.3530
	GO:0051186	cofactor metabolic process	0.00016	0.005024	35	8	1.72	Tb927.1.720,Tb927.10.15410,Tb927.10.2020,Tb927.10.5620,Tb927.11.5520,Tb927.3.3270,Tb927.6.4300,Tb927.8.6170
	GO:0006091	generation of precursor metabolites and ...	0.00124	0.0324467	36	7	1.77	Tb927.1.720,Tb927.10.15410,Tb927.10.2020,Tb927.10.5620,Tb927.11.5520,Tb927.3.3270,Tb927.6.4300
	GO:0034655	nucleobase-containing compound catabolic...	0.18289	1	4	1	0.2	Tb927.7.5680
	GO:0034641	cellular nitrogen compound metabolic pro...	0.1849	1	319	19	15.68	Tb927.1.720,Tb927.10.1390,Tb927.10.15410,Tb927.10.16120,Tb927.10.2020,Tb927.10.3990,Tb927.10.5450,Tb927.10.5620,Tb927.11.2500,Tb927.11.3730,Tb927.11.3850,Tb927.11.5520,Tb927.3.3270,Tb927.5.320,Tb927.5.3810,Tb927.5.930,Tb927.6.4300,Tb927.7.5680,Tb927.8.6170
	GO:0006629	lipid metabolic process	0.20933	1	65	5	3.2	Tb927.2.4130,Tb927.4.3160,Tb927.4.4070,Tb927.6.1500,Tb927.8.7170
	GO:0006790	sulfur compound metabolic process	0.36598	1	9	1	0.44	Tb927.5.930
	GO:0006399	tRNA metabolic process	0.50872	1	14	1	0.69	Tb927.11.3730
	GO:0007165	signal transduction	0.55351	1	37	2	1.82	Tb927.5.320,Tb927.7.190
	GO:0051276	chromosome organization	0.59981	1	18	1	0.88	Tb927.10.5450
	GO:0006810	transport	0.8139	1	180	7	8.85	Tb927.1.2820,Tb927.10.9080,Tb927.11.15860,Tb927.11.3620,Tb927.4.3930,Tb927.7.5950,Tb927.7.5990
	GO:0006520	cellular amino acid metabolic process	0.81601	1	33	1	1.62	Tb927.11.3730
	GO:0055085	transmembrane transport	0.81774	1	61	2	3	Tb927.7.5950,Tb927.7.5990
	GO:0009058	biosynthetic process	0.86288	1	281	11	13.81	Tb927.10.1390,Tb927.10.16120,Tb927.10.5450,Tb927.11.3730,Tb927.11.3850,Tb927.4.3160,Tb927.4.4070,Tb927.5.320,Tb927.5.3810,Tb927.5.930,Tb927.6.1500
	GO:0006412	translation	0.99674	1	107	1	5.26	Tb927.11.3730
	GO:0008150	biological_process	1	1	956	47	47	Tb927.1.2820,Tb927.1.720,Tb927.10.1390,Tb927.10.15410,Tb927.10.16120,Tb927.10.2020,Tb927.10.3990,Tb927.10.5450,Tb927.10.5620,Tb927.10.7090,Tb927.10.9080,Tb927.11.1020,Tb927.11.14780,Tb927.11.15020,Tb927.11.15860,Tb927.11.2500,Tb927.11.3620,Tb927.11.3730,Tb927.11.3850,Tb927.11.5520,Tb927.11.6280,Tb927.11.7380,Tb927.2.4130,Tb927.2.5800,Tb927.3.3270,Tb927.4.1360,Tb927.4.3160,Tb927.4.3930,Tb927.4.407…

## Sheet: Cellular Component
	GO ID	GO Term	p-Value	Corr. p-Value	Background Frequency	Sample Frequency	Expected Proteins by Chance	Genes
	GO:0005777	peroxisome	2.7e-18	7.695e-17	33	17	1.15	Tb927.1.720,Tb927.10.15410,Tb927.10.2020,Tb927.10.5620,Tb927.11.15020,Tb927.11.5520,Tb927.11.6280,Tb927.2.5800,Tb927.3.3270,Tb927.4.3160,Tb927.5.3810,Tb927.5.930,Tb927.6.1500,Tb927.6.4300,Tb927.8.3530,Tb927.8.6170,Tb927.9.12630
	GO:0005737	cytoplasm	0.036	0.684	792	33	27.65	Tb927.1.720,Tb927.10.1390,Tb927.10.15410,Tb927.10.2020,Tb927.10.5620,Tb927.10.7090,Tb927.11.14780,Tb927.11.15020,Tb927.11.15860,Tb927.11.2500,Tb927.11.3730,Tb927.11.550,Tb927.11.5520,Tb927.11.6280,Tb927.11.7380,Tb927.2.4130,Tb927.2.5800,Tb927.3.3270,Tb927.3.4420,Tb927.3.5240,Tb927.4.3160,Tb927.4.4070,Tb927.5.3810,Tb927.5.930,Tb927.6.1500,Tb927.6.4300,Tb927.7.5680,Tb927.8.3530,Tb927.8.4380,Tb927.8…
	GO:0005829	cytosol	0.177	1	22	2	0.77	Tb927.11.2500,Tb927.3.3270
	GO:0005886	plasma membrane	0.203	1	24	2	0.84	Tb927.11.15860,Tb927.11.3620
	GO:0005622	intracellular	0.46	1	950	34	33.17	Tb927.1.720,Tb927.10.1390,Tb927.10.15410,Tb927.10.2020,Tb927.10.5450,Tb927.10.5620,Tb927.10.7090,Tb927.11.14780,Tb927.11.15020,Tb927.11.15860,Tb927.11.2500,Tb927.11.3730,Tb927.11.550,Tb927.11.5520,Tb927.11.6280,Tb927.11.7380,Tb927.2.4130,Tb927.2.5800,Tb927.3.3270,Tb927.3.4420,Tb927.3.5240,Tb927.4.3160,Tb927.4.4070,Tb927.5.3810,Tb927.5.930,Tb927.6.1500,Tb927.6.4300,Tb927.7.5680,Tb927.8.3530,Tb927.…
	GO:0005623	cell	0.503	1	985	35	34.39	Tb927.1.720,Tb927.10.1390,Tb927.10.15410,Tb927.10.2020,Tb927.10.5450,Tb927.10.5620,Tb927.10.7090,Tb927.11.14780,Tb927.11.15020,Tb927.11.15860,Tb927.11.2500,Tb927.11.3620,Tb927.11.3730,Tb927.11.550,Tb927.11.5520,Tb927.11.6280,Tb927.11.7380,Tb927.2.4130,Tb927.2.5800,Tb927.3.3270,Tb927.3.4420,Tb927.3.5240,Tb927.4.3160,Tb927.4.4070,Tb927.5.3810,Tb927.5.930,Tb927.6.1500,Tb927.6.4300,Tb927.7.5680,Tb927…
	GO:0005929	cilium	0.685	1	32	1	1.12	Tb927.11.15860
	GO:0005634	nucleus	0.759	1	76	2	2.65	Tb927.10.5450,Tb927.11.15860
	GO:0043226	organelle	0.866	1	869	28	30.34	Tb927.1.720,Tb927.10.15410,Tb927.10.2020,Tb927.10.5450,Tb927.10.5620,Tb927.10.7090,Tb927.11.15020,Tb927.11.15860,Tb927.11.5520,Tb927.11.6280,Tb927.11.7380,Tb927.2.4130,Tb927.2.5800,Tb927.3.3270,Tb927.3.4420,Tb927.3.5240,Tb927.4.3160,Tb927.5.3810,Tb927.5.930,Tb927.6.1500,Tb927.6.4300,Tb927.7.5680,Tb927.8.3530,Tb927.8.4380,Tb927.8.6170,Tb927.8.6640,Tb927.8.7170,Tb927.9.12630
	GO:0043234	protein complex	0.871	1	135	3	4.71	Tb927.11.7380,Tb927.3.3270,Tb927.8.3530
	GO:0005739	mitochondrion	1	1	562	10	19.62	Tb927.10.7090,Tb927.11.15860,Tb927.11.7380,Tb927.2.4130,Tb927.3.4420,Tb927.3.5240,Tb927.7.5680,Tb927.8.4380,Tb927.8.6640,Tb927.8.7170
	GO:0005575	cellular_component	1	1	1117	39	39	Tb927.1.720,Tb927.10.1390,Tb927.10.15410,Tb927.10.2020,Tb927.10.5450,Tb927.10.5620,Tb927.10.7090,Tb927.11.14780,Tb927.11.15020,Tb927.11.15860,Tb927.11.2500,Tb927.11.3620,Tb927.11.3730,Tb927.11.550,Tb927.11.5520,Tb927.11.6280,Tb927.11.7380,Tb927.2.4130,Tb927.2.5800,Tb927.3.3270,Tb927.3.4420,Tb927.3.5240,Tb927.4.3160,Tb927.4.3930,Tb927.4.4070,Tb927.5.320,Tb927.5.3810,Tb927.5.930,Tb927.6.1500,Tb927.…

## Sheet: Molecular Function
	GO ID	GO Term	p-Value	Corr. p-Value	Background Frequency	Sample Frequency	Expected Proteins by Chance	Genes
	GO:0016491	oxidoreductase activity	0.0014	0.0345667	116	13	5.35	Tb927.10.15410,Tb927.10.16120,Tb927.10.7090,Tb927.11.15020,Tb927.11.7380,Tb927.2.4130,Tb927.5.2080,Tb927.5.930,Tb927.6.1500,Tb927.6.4300,Tb927.7.7500,Tb927.8.3530,Tb927.8.6640
	GO:0016301	kinase activity	0.0017	0.0345667	40	7	1.84	Tb927.1.720,Tb927.10.2020,Tb927.11.1020,Tb927.11.6280,Tb927.3.3270,Tb927.4.4070,Tb927.9.12630
	GO:0016829	lyase activity	0.0214	0.217567	24	4	1.11	Tb927.10.5620,Tb927.5.320,Tb927.5.3810,Tb927.7.5680
	GO:0016853	isomerase activity	0.0451	0.393014	30	4	1.38	Tb927.11.14780,Tb927.11.5520,Tb927.2.4130,Tb927.4.1360
	GO:0016757	transferase activity, transferring glyco...	0.1998	1	18	2	0.83	Tb927.10.1390,Tb927.5.3810
	GO:0016765	transferase activity, transferring alkyl...	0.2472	1	6	1	0.28	Tb927.6.1500
	GO:0016791	phosphatase activity	0.4342	1	12	1	0.55	Tb927.9.8720
	GO:0043167	ion binding	0.5348	1	300	14	13.83	Tb927.10.2020,Tb927.10.3990,Tb927.10.6060,Tb927.10.7090,Tb927.11.14780,Tb927.11.15020,Tb927.11.3730,Tb927.11.6280,Tb927.11.7380,Tb927.3.3270,Tb927.4.4070,Tb927.6.1500,Tb927.7.7500,Tb927.9.12630
	GO:0004386	helicase activity	0.5954	1	19	1	0.88	Tb927.10.3990
	GO:0008233	peptidase activity	0.6847	1	50	2	2.31	Tb927.11.2500,Tb927.7.190
	GO:0016874	ligase activity	0.6971	1	25	1	1.15	Tb927.11.3730
	GO:0016746	transferase activity, transferring acyl ...	0.7505	1	29	1	1.34	Tb927.4.3160
	GO:0022857	transmembrane transporter activity	0.8028	1	90	3	4.15	Tb927.11.15860,Tb927.11.3620,Tb927.4.3930
	GO:0003677	DNA binding	0.8226	1	36	1	1.66	Tb927.10.5450
	GO:0016887	ATPase activity	0.962	1	67	1	3.09	Tb927.10.3990
	GO:0003674	molecular_function	1	1	1041	48	48	Tb11.v5.0537,Tb927.1.2820,Tb927.1.720,Tb927.10.1390,Tb927.10.15410,Tb927.10.16120,Tb927.10.2020,Tb927.10.3990,Tb927.10.5450,Tb927.10.5620,Tb927.10.6060,Tb927.10.7090,Tb927.10.9080,Tb927.11.1020,Tb927.11.14780,Tb927.11.15020,Tb927.11.15860,Tb927.11.2500,Tb927.11.3620,Tb927.11.3730,Tb927.11.3850,Tb927.11.5520,Tb927.11.6280,Tb927.11.7380,Tb927.2.4130,Tb927.2.5800,Tb927.3.3270,Tb927.4.1360,Tb927.4.31…
