# Supplementary material for: Charting organellar importomes by quantitative mass spectrometry
Source: Nat Commun. 2017 May 9;8:15272. doi: 10.1038/ncomms15272 (PMC5436138; doi:10.1038/ncomms15272)
Supplement: Supplementary Data 13 — Oligonucleotide and primers used in this study [file ncomms15272-s14.xls]

## Sheet: Suppl. Data 13
	Oligonucleotide primers used to generate probes for Northern blots.
			PCR product size
	ATOM40 (Tb927.9.9660)
	fwd	GCCCAAGCTTGGATCCGGAAAGCAGAGCGAAGAAC	490bp
	rev	GCTCTAGACTCGAGTGTCATCCCTTGTTGTCG
	NDUFS1 (Tb927.10.12540)
	fwd	GGTAACTGCCGGATGTGTCT	555bp
	rev	ATCTCCACACTCGCTCTCGT
	MCP4 (Tb927.10.4910)
	fwd	TCCATGCACTTCGTGTGATT	550bp
	rev	GCGATAGGGTACAGCAGAGC
	Aconitase (Tb927.10.14000)
	fwd	GAAAACTCTGGGCTGCAAAG	423bp
	rev	CACCTTCAAACCGTTCCACT
	KREN3 (Tb927.10.5320)
	fwd	CCCGTTTCGAGAGAAGTGAG	594bp
	rev	TTCCTCCCGCTGATTTATTG
	KPAP1 subunit (Tb927.11.15850)
	fwd	GCGGCACACAATACCTTTTT	501bp
	rev	ACACCGAGGGAGTACTGTGG
	MERS1 subunit (Tb927.11.7218)
	fwd	GCTAGAACAACTGCGGAAGG	586bp
	rev	CGCCAGTAACCCTAAACCAA
	MRB10130 (Tb927.10.10130)
	fwd	TACCGCATGATGCAAATTGT	491bp
	rev	GCTGTAAGAATGCGCGTACA
	SDH subunit (Tb927.9.5960)
	fwd	GTAACGCAACGACCAGGATT	422bp
	rev	TACTTGGAGGCGACTTTTGC
	MRPS15 (Tb927.1.1200)
	fwd	TCTGACCAATCCGCACAATA	542bp
	rev	GCACCACCTTTGTTCCAAGT
	Cyt c Ox subunit (Tb927.3.1890)
	fwd	AACTGCACAGCGTGTAATGC	460bp
	rev	GCACCTGGTCATCAACCTTT
	MTRNAP (Tb927.11.5780)
	fwd	CGGGGTTTTTCGTAACTTCA	441bp
	rev	CGTACAATGGCTTCCCAGTT
	All amplicons originate from within the ORFs of the respective genes
	Oligonucleotide primers used to generate stemloop RNAi plasmids
			PCR product size
	ATOM40 (Tb927.9.9660) RNAi
	fwd	GCCCAAGCTTGGATCCGGAAAGCAGAGCGAAGAAC	490bp
	rev	GCTCTAGACTCGAGTGTCATCCCTTGTTGTCG
		nt 22-511 of ATOM40 ORF
	PEX14 (Tb927.10.240) RNAi
	fwd	AGTCGAAGCTTGGATCCCGTGAAGTTCCTGCTCTTCC	461bp
	rev	TCCGATCTAGACTCGAGACAACTGTTCCGTCCGTTTC
		nt 622-1082 of PEX14 ORF
	ERV1 (Tb927.9.6060) RNAi
	fwd	GCCCAAGCTTGGATCCCACAACAGGAGGCATTCC	438bp
	rev	GCTCTAGACTCGAGCACCGACATTAGTCCTACG
		nt 125-562 of ERV1 ORF
	Oligonucleotide primers used to generate plasmids for c-Myc tagging
			PCR product size
	Tb11.v5.0963
	fwd	TGCTGAAGCTTATGAAGGTATCGTCGTTTATTG	495bp
	rev	CAGCAGGATCCTGAAAAATCGGCAGACTTGAG
	Tb927.6.1700
	fwd	TGCTGAAGCTTATGTTGCGGTCACGTATC	570bp
	rev	CAGCAGGATCCACTGTTTGGGTCGAAC
	Tb927.11.3940
	fwd	TGCTGAAGCTTATGCCGCTCCCCACTG	963bp
	rev	CAGCAAAGCTTCAGTTCAAATCTTTCCGC
	Tb927.10.8010
	fwd	TGCTGAAGCTTATGGCAGCCGAGCAGCC	732bp
	rev	CAGCAGGATCCCAGGTTCGTCGTCCATGGTTGC
	Tb927.3.3680
	fwd	TGCTGAAGCTTATGCCGCCGGTTACGG	411bp
	rev	CAGCAGGATCCTGTCGATTTGGGGTCGC
	Tb927.9.10630
	fwd	TGCTGAAGCTTATGTCGTGGCGTACGCG	798bp
	rev	GTGTTCTGCGTTAGGAATTCTGGGATCCTGCTG
	Tb927.6.2070
	fwd	TGCTGACCGGTATGTGGCGGTTGTCGC	567bp
	rev	CAGCAACCGGTCCATGGGTCCGTCCG
	Tb11.v5.0771
	fwd	TGCTGAAGCTTATGACAACAAGTGGAGTTG	294bp
	rev	CAGCAGGATCCCAGACCTAACTCCTTTAGG
	Tb927.8.580
	fwd	TGCTGAAGCTTATGAGTTCACACTCTTCTCTTGGC	1065bp
	rev	CAGCAGGATCCTGACGGATGCCTCGTTTTTG
	Tb927.9.11560
	fwd	TGCTGAAGCTTATGTGGCTTTTCTCACG	975bp
	rev	CAGCAGGATCCCGAGTACCTTCCACGC
	Tb927.10.1580
	fwd	TGCTGAAGCTTATGACAGCGCCCGTCTC	342bp
	rev	AGCAGGATCCACTCCCGGAAGATTCTC
